# Supplementary material for: Hepatic FGF21 is not required for fasting metabolism but guides protein appetite post energy depletion
Source: EMBO Rep. 2026 Apr 27;27(12):3189–213. doi: 10.1038/s44319-026-00790-9 (PMC13303862; doi:10.1038/s44319-026-00790-9)
Supplement: Supplementary file 3 — Source data Fig. 1 [file 44319_2026_790_MOESM3_ESM.zip]

Archive with 27 entries (14 files):
- Figure 1/
- Figure 1/1A/
- Figure 1/1A/Agarose gel annotated.pptx
- Figure 1/1A/Agarose gel.Tif
- Figure 1/1A/Thumbs.db
- Figure 1/1B/
- Figure 1/1B/qPCR_Fgf21.xlsx
- Figure 1/1C/
- Figure 1/1C/Sucrose_intake.xlsx
- Figure 1/1D/
- Figure 1/1D/FGF21_plasma_kinetic_fasting.xlsx
- Figure 1/1E/
- Figure 1/1E/FGF21_plasma_ZT8_16_20.xlsx
- Figure 1/1F/
- Figure 1/1F/FGF21_glycemia_fed_fasted_kinetic.xlsx
- Figure 1/1G/
- Figure 1/1G/FGF21_beta-hydroxybutyrate_fed_fasted_kinetic.xlsx
- Figure 1/1H/
- Figure 1/1H/FGF21_body_weight_fed_fasted.xlsx
- Figure 1/1I/
- Figure 1/1I/PPARa_FGF21_plasma_ZT8_16_20.xlsx
- Figure 1/1J/
- Figure 1/1J/PPARa_glycemia_fed_fasted_kinetic.xlsx
- Figure 1/1K/
- Figure 1/1K/PPARa_beta-hydroxybutyrate_fed_fasted_kinetic.xlsx
- Figure 1/1L/
- Figure 1/1L/PPARa_body_weight_fed_fasted.xlsx
