# Supplementary material for: Hepatic FGF21 is not required for fasting metabolism but guides protein appetite post energy depletion
Source: EMBO Rep. 2026 Apr 27;27(12):3189–213. doi: 10.1038/s44319-026-00790-9 (PMC13303862; doi:10.1038/s44319-026-00790-9)
Supplement: Supplementary file 3 — Source data Fig. 1 [file 44319_2026_790_MOESM3_ESM.zip › Figure 1/1B/qPCR_Fgf21.xlsx]

## Sheet: 1B
Scatter plot with bar represent the mean of replicates and errors bars represent the standard error of the mean.
		Fgf21					Fgf21 expression normalised by the WT group						Analysis	Student's t test FGF21 LWT vs FGF21 LKO on normalized datas
	Genotype	Liver	BAT	Pancreas	scWAT	eWAT	Liver	BAT	Pancreas	scWAT	eWAT		Tissue	Liver	BAT	Pancreas	scWAT	eWAT
	FGF21 LWT	0.0531339	0.125073	0.0395521	0.0103347	0.0067224	0.527541	1.12148	0.605316	0.71801	0.363039		P value	0.0036	0.9689	0.3956	0.369	0.7063
		0.054222	0.142064	0.0546802	0.00937378	0.0289197	0.538344	1.27384	0.836841	0.651251	1.56179		Summary	##	ns	ns	ns	ns
		0.0756688	0.212217	0.0344907	0.0643944	0.0439354	0.75128	1.90287	0.527855	4.47385	2.3727
		0.103333	0.0261229	0.0995122	0.00378302	0.013098	1.02595	0.234235	1.52296	0.262828	0.707351		ns: not significant
		0.280191	0.0263195		0.0089021	0.01259	2.78189	0.235998		0.61848	0.679916
		0.107282	0.131542	0.0853817	0.0068621	0.0199022	1.06515	1.1795	1.3067	0.47675	1.0748
		0.0474959	0.0638842	0.0608836	0.00577369	0.0177386	0.471565	0.572828	0.931778	0.401132	0.957959
		0.128131	0.199701	0.0828883	0.0149857	0.0128128	1.27215	1.79065	1.26854	1.04114	0.691946
		0.0570204	0.0767951		0.00513205	0.0109341	0.566129	0.688595		0.356553	0.590491
	FGF21 LKO	0.00504736	0.0658565		0.0248314	0.00796604	0.0501129	0.590513		1.72518	0.4302
			0.0432265		0.00997856	0.00721562		0.387597		0.693268	0.389675
		0.00134489	0.138978	0.0718432	0.0321757	0.0178059	0.0133528	1.24617	1.09951	2.23543	0.961594
		0.00644643	0.0849806	0.0613358		0.00908466	0.0640036	0.761992	0.938699		0.490611
		0.00480773	0.0969386	0.0357686	0.0124976	0.0152232	0.0477337	0.869215	0.547413	0.868282	0.822116
		0.00361448	0.125288	0.0391215	0.00865743	0.0149999	0.0358865	1.12341	0.598725	0.601482	0.810058
		0.00114641	0.247467	0.0393211	0.0671724	0.0939031	0.0113821	2.21895	0.601781	4.66686	5.07117
		0.00141155	0.0995811	0.0792483	0.010763	0.0141384	0.0140146	0.89291	1.21284	0.74777	0.763537
