# Supplementary material for: Hepatic FGF21 is not required for fasting metabolism but guides protein appetite post energy depletion
Source: EMBO Rep. 2026 Apr 27;27(12):3189–213. doi: 10.1038/s44319-026-00790-9 (PMC13303862; doi:10.1038/s44319-026-00790-9)
Supplement: Supplementary file 3 — Source data Fig. 1 [file 44319_2026_790_MOESM3_ESM.zip › Figure 1/1C/Sucrose_intake.xlsx]

## Sheet: 1C
Scatter plot with bar represent the mean of replicates and errors bars represent the standard error of the mean.
	Genotype	Sucrose intake (mL/mouse)		Analysis	Student's t test FGF21 LWT vs FGF21 LKO
	FGF21 LWT	74		P value	0.0364
		61		Summary	#
		42
		60
		57
		62
		62
		76
		52
		56
	FGF21 LKO	79
		78
		72
		50
		106
		64
		93
		46
		74
		92
