# Supplementary material for: Hepatic FGF21 is not required for fasting metabolism but guides protein appetite post energy depletion
Source: EMBO Rep. 2026 Apr 27;27(12):3189–213. doi: 10.1038/s44319-026-00790-9 (PMC13303862; doi:10.1038/s44319-026-00790-9)
Supplement: Supplementary file 3 — Source data Fig. 1 [file 44319_2026_790_MOESM3_ESM.zip › Figure 1/1D/FGF21_plasma_kinetic_fasting.xlsx]

## Sheet: 1D
Superimposed symbols represent the mean of replicates and errors bars represent the standard error of the mean with connecting line between each ZT.
			FGF21 (pg/mL)
	Genotype	Nutritional condition	ZT0	ZT8	ZT12	ZT16	ZT20	ZT24
	FGF21 LWT	Fed	nd	7.45663	nd	nd	nd	nd
			nd	nd	nd	nd	nd	nd
			nd	nd	nd	nd	nd	nd
			nd	505.492	nd	nd	nd	nd
			nd	nd	nd	nd	nd	nd
			31.9125	91.1204	nd	nd	nd	25.8741
	FGF21 LWT	Fasted	65.0313	36.2749	nd	113.145	107.618	61.672
			nd	166.066	nd	187.713	43.6878	nd
			nd	229.431	nd	132.054	63.2902	nd
			133.625	137.955	64.3865	394.281	787.127	480.383
			40.1999	138.388	nd	141.497	238.889	90.1442
			50.2251	273.231	75.2385	325.792	531.221	289.413
	nd: not detected
