# Supplementary material for: Hepatic FGF21 is not required for fasting metabolism but guides protein appetite post energy depletion
Source: EMBO Rep. 2026 Apr 27;27(12):3189–213. doi: 10.1038/s44319-026-00790-9 (PMC13303862; doi:10.1038/s44319-026-00790-9)
Supplement: Supplementary file 3 — Source data Fig. 1 [file 44319_2026_790_MOESM3_ESM.zip › Figure 1/1E/FGF21_plasma_ZT8_16_20.xlsx]

## Sheet: 1E
Superimposed symbols represent the mean of replicates and errors bars represent the standard error of the mean with connecting line between each ZT.
			FGF21 (pg/mL)
	Genotype	Nutritional condition	ZT8	ZT16	ZT20
	FGF21 LWT	Fed	7.45663
			nd
			nd
			505.492
			nd
			91.1204
	FGF21 LKO	Fed	nd
			nd
			nd
			nd
			nd
			nd
	FGF21 LWT	Fasted	36.2749	113.145	107.618
			166.066	187.713	43.6878
			229.431	132.054	63.2902
			137.955	394.281	787.127
			138.388	141.497	238.889
			273.231	325.792	531.221
	FGF21 LKO	Fasted	nd	nd	nd
			nd	nd	nd
			nd	nd	nd
			nd	nd	nd
			nd	nd	nd
			nd	nd	nd
	nd: not detected
