# Supplementary material for: Hepatic FGF21 is not required for fasting metabolism but guides protein appetite post energy depletion
Source: EMBO Rep. 2026 Apr 27;27(12):3189–213. doi: 10.1038/s44319-026-00790-9 (PMC13303862; doi:10.1038/s44319-026-00790-9)
Supplement: Supplementary file 3 — Source data Fig. 1 [file 44319_2026_790_MOESM3_ESM.zip › Figure 1/1F/FGF21_glycemia_fed_fasted_kinetic.xlsx]

## Sheet: 1F
Superimposed symbols represent the mean of replicates and errors bars represent the standard error of the mean with connecting line between each ZT.
			Glycemia (mg/mL)								Analysis	Two-way ANOVA; alpha=0.05
	Genotype	Nutritional condition	ZT0	ZT4	ZT8	ZT12	ZT16	ZT20	ZT24		ZT	0		4		8		12		16		20		24
	FGF21 LWT	Fed	138	203	168	161	176	142	145		Interaction P value	0.847		0.3235		0.9494		0.0809		0.4294		0.9536		0.7779
			177	184	204	192	171	150	184		Nutritional condition P value	0.0004		0.6135		0.7527		<0.0001		<0.0001		<0.0001		<0.0001
			135	158	139	152	150	149	157		Genotype P value	0.8936		0.722		0.018		0.0362		0.0703		0.107		0.2942
			176	183	197	175	159	163	167
			144	120	131	167	152	140	146		Post-hoc analysis	Šídák's multiple comparisons test; alpha=0.05
			192	187	156	159	140	140	160		ZT	0		4		8		12		16		20		24
			150	151	151	168	131	150	133		Fed vs Fasted:	Adjusted P Value	Summary	Adjusted P Value	Summary	Adjusted P Value	Summary	Adjusted P Value	Summary	Adjusted P Value	Summary	Adjusted P Value	Summary	Adjusted P Value	Summary
			178	171	176	171	172	168	170		FGF21 LWT	0.0094	**	0.4699	ns	0.9782	ns	<0.0001	****	<0.0001	****	<0.0001	****	<0.0001	****
			181	201	161	166	154	158	173		FGF21 LKO	0.0328	*	0.9324	ns	0.9588	ns	0.0115	*	<0.0001	****	<0.0001	****	<0.0001	****
	FGF21 LKO	Fed	164	191	185	159	154	159	168
			159	169	198	154	180	153	161		Post-hoc analysis	Šídák's multiple comparisons test; alpha=0.05
			168	156	186	185	182	174	187		ZT	0		4		8		12		16		20		24
			182	193	221	196	170	170	203		FGF21 LWT vs FGF21 LKO:	Adjusted P Value	Summary	Adjusted P Value	Summary	Adjusted P Value	Summary	Adjusted P Value	Summary	Adjusted P Value	Summary	Adjusted P Value	Summary	Adjusted P Value	Summary
			169	150	187	191	155	163	169		Fed	0.9674	ns	0.5755	ns	0.1593	ns	0.9556	ns	0.1371	ns	0.4206	ns	0.8306	ns
			121	126	121	135	150	143	125		Fasted	0.9989	ns	0.876	ns	0.1742	ns	0.015	#	0.6952	ns	0.4531	ns	0.5655	ns
			176	152	198	170	164	146	138
			184	165	190	169	206	164	163		ns: not significant
	FGF21 LWT	Fasted	178	164	155	116	103	77	68
			173	157	166	126	108	81	91
			200	163	168	112	111	110	106
			189	163	182	139	88	96	79
			183	171	144	126	106	111	86
			175	161	162	118	87	74	63
			181	154	145	117	93	75	55
			190	118	132	111	91	76	76
			197	190	204	155	127	103	87
			210	175	169	148	86	91	71
	FGF21 LKO	Fasted	188	162	198	148	107	92	83
			176	142	193	134	124	78	92
			159	138	129	128	99	101	82
			205	191	195	153	130	128	122
			185	182	195	154	97	91	85
			189	173	177	152	86	97	83
			195	195	191	166	104	111	78
			201	149	183	144	98	76	67
