# Supplementary material for: Hepatic FGF21 is not required for fasting metabolism but guides protein appetite post energy depletion
Source: EMBO Rep. 2026 Apr 27;27(12):3189–213. doi: 10.1038/s44319-026-00790-9 (PMC13303862; doi:10.1038/s44319-026-00790-9)
Supplement: Supplementary file 3 — Source data Fig. 1 [file 44319_2026_790_MOESM3_ESM.zip › Figure 1/1G/FGF21_beta-hydroxybutyrate_fed_fasted_kinetic.xlsx]

## Sheet: 1G
Superimposed symbols represent the mean of replicates and errors bars represent the standard error of the mean with connecting line between each ZT.
			β-hydroxybutyrate (mmol/L)								Analysis	Two-way ANOVA; alpha=0.05
	Genotype	Nutritional condition	ZT0	ZT4	ZT8	ZT12	ZT16	ZT20	ZT24		ZT	0		4		8		12		16		20		24
	FGF21 LWT	Fed	0.5	0.5	0.6	0.7	1	0.7	0.6		Interaction P value	0.5871		0.187		0.5473		0.4536		0.0955		0.0673		0.7373
			0.3	0.2	0.3	0.3	0.2	1.2	0.2		Nutritional condition P value	0.1636		<0.0001		0.0005		<0.0001		<0.0001		<0.0001		<0.0001
			0.4	0.3	0.4	0.3	0.9	0.4	0.3		Genotype P value	0.1345		0.0571		0.152		0.8445		0.3348		0.2324		0.5935
			0.3	0.3	0.3	0.3	0.4	0.4	0.4
			0.4	0.3	0.5	0.3	0.3	0.9	0.3		Post-hoc analysis	Šídák's multiple comparisons test; alpha=0.05
			0.2	0.2	0.4	0.7	0.6	0.2	0.3		ZT	0		4		8		12		16		20		24
			0.6	0.3	0.3	0.4	0.7	0.3	0.3		Fed vs Fasted:	Adjusted P Value	Summary	Adjusted P Value	Summary	Adjusted P Value	Summary	Adjusted P Value	Summary	Adjusted P Value	Summary	Adjusted P Value	Summary	Adjusted P Value	Summary
			0.2	0.3	0.3	0.4	0.4	1.1	0.6		FGF21 LWT	0.7707	ns	0.0029	**	0.0445	*	0.0002	***	<0.0001	****	<0.0001	****	<0.0001	****
			0.4	0.4	0.9	0.4	0.8	0.7	0.7		FGF21 LKO	0.343	ns	<0.0001	****	0.0097	**	0.0089	**	<0.0001	****	<0.0001	****	<0.0001	****
	FGF21 LKO	Fed	0.3	0.3	0.4	0.4	0.2	0.2	0.4
			0.2	0.3	0.2	0.6	0.6	0.7	0.6		Post-hoc analysis	Šídák's multiple comparisons test; alpha=0.05
			0.3	0.2	0.3	0.3	0.7	0.8	0.7		ZT	0		4		8		12		16		20		24
			0.3	0.3	0.3	0.4	0.3	0.8	0.2		FGF21 LWT vs FGF21 LKO:	Adjusted P Value	Summary	Adjusted P Value	Summary	Adjusted P Value	Summary	Adjusted P Value	Summary	Adjusted P Value	Summary	Adjusted P Value	Summary	Adjusted P Value	Summary
			0.3	0.4	0.3	0.2	0.8	0.7	0.3		Fed	0.2862	ns	0.8874	ns	0.2888	ns	0.9086	ns	0.8471	ns	0.8698	ns	0.9877	ns
			0.4	0.3	0.3	1.2	0.8	0.6	0.6		Fasted	0.7346	ns	0.0467	#	0.7907	ns	0.7485	ns	0.1212	ns	0.0653	ns	0.7832	ns
			0.3	0.5	0.3	0.5	0.2	0.3	0.3
			0.2	0.4	0.2	0.2	0.3	0.4	0.5		ns: not significant
	FGF21 LWT	Fasted	0.4	0.4	0.5	1.3	1.4	2.6	2.7
			0.3	0.5	0.9	0.8	1	1.4	1.4
			0.3	0.6	0.6	1.2	1.2	1.4	1.6
			0.3	0.7	0.5	0.8	1.7	2.3	1.9
			0.3	0.4	0.9	0.7	1.3	1.4	2.1
			0.6	0.3	0.3	1.1	1.9	2.5	3.8
			0.6	0.7	0.7	1.7	1.3	2.3	1.9
			0.3	0.7	0.7	1	1.6	1.8	2.3
			0.5	0.4	0.7	0.7	1.4	1.7	2.5
			0.4	0.4	1.1	0.6	2	1.7	2.6
	FGF21 LKO	Fasted	0.4	0.7	0.5	0.9	2.2	2.4	1.8
			0.3	0.7	0.7	0.5	1.3	1.6	2.3
			0.3	0.4	0.4	0.9	1.1	2.6	1.7
			0.3	0.5	0.4	1.2	1.1	1.7	1.4
			0.3	0.8	0.4	1.2	2.7	2.9	3.6
			0.6	0.8	1	0.9	2	2.9	3
			0.4	0.6	0.4	0.7	1.7	2.3	2.1
			0.3	0.7	1.2	0.9	2.7	2.3	3.7
