# Supplementary material for: Hepatic FGF21 is not required for fasting metabolism but guides protein appetite post energy depletion
Source: EMBO Rep. 2026 Apr 27;27(12):3189–213. doi: 10.1038/s44319-026-00790-9 (PMC13303862; doi:10.1038/s44319-026-00790-9)
Supplement: Supplementary file 3 — Source data Fig. 1 [file 44319_2026_790_MOESM3_ESM.zip › Figure 1/1H/FGF21_body_weight_fed_fasted.xlsx]

## Sheet: 1H
Scatter plot with bar represent the mean of replicates and errors bars represent the standard error of the mean.
	Genotype	Nutritional condition	Body weight (g)		Analysis	Two-way ANOVA alpha=0.05
	FGF21 LWT	Fed	27.2		Interaction P value	0.1281
			28		Nutritional condition P value	<0.0001
			27		Genotype P value	0.405
			27.8
			26.7		Post-hoc analysis	Šídák's multiple comparisons test; alpha=0.05
			25.3		Fed vs Fasted:	Adjusted P Value	Summary
			25.7		FGF21 LWT	0.0395	*
			31.2		FGF21 LKO	0.0003	***
			28.6
	FGF21 LKO	Fed	24.3		Post-hoc analysis	Šídák's multiple comparisons test; alpha=0.05
			27.8		FGF21 LWT vs FGF21 LKO:	Adjusted P Value	Summary
			25.8		Fed	0.8548	ns
			27.8		Fasted	0.1806	ns
			31.3
			29.4		ns: not significant
			28.4
			28.3
	FGF21 LWT	Fasted	24.5
			24.5
			26.2
			27.4
			27.4
			23.8
			24.5
			27.3
			25.5
			26
	FGF21 LKO	Fasted	25.7
			24.4
			23.6
			23
			24.6
			25.3
			23.9
			24.8
