# Supplementary material for: Hepatic FGF21 is not required for fasting metabolism but guides protein appetite post energy depletion
Source: EMBO Rep. 2026 Apr 27;27(12):3189–213. doi: 10.1038/s44319-026-00790-9 (PMC13303862; doi:10.1038/s44319-026-00790-9)
Supplement: Supplementary file 3 — Source data Fig. 1 [file 44319_2026_790_MOESM3_ESM.zip › Figure 1/1I/PPARa_FGF21_plasma_ZT8_16_20.xlsx]

## Sheet: 1I
Superimposed symbols represent the mean of replicates and errors bars represent the standard error of the mean with connecting line between each ZT.
			FGF21 (pg/mL)
	Genotype	Nutritional condition	ZT8	ZT16	ZT20
	PPARα LWT	Fed	54.5123
			45.6948
			52.623
			nd
			34.3559
			nd
	PPARα LKO	Fed	nd
			nd
			nd
			nd
			nd
			nd
	PPARα LWT	Fasted	220.524	833.909	2112.95
			32.4659	746.014	2169.7
			16.0826	742.895	1782.96
			nd	770.956	2465.22
			nd	609.344	1693.41
			86.6209	1164.41	1062.41
	PPARα LKO	Fasted	nd	nd	19.2336
			nd	nd	11.6708
			nd	nd	85.3621
			nd	nd	81.5855
			nd	nd	21.1242
			nd	nd	nd
	nd: not detected
