# Supplementary material for: Hepatic FGF21 is not required for fasting metabolism but guides protein appetite post energy depletion
Source: EMBO Rep. 2026 Apr 27;27(12):3189–213. doi: 10.1038/s44319-026-00790-9 (PMC13303862; doi:10.1038/s44319-026-00790-9)
Supplement: Supplementary file 3 — Source data Fig. 1 [file 44319_2026_790_MOESM3_ESM.zip › Figure 1/1J/PPARa_glycemia_fed_fasted_kinetic.xlsx]

## Sheet: 1J
Superimposed symbols represent the mean of replicates and errors bars represent the standard error of the mean with connecting line between each ZT.
			Glycemia (mg/mL)						Analysis	Two-way ANOVA; alpha=0.05
	Genotype	Nutritional condition	ZT0	ZT8	ZT16	ZT20	ZT24		ZT	8		16		24
	PPARα LWT	Fed		147	133		137		Interaction P value	0.0097		0.6044		0.244
				159	168		143		Nutritional condition P value	0.0003		<0.0001		<0.0001
				143	148		142		Genotype P value	0.492		0.9782		0.9769
				174	130		143
				164	127		168		Post-hoc analysis	Šídák's multiple comparisons test; alpha=0.05
				146	135		146		ZT	8		16		24
				161	147		148		Fed vs Fasted:	Adjusted P Value	Summary	Adjusted P Value	Summary	Adjusted P Value	Summary
				149	150		159		PPARα LWT	<0.0001	****	<0.0001	****	<0.0001	****
				179	175		147		PPARα LKO	0.6009	ns	<0.0001	****	<0.0001	****
	PPARα LKO	Fed		133	123		123
				140	136		158		Post-hoc analysis	Šídák's multiple comparisons test; alpha=0.05
				187	156		142		ZT	8		16		24
				148	148		150		PPARα LWT vs PPARα LKO:	Adjusted P Value	Summary	Adjusted P Value	Summary	Adjusted P Value	Summary
				141	146		183		Fed	0.3065	ns	0.9118	ns	0.6498	ns
				135	167		157		Fasted	0.0348	#	0.9243	ns	0.648	ns
				146	154		183
				151	154		129
				130	154		160		Analysis	Unpaired t test Fasted PPARα LWT vs Fasted PPARα LKO
	PPARα LWT	Fasted	154	130	73	52	39		ZT	0	20
			123	111		51	31		P value	0.3324	0.0526
			136	137	83	78	60		Summary	ns	ns
			133	110	67	64	61
			157	148	86	76	57		ns: not significant
			169	107	70	49	36
			110	82	26	36	37
			143	145	79	65	35
			150	94	81	81	43
			116	108	74	70	40
	PPARα LKO	Fasted	184	134	63	45	36
			175	115	47	40	30
			152	117	59	38	49
			169	161	83	30	56
			150	169	75	48	32
			121	140	55	46	25
			126	163	72	53	19
			138	129	88	78	67
			109	115	62	56	33
			166	136	81	58	37
