# Supplementary material for: Hepatic FGF21 is not required for fasting metabolism but guides protein appetite post energy depletion
Source: EMBO Rep. 2026 Apr 27;27(12):3189–213. doi: 10.1038/s44319-026-00790-9 (PMC13303862; doi:10.1038/s44319-026-00790-9)
Supplement: Supplementary file 3 — Source data Fig. 1 [file 44319_2026_790_MOESM3_ESM.zip › Figure 1/1K/PPARa_beta-hydroxybutyrate_fed_fasted_kinetic.xlsx]

## Sheet: 1K
Superimposed symbols represent the mean of replicates and errors bars represent the standard error of the mean with connecting line between each ZT.
			β-hydroxybutyrate (mmol/L)						Analysis	Two-way ANOVA; alpha=0.05
	Genotype	Nutritional condition	ZT0	ZT8	ZT16	ZT20	ZT24		ZT	8		16		24
	PPARα LWT	Fed		1.1	0.9		0.2		Interaction P value	0.2205		0.1202		0.0009
				0.3	0.8		0.2		Nutritional condition P value	0.001		<0.0001		<0.0001
				0.3	0.2				Genotype P value	0.0687		0.012		0.0013
				0.2	0.7		0.3
				0.4	0.7				Post-hoc analysis	Šídák's multiple comparisons test; alpha=0.05
				0.4	0.7		0.6		ZT	8		16		24
				0.3	0.3		0.3		Fed vs Fasted:	Adjusted P Value	Summary	Adjusted P Value	Summary	Adjusted P Value	Summary
				0.3	0.3				PPARα LWT	0.0033	**	0.0001	***	<0.0001	****
				0.3	0.3				PPARα LKO	0.2034	ns	0.0528	ns	0.0013	**
	PPARα LKO	Fed		0.2	0.2
				0.3	0.3				Post-hoc analysis	Šídák's multiple comparisons test; alpha=0.05
				0.3	0.8		0.3		ZT	8		16		24
				0.3	0.3				PPARα LWT vs PPARα LKO:	Adjusted P Value	Summary	Adjusted P Value	Summary	Adjusted P Value	Summary
				0.8	0.6		0.2		Fed	0.8884	ns	0.7194	ns	0.9938	ns
				0.3	0.4		0.6		Fasted	0.0581	ns	0.008	##	<0.0001	####
				0.2	0.4
				0.3	0.5		0.3
				0.3	0.3		0.3		Analysis	Unpaired t test Fasted PPARα LWT vs Fasted PPARα LKO
	PPARα LWT	Fasted	0.4	1.5	2.2	2.5	2		ZT	0	20
			0.4	1.3	1.3	0.9	1.8		P value	0.8558	0.007
			0.7	0.6	1.7	1.6	2.1		Summary	ns	##
			0.3	0.7	0.7	1.1	1.6
			0.4	0.6	1.4	2.1	2.1		ns: not significant
			0.3	1.5	1	2.7	2.3
			0.4	0.7	0.3	2	2.1
			0.4	1.1	2.1	2.2	2.6
			0.2	0.5	1.1	1.3	0.9
			0.4	0.6	1.1	1.2	1.6
	PPARα LKO	Fasted	0.2	0.7	0.9	1.3	1.1
			0.4	0.4	0.9	0.9	1.2
			0.6	1.6	0.6	1.4	0.8
			0.3	0.6	1	1.2	0.8
			0.4	0.4	0.6	0.8	0.8
			0.4	0.4	1	1.4	1.4
			0.3	0.3	1	0.9	1.2
			0.4	0.5	0.6	1.2	0.8
			0.5	0.6	0.6	1.2	1.1
			0.3	0.3	0.8	0.9	0.9
