# Supplementary material for: Hepatic FGF21 is not required for fasting metabolism but guides protein appetite post energy depletion
Source: EMBO Rep. 2026 Apr 27;27(12):3189–213. doi: 10.1038/s44319-026-00790-9 (PMC13303862; doi:10.1038/s44319-026-00790-9)
Supplement: Supplementary file 3 — Source data Fig. 1 [file 44319_2026_790_MOESM3_ESM.zip › Figure 1/1L/PPARa_body_weight_fed_fasted.xlsx]

## Sheet: 1L
Scatter plot with bar represent the mean of replicates and errors bars represent the standard error of the mean.
	Genotype	Nutritional condition	Body weight (g)		Analysis	Two-way ANOVA alpha=0.05
	PPARα LWT	Fed	27.6		Interaction P value	0.0496
			27.9		Nutritional condition P value	<0.0001
			29.1		Genotype P value	0.5069
			29.3
			26.6		Post-hoc analysis	Šídák's multiple comparisons test; alpha=0.05
			26.8		Fed vs Fasted:	Adjusted P Value	Summary
			28.2		PPARα LWT	0.0023	**
			28.9		PPARα LKO	<0.0001	****
			26.2
	PPARα LKO	Fed	27.5		Post-hoc analysis	Šídák's multiple comparisons test; alpha=0.05
			30.4		PPARα LWT vs PPARα LKO:	Adjusted P Value	Summary
			28.5		Fed	0.5818	ns
			27.6		Fasted	0.1116	ns
			28.9
			23.9		ns: not significant
			31.5
			28.5
			30.7
	PPARα LWT	Fasted	22.7
			25.5
			24.8
			23.4
			28.1
			26.7
			23.8
			24.1
			27.3
			23.9
	PPARα LKO	Fasted	25.5
			24.6
			21.9
			23
			24.5
			23.6
			24
			20.7
			22.2
			25.1
