# Supplementary material for: Hepatic FGF21 is not required for fasting metabolism but guides protein appetite post energy depletion
Source: EMBO Rep. 2026 Apr 27;27(12):3189–213. doi: 10.1038/s44319-026-00790-9 (PMC13303862; doi:10.1038/s44319-026-00790-9)
Supplement: Supplementary file 4 — Source data Fig. 2 [file 44319_2026_790_MOESM4_ESM.zip]

Archive with 22 entries (12 files):
- Figure 2/
- Figure 2/2A/
- Figure 2/2A/Liver_weight_fed_fasted.xlsx
- Figure 2/2B/
- Figure 2/2B/Hepatic_triglycerides_fed_fasted.xlsx
- Figure 2/2C/
- Figure 2/2C/Alanine_aminotransferase_fed_fasted.xlsx
- Figure 2/2D/
- Figure 2/2D/Liver FGF21LKO Fasted.tif
- Figure 2/2D/Liver FGF21LKO Fed.tif
- Figure 2/2D/Liver FGF21LWT Fasted.tif
- Figure 2/2D/Liver FGF21LWT Fed.tif
- Figure 2/2E/
- Figure 2/2E/qPCR_G6pc_Pck1.xlsx
- Figure 2/2F/
- Figure 2/2F/acylcarnitines_fed_fasteed.xlsx
- Figure 2/2G/
- Figure 2/2G/Beta_hydroxybutyrate_fed_fasted.xlsx
- Figure 2/2H/
- Figure 2/2H/qPCR_Cyp4a10_Cyp4a14_Ehhadh_Acot2_Hmgcs2.xlsx
- Figure 2/2I/
- Figure 2/2I/qPCR_Ppara_Vnn1_Fgf21_Txnip_Pdk4.xlsx
