# Supplementary material for: Hepatic FGF21 is not required for fasting metabolism but guides protein appetite post energy depletion
Source: EMBO Rep. 2026 Apr 27;27(12):3189–213. doi: 10.1038/s44319-026-00790-9 (PMC13303862; doi:10.1038/s44319-026-00790-9)
Supplement: Supplementary file 4 — Source data Fig. 2 [file 44319_2026_790_MOESM4_ESM.zip › Figure 2/2A/Liver_weight_fed_fasted.xlsx]

## Sheet: 2A
Scatter plot with bar represent the mean of replicates and errors bars represent the standard error of the mean.
	Genotype	Nutritional condition	Body weight (g)	Liver weight (g)	Relative liver weight (% of body weight)		Analysis	Two-way ANOVA alpha=0.05
	FGF21 LWT	Fed	31.5	1.672	5.30794		Interaction P value	0.5386
			29.7	1.305	4.39394		Nutritional condition P value	<0.0001
			30.5	1.447	4.74426		Genotype P value	0.3322
			29.6	1.09	3.68243
			30	1.236	4.12		Post-hoc analysis	Šídák's multiple comparisons test; alpha=0.05
			29.8	1.159	3.88926		Fed vs Fasted:	Adjusted P Value	Summary
			31.9	1.372	4.30094		FGF21 LWT	<0.0001	****
			33.9	1.4614	4.31091		FGF21 LKO	<0.0001	****
			33.1	1.4351	4.33565
	FGF21 LKO	Fed	26.5	1.124	4.24151		Post-hoc analysis	Šídák's multiple comparisons test; alpha=0.05
			28.6	1.179	4.12238		FGF21 LWT vs FGF21 LKO:	Adjusted P Value	Summary
			28.6	1.4518	5.07622		Fed	0.4674	ns
			30.4	1.444	4.75		Fasted	0.9586	ns
			31.2	1.2846	4.11731
			31.4	1.5448	4.91975		ns: not significant
			31.1	1.5332	4.9299
			30.3	1.2469	4.11518
	FGF21 LWT	Fasted	24	0.8233	3.43042
			23.6	0.791	3.35169
			23.6	0.7759	3.28771
			30.8	1.1251	3.65292
			29.1	0.9729	3.3433
			25.9	0.883	3.40927
			29.1	1.0736	3.68935
			27.5	1.0727	3.90073
			28.4	1.008	3.5493
			26.6	0.848	3.18797
	FGF21 LKO	Fasted	28.1	0.9757	3.47224
			21.3	0.833	3.9108
			26	0.989	3.80385
			27.8	0.9261	3.33129
			28.1	0.9601	3.41673
			28.7	0.9483	3.30418
			27.8	0.9906	3.56331
			27	0.9141	3.38556
