# Supplementary material for: Hepatic FGF21 is not required for fasting metabolism but guides protein appetite post energy depletion
Source: EMBO Rep. 2026 Apr 27;27(12):3189–213. doi: 10.1038/s44319-026-00790-9 (PMC13303862; doi:10.1038/s44319-026-00790-9)
Supplement: Supplementary file 4 — Source data Fig. 2 [file 44319_2026_790_MOESM4_ESM.zip › Figure 2/2B/Hepatic_triglycerides_fed_fasted.xlsx]

## Sheet: 2B
Scatter plot with bar represent the mean of replicates and errors bars represent the standard error of the mean.
	Genotype	Nutritional condition	Hepatic triglycerides (µg/mg of liver)		Analysis	Two-way ANOVA alpha=0.05
	FGF21 LWT	Fed	2.56177		Interaction P value	0.2462
			1.93509		Nutritional condition P value	<0.0001
			1.93632		Genotype P value	0.1352
			2.70932
			4.96002		Post-hoc analysis	Šídák's multiple comparisons test; alpha=0.05
			3.92984		Fed vs Fasted:	Adjusted P Value	Summary
			3.16523		FGF21 LWT	0.0182	*
			5.46993		FGF21 LKO	0.0005	***
			2.35729
	FGF21 LKO	Fed	10.0319		Post-hoc analysis	Šídák's multiple comparisons test; alpha=0.05
			6.51709		FGF21 LWT vs FGF21 LKO:	Adjusted P Value	Summary
			0.76572		Fed	0.9629	ns
			3.88121		Fasted	0.1183	ns
			4.62718
			2.88498		ns: not significant
			3.25516
			4.28362
	FGF21 LWT	Fasted	12.1716
			12.8847
			17.5644
			16.6744
			16.9417
			38.628
			0.885389
			19.393
			8.55599
			28.1871
	FGF21 LKO	Fasted	10.1746
			16.1401
			12.7659
			28.5362
			19.2127
			71.2785
			33.3477
			26.6848
