# Supplementary material for: Hepatic FGF21 is not required for fasting metabolism but guides protein appetite post energy depletion
Source: EMBO Rep. 2026 Apr 27;27(12):3189–213. doi: 10.1038/s44319-026-00790-9 (PMC13303862; doi:10.1038/s44319-026-00790-9)
Supplement: Supplementary file 4 — Source data Fig. 2 [file 44319_2026_790_MOESM4_ESM.zip › Figure 2/2C/Alanine_aminotransferase_fed_fasted.xlsx]

## Sheet: 2C
Scatter plot with bar represent the mean of replicates and errors bars represent the standard error of the mean.
	Genotype	Nutritional condition	Alanine aminotransferase (U/L)		Analysis	Two-way ANOVA alpha=0.05
	FGF21 LWT	Fed	33		Interaction P value	0.0988
			38		Nutritional condition P value	<0.0001
			32		Genotype P value	0.7065
			29
			30		Post-hoc analysis	Šídák's multiple comparisons test; alpha=0.05
			33		Fed vs Fasted:	Adjusted P Value	Summary
			35		FGF21 LWT	0.002	**
			34		FGF21 LKO	<0.0001	****
			40
	FGF21 LKO	Fed	29		Post-hoc analysis	Šídák's multiple comparisons test; alpha=0.05
			24		FGF21 LWT vs FGF21 LKO:	Adjusted P Value	Summary
			42		Fed	0.594	ns
			39		Fasted	0.2712	ns
			36
			37		ns: not significant
			48
			33
	FGF21 LWT	Fasted	27
			25
			25
			21
			21
			21
			24
			35
			34
			22
	FGF21 LKO	Fasted	20
			20
			24
			20
			21
			25
			23
			23
