# Supplementary material for: Hepatic FGF21 is not required for fasting metabolism but guides protein appetite post energy depletion
Source: EMBO Rep. 2026 Apr 27;27(12):3189–213. doi: 10.1038/s44319-026-00790-9 (PMC13303862; doi:10.1038/s44319-026-00790-9)
Supplement: Supplementary file 4 — Source data Fig. 2 [file 44319_2026_790_MOESM4_ESM.zip › Figure 2/2E/qPCR_G6pc_Pck1.xlsx]

## Sheet: 2E
Scatter plot with bar represent the mean of replicates and errors bars represent the standard error of the mean.
					Gene expression normalised by the WT FED group			Analysis	Two-way ANOVA; alpha=0.05
	Genotype	Diet	G6pc	Pck1	G6pc	Pck1		Gene	G6pc		Pck1
	FGF21 LWT	Fed	3.33623	36.5057	0.508649	0.622249		Interaction P value	0.4638		0.5599
			3.80948	42.1753	0.5808	0.718889		Nutritional condition P value	<0.0001		<0.0001
			3.00544	75.7944	0.458216	1.29194		Genotype P value	0.7007		0.3392
			5.03213	79.5568	0.767208	1.35607
			7.67744	46.3496	1.17052	0.790042		Post-hoc analysis	Šídák's multiple comparisons test; alpha=0.05
			14.5923	77.0645	2.22477	1.31359		Gene	G6pc		Pck1
			8.57702	69.9565	1.30767	1.19243		Fed vs Fasted:	Adjusted P Value	Summary	Adjusted P Value	Summary
			8.43861	56.1355	1.28657	0.956845		FGF21 LWT	0.0094	**	<0.0001	****
			4.56244	44.4674	0.695598	0.757958		FGF21 LKO	0.0012	**	<0.0001	****
	FGF21 LKO	Fed	6.09809	63.4703	0.929728	1.08187
			5.23976	23.5796	0.798865	0.40192		Post-hoc analysis	Šídák's multiple comparisons test; alpha=0.05
			3.93062	21.5651	0.59927	0.367584		Gene	G6pc		Pck1
			7.6947	68.5325	1.17315	1.16816		FGF21 LWT vs FGF21 LKO:	Adjusted P Value	Summary	Adjusted P Value	Summary
			7.32556	48.634	1.11687	0.82898		Fed	0.9625	ns	0.4874	ns
			2.8819	47.2622	0.43938	0.805597		Fasted	0.6693	ns	0.9545	ns
			6.70834	52.0162	1.02277	0.88663
			9.44568	58.4231	1.44011	0.995838		ns: not significant
	FGF21 LWT	Fasted	12.4129	129.587	1.89249	2.20885
			9.58363	133.754	1.46114	2.27987
			7.46618	196.096	1.13831	3.34252
			10.9037	128.413	1.6624	2.18884
			16.8238	179.568	2.56499	3.06078
			16.1116	146.728	2.45641	2.50102
			8.31345	127.09	1.26749	2.16628
			9.73511	147.739	1.48423	2.51825
			9.61217	137.688	1.46549	2.34692
			10.476	137.474	1.59719	2.34327
	FGF21 LKO	Fasted	20.319	187.331	3.09787	3.1931
			11.758	125.488	1.79264	2.13898
			14.0038	145.702	2.13505	2.48353
			8.682	142.545	1.32368	2.42971
			9.12435	124.885	1.39112	2.1287
			10.8075	124.927	1.64773	2.12941
			14.5757	164.517	2.22225	2.80424
			9.93167	134.928	1.5142	2.29988
