# Supplementary material for: Hepatic FGF21 is not required for fasting metabolism but guides protein appetite post energy depletion
Source: EMBO Rep. 2026 Apr 27;27(12):3189–213. doi: 10.1038/s44319-026-00790-9 (PMC13303862; doi:10.1038/s44319-026-00790-9)
Supplement: Supplementary file 4 — Source data Fig. 2 [file 44319_2026_790_MOESM4_ESM.zip › Figure 2/2F/acylcarnitines_fed_fasteed.xlsx]

## Sheet: 2F
Scatter plot with bar represent the mean of replicates and errors bars represent the standard error of the mean.
		Carnitine (µM)		Analysis	Two-way ANOVA alpha=0.05
Genotype	Nutritional condition	C0		Interaction P value	0.2215
FGF21 LWT	Fed	9.3		Nutritional condition P value	<0.0001
		8.549		Genotype P value	0.6857
		6.762
		8.2		Post-hoc analysis	Šídák's multiple comparisons test; alpha=0.05
		9.668		Fed vs Fasted:	Adjusted P Value	Summary
		8.15		FGF21 LWT	<0.0001	****
FGF21 LKO	Fed	8.29		FGF21 LKO	<0.0001	****
		7.419
		7.373		Post-hoc analysis	Šídák's multiple comparisons test; alpha=0.05
FGF21 LKO	Fed	8.125		FGF21 LWT vs FGF21 LKO:	Adjusted P Value	Summary
		7.546		Fed	0.4387	ns
		8.575		Fasted	0.8011	ns
FGF21 LWT	Fasted	2.779
		3.124		ns: not significant
		4.209
		4.631
		4.128
		4.127
FGF21 LKO	Fasted	2.921
		3.693
		5.184
FGF21 LKO	Fed	3.457
		4.614
		4.809
		SCAC (µM)										Total SCAC (µM)		Analysis	Two-way ANOVA alpha=0.05
Genotype	Nutritional condition	C2	C3	C3DC	C4	C4DC	C4-OH	C5	C5:1	C5DC	C5-OH			Interaction P value	0.9679
FGF21 LWT	Fed	4.988	0.3	0.028	0.563	0.023	0.019	0.059	0.007	0.033	0.016	6.036		Nutritional condition P value	<0.0001
		3.483	0.236	0.019	0.468	0.018	0.014	0.049	0.007	0.031	0.016	4.341		Genotype P value	0.7694
		2.712	0.226	0.018	0.31	0.018	0.014	0.051	0.005	0.047	0.016	3.417
		2.764	0.18	0.02	0.453	0.018	0.015	0.033	0.006	0.032	0.014	3.535		Post-hoc analysis	Šídák's multiple comparisons test; alpha=0.05
		3.398	0.279	0.023	0.628	0.022	0.016	0.069	0.007	0.038	0.019	4.499		Fed vs Fasted:	Adjusted P Value	Summary
		3.093	0.181	0.019	0.375	0.017	0.014	0.034	0.006	0.029	0.012	3.78		FGF21 LWT	<0.0001	****
FGF21 LKO	Fed	3.091	0.354	0.017	0.458	0.019	0.012	0.053	0.006	0.031	0.013	4.054		FGF21 LKO	<0.0001	****
		3.985	0.33	0.018	0.43	0.02	0.014	0.066	0.006	0.023	0.013	4.905
		3.149	0.19	0.019	0.293	0.018	0.016	0.041	0.007	0.038	0.014	3.785		Post-hoc analysis	Šídák's multiple comparisons test; alpha=0.05
FGF21 LKO	Fed	3.233	0.225	0.018	0.374	0.019	0.013	0.044	0.007	0.03	0.015	3.978		FGF21 LWT vs FGF21 LKO:	Adjusted P Value	Summary
		3.274	0.193	0.021	0.349	0.017	0.017	0.042	0.006	0.035	0.013	3.967		Fed	0.9798	ns
		4.509	0.41	0.027	0.535	0.019	0.02	0.068	0.006	0.033	0.016	5.643		Fasted	0.9653	ns
FGF21 LWT	Fasted	9.519	0.084	0.11	0.113	0.019	0.084	0.033	0.006	0.064	0.015	10.047
		10.53	0.073	0.123	0.084	0.017	0.092	0.031	0.005	0.052	0.013	11.02		ns: not significant
		11.17	0.11	0.106	0.107	0.02	0.082	0.038	0.005	0.066	0.017	11.721
		11.95	0.223	0.094	0.116	0.024	0.077	0.062	0.006	0.057	0.018	12.627
		10.97	0.124	0.104	0.123	0.02	0.082	0.061	0.006	0.104	0.014	11.608
		11.54	0.121	0.099	0.12	0.021	0.076	0.046	0.007	0.07	0.015	12.115
FGF21 LKO	Fasted	10.1	0.126	0.11	0.159	0.019	0.09	0.046	0.006	0.058	0.013	10.727
		9.269	0.109	0.088	0.087	0.018	0.064	0.033	0.004	0.039	0.014	9.725
		13.82	0.194	0.106	0.212	0.022	0.085	0.057	0.007	0.064	0.018	14.585
FGF21 LKO	Fed	10.27	0.082	0.107	0.087	0.018	0.084	0.034	0.006	0.057	0.014	10.759
		12.19	0.083	0.126	0.114	0.022	0.099	0.037	0.005	0.059	0.015	12.75
		10.96	0.12	0.092	0.156	0.018	0.069	0.05	0.006	0.06	0.015	11.546
		MCAC (µM)								Total MCAC (µM)		Analysis	Two-way ANOVA alpha=0.05
Genotype	Nutritional condition	C6	C8	C8:1	C10	C10:1	C10:2	C12	C12:1			Interaction P value	0.2631
FGF21 LWT	Fed	0.012	0.014	0.003	0.005	0.013	0.024	0.004	0.005	0.08		Nutritional condition P value	<0.0001
		0.009	0.014	0.003	0.005	0.009	0.018	0.005	0.004	0.067		Genotype P value	0.1668
		0.006	0.014	0.003	0.006	0.007	0.037	0.003	0.004	0.08
		0.008	0.014	0.003	0.005	0.007	0.031	0.003	0.004	0.075		Post-hoc analysis	Šídák's multiple comparisons test; alpha=0.05
		0.009	0.015	0.004	0.005	0.008	0.034	0.004	0.004	0.083		Fed vs Fasted:	Adjusted P Value	Summary
		0.008	0.013	0.003	0.005	0.008	0.028	0.003	0.004	0.072		FGF21 LWT	<0.0001	****
FGF21 LKO	Fed	0.007	0.014	0.003	0.004	0.011	0.02	0.004	0.003	0.066		FGF21 LKO	<0.0001	****
		0.008	0.014	0.003	0.004	0.011	0.022	0.003	0.004	0.069
		0.006	0.014	0.003	0.005	0.007	0.031	0.004	0.004	0.074		Post-hoc analysis	Šídák's multiple comparisons test; alpha=0.05
FGF21 LKO	Fed	0.007	0.014	0.003	0.004	0.011	0.034	0.003	0.004	0.08		FGF21 LWT vs FGF21 LKO:	Adjusted P Value	Summary
		0.01	0.015	0.003	0.004	0.007	0.027	0.004	0.004	0.074		Fed	0.9755	ns
		0.014	0.014	0.003	0.005	0.009	0.027	0.003	0.004	0.079		Fasted	0.158	ns
FGF21 LWT	Fasted	0.073	0.026	0.005	0.021	0.018	0.023	0.031	0.028	0.225
		0.053	0.022	0.004	0.014	0.013	0.017	0.025	0.018	0.166		ns: not significant
		0.039	0.021	0.004	0.012	0.01	0.032	0.019	0.011	0.148
		0.053	0.021	0.004	0.016	0.015	0.03	0.022	0.015	0.176
		0.062	0.022	0.004	0.015	0.013	0.035	0.022	0.016	0.189
		0.064	0.023	0.005	0.016	0.014	0.027	0.026	0.017	0.192
FGF21 LKO	Fasted	0.064	0.023	0.004	0.017	0.015	0.022	0.024	0.016	0.185
		0.028	0.017	0.003	0.008	0.01	0.021	0.01	0.007	0.104
		0.043	0.018	0.003	0.011	0.009	0.025	0.014	0.011	0.134
FGF21 LKO	Fed	0.054	0.021	0.004	0.016	0.012	0.028	0.026	0.019	0.18
		0.056	0.022	0.004	0.015	0.014	0.031	0.023	0.02	0.185
		0.058	0.022	0.004	0.013	0.01	0.029	0.02	0.015	0.171
		LCAC (µM)															Total LCAC (µM)		Analysis	Two-way ANOVA alpha=0.05
Genotype	Nutritional condition	C14	C14:1	C14:2	C14-OH	C16	C16:1	C16:2	C16-OH	C16:1-OH	C18	C18:1	C18-OH	C18:1-OH	C18:2-OH	C18:2			Interaction P value	0.5389
FGF21 LWT	Fed	0.007	0.013	0.006	0.001	0.033	0.005	0.001	0.001	0.001	0.009	0.019	0.002	0.001	0	0.004	0.103		Nutritional condition P value	<0.0001
		0.007	0.011	0.005	0.001	0.034	0.006	0.001	0.001	0.002	0.008	0.018	0.001	0.001	0.001	0.005	0.102		Genotype P value	0.4897
		0.005	0.013	0.009	0	0.027	0.003	0.001	0.001	0.002	0.008	0.015	0.002	0.001	0.001	0.004	0.092
		0.005	0.013	0.006	0	0.023	0.004	0	0.001	0.002	0.007	0.013	0.001	0.001	0.001	0.003	0.08		Post-hoc analysis	Šídák's multiple comparisons test; alpha=0.05
		0.005	0.013	0.006	0.001	0.029	0.004	0.002	0.001	0.001	0.009	0.014	0.002	0.001	0	0.005	0.093		Fed vs Fasted:	Adjusted P Value	Summary
		0.004	0.01	0.005	0	0.022	0.003	0.001	0.001	0.001	0.006	0.012	0.001	0.001	0	0.003	0.07		FGF21 LWT	<0.0001	****
FGF21 LKO	Fed	0.005	0.009	0.005	0.001	0.024	0.003	0.001	0.001	0.002	0.008	0.008	0.002	0.001	0.001	0.004	0.075		FGF21 LKO	<0.0001	****
		0.005	0.01	0.004	0.001	0.024	0.004	0.001	0.001	0.001	0.008	0.012	0.001	0.001	0	0.004	0.077
		0.005	0.011	0.006	0	0.027	0.004	0.001	0.001	0.001	0.008	0.013	0.001	0.001	0	0.004	0.083		Post-hoc analysis	Šídák's multiple comparisons test; alpha=0.05
FGF21 LKO	Fed	0.005	0.011	0.006	0.001	0.024	0.004	0.001	0.001	0.002	0.007	0.012	0.001	0.001	0.001	0.003	0.08		FGF21 LWT vs FGF21 LKO:	Adjusted P Value	Summary
		0.009	0.012	0.006	0.001	0.038	0.007	0.001	0.001	0.002	0.009	0.027	0.002	0.002	0.001	0.005	0.123		Fed	0.9981	ns
		0.005	0.011	0.006	0	0.026	0.004	0.001	0.001	0.002	0.007	0.013	0.001	0.001	0.001	0.003	0.082		Fasted	0.5886	ns
FGF21 LWT	Fasted	0.09	0.081	0.014	0.006	0.224	0.109	0.01	0.011	0.013	0.027	0.231	0.004	0.016	0.005	0.045	0.886
		0.072	0.057	0.01	0.006	0.202	0.087	0.008	0.009	0.011	0.022	0.171	0.004	0.014	0.003	0.029	0.705		ns: not significant
		0.063	0.049	0.013	0.005	0.205	0.063	0.008	0.01	0.011	0.028	0.174	0.005	0.012	0.004	0.036	0.686
		0.072	0.053	0.014	0.005	0.01	0.058	0.008	0.011	0.01	0.035	0.176	0.005	0.015	0.004	0.031	0.507
		0.077	0.063	0.016	0.004	0.22	0.078	0.009	0.008	0.011	0.028	0.208	0.003	0.012	0.004	0.037	0.778
		0.081	0.065	0.013	0.005	0.224	0.081	0.009	0.009	0.012	0.03	0.206	0.004	0.014	0.004	0.038	0.795
FGF21 LKO	Fasted	0.085	0.073	0.012	0.006	0.217	0.09	0.09	0.01	0.01	0.029	0.207	0.004	0.014	0.004	0.034	0.885
		0.03	0.028	0.007	0.002	0.132	0.035	0.004	0.005	0.006	0.022	0.115	0.003	0.008	0.002	0.02	0.419
		0.048	0.043	0.011	0.003	0.165	0.055	0.006	0.006	0.007	0.023	0.153	0.005	0.009	0.002	0.025	0.561
FGF21 LKO	Fed	0.091	0.066	0.014	0.007	0.22	0.084	0.01	0.011	0.012	0.026	0.192	0.004	0.015	0.004	0.033	0.789
		0.069	0.065	0.015	0.005	0.205	0.084	0.007	0.008	0.01	0.025	0.181	0.004	0.013	0.003	0.028	0.722
		0.063	0.06	0.011	0.004	0.163	0.074	0.008	0.007	0.008	0.021	0.17	0.003	0.011	0.003	0.03	0.636
