# Supplementary material for: Hepatic FGF21 is not required for fasting metabolism but guides protein appetite post energy depletion
Source: EMBO Rep. 2026 Apr 27;27(12):3189–213. doi: 10.1038/s44319-026-00790-9 (PMC13303862; doi:10.1038/s44319-026-00790-9)
Supplement: Supplementary file 4 — Source data Fig. 2 [file 44319_2026_790_MOESM4_ESM.zip › Figure 2/2G/Beta_hydroxybutyrate_fed_fasted.xlsx]

## Sheet: 2G
Scatter plot with bar represent the mean of replicates and errors bars represent the standard error of the mean.
	Genotype	Diet	β-hydroxybutyrate		Analysis	Two-way ANOVA; alpha=0.05
	FGF21 LWT	Fed	0.3		Interaction P value	0.0985
			0.4		Nutritional condition P value	<0.0001
			0.3		Genotype P value	0.2612
			0.4
			0.3		Post-hoc analysis	Šídák's multiple comparisons test; alpha=0.05
			0.4		Fed vs Fasted:	Adjusted P Value	Summary
			0.3		FGF21 LWT	<0.0001	****
			0.4		FGF21 LKO	<0.0001	****
			0.4
	FGF21 LKO	Fed	0.3		Post-hoc analysis	Šídák's multiple comparisons test; alpha=0.05
			0.3		FGF21 LWT vs FGF21 LKO:	Adjusted P Value	Summary
					Fed	0.9119	ns
			0.2		Fasted	0.0903	ns
			0.3
			0.3		ns: not significant
			0.4
			0.4
	FGF21 LWT	Fasted	1.2
			1.1
			0.9
			1.7
			1.3
			1.7
			0.7
			1.1
			0.9
			1.3
	FGF21 LKO	Fasted	1.4
			1.1
			1.2
			1.4
			1.6
			1.8
			1.4
			1.3
