# Supplementary material for: Hepatic FGF21 is not required for fasting metabolism but guides protein appetite post energy depletion
Source: EMBO Rep. 2026 Apr 27;27(12):3189–213. doi: 10.1038/s44319-026-00790-9 (PMC13303862; doi:10.1038/s44319-026-00790-9)
Supplement: Supplementary file 4 — Source data Fig. 2 [file 44319_2026_790_MOESM4_ESM.zip › Figure 2/2H/qPCR_Cyp4a10_Cyp4a14_Ehhadh_Acot2_Hmgcs2.xlsx]

## Sheet: 2H
Scatter plot with bar represent the mean of replicates and errors bars represent the standard error of the mean.
								Gene expression normalised by the WT FED group						Analysis	Two-way ANOVA; alpha=0.05
	Genotype	Nutritional condition	Cyp4a10	Cyp4a14	Ehhadh	Acot2	Hmgcs2	Cyp4a10	Cyp4a14	Ehhadh	Acot2	Hmgcs2		Gene	Cyp4a10		Cyp4a14		Ehhadh		Acot2		Hmgcs2
	FGF21 LWT	Fed	0.195334	0.0308371	6.01329	0.172743	42.5409	0.0263608	0.0347588	0.788814	0.53737	0.752233		Interaction P value	0.3701		0.7102		0.5645		0.1737		0.2541
			1.66229	0.542929	3.47756	0.177111	45.5421	0.22433	0.611975	0.456182	0.550961	0.8053		Nutritional condition P value	<0.0001		<0.0001		<0.0001		<0.0001		<0.0001
			0.239755	0.0687721	6.63816	0.219177	42.1702	0.0323555	0.0775181	0.870784	0.68182	0.745676		Genotype P value	0.289		0.6925		0.5068		0.2452		0.7351
			9.02851	1.00151	12.277	0.312155	58.3144	1.21842	1.12888	1.61048	0.971056	1.03115
			28.6892	4.36804	8.60033	0.702344	74.3562	3.87167	4.92353	1.12818	2.18486	1.31481		Post-hoc analysis	Šídák's multiple comparisons test; alpha=0.05
			4.85939	0.380532	11.0755	0.477881	78.0304	0.655785	0.428926	1.45287	1.4866	1.37978		Gene	Cyp4a10		Cyp4a14		Ehhadh		Acot2		Hmgcs2
			0.821631	0.0755664	5.37281	0.217376	69.8023	0.110881	0.0851764	0.704798	0.676217	1.23428		Fed vs Fasted:	Adjusted P Value	Summary	Adjusted P Value	Summary	Adjusted P Value	Summary	Adjusted P Value	Summary	Adjusted P Value	Summary
			19.2456	1.24623	8.84806	0.470242	58.9336	2.59724	1.40471	1.16067	1.46284	1.0421		FGF21 LWT	<0.0001	****	<0.0001	****	<0.0001	****	0.002	**	<0.0001	****
			1.94855	0.270168	6.30604	0.144102	39.2859	0.262961	0.304526	0.827217	0.448276	0.694676		FGF21 LKO	<0.0001	****	<0.0001	****	<0.0001	****	<0.0001	****	<0.0001	****
	FGF21 LKO	Fed	13.5366	2.32643	9.71012	0.102678	56.9573	1.8268	2.62228	1.27376	0.319411	1.00715
			13.7243	1.89	10.0546	0.40065	37.6399	1.85213	2.13035	1.31894	1.24635	0.665571		Post-hoc analysis	Šídák's multiple comparisons test; alpha=0.05
			0.416145	0.0351543	6.90771	0.163444	44.9129	0.0561598	0.039625	0.906144	0.508444	0.794176		Gene	Cyp4a10		Cyp4a14		Ehhadh		Acot2		Hmgcs2
			0.98294	0.065678	10.2059	0.18434	50.109	0.13265	0.0740304	1.33879	0.573447	0.886055		FGF21 LWT vs FGF21 LKO:	Adjusted P Value	Summary	Adjusted P Value	Summary	Adjusted P Value	Summary	Adjusted P Value	Summary	Adjusted P Value	Summary
			6.45634	0.433272	13.4241	0.314793	62.7389	0.871298	0.488373	1.76095	0.979262	1.10939		Fed	0.9913	ns	0.9998	ns	0.625	ns	0.9869	ns	0.8155	ns
			0.426523	0.0356949	9.0451	0.119005	50.2128	0.0575603	0.0402343	1.18652	0.370202	0.887891		Fasted	0.3022	ns	0.8265	ns	0.9974	ns	0.1438	ns	0.4962	ns
			0.495463	0.0635875	9.29055	0.153101	47.5804	0.0668638	0.0716741	1.21872	0.476269	0.841343
			6.34805	0.427893	14.7226	0.368983	55.696	0.856683	0.482309	1.93128	1.14784	0.984848		ns: not significant
	FGF21 LWT	Fasted	248.336	189.721	39.2432	1.84168	122.442	33.5135	213.849	5.14787	5.72914	2.16508
			117.63	75.5191	39.2009	2.12252	72.1201	15.8745	85.123	5.14231	6.60277	1.27527
			241.375	205.124	36.1033	2.21924	116.353	32.5742	231.21	4.73598	6.90364	2.05742
			255.3	136.007	49.3895	4.2951	165.37	34.4533	153.303	6.47885	13.3613	2.92416
			177.401	120.388	38.7838	2.57945	119.277	23.9407	135.698	5.0876	8.0242	2.10913
			185.355	103.805	34.0055	4.49514	76.9743	25.0141	117.007	4.46079	13.9835	1.3611
			188.948	120.28	33.038	0.710301	102.651	25.499	135.577	4.33388	2.20962	1.81513
			138.766	91.0496	32.5404	1.94278	111.156	18.7268	102.629	4.2686	6.04362	1.96553
			316.085	171.658	42.9603	3.65657	147.107	42.6564	193.489	5.63547	11.3749	2.60123
			150.592	113.003	26.4301	2.00606	101.515	20.3228	127.374	3.46706	6.24049	1.79504
	FGF21 LKO	Fasted	168.865	125.739	34.4013	1.55533	148.964	22.7887	141.73	4.51271	4.83834	2.63406
			138.756	110.178	28.6634	2.4724	97.7673	18.7255	124.19	3.76002	7.69119	1.72878
			163.328	67.1415	23.7853	0.825855	101.49	22.0415	75.68	3.12011	2.56908	1.79461
			137.38	119.993	36.0803	2.89515	118.061	18.5397	135.253	4.73296	9.00627	2.08763
			215.385	168.787	46.6231	6.34052	158.093	29.0667	190.252	6.11595	19.7242	2.79549
			184.354	129.633	59.756	8.34339	141.135	24.879	146.119	7.8387	25.9548	2.49563
			209.73	166.381	34.1339	3.71781	130.624	28.3035	187.54	4.47764	11.5654	2.30977
			199.706	114.979	35.5054	4.02557	97.1631	26.9508	129.601	4.65754	12.5228	1.71809
