# Supplementary material for: Hepatic FGF21 is not required for fasting metabolism but guides protein appetite post energy depletion
Source: EMBO Rep. 2026 Apr 27;27(12):3189–213. doi: 10.1038/s44319-026-00790-9 (PMC13303862; doi:10.1038/s44319-026-00790-9)
Supplement: Supplementary file 4 — Source data Fig. 2 [file 44319_2026_790_MOESM4_ESM.zip › Figure 2/2I/qPCR_Ppara_Vnn1_Fgf21_Txnip_Pdk4.xlsx]

## Sheet: 2I
Scatter plot with bar represent the mean of replicates and errors bars represent the standard error of the mean.
								Gene expression normalised by the WT FED group						Analysis	Two-way ANOVA; alpha=0.05
	Genotype	Nutritional condition	Pparα	Vnn1	Fgf21	Txnip	Pdk4	Pparα	Vnn1	Fgf21	Txnip	Pdk4		Gene	Pparα		Vnn1		Fgf21		Txnip		Pdk4
	FGF21 LWT	Fed	7.82694	0.74232	0.0531339	2.16499	0.621562	0.852943	0.588948	0.527541	0.936869	1.22506		Interaction P value	0.6388		0.2232		<0.0001		0.9387		0.1637
			10.1443	1.20354	0.054222	1.94764	0.423565	1.10548	0.954872	0.538344	0.842815	0.834822		Nutritional condition P value	<0.0001		<0.0001		<0.0001		<0.0001		<0.0001
			8.90195	1.37626	0.0756688	2.05637	0.309215	0.970092	1.09191	0.75128	0.889867	0.609446		Genotype P value	0.6068		0.2717		<0.0001		0.2015		0.0925
			9.66864	1.40922	0.103333	2.61762	0.440816	1.05364	1.11806	1.02595	1.13274	0.868823
			10.5674	1.46563	0.280191	2.87053	0.583268	1.15159	1.16282	2.78189	1.24218	1.14959		Post-hoc analysis	Šídák's multiple comparisons test; alpha=0.05
			9.86399	1.37062	0.107282	3.02193	0.596282	1.07493	1.08743	1.06515	1.3077	1.17524		Gene	Pparα		Vnn1		Fgf21		Txnip		Pdk4
			9.56908	1.07112	0.0474959	2.07323	0.54685	1.04279	0.849815	0.471565	0.897162	1.07781		Fed vs Fasted:	Adjusted P Value	Summary	Adjusted P Value	Summary	Adjusted P Value	Summary	Adjusted P Value	Summary	Adjusted P Value	Summary
			8.65385	2.03182	0.128131	2.5304	0.606408	0.943056	1.61203	1.27215	1.095	1.1952		FGF21 LWT	0.0043	**	<0.0001	****	<0.0001	****	<0.0001	****	0.0001	***
			7.39132	0.673216	0.0570204	1.51517	0.438375	0.805471	0.534122	0.566129	0.65567	0.864012		FGF21 LKO	0.0016	**	<0.0001	****	0.9996	ns	<0.0001	****	<0.0001	****
	FGF21 LKO	Fed	6.66891	2.37202	0.00504736	0.461456	0.636362	0.726746	1.88193	0.0501129	0.199688	1.25423
			6.97291	1.28931		2.09645	0.448405	0.759875	1.02292		0.90721	0.883781		Post-hoc analysis	Šídák's multiple comparisons test; alpha=0.05
			7.89591	0.73354	0.00134489	1.45359	0.429064	0.860459	0.581983	0.0133528	0.629021	0.845662		Gene	Pparα		Vnn1		Fgf21		Txnip		Pdk4
			7.6335	1.0204	0.00644643	1.42874	0.580405	0.831862	0.809577	0.0640036	0.618267	1.14394		FGF21 LWT vs FGF21 LKO:	Adjusted P Value	Summary	Adjusted P Value	Summary	Adjusted P Value	Summary	Adjusted P Value	Summary	Adjusted P Value	Summary
			17.7056	1.07647	0.00480773	2.32919	0.773752	1.92947	0.854058	0.0477337	1.00793	1.52502		Fed	0.9994	ns	0.9953	ns	0.8028	ns	0.6371	ns	0.9712	ns
			7.9671	0.688999	0.00361448	1.77106	0.336403	0.868216	0.546644	0.0358865	0.766399	0.663032		Fasted	0.7318	ns	0.1917	ns	<0.0001	####	0.5511	ns	0.0605	ns
			7.62786	0.684984	0.00114641	1.58735	0.522287	0.831248	0.543458	0.0113821	0.686904	1.0294
			11.3037	1.65422	0.00141155	1.98294	0.712636	1.23183	1.31244	0.0140146	0.858091	1.40456		ns: not significant
	FGF21 LWT	Fasted	14.2433	3.54437	1.2671	10.3641	1.51439	1.55216	2.81207	12.5804	4.48493	2.98478
			12.2343	5.02806	0.474156	6.56916	0.963039	1.33323	3.98921	4.70768	2.84271	1.8981
			21.0099	4.08124	1.8354	4.81361	1.02176	2.28956	3.23801	18.2228	2.08302	2.01383
			12.2604	7.84814	2.3539	7.72857	1.76257	1.33608	6.22663	23.3707	3.34443	3.47393
			14.0518	6.07585	0.993856	4.96744	1.37014	1.5313	4.82051	9.86753	2.14959	2.70047
			13.0296	4.82503	1.40777	7.74466	1.45725	1.4199	3.82813	13.9771	3.35139	2.87216
			9.64404	2.12796	0.561156	3.38238	0.644999	1.05096	1.6883	5.57146	1.46368	1.27126
			10.8541	5.13205	0.782113	7.91253	1.91818	1.18283	4.07171	7.76523	3.42404	3.78063
			15.6872	9.60532	1.47969	9.42538	2.11122	1.70952	7.62075	14.6911	4.0787	4.1611
			13.6233	2.33394	1.17287	11.8633	1.86179	1.4846	1.85172	11.6448	5.1337	3.66948
	FGF21 LKO	Fasted	12.7604	5.37311		6.66007	1.56706	1.39057	4.26297		2.88205	3.08858
			13.659	4.03089	0.00258096	5.50656	1.66851	1.4885	3.19806	0.0256251	2.38289	3.28853
			12.2986	4.43194	0.014682	6.2892	0.964075	1.34024	3.51625	0.145771	2.72156	1.90014
			13.0058	6.32694	0.00637559	4.44313	1.54755	1.41731	5.01972	0.0633002	1.9227	3.05014
			22.0906	9.77634	0.00888768	6.53099	2.79804	2.40733	7.75644	0.0882416	2.82619	5.51478
			16.0039	9.56045	0.0067633	8.66246	3.32918	1.74403	7.58515	0.0671496	3.74856	6.56163
			13.824	6.78436	0.00818475	8.38449	2.07777	1.50648	5.38264	0.0812626	3.62827	4.09517
			13.5502	4.93097	0.00783965	7.28531	1.63503	1.47663	3.91218	0.0778362	3.15261	3.22256
