# Supplementary material for: Hepatic FGF21 is not required for fasting metabolism but guides protein appetite post energy depletion
Source: EMBO Rep. 2026 Apr 27;27(12):3189–213. doi: 10.1038/s44319-026-00790-9 (PMC13303862; doi:10.1038/s44319-026-00790-9)
Supplement: Supplementary file 5 — Source data Fig. 3 [file 44319_2026_790_MOESM5_ESM.zip]

Archive with 27 entries (17 files):
- Figure 3/
- Figure 3/3A/
- Figure 3/3A/Scree_plot_dim_PCA_liver.pdf
- Figure 3/3A/Working_set_groups_genes_PCA_liver.xlsx
- Figure 3/3B/
- Figure 3/3B/Microarray_clusters_FC1.5_p0.05_liver.xlsx
- Figure 3/3C/
- Figure 3/3C/Clusters_profiles_liver.xlsx
- Figure 3/3D/
- Figure 3/3D/gene list pathway GO cluster1_liver.xlsx
- Figure 3/3D/gene list pathway GO cluster2_liver.xlsx
- Figure 3/3D/HeatmapSelectedGO cluster1_liver.pdf
- Figure 3/3D/HeatmapSelectedGO cluster2_liver.pdf
- Figure 3/3E/
- Figure 3/3E/gene list TRRUST cluster1_liver.xlsx
- Figure 3/3E/gene list TRRUST cluster2_liver.xlsx
- Figure 3/3E/HeatmapSelectedGO_TRRUST cluster1_liver.pdf
- Figure 3/3E/HeatmapSelectedGO_TRRUST cluster2_liver.pdf
- Figure 3/3F/
- Figure 3/3F/All_microarray_liver.xlsx
- Figure 3/3F/correlation_ppara_fgf21.csv
- Figure 3/3G/
- Figure 3/3G/RMN_Liver.xlsx
- Figure 3/3H/
- Figure 3/3H/RMN_glycogen_glucose_lactate.xlsx
- Figure 3/3I/
- Figure 3/3I/RMN_tyrosine_leucine_beta-hydroxybutyrate.xlsx
