# Supplementary material for: Hepatic FGF21 is not required for fasting metabolism but guides protein appetite post energy depletion
Source: EMBO Rep. 2026 Apr 27;27(12):3189–213. doi: 10.1038/s44319-026-00790-9 (PMC13303862; doi:10.1038/s44319-026-00790-9)
Supplement: Supplementary file 5 — Source data Fig. 3 [file 44319_2026_790_MOESM5_ESM.zip › Figure 3/3A/Working_set_groups_genes_PCA_liver.xlsx]

## Sheet: 3A Working_set
	s3	s15	s27	s37	s31	s28	s18	s6	s35	s23	s17	s5	s2	s14	s22	s34	s30	s33	s10	s20	s12	s9	s36	s21
4	9,90202100862412	9,94116767551035	9,86656245906262	10,2025255929504	10,0624575500554	10,097328751697	9,92738295111657	10,0942745600248	10,0844036157905	9,91752409163139	10,0965380837331	10,1024952936593	10,1700363928441	10,029322435912	10,015111471062	9,91240309818373	10,188858318419	9,78060780019575	9,73706374085213	10,2425414281822	10,3304397078006	10,1091169309648	10,1835618665308	10,2878379120792
7	5,36328576566317	5,8773446600237	5,81437953549222	5,65936113178619	5,49380377098952	5,66025343231339	5,79688147530196	5,59409542812148	5,61459638459335	5,61459638459335	5,77614420628072	5,41690040618066	5,41944487451407	5,69215653830572	5,92112451631407	5,55459214947189	5,27326303365472	5,41389799937909	5,43887797061603	6,2739332203158	6,2189567531447	6,03091007812399	5,63178791264013	5,98352953855093
8	7,965915861875	7,98172022651937	8,19156775162882	7,95688039691694	7,80177216330067	8,04144154054267	7,91987822986637	7,9360346413563	7,98657625849001	7,71304019305641	8,23895011184122	7,79834596641391	8,02455914316205	8,14170830173979	7,95551929031123	7,9172050579165	7,76388805132556	7,40748301497467	7,67556697161431	8,29053662593444	8,43426915389753	7,83061032325465	7,84122964053333	8,43329674089657
9	8,29325850658006	8,76118032232884	8,55630372654655	8,27687780412897	8,08072124572924	8,21546399462979	8,35337745167102	8,00372999377749	8,27167651215869	8,07264253534109	8,4509703984615	7,88932730121212	8,02455914316205	8,28153179064948	8,13375547621514	8,15341644596023	7,72611432161865	7,27367857609794	7,39993883445667	8,88987286220841	9,02690538396965	8,18867071938157	8,18191461526003	8,71273039725665
11	6,80468159349735	6,67140954773792	6,94179869139618	6,75605240774912	6,90318397006963	6,66872229953048	6,87469686051627	6,59175694087363	7,11555934975939	6,85747834125052	7,07394957130028	6,78522055718399	6,92057027412129	6,87951467951271	6,87281146109186	6,81330390167428	7,11199810493675	6,40351853434878	6,75832419868688	7,02387320411762	7,20840098553315	6,72036679658108	6,6683330995029	7,07559333408084
13	9,85478457709283	9,95656598473161	10,5044846100624	10,1327807914684	9,78533648995969	10,3432765714484	10,3752675024186	10,1416116948645	9,87578138481502	10,2033970819312	10,4024264215288	9,72931493323125	10,0228679953367	10,3184550940143	10,1090652311309	10,0623582725878	9,69935201537214	9,37947819242363	9,63287543886119	10,6839564928436	9,48864336656763	10,0969695324071	10,2315494215577	10,7142021151616
14	6,46684814105615	6,60368689824563	6,56676066613799	6,66272173246095	6,16790158633455	6,28043105494224	6,41359197068081	6,46025701979392	6,85686916700414	6,45131451089734	6,62431644129574	6,35281757597535	6,58404374817019	6,39289176288492	6,1970922587563	6,26843496706925	6,09542101210347	5,66425424817755	6,12425878312952	6,41034795948291	6,15752444356037	6,91155757392996	6,50447494261386	6,70251693582599
15	6,37495675876307	6,59632285226348	6,53539794183038	6,34935171139944	6,29098635855692	6,59226136404951	6,62476210897218	6,77138775593655	6,57454448757005	6,95158217080164	6,87208217207064	6,36094882323804	6,74165276356839	6,90360449454502	6,33845423465418	6,503958214518	6,27512877881778	6,33829604943688	5,8959345268632	6,65858567480562	6,60835105630371	6,64331329609594	6,80136432851572	6,89918948880579
17	14,7389672781349	14,5998680225831	14,53673786564	14,4800489930111	14,4926808532135	14,6312420246123	14,5498367234072	14,4217486586513	14,4640815799764	14,5630119990786	14,5789290216222	14,3387265132823	14,3986320806089	14,4823015085384	14,4886464722383	14,5455321732214	14,394722269694	14,3898463991872	14,530489768229	14,3985686031158	14,5185257410696	14,2728552546682	14,414508839566	14,37053399023
18	7,21627390531245	8,19329943372395	7,33473593456807	7,59836133283005	7,45034255856951	7,36768511453054	7,18675189672559	7,43595858465552	7,59693545469758	7,31866257086828	7,39993227086133	7,18057849667508	7,26155963069078	7,10353395453226	6,97260791815564	6,94077787449259	8,1495353370797	7,24954702920049	7,37633954646463	7,45447078735516	8,56627550752079	7,26550099468326	7,21658202161382	7,58290890547847
19	5,97455507043709	5,54638408494042	5,56473455588811	5,63354262071569	5,33925762901782	5,21563062164484	5,54768931482005	5,49882118355522	6,22250060148284	5,47460307814765	5,49882118355522	5,48358682860861	5,65941234684392	5,30929842263166	5,41389799937909	5,40912104149046	5,4657503165577	5,46847123157597	5,50769348723736	5,68267841625397	5,56381280810906	5,59586303581747	5,49282380865396	5,8559102003605
20	10,9104180407475	11,1673158611544	11,6674304077135	11,2878275840718	11,1248346275732	11,5650510999139	11,5821540173112	11,5326515186437	10,8005517018775	11,286468892566	11,5244921286228	11,1463609836063	10,6702350559551	11,6329304719835	11,5958025623926	10,9634100145117	11,0900423859931	10,6307628820455	10,9539420332545	11,7989175989643	11,7337457536743	11,1062007028261	11,53982872574	11,789905399843
21	6,37495675876307	6,41847336126892	6,06110522464366	6,34935171139944	6,12091952730081	6,24802928416186	6,55638679661801	6,18190300332403	6,76325951228381	6,18190300332402	6,51103999965235	6,59882617311768	6,35129493089669	6,47053414780828	6,37161681972463	5,95551324336378	6,53071249803942	5,82166648449768	6,1950046623502	6,50099976289376	6,24572132282049	6,1848243728924	6,20092906175665	6,70251693582599
23	9,69286107184055	10,1102927877902	10,172972108378	10,3645155917333	9,96864690913025	10,0411645258005	10,0429051955351	10,0479077146198	10,0727790886908	9,811240090045	10,358261234935	10,0402858838735	10,2579914235071	10,1096946416008	10,0607908403212	10,1965015193768	9,58937727941876	9,46851844792659	9,78916586163416	10,0163128829845	10,475728494652	10,3488320590176	10,2159261709487	9,64754611221796
24	6,44104531842625	5,69234764343014	5,75703566890384	5,67089118673935	5,73756078863356	5,68404532742313	5,61612122832987	5,76688619938847	6,06615492657301	5,66093746626939	5,6958830316027	5,60568205334609	5,58491765669188	5,74695061109348	5,50869569510648	5,6210066240068	5,62049537992897	5,21563062164484	5,43887797061603	5,58866041796705	6,30192665472586	5,80589562440645	5,68793546054557	5,81955054394962
25	11,0510234664664	11,1219854342952	11,6262077034589	11,3946568290495	11,1128521206669	11,3018401970137	11,5025673000643	11,3758534688045	11,26922405047	10,9633278695559	11,5835710504821	11,2051614377326	11,3392070137787	11,5146558682037	11,4119730722027	11,3971093607918	10,9976150389943	10,6392829022221	11,0137604736792	11,377498744228	11,5403255957527	11,3850421115196	11,4643464902646	11,2753827446002
26	6,43096423437265	5,22365648912384	5,18438921903626	5,40392587064593	5,73756078863356	5,34902607220098	4,920697841836	5,33913288486234	6,06615492657301	5,22121265455083	5,12764024001634	5,25455570277792	5,08990220090313	5,29627953875185	5,475407079383	5,24058384909527	5,2243764054335	5,37827320942782	5,61973439428569	5,26909889322412	5,37718733649208	5,38066727195201	5,71849366100103	5,74863336151816
27	12,6305242706824	12,568935629703	12,5212022478543	12,9195490472251	12,9231196125818	12,5435832480379	12,5529508613815	12,5711444050448	13,0165354099368	12,3055870885399	12,5795418000775	12,8513219999652	12,8888529312301	12,5963863128459	12,5680801154479	12,6379692176013	12,8044616215038	12,3136203152691	12,8945530274575	12,655346826907	12,8758703586861	13,023051635103	12,9074531147782	12,7848248300633
28	6,74616335826192	6,25995031549762	6,53539794183038	6,80136432851572	5,55358056771155	5,99907615177729	6,16626029684545	6,08861437423975	6,28298055156596	5,7778255857853	6,15546174242363	6,10948378172123	6,15833700382901	6,41017674866483	5,98858740369929	5,84816891212269	5,72154617641755	5,5585651031188	6,02393774833835	5,69935389072966	5,67871692179022	6,37038615426932	5,85267203260337	5,47250160086799
30	9,6400706025486	10,2647573367694	10,3453354367011	9,97815042602184	9,91860423762624	10,2415159516164	10,3221956104769	10,0232488064329	9,98565748478652	10,0777878129393	10,4264110410203	9,96304899145447	10,1189086663348	10,4167432500829	10,1973193217565	10,0514474323119	10,2765911381333	9,6940029271782	9,91869692170388	10,4836281107816	10,6075713501578	10,4119013027503	10,3201946060277	10,541779159866
31	8,43401394289381	8,03407522556631	7,72076899201669	8,05244900676976	7,8250616814818	7,93928632548587	7,69795496625553	8,03427681943903	8,59863998859398	7,77847962258673	8,22184799923954	8,10881984508692	8,05693654418169	7,86602710753378	7,6764501900394	8,05161338238103	7,99909538351354	7,99914682220109	8,12546938339852	8,07742516263144	7,91283740118073	7,69926823661786	8,26653245607877	7,97599961431893
43	12,050174127475	11,8015751111732	12,1444894849642	11,934539994815	11,9177807491902	11,9702623622837	11,989523539772	12,060507519259	12,0138894322373	11,9387924888112	12,2033514265862	11,9056548823029	11,9408148603716	11,881994039789	11,9621086497478	11,7959907549804	12,1781662173624	11,9234669474484	11,819113152685	12,139705077446	11,9830138294341	11,7982419511167	11,9947605999836	12,07989587649
44	8,88223863113832	9,54668150198097	9,45967030166439	9,13915518320845	8,99164134936622	9,43068597795633	9,63396271659934	9,03892775020496	8,96774200677007	8,99053926103241	9,5084280660939	8,95916579181409	9,28253906858992	9,50574480214405	9,24675504233807	9,3370024963204	9,01807867441728	8,20509730823787	9,04965677958778	9,3170926704049	9,93243957724931	9,29410353229817	9,14266729214075	9,46414357188687
45	14,1315632797889	14,1560526130088	14,346096246284	14,1470711960965	14,2472880702183	14,1447397361303	14,280610289471	14,3602661654771	14,2381682448781	14,0233097588353	14,3213521071074	14,0298897663604	14,2492634332219	14,2101702345129	14,2444775582818	14,3055984437864	14,1270325922236	13,8000209665465	13,9875257852728	14,1533817965556	14,4205019023852	14,412308619829	14,3436216013836	14,2192384462599
47	9,11497980511918	8,9969534279376	9,26105347496384	8,99770996333877	9,17813156751811	9,03867844745572	9,04262279796247	9,21379488369038	9,21790981051433	8,91051436780263	9,24012266631685	8,87453055291487	9,17178583695157	9,11274200145072	9,13557664232787	9,15021823827816	8,62066802604176	8,49191762152532	9,11410179994246	8,87648050131863	9,21396466964018	9,22894436163426	9,2256581684397	9,02775779760337
51	10,4790483028294	10,2779709247114	9,8854577023028	10,1815672248153	10,2822891656025	10,06601342234	9,93543931411148	10,3797724835277	10,4619538682435	10,0413554117366	10,1027312952961	10,082937745048	10,4855395512264	9,9268173426591	9,95377500117488	10,1517586392241	10,0328608829239	9,55569011971733	10,2277408116268	10,0142847033529	10,3147612073504	10,1618971095841	10,309378518065	10,1111275752652
52	6,69434561386291	5,60902441139767	5,59345250976441	6,10032378588603	5,63630909753297	5,75929696465451	5,78446685106379	5,59409542812148	6,5091458951231	5,52386115088684	5,75703566890384	5,55796822564113	5,8660197089463	5,77950166422189	5,90873104721403	5,90800636404176	5,75816126227547	5,45379954212959	5,91058739299311	5,55351321806095	5,54008265135868	5,75292986517205	5,59624302312203	5,47250160086799
54	6,41034795948291	5,85280102973312	5,81437953549222	5,97855848584607	5,80561420244662	5,86481832575756	5,85121278467525	5,45823964282244	6,2019139035624	5,22121265455083	5,4657503165577	5,06897095422244	5,32975353240641	5,52471335194021	5,53783444760676	5,2243764054335	5,51134294427791	4,98411089133274	5,75863273365996	5,64759491917847	6,03043487965431	5,30609525620072	5,29248805402614	5,55796822564113
55	6,88316962411225	6,48904169433758	6,60711075579453	6,60422373800001	6,90318397006963	6,27353380161458	6,08679518901457	6,57393273049162	6,83482123681209	6,27313171119651	6,27835340558916	6,1204517249915	6,48696078458973	6,73338412275983	6,3323649208437	6,42355103813771	6,19813530169126	6,11154327785188	6,31477962773314	6,49462565499375	6,12767244647094	6,4498804735817	6,4877335388429	5,78384754450315
56	6,82706930162324	6,60368689824563	6,33610922698046	6,53687686449215	6,57690695242037	6,85478079135288	6,57990677676146	6,80427498181848	7,17514996576427	6,62802316196609	6,57454448757005	6,60717949256923	6,73329247676922	6,44366994976345	6,65768547502333	6,20346094074223	6,51731877487702	6,33173039213622	6,74478048922719	6,36473319639939	6,39251723025045	6,40433866157058	6,54950731811237	7,03580825096462
57	13,3520278378271	13,4739116869972	12,9845891557827	12,9492547397431	13,0940425211025	13,2024837735621	13,164411889839	12,9645802908942	13,2375944164941	13,0118815583727	13,1573996884725	12,7160785894217	12,9159157183949	12,8651082151963	12,7861081084305	12,9398229596757	13,4374323343491	12,778971541832	13,2204566677691	13,1534669032251	13,5889986817585	12,9124058039011	13,0706764710443	13,3563564454224
58	10,2980094376989	10,3760815548561	10,2381492075029	10,326098309878	10,1865264163965	10,1962455533448	10,3731371282736	10,348700335192	10,3815892028763	10,1966128457552	10,3418292698184	10,142656140041	10,5357882307849	10,4133970213578	10,2493773431262	10,1772648310478	10,4022023975943	10,0984654652208	10,2784502409184	10,4712408266173	10,526259188904	10,535580663881	10,4668810369882	10,1865264163965
60	6,69434561386291	6,17655500386787	6,27632095663771	6,40581976590703	6,16790158633455	6,3688383044998	6,39796357691297	6,05742708164383	6,88876971268966	6,233812967409	6,13448750844424	5,80854438327486	6,19772047416352	6,23800805484546	6,1970922587563	6,04979122171176	6,13645897770829	6,03318989686834	5,99916483469967	6,38361650764144	6,40491545599586	6,14455000095504	6,38767428694819	5,92340157781415
61	6,08669881515315	5,04604031674048	5,11748251275863	5,97855848584607	5,23441394553192	4,98586400179072	4,87449274759724	5,17274921369267	5,8722264720348	4,85662068472966	5,12764024001634	5,06897095422244	5,30929842263166	5,07241792863346	5,03216179140612	5,2243764054335	5,17108585357687	4,81260260830926	5,40392587064593	4,84906401803642	5,14871543357728	5,0881845899562	5,34842324059342	5,00246585924486
62	6,99304440628913	6,25995031549762	6,10227157643786	6,90800441369229	6,14966457885492	6,33643138202084	6,30968398751211	6,44884692021444	6,59882617311768	6,12133553099133	6,29810175410962	6,52797740919505	6,38906789355098	6,23800805484546	6,06717727776822	6,1970922587563	6,09542101210347	5,73119042574122	6,79677698717691	6,21808746633155	5,8797994290446	6,35129493089669	6,07455756504775	6,16790158633455
65	10,7432570417284	10,5947703366799	10,6900769297027	10,5422163083221	10,6846832366939	10,8112789876765	10,752540578725	10,6470699447423	10,8014551339889	10,7269506856102	10,9821042384771	10,4884100427123	10,7299930901683	10,7809650686734	10,8141886441895	10,7501722601307	10,8997049697771	10,3886367883899	10,7255652133482	10,8084106906218	10,8802713827881	10,6777991130439	10,7387406541083	10,8765719224814
67	7,52334008292219	7,09769179916164	7,37224666155616	7,22548508153382	7,16836035122	7,29336487111715	7,19476740463717	7,23912849755154	7,67896794917394	7,30023109674962	7,50881107432092	6,99906210380025	7,46166114858617	7,41212018418303	7,35863200069788	7,35871009663501	7,20498798684583	7,02263919309783	7,43226817486674	7,54676948648806	7,05501193323157	7,28156339568934	7,30209136135911	7,675745204536
69	12,5325215530391	12,3335919243192	12,488337858444	12,4199867960739	12,3320632311116	12,4658290866574	12,4094199854579	12,5144446958401	12,5027482969186	12,3875790967832	12,4284751041561	12,4106036512137	12,3731852449551	12,3957029113358	12,4157286792244	12,4208486543928	12,2164180052428	12,3836581477863	12,2376724499003	12,4605390374446	12,4157286792244	12,1399325868579	12,3045350752892	12,2271945956784
72	10,1218076970343	10,2979450291861	9,9268173426591	10,8974712312173	9,97530178749634	9,45224222867727	10,2255986010473	10,1248417690048	10,3994199269118	9,93670446537353	10,0536947291533	10,1116527164857	10,5310878607296	10,2584313196145	10,0123059325702	10,2879586166352	10,2693515269537	9,53826117954298	10,6279640203697	10,0752532693814	9,34153905759782	10,5328989414606	10,5187059679639	9,59302027282434
79	8,96774200677007	9,07916155500217	9,17813156751811	9,24940001349408	9,05612401066601	9,12972601721484	9,0582783315749	8,9571916641919	9,08017710657739	9,11893503730264	9,15566036042594	8,85616545691069	9,10758370056415	9,1995089541167	9,19068997559449	8,97157551243008	9,04856876589051	8,68222844249449	9,07771735471636	9,21581162898325	9,06458425329059	9,05889171304083	9,15770164994979	9,0433542903121
80	6,41034795948291	6,15678873832179	6,01724786883603	6,75605240774912	5,93809883716886	6,09599027657838	5,98858740369929	6,04979122171176	6,3912653419869	5,97678263678081	6,30683678905222	5,9223631933044	6,1792492675471	6,18685496731717	5,97854927826762	5,9992535109841	6,06451985116429	5,93768851275401	6,29578917309592	5,9642652128906	5,89740704055377	6,12191663310363	6,00479329719367	6,15346245083937
81	11,010345633566	10,6516162752285	10,20113125288	10,1614253301492	10,9320685960318	10,489833119452	10,3943056196872	10,4776976528307	10,5508522574434	10,2552164126623	10,2864637418348	10,8278834388999	10,1757492900214	10,1579758985731	10,2015948257365	10,5509895162609	10,6559923928517	10,2513615406157	10,5316543234707	10,3726379803577	11,2836610977235	10,1124584063672	10,6862343588387	10,4682470922024
82	10,5013947397065	9,34153905759782	9,98215146549442	10,6421773930764	10,5960185222057	9,81897271553347	9,94519962528503	10,2928688091759	10,7521448882966	9,76872862799682	9,76475115996238	10,7057570436286	10,4128358644471	9,64980639767669	10,388457192172	10,5137795816794	9,71789148303652	10,4395019660417	10,2774729611717	9,68336613893256	9,87871533120001	10,2059132411994	10,6837738113562	9,94529323327105
83	5,94501268454953	5,75268248808271	5,21635761350017	6,36411108816649	5,56930038399353	5,47709073228975	5,4187162317337	5,44470937831477	5,89766361936189	5,4077446681506	5,49882118355522	5,37936408570796	5,41944487451407	5,19970240800439	5,16304674872562	5,46847123157597	5,68267841625397	5,23221238078052	5,99916483469967	5,48126111143693	5,54008265135868	5,65693911557582	5,52915665623719	5,47250160086799
85	5,2690365159967	5,19970240800439	4,88287715917946	6,16141779394339	5,04945010254178	4,83556404263684	5,14281450311201	4,98681067164489	5,37718733649208	4,85662068472966	5,05674779055939	5,27410386090787	5,05035406383759	5,03134392445825	5,03216179140612	4,93065797645345	5,06396623035045	4,7923077232871	5,24811342376942	5,11583549758419	5,02675570234243	5,04560683422176	5,15457070077263	4,81415140116117
89	13,6096436949136	13,285073955678	13,5762194771001	13,4572276842484	13,452859765195	13,5047615890266	13,5395822852584	13,6520807600273	13,6660525872606	13,5857583932572	13,5857583932572	13,5744404926652	13,6438240561347	13,5098421866518	13,5433345299949	13,6110782775126	13,1413962810693	13,6477039905227	13,5520495026086	13,6933961932774	13,2767458170541	13,6267073620308	13,6969572295428	13,4058835240957
93	5,41044406710289	5,08990220090313	4,73574940016234	5,34313658378801	5,04945010254178	4,78150300649302	5,54768931482005	4,919720384635	5,23221238078052	4,91247725235222	5,12764024001634	4,93065797645345	5,34456575125037	5,11840027552238	4,8833555649911	5,0439159580551	5,11929084430541	4,74287972296022	4,87882265376747	4,84906401803642	5,26510063734474	5,30609525620072	5,15457070077263	5,08990220090313
95	7,81904432535492	7,56328529571555	7,84852685815623	7,87968460326536	8,00674341472615	7,74831084026494	7,81579556245381	8,10320898732741	7,81463589545868	7,56503432942232	7,70830411852049	7,4751209884492	8,16268929115305	7,73633720630752	7,60548172011115	7,6234985064135	7,28079746514724	7,33463782860008	8,22071731444166	7,56207327921638	7,00649176743364	8,1050475568046	8,02853696959789	7,24530274611804
96	7,46319699677426	7,37414114320082	7,91710367292499	7,85095362256935	7,49612215281287	7,74206358993599	8,03854845368776	7,33505351106587	7,3916674819287	7,13152240967495	7,60082761146776	7,80675501963003	7,83048885925972	7,62386919796141	7,2673488658872	7,33173666512554	7,57438776772956	6,94113272662023	8,13666424626618	7,6412497273887	7,04801460812271	7,50666609685649	7,41336470764081	7,06351229524664
97	5,89321533023538	5,94501268454953	5,60243528538174	5,61998395473065	5,80561420244662	5,4315842683068	5,39004915630789	5,61733949359997	5,92734776800645	5,66093746626939	5,75703566890384	6,10032378588603	5,98772548859074	5,73159458389298	5,75552288991951	5,75552288991951	5,75816126227547	5,71875496916041	6,13518741233545	5,60243048821109	6,04766850216189	6,03091007812399	6,00479329719367	5,68005647244448
98	5,52881188804525	5,8041928241628	5,47644086332929	5,70387386098035	5,72522418689311	5,66025343231339	5,71855898070597	5,63930547046815	6,03994090292535	5,60014011866881	5,75703566890384	6,04470567928242	5,81106360030159	5,50027607899257	5,475407079383	5,0439159580551	5,81401837441066	5,23221238078052	6,07030395072151	5,68267841625397	5,80153878082637	6,26858567839916	5,47571222054892	5,5161948522069
99	11,6631619294989	11,3398112535289	11,6497611771443	11,2053346181875	11,4067887623625	11,4447036223104	11,4402981376907	11,4163410580094	11,3094898852236	11,4377385132401	11,571670211096	11,1927981802452	11,2461021256869	11,348674248112	11,1855129190514	11,2192870678711	11,4072134346046	11,1436815814713	11,1914652828212	11,4384531595326	11,2836610977235	11,0711254832267	11,2551068294684	11,3533862048869
100	6,74616335826192	7,6554733459798	6,58063612657435	6,77959806011325	6,78991806674903	6,68645283052733	6,61265246098821	7,04788980485536	6,6255159509498	7,14950635367026	6,53162589450412	6,35281757597535	6,48696078458973	6,65253454164896	6,49695405735831	6,39946191412683	6,7645305873441	6,24623694059186	7,02317098288057	6,60240599067128	7,50666609685649	6,62812893202242	6,56451431806197	6,35111760798303
102	7,69857519840871	7,44222822580657	7,67389631558229	7,47492360271288	7,53675568917919	7,68104278486483	7,46750545585506	7,3705617545387	7,67489209518861	7,5786081255153	7,5326093290278	7,17383725949885	7,68876342656004	7,73633720630752	7,76084722676862	7,46311578802914	7,49363438682333	7,16044654428367	7,72862435372633	7,57960182733524	7,06852417174072	7,50018276831899	7,50022413970125	7,58290890547847
103	6,55851332621803	6,25995031549762	6,3204341328371	6,57381291124885	6,71079178574816	6,1844820724322	6,53180413011447	6,56063769388859	6,81335944799091	6,76797685744279	7,20321009681129	6,76667804937508	6,77144100568104	6,67197581629109	6,76134587601666	6,56706503283062	6,66464223087857	6,5109606560818	6,75119039398208	6,33305456707571	6,55845076091523	6,64331329609594	6,68379495459575	6,58096008814048
105	7,94227084635232	7,80404593433817	8,15103585911914	7,96722546933057	8,09508979877909	7,93276734238276	7,89161100748613	7,82996922531696	7,75840796142798	7,96031354009834	8,02095709394065	7,70827399208857	7,94910108447411	8,20968912100072	8,09439168846065	7,92131472835704	7,73707843178583	7,72018778149045	7,93257955237017	8,13796395897572	7,73143087548174	8,09916507870745	8,05237533773045	7,98250365780425
107	5,2690365159967	5,44936376374646	5,37066388921327	5,35930228672433	5,19970240800439	5,31500024327437	5,26978589834031	5,04017826636333	5,05041869164708	5,19970240800439	5,44533230920919	5,29248805402614	5,27203959901169	5,39339351814696	5,14496711173442	5,18819718258795	5,11929084430541	4,74287972296022	5,24811342376942	5,19970240800439	5,26510063734474	5,34368818393671	5,27203959901169	5,27860773493183
108	8,16347732114196	8,15215578153231	8,22679780081729	8,02097887120429	8,13759624702752	8,09883191059494	8,21492285783954	8,07077672393319	7,87597218282438	8,21798770710821	8,14473849886981	7,8658459923519	8,23904185450982	8,18038394160832	7,95551929031123	8,10438109888532	7,83031062968362	7,51700768014156	8,42672144198902	7,92699879949643	7,76868235726011	7,94579766630181	7,84869986397013	7,78351545390758
110	5,2690365159967	5,60902441139767	5,47644086332929	5,45963121185556	5,49380377098952	5,21563062164484	5,39004915630789	5,78495264603387	5,34299323638894	5,37365318163173	5,4657503165577	5,45170755724605	5,36917820084883	5,19970240800439	5,27718414460369	5,30929842263166	5,27326303365472	5,34456575125037	5,50769348723736	5,32906652729022	5,84023115981185	5,34368818393671	5,59624302312203	5,47250160086799
111	7,11464643034588	6,64321628182977	6,70251693582599	7,69863033681942	7,34331070375422	6,75805676767939	6,76190960226549	7,49419141738249	7,13261637590731	6,62802316196609	6,59615667644974	7,28243230595814	7,43655592038569	6,87951467951271	6,76684630592369	7,22914956784394	6,37442361285834	7,10306697744519	7,73754506863269	6,76054223713029	6,0973532899746	7,45550044223656	7,4097513315625	6,66190653341837
112	12,2429127236991	12,326097224624	12,7076991133459	12,1764859494445	12,2699870894022	12,5679346881768	12,5794634027882	12,1247880950208	12,0823288465998	12,3723188907079	12,5668551703565	11,7605058768124	12,2762951429017	12,7389254016322	12,6650790912361	12,3109829595437	12,1007228218675	11,8722568402416	12,1485156745003	12,5314784085995	12,5066829540068	11,9914171285915	12,3951094382114	12,4670922345588
113	6,30919482328184	6,24000649521147	6,40590866508533	6,33884081022035	6,54904498401291	6,13008671163108	6,26417909673546	6,17388348225169	6,34964425743641	6,24345448923094	6,40773354678725	6,25002490115009	6,25432624242222	6,21997228239529	6,55786345725758	6,18611124483178	6,00158090036025	5,80889849692586	6,68708726552816	6,05488940515764	6,2189567531447	6,56351820139661	6,36644035487294	6,35111760798303
114	5,57415710164218	6,15678873832179	5,83379911511416	5,4315842683068	5,59469356532886	6,03591856670176	6,03495637999326	5,3914804690075	5,5505610374873	6,39219141756465	6,27835340558916	5,45170755724605	5,70501909943018	6,32175776583404	5,8290923484461	5,72981486261839	6,24996697041571	5,49938486180949	5,60014011866881	6,07987211312746	5,95593246493031	5,49683981066375	5,46099247720598	6,15346245083937
115	10,5696004606987	10,787887137473	10,3260346893086	10,3153129042324	10,3697816395307	10,4350317512746	10,3943056196872	10,3802417095917	10,6842296758451	10,5801838342148	10,8231156017127	10,4773093162762	10,612685428543	10,7553986985279	10,5799682545549	10,3946479705268	10,5740970680721	10,0753107957943	10,8531914028665	10,3890828878939	10,7336917982585	10,5336167485844	10,3711259061418	10,7226242223254
116	8,06721555940748	7,97866778260745	8,05455553358976	8,07222024845398	8,2565261820193	8,07815301942821	8,25311366621723	8,22508584420157	8,29729892264504	7,96700436412578	8,2845344242528	8,12943804321275	8,48483071688865	8,24647426895321	8,2967044269948	8,25403291844313	7,98397193558162	8,1869733096976	8,2929998194399	8,02160168249627	8,14558596044045	8,62592872788836	8,43903498683547	8,25967986160296
117	6,08669881515315	8,11011898853881	6,94683450602416	6,28799936821592	6,16790158633455	7,30023469668487	7,30896590404473	6,140826527583	6,06615492657301	7,91289896713777	7,37401659396525	6,6144420040203	6,54320664022681	7,72286739039184	6,57132557779846	6,15248310497897	7,29285620326931	5,61686282656047	6,38969521086227	7,35663675724819	8,32428558269662	6,12191663310363	6,16185181960778	7,46243268235465
119	8,57379079812214	8,2342135028277	8,62188290767033	8,07012860445099	8,76247814327538	8,46294069497635	8,17901656423831	7,90755460954857	8,75965320823761	8,24143914068732	8,65055608957482	8,59102195186827	8,87199563585756	8,47261094220175	8,60581659934796	8,48238769526557	8,43774670168234	8,22533897828105	8,64410196414429	8,50964534664945	8,18847903207506	8,90826306792161	9,09151289811807	8,70338361061978
121	5,22365648912384	5,94501268454953	5,60243528538174	5,47460307814765	5,68515698051381	5,38139383506139	5,52345389183614	5,41944487451407	5,51653333461128	5,45756040064206	5,72590342907348	5,62160476121418	5,64225848076273	5,77950166422189	5,59586303581747	5,46847123157597	5,51134294427791	5,27203959901169	5,69805853257957	5,40541020021804	5,65693911557582	5,61076168406497	5,6617460691153	5,6399157528
122	6,76727703400449	6,51479531375179	7,05401682358663	6,55715237562148	6,89619714579961	7,02040965369073	7,28791265135276	6,55352910381645	6,92057947286828	6,70594939711454	7,11486199214987	6,46715949414619	6,94295184418392	6,90829622039596	7,17369807709736	6,96632175020419	6,78127206846161	6,69309819009751	6,92417739870602	7,11335897640693	6,6412803352213	7,20793811223071	6,96289332195327	7,08367968458461
123	5,06498135844036	5,6368531039007	5,52978519521113	5,384609200259	5,58173851994657	5,13876247886749	5,33419735849823	5,12232362266375	5,23221238078052	5,27718414460369	5,384609200259	5,19970240800439	5,68851070219245	5,41172769705544	5,63813242671075	5,49882118355522	5,55161167813984	5,19562371031535	5,63630909753297	5,5174838002628	5,78370994831549	5,59586303581747	5,68793546054557	5,60014011866881
126	7,48955142019833	7,30275528741497	7,80121713953303	7,60424296219683	7,79825299801299	7,74206358993599	7,61058717221715	7,68491748221574	7,52631705357872	7,51050034781266	7,28532129232511	7,56444953246831	7,75647067676696	7,49233673606173	7,58773565671953	7,60467927570592	7,62898437098233	7,29105763917619	7,51463655990083	7,8546577904142	8,0231549756372	7,78796288524422	7,720424560305	7,9287365779706
131	9,35886651256511	9,69518392752494	9,46990133240023	9,23388088886616	10,0914064847695	9,32047886238176	9,1448136968012	9,23666307270833	9,46062130845755	8,99725517685003	9,26194578930267	8,97521253510651	9,23584887559393	9,08077956211034	9,07450254776229	9,455016445378	9,29389561759126	8,93452927722579	9,46395740608371	9,14412891281892	9,63647753315173	9,45857402560237	9,39649534785546	9,32279857168643
132	13,0928601253656	13,348576421016	13,1207149675944	13,1367343888693	13,1020805907126	13,4959733558601	13,4093219492158	12,8768964640788	13,6040341332914	13,4460262504326	13,420599748527	12,7838160767462	13,1535788774506	13,2039571449949	13,4375051835955	13,0517219295738	13,7144940671981	13,0797143750007	13,5646532194521	13,4587816268445	13,2363000066581	13,2933680177916	13,2026398626781	13,3445186243193
134	6,98118964283739	7,67064265757871	7,84568389671946	6,94721666958311	7,48411443505323	7,57776344239516	7,51703753673804	7,09634985684915	7,13821037211064	7,63461498502714	7,54361488982239	7,11580569353835	7,49859899431167	7,69087347934071	7,31827418420261	7,2933170215225	7,12605550613089	7,04336442792326	7,31821107780463	7,4890401868799	7,74588299889505	7,42689418665828	7,36782033363268	7,95884171401408
135	7,31781872649067	6,91774248141222	6,66174646862325	6,86069005651661	7,18755027857847	6,31909254079986	6,94298494953219	7,23146219900908	7,04314887063078	7,08146573017226	6,64074515822559	7,37899177219357	7,33787240031273	7,11637440496565	6,92497433946586	7,1992305743427	6,30153663616832	7,16818413504792	7,44822332801375	6,48498943345698	6,74844587425446	7,06946791175457	7,16146828931525	6,70251693582599
136	5,99505384102919	6,53162589450412	6,63847906454951	5,80473195148394	6,30688322837377	6,38329069495563	6,54513216075766	6,07193585680107	6,03994090292535	6,58709170693747	6,76720477601679	6,07653851396516	6,34314767427164	6,65964383376094	6,55786345725758	6,21340613350025	6,17415544521739	6,0594637233965	6,1024317857339	6,18585942191008	6,6412803352213	6,07847594596937	6,28903191052045	6,68335391316765
137	9,06307672271006	8,80032036941242	9,70318572223414	8,76278201405262	9,27481260607083	9,15325620139094	9,28004075655496	9,08852532139689	9,16195374846495	9,00988031164271	9,24940387791179	8,83898419808968	9,39809148209261	9,42487029847035	9,49040734743631	9,66599922140092	8,39969408671278	8,72449110851635	9,05287632926464	9,05474573457464	7,96166526701196	8,88643024387409	9,2256581684397	9,36048518480111
139	5,66556147268837	5,95439225321151	5,8559102003605	5,95541200892267	6,00187753652476	5,95221950177808	5,81795105213394	5,86728857316294	6,06615492657301	5,9082321871446	5,94674222895531	6,03366509533802	6,13861836939741	6,05741471431984	5,90873104721403	5,91710447749478	5,90444722443074	5,67642006460287	6,1024317857339	5,97788245949251	6,04766850216189	6,22938201657259	5,95593246493031	6,15346245083937
140	6,41034795948291	6,86169704814078	6,93488661116461	6,31552890985051	6,64905354319229	7,30314912321122	6,8007915663963	6,59175694087363	6,3583521330477	7,07527599537315	7,13527485385796	6,54692754044374	6,62549180666643	6,93997102506332	6,94029036052425	6,60644427435753	7,08250886668869	6,52358077694868	6,63598462784893	7,18487547432104	7,50145758161856	6,55413230482994	6,57986461512501	7,43098464533204
142	7,48554801768058	7,45704709776277	7,57285482883825	7,19928607598661	7,50855822563946	7,55572599339615	7,60082761146776	7,30133914380616	7,54792388728792	7,65310261884504	7,78878427554109	7,39122489880799	7,72834516201216	7,59060274573698	7,62722624013038	7,56167369267801	7,25415763870632	7,05297168776558	7,45348277759883	7,49603683220677	7,74103656389317	7,60962086213791	7,52406839728052	7,81185981845578
144	9,50245441855814	9,28660044611126	9,55802985717346	9,35639301973248	9,63560483816263	9,49110128264075	9,5720743841299	9,39429092771318	9,39818768987794	9,34252552944892	9,59450276268241	9,15728514498072	9,41217141313121	9,26847228997257	9,15309433086442	9,4059339696297	8,81612561308712	8,86344647671791	9,35525034981594	9,13167528184812	9,11958679982996	9,29410353229817	9,2080912519605	9,41186906198551
146	5,07760479189557	4,919720384635	5,11748251275863	5,09166334133922	5,23441394553192	4,78150300649302	5,08470637132512	5,21869733718487	4,73634000450087	4,83024214847947	5,03216179140612	5,23305312586125	5,34456575125037	5,11840027552238	4,74614412596421	4,99813938218565	4,87883081263808	5,06738609790583	5,27188821992275	5,06738609790583	5,26510063734474	5,30609525620072	4,98090179136612	5,23089070205871
148	9,75051170774205	9,19536937094021	8,91137496098367	8,94244769600402	9,57903989383258	8,80803434770927	9,02455789135745	9,72374735824868	9,28547996751254	9,07808747784929	9,01401644994704	9,09151289811807	9,80050331238202	8,86772311100417	8,79100488430975	9,27072942685729	8,48983272642543	8,79213730328696	9,50460898734738	8,7746845297867	9,5455333490136	9,47007879273117	9,43794778288785	9,17765554679587
151	11,7118707183587	11,7797503584593	11,9237257831212	11,6741484045812	12,1120857704365	11,6741484045812	11,7286779169441	11,8871941457873	11,8310375011327	11,7770905885479	11,8823772460537	11,7007211133452	11,9536814664772	11,8447194346432	11,794979226814	11,7501637270109	11,3851237637824	11,5536212752381	11,9477664926223	11,709098549711	12,0925159832043	12,0724994461543	12,0402684179779	12,0812233683895
153	6,63836528226565	7,21627390531245	7,05799359551684	6,40581976590703	6,63895299237374	7,14206061542456	7,22691387706294	6,53805234325139	6,8417610152349	7,61064856347828	7,37401659396525	6,54692754044374	7,21579161871165	7,45332396035091	7,3916527286742	7,18236953815022	7,13734440722532	6,66624071255863	6,98581577461428	7,27053563492293	8,03394054375594	7,13527126776317	6,84689743341746	7,57716532586558
154	6,35873118249967	6,82178306015227	6,58753713171065	6,31552890985051	6,92220715454465	6,6417862304536	6,53180413011447	6,55352910381645	6,30442435923535	6,08296430503864	6,44400861146692	6,06680506423614	6,48696078458973	6,30527707008557	6,12091952730081	6,31862222963308	6,24996697041571	6,23719140997121	6,68060180745942	6,36473319639939	6,68650245218307	6,52060918613213	6,32881267285898	6,61908486290746
157	8,09297348594652	8,09792100744044	8,3567607500766	7,9312592352636	7,96175909060251	8,25037225354039	8,31348299780352	8,00372999377749	7,92170521041755	8,39909753517237	8,38573240616866	7,78796288524422	8,22948963273646	8,30218308908877	8,20968231702012	8,17332849368483	8,0563706149257	7,75598619493224	8,12546938339852	8,14868971821581	8,48742008420845	8,2106761340028	8,24018220205841	8,49799300802836
158	5,46847123157597	5,94501268454953	5,8773446600237	5,40392587064593	6,59615667644974	5,70693256424058	5,66556147268837	5,82456651208964	5,48252757251343	5,58866041796705	5,6958830316027	5,638713226334	5,73159458389298	5,89536993364762	5,66556147268837	5,81642568487251	5,72154617641755	5,5585651031188	5,86987947828377	5,74755709262914	5,99505384102919	6,12191663310363	5,95593246493031	5,92340157781415
159	6,74616335826192	7,4837855779196	7,59611990654075	7,30134483826077	7,65628533017799	7,45089877491783	7,59481686488693	7,28712134096827	6,97375729093756	6,99018572905943	7,18037124156971	7,49030205762524	7,82692392906929	7,52387323688781	7,3916527286742	7,05773424081066	6,91962598828237	6,73251478489774	7,46708410065242	7,34368998847362	7,28690295495454	7,48194301437279	6,88856347547453	7,13671713349843
160	4,72927301628187	5,00386384755914	5,11748251275863	4,88092172771832	5,04945010254178	5,03134392445825	5,4187162317337	4,98681067164489	4,73634000450087	5,09809252061758	4,77924285035745	4,9517497924693	4,89721972628836	4,72541313370821	5,31301105206828	4,73347196670683	5,24424473292677	4,69825794395471	4,64206299091795	5,36766750457176	5,14871543357728	4,99630068686908	5,05408678807263	5,37718733649208
161	10,1111981758814	9,89800626250544	10,2155003836777	9,79029488907001	10,2437532096156	10,0256437197744	10,0924111467791	9,99282038114966	10,06601342234	10,004616256509	10,0485711131368	9,81933512717147	10,1272169960961	9,91875750076961	9,92829389626421	9,9871270691722	9,72901586902841	9,7651042280534	9,93641223812422	9,87646350407164	10,064745326021	10,0289314004618	9,94148699480844	9,99624000132305
168	9,83712873038251	9,16270302691538	8,80284359595067	10,1338935588682	10,0107955276781	8,99986308391694	8,79733796030883	10,0335707230163	9,87020960175478	8,93570760090125	9,22439506361525	9,61866088806183	9,99310051080519	9,02792264485782	9,08284792007217	9,96566230879843	8,64993216964098	9,27463110164327	9,74772978478472	9,21581162898325	9,14469489966041	10,2271780156363	9,91452309514822	9,37707296570651
176	8,96658687885582	9,71049255654941	9,60849448087973	9,51786356784688	9,34252552944892	9,49110128264075	9,32957600638149	9,45839137527149	8,98256991756204	8,08913506622205	8,76828435423717	8,24728830577578	8,73650713092981	8,49203894567413	8,14441173032722	8,4392552387185	8,21912613243326	8,08147773841325	8,32320551567275	9,10330121031065	9,11958679982996	8,98586357275182	8,38906114589581	8,94190262013816
177	5,33925762901782	5,57923232637351	5,18438921903626	5,37511584000489	5,1622058953086	5,41593592863975	5,26978589834031	5,66287609368525	5,8722264720348	5,63121812360275	5,72590342907348	5,37936408570796	5,64225848076273	5,50027607899257	5,20379726889951	5,27579645644432	5,37587197945115	5,45379954212959	5,50769348723736	5,44390248977865	5,45620371221985	5,67204845264866	5,46099247720598	5,57923232637351
178	8,89962759658531	9,27506374673045	8,8305182742672	8,98530413090914	8,95709564857931	8,72594336059432	8,9033861625053	9,07934500705417	8,79989616994894	8,57735420056244	8,63645174745009	8,43997820469739	8,81990841302781	8,68214723706478	8,55588983096287	9,178748319657	8,77026944794903	8,40813230324779	8,34999569524129	9,13167528184812	8,76264834913338	8,8597695419473	8,93692486683378	8,84943207382677
179	9,61868991666825	9,91234787462566	9,88097487559209	9,98426931995624	10,0123059325702	9,80891312144398	9,64165839251025	10,1175677864282	9,82435211578582	9,6721881674022	9,94358456397942	9,94194961705025	10,1099646211979	9,97164320043376	9,90095099176126	9,99342871586537	10,0338436366068	9,63726110956485	9,54855816983446	10,2582530269031	9,81857239881998	10,043203274506	9,98538260162482	10,0392071588302
181	5,34752318658817	5,15801178885821	5,11748251275863	5,19901763821673	4,8407278992677	5,09722758061063	5,17274921369267	5,02022970856548	5,51653333461128	5,05314011821846	5,00484130476014	5,02295266621461	4,92178097552488	5,19970240800439	4,96065623604407	4,99813938218565	5,30374163313114	4,74287972296022	4,76236304778233	4,84906401803642	5,20379726889951	4,94882968127616	5,07760479189557	5,23089070205871
183	7,14527204734353	7,08174195752293	7,06208909053919	7,19928607598661	7,12172462146498	7,14206061542456	6,95157478502599	7,22697827465577	7,67489209518861	6,91507264158732	7,39685778670262	7,37467966302124	7,39525475408327	7,23906484931071	7,2301491733285	7,34233725237367	7,32665572224987	6,83760279279009	7,4622152070134	7,31793019024803	7,31820996742812	7,34673275326729	7,21241251969753	7,67087976391057
184	6,03043487965431	6,25995031549762	6,23813447315748	5,92276734790086	5,89321533023538	6,1844820724322	6,48354733937197	5,65177690851559	6,37138706357541	6,06001658073203	6,24087022683382	5,98999706308487	6,19772047416352	6,12383988043519	5,93852668447943	5,75552288991951	6,38890095809342	5,41389799937909	5,97596721438907	6,31247809397043	6,37839195026555	5,93852668447943	5,68793546054557	6,37171139299374
189	6,85000262126771	6,04831134577206	7,62767972689152	5,82851710679922	5,37365318163173	7,5316144519369	8,0834277544786	5,70501909943017	6,43278432886829	6,68335391316765	8,04504821618109	5,32829087403325	5,78384754450315	7,43695250543611	7,11950728628943	6,47796171286298	6,85001351938989	5,7569264212833	5,43887797061603	7,87716776443818	6,0973532899746	6,07847594596937	5,8290923484461	7,14875031638515
190	13,3841470580183	13,2528720066651	13,4375051835955	13,2886709350981	13,2837383590851	13,426544700144	13,4697119261191	13,3762394484527	13,4157506342933	13,5720387045487	13,6249562961459	13,4787367989827	13,4442336681184	13,5264707333267	13,4007443041369	13,4602915657567	13,5980904558228	13,5366245203113	13,2791364285793	13,6737844898809	13,6059681707359	13,4624923154463	13,4479733312945	13,4787367989827
195	7,28764415253143	7,22553198337527	7,18016398646435	7,04630105571415	6,8471605073313	7,19853315364212	7,39311124344757	6,90393155434359	7,19514445590157	7,03599504246062	7,53799791008486	6,8309578369755	6,95338945255124	7,16005747961885	7,17369807709736	7,05773424081066	7,61431537524732	6,75604681531135	6,71180057706691	7,7746030585941	6,7368752049946	7,22644931445699	6,97641796703635	6,86465213615852
196	7,0614285755987	6,58747002656872	6,53539794183038	6,49264842935794	6,6144420040203	6,38919635079285	6,5255277593567	6,62946557014861	6,77254997289431	6,35712501419357	6,4942658821955	6,33668937628034	6,73329247676922	6,54311678945818	6,52762983695605	6,51067035328318	6,67545846770452	6,32160337572305	6,44711481701925	6,71946146058778	6,76093062249438	6,64331329609594	6,57986461512501	6,65133191214434
197	7,0392406597642	5,85280102973312	6,15553108840177	5,9992535109841	6,10911127997316	6,19228626346034	6,38900309126851	6,07193585680107	6,49290119844434	5,78761383491034	6,42873954777425	5,95541200892267	6,41383080010237	6,11516017303829	6,32335256269264	6,27643374844375	6,03209674750289	6,10032378588603	6,25002490115009	6,39289176288492	6,12767244647094	6,14455000095504	6,41949681288874	6,01234573686671
201	9,27419941384677	8,9137212609761	8,98498615477221	8,06294858448002	8,62380753009881	9,3694733873314	9,0807061073704	8,11999515455109	9,59408137206718	9,15052748404216	9,2190632053196	8,68339295863989	8,97286541100507	9,53645193542239	9,22052718037737	8,75538851430028	9,25535797274381	8,8965625585215	8,58117885990417	9,44527384033846	9,17588344868206	8,13312838825445	9,22030926611399	9,78444511424124
202	6,94721666958311	5,6368531039007	6,11761829613768	6,2326865107632	5,8722264720348	5,99907615177729	5,99877067872263	6,10400225322897	6,46355501301655	5,64234242836366	5,94674222895531	5,86110920641282	6,27500979871636	6,03634641401234	6,21714184359306	6,05977654675323	6,18482755969073	5,60014011866881	6,01111489247756	5,74755709262914	6,04766850216189	6,1848243728924	6,05501510011403	5,81955054394962
204	6,64415716761126	5,08990220090313	5,11748251275863	5,2163867610911	5,00930485907345	5,00846411399272	5,23089070205871	5,12232362266375	5,99971414383864	5,03046635714459	5,4657503165577	5,19970240800439	5,19324999935984	5,30929842263166	4,98459961993324	5,2243764054335	4,94210013646394	5,08470637132512	5,12015578431236	4,91359457912075	5,14871543357728	5,26429374880862	5,10554923993806	5,11929084430541
205	9,96674539705833	10,6523677568187	10,6017044689427	10,0225020949726	9,94780234530701	10,611173955255	10,7831315977257	9,87107575241648	10,4563263964266	10,8201804861412	11,1760075008329	9,85063283561765	9,75408985634307	10,8007584513289	10,7004972100139	10,014700660236	10,8076700875547	10,1373705872246	9,99177130433344	10,9385332994732	11,2025172661097	9,65313061306767	10,1317721009305	11,3408434264034
206	6,62946557014861	5,99968087207931	6,03495637999326	5,87119627351862	5,75236731987495	6,1844820724322	6,06946271196411	5,76688619938847	6,41034795948291	5,67467717337128	6,11232929623028	5,53066348876079	6,05501510011403	5,88521965330695	5,88522075154144	5,88874220841031	6,04868094034169	5,51441865978407	5,68267841625397	6,03760279076601	5,95593246493031	5,9158912716905	5,97001940952511	5,74863336151816
207	6,40066253094666	5,08990220090313	5,16453736276681	5,54339991514475	5,12445498321652	5,00846411399272	5,02214738171745	5,26510063734474	6,06615492657301	5,05314011821846	5,24424473292677	5,178396700776	4,92178097552488	5,05035406383759	4,9374457883185	5,16453736276681	5,06396623035045	4,98411089133274	5,16304674872562	5,06738609790583	5,26510063734474	5,26429374880862	5,10554923993806	5,33271030885131
209	10,366406955517	10,3655541505281	10,526259188904	10,3530762439881	10,252893283381	10,3985565293614	10,4149626925002	10,4770598939996	10,2836897468594	10,259142267177	10,6536942234781	10,2781178404754	10,4167523182978	10,5933014604548	10,4196975126157	10,4090981376524	10,8443247973029	10,1935874744418	10,3274788238704	10,2331726124783	10,5335209655938	10,4495575951904	10,4861638822763	10,4674036397029
211	6,58436451085742	5,99968087207931	5,93358935250673	6,13806419028636	5,60726645738104	5,81794569424158	5,97771631226584	5,44470937831477	6,32707502596082	5,73756078863356	6,18049726466892	5,72590342907348	5,79829257414857	6,25521473278926	6,09085874410792	5,43780778468946	6,19813530169126	5,49938486180949	5,72938420368681	5,86863403441684	6,30192665472586	5,56580016493754	5,63178791264013	5,8906628705607
217	6,37495675876307	5,44936376374646	5,43815805430637	5,87119627351862	5,49380377098952	5,50590118224837	5,53534456097156	5,61733949359997	6,23539736573534	5,13876247886749	5,60311943210177	5,30929842263166	5,58491765669188	5,79126243209825	5,62224767957124	5,56732345319076	5,42073129985776	5,30996633816025	5,55544515638944	5,44390248977865	5,43085562552643	5,71849366100103	5,40980745294061	5,23089070205871
218	7,03484551740134	6,37161681972463	6,44268980653665	6,79115270689941	6,7034020778301	6,5021109583667	6,58556401943429	6,80859129306064	7,06357177012088	6,19874274529513	6,40773354678725	6,59226136404951	6,58404374817019	6,37038424868922	6,48105156007895	6,43096423437265	6,46781257268631	6,42643803661006	6,71950043851462	6,41034795948291	6,6412803352213	6,82183295473446	6,59295763571417	6,61908486290746
219	7,0392406597642	6,55646051927335	6,77011689618213	6,884609778882	6,44091902560277	6,69188630990778	6,87469686051627	6,78893439019188	6,69238994892827	6,62802316196609	6,86431062779052	6,54692754044374	6,85370535627964	6,90360449454502	6,68727519733164	6,70523826267173	6,8012757978428	6,61414805578972	6,31477962773314	6,80423315956243	7,10171380690607	6,74664860033344	6,68379495459575	6,51067035328318
220	13,6562713838734	13,4677933764657	13,6182044595152	13,6740152792764	13,7496592847766	13,6678273716357	13,6142438876428	13,7647657585006	13,7606293740107	13,7671000617699	13,7330019238223	13,7739918134513	13,8648056900655	13,6778105396062	13,7280191701665	13,805911586417	13,5665867869716	13,8972693131002	13,8320160378184	13,6775087736528	13,6459185112087	13,8427247049781	13,7793629461145	13,7690528196635
225	12,7514200832892	12,6032082357191	12,6200586745205	12,7277766850847	12,830956524262	12,7428486557248	12,6873948841067	12,9021856335148	12,7791335115938	12,6600900973271	12,7777611094967	12,6364374613681	12,8292863910645	12,70947978352	12,6463402589155	12,8376384164425	12,3363276020868	12,7619826632991	12,8163864739801	12,7967856788732	12,4390558471194	12,6363109822851	12,6497062712468	12,4400558286087
226	10,4990670184416	10,9884174591798	10,7602088698174	10,9190099541799	10,8922419535485	10,8338137170514	10,9352712406842	10,9675645881401	10,2592389260063	10,1516515421051	10,7681684992315	10,1841623286021	10,6844508025427	10,7305568858627	10,564138422291	10,6788265853583	10,7542708852081	10,3024951632828	10,5798818298445	10,4644814770293	10,8039209765957	10,5443850706965	10,6724667441312	10,2312002697764
227	8,24318917840829	8,69443173658062	8,47352378782653	8,81092062016415	8,44407664213411	8,4038049180199	8,38274846407852	9,00247898125605	8,3943937054735	8,40763667052981	8,78802831823277	7,95983389867715	8,56067588048343	8,91484042195503	8,34695776425746	8,28759317039288	8,78479296343043	8,62959761167579	8,58875077228349	8,84290793201456	8,03394054375594	7,87925597755708	8,69218754715343	8,73637442386088
228	8,81966566429666	8,43520567281061	8,52028658588566	8,73100307438839	8,601551095108	8,3871266851835	8,11556098994123	9,22133894852597	8,26279377822537	7,91289896713777	8,60248125690536	8,85192978921319	8,76040098990478	8,85979589802715	8,36683376770332	8,87803827627605	8,70489855290136	8,68878474479312	8,78323510249336	8,36327509318214	7,87902743277184	8,63023329225302	8,50446735196738	7,75005903178899
234	6,91637602950866	6,37161681972463	6,3583521330477	6,75605240774912	6,96126886909917	6,24802928416186	6,29578917309592	6,59646599859294	6,87254844873713	6,3148997340011	6,29810175410962	6,45317618424882	6,837006306558	6,00845019006421	6,41633898409274	6,14121310314917	6,51731877487702	6,19220151227593	6,78101494634554	6,52090629543015	6,37839195026555	6,1848243728924	6,7791500763353	6,70251693582599
236	5,99505384102919	5,93100088723464	5,62847400670792	6,57381291124885	5,55358056771155	5,79829257414857	5,67467717337128	5,72640646375267	6,02821856598525	5,78761383491034	5,87118848464423	6,00158090036025	5,9177934831525	5,96938281286357	5,8290923484461	5,60789788645983	5,90444722443074	5,68851070219245	5,97596721438907	5,85692681439843	5,80153878082637	5,75292986517205	5,6617460691153	6,07183307083678
237	7,51419522657074	8,36602178266296	8,27780255420349	8,4238200430009	7,81362864426072	8,39300942678055	8,30107889830634	8,13175142753277	7,67013342834484	8,19433306174918	8,59081590275301	8,10388258325231	7,93411008691324	8,62542749907609	7,80036986481953	7,59097871266328	8,27914611255819	7,56214475476669	7,80969885230415	8,07334671310845	7,64084228949646	7,86625865795411	7,60238662428036	7,75511875307821
238	12,1731976235582	11,938399980709	12,0569089178769	12,1662260333881	12,0916032021903	12,1162863479028	11,9928769821961	12,2780848239758	12,1346007122087	11,7644522630305	12,0834651024514	11,9209362515224	12,200701605586	12,1110774833313	11,804819102479	12,1820725962539	12,2558111080682	11,9493652975358	12,2869767820548	11,8398148489477	11,6069112480696	11,9778209346712	11,952922906539	11,6084158692843
240	6,1811293402523	5,84173773035653	5,41389799937909	6,37132863889139	5,55358056771155	5,46440946631815	5,4077446681506	5,65177690851559	6,06615492657301	5,44117334502853	5,5509713527619	5,51441865978407	5,60014011866881	5,50027607899257	5,34368818393671	5,64400984431411	5,55161167813984	5,30996633816025	5,68267841625397	5,24340398784604	5,80153878082637	5,26429374880862	5,10554923993806	5,60014011866881
242	8,10946155692723	8,39358729957432	8,48472034329154	8,18931118533972	8,07762495552552	8,41405863445126	8,09664258226217	7,96523876985832	7,67896794917394	8,05645217232026	7,84087740039011	7,62178568235625	8,14097133571422	8,64529856534283	7,74124091862727	8,16196179125462	8,18448731752807	7,48529531543869	8,04798574629312	7,73923120394965	7,79825299801299	7,70648948726843	7,72861287877442	6,89918948880579
244	6,76727703400449	6,72411953442463	6,49571943841959	7,36728588590907	6,69544586420589	6,78045457320993	6,62476210897218	6,48886126246008	6,82902744213779	6,57183877370568	6,69497034946459	6,46715949414619	6,75956819056185	6,72154258538282	6,60922655621011	6,59940759989927	6,8012757978428	6,3735630529197	6,85686916700414	6,45794555614235	6,83543801774925	6,7052495767904	6,64646406070743	6,66190653341837
245	7,21116821170457	7,08631434588077	7,37907378083022	7,11127779202415	6,77880950971928	7,89340334863118	7,98139566309038	7,49833863367954	7,25625305550956	7,87821058861216	7,78495379038555	6,26765847885553	7,54123297548121	7,69799881892349	7,51160671185874	7,57706521811188	7,89921618952613	7,38013852848606	6,73469719852912	6,90505602800504	7,88846061822822	6,84495302429511	7,60238662428036	7,31954419938454
246	5,32829087403325	5,34129547212463	5,15229966137451	6,18599040667462	4,92178097552488	5,44687009246672	5,15801178885821	4,919720384635	5,41389799937909	5,4077446681506	5,178396700776	5,02295266621461	5,15457070077263	5,34299323638894	5,18438921903626	5,16453736276681	5,11929084430541	5,04422519443629	5,02773339115361	5,32906652729022	5,23221238078052	5,1138939680994	5,27203959901169	5,27860773493183
247	5,55198033330204	5,27860773493183	5,11748251275863	6,34935171139944	5,1622058953086	5,13876247886749	5,23089070205871	5,0881845899562	5,48252757251343	5,00484130476014	5,12764024001634	5,32829087403325	5,19324999935984	5,44117334502853	4,77809781967319	4,75264951306088	5,55161167813984	4,91360087933557	5,12015578431236	5,08903726089618	4,96413795577286	5,13368856038437	4,7483500973801	5,11929084430541
248	6,37495675876307	6,74754441614588	6,45530897723682	6,94721666958311	6,3815748908475	6,4198318291924	6,39796357691297	6,59646599859294	6,47247956045103	6,49760766980152	6,18049726466892	5,91034207841526	6,50414912992806	6,67197581629109	6,0792962537202	6,61276236944822	6,54244438678379	5,97001940952511	6,57459488076551	6,10077746572531	6,36691722818388	6,16453324256088	6,04250630104897	5,6210066240068
249	7,11464643034588	6,7171917677572	6,62973293690996	7,60721915830345	7,18148717281768	6,81248629887801	6,59882617311768	6,80136432851572	7,47527257037659	6,49760766980152	6,82178306015227	6,96744408939442	7,26724432266289	6,75709692097059	6,65768547502333	6,89119759984	6,7171917677572	6,72411953442463	7,45680785291388	6,60240599067128	6,66331223378087	7,40764067247686	6,86721978999968	6,75016306469815
253	6,23800805484546	6,32537382972255	6,18234338839528	6,57984391185268	6,21908875636657	6,35874140002113	6,06946271196411	5,91221741092854	6,29578917309592	6,35712501419357	6,31684753435483	6,30303608135575	6,27500979871636	6,00845019006421	6,01875865243046	6,00781407520366	6,38890095809342	5,99105329403162	6,1950046623502	6,31247809397043	6,2189567531447	6,31902535909499	6,27902657102826	6,140826527583
254	7,80182703832018	7,6554733459798	8,0514709775892	7,7521630826277	7,51687757284553	8,08449653120149	7,64981187009779	7,40760428393573	7,54355470912577	7,97655746440109	7,85143917445906	7,37899177219357	7,82692392906929	7,99682320811354	7,7555837470576	7,88663838740041	8,1555958988535	7,64784018666586	7,54290408069694	7,6412497273887	7,74588299889505	7,65620182085395	7,84869986397013	7,35913787353833
256	15,437446737034	16,3909400724539	15,8846746130406	15,5462030888916	15,4939476703687	16,1141981820566	16,1020958525545	15,5859633128463	15,7471931338313	16,3727809497948	15,8932171166919	15,6513111541872	15,6845311877584	16,1306513205326	16,1021157169359	15,6909407475739	16,4184797763182	15,555515779171	15,458288420505	16,169646946284	16,8442671027134	15,6648222844274	15,6400648459933	16,3415116233898
257	6,29320170361796	6,05977654675323	6,10227157643786	6,39039743912521	6,46602412550311	6,14891265702505	5,93572032504054	6,70971789013961	6,21347126456696	6,30651800169749	6,19220151227593	6,10032378588603	6,25432624242222	6,03634641401234	6,10055062580567	6,37161681972463	6,09542101210347	6,09043980851925	6,3988343111215	6,00158090036025	6,31518442585119	6,51095592290989	6,31360465019975	5,76629335249721
259	8,01651054796987	7,43803124238974	8,34613269396349	8,08477640742201	7,96175909060251	8,13032128751743	7,78613649266889	7,9534830739021	7,96626686178011	7,9923127776111	8,35274919201128	7,95536937918824	8,16022882284574	8,16256863976279	8,00736715013334	7,85774894153679	8,09332658254717	7,72648009235481	7,97976250303738	7,88399193279417	7,67522760080168	8,18176325151251	8,2936633534743	7,79463598689102
262	8,43401394289381	8,3538480256328	8,72158301630314	8,49019662962412	8,2845344242528	8,50260097888791	8,36093295660856	8,39245395675304	8,28383752056201	8,4495184373901	8,71858739871311	8,25327122327063	8,4367792718862	8,87172182974242	8,56377590104338	8,45076437386633	8,83891147622954	8,32913221565519	8,50074419580117	8,42919165553743	8,37298605449083	8,48819937711627	8,52793869787615	8,49658950512613
263	12,5435832480379	12,7748753491098	13,1631959551564	12,3752016369403	12,4157286792244	13,0277452957842	12,9940508610131	12,4396623981808	12,1484144933531	13,0627052379261	13,1261880592473	12,239046382652	12,4992268943155	13,1677087700856	13,0166772835786	12,6348429755815	13,050971994417	12,5181574853519	12,3304790110764	12,8817595538915	12,6767082653431	12,4694011289445	12,681196223537	13,0940425211025
264	9,61297779179357	9,79195385984508	9,67408100838028	9,7919944433852	10,0685982426538	9,66462018753356	9,74796637144067	9,94052953181499	10,006251741456	9,69944081782109	9,88166320194073	9,62442075137786	9,8709948766536	9,70800436330152	9,63293971884469	9,81288663559983	9,78118704710102	9,62893037552227	10,0826487972126	9,49364868440347	9,70778524466307	9,89879478587314	9,7703734095137	9,51702773202047
265	7,48182156614064	7,35350671776213	7,39191870536376	7,41861753364373	7,43753234351381	7,36266357647401	7,2142615333961	7,35495669913328	7,44314475021899	7,38234465581928	7,60447649732413	7,23873657865796	7,34804633932299	7,43947521328069	7,25346377811643	7,49640026694313	7,53417083224283	7,24435581216604	7,61051970281002	7,16407037756422	7,1754448217873	7,36611199904188	7,37981477933976	7,36602050385194
266	6,35873118249967	6,09129912917918	6,08679518901457	6,46355501301655	6,39323624688423	5,97869571164924	6,11448310076535	6,29773924684266	6,17526731371852	6,24345448923094	6,27835340558916	6,15346245083937	6,71138941498332	6,24966602072072	6,36438044709259	6,41497183158659	6,27512877881778	6,45122047823974	6,5497438958296	5,89687741339754	6,11516017303829	6,37038615426932	6,50447494261386	6,40454797340287
268	12,8071189894231	12,7320843672793	12,8102794480251	12,747096285798	12,9310687350602	12,7370942548082	12,7719385077595	12,90971784575	12,5567969243327	12,5680801154479	12,6064402327126	12,5307384502171	12,502678821567	12,5247037779753	12,5135657125517	12,7336920702191	12,4873415779331	12,535985568808	12,3477094610443	12,3823616930722	12,0812233683895	12,4080877077599	12,4562679049318	12,051588687456
269	9,49791054545267	10,177945414751	10,0005104771606	9,55805397321751	9,60496622747056	9,77919974929453	10,0206117447316	9,50437639966017	8,77089446417063	9,54732446700253	9,27708712447438	8,73906512033698	9,31091213043579	9,83759671133611	9,24404087190786	9,1941688216582	9,76796770706732	9,101037294891	9,4796245262202	9,46226426979257	9,26530276234336	9,15291254026655	9,21724252587674	8,82862027192396
271	8,27298347129986	7,80036986481953	7,54101575209614	7,73141492972634	7,83797873087777	7,64602683560231	7,47116666589732	7,89233211993129	7,72503319185588	7,69908424742168	7,70339659896275	7,69238015038687	8,1793803271989	7,62871527682955	7,37951253744177	7,74203351821497	7,89286758517498	7,75264574018041	8,14476995077693	7,36645329932183	7,66379873293392	7,92633414707419	8,00013005165493	7,53658220480662
272	12,8012160806337	12,729844527975	12,6181249830333	12,736032515697	12,7255875812096	12,6898722289117	12,7085962966651	12,779048333926	12,795859695693	12,6900179790926	12,7738877996328	12,6735776684974	12,8994000897953	12,7185484971502	12,5772418717204	12,8673569491566	12,9401746450918	12,7438842820532	12,7388327627238	12,713139496584	12,6874540286314	12,6339768367518	12,5520557755371	12,7515560507922
274	14,8438614265584	14,4279834730913	14,4488927960156	14,5945728300048	14,6999307335243	14,4067487673355	14,4800846058035	14,7056073279423	14,8669532998565	14,5558466029613	14,6448920903701	14,7237936412493	14,8130746798474	14,4886464722383	14,496468854743	14,687494352384	14,4488579735208	14,7168579813563	14,7579865456794	14,5864107616896	14,5126569084472	14,6120856388983	14,6478819951036	14,4013407143473
275	11,5992337606549	10,9102430912722	11,0931224047867	11,8014565044094	11,4643464902646	10,7953888183409	10,8480132278719	11,3902878857035	11,3488674389452	10,8662261345656	10,5669446754774	11,5149163302554	11,9927558545878	11,2162026910091	11,1827103440216	11,3841975259801	10,9121362839923	11,2789868098054	11,7066113689168	10,7941900805459	9,81215192964588	11,6160089976908	11,0167505923	10,4357209974811
276	9,74410193391272	9,97809994306723	9,31155649596742	9,83809660119368	9,8846698552247	9,82835316899241	9,8299616571325	9,69769773149421	9,92029548961221	9,74081827543331	9,76602330317521	9,43643188072785	9,80238331968155	9,66664656419763	9,5277522442585	9,52107058949512	10,0893478949107	9,55114667488118	9,95599979313124	9,86446632918846	9,95912701902007	9,77341525667214	9,84722878528295	10,0561928475002
278	11,4929460740806	11,071944092929	11,1815949849277	11,5865142856448	11,5382960979938	11,1371228064528	11,1221526785854	11,447596931232	11,4491425635977	11,1039880478398	11,2622771186804	11,4514344249889	11,8860104589611	11,3004661468568	11,1772964990403	11,5126551666595	11,2406859702003	11,3965599405183	11,5939306526175	10,9535270369241	11,0457345912834	11,7602773387066	11,5134853031716	11,0079466886581
279	5,66556147268837	6,08319820619329	6,34500116149095	6,02109988109542	6,42581858763597	6,31909254079986	6,19104331459315	6,04038628333906	5,8722264720348	6,18190300332402	6,33383105589174	5,78217789670791	6,2176009858887	6,41541813233333	6,35369933420259	6,17818804865957	6,19813530169126	6,09043980851925	5,96211398548668	5,84135182237541	6,30192665472586	6,27769967494721	6,29694299316877	5,95439225321151
282	12,7266527689942	12,5101995911461	12,5920273919383	12,6585798342204	12,6616335545785	12,5780980760599	12,6352625005963	12,6732848587194	12,7328849973363	12,7048926927509	12,7389254016322	12,6663670900455	12,8270572972492	12,7037621528887	12,6093630044479	12,774509431215	12,6419952265553	12,7802438825695	12,7115827867279	12,8291466057663	12,6650790912361	12,7836782595135	12,7727975933882	12,6874540286314
283	10,6562495292969	11,0552080690163	11,3403273399661	10,8792694565279	11,0784699237695	11,0711254832267	11,1455478919209	11,071532355219	10,7839130042446	11,1180414501641	11,0263898010118	10,5594334518163	11,0306979237354	11,3386207654275	11,2017173225783	11,015887378963	11,1017711491735	10,8382817249153	11,0219038100772	10,9486598516095	10,8191127097919	11,0575541631953	10,9879176673338	10,9879176673338
286	6,34171591942725	6,76144352067529	7,86272336037442	6,94721666958311	7,33787240031273	7,94562751142998	7,19476740463717	7,3705617545387	7,10865299340101	7,4949147320777	7,44801477698504	5,95541200892267	6,66614060539388	7,0833707738079	8,08443015425355	7,00550359640665	7,65720374117871	6,59882617311768	7,85557249648325	7,29994867240008	6,59399510296859	7,27572064710347	7,28694951745747	7,23874098509198
287	5,54201432184889	6,12425878312952	6,44268980653665	6,04038628333906	5,9730203100311	6,05676216601883	6,1498879699138	6,07193585680107	5,71849366100103	6,40666644698565	6,35302572077762	5,51441865978407	6,19772047416352	6,18685496731717	6,1970922587563	6,22138925359556	5,79706190556487	5,64756239514548	6,07030395072151	6,02740288103598	5,8797994290446	5,8906628705607	5,95593246493031	5,8906628705607
288	13,5665249039191	13,3926879879579	13,4907415012782	13,4006495037136	13,4573290241703	13,4786265758422	13,4374323343491	13,5088278633923	13,4442905538823	13,4145748812241	13,4643766057317	13,3900866651451	13,4571770085978	13,3900866651451	13,3790952003102	13,4766709713915	13,5367620794181	13,4971811496777	13,3758271985279	13,4126980087603	13,4306774413646	13,469644197912	13,4460262504326	13,3973596171819
289	10,9608696509813	10,6032139146413	10,7360056932949	10,8594547711767	11,0338449703931	10,6627320191748	10,8366135905353	10,9868416724763	10,962779540339	10,625700273542	10,7726793941477	10,6113361206027	11,1041109837523	10,6575193224482	10,6232911353512	11,0332208979961	10,7135821441734	10,7399626927161	11,0390741374395	10,3691139457024	10,6508715188749	11,1326596635806	10,9782643827771	10,5405457847122
290	8,69452752960298	8,82889430659862	9,06530127857569	8,91502167202124	9,00076632242046	9,06290143572381	9,10462489044243	8,9216252555335	8,89284912111968	9,36480057700117	9,26444177534758	8,83510043316232	9,12011582864785	9,1409997211278	9,24404087190786	8,8463095596216	9,17876296876638	8,94720139643232	8,872860333414	8,94541137851999	9,15782940651191	9,35441135480599	9,25865305115958	9,06810157917878
294	6,00188635572891	6,69598407009666	6,62973293690996	6,3323649208437	6,7034020778301	6,28043105494224	6,61265246098821	6,65352432893018	6,01562937537217	6,62802316196609	6,70388508474865	6,30303608135575	6,68933810843035	6,87386674663499	6,44228963966624	6,38890095809342	6,30153663616832	6,26395278259653	6,31477962773314	6,25117666608677	6,61882703620697	6,8309578369755	6,63269567937387	6,30423573741985
297	5,7526618409194	6,31735622729894	6,37637267098809	5,96771382390727	6,20346094074223	6,3688383044998	6,44197573663768	6,2067671317373	6,01562937537217	6,4809311359483	6,72732128685037	5,89835441528529	6,1792492675471	6,3767617486789	6,1970922587563	6,1970922587563	6,23692317554122	5,7569264212833	6,17542168070987	6,20771873014208	6,6516245006516	6,14455000095504	6,09578643750462	6,48043392501107
299	9,74532683751634	9,82333463730124	9,98588900093184	9,86680198531357	9,96272050974555	9,83075349178139	9,89864235197185	9,46245071598215	9,79928581115892	9,83939439663903	10,0857305627468	9,66228759418552	10,0272545907411	9,93580558892594	9,97674535623161	9,78162985496111	9,67271176571687	9,47302575084515	10,0521197759671	9,56484895791423	9,79457285135232	9,99679671739685	9,81875495151937	10,0090661853035
301	14,7783757943851	14,6021511233599	15,024102979386	14,7062536668112	15,1042795444522	14,7298757571396	14,8090438718875	14,8431368650873	14,6536644163586	14,826434475772	14,8627822884562	14,5815670728715	14,9448402282588	14,8340790634871	14,8008562437481	14,837014403333	14,5865236547524	14,7355847422075	14,6021189946915	14,574083356147	14,8439338230485	14,9198964026407	14,9246580953132	14,6679952050619
302	5,07760479189557	5,41657884699681	5,21635761350017	5,40392587064593	5,30777161778588	5,13876247886749	5,26978589834031	5,17274921369267	5,11311831484243	5,13876247886749	5,27124339805554	5,30929842263166	5,32975353240641	5,23751363269999	5,2243764054335	5,0647945462202	5,17108585357687	5,06738609790583	5,36707605507966	5,01749975525575	5,31677845220361	5,49683981066375	5,33271030885131	5,5161948522069
305	15,7336973024425	15,4770699659739	15,7133419092529	15,6512597688481	15,8596800121752	15,5188347432186	15,5714863701114	15,8103584101303	15,7250848389625	15,6028231582978	15,6586864839844	15,6961432088402	15,7820130195374	15,6028231582978	15,5715256941758	15,7521962812227	15,4416199884075	15,6346870770244	15,5242428955175	15,684489286654	15,7753753644983	15,7705231676376	15,7820876366284	15,5867113514583
306	7,26670517388755	6,74089361475441	7,13870458649116	7,41861753364373	7,72920067494997	6,79801071252671	7,41243076427199	7,38477854522986	7,66122886626475	6,84737712844273	6,60193503718449	7,19884547859182	7,52891575681734	6,73338412275983	7,0242043401762	7,23829082056384	6,98003670342672	7,08096522901593	7,42217427426811	6,9262180612271	6,97259239037681	7,55342955125124	7,22805778156269	6,89210126064768
308	4,919720384635	5,34129547212463	5,15229966137451	4,80000777402715	4,96902477955002	5,44687009246672	5,19209143715066	4,880629447582	4,78792133789872	5,00484130476014	5,384609200259	5,11583549758419	4,992542177762	5,30929842263166	5,475407079383	4,82396490795087	5,51134294427791	4,93547784760534	4,79231369138686	5,30929842263166	5,95593246493031	4,99630068686908	4,85125016053201	5,33271030885131
310	5,68574816978879	6,13645897770829	6,18234338839528	5,96771382390727	6,09642181152106	5,75184286685921	6,24966602072072	6,01583599815064	5,48252757251343	5,83825656794123	5,99505384102919	5,95541200892267	5,98772548859074	6,16790158633455	5,89641486510187	6,10387148156871	5,9380059792268	5,95134434795459	6,1950046623502	5,82753031125544	6,01377536763621	5,78164826955168	5,90749332200438	6,15346245083937
311	5,2690365159967	5,72228361944922	5,62847400670792	5,48946912803641	5,80561420244662	5,93852668447943	5,83973640563318	5,63930547046815	5,30849153409554	5,98858740369929	5,89536993364762	5,51441865978407	5,67467717337128	6,01875865243046	5,70637337608381	5,72981486261839	5,57650704671757	5,5585651031188	5,50769348723736	6,02740288103598	5,58866041796705	5,62541992208085	5,80319262416063	5,8906628705607
312	5,15801178885821	5,37859831365318	5,30929842263166	5,2163867610911	5,37365318163173	5,47709073228975	5,06738609790583	5,40928245140813	5,01472461239819	5,4077446681506	5,2243764054335	5,11583549758419	5,46979084909649	5,13876247886749	5,31301105206828	5,30929842263166	5,03216179140612	5,19562371031535	5,16304674872562	5,44390248977865	5,37718733649208	5,30609525620072	5,29248805402614	5,60014011866881
313	5,15801178885821	5,34129547212463	5,24730653523329	5,18082950875258	5,33925762901782	5,34902607220098	5,23089070205871	5,4722662699958	4,78792133789872	5,26204270660473	5,42472370005321	5,15715911791822	5,30929842263166	5,27496730821775	5,4315842683068	4,99813938218565	5,08906801017344	5,27203959901169	5,28815811614331	5,38139383506139	5,43085562552643	5,04560683422176	5,74748023824971	5,6399157528
316	5,32829087403325	5,66556147268837	5,48946912803641	5,31132433533259	5,89321533023538	5,19820799316924	5,60243528538174	5,91221741092854	5,12696858729287	5,50467435816951	5,74179852546545	5,48358682860861	5,75610935597	5,27496730821775	5,63813242671075	5,68267841625397	5,27326303365472	5,42350116838817	5,60014011866881	5,58866041796705	6,04766850216189	5,68793546054557	5,95593246493031	5,81955054394962
317	6,76091331906183	6,83428437421658	6,92678706425477	6,7098647290698	6,73140962055871	6,67376391942824	6,74869529251428	6,74209861396484	6,6255159509498	6,71635216242636	6,88722799722709	6,51225360824306	6,97148399112313	6,84383813022135	6,58381417386505	6,79907583179061	6,42362107134149	6,38767428694819	6,92417739870602	6,35280095388581	6,98949698946574	6,53808935002717	6,57183877370568	6,4138623867786
318	6,48310176060608	6,31735622729894	6,21368071591413	6,25749183268178	6,46602412550311	6,51714039857426	6,42826577495107	6,23018146763814	6,28298055156596	6,16106931590445	6,59615667644974	6,19689516856362	6,45425881521603	6,23800805484546	6,21714184359306	6,37921842797824	6,35155361444623	6,1717788843068	6,76707449418515	6,33305456707571	6,56706503283062	6,44197573663768	6,56451431806197	6,57126895907035
320	5,12490369309841	4,94210013646394	5,27718414460369	4,95838052426219	5,19970240800439	4,96413795577286	5,14281450311201	5,15801178885821	4,87883081263808	5,19970240800439	5,12764024001634	5,02295266621461	5,19324999935984	5,15890235764123	5,27718414460369	5,24058384909527	5,11929084430541	4,7923077232871	4,89943962281854	5,15801178885821	5,02675570234243	5,22365648912384	5,05408678807263	5,23089070205871
321	10,6214925019082	11,6585954988367	10,7653633272308	10,4073466577322	10,3828661213141	10,4320535300568	10,7359525672716	10,3286071840884	10,2022169901975	11,1878146930703	11,0907233203839	10,1715415394708	10,6056064640489	11,0675171840648	10,4243194033081	10,5729679103659	10,7860841349401	9,98572698383214	10,2080346283082	10,7265172102511	11,8116677574657	10,3188082640738	10,1461071525268	10,7532970585478
322	7,11464643034588	7,34380541386938	6,95011015194213	6,90335397145493	7,25697527341993	7,28025363633683	6,94881743141761	6,96882702652038	7,43250146488662	7,38234465581928	7,4084370004283	6,91719748993452	7,27597174308919	6,98257232160747	6,9818982344676	7,12096877159237	7,47414464583876	6,90420561415203	7,328112294587	7,29994867240008	7,93150565829924	7,08920581568961	7,29254390333877	7,393351469576
332	14,7418808128231	13,5249934244543	13,2163381196122	14,6089132611244	14,5815670728715	13,2474326968045	13,4849038572886	14,6769768036654	15,2903474700512	13,2756864492508	13,3926879879579	13,781161090616	14,5237342214729	13,3613760823852	13,7346195765492	14,6973878304238	13,5629359799848	14,4203220938669	14,3109271483431	13,6873456949964	12,9646461511733	15,125675363265	14,6919726907456	13,6041430809458
335	7,0614285755987	7,39016816429027	7,54748241362086	7,10507824157469	7,26548752383656	7,57776344239516	7,44570632824369	7,32450740584228	7,22269786765739	7,45348277759883	7,69825413648074	7,17739805050808	7,26724432266289	7,60280130953423	7,56604545740837	7,34233725237367	7,71682902783977	7,09482351902352	6,98581577461428	7,82905567060815	7,75057735983984	7,39890868688863	7,37981477933976	7,9287365779706
336	10,8467549240845	12,0302195528442	10,064745326021	11,6631619294989	10,6184029226278	10,3112886720951	10,3870873402058	9,43471898027076	10,9720960859796	9,54370134875623	9,87967953325552	10,4631655083645	10,3869138531605	10,7520067537759	10,2908885604689	9,63780798612498	11,5010402682211	9,57756910326373	11,3524773670158	10,1169713998107	11,4119730722027	11,4327078652581	10,6820853742713	10,833977268215
338	5,19970240800439	5,37859831365318	5,60243528538174	5,03666142968012	5,19970240800439	5,33792794148529	5,6399157528	4,880629447582	5,37718733649208	5,4077446681506	5,56975564576397	4,88287715917946	5,15457070077263	5,58325664865887	5,67871692179022	5,46847123157597	5,4657503165577	5,02212351798804	4,87882265376747	5,74755709262914	5,26510063734474	5,13368856038437	4,98090179136612	5,7138411731268
339	6,69434561386291	5,8773446600237	6,54795477764275	6,61613069083756	6,58920404175169	6,3964801159305	6,58556401943429	6,95703510539509	6,96261050851711	6,35712501419357	6,78280382230315	6,66190653341837	7,1412327691438	6,54311678945818	6,69483674041505	6,89776407876752	6,28838052120941	6,89132509326749	6,99863552839633	6,71946146058778	6,15752444356037	7,21995750603442	7,13705183238485	6,8743802032715
341	9,30786995180926	9,71952011259253	9,82403378978661	9,39698568859257	9,34427258288167	9,65981372246819	9,72959721803849	9,38707621762833	9,50707092495787	9,61614875160779	9,90461187110739	9,40987968640394	9,52461404439807	9,82403378978661	9,68444184666371	9,6081792742121	9,85181340587532	9,41299906751592	9,00045792562834	10,1177843045233	10,0889633581525	9,59933852094074	9,69621404697952	10,1134148393313
342	10,2066108054356	10,7645970362525	10,4194403896435	10,3617644771453	10,4385954755765	10,5819639682888	10,6291424401032	10,4969194063253	10,2111017646558	10,3171214114329	10,565212900835	10,0721696627893	10,6180918120696	10,4657139892245	10,3769602310472	10,4438825900813	10,5101068158862	10,0106553156166	10,2255986010473	10,9908123962823	11,1452721669406	10,638191486734	10,4588909508219	10,8298859165841
347	12,5543297096518	12,3852003553102	12,4117594454423	12,383838023352	12,4284751041561	12,3599319279073	12,3348032405851	12,5068330123516	12,307799879547	12,1460925284236	12,3036044691242	12,3781611440921	12,389202157878	12,2454750071289	12,07989587649	12,3764358328923	12,265040810751	12,3360193310304	12,1527175334355	12,290738889621	12,301687193171	12,20210369159	12,2173025523279	12,0925159832043
349	5,90344608815381	5,08990220090313	5,27718414460369	6,07221408470011	5,00930485907345	5,17516861626479	5,4187162317337	4,9517497924693	5,84173657300066	5,00484130476014	5,37138380552293	5,13282362037743	5,19324999935984	5,29627953875185	5,03216179140612	5,12445498321652	5,03216179140612	5,02212351798804	6,02393774833835	4,9680927873405	5,26510063734474	5,62541992208085	5,23446416313467	5,23089070205871
350	9,5082279788685	9,96187778519997	9,7970341862352	9,62569022009353	9,74704414026481	9,72273246937238	9,58753220895602	9,73829400897056	9,84077563458053	9,62296278027894	9,97809994306723	9,47725377820841	9,74823923617817	9,74429657325202	9,64709817397211	9,68039145795215	10,084704110197	9,17257334146653	9,84263445960572	9,92473695344243	10,0138457478682	9,36704387294885	9,44957042999835	10,1474566536846
351	10,9558068092048	10,9030305052783	10,9689015732442	11,1686077182094	11,1486116953037	11,0250112967978	11,0654409619013	11,1672923655382	11,0389895686317	10,6617958874314	11,2199003996838	11,0660013610188	11,3220054684734	10,9540457629229	10,9389236752175	11,229852168167	11,3095684672125	10,6950215445106	11,3802255954291	11,2603641185184	10,5751436998574	11,1580471576855	11,0660013610188	11,0860511946273
353	7,79957463712467	7,80121713953303	7,95065395755386	8,02463097500543	7,51178118499524	7,9210526564354	8,21765894130763	7,99158629873422	7,32105033299128	8,115320403429	8,15188208329145	7,19979675629326	7,84364166850963	8,39078084117775	7,95836550161728	7,81110043411056	7,79406878425599	8,24245222183145	7,89590907595004	8,47052761718925	7,35350671776213	7,70970125262216	8,28679802678489	8,601551095108
354	8,16620292884956	8,31648602628073	8,55473108468796	8,48779109014768	8,51755973966346	8,38996007709382	8,3755733202619	8,74770265454755	8,43671231946193	8,21798770710821	8,63332777543551	8,37805786106899	8,58788167662718	8,44407664213411	8,3738512985838	8,60824321308049	8,73408876145209	8,35335034376827	8,45492356859902	8,92854307161872	8,51837210499996	8,56933491100272	8,60956551130993	8,6463824648308
355	14,0621416804739	13,8155622978553	13,9790820088485	13,9688805555736	14,1316587557678	14,0403438652487	14,0319281963734	14,1283277798722	13,9856019490876	13,9393149628059	14,0404946105012	14,0371769732241	14,0928920546551	14,0470290593788	14,0058999482814	14,0995830220352	13,9940885207176	14,0057501863333	14,0698545035609	14,1171909431224	13,9047141181318	14,0512735868445	14,0344698345697	13,9689572214326
357	8,68441708453398	8,2619001807048	8,26265372148216	9,00894722261448	8,56743020460931	8,4476956839685	8,43804177760868	8,77011223560167	8,5959294811689	8,72984052054263	8,43089045011152	8,45504630286216	8,72051443734275	8,33340744919343	8,45003412924828	8,39813796796053	8,46388418469416	8,77666377714552	8,90767031315173	8,6556213383507	8,1986257214988	8,72702654543527	8,88575657038497	8,57362771993729
360	13,3831038278732	13,2120408651305	13,359021018652	13,3415649829417	13,4787367989827	13,3538074239636	13,4027960344114	13,4192461019913	13,5645982970047	13,433737648738	13,4860671545976	13,420599748527	13,5366703767794	13,4771097592769	13,4077454166378	13,4990251483826	13,3538730136249	13,5009553775338	13,3293479427371	13,5854613944264	13,2541734118614	13,4407563639244	13,4806363627987	13,3265674307401
362	12,2067802471895	12,7027443225749	12,6240680409869	12,8757294026455	12,9690493777341	12,7761551026427	12,7748230868634	12,0373996278579	12,8439306370801	12,6851696332733	12,9260773332529	12,6463402589155	12,8070800501194	12,7010961386549	12,7515560507922	12,9018415238637	12,8830217496172	12,5483330050832	12,4694713374084	12,4870814819473	12,8820222718337	12,8271111855033	12,7777611094967	12,8636425801659
363	7,45150420872839	6,83428437421658	6,9857046611913	6,83341716175101	6,77880950971928	7,41071545718726	7,26084416506436	6,75075410731524	7,04314887063078	6,78555787320659	7,02292623103473	7,31345599532002	7,51809010585272	6,81248629887801	7,328112294587	7,15643706252415	6,90337125023322	6,83760279279009	7,40503051152873	7,23809864124878	6,89198175294874	7,50666609685649	7,36782033363268	6,70251693582599
365	6,7978448693453	6,14891265702505	5,81437953549222	5,89068607712932	5,83255704599468	5,88285380292399	6,0770001645672	5,91221741092854	6,28298055156596	5,67467717337128	5,89536993364762	5,97842166218817	6,34314767427164	5,58325664865887	5,85017062267492	6,03762444349276	6,03209674750289	5,7569264212833	6,1950046623502	5,61971903483271	6,28839917961314	6,1848243728924	6,00479329719367	5,92340157781415
368	9,08524923814385	9,60870409032963	9,4421892165815	9,62709497783478	9,60289758813408	9,57349311028529	9,57867775591052	9,59434063364934	9,22695108962906	9,22120867061496	9,81422578442884	9,44147840246099	9,64146258819104	9,6310693580645	9,63782786565656	9,52891650106189	9,60579044119804	9,25815994274852	9,34888600386539	9,63915283993087	10,2182704688884	9,72345776368826	9,66890678218189	9,59069562236855
371	12,6734366938862	12,7719952731572	12,6436646374861	12,6795174395588	12,7329823285698	12,4289161511762	12,4912401508985	12,9255441262447	12,6704325286983	12,3530116564377	12,7991303531896	12,7553068553982	12,954204897709	12,742986826081	12,4608622462762	12,7483244511832	12,7980597201291	12,5677892391319	12,8082260889738	12,5392139314187	12,360076319283	12,9073359565862	12,8367945815577	12,6962686447198
372	6,52524328554782	5,13282362037743	5,33925762901782	5,50407622096213	5,12445498321652	5,21563062164484	5,30374163313114	5,00484130476014	6,03994090292535	4,91247725235222	5,30929842263166	5,11583549758419	5,34456575125037	5,52471335194021	5,44533230920919	5,63499746803189	5,48814792554777	5,15544826808629	5,09722758061063	5,11583549758419	5,05405390971841	5,59586303581747	5,07760479189557	5,23089070205871
373	7,18697218196481	6,24000649521147	6,13106902453073	6,36411108816649	6,35129493089669	6,43414057408646	6,27935101712191	6,1570348599452	6,89746563788751	6,39219141756465	6,4942658821955	6,08911630785784	6,46979656574523	6,5045543928355	6,36438044709259	6,503958214518	6,69548314691104	6,16106931590445	6,53578855489459	6,2739332203158	6,60835105630371	6,46715949414619	6,43796798394944	6,37171139299374
383	12,325529356915	12,1472284265447	11,996647916747	12,1226147763789	12,0231389941096	11,9562546019397	11,7873359967794	12,2989527396227	11,8356911134241	11,833205761995	11,6522730590873	11,9032960304261	11,9254598881756	11,9372225865884	11,4368228249609	12,1580081262555	11,5828201175269	11,9174549040637	11,995369105957	11,8842521676347	11,6212647477551	11,9489597639149	11,6956172829823	11,3565235969565
389	11,3166648068326	11,5167070607704	11,3061322716331	11,4080648433098	11,3339899869739	11,2454632981222	11,2142253183425	11,4502626061906	11,3422229746735	11,0647704740311	11,431470257118	11,3770157913264	11,4177091461169	11,3597522410998	11,2694155577529	11,3090968870278	11,5593675664773	11,0404746654418	11,4917113323974	11,0934127834349	11,6028577456274	11,368500433083	11,3456196455263	11,2832984709924
390	12,6102170482045	12,3612341767717	12,1802047405398	12,5991240434366	12,5963863128459	12,3588046198919	12,2008905386568	12,6289131902967	12,6462511155471	12,265123830334	12,3817919615783	12,4312328760798	12,6472214672151	12,2823140571618	12,1072158922223	12,583205612932	12,269035221621	12,4881073767654	12,5280869932827	12,1343402771055	12,2143797501658	12,457342253119	12,3116683042141	11,978007539584
392	9,06723521914537	6,13645897770829	6,10994011816276	8,31772812463234	9,22208097436212	6,48696078458973	6,05013976979094	9,5484183837862	8,77089446417063	5,9082321871446	6,53162589450412	9,31020441495083	8,58440753701865	6,3282604742	6,42594418369811	8,88917855819151	5,75816126227547	9,16914072364403	8,69240586463948	6,25117666608677	6,35165381132605	9,14385174709143	8,70629084389157	5,98352953855093
393	8,31862152234887	8,62732801618833	8,53313867303462	8,0896047686339	8,30070018140081	8,43794748172332	8,40280652203852	8,13721185764067	8,51845742786701	8,57442367353159	8,79254644654669	8,39584542787466	8,34317381444401	8,55299777229611	8,74913386034622	8,25579510835973	8,81086623228364	8,26333887509172	8,20978202468891	8,57883589361367	8,79702942644498	8,45392805672023	8,46684668359235	8,78705153393734
395	6,88316962411225	6,31735622729894	6,24746836770938	6,51749716453229	6,10911127997316	6,3964801159305	6,39796357691297	6,29773924684266	6,44544114806156	6,21808746633155	6,58096008814048	5,93358935250673	6,15833700382901	6,38767428694819	6,140826527583	6,42355103813771	6,54244438678379	6,04979122171176	6,08001192870628	6,03760279076601	6,40491545599586	5,68793546054557	6,20092906175665	6,4138623867786
396	6,69434561386291	6,56451455073118	6,4897796647123	7,03333141617026	6,60069819310536	6,44197573663768	6,5255277593567	6,68933463225938	6,58223494572752	6,12133553099133	6,53162589450412	6,59226136404951	6,48696078458973	6,6993601667609	6,48904169433758	6,63888026137987	6,66464223087857	6,28054654450662	6,58262738483578	6,39289176288492	6,59399510296859	6,7052495767904	6,59882617311768	6,4138623867786
404	7,9170552946503	7,6554733459798	7,52123508637603	8,12535179455286	7,80177216330067	7,72379372883871	7,46341673084716	7,89233211993129	8,30674730442663	7,55436809213942	7,80984988165396	7,85467490102439	8,09567000396076	7,58515914335208	7,7555837470576	7,76374394728202	7,74642507672933	7,72648009235481	8,03420176833549	7,5259906073828	7,51309788413501	8,15868268103143	8,03061787785782	7,76861757729242
405	6,05919159180136	6,04831134577206	6,00158090036025	6,54320664022681	5,8722264720348	6,01809573570105	5,97771631226584	5,8773446600237	6,18852305065066	5,60014011866881	6,10032378588603	5,41690040618066	5,96106828749394	6,07486270621368	6,10055062580567	5,84816891212269	6,03209674750289	5,80889849692586	5,68267841625397	6,02740288103598	6,2189567531447	5,67204845264866	5,95593246493031	5,95439225321151
407	13,8602637213863	13,5679533209311	13,6440332644021	13,6415917159368	13,7315776145274	13,5395287384077	13,6181344674412	13,8263196314499	13,7568469191508	13,6876757098607	13,7656755958698	13,862932610378	13,8579706302479	13,7239519549688	13,698303054962	13,8788415962636	13,6578311767273	13,8993115291662	13,7857995903243	13,9026378475604	13,6479490265055	13,7897606842854	13,889306851337	13,7708648287775
410	13,3925863085509	13,1631959551564	13,3231287465002	13,2425059561767	13,375886217207	13,337941803871	13,2868744005302	13,370430373621	13,2172766090992	13,2089419404646	13,3022796597425	13,3231287465002	13,3911426640741	13,2903439426609	13,2163381196122	13,3160963279678	13,059845435908	13,2848671871682	13,1754115731941	13,208684557167	13,031899625838	13,205210294477	13,2627233017788	13,0065614475633
411	8,22690908959153	8,64390424716688	8,40772537517274	8,31188145034059	7,9266165870104	8,5724283604364	8,48962859434679	8,08887035279936	7,87597218282438	8,52430563484257	8,66332557165297	7,83751564537008	8,16689262974462	8,58315132884858	8,3934933510821	8,2173213318473	8,74517542161409	7,84027281513505	8,17152684191647	8,30166132843721	8,44538036799758	7,8697609772829	8,07797770786545	8,65476993826788
412	8,90826306792161	9,27506374673045	9,2834570384079	9,20197763098303	8,98568841830161	9,34676661886236	9,33473667482641	8,88680879985178	8,87889630603646	9,19320362002663	9,49265580354038	8,85616545691069	9,1922774547329	9,57859562843476	9,24404087190786	9,01590908379047	9,49638912555217	8,58712640068706	9,17973949882567	8,97209385899215	9,3197202583855	9,05292200570541	8,97860650768094	8,87431850743298
420	8,90130682191784	9,03790908654702	8,27189711467158	8,95537992678173	8,94635566366316	8,5055335902884	8,47019055530635	8,68535249579914	8,99986308391694	8,60743369935668	8,5020832086505	8,50516766034086	8,99417565360523	8,57831804892197	8,32663010531565	8,68193196903196	8,70261592712587	8,38076971151978	9,26883535194324	8,21075881351922	9,0902361906341	8,85093511390493	8,64648024772293	8,27642629284901
423	5,50869569510648	5,8773446600237	5,83379911511416	5,59548423043566	5,49380377098952	5,81794569424158	5,63178791264013	5,41944487451407	5,61459638459335	5,72590342907348	5,60311943210177	5,41690040618066	5,83880057430896	5,87270167050448	5,99877067872263	5,58039804432189	6,06451985116429	5,43887797061603	5,48946912803641	5,5174838002628	5,84023115981185	5,36914451948897	5,31000981902162	5,69829430740088
425	6,60756321418499	6,5799171260449	6,11761829613768	6,27902657102826	6,58920404175169	6,5021109583667	6,44197573663768	6,140826527583	6,52422637778096	6,40666644698565	6,60994317724719	6,16547156502117	6,53619877675727	6,37038424868922	6,15833700382901	6,33410763304964	6,73646876882911	6,11154327785188	6,44711481701925	6,46715949414619	6,74844587425446	6,45794555614235	6,50447494261386	6,6412803352213
428	5,59823704901943	5,4829808649962	5,5174838002628	5,51675316302046	5,78164826955168	5,28185964098435	5,59462321220281	5,61733949359997	5,41389799937909	5,45756040064206	5,178396700776	5,37936408570796	5,58491765669188	5,56732345319076	5,69031372298661	5,35779893126398	5,53005454117255	5,54699436727227	5,36707605507966	5,44390248977865	5,58866041796705	5,4187162317337	5,49282380865396	5,55796822564113
434	5,50869569510648	5,66556147268837	5,30929842263166	5,29854359338762	5,32085697545118	5,31500024327437	5,30374163313114	5,52275081606263	5,34299323638894	5,53792154628516	5,2243764054335	5,06897095422244	5,34456575125037	5,69215653830572	5,12097365126023	4,88287715917946	5,17108585357687	5,19562371031535	5,43887797061603	5,32906652729022	5,08657755288688	5,19970240800439	5,6617460691153	5,00246585924486
435	8,25917986108153	8,13804479838313	8,07631684080602	8,22502518444063	8,2524220183999	8,10766134062532	8,18091581459952	8,22679770566785	7,95802859043074	8,16874908906676	8,228333282192	7,87801970769683	8,37705478932621	8,28555721731902	8,15990287351979	8,10438109888532	8,13796351617044	7,89480487337085	8,27022318434689	7,79952061592466	8,09678109189625	8,12976772118605	8,16554612635529	7,93870658039738
436	5,52881188804525	5,64978171876854	5,59345250976441	5,51675316302046	5,46642196928117	5,66025343231339	5,4315842683068	5,63930547046815	5,34299323638894	5,63121812360275	5,4657503165577	5,4004982082052	5,71886582119063	5,62690060311873	5,3914804690075	5,45238679942643	5,75816126227547	5,06738609790583	5,63630909753297	5,32906652729022	5,26510063734474	5,65693911557582	5,31000981902162	5,17187164637901
438	14,1447397361303	14,2472880702183	14,4337669355935	14,0949443072576	14,3302535655447	14,2366112034938	14,2597803390792	14,1029322227661	13,9027431899473	13,9673519248647	13,9356126907875	13,4934462404385	14,1238528129765	13,9790820088485	13,8155622978553	13,745327839825	14,131611019565	13,7081430904189	13,991596038534	13,5610759832952	13,9916577855921	14,1378720270412	13,9542170269387	13,754769404944
439	5,84554248238497	6,09129912917918	5,7497050800925	5,72612796652329	5,75863273365996	5,75929696465451	6,55638679661801	6,25410619165802	5,51653333461128	6,29037546615309	5,78707880584279	7,26119043806644	7,26155963069078	5,88521965330695	5,72981486261839	6,05977654675323	5,68267841625397	5,78384754450315	6,31477962773314	5,91054607105412	6,2189567531447	8,12737389540229	6,4474653270116	6,07183307083678
443	13,7707645911298	13,4444043126362	13,7858521187093	13,6077004818467	13,8092802948427	13,6875437187371	13,71093270711	13,8034615528921	13,6968699704001	13,5981481688088	13,5396358281012	13,4714037195735	13,745513307095	13,6196373173257	13,5234250306505	13,7532035564532	13,3502884316788	13,7025155738279	13,3939386517121	13,4570756459153	13,4093799428088	13,5576764832331	13,5679533209311	13,3790952003102
445	8,56530235039252	8,4931678664397	8,87172182974242	8,43560117240663	8,68920078616099	8,58970982926323	8,62160758093574	8,73821261207227	8,23042541912003	8,35743750955741	8,41669452137242	8,06244593010479	8,51899667405959	8,42441442867874	8,08443015425355	8,25694073468339	8,5495944452383	8,21478942986406	8,4917509652786	8,32807234836919	7,99923106758316	8,31229413885793	8,20353565733438	7,85428250895292
446	9,8494253802467	10,073181493075	9,7266763911815	9,7274622320058	9,67588875979714	9,85155897194985	9,89978618791589	9,67076423986938	9,65840866859601	9,94116767551035	9,76849365493715	9,57729750936076	10,1511915539401	9,95228113676945	9,85503842785494	9,66530351632065	9,85181340587532	9,5663268556416	9,83162942917332	9,69503636320585	9,75482804967139	9,99410379985936	9,79368680375189	9,66921618478631
450	11,611850021733	11,2848361510236	11,2956029842426	10,8839058229608	11,9616717668876	11,4084149926533	11,4697778112619	11,4663469351578	11,1517108573995	11,4048082084972	11,1372649062385	11,3609017841127	11,2124259295214	11,0953890498983	11,3459019996787	11,5420928372302	11,5285683546086	11,2169647217927	11,2887137296668	11,0565956708632	11,6108916675308	11,2982980067197	11,6018484903495	11,4995915761184
451	9,42038630531233	9,522132219218	9,45512091687466	9,6005877457087	9,77105890743186	9,3694733873314	9,38754538292484	9,77910919883541	9,07743349647418	9,17861171482425	9,07039697079941	9,05962629144673	9,41426934577379	9,15274556704554	8,83665337620892	9,52322524547171	9,12911410348312	9,18207751004673	9,68095220604919	8,75986253425626	8,61193688204811	9,30438300952296	9,00757006803304	8,82224448350023
457	6,04979122171176	5,36050326458615	4,95413557050098	5,71564443805587	6,00187753652476	5,03134392445825	5,00388850440084	5,72640646375267	5,51653333461128	4,80824348568666	5,03216179140612	5,80854438327486	6,04348862614413	4,98411089133274	5,32975353240641	5,80473195148394	5,17108585357687	5,78384754450315	5,74747424034925	4,9680927873405	4,82668303153202	6,07847594596937	5,90749332200438	5,11929084430541
459	9,20095610976092	8,79456814456552	8,63599799039502	9,18233163541299	9,21512940979324	8,54124268986626	8,56091361375021	9,25696947479288	9,26672303511037	8,78907947935332	8,90858423903662	8,98721053873177	9,2439734975111	8,74060948622479	8,59060985363775	9,10271375310601	8,67695984366635	8,79949095917394	9,40670866019144	8,51187183274576	8,72861572079773	9,4158087072363	9,29211618251176	8,58951478456872
460	6,69434561386291	7,22553198337527	7,38462329421201	6,4328435639592	7,44502086793496	7,04073599698461	7,11850609216411	7,14586925108607	6,95002491400497	7,12124695813576	7,23978705276343	6,1848243728924	6,88703259726898	7,07373824526491	7,08519581774298	6,76434068370526	7,11199810493675	6,94113272662023	7,20741349717126	6,99861232381399	6,80165126124844	6,99829513934666	7,01498506013902	7,2703928372621
462	14,5498113734819	14,1175245792718	14,3900273118138	14,6587697526654	14,5896295674336	14,3729461609277	14,3130978473417	14,7130486360506	14,5653667930493	14,392360086421	14,3302535655447	14,6448920903701	14,5556828930061	14,3491141800975	14,4778761900358	14,6310425733748	14,3212905082521	14,7388853132165	14,6588112604084	14,3384977331712	14,1239966705703	14,8669532998565	14,7037733118608	14,275917651816
464	6,1329098683834	6,54789436459058	6,72532959175516	6,26765847885553	6,64905354319229	6,69188630990778	6,8604676785049	6,65352432893018	6,38305508106149	6,82106976181508	7,00121325207644	6,33668937628034	6,93257862085069	6,91923503184399	7,03298026301872	6,68694009907467	6,7645305873441	6,5704668770982	6,58915109271803	6,87255796346003	6,77137696997967	6,67376391942824	6,60717949256923	6,98864406174106
468	7,94557081249042	8,09983227242934	8,52643806223072	7,82449038284873	8,19662326695835	8,20241909487144	8,02817994967368	8,3158536162814	7,39994539854334	8,00505787954032	7,91316858736775	7,49030205762524	7,88193750578674	8,17134431049899	7,93870658039738	8,21310091091668	7,9879064204843	7,45348277759883	8,07462162994837	7,4890401868799	7,89904255317064	7,84231706277845	7,72484548647845	7,4142494447319
469	10,2438103756639	10,0198243823298	9,74704414026481	9,96292149855375	10,388457192172	9,804065065979	9,92193852236571	10,3385178167936	10,06601342234	10,0539259965996	9,98446088710942	10,0618141547485	10,5430609315275	9,9421324867208	9,90857923465241	10,1182351855646	9,68858147944297	9,90081415449428	10,1741453464013	9,57724013096943	10,5821577340804	10,2921476540057	10,4165136050614	9,75962072661341
476	5,63210054753894	5,6210066240068	6,29274337748434	5,64254070017602	6,23709114320102	6,04722811709064	6,29578917309592	6,00451457237549	6,05311408277478	5,89740704055377	6,0454065879451	5,83416370132612	5,90494337034114	5,90873104721403	6,00546562043287	6,07941498321826	6,06451985116429	5,83416370132612	5,88285380292399	6,02740288103598	6,12767244647094	6,02006540163289	6,06680506423614	5,95439225321151
477	14,0486363544258	13,7939579540789	14,0744519948616	13,8406312541243	13,9380051925893	13,9609292975908	13,9856462995212	13,9828957169053	14,0041654858953	14,0252578351127	14,1175245792718	14,0487123342717	14,0949014178405	14,0582338589165	14,0344698345697	14,0447961528118	14,060063685658	14,0948585252126	14,0077681952181	14,1949376959026	14,0904750678506	14,1755328212322	14,1929529444176	14,183794738857
479	14,4800489930111	14,2131515536326	14,8740866852077	14,3262057443964	14,5610245605936	14,6998721316969	14,7299137285271	14,5704395350535	14,5945728300048	14,665313487133	14,7580277584169	14,0058999482814	14,60887833109	14,5865518727368	14,6823702256696	14,7667147267139	14,4308119252973	14,4011626767565	14,4279382813085	14,7388443261552	14,6045073503631	14,5333068225603	14,5305157767564	14,5126569084472
480	6,70553245869301	7,00752739212092	6,90588161495753	6,66928901885942	6,98921294516356	6,82594704284784	7,19476740463717	6,83341716175101	6,60744011928418	7,23828561857659	6,92193791638687	6,45317618424882	6,89892069527444	6,88446255063823	6,7794869254603	6,88322994026299	6,60216416913731	6,61414805578972	6,81508597141117	6,97110791628164	7,12868423165583	6,69094645326356	6,81480070977261	6,96665563187821
481	6,94721666958311	6,81508597141117	6,98988369261023	6,90335397145493	7,18755027857847	6,93856112546245	6,85000262126771	7,20844864137162	7,15161312890619	7,02152579877098	7,01633430208325	6,75313244548998	7,29106777679015	6,84944369813706	7,04327342608994	7,01482336392166	7,04266882648773	6,94953323193983	7,13241924547153	6,73329247676922	7,23141600293448	7,23841988976889	7,33468274007544	7,0996242662664
483	6,49760766980152	6,91774248141222	6,78393323328095	6,44802423792522	6,98921294516356	6,72036679658108	6,8464600649733	6,83341716175101	6,49290119844434	6,76797685744279	7,0275419642553	6,25002490115009	6,69786872044572	6,84944369813706	6,8842552512498	6,77643734530502	6,74668388152195	6,38767428694819	6,59615667644974	6,74160420132808	7,23141600293448	6,78422301585409	6,87479214576648	7,02312759931298
485	7,11464643034588	7,15906627695928	7,26421360518692	6,66928901885942	7,20581654744945	7,10067343527557	7,30546061884188	7,02040965369073	6,43278432886829	7,19458359640697	6,81410050378522	6,46715949414619	7,0731743611793	6,89619714579961	6,82689167027207	7,03679255183596	6,39968717639418	6,33829604943688	6,62713122494164	6,63623670975312	6,97259239037681	6,52906130586071	6,73119513208769	7,00964182218969
489	8,2012639523839	7,62917784343314	7,48744676394091	8,31188145034059	8,22081892012195	7,44185008457678	7,21724157725201	8,33945554335506	8,42705167807572	7,77480870679492	7,69825413648074	8,14728317662142	8,51899667405959	7,46046798680314	7,47351625956634	8,01393567591755	7,74642507672933	7,62035633237619	8,46712018795785	7,11335897640693	8,08214178375038	8,19405519409225	8,06710758651498	7,62034440534155
490	7,8078251184378	7,94268751613544	8,11999515455109	7,71394688142219	8,01995081519187	8,09883191059494	8,22839185858482	7,78843188114999	8,06311887082502	8,08913506622205	8,11195973838525	7,79834596641391	8,13085626514113	7,94812312498363	7,99469982231064	8,19648506006038	8,20888777905317	7,56467965047731	7,98978801985993	7,84738487603842	8,24653647230377	8,02970234875941	8,08913506622205	8,18901418659603
495	14,229250282378	13,9520877891962	14,0016316488407	14,069816454748	14,1970896412231	14,0852800150526	13,9960945581405	14,220560213247	14,2597411219961	14,0487123342717	14,2444775582818	14,140189525031	14,1836553295006	14,0681782997132	14,0428223270112	14,2071319538007	14,0904189851666	14,2190255201871	14,1910426451703	14,1908128140291	14,0195545845666	14,0903628982846	14,1664426591437	14,0763289809571
499	10,3819515627626	10,871069835831	11,2075823386101	10,6839106757628	10,6884800660409	10,5052499081966	10,4620404793223	10,7184890078849	10,3424710446197	10,2668539798905	10,7604835979437	10,2472720670032	10,6835402097251	10,7546411178795	10,8682820988067	10,6779658159015	10,5512187217969	10,1489410680975	9,68518081654835	11,2226806358531	10,5572140971404	10,5535221943514	10,2222863629276	10,4989250316152
503	6,72046528800905	7,32471691207158	7,61127931639837	7,13546321856055	7,18755027857847	7,36768511453054	7,44570632824369	7,25464129321859	7,02774640814251	7,40840208955866	7,43671527948088	6,91719748993452	7,52310805403866	7,40348433026385	7,328112294587	7,14673656076871	7,23052152077658	6,83315358470654	6,76707449418515	7,75572823245098	8,03394054375594	7,49463929449326	7,54426162594057	7,73936560856887
504	7,14527204734353	7,45035705048902	7,60559533051336	7,47010275254097	7,45368812881505	7,29067399034253	7,5706107894175	7,33062419260998	7,16867004714424	7,33967739939856	7,59700816226261	7,16372996583776	7,54417881575002	7,55460954797219	7,19900997258547	7,43421526968499	7,81225282968167	7,09482351902352	7,0704208019908	7,75324918067681	7,64084228949646	7,76538536960967	7,45265892409436	7,61177515956255
507	6,25457470545752	6,40084414786521	6,32799178489907	6,15369279059592	6,38866247588875	6,51714039857426	6,57183877370568	6,1204517249915	6,42217653092014	6,06001658073203	6,71773211480287	6,26765847885553	6,2842768393119	6,38767428694819	6,49695405735831	6,40681445709828	6,7053693190831	5,95134434795459	6,21714184359306	6,76741594283412	6,61882703620697	6,35129493089669	6,57986461512501	7,08367968458461
508	10,6717556017056	11,0300598570631	10,2698032324312	10,799028709239	10,5709793325658	10,5347502160683	10,2914058592141	10,5806636684342	10,5349999080312	10,4724966912921	10,7461935988169	10,6529160291195	10,743471410517	10,4282994825166	10,0392071588302	10,5869095755321	10,5640753419077	10,0139389056158	11,0122786382298	10,6401203714849	10,1865264163965	10,6103935575084	10,3920099600708	10,8483395669775
516	9,89922673115932	10,6632615749675	10,5002519128665	10,9515279654925	10,7106462172201	10,4836136912182	10,2677394655723	10,549769638166	10,661942229162	10,0105275035342	10,6053057041844	10,5252293865532	10,4317353414738	10,5080530005866	10,2571297059697	10,5264564419258	10,864402214822	10,2474817583496	10,9857512448434	10,7508895107018	10,3908247346708	10,7534675159329	10,4822954107148	10,7263293915682
517	6,74616335826192	7,04566212699678	6,86213470341797	6,28799936821592	6,54904498401291	6,92413609111713	6,61265246098821	6,65352432893018	6,66923865511139	6,60207023612306	6,85686916700414	6,35281757597535	6,58404374817019	6,90829622039596	6,73165348415227	6,52743602642385	6,98863604593202	6,19220151227593	6,37161681972463	7,2255834623797	6,66331223378087	6,3857293626968	6,31360465019975	6,10032378588603
518	14,5713311523655	13,9454150210084	13,6715743806172	14,602086863618	14,5037916140348	13,6577854772208	13,8406704243946	14,6037792481541	15,1698933446235	13,5321220034882	13,8048702318248	14,0233097588353	14,4885551300986	13,7315776145274	13,832049575711	14,5427148897914	13,6309529631306	14,1469727795294	14,555792037061	13,9670085208047	13,7045752421798	15,0962210218093	14,6795948757229	13,8592386830391
519	9,33328768661306	9,87845569193398	9,58320374382066	9,95966567124966	9,64674663722289	9,5890292441632	9,71040116583897	9,80133735336021	9,7134621964742	9,61614875160779	9,96835180159356	9,93494078816328	9,87790810077906	9,77775573532276	9,53438594641939	9,60990577465782	10,1775296500324	9,43813167813027	9,68307091512478	9,92077747579622	9,57889536399339	9,89187816374523	9,53336120654368	10,0050332625585
522	13,1872511028907	13,3994154071219	13,375886217207	13,4426323633382	13,5962969884103	13,4076131510474	13,3758271985279	13,5768181351332	13,6127898099636	13,2674169402113	13,5217043706234	13,4284072142024	13,6457476768142	13,3939851110403	13,4145748812241	13,5429529126781	13,6458615706731	13,2715669526134	13,6529286344792	13,6094626394327	13,6249562961459	13,5980327385167	13,614287333012	13,6417273991878
525	6,89280680456834	5,78968639065433	5,73379450262049	6,19669807837093	6,140826527583	5,93852668447943	6,16626029684545	6,17388348225169	6,59028400110749	5,66093746626939	6,09007396843406	5,80854438327486	6,1792492675471	5,76629335249721	5,96820857808595	6,21340613350025	6,12376652364242	6,06946271196411	6,0909934357806	6,14891265702505	6,35165381132605	6,1848243728924	6,18234338839528	6,29037546615309
527	9,33328768661306	9,33137636411763	9,67956701474355	9,29048645980672	9,67138551059396	9,42900781944834	9,61026159126239	9,79503464247702	9,4931627083294	9,04549968269932	9,74980607236261	8,99904470704029	9,54662200933245	9,41826999863544	9,5277522442585	9,75209513902381	9,31264352781497	9,16292490936561	9,55961818599516	9,5728098576065	9,49332694907148	9,5597095879717	9,6676586134631	9,05720359478979
529	6,67377042033582	5,57923232637351	5,60243528538174	5,54339991514475	5,43419692629448	5,66025343231339	5,58186209375921	5,56921977118076	6,28298055156596	5,57112556655605	5,63800199081124	5,06897095422244	5,65941234684392	5,58325664865887	5,475407079383	5,49882118355522	5,70274925623542	5,23221238078052	5,40392587064593	5,5174838002628	5,75929696465451	5,51506157814114	5,49282380865396	5,33271030885131
531	14,5969940958322	14,4616539246313	14,5333934167112	14,4224096427216	14,5263717146982	14,5788666915947	14,5845350029729	14,5759790311716	14,4442393620062	14,4778761900358	14,4886464722383	14,48443003919	14,5124983540542	14,4616539246313	14,5160366906645	14,5088883997182	14,3729898518165	14,5969255932495	14,4762358728911	14,3822856702383	14,3537427697169	14,4733925355198	14,5011151120415	14,4224756867063
533	7,12720136619408	6,87371394383842	7,60885764808092	6,25749183268178	6,83735882567636	7,65918554549762	7,25193644975239	7,03640940184498	6,79868040082687	7,34668863505789	7,5326093290278	6,04470567928242	6,42394663062042	7,27122177180122	7,48744676394091	6,94869231980858	7,22507764622945	6,48267084626352	6,61043290453927	6,88722799722709	6,95264369209225	6,71481029885815	7,10866471246601	7,393351469576
534	7,90601963268073	7,88900174933136	7,94148211856655	7,78733239516841	7,54258510975932	7,45089877491783	7,63879704034483	7,87947457959132	7,50074316198503	7,28098172822446	7,61674639597566	7,45704709776277	7,73760943074498	7,69799881892349	7,53953891301526	7,68981114725362	8,04597675896654	7,50914484353819	7,6006378022302	7,77805999038637	6,86489316891759	7,85943838185985	7,06685439400797	7,1629585801042
535	6,40066253094666	5,69234764343014	5,73379450262049	5,40392587064593	5,32085697545118	5,6128995249966	5,7778255857853	5,37793408265864	6,16140050923254	5,33925762901782	5,80371762569312	5,23305312586125	5,4019670560335	5,74695061109348	5,53783444760676	5,45238679942643	5,55161167813984	5,19562371031535	5,60014011866881	5,58866041796705	5,84023115981185	5,49683981066375	5,05408678807263	5,53783444760676
536	7,11464643034588	6,13645897770829	5,8559102003605	6,24063175280917	6,40336446210285	5,97869571164924	5,86208146963119	6,50060294678122	6,6255159509498	5,95349493819725	5,72590342907348	6,00158090036025	6,42394663062042	5,90873104721403	5,88522075154144	6,00781407520366	6,07830217797708	6,20201502470101	6,23839463041163	5,86863403441684	6,04766850216189	6,35129493089669	6,31360465019975	5,81955054394962
537	9,09049411228923	9,64345837639341	9,55802985717346	9,0724608586899	9,11877969773839	9,47672624407652	9,5720743841299	9,3282537661235	8,62780186442912	9,3675131191379	9,6278090211512	9,05094138034205	9,14009815573097	9,73169060659877	9,56507990663614	9,33147904108032	9,72515632196219	8,94906320968459	9,12135921540138	9,47067279412821	10,1432913352829	9,2097435980361	9,34494244972465	9,27599793035381
539	11,0923653465667	10,4027954928444	10,9991541561057	11,0376629381431	11,0821143759145	10,7833561082423	10,835645764975	11,4199820818106	11,0858961565468	10,5411798477991	11,0372094018859	10,8298859165841	11,1963281554523	10,9191901985517	10,8867657595617	11,2427139551085	11,1451884904148	11,1460214427245	10,9459709627848	10,9718392274335	10,4157058542948	11,475733234121	11,2487433325205	10,7784046568175
541	8,72558440342183	8,60689669406784	8,72855415587055	8,60264493909752	8,80863221713279	8,37205777241594	8,62260722498422	8,86691842652774	8,8579914465835	8,2800749029028	8,77722956999754	8,74184865620654	8,88098723166366	8,63631887554911	8,59793098911027	8,87957104318968	8,45839230768068	8,52234291899466	8,85812223096285	8,40815334001814	8,44538036799758	8,74169941161099	8,79005214581826	8,49956670823257
542	14,1928779093815	13,7898483918677	14,151857861877	14,0903628982846	14,0698925495259	13,9567944950155	14,0930049316212	14,2063729470861	14,106511920965	14,0667094833955	14,1334392277297	14,1239966705703	14,2518869615571	14,1316587557678	14,22158507048	14,2342757419959	13,7260491478004	14,3728587693378	13,9940885207176	14,2016965315275	13,8751810843313	14,1559488355301	14,2863337903806	14,0218131919009
543	7,15407975833493	6,83428437421658	7,09681965573021	6,80136432851572	6,82095539267152	7,09587575414723	7,33598930652148	6,89985241137386	7,17514996576427	6,69483674041505	7,43214391562743	6,45317618424882	6,91661492665685	7,09270097866756	6,98747020379235	7,13676745323883	7,13734440722532	6,66624071255863	6,60192960440442	7,04776172460485	7,21681800505195	6,95184341328158	6,91474755728024	6,52136628612618
544	7,72376979744828	7,54332986718592	7,39445181199843	7,44585076498503	7,35742115636734	7,38340180612176	7,46341673084716	7,5610941378079	7,33552068862738	6,84737712844273	7,19884547859182	7,31811190487234	7,29106777679015	7,49233673606173	7,13821047977837	7,21232832889426	7,5647124874882	7,04856145227035	7,4622152070134	7,41414009924086	7,60007882021127	7,41339979003622	7,27160552628268	7,38234465581928
547	7,99580018252573	8,16752248221122	8,27780255420349	7,89554858598176	7,95373941112062	7,89340334863118	8,27771157103777	8,17684000301974	7,74218497190694	7,7926284769052	8,23895011184122	8,14728317662142	8,1187099791423	8,19796449605284	8,1682633259317	8,05427386250479	8,27154182320153	7,77910809282411	7,92585438055466	8,08950468694131	8,53273157210066	8,18867071938157	8,0205424374305	7,88697811340042
549	6,55851332621803	5,54638408494042	6,11761829613768	6,27409528255717	5,72522418689311	5,95866941016149	6,13304363241627	5,67142552175425	6,3583521330477	5,86205497013575	5,9821154061708	5,80854438327486	5,89143124171973	5,9992535109841	6,25117666608677	5,8773446600237	6,00158090036025	5,70552196005318	5,7768234484611	6,17082455012582	5,81955054394962	5,98666756621458	5,94587153384333	6,20381769130488
550	9,54821789469658	9,42792396606468	9,67408100838028	9,66838044848403	9,54246678486293	9,76814467315705	9,67795763696904	9,5338808911775	9,43330737466191	9,2190632053196	9,71489973520411	9,27463547748058	9,46396449282413	9,69964680033984	9,76297465760987	9,55190571821505	9,98954216124962	9,28067118315288	9,67417238380517	9,53407139350609	9,84221017619018	9,63987719649347	9,6500567269659	9,66664656419763
553	6,73318029136291	6,17655500386787	6,16522630992553	6,50414912992806	6,25528222441358	6,16790158633455	6,29578917309592	6,44884692021444	6,33643138202084	5,66093746626939	6,31684753435483	6,05501510011403	6,37805114983857	6,21997228239529	5,95676826869294	6,22138925359556	6,15915212636191	5,93768851275401	6,27687525415092	5,91054607105412	6,07941498321826	6,20697836570368	6,03043487965431	5,60014011866881
554	6,21808746633155	5,17918249357814	5,57923232637351	5,98858740369929	5,68515698051381	5,50590118224837	5,54768931482005	5,68267841625397	6,09903135401122	5,66093746626939	5,5509713527619	5,19970240800439	5,4865191380271	5,55274530080866	5,56913271486955	5,63499746803189	5,9730203100311	5,54699436727227	5,54077655073155	5,38139383506139	5,70055304684023	5,86150155845669	5,34842324059342	5,60014011866881
556	10,1268878652101	10,1183501962597	10,1474566536846	9,93514653516973	10,1739723476989	10,2589836481808	9,95125568771028	10,1670581674988	9,73646162581302	9,60374113691576	10,1060628624455	9,77804936048725	10,0127949245784	10,1432913352829	9,93337187167944	10,0808039822991	10,4572150384244	9,71249092659872	10,0726235497564	9,79741310113059	10,2289383355568	9,73517968749508	9,75922717747751	9,80303326790247
557	7,30116659961172	6,72411953442463	6,93815420216297	7,13987908746923	7,01697577863722	6,80249141349882	6,99115604173267	7,14586925108607	7,16254744543226	6,70255749931723	7,15531581798882	6,82215727146603	7,24054541430325	6,95626750949942	7,0242043401762	7,06717595863239	7,44166354096347	6,86502704952508	7,18716494583962	6,86436000183381	6,7368752049946	7,27572064710347	7,09672024130813	6,98121887502811
559	6,02239251037424	5,40120128397871	5,27718414460369	5,89068607712932	5,12445498321652	5,34902607220098	5,08470637132512	5,30849153409554	5,89766361936189	4,74336660022125	5,178396700776	5,06897095422244	5,27203959901169	5,23751363269999	4,98459961993324	5,20379726889951	4,94210013646394	4,88884769447269	5,07596784585869	4,9680927873405	5,14871543357728	5,22365648912384	5,05408678807263	4,91464633687568
564	7,22110336265629	7,12617479398714	7,2848834118871	7,29384273544328	7,2331530524291	7,34990485113318	7,34257897385456	7,27186674541803	7,35213206359675	7,14950635367026	7,21609715718671	6,98901809152983	7,16005571250491	7,27602105979468	7,03620196966451	7,16540475275152	7,31027455987843	6,76817464446735	7,05931844949621	6,94918390883142	7,50145758161856	7,05796842503988	7,01042837073758	6,98121887502811
566	8,80205326009183	8,69204138426348	8,41792267922722	8,68510139972406	8,71805010824029	8,51489325048526	8,40704138926111	8,86442791363038	8,43240059587316	8,341404551053	8,31611252871757	8,36762958892408	8,7545591349023	8,70115017463403	8,1367222012086	8,72042139886833	8,90002740161562	8,40813230324779	8,77889262927012	8,59146504473636	8,61489123669138	8,56405619610926	8,21992524933445	8,18269908226101
569	5,88184766310682	5,30609525620072	5,21635761350017	6,31552890985051	5,69935389072966	5,21563062164484	5,12097365126023	5,04017826636333	5,58186209375921	5,00484130476014	5,178396700776	5,06897095422244	5,32975353240641	5,07241792863346	5,12097365126023	5,35779893126398	5,17108585357687	5,06738609790583	5,02773339115361	4,94122256915028	5,23221238078052	5,30609525620072	5,12696858729287	5,11929084430541
570	9,77792658257207	9,50244343903282	9,3067657212774	9,55805397321751	9,4040795026241	9,41550024060694	9,27097033995751	9,64427345014468	9,45628410531051	9,54965086400449	9,66353056463631	9,23852483648018	9,61257552609766	9,64222640130694	9,46478007644541	9,53686700014651	9,66257781612226	9,3461549535298	9,46675318524663	9,25934306918966	9,48410204594809	9,49758178183284	9,5145152037986	9,56695595841711
573	6,25457470545752	5,77892086459864	6,26115734121171	6,89520079741662	6,140826527583	6,13008671163108	6,46637417823581	6,26973311431835	6,44544114806156	5,97678263678081	6,29810175410962	5,88779377439235	6,12953254377031	6,18685496731717	6,21714184359306	6,25154924303645	6,14891265702505	6,14121310314917	6,22938201657259	6,02740288103598	6,03043487965431	6,41479880101711	6,41949681288874	5,83825656794123
576	6,8139149196436	6,79554234861512	6,63847906454951	6,97043600010577	6,82587241557544	6,93559779792027	6,683982096758	6,98026864237235	7,06862782626923	6,85747834125052	6,9344428374087	6,57780654928558	7,06720325806845	6,89619714579961	6,7794869254603	6,61276236944822	6,45756051099053	6,60711936976075	6,86380048833355	6,5385722408909	6,90995361871864	6,8309578369755	6,75859829754801	6,89918948880579
577	6,30919482328184	5,93100088723464	6,01724786883603	6,62968510349731	5,9730203100311	6,13944961360705	5,78446685106379	6,08861437423975	5,98381905676937	6,06001658073203	6,0215866229724	5,83416370132612	6,01253747713998	6,01875865243046	5,78124347143363	5,81642568487251	6,39968717639418	5,8773446600237	5,8959345268632	5,68267841625397	5,75929696465451	5,8773446600237	5,71849366100103	5,6399157528
579	5,77287444165823	5,41657884699681	5,37066388921327	5,90119001725157	5,25211456380648	5,56347079490516	5,15801178885821	5,15801178885821	5,51653333461128	5,57112556655605	5,37138380552293	4,9767143336915	5,23221238078052	5,30929842263166	5,24186104072333	5,24058384909527	5,4657503165577	5,21563062164484	4,97368528906823	5,01749975525575	5,43085562552643	5,4187162317337	5,34842324059342	5,33271030885131
580	5,52881188804525	5,34129547212463	4,95413557050098	5,9992535109841	5,19970240800439	5,21563062164484	5,08470637132512	5,21869733718487	5,12696858729287	4,91247725235222	5,07932310428997	5,19970240800439	5,36917820084883	5,08990220090313	4,9374457883185	4,99813938218565	4,75043473618329	5,00293185534962	4,89943962281854	4,84906401803642	5,26510063734474	4,94882968127616	5,17274921369267	5,00246585924486
582	5,57415710164218	5,4829808649962	5,19970240800439	5,87119627351862	5,21803377626554	5,4004982082052	5,19209143715066	5,02022970856548	5,46843314160715	5,13876247886749	5,30929842263166	5,29248805402614	5,34456575125037	5,44117334502853	5,36285844524939	5,30929842263166	5,11929084430541	5,06738609790583	5,12015578431236	5,32906652729022	5,48358682860861	5,27804798977021	5,40980745294061	5,37718733649208
587	14,0852800150526	13,8092802948427	13,9610239503945	13,8812856177073	13,8974340522859	13,9355197735389	13,9704732034011	14,1326088120855	13,8932191573402	14,0451680343077	13,9820517928578	14,1144135531883	14,0485983602371	14,0763289809571	13,9916577855921	14,064366196547	13,9310504966389	14,0076350307451	13,8932778974453	14,0159590208536	14,0404946105012	13,91841916703	14,0763289809571	13,9590543759319
589	6,8139149196436	6,7171917677572	6,80136432851572	6,77959806011325	6,76669788020633	6,78045457320993	6,78613089278022	6,73410567374147	6,9051457109464	6,49760766980152	7,0339185949367	7,37899177219357	6,93257862085069	6,9705094375461	6,58381417386505	6,47796171286298	7,08250886668869	6,28054654450662	6,94933504222291	6,42984106058089	6,87489193398229	6,7052495767904	6,52644386916656	6,8743802032715
591	6,1970922587563	6,87371394383842	6,58063612657435	6,41864804285693	6,69544586420589	6,6417862304536	6,33768355367013	6,62946557014861	6,30442435923535	6,58042117717699	6,68676348906563	6,43812575935996	6,45425881521603	6,65964383376094	6,60922655621011	6,52250568036768	6,62401811664688	6,15270572381101	6,59615667644974	6,5849482085842	6,53687686449215	6,82183295473446	6,59295763571417	6,60913736501656
593	13,0051225264455	12,8054388942307	13,2475322842092	12,7718817381126	12,9791709909749	13,153634858277	12,9645696971623	13,2601039891565	12,4212902961072	12,9955204857804	12,9296229694576	12,7389254016322	12,8656092334248	13,3867455289124	12,883074024301	13,0457032428534	12,9220992091263	12,7469788912814	12,9574472676405	12,7550170493151	12,4364378201729	12,7370942548082	12,3879207617678	12,2823140571618
599	5,79555078235297	6,87371394383842	6,58753713171065	6,15369279059592	6,65752498539925	6,76842351710557	6,91416372592043	6,2067671317373	6,52422637778096	7,11022695998456	6,8007915663963	6,06680506423614	6,96661921344855	6,99091719803158	6,48105156007895	6,46355501301655	6,6432248446821	6,15270572381101	5,97596721438907	7,02387320411762	6,89198175294874	6,5985485176893	6,38767428694819	6,83030085600177
600	6,46684814105615	7,03198496092109	6,82199736445544	6,61613069083756	6,62662638880602	7,04651247008985	6,77135879036097	6,80136432851572	6,21347126456696	7,35966248515932	7,00532356129243	6,05501510011403	6,92769747719715	7,18057849667508	6,76134587601666	6,10387148156871	7,13734440722532	6,44297026442264	6,68708726552816	6,52905609101566	7,39156298856708	7,05796842503988	6,45518424862777	7,76388624351388
602	4,99626072012196	5,15801178885821	5,00087623615676	5,34313658378801	5,12445498321652	5,13876247886749	5,00388850440084	5,02022970856548	4,97096180601095	5,22121265455083	5,2243764054335	4,83024214847947	4,84658780142897	5,15890235764123	4,98459961993324	4,95426715497903	5,11929084430541	4,93547784760534	5,16304674872562	4,78207956303272	5,20379726889951	5,0881845899562	5,05408678807263	5,5161948522069
604	9,05256509418003	8,58729636520907	8,28699038284754	9,34334484605208	9,25979987302662	7,66862751918677	8,31957373916882	8,74038979480876	9,68637652878188	8,35999084895866	8,25944289961953	9,9622779226639	8,90548346574725	8,41940074986096	8,30520470283195	9,38612871815939	8,19205018499542	8,97935260095979	9,36983495321829	8,13796395897572	9,40745751861495	10,3698910524171	9,31949968594138	7,3991361438047
607	5,29695119147531	5,54638408494042	5,67142552175425	5,18082950875258	5,71288033745329	5,58866041796705	5,67467717337128	5,56921977118076	5,28635190882385	5,85070974999606	5,75703566890384	5,51441865978407	5,4865191380271	5,44117334502853	5,46172180128168	5,69215882043557	5,34862999867404	5,36615273838255	5,5720300198621	5,19970240800439	5,48358682860861	5,4187162317337	5,59624302312203	5,42279284767678
608	6,94721666958311	6,88565419287671	7,05023536763775	7,1654090999568	7,10806224284727	7,26953490069021	6,8007915663963	6,84119886972257	7,09122888134499	7,1894133698974	6,87208217207064	6,80291775927789	7,1640737735737	7,09672024130813	7,08146573017226	7,17397104054244	7,14360667512951	6,95778379937197	7,17670402081091	6,79276371126998	6,87489193398229	7,13527126776317	6,70251693582599	6,88329024432397
611	5,17918249357814	5,13282362037743	4,92975401515765	5,09166334133922	5,06977784275856	4,92178097552488	5,10485429239029	5,02022970856548	4,92491366350287	5,23909892037283	5,00484130476014	5,11583549758419	5,36917820084883	5,30929842263166	4,8833555649911	5,16453736276681	5,42073129985776	4,93547784760534	5,20974087684114	4,78207956303272	4,89968974292258	5,18082950875258	5,10554923993806	4,81415140116117
612	9,15129220925166	8,05645217232026	8,56955680105272	9,03484528262644	9,31095334929879	8,64704266788503	8,28744547028221	9,38473531564463	9,2349763217861	8,51565305319949	8,74806186744482	8,7464837189764	8,96672683262346	8,50830861756179	8,71135503360031	8,9957480306511	8,55816489783667	8,78423806737999	9,16208142577775	8,10518024296791	8,25084886571192	9,04651127930168	8,95796504588611	8,40951417989171
613	7,89731379141752	8,02556954674424	7,45783801961178	7,4976909319201	7,67023557843453	7,70393028208243	7,59481686488693	7,73966451938552	7,71971657032781	7,86321709826303	7,47594264517011	7,87348911162815	8,5648034580457	7,48858187329514	7,39538727907755	7,28840987876744	7,62575362836205	7,22631268973968	8,24823659037327	7,33693224300367	7,96583917782811	8,57097591517455	8,07077672393319	7,59247991900565
615	6,80468159349735	6,66417021040753	6,63847906454951	6,79579869140602	6,92979605506546	6,56423685225217	6,81215762946283	7,25136350159846	7,13821037211064	6,71635216242636	6,68676348906563	6,80291775927789	7,39898891500086	6,57619048844087	6,59618074255815	6,99766237781993	6,72719860132737	6,92939903167532	6,98581577461428	6,41034795948291	6,45518424862777	7,21510818114572	6,99312399126187	6,55386213676451
616	10,2209489101012	10,8096751892258	11,2664320366257	9,846727113206	10,3924713646132	10,8612524371923	11,0302693626539	10,3011632312105	10,288130134104	10,8248071828926	10,8121418767733	10,225681564251	10,2506038399051	11,1077857362656	10,7145192183702	10,4778440695945	10,9795383300927	9,93539251133867	10,1780407442935	10,6492094520582	11,3245656868941	10,3188082640738	10,3674254951879	10,542773132768
618	5,55198033330204	6,30567916050364	5,73379450262049	5,75929696465451	6,30688322837377	5,72700458264146	5,86208146963119	6,07193585680107	5,48252757251343	6,10055062580567	5,81579786914957	6,04470567928242	5,90494337034114	5,52471335194021	5,83825656794123	5,37511584000489	5,75816126227547	5,52993233717707	5,95246452909258	5,80889849692586	5,99505384102919	5,84605056861612	5,8290923484461	5,78384754450315
622	12,4946622710544	12,445938657593	12,7529275930083	12,3711803174101	12,4106036512137	12,5597042183256	12,6506385389315	12,5640718215799	12,1994519072369	12,6713719370151	12,4913042381741	12,1849691669392	12,5876130562601	12,7170563374854	12,6064402327126	12,467837569098	12,6973510675126	12,3562958314007	12,4940992449261	12,4650187961014	12,347770297288	12,5394782644651	12,33955356058	12,5668551703565
623	6,86352897794505	7,62917784343314	7,2331530524291	7,09542426284205	7,45368812881505	7,50514381119628	7,34960940498715	7,22697827465577	7,40535306181444	7,64597831541723	7,54713820777468	7,18057849667508	7,43655592038569	7,41600142586843	7,44228170536598	7,15643706252415	7,6471885016235	7,16818413504792	7,34257897385456	7,41414009924086	7,69968864657978	7,62447808464389	7,42674177450613	7,72609790310324
624	13,0900574554101	12,9245253361583	13,0393244033839	13,0474261325122	13,2407430499198	13,0705545282991	13,079899326982	13,2263623522696	13,0290692762765	12,9719003136731	12,9719003136731	12,9402332439723	13,1152915737336	12,988892436171	12,9040735329644	13,2511080207933	12,9558247637087	13,1663594670504	13,1551684345941	13,1737874337063	12,7361385930337	13,037404790699	12,9373362394176	12,9746451067404
625	10,1405703772642	10,3905697928943	10,5664686802789	10,1429132380573	10,4826202451351	10,3150773533058	10,3708003326815	10,3427771070712	10,0098762539399	10,4328810500756	10,4408118025759	10,0010353169132	10,2603337864809	10,4792176431612	10,4089255479371	10,2955868930675	10,2295347143782	9,8552943963088	10,2993765925556	9,98397757768929	10,4321937261764	10,2773975741435	10,2434751164361	10,1354628009159
629	12,2117592621473	12,1610756231616	12,158361782438	12,0553015374682	11,9856363769117	11,9378810941485	12,1718113151164	12,4264068114964	11,7432447229024	12,2847667927104	11,8835640396864	11,6993490537483	12,30144413584	12,3713257116043	12,0746912536428	12,2225071955266	11,8749935129846	11,9344111829198	12,3207798210854	11,9384766016992	11,5344039531359	12,1626122141393	11,6985124688864	12,0281931379748
631	9,26655277292993	8,73293284109936	9,11482544602305	9,12652963821176	9,08434957598023	9,0295140781696	8,96299005532531	9,23509043317423	9,14905439432243	9,23019379077604	9,22922475844735	9,13444968994734	9,42476388698618	9,16794469099377	9,15900151037861	9,39176125200814	8,93596061714889	9,14062214969294	9,28087311002485	8,84689382939933	9,10238984817216	9,30173338919421	9,12633148574859	9,11515793282814
632	5,13701923914448	5,57923232637351	5,70387386098035	5,48946912803641	5,91449786811467	5,63763869239956	5,60243528538174	5,78495264603387	5,28635190882385	5,53792154628516	5,42472370005321	5,30929842263166	5,51963575683223	5,47166640268085	5,475407079383	5,75552288991951	5,17108585357687	5,30996633816025	5,60014011866881	5,36766750457176	5,72032249760543	5,51506157814114	5,59624302312203	5,7138411731268
633	13,2250797244288	13,0291864900769	13,1537468073592	13,0928601253656	13,3331111194857	13,0813104484265	13,1692201321988	13,2735082122638	13,2645572958274	13,1557199663161	13,3432470069125	13,1286670588395	13,4556819867841	13,1946980998221	13,148064147174	13,2159488322069	13,1946547678952	13,1078809494809	13,2100215056031	13,0421744798321	13,4907415012782	13,4442905538823	13,3674024197555	13,1721980428053
635	9,05256509418003	8,32796866563898	8,76264834913338	8,61719866857712	9,4421892165815	8,56754918499729	8,52796094388762	9,85652476536697	8,66683899433228	8,67949903967479	8,21003503706049	8,76324543463432	9,14968176384764	8,48857005666152	8,44926692837777	8,97809082756759	7,93074744716573	8,25851836430354	8,94961725327189	8,00983224107987	8,70297835002287	8,6547303843391	8,80841283185779	8,30343348734174
637	5,28185964098435	4,919720384635	5,04122372390345	5,07596784585869	5,04945010254178	4,92178097552488	4,920697841836	5,21869733718487	5,03216179140612	5,13876247886749	4,92825524369608	5,02295266621461	5,23221238078052	4,79894101540413	4,83496873503806	5,0647945462202	4,75043473618329	5,12696858729287	5,32829087403325	5,32906652729022	5,54008265135868	4,89677427853458	5,19477103937536	5,23089070205871
638	14,0743422806594	15,2247701002162	14,92000522414	14,5366374745912	14,5558466029613	14,6447942902076	15,0281774395966	13,8555201039605	14,6120856388983	15,2994987106865	15,4188390745008	14,2472880702183	14,142690350506	15,2828712163244	14,4989257456633	14,3966160226919	15,1957949304465	14,2268537795272	14,1620684710824	14,9485389674445	15,596929125225	14,0217092137955	14,5498620714351	15,0630561855825
639	7,5930280391991	7,10442825411802	6,84015089649391	6,67351257340377	7,02272486275648	7,21950652600951	6,78613089278022	7,41571409081457	6,79868040082687	7,49154402328303	7,00532356129243	6,49774990264719	7,3183989387207	7,1120010916993	6,43278432886829	6,74512110803622	6,89294762381524	6,83315358470654	6,75832419868688	7,29994867240008	7,28690295495454	6,88181197273914	7,13152240967495	7,18121409897451
644	6,38485699252115	6,07119047820612	7,01357041875049	6,81778741785565	7,16836035122	6,54320664022681	6,7271647818349	6,77138775593655	6,99311535619143	6,75441244350657	6,8452032430295	6,49774990264719	6,79821898977991	6,71668437532188	6,94029036052425	7,45546479876574	6,6432248446821	6,56267713892406	6,83462755140333	6,22997915752346	6,83543801774925	6,79552974270341	6,78555787320659	6,61908486290746
646	4,95838052426219	5,17918249357814	4,8407278992677	4,95838052426219	5,19970240800439	5,03134392445825	5,12097365126023	5,12232362266375	4,87883081263808	4,95838052426219	5,178396700776	4,9517497924693	5,15457070077263	4,88287715917946	4,8833555649911	4,84132609008536	5,32608668234109	4,93547784760534	5,20974087684114	4,9680927873405	5,05405390971841	5,04560683422176	5,05408678807263	4,94312772205703
647	6,32560463836065	6,39078705558443	6,19741133466662	6,51749716453229	5,95828873409826	6,27353380161458	6,1498879699138	6,25410619165802	6,65975575040235	5,99964760031998	6,33383105589174	6,62802316196609	6,47865679976103	6,25521473278926	6,05890072718544	6,36495855754477	6,42362107134149	6,12123114078542	6,73469719852912	6,17082455012582	6,90995361871864	6,54677398535928	6,11749337795233	6,16790158633455
649	12,8308069654285	13,4558542964834	13,2323918317863	12,5667225096178	12,6838319960416	12,9940004468236	12,6382886394692	12,5443382247053	12,7226139112962	13,5703955995984	13,1081516677692	12,4659763926634	12,9900342672864	13,1165802530457	13,0876399418897	12,6658598076185	13,4894206061477	12,2193359674649	12,6454494967047	12,715758958802	13,5048940866796	12,6978941589332	12,7124543775739	13,3189993561002
652	5,68574816978879	6,31735622729894	5,93358935250673	6,146431650618	6,44091902560277	6,1844820724322	6,15866895979909	6,47796171286298	6,50060294678122	6,52762983695605	6,24087022683382	5,98999706308487	6,59226136404951	6,07486270621368	6,04933058885721	6,17818804865957	6,62401811664688	6,21345450406841	6,38969521086227	6,05488940515764	6,59399510296859	6,36094882323804	6,25186105752246	6,10032378588603
653	6,12425878312952	6,28833847903	6,14891265702505	7,02355751032671	6,66272173246095	6,2987609904808	6,18277123570586	6,70448858650096	7,04314887063078	6,14121310314917	6,41829735903875	6,70769658395451	6,77892580886027	6,32175776583404	6,18611124483178	6,64957538685912	6,60216416913731	6,21345450406841	7,03609352243086	6,14891265702505	6,53687686449215	7,02418944261302	6,57986461512501	6,3260731048798
661	6,95148215025447	6,86721978999968	7,24565438287934	7,32006333693043	7,7783489818571	6,8999577149059	7,26920016753267	8,02230194063265	7,27281958510636	7,03998877694655	7,33683112898273	6,81217646548607	7,33787240031273	6,99548408883586	7,10539738706304	7,73580605505769	6,97069707867939	7,67291281083508	7,15574897939931	7,48446884527625	6,07941498321826	8,07074367464456	8,06408357739237	7,48470839140113
664	6,14455000095504	6,19916354751036	6,38499482748568	6,17102275449478	6,4965353016093	6,33643138202084	6,30968398751211	6,35147626367957	6,52422637778096	6,4809311359483	6,4942658821955	6,31998516288155	6,45425881521603	6,44366994976345	6,41633898409274	6,41497183158659	6,39968717639418	6,03318989686834	6,15720038728571	6,5385722408909	6,59399510296859	6,28691442632776	6,22138925359556	6,68335391316765
670	10,0907912968447	10,3735177336735	10,3932597771332	10,1435680531566	10,2004319562214	10,0785587903261	10,0667736344091	10,0924832350116	9,925970196778	9,74489735888412	10,4472720333933	9,84522540958624	10,2033798085704	10,4112336090707	10,3697816395307	10,1932655819208	10,4215490855289	10,0139389056158	9,91548634017438	10,4844322835368	10,2052458783592	9,9481666957669	10,0128321287795	10,5706690190122
671	11,2505171598455	11,4165354988021	11,7011356067131	11,2341560125971	11,4119730722027	11,4055693895681	11,5138156739168	11,3300571446406	11,0944537674856	11,3357395580383	11,6249756705145	11,0953890498983	11,3758467384789	11,4216195892925	11,5582299302317	11,5362356599287	11,8300975770967	11,1769255523838	11,1293898362179	11,849006396697	11,403237082705	11,2125192158286	11,2861296212594	11,8590726816267
673	6,73318029136291	6,39078705558443	7,13870458649116	6,8748919339823	7,20581654744945	6,88879335068151	6,83462755140333	7,16804593760462	6,92057947286828	6,49760766980152	7,08460756890591	6,77934181009052	6,73329247676922	6,82215727146603	7,12821140288981	7,09499081242697	6,54244438678379	6,5390349921541	6,94933504222291	7,24373824602947	6,14121310314917	7,03512932404281	7,20581654744945	7,30237026973631
675	5,77287444165823	5,34129547212463	5,30929842263166	5,40392587064593	5,08728062866039	5,17516861626479	5,26978589834031	5,27579645644432	5,66565090514039	5,15890235764123	5,27124339805554	5,23305312586125	5,15457070077263	5,23751363269999	5,41389799937909	5,16453736276681	5,06396623035045	5,15544826808629	4,97368528906823	5,58866041796705	5,4061477836236	5,13368856038437	5,15457070077263	5,23089070205871
676	11,5894763571159	11,0953890498983	11,386598081526	11,5047874957781	11,5828800428003	11,2878275840718	11,3537369227243	11,6383713469733	11,6979380888375	11,4692617047838	11,5695995745668	11,5835710504821	11,7117436238616	11,4698354689924	11,4201733940589	11,6500523565456	11,4894873412867	11,7195895507113	11,592015671298	11,4711242492764	11,2275500085899	11,6963176420735	11,8269139149656	11,4923934014426
677	9,47993315198178	10,2665691581098	10,2935190851147	10,0334364702385	10,3171214114329	10,0774211132272	10,2350587480547	10,2535292722118	9,69426355021743	9,53033294677206	9,86158651083598	9,67956701474355	10,184143404731	9,79241606147066	9,55193224701051	9,85492071138126	10,1425855246203	9,51687600590774	9,85421937182744	10,3535207511934	10,3722632467824	9,9621814634802	9,82333463730124	9,79881778279058
679	8,28450570141529	8,82560244036735	8,8853376444838	8,56989588924586	8,60500419777817	8,81593499031189	8,87927419426232	8,66270656722255	8,62412995431615	8,90465209904672	8,87537586296878	8,46168843010394	8,65057587499689	8,78550037118046	8,73214051041806	8,48424863867097	9,13546328079375	8,51200047611655	8,43790275335832	9,30629857631008	8,92943704610073	8,55982469438558	8,83590777781571	9,28743719269355
680	6,48310176060608	6,01370557536929	6,05262336745076	5,59548423043566	5,68515698051381	5,79829257414857	5,94692754790799	5,69063260443764	6,23539736573534	5,68793546054557	6,18049726466892	5,86110920641282	5,9177934831525	5,89536993364762	6,09085874410792	5,93358935250673	5,68267841625397	5,61686282656047	5,96211398548668	5,84135182237541	6,18886471724489	5,54966358517787	5,71849366100103	6,12759098201043
684	7,45150420872839	7,60711573019305	7,78142641896737	7,40005855069275	7,87409282181334	7,46333223258692	7,45898859651356	7,81667120741956	7,68960075657792	7,4169126269215	7,6937496364454	7,52426355767324	7,56717800083843	7,46771681298997	7,53136152018625	7,59097871266328	7,36945699584618	7,21978683935145	7,37633954646463	7,91968642946374	7,79825299801299	7,39394333059044	7,60238662428036	7,393351469576
686	8,45203380104273	7,93920063560189	8,02777645305411	8,36553650587239	8,56580983816668	7,793932506465	8,07336225374761	8,56894716068116	8,43240059587316	7,73729736120736	8,13375547621514	8,36222195512312	8,62743585681947	8,05179734155723	8,09171447105929	8,44269032095683	8,14559322204381	8,27160985583541	8,44808208710311	8,30804272730607	7,70627784244165	8,78199429012914	8,54880841858783	7,88697811340042
688	8,18623750001181	7,93270481249423	7,77107647466787	7,91923159318975	7,99489616829901	7,63098585086814	7,82871815793417	8,06793581394395	7,70277286256901	7,5786081255153	8,11195973838525	7,4286320019351	7,9183768504471	7,86064136705259	7,72400119427071	8,12110978865753	7,96721257946995	7,64784018666586	7,75460849453668	8,23004076371353	8,1604284027671	7,82712823236616	7,73729736120736	7,77417392528204
689	6,84495302429511	6,0245736067009	5,67142552175425	5,75929696465451	5,89321533023538	5,73838189753433	5,66556147268837	5,82456651208964	6,37138706357541	5,78761383491034	6,06706285553946	5,60568205334609	5,70501909943018	5,47166640268085	5,75552288991951	5,80473195148394	5,81401837441066	5,46847123157597	5,99916483469967	5,5735589644348	5,97638321807959	5,62541992208085	5,71849366100103	5,98352953855093
690	8,49478311939142	8,40873788716675	8,8084356873347	8,75309571284223	8,72578578208301	8,81393605221448	8,70816387361654	8,56185753612787	8,57555218710288	8,52643806223072	8,77358349758211	8,48927746591395	8,81990841302781	8,66138366560411	8,87856098053851	8,72905519735048	8,92198038976662	8,05013921130691	8,81919222422702	8,47388770716124	8,66514938042193	8,52653520117118	8,58962882527574	8,51030179291859
691	6,76091331906183	4,919720384635	5,18438921903626	5,97855848584607	5,66252644848003	5,00846411399272	5,4187162317337	5,45823964282244	6,23539736573534	4,91247725235222	5,53534456097156	5,82133953237104	5,83880057430896	5,27496730821775	5,12097365126023	5,3415564707584	5,19899570089937	5,5585651031188	5,16304674872562	5,06738609790583	4,96413795577286	5,75292986517205	5,68793546054557	5,23089070205871
696	8,81003147534623	9,18266314111425	8,98657884666318	8,83685976186032	8,99523331695955	8,96796950963715	9,11847662080424	9,31236245701673	8,78986474284753	8,95024198369256	9,02455053215237	8,76984998187492	9,08532644275949	8,81534171774051	8,86299600535448	8,80966934609886	9,38339824813942	8,91047990407863	8,70146210128643	9,34705887474009	9,40294230053504	8,8799101468396	9,25865305115958	9,0625119448642
698	8,20661759160716	8,08913506622205	7,72076899201669	7,81564892299953	7,99701158241774	7,68484344592736	7,76119773231908	8,01965672357689	8,25339312254603	7,59479615046025	8,10433680475357	8,03651421285363	8,01552770633737	7,84413361096502	7,86480935326808	7,93296097113879	8,03185067926007	7,56214475476669	8,19676556610314	7,6526035904929	8,04156247158027	7,77794032336183	7,84122964053333	7,96664121921097
699	6,45794555614235	5,90390321806301	5,30929842263166	6,22138925359557	5,75236731987495	5,33792794148529	5,26978589834031	5,4722662699958	6,46355501301655	4,93236886825233	5,4657503165577	5,98999706308487	5,68851070219245	5,50027607899257	5,24186104072333	5,46847123157597	5,62049537992897	5,41389799937909	5,99916483469967	5,2835066561588	5,63504210053533	5,9158912716905	5,59624302312203	5,17187164637901
702	10,248282844442	10,3161218316455	10,6274814555263	10,2897596502406	10,2672757918004	10,4571371536006	10,7436366300358	10,4740458308381	10,3346501618406	10,3621911764609	10,6536942234781	10,346297764137	10,6807863014771	10,7001950034603	10,4579988466805	10,4300150494389	10,8924353647566	10,4579282033911	10,2372137931687	10,7415389842813	10,9543493411682	10,5870247500381	10,5809962378891	10,6249485126869
704	7,10742336822434	6,97260791815564	6,85027321468692	6,62968510349731	6,71079178574816	6,94933504222291	7,02775789045416	6,60684187968493	7,08066988247533	6,87001280423662	6,90613686924074	6,47640122618361	6,55172192778489	6,87386674663499	6,86032358653831	6,62563927915568	7,18754968775369	6,40351853434878	6,61043290453927	6,76741594283412	7,38412546912671	6,57183877370568	6,7098043600756	7,13093416615152
709	7,65027476622013	7,45340336897487	7,37568973081613	7,43350161996763	7,35742115636734	7,50514381119628	7,50441713582572	7,3504768800789	7,68960075657792	7,11022695998456	7,48179461061853	7,21485522208422	7,41722959574611	7,4751209884492	7,41988234250713	7,42415458597983	7,40840419448066	6,97038777727464	7,56071000073477	7,53301358266202	7,7552460146723	7,47254410428148	7,47208265766353	7,70618039640857
711	6,8139149196436	6,89984957675688	6,89295627561071	6,39039743912521	6,18611124483178	6,96548799439294	6,81215762946283	6,58035566740247	6,49290119844434	7,09649386475417	6,57454448757005	6,21598635406811	6,48696078458973	6,67197581629109	6,8842552512498	6,04979122171176	7,23052152077658	6,00158090036025	6,25802480821715	6,86436000183381	7,27464356203482	6,66557510704695	6,41043050081854	7,393351469576
712	6,77882361615197	6,07119047820612	5,93358935250673	6,27409528255717	5,95828873409826	5,90283580582196	5,97771631226584	5,91221741092854	6,55846919939095	5,73756078863356	6,22138925359556	5,88779377439235	6,05501510011403	5,81296708482796	5,81579786914957	5,9992535109841	6,00158090036025	5,73119042574122	6,07030395072151	5,77832862046449	6,15752444356037	5,8906628705607	5,8290923484461	5,81955054394962
714	6,24709738772176	4,919720384635	4,95413557050098	5,55544515638944	4,96902477955002	4,81150610508723	5,02214738171745	4,9517497924693	5,92734776800645	4,74336660022125	4,74837465914058	4,83024214847947	4,79358806739028	4,91247725235222	4,98459961993324	4,99813938218565	5,14552368776282	4,88884769447269	4,79231369138686	4,84906401803642	5,08657755288688	5,0881845899562	5,19477103937536	5,17187164637901
717	7,26670517388755	6,27885028813767	6,60711075579453	7,39194600899627	7,07336258477634	6,53077178901094	6,27935101712191	7,35833007136313	7,48998972199228	6,01950587909305	6,60994317724719	6,6913230669045	7,27200584320417	6,21997228239529	6,47256520568978	6,87249489090203	6,54244438678379	6,33829604943688	7,2876392188333	5,68267841625397	6,46715949414619	7,18941134602968	6,92543671150358	5,97001940952511
719	6,925427461452	6,37161681972463	6,29274337748434	6,17976400347638	6,3256746906474	6,38329069495563	6,05977654675323	6,58505993547738	6,54814886285453	5,9082321871446	6,38917990078025	6,4061107916511	6,40622926474325	6,140826527583	6,45131451089734	6,28452415700454	5,90444722443074	5,8773446600237	6,48103753861593	6,00158090036025	5,67871692179022	6,24966602072072	6,54950731811237	6,15346245083937
725	9,19606507674686	8,79839341967033	8,79940628279732	8,87581857804647	8,81969431136308	8,85841617273707	8,83401345667259	9,04025247228125	9,15932392101732	8,83438413587817	8,94868415357529	8,8496096252473	9,28859166956694	8,89366467597113	8,6737612897488	8,80510423880477	9,08610313353612	8,80272634294961	8,80852843114206	9,01301620413997	9,22101431889659	9,10769952757106	9,0370404785315	9,07199027866276
726	8,17488446251288	8,32189882470156	8,37217559295189	8,31772812463234	8,33696733236657	8,43375103292255	8,48598297794597	8,49114912408186	8,22274068644771	7,93581518812156	8,20114174553546	8,0945941922819	8,32035486918558	8,45522771813511	7,97215362813738	8,2852362027886	8,24823659037327	7,88902824449692	8,20978202468891	8,06697700574606	8,25084886571192	8,21272536642395	8,08352080102898	7,58722440345622
729	6,6144420040203	5,44936376374646	5,46642196928117	6,70414510824563	6,52428250013543	5,50590118224837	5,70797378847091	6,52382051713352	6,77254997289431	5,66093746626939	5,94674222895531	6,15346245083937	6,43812575935996	5,79126243209825	5,50869569510648	6,26843496706925	5,62049537992897	6,06946271196411	6,62713122494164	5,58866041796705	5,72032249760543	6,44197573663768	6,07455756504775	5,44751301082379
731	7,36741801652202	6,53162589450412	6,50848124312864	7,25975965688253	6,97259239037681	6,45619089905368	6,54513216075766	7,12280011572843	7,34089554524642	6,36850710645332	6,66953793140295	6,45317618424882	7,0509853012005	6,58983048797911	6,64571713138354	7,14164048459387	6,53071249803942	6,5390349921541	7,37633954646463	6,20771873014208	6,28839917961314	6,98538356408104	6,86721978999968	6,04038628333906
732	6,27500979871636	6,0245736067009	6,06962582820417	6,90800441369229	5,86149578197899	5,83880057430896	6,01583599815064	5,82456651208964	5,84173657300066	5,88621665968064	5,60311943210177	6,10948378172123	6,13861836939741	6,11516017303829	5,87270167050448	5,72981486261839	5,79706190556487	5,54699436727227	6,0909934357806	5,5735589644348	5,67871692179022	5,8773446600237	5,46099247720598	5,5161948522069
738	6,74616335826192	6,33335967492947	6,43488364561798	6,62401811664688	6,44091902560277	6,68645283052733	6,47165634619049	6,29773924684266	6,59028400110749	6,52762983695605	6,68676348906563	6,38857514540762	6,69786872044572	6,68645283052733	6,46533810044404	6,7120743810309	6,89294762381524	6,26395278259653	6,31477962773314	6,39289176288492	7,09420892438015	6,85983446711351	6,64646406070743	6,4138623867786
740	9,36406245890758	9,71778109418903	9,09653365629035	9,29752989346365	9,33176535996283	9,35993332351405	9,28622448691022	9,40220694339568	9,44029319930449	9,50076718161091	9,37075063588181	9,29142009248906	9,63289212363253	9,35550340996571	8,91062736888883	9,46041542918756	9,50636701730927	8,83716129585123	9,30361829726053	9,18800209152435	9,83395375302733	9,25148223525647	9,0106539810933	9,20163609538608
741	6,33335967492947	6,19916354751036	6,13106902453073	6,57984391185268	6,43278432886829	6,12091952730081	6,23338205306644	6,23757251045365	6,49290119844434	6,24345448923094	6,35302572077762	6,30303608135575	6,20668893832727	6,03634641401234	6,03808953264299	6,36495855754477	6,28838052120941	6,11154327785188	6,36359248963375	6,07987211312746	6,43055730436836	6,05501510011403	6,38767428694819	6,18099132687685
742	7,51419522657074	7,2528826513849	7,55933819059462	7,39194600899627	7,24647766073098	7,38340180612176	7,11850609216411	7,16804593760462	7,69847261896585	7,35591756842298	7,60705906056343	6,80291775927789	7,54123297548121	7,53901426581075	7,40387289748052	7,48945987046947	7,34326521996577	7,09482351902352	7,55342955125124	7,3620210260316	7,56429630088979	7,29330889521856	7,03447981116021	7,23874098509198
745	5,6958830316027	6,07119047820612	5,71444939415993	6,24966602072072	5,80561420244662	5,72700458264146	5,68500226388587	5,66287609368525	6,03994090292535	5,68793546054557	5,93358935250673	5,72590342907348	6,1792492675471	5,81296708482796	5,72981486261839	5,63499746803189	5,9730203100311	5,43887797061603	5,92424874801459	5,58866041796705	5,84023115981185	5,9158912716905	5,6617460691153	5,53783444760676
752	5,36328576566317	5,08990220090313	5,12942176862581	4,95838052426219	5,08728062866039	5,13876247886749	5,23089070205871	5,15801178885821	5,51653333461128	5,09809252061758	5,42472370005321	5,02295266621461	5,23221238078052	5,39339351814696	5,34368818393671	5,24058384909527	5,06396623035045	5,06738609790583	4,92272679101029	5,19970240800439	5,14871543357728	5,13368856038437	5,34842324059342	5,00246585924486
753	5,59823704901943	5,37859831365318	5,09720512077643	5,11583549758419	5,27124339805554	5,17516861626479	5,19209143715066	5,45823964282244	5,34299323638894	5,18082950875258	5,4657503165577	5,30929842263166	5,19324999935984	5,30929842263166	4,9374457883185	5,24058384909527	5,03216179140612	4,98411089133274	5,30929842263166	4,91359457912075	5,54008265135868	5,13368856038437	5,10554923993806	5,00246585924486
754	5,88184766310682	6,1877364592051	5,8559102003605	6,32420379385002	6,07385824349645	5,99907615177729	5,81795105213394	6,22095278661756	6,3912653419869	5,95349493819725	6,24087022683382	6,41352643641313	6,2176009858887	6,01875865243046	5,95676826869294	6,15915212636191	6,09542101210347	6,03318989686834	6,53578855489459	5,5735589644348	6,2739332203158	6,31902535909499	6,12954699548877	6,18099132687685
756	13,5612485010928	13,0929568326119	13,1493416848668	13,2568347930406	13,2934575988255	13,1784487637101	13,1816771214791	13,3627218454429	13,4478386578372	13,2685898525106	13,3337898664086	13,2807386824585	13,4540476582299	13,2569177843021	13,2089419404646	13,3560236454715	13,4837258058604	13,3291749161459	13,4906989508054	13,3091026152437	13,3324323725628	13,3911851464054	13,4626260578758	13,2599397765509
760	10,1512713465812	10,5776920984034	10,2711261914765	10,2395726597164	10,1957981478567	10,4141230630647	10,3404545812946	10,3575971288923	10,1153375735302	10,4488708913278	10,4792176431612	10,3054283882979	10,4993240746521	10,485882143095	10,2136261384395	10,2463342374146	10,1568625263865	9,82458163763059	10,4371336274793	9,9042313232665	10,84377704171	10,4852864920942	10,3355516839989	10,1831538123858
763	11,7699276051747	11,3296105608723	11,5184261552445	11,5703436709563	11,7775523474305	11,5284431910846	11,4619558696142	11,7240564533949	11,6211038740402	11,5294969181009	11,7331635256323	11,6820976703176	11,7744455163073	11,5195061813863	11,5808490231932	11,7043344059386	11,6508627870885	11,5180450820566	11,8256506016945	11,3343466368191	11,297690671748	11,8853995651256	11,8354814557569	11,5989628777322
764	7,04630105571415	5,77892086459864	6,50848124312864	6,50414912992806	6,89619714579961	5,93852668447943	6,06946271196411	6,92415951253138	6,26050159332195	5,92952459022424	5,6958830316027	5,95541200892267	5,8773446600237	6,25521473278926	6,05890072718544	6,66012438953391	5,66390108335261	6,40351853434878	6,62713122494164	5,61971903483271	4,89968974292258	6,3857293626968	6,27120732159303	5,42279284767678
767	8,91061014677554	8,63921099631836	8,61383271452469	9,03049788685991	9,18266314111425	8,90495739094456	8,71316800554717	9,07723602374826	8,56623228129792	9,01336873076646	8,88510762283576	8,85616545691069	9,26496915529	9,17191834162016	8,74172666902152	8,78331089317458	9,00045792562834	8,69552235552811	9,05679043042023	8,23004076371353	8,84232641705317	9,21944523842664	8,68528676501799	8,40748400698218
769	5,64050799693415	5,99968087207931	5,8773446600237	5,63354262071569	6,08654864393324	5,53374579534956	5,88132720709919	6,17388348225169	5,48252757251343	5,57112556655605	5,4657503165577	5,30929842263166	5,90494337034114	5,52471335194021	5,44533230920919	5,7063813356107	5,55161167813984	5,73119042574122	6,04821908672768	5,5174838002628	5,72032249760543	5,93852668447943	5,88132720709919	5,42279284767678
771	8,47883470453027	8,29236491589256	8,32609872061423	8,87195241590522	8,56120236893547	8,42051745968485	8,50612801063491	8,56185753612787	8,43671231946193	8,36446158319159	8,51293120889064	8,34630682005631	8,9168273372668	8,55009516922232	8,48483112323797	8,44473347558712	8,45459362912768	8,38076971151978	8,55534809945009	8,30166132843721	8,46949297391511	8,79200279463845	8,62270745780662	8,36027026045212
772	11,578157865582	11,5240051966973	11,0383109207903	11,1371228064528	11,5205150669621	10,8815649223123	10,7821295129693	11,2234770199862	11,13017162163	10,6495024911832	10,7543511587182	10,5480231682773	11,0932247991076	10,5528098433429	10,2320883653524	10,7287510635301	11,2916617274212	10,7100663428852	11,5029895953608	10,2502760228769	11,0534495295763	11,2628981050304	11,0857269181724	10,5933014604548
776	6,32560463836065	6,79554234861512	6,81248629887801	6,38485699252115	6,73140962055871	6,65378687028766	6,77864264860874	6,81775302282136	6,11081271859012	6,89286219041614	6,47796171286298	6,46715949414619	6,6426837369687	6,78045457320993	6,76134587601666	6,43096423437265	6,81708759371045	6,43309987968933	6,5497438958296	6,87929176058962	6,66331223378087	6,4956985632062	6,36644035487294	6,98864406174106
778	8,63652850146273	8,3383491653268	8,69814373527526	8,34981266688009	8,77325785637798	8,56209250318434	8,51312202554404	8,72375299532667	8,30352840736808	8,57971352952471	8,56346819671209	8,47291662329546	8,88377620855463	8,73785595804176	8,81829206692816	8,86347090883648	8,31908027242305	8,69906633818593	8,42941718958826	8,48550979649347	8,62722856370041	8,522235437863	8,81030472928723	8,54132432978116
780	7,26174518339194	9,22764436294823	8,72481415726201	7,09542426284205	7,326653106686	8,85841617273707	8,98597554673256	7,33698942708228	7,29262745227501	9,18557068889286	8,68948288397325	7,21485522208422	7,18902012104952	8,73276491001278	8,07330073921418	7,86726482652205	9,11847662080424	7,27367857609794	7,42834426695427	8,87515697905132	8,98435870539124	7,202451113653	7,31202817191027	9,09371782429761
783	4,85560633650923	5,22365648912384	5,24730653523329	4,95838052426219	5,00930485907345	5,11929084430541	5,23089070205871	4,68597527475722	4,70050087387795	5,09809252061758	5,15544826808629	5,06897095422244	5,19324999935984	5,11840027552238	4,8833555649911	4,91147164921971	5,00293185534962	4,96112952506421	4,79231369138686	5,19970240800439	5,20379726889951	4,94882968127616	5,00484130476014	5,11929084430541
784	5,22365648912384	5,60902441139767	5,64758290265355	5,61998395473065	5,46642196928117	5,69417281356413	5,65231603583673	5,41944487451407	4,87883081263808	6,09129912917918	5,83298120568064	5,78217789670791	5,67467717337128	5,74695061109348	5,72981486261839	5,51325073353931	5,42073129985776	5,23221238078052	5,52471335194021	5,82753031125544	5,37718733649208	5,59586303581747	5,10554923993806	5,7138411731268
789	13,777293219289	13,8113703802199	14,2560685700762	13,5837587354448	14,0428223270112	13,9628863661784	13,9609766257639	13,8781085257177	13,6515289752687	13,9629802338084	14,0487123342717	13,5821134876178	13,7314282990864	14,0218131919009	14,1196319175164	13,8109776823384	13,9609766257639	13,5351798876375	13,6059115443863	13,8930429106397	14,0930613637676	13,7810624275484	13,9337147068057	14,0470290593788
791	6,47503474600819	6,30567916050364	6,11761829613768	6,74668388152195	6,83283773254272	6,05676216601883	6,32455227188896	7,70751700285773	6,57454448757005	6,25391309788617	6,25117666608677	6,96108051532799	6,40622926474325	6,25521473278926	5,83825656794123	6,63236278627567	6,17415544521739	6,92939903167532	7,24116937277587	6,2943587076908	6,43055730436836	7,71630316712856	7,3622424068708	6,30423573741985
792	6,16185181960778	6,46355501301655	6,38499482748568	6,28799936821592	6,66272173246095	6,33643138202084	6,20603741999344	6,25410619165802	6,50060294678122	6,46533810044404	6,41829735903875	6,04470567928242	6,33299645755026	6,28943945305347	6,17710453586609	6,42355103813771	6,42362107134149	6,03318989686834	6,62713122494164	6,10077746572531	6,74844587425446	6,28691442632776	6,19156942977646	6,18099132687685
794	11,5406292075435	11,4460755540765	11,4268560606904	10,869679494239	11,1843953263693	11,4922726592359	11,3159438487524	11,1736673630702	11,2392846898943	11,708158512467	11,5065904820601	10,5967384188829	11,245065719314	11,341579105451	11,3077827755459	11,4636680937886	11,3823977668088	10,9638865489841	11,5294183782907	11,0672600738421	11,5463513360589	11,0999751374883	10,8864582672414	11,3756586914772
795	14,3704485873369	14,151857861877	14,3302535655447	14,221491971383	14,2493854263908	14,2828273993456	14,2956544223263	14,4195122887786	14,2164244843868	14,3279826801642	14,4178212303004	14,3436216013836	14,5090738644525	14,3637743355875	14,3590584957626	14,4036434949673	14,1428026525729	14,4143680008388	14,3085713714191	14,3804907402872	14,140189525031	14,3010437949404	14,4039544461808	14,195160840979
796	6,59224034035326	7,62178568235625	6,61971957772041	6,55715237562148	6,42581858763597	7,08694909921131	7,00085151918067	6,54847377476791	6,80693090489909	7,30023109674962	6,95209444953549	6,52797740919505	6,71796133520353	6,93997102506332	6,86032358653831	6,62563927915568	7,39523671467002	6,45794555614235	6,75832419868688	7,07274785682977	8,32428558269662	6,82183295473446	6,59295763571417	7,34058690003567
799	14,1367661542189	14,0744519948616	14,1118245443198	13,9240075436051	14,2863337903806	13,9027431899473	13,9289183707936	14,261429520721	13,928849894132	13,9289868423297	13,829337972434	13,8077465651699	13,9914725305508	13,9610239503945	13,7261108798491	14,0619034982784	14,0513340215766	13,5065711122833	14,1401426601034	13,509611805334	14,1882681230388	13,9335866256747	13,6833829830624	13,8910116562765
800	5,36328576566317	5,8041928241628	6,140826527583	5,82851710679922	6,24746836770938	5,90283580582196	5,83973640563318	6,07987211312746	5,56650558624289	6,13094676318684	5,858758479374	5,60568205334609	5,67467717337128	5,94674222895531	6,16790158633455	5,8290923484461	6,00158090036025	5,78384754450315	5,69805853257957	6,07987211312746	6,03043487965431	6,07847594596937	6,06680506423614	6,30423573741985
803	11,1404614630561	10,890942640206	11,0085580110166	10,706058138342	11,3050305631134	10,9058738389953	10,9844873931343	11,2682620241055	11,0579023677626	10,7631582218908	11,0577161967419	10,4826202451351	11,1467786568197	10,8572277249692	10,6896961312748	10,9560503310183	10,7571100218003	10,5393120199791	10,9697180204709	10,4479800680876	11,0511688411906	10,9154100507978	10,8267104837998	10,5405457847122
805	13,2868019875911	12,9765572108911	12,9245253361583	13,1974514509554	13,1537468073592	12,9807926609407	12,9255627060779	13,2294182048394	13,2148336719442	12,996409660006	13,0718463983047	13,174205635142	13,166402073599	12,9690493777341	12,8204298674477	13,2225301698098	13,0460489853509	13,2360156877262	13,3038150725345	13,0962562002138	12,9265391637052	13,0609676268263	13,0510329291498	12,9704694778635
809	10,4856537570643	11,4578391159519	11,5930971703982	9,86361429173994	10,4867506917926	11,6987723741362	11,9761548587627	10,4051449094284	10,2724748119441	11,8147904718818	11,622179697977	10,1343413173073	10,477500421468	11,634688313588	11,1430514804859	10,4567390423788	11,6207549906179	9,91484032089048	10,3940207522753	11,6879050471698	12,0970438181065	10,426274539502	10,467635496008	11,7784269102981
810	5,06498135844036	4,87011479768471	5,04122372390345	4,99626072012196	5,30777161778588	5,03134392445825	5,08470637132512	5,02022970856548	4,97096180601095	5,18082950875258	5,15544826808629	4,83024214847947	5,15457070077263	5,11840027552238	5,12097365126023	4,95426715497903	4,81672168226198	4,88884769447269	4,9990541972537	5,01749975525575	5,31677845220361	5,22365648912384	5,15457070077263	4,84445077896133
814	9,82938023776396	9,85084991646228	10,0370374234456	9,71133577395083	9,96864690913025	9,95681787334737	10,0587994286687	9,83649596959874	9,925970196778	10,2132924508173	10,1881265431622	9,6504846584524	10,0058912300392	10,0327498987381	10,0831250734524	9,91240309818373	10,2207847889018	9,79517416908003	9,76490633620159	10,0851249217563	10,4845675865692	9,99819479551094	10,1149852864473	10,1726973807436
816	6,18852305065066	7,08174195752293	7,06863194889252	6,84689743341746	6,74761976391622	6,9597832778994	7,20914179209368	6,72719860132737	6,63474931455778	7,06069594280448	6,97229832269847	7,03790417601492	7,0731743611793	7,10353395453226	7,03879317536526	6,61276236944822	6,9378340080901	6,55466539039712	6,82164981660456	6,2739332203158	6,6412803352213	6,8075624949957	6,4474653270116	6,83030085600177
817	5,46847123157597	5,19970240800439	5,67142552175425	6,22138925359557	5,58173851994657	5,87383792537565	5,99877067872263	5,72640646375267	5,68328256499127	5,68793546054557	5,87118848464423	5,80854438327486	6,01253747713998	5,74695061109348	5,46172180128168	6,13283652879466	6,07830217797708	5,5585651031188	6,5497438958296	5,74755709262914	5,54008265135868	6,42477353836984	5,38600433067704	5,8906628705607
818	11,5293398326014	11,200161226232	11,3493461659305	11,2778731237072	11,4268560606904	11,3359120136012	11,1918495769498	11,3139777929074	11,6504335738082	11,3898701801913	11,4804510314385	11,4804510314385	11,4977187008677	11,2332756869203	11,2162026910091	11,3995754846094	11,648307177367	11,267182326584	11,5235078563583	11,1345329048491	11,582251650578	11,4342279470174	11,2456080286006	11,4544770447738
821	12,9821875766714	12,8977831745679	12,8549005078235	13,2948089261364	13,178573561327	12,7836782595135	12,8316719931198	13,1562957790348	13,0717423580633	12,7934623462885	13,0019913541805	13,1414611280794	13,3393885128195	12,9074531147782	12,8926167998064	13,1799158725784	13,2700028509565	12,9428312482415	13,0185294807311	13,2403645530606	12,4863563775168	13,4642568362324	13,2120408651305	13,2448176552592
825	7,0614285755987	6,45435833045905	7,20995430945001	7,14502765878337	7,22376918834054	6,91738932529296	7,0891218462727	7,518291516033	7,05685786875824	6,82635957254486	7,11941407120023	7,12753634179033	7,19928619073333	6,98257232160747	7,17369807709736	7,20459357688896	7,40205330284215	7,33463782860008	6,97297403913766	7,49603683220677	6,50431203627096	7,48194301437279	7,49647729555607	7,17606145800258
826	7,02906034679217	7,7843607325895	7,53675568917919	7,58347092501464	7,26548752383656	7,47099052012751	7,42273585342934	7,41994449911218	7,50074316198503	7,61064856347828	7,59276006875827	7,50022413970125	7,68061614043393	7,59456119376863	7,39538727907755	7,33678185032951	7,79479279029994	6,98452058577729	7,24682248879176	7,63248579776947	7,60007882021127	7,30973977934157	7,36782033363268	7,89952613967438
829	6,89280680456834	6,78127919653763	6,47658042237473	6,7346561803206	6,74277448008423	6,59940759989927	6,71611930389594	6,72719860132737	7,38717714968601	6,54311678945818	6,87928613212944	6,63563943295829	6,58404374817019	6,38767428694819	6,74481979265159	6,83097341619362	6,85001351938989	6,5109606560818	7,11950516863685	6,74160420132808	6,53687686449215	6,88873577086038	6,75859829754801	6,89918948880579
831	6,25457470545752	6,10429650492093	6,18234338839528	6,20346094074223	6,22872593221263	6,14891265702505	6,10429650492093	6,50060294678122	6,40066253094666	6,07030395072152	6,4588849370191	6,02477978720718	6,37068406124773	6,34577482456268	6,1970922587563	6,28452415700454	6,41037854602298	6,13094676318684	6,12425878312952	6,44839321348077	5,95593246493031	6,3857293626968	6,22138925359556	6,45811979516182
834	6,6583925309112	6,40973472364741	6,49571943841959	6,61613069083756	6,7556952088589	6,56423685225217	6,27935101712191	6,85967774848196	6,97375729093756	6,43282384357814	6,41829735903875	6,64808564922526	7,16900566361211	6,25521473278926	6,35369933420259	6,68694009907467	6,84419808580623	6,62750661773174	6,66354600426968	6,5849482085842	6,77137696997967	7,00928994165928	6,60717949256923	6,4138623867786
835	6,52524328554782	5,84173773035653	5,83379911511416	6,27409528255717	6,48766489907334	5,77614420628072	6,13304363241627	6,41503887370386	6,34964425743641	5,73756078863356	6,11232929623028	6,77175499980093	6,81843061931682	5,74695061109348	6,01875865243046	6,40681445709828	6,17415544521739	6,23719140997121	6,46355501301655	6,39289176288492	6,15752444356037	6,58744399124043	6,84689743341746	6,3260731048798
837	5,52881188804525	5,13282362037743	5,07760479189557	5,40392587064593	5,00930485907345	4,96413795577286	5,19209143715066	5,20047806126137	5,48252757251343	4,91247725235222	4,92825524369608	5,06897095422244	5,03134392445825	5,19970240800439	4,83496873503806	4,95426715497903	5,06396623035045	4,93547784760534	5,36707605507966	5,2835066561588	5,05405390971841	5,32462853978458	4,85125016053201	5,14496711173442
838	8,41599382063678	8,96638747871103	9,18072508909033	9,01835723924688	9,01628308762908	8,93131085708051	8,8521137160368	8,93207553835961	9,05701710258444	8,75199406796413	9,28548147480218	8,94176737821931	8,97702271778524	9,28168815107684	9,01369928373834	9,16312784296744	9,57457217353288	8,69552235552811	8,98859730068005	9,4085950020743	9,18748789976437	8,79441120794383	8,94362288537525	9,35759631396529
841	5,89321533023538	4,96212732374756	4,91137424354551	4,95838052426219	5,08728062866039	4,92178097552488	5,2465944096504	5,04017826636333	5,66565090514039	5,15890235764123	5,07932310428997	4,9517497924693	5,07241792863346	4,88287715917946	4,9374457883185	5,29695119147532	5,11929084430541	5,19562371031535	5,23089070205871	5,19970240800439	5,20379726889951	5,0881845899562	5,38600433067704	5,23089070205871
843	5,97455507043709	5,37859831365318	5,21635761350017	5,40392587064593	5,30777161778588	5,4004982082052	5,30374163313114	5,26510063734474	5,63499796965063	5,13876247886749	5,30929842263166	5,15715911791822	5,4865191380271	5,42300340703157	5,12097365126023	5,40912104149046	5,2243764054335	5,19562371031535	5,24811342376942	5,40541020021804	5,23221238078052	5,34368818393671	5,34842324059342	5,42279284767678
847	7,62415853583722	7,43359176359379	7,77762741089962	7,41861753364373	7,7843607325895	7,25929099996123	7,64981187009779	7,73141449732522	7,29262745227501	7,26465390041631	7,62767972689152	7,07275325624428	8,02939974088568	7,60280130953423	7,55500502349203	7,60753960638498	7,50018853011426	7,10306697744519	7,50486141675116	8,11231867878626	7,18697292521429	7,77467573751666	7,4420003637997	7,42033810661575
848	6,43096423437265	5,34129547212463	5,33925762901782	5,31132433533259	5,19970240800439	5,28185964098435	5,15801178885821	5,02022970856548	5,89766361936189	5,18082950875258	5,03216179140612	5,02295266621461	5,19324999935984	5,08990220090313	5,20379726889951	5,27579645644432	5,17108585357687	4,76564348388949	5,20974087684114	5,5174838002628	5,14871543357728	5,02022970856548	5,49282380865396	5,23089070205871
850	7,15407975833493	6,17655500386787	5,88874220841031	6,31552890985051	6,38866247588875	5,85121278467525	6,06946271196411	6,4957190503436	6,57454448757005	5,73756078863356	6,20126296877753	6,15346245083937	6,63449231063402	5,9223631933044	5,75552288991951	6,28452415700454	6,60216416913731	5,70552196005318	6,31477962773314	6,28273827225843	5,54008265135868	6,32948694981277	6,07455756504775	5,8906628705607
852	9,39984052510198	9,0630925278753	9,35309053977847	9,19446207358117	9,11499168942559	9,2050730508001	9,18760814001733	9,21379488369038	8,85369257460351	8,69432370119763	9,52309233376153	9,00265668779336	9,40671750184915	9,4507833505682	9,36323457591985	9,4442796411286	9,29483880181265	9,11430921462804	9,2613793559496	9,56318015950704	8,72381631820128	9,36889398045123	9,25118990217379	9,36731918056478
854	6,79121251283637	5,59586303581747	6,14891265702505	5,8481689121227	5,66252644848003	5,70693256424058	5,70797378847091	6,11232929623029	6,43278432886829	5,45756040064206	5,87118848464423	5,60568205334609	5,75610935597	5,86139719942256	5,93852668447943	6,21340613350025	6,09542101210347	5,64756239514548	5,43887797061603	5,86863403441684	5,75929696465451	5,96387442030695	5,95593246493031	5,74863336151816
856	6,80468159349735	5,90390321806301	6,03495637999326	5,75929696465451	5,85121278467525	6,09599027657838	6,22428525672145	5,8877508054866	6,51589274253141	6,10055062580567	6,15546174242363	5,9223631933044	6,03318989686834	6,01875865243046	6,13117258548557	5,81642568487251	6,17415544521739	5,73119042574122	5,81780857101671	6,12425878312952	6,45518424862777	6,03091007812399	5,74748023824971	5,92340157781415
859	7,29237843339606	6,31735622729894	6,25455374109931	6,83341716175101	6,69544586420589	5,91221741092854	6,24209406889227	6,91634305217601	6,65975575040235	6,13094676318684	6,2704629790105	6,50414912992806	6,89892069527444	6,44366994976345	6,1970922587563	6,86063639725411	6,28838052120941	6,28054654450662	6,84893599574752	6,17082455012582	6,54727598041688	6,79552974270341	6,47110968178045	5,8559102003605
863	7,5930280391991	6,86169704814078	8,1367222012086	6,8748919339823	6,81410050378522	7,71929740253229	7,32594499133592	7,15330094803142	7,1275925837052	7,38234465581928	8,05976761874311	7,10451784031456	7,21978576564716	7,75474462340257	7,52738265109728	7,68074918207947	7,43117289484108	7,08400982615402	6,65759161631357	7,34368998847362	6,90029647867049	6,58035566740248	7,0779273547043	7,42033810661575
865	8,22162480621501	9,03184086945474	8,37114873179307	8,02097887120429	7,64983918629542	8,34007135727291	8,47253083931425	7,70503657925101	7,95214459049241	8,12440378294595	8,58109724156832	7,3705617545387	7,54417881575002	8,47446697317079	8,00069383886649	7,45929889210251	8,89345493510383	7,5867235463331	7,62034738676542	8,14087773735555	8,65737698399281	7,69247750577221	7,54426162594057	8,66654727360768
866	6,85000262126771	5,69234764343014	6,00778432632314	6,09112813753575	5,73756078863356	5,95866941016149	5,91177429918017	5,93852945317237	6,64261060128395	5,75184286685921	5,9734574922735	5,74079908450624	6,16890971096798	5,8378005595782	6,12091952730081	6,1123933498973	5,9380059792268	5,67642006460287	5,63630909753297	5,71580212204478	6,07941498321826	6,03091007812399	5,7766639841573	5,78384754450315
867	7,23394602159566	6,94561306248995	6,78393323328095	6,69740632512014	6,54904498401291	6,70553245869301	6,77864264860874	6,74209861396484	7,1275925837052	6,57183877370568	6,60994317724719	6,19689516856362	6,89892069527444	6,58381417386505	6,53652838645321	6,71773211480287	6,74668388152195	6,13094676318684	6,78101494634554	6,46715949414619	7,08410595131992	6,40433866157058	6,41949681288874	6,27698109164281
869	13,0717423580633	12,7792954571086	12,9333343173022	12,9530673639104	12,9221616806604	12,958383475021	12,9220992091263	12,9073600524789	12,9182181827983	12,9245253361583	12,9062574568045	12,8694281977393	13,0149073922813	12,9147864147221	12,8677978106838	12,9341476373022	13,1065368275198	12,9952565743828	12,9764673271824	12,8934056081553	12,9125215203591	12,9542601388178	12,8484897238228	12,8472738019675
872	8,19715995856948	7,96398459350032	7,74387775900384	7,79819073375046	7,86969348666639	7,71639056949952	7,65799496251539	7,90755460954857	8,15681116287798	7,58722440345622	7,99705466700445	7,7849716684483	8,07543371230971	7,88551540957285	7,71383172455366	7,81004082382938	7,84893283356515	7,43259270867355	7,98589049430623	7,5259906073828	8,38503947038456	7,8686638786887	7,76363737439817	7,720424560305
873	6,10429650492093	5,04604031674048	5,11748251275863	5,68267841625397	5,25211456380648	5,21563062164484	4,98411089133274	5,12232362266375	6,02821856598525	5,18082950875258	4,92825524369608	5,11583549758419	5,30929842263166	5,11840027552238	5,34368818393671	4,99813938218565	5,17108585357687	4,98411089133274	5,04945010254178	4,72715373747836	5,26510063734474	5,13368856038437	5,6617460691153	5,08990220090313
876	8,98213425520592	9,11249823106582	9,33100795395944	8,9272555647729	9,05427569323108	9,40190982604446	9,48121993813083	9,04606840569667	9,01226132163899	8,99390291008078	9,41777694584343	8,75715417838668	9,28253906858992	9,36827655055307	9,36564068582452	9,3020764236951	9,22373891221711	8,83881630573231	8,99781157123789	9,31899750107704	9,7266763911815	9,37970056005023	9,27036848999452	9,12276367878292
880	13,3394452308184	13,0103614795088	13,0151313700543	13,1720730127644	13,355065782663	13,2065018739256	13,1573495502084	13,2780474830717	13,3352227077322	12,9993381411617	13,23827642063	13,0706764710443	13,3543774564426	13,1125156930624	12,9930176705405	13,3019410729311	13,3128133515352	13,0552318812684	13,2914422979181	13,1463039144016	13,2149676617238	13,2836057204348	13,2149676617238	13,2076791315029
883	7,38726389191006	7,09297347169176	7,08251711610232	7,2556431630154	7,11735590490846	7,26174518339194	6,83462755140333	6,97608290943786	7,36456061260058	7,06558147254734	7,43214391562743	6,81217646548607	6,91153338237583	7,09270097866756	7,19514445590157	7,0850451991578	7,50522671483494	6,62750661773174	7,05455598651129	6,86436000183381	7,62013787355718	7,09523503587093	6,96289332195327	7,46243268235465
885	6,69434561386291	6,25995031549762	6,42581858763597	6,62968510349731	6,30688322837377	6,4198318291924	6,12125743396257	6,14935744786952	6,5091458951231	6,20915165772562	6,22138925359556	6,42217653092014	6,54320664022681	6,54311678945818	6,43278432886829	6,55153763816408	6,5719750492354	6,45122047823974	6,49952002425913	6,46715949414619	6,70580384648296	6,40433866157058	6,47110968178045	6,56272968065611
888	10,373819397543	10,2716789117177	9,71301101604129	10,3474322338526	10,3899030919962	9,84794019957745	9,79495434448274	10,5529227132951	10,2408466574122	9,37060503688147	10,0843610469674	10,2649680759414	10,2954847338424	9,747593304743	9,54370134875623	10,1510944297824	10,2753102985862	9,75417764775711	10,6590590582412	9,5485982930852	9,93741029264771	10,4350317512746	9,96377889700181	9,63535572544571
889	6,01345608221232	5,41657884699681	5,37066388921327	5,94501268454953	5,32085697545118	5,30533911675446	5,23089070205871	5,33913288486234	5,92734776800645	5,31709162615033	5,30929842263166	5,23305312586125	5,55285288088695	5,27496730821775	5,37718733649208	5,37511584000489	5,32608668234109	5,06738609790583	5,34368818393671	5,26909889322412	5,58866041796705	5,30609525620072	5,15457070077263	5,35078995549165
893	5,81955054394962	5,51441865978407	5,39602202780374	6,20346094074223	5,30777161778588	5,50590118224837	5,47320467664151	5,10554923993806	5,78164826955168	5,50467435816951	5,48030216339574	5,02295266621461	5,21321692033064	5,44117334502853	5,65177690851559	5,2243764054335	5,79706190556487	5,17274921369267	5,36707605507966	5,40541020021804	5,81955054394962	5,18082950875258	5,42402875250543	5,30929842263166
894	5,9541601374336	5,93100088723464	5,54201432184889	6,13094676318684	5,27124339805554	5,53374579534956	5,75552288991951	5,49882118355522	5,78164826955168	5,82851710679922	5,49882118355522	5,23305312586125	5,58491765669188	5,77950166422189	5,66556147268837	5,49882118355522	5,68267841625397	5,30996633816025	5,32829087403325	5,48126111143693	6,12767244647094	5,18082950875258	5,49282380865396	5,93809883716886
895	8,26547387599632	8,31360174519622	8,30791252934312	8,04589337631094	8,06813132397064	8,34825198825625	8,16619115135924	8,14241666858845	8,11999515455109	8,00131545316289	8,30402695134573	7,66248213264794	8,1187099791423	8,40763667052981	7,77214021072191	8,12110978865753	8,233438889414	7,3630147579598	8,09277557279062	7,70474795329181	8,08874808679595	7,685153594893	7,76363737439817	7,70618039640857
896	7,67789943756642	8,00566209757563	7,9868022453583	7,83898758850097	7,84352778620732	8,22265667804057	8,2558194274906	7,76075246995008	7,61973960344998	8,09519462785297	8,08341520678927	7,4286320019351	7,74698807278273	8,30795939238435	8,02736102240666	7,92756619982272	8,13006542843372	7,52480633474487	7,62034738676542	8,03485630207904	8,419500422321	7,65620182085395	7,84122964053333	8,0689179792207
897	7,90601963268073	7,81251854142922	7,61688947987585	7,7349206769934	7,5450421124863	7,82418415810513	7,79118331565161	7,58349080490563	7,78992646265746	7,76468161783743	7,87795075783639	7,35466205127734	7,86894367887762	7,85524524787332	7,70827399208857	7,6779171112882	7,94022528679686	7,27367857609794	7,72514990108768	7,72879473563933	8,17119242430944	7,42274054389194	7,67789236992975	7,85428250895292
900	7,2455172165029	7,08174195752293	7,26901584916372	7,22548508153382	7,0631238447424	7,08336819750294	6,95626750949942	6,99838106371133	6,82902744213779	7,09649386475417	6,94911525297121	6,54692754044374	7,06167464252798	7,42559953699698	6,49695405735831	7,06717595863239	7,28079746514724	6,40351853434878	7,01076683848849	6,61142300417598	7,21681800505195	6,73329247676922	6,51890330826005	6,48904169433758
901	7,12720136619408	6,92597936415466	6,70553245869301	7,07588142615036	6,78991806674903	6,93856112546245	6,67781134072455	6,80859129306064	7,00158508038158	6,93763919000802	6,95209444953549	6,80291775927789	7,3183989387207	7,04727046881065	6,72103658199915	6,84769439988111	7,1791555293705	6,58436451085742	6,76707449418515	6,52090629543015	7,12868423165583	7,202451113653	6,82199736445544	6,6412803352213
904	7,31781872649067	7,52710728078821	7,5785318579436	7,43007703645038	7,24647766073098	7,69521985957609	7,75676489505439	7,35833007136313	7,37348984272665	7,60298059830212	7,5762366833432	7,46680363774836	7,70455089209596	7,58043968052804	7,33683112898273	7,24531268206433	7,50018853011426	7,0739185320967	7,38597909134953	7,54277430846462	7,78198388003679	7,71630316712856	7,63565664715208	7,58290890547847
906	6,76091331906183	6,84737712844273	6,77011689618213	6,77959806011325	6,84383813022135	6,79801071252671	6,7271647818349	6,77138775593655	6,93575453682887	6,76797685744279	6,77564820683483	6,43812575935996	7,03785420563094	6,76817464446735	6,64571713138354	6,86063639725411	6,83467116451747	6,35672359939438	6,87648391633592	6,42984106058089	6,90995361871864	7,00928994165928	6,95765502562793	6,61908486290746
907	6,14455000095504	6,17655500386787	6,57454448757005	7,09542426284205	6,66928901885942	6,28043105494224	6,85000262126771	6,3767617486789	6,38305508106149	6,43282384357814	6,40773354678725	6,19689516856362	6,1792492675471	6,76292869471553	6,68335391316765	6,12179616384588	6,81025570127042	6,19220151227593	6,53578855489459	6,33305456707571	6,6412803352213	7,03512932404281	6,32881267285898	6,35111760798303
912	7,56489257119537	8,38487550400113	7,96970523662521	8,5659167688487	7,94115109385269	8,23813695799486	8,12867329124601	7,9021704661447	7,62464983919654	8,33838895540956	8,35274919201128	7,49530558975523	7,58793768717693	8,38414252271953	7,80926627177663	8,01835361432311	7,82092693622469	7,65051791829549	7,69144925111054	8,10039886093883	8,72861572079773	7,58877445129267	7,6978140611381	8,24087344081056
913	5,48756712592452	5,30609525620072	5,43815805430637	5,31132433533259	5,27124339805554	5,44687009246672	5,54768931482005	5,30849153409554	5,34299323638894	5,44117334502853	5,53534456097156	5,178396700776	5,38133427988648	5,37718733649208	5,12097365126023	5,43780778468946	5,32608668234109	5,19562371031535	5,12015578431236	5,24340398784604	5,3459912734678	5,18082950875258	5,23446416313467	5,17187164637901
916	8,9796067516443	8,88161950988225	9,10859758372522	8,61719866857712	9,03472666427606	9,0295140781696	8,8718238649075	9,04841183884063	8,65144173465162	8,92447976769916	8,66495388788174	8,34630682005631	8,58788167662718	8,91484042195503	8,31648602628073	8,65015100662328	8,48983272642543	8,1498177045248	8,70839697794846	8,59642959469828	8,62722856370041	8,38546784759009	8,28224349014797	8,18901418659603
917	7,73455017720315	7,98715136557583	7,47468579437862	7,69863033681942	7,80177216330067	7,47902355590665	7,45241908168349	7,68965319039168	7,81033143719233	7,87821058861216	7,08460756890591	7,69238015038687	7,65531956258058	7,06064706903452	7,2393016827349	7,67486958668311	8,13466764647099	7,53772387193798	7,68029372625041	7,83431348897655	7,87902743277184	7,69926823661786	7,86185106888469	7,77417392528204
918	8,90358582406351	9,21697354402108	9,02792264485782	8,3306358378089	8,96678548383293	9,15415050486953	8,68062171571474	9,07934500705417	8,81796504203237	9,21359588959916	9,21742510886236	8,52348902788014	8,79822507405549	9,10164741588134	8,88226480056944	9,07788607416116	8,76169362039166	8,22270275945019	8,97554131739028	8,46919747555415	8,94635566366316	8,64415503803445	8,662385928269	9,0476828611172
919	8,7195041477086	8,48899434585551	8,51719216289857	8,47345671029032	8,56120236893547	8,57097591517455	8,56440867921736	8,54584761362825	8,43914807580305	8,39643540244796	8,51491521196677	8,59855520428715	8,525424962231	8,72832954338705	8,18632661242219	8,57719155517745	8,80581755069922	8,11580001072283	8,30161932481522	8,41796081416837	8,3178475118306	8,36340997799189	8,01552770633737	8,25601696657768
920	5,39959424690939	5,06977784275856	5,18438921903626	5,11583549758419	5,60726645738104	5,21563062164484	5,00388850440084	5,12232362266375	5,32583497099028	5,00484130476014	5,2243764054335	5,2163867610911	5,36917820084883	5,11840027552238	5,16304674872562	5,27579645644432	5,34862999867404	5,08470637132512	5,28815811614331	4,9680927873405	5,4061477836236	5,34368818393671	5,15457070077263	4,81415140116117
921	5,50869569510648	5,4829808649962	5,39602202780374	5,18082950875258	5,68515698051381	5,21563062164484	5,23089070205871	5,48358682860861	5,28635190882385	5,57112556655605	5,51706761155295	5,30929842263166	5,4865191380271	5,48653047643163	5,34368818393671	5,43780778468946	5,72154617641755	5,41389799937909	5,43887797061603	5,36766750457176	5,48358682860861	5,30609525620072	5,23446416313467	5,42279284767678
922	5,37587197945115	5,26599120612777	5,27718414460369	4,95838052426219	4,92178097552488	4,98586400179072	5,00388850440084	5,12232362266375	5,18082950875258	5,09809252061758	5,32975353240641	5,06897095422244	5,07241792863346	5,23751363269999	5,20379726889951	4,77813112513651	5,27326303365472	4,81260260830926	5,16304674872562	5,06738609790583	5,14871543357728	5,04560683422176	4,95271160968235	5,17187164637901
923	7,63795707065993	7,33550052296935	8,12776885165797	7,6218183450954	7,63015302133061	8,01102558042507	8,02817994967368	7,74847628189263	7,70630056933738	7,68509637573295	8,21947203766248	7,66248213264794	7,67236437257155	7,96583917782811	8,20432522391684	7,92131472835704	7,65720374117871	7,84373703786859	7,52337490425144	7,93367604668781	7,5464945576924	7,43905677405046	7,72484548647845	8,0841665868632
924	7,43118463488945	7,4619157358241	7,00306781606364	7,42644132966505	7,56991732672965	7,55572599339615	7,2226974147907	7,59329257232361	7,3916674819287	7,66855250529262	7,65813852059601	7,60387475888338	7,64284714888216	7,39156298856708	7,31827418420261	7,27275271263587	7,524718944606	7,06814565549859	7,42834426695427	7,31793019024803	7,8437619604007	7,54378955326411	7,54426162594057	7,51695337653435
925	9,07888261108733	9,13692088273289	8,88266656605033	8,60480345615098	8,67650944884057	8,94053586622715	8,77061846601797	8,38070774571655	8,79725713428052	8,64311281456024	8,80551922906131	8,48927746591395	8,71169213766447	8,88360072002349	8,61992710642581	8,33872534192852	9,12442343861512	8,38435563907519	8,55045174266694	8,73727154382796	8,83798584258562	8,31537384518636	8,5147790079596	8,73393984583377
928	6,85000262126771	7,59857997478231	7,29246048102432	7,03843893589356	6,8717317099136	7,34990485113318	7,34960940498715	6,77853549310402	6,79097389381355	7,39191870536376	7,60447649732413	6,15346245083937	6,62549180666643	7,6779188023369	7,12821140288981	6,95802192981958	7,38234655169091	6,86502704952508	6,92417739870602	7,19543665463029	7,70627784244165	6,65854863322467	6,60717949256923	7,46792014519997
929	5,50869569510648	5,73665727327646	5,43815805430637	5,54339991514475	5,75863273365996	5,79829257414857	5,66556147268837	5,68267841625397	5,68328256499127	5,60014011866881	5,84554248238497	5,48358682860861	5,64225848076273	5,58325664865887	5,52345389183614	5,49882118355522	5,90444722443074	5,30996633816025	5,80500351070373	5,64759491917847	5,95593246493031	5,65693911557582	5,68793546054557	5,78384754450315
930	14,3589759306638	14,5430542493258	14,7063182474816	14,4640815799764	14,5333934167112	14,637933379563	14,634333970242	14,5859305887771	14,5010472628252	14,7063182474816	14,7201838886971	14,4443007601526	14,6253794547774	14,7935841439566	14,7640638489163	14,549684595386	14,6779132078379	14,4885246781601	14,3637260443281	14,849159986183	14,7440354231641	14,6220305230675	14,6064813549686	14,9246580953132
931	8,00925378079437	7,95038512159363	7,91323600260021	7,98897658543523	8,21512639951967	7,98420858572941	7,74198495147612	8,20316529562134	7,55342955125124	7,97365943352114	7,85737594325152	7,5770855758231	7,84248139637382	8,24242658281033	7,96344521459446	7,98327782478124	7,90515052150473	7,63870168684507	7,9447833402985	7,61051970281001	7,65181124301348	8,12737389540229	7,80031064439279	7,69574434369078
936	7,25780412783199	7,61912717063017	7,54748241362086	7,21627390531245	7,41633326630821	7,38340180612176	7,20538052269795	7,21293894902088	7,26193072147592	7,26078087245506	7,46758143116046	7,07744411822751	7,51809010585272	7,53617111137355	7,33683112898273	7,24531268206433	7,47414464583876	7,04336442792326	7,40503051152873	7,16407037756422	7,54023406752763	7,22644931445699	7,16146828931525	7,37112561380082
937	5,13701923914448	5,22365648912384	5,29695119147531	5,18082950875258	5,40392587064593	5,28185964098435	5,08470637132512	5,3914804690075	5,05041869164708	5,11929084430541	5,178396700776	5,11583549758419	5,27203959901169	4,98411089133274	5,07760479189557	5,30929842263166	5,00293185534962	5,06738609790583	5,04945010254178	4,9680927873405	5,20379726889951	5,13368856038437	5,10554923993806	5,00246585924486
939	5,37587197945115	5,51441865978407	5,57923232637351	5,26599120612777	5,63630909753297	5,19820799316924	5,30374163313114	5,55733877179154	5,5505610374873	5,4077446681506	5,37138380552293	5,34368818393671	5,81106360030159	5,07241792863346	5,24186104072333	5,49882118355522	5,2243764054335	5,27203959901169	5,38284386570602	5,2835066561588	5,3459912734678	5,56580016493754	5,6617460691153	5,25834412777008
941	9,38275300578526	9,18681128954759	9,44700740063895	9,63412123076959	9,57599808417081	9,41687030415741	9,5548345747767	9,35643451651624	9,49758178183284	9,52751928163283	9,41162505461349	9,25294593156835	9,75227175852856	9,68905119654865	9,53729013871042	9,55488970193753	9,61966214243916	9,52530719475425	9,42306830823105	9,35599907598897	9,20031139306609	9,85972651843204	9,34114243442577	9,36440624447696
944	7,44081242625383	7,64844618273984	7,51299538048955	7,56311411973482	7,34331070375422	7,50514381119628	7,9688844440371	7,67954036225988	7,45333546833025	7,26910464494114	7,5762366833432	7,69994848736768	7,62449638347905	7,71134386242078	7,16372996583776	7,56855282459736	7,75176823726067	7,16044654428367	7,93257955237017	7,47093041159647	7,33614091389912	7,41339979003622	7,43598939226314	7,44056731367186
945	13,9688805555736	12,4428216043897	12,6516977872141	13,8834596859145	13,9856906466351	12,5918148892453	12,8082260889738	13,8590799772753	14,1814010158333	12,6797074656661	12,6436646374861	13,3563564454224	14,0402684841591	12,8231684618728	13,133786455461	13,8666784865644	12,7351020402921	13,8461598172789	14,0058625119982	12,6494464360195	12,4214669065131	14,3946810693998	13,9289868423297	12,5618021342937
946	8,27993320610184	8,63921099631836	9,08710346808861	8,20200844462985	8,47352378782653	8,69667393465014	8,95480472312378	8,35222233390757	8,58861764227217	9,05763061596151	9,0864508620549	8,2936633534743	8,5992611545745	9,08243509538493	8,80137443485422	8,5041683294433	9,02748312138545	8,14120675505638	8,37269061022917	8,46919747555415	9,1967344107997	8,82500808879157	8,69847886034693	8,73637442386088
953	9,38651342253108	9,05720359478979	8,56580983816668	9,29457634018871	9,53624265418327	8,70507706658129	8,78962494438941	9,50915170519246	9,42463711822119	8,78613407113292	8,35274919201128	9,14882170064458	9,37537912743146	8,58315132884858	8,82923211177472	8,97918205122027	8,60732768710415	9,21437985464897	9,14456094900267	9,04820883038981	9,15034591821303	8,92076015499364	9,35238910308994	9,20611914768123
954	8,81003147534623	8,56502904782573	8,79654134013806	8,84714184344896	8,73455745890708	8,70860099383306	8,95327035656398	8,63960667665033	8,83743788879037	8,86705171005785	8,99892801464108	8,64516001129105	8,99824441855614	8,9285311295015	8,86601994581407	8,67325464361823	8,90487299841561	8,42864315130572	8,80391904180328	8,36327509318214	8,96884314248932	8,81003147534623	8,80441722696108	8,77521105247113
956	13,524890578959	13,2363000066581	13,3994154071219	13,2902259656724	13,4284072142024	13,4103978181583	13,3841836380172	13,6047214111437	13,3802829217072	13,3994154071219	13,4714037195735	13,4558542964834	13,4848251170523	13,3653745392045	13,410475479128	13,5044302580932	13,161591469582	13,6247930523707	13,3993420052879	13,6038706812238	13,294921463693	13,4103978181583	13,496070346786	13,3842202152782
957	9,04707697092178	9,13401741243046	9,24922337177159	8,89536030001578	9,43016034923878	9,24480940623554	9,13474202526221	9,11686931503892	8,97926416077391	9,17861171482425	9,08264150772855	8,49294112826154	9,15120554667971	9,28373998085685	9,18831913502556	9,15021823827816	8,81437314154609	8,56571807839053	9,233964497641	8,69756358750792	8,97118490101592	9,23018924411753	8,80441722696108	9,00694935963089
959	6,34171591942725	6,82909384673485	6,74163104834373	6,31552890985051	6,62662638880602	6,77452104863696	6,59882617311768	6,56063769388859	6,54814886285453	7,09269794978491	6,87208217207064	6,38857514540762	6,57455577997574	6,90360449454502	6,73165348415227	6,63236278627567	6,7645305873441	6,36765205545701	6,49952002425913	6,70384303699834	7,02345906966669	6,40433866157058	6,38767428694819	6,86465213615852
960	5,37587197945115	5,41657884699681	5,50407622096213	5,69063260443764	5,71288033745329	5,53374579534956	5,47320467664151	5,44470937831477	5,46843314160715	5,66093746626939	5,60311943210177	5,4995004257356	5,89143124171973	5,52471335194021	5,60944082569376	5,52479169007196	5,48814792554777	5,19562371031535	5,65231603583673	5,36766750457176	5,99505384102919	5,75292986517205	5,59624302312203	5,27860773493183
962	6,11594612750947	6,29767072983718	6,37161681972463	5,87119627351862	6,60787500023856	6,4297052719026	6,61265246098821	6,61234215631302	6,2019139035624	6,43282384357814	6,24087022683382	6,13025796637573	6,86192633238069	6,09587276326627	6,40756574297544	6,7120743810309	6,42362107134149	6,33829604943688	6,11436130036528	6,38361650764144	6,95264369209225	6,5985485176893	6,94454941358874	6,59929256730854
964	8,53013610452806	8,96340180077238	8,74587907185791	8,23382034708186	8,42121666593459	8,71835764756612	8,6293144189878	8,36476324938693	8,62412995431615	8,82826687445328	8,90858423903662	8,36762958892408	8,47237300714145	8,77538101094763	8,62406704947326	8,42553125121393	8,92198038976662	8,0913136727257	8,51854041197535	8,49849264273337	9,2860480953413	8,21272536642395	8,41197008659091	8,86731539378891
965	7,73684007097983	7,67661566862485	9,53354099831075	7,87263886059033	8,45468233651624	8,39935513609101	8,63623452956638	8,32120117747172	8,03584450486493	8,40184064849824	9,08264150772855	6,97180059191331	6,8249946283653	8,90472035562509	8,90360763832536	8,80803736963258	8,5495944452383	8,29972950147832	7,60469306457219	7,78581299030986	8,88374060924317	8,03412171240503	7,84869986397013	8,65857923317896
966	8,64070459043326	8,76118032232884	8,8777144046857	8,20458328067476	8,37555049090355	8,85521870498452	8,88946006433902	8,37126483125974	8,71060839611911	8,77601015467537	9,0187695467188	7,93886388350078	8,57363295921896	8,71486896877831	8,72393206475109	8,31985650355384	8,91514445891948	7,72914386603583	8,76218053064977	8,38480145367674	9,12195983874208	8,30806530481343	8,16874908906676	8,66278740706965
968	7,05611756162734	7,29155083609595	7,1884369548174	7,29018852611526	7,61688947987585	7,34326719156889	7,29115883362664	7,24356125659397	7,36456061260058	7,20995430945001	7,4084370004283	7,18501445203138	7,36457776586824	7,40004541454128	7,35501552107251	7,26455590799343	7,55438614102043	7,17805047061115	7,26141828305729	7,32312892209516	7,57168642655123	7,6422133784563	7,45265892409436	7,65617315309807
971	6,62401811664688	6,91271541247946	7,01357041875049	6,61613069083756	6,77136090710824	6,8999577149059	7,05579083779172	6,52382051713352	6,87254844873713	7,11022695998456	7,09603436214952	6,68396451017265	7,1640737735737	7,06863194889252	6,96968412888431	7,03679255183596	7,15455360487416	6,59882617311768	6,68708726552816	7,00570288459407	7,48711752483354	6,8139149196436	6,68379495459575	7,34058690003567
972	11,5357871474795	12,5396544535203	12,1234732668542	11,510537968435	11,7024828696059	12,1882159831776	12,1759469653011	11,2339768050619	11,2643419292808	11,9510337539225	12,2454750071289	10,7314804954107	11,1598295779893	12,0218291177412	11,6882250844295	11,3491825191171	12,420036584458	10,9246496565033	11,2874804647181	11,6730376874073	12,5545091936012	11,1053369121021	11,1074459604499	12,5657384628522
975	10,7682890041299	11,1402830877968	11,1604055942361	9,97345403861949	10,7704716965851	11,2079165854578	11,2304321697081	10,5792054499172	10,4765717035272	10,9260200506937	10,6716400139785	9,90389673576468	10,3109406976047	10,6906313670176	10,6990478750731	10,1220064191944	11,2172103838082	10,1462684931524	10,8133878853936	10,7734657416956	11,4452650032332	10,2572015973356	10,1311547803872	10,70634026914
980	8,90358582406351	8,84975625893625	9,1382613857199	9,08361257311469	9,58657676136678	9,22140324907167	9,09260309982535	9,3413224149223	9,43196347380726	9,59858776121973	9,26053762108522	8,90631586424724	9,28859166956694	9,00310994220428	9,46024002035985	8,93673048452791	9,0680425994738	8,95701711025224	9,22793862502614	8,64167928671062	9,26530276234336	9,40802024146491	9,14203906674303	9,33496242821485
985	7,49632104444724	7,39709332332092	7,11688922129257	7,37952823890724	7,69498312605225	7,29776012385033	7,38405238022749	7,6394634860863	7,87597218282438	7,38234465581928	7,72216770120486	7,41212018418303	7,54417881575002	7,31781178399733	7,48744676394091	7,71276064257304	7,31973692688205	7,3715281629328	7,43226817486674	7,66972418107346	7,26154927464131	7,49463929449326	7,62888207915258	7,51695337653435
986	5,57415710164218	6,10429650492093	6,06962582820417	6,7346561803206	6,06461639954652	6,05676216601883	5,79688147530196	6,3248870448586	6,31625048978364	6,08296430503864	6,60994317724719	6,7151103576045	6,59882617311768	6,33643138202084	6,12091952730081	6,07941498321826	6,41037854602298	5,95134434795459	6,31477962773314	6,18585942191008	5,63504210053533	6,23800805484546	5,86714073972688	6,52136628612618
989	14,5287182291897	14,1911000922038	14,2244131700001	14,4778254427807	14,5011151120415	14,2471788812299	14,1786237272089	14,5356327368494	14,5609472534594	14,3037716157951	14,3900273118138	14,4903867816058	14,4693787829534	14,2493854263908	14,1995748775425	14,5863543024797	14,2101165853059	14,5681831002025	14,5970283432778	14,4565196181577	14,23236788489	14,5262952280713	14,4734472311175	14,3968680566277
990	10,3197516477687	10,2067798404533	9,94813428772752	10,6847997796417	10,3628911714524	10,0091125696095	10,7587509583808	10,2319263617229	10,6653776421833	9,7218667720209	10,1360738144776	10,6641023727898	10,6650139628367	10,1215675995764	10,0531152750858	10,314916675466	10,6239017398148	10,3367677274076	10,7839859767094	10,1512540402567	10,0827504166437	10,768985160422	10,4598964742127	10,4120633990092
994	5,83360451316935	5,85280102973312	6,37637267098809	5,55544515638944	5,73756078863356	5,99907615177729	6,21714184359306	5,89531622266861	6,07534553847515	6,03904383628895	6,21313450013788	5,83416370132612	5,9177934831525	6,11516017303829	6,04933058885721	6,00781407520366	5,83360451316935	5,8773446600237	5,66902905299582	6,43726311248233	6,06451985116429	5,83416370132612	5,91974323571016	6,35111760798303
995	6,55851332621803	6,59632285226348	7,24120949939194	6,83341716175101	6,81410050378522	7,00859339670862	5,75552288991951	7,69420310972086	5,53534456097156	7,65310261884504	7,51320038778047	7,28782671413726	6,9778424703349	7,20939699951849	5,97854927826762	7,61184563121661	7,50522671483494	6,65509726072553	6,97297403913766	8,01553917621603	6,52485606470517	4,94882968127616	5,27203959901169	7,38762829378507
997	9,07106886131734	9,35638887347076	9,47958252560182	9,09504821615496	9,47542090957604	9,53051995408061	9,36118616486473	9,395220141339	9,42818957031118	9,4421892165815	9,56829655388099	9,33882568664021	9,26997149811376	9,39408878660998	9,64709817397211	9,43532678637732	9,79644362575776	9,12887777410848	9,3191850211002	9,72504197922712	9,57682914631723	9,42038630531233	9,49016888050801	9,89721471815631
999	7,67142416668428	7,95703686518622	7,65039971829362	7,84831501246826	7,71134386242078	7,79957463712467	7,67872122484133	7,74199282805663	7,85274217800806	7,48880550254745	7,9669599447146	7,8658459923519	8,04693665105746	7,86874625529711	7,70333295968606	7,66431048343451	8,11349374737199	7,33956058329908	7,88850544086805	7,79245514451642	8,18015930053023	7,61727058892781	7,63940495645323	8,01828102303391
1000	5,42947414992496	5,17918249357814	5,18438921903626	4,95838052426219	4,80450913086312	4,88094116709608	5,30374163313114	4,89677427853458	5,59884733135128	5,23909892037283	5,384609200259	4,93065797645345	4,992542177762	5,27496730821775	4,86269691191121	5,0439159580551	5,14552368776282	4,72131601823305	4,79231369138686	5,36766750457176	5,20379726889951	4,8407278992677	4,7483500973801	5,37718733649208
1001	7,95826033580732	7,91495566987706	7,84081194260501	7,93949903764679	8,02815447481691	7,88783515041193	7,74198495147612	7,94937420853016	7,94907475803845	7,78641097284947	8,08913506622205	7,8658459923519	7,95207982551582	7,83440849127144	7,7754877941934	7,85558282993924	8,15287076462307	7,74874118220203	8,04552792259656	7,91514023555979	7,95709528337115	7,80691805809447	7,89453727167675	8,20560771901582
1003	6,09599027657838	5,4829808649962	5,79694321640748	5,75929696465451	5,78164826955168	5,70693256424058	5,75552288991951	5,83416370132612	6,16140050923254	5,73756078863356	6,05501510011403	5,41690040618066	6,09623337111267	5,75581612294475	5,99877067872263	5,75552288991951	6,22551795771834	5,64756239514548	5,84277944416973	6,17082455012582	5,26510063734474	5,96387442030695	5,80319262416063	5,81955054394962
1004	6,06680506423614	5,54638408494042	5,48946912803641	5,34313658378801	5,66252644848003	5,41593592863975	5,47320467664151	5,63035748681051	6,22250060148284	5,33925762901782	5,66614227231161	5,48358682860861	5,74695061109348	5,15890235764123	5,34368818393671	5,54185158652983	5,51134294427791	5,15544826808629	5,71306082671039	5,55351321806095	5,58866041796705	5,45509262688474	5,49282380865396	5,53783444760676
1005	8,75048264504896	9,7639925435822	9,81933512717147	9,38514487309694	9,40919809895012	9,69507400492745	10,0449245515304	9,26482763828006	8,93481834477849	9,51729952538313	9,76994605324592	9,06736037198662	9,25568149889718	9,76811425653217	9,71952011259253	9,55983108267918	10,0590111274675	9,00849941111607	9,46395740608371	10,3476842976347	9,24315830945281	9,84744499682861	9,0595076352878	10,4682470922024
1006	11,3457818422301	9,93729825514268	9,77019948742257	10,9089136557521	11,1625439802897	9,90202100862412	9,76544281841988	11,2241097193948	11,6779038122426	9,80953232529891	10,3004003516018	10,5289341951808	11,23878349259	9,93010615247321	9,99112257829079	11,1010709166648	9,9995742199054	10,6361342530863	11,6042463756327	9,92564402276494	10,1357657932243	11,2517194048706	11,1084153091883	10,1270584478727
1007	7,12720136619408	6,51479531375179	7,02360968965457	6,78368837635026	7,02742526433006	6,99186517865556	6,78142937242835	7,19495178504179	7,2455172165029	6,78045457320993	6,8007915663963	6,60717949256923	7,26155963069078	6,6993601667609	6,87281146109186	5,46847123157597	6,91205329960625	6,76817464446735	7,01602676510931	7,05928236369126	6,99854367766604	7,28156339568934	7,03447981116021	6,88329024432397
1008	13,1935042785206	12,9231196125818	13,0555666975069	12,9991826491988	13,0693063843056	13,0447502206891	13,0729537764424	13,215113957513	13,1092775013679	13,0693063843056	13,1770716051434	13,0814413185115	13,2099298432598	13,1020805907126	13,0584964166382	13,2114787187443	13,0665345022662	13,1335479076945	13,0743221827272	13,0727478068568	13,0718463983047	13,1523091040279	13,136838289837	13,0424771734796
1010	6,32560463836065	5,13282362037743	5,04122372390345	4,95838052426219	5,18082950875258	5,05407263406297	4,87449274759724	4,82396490795087	5,82880151963533	5,13876247886749	4,98231636125392	5,13282362037743	5,38133427988648	5,07241792863346	4,9374457883185	5,08470637132512	5,32608668234109	4,98411089133274	4,57175978347231	4,99442636079312	5,14871543357728	5,18082950875258	5,05408678807263	5,00246585924486
1011	7,45150420872839	6,96160335002787	6,9857046611913	7,01267484256507	7,08920581568961	6,84523861887077	7,04511899912498	7,31684054606871	6,76325951228381	7,08519581774298	7,12552064392551	6,86013179515288	7,20888738980378	7,20939699951849	6,93073031478567	6,935418654728	7,34326521996577	6,74466256130012	7,01602676510931	7,44249236246864	6,96273360098626	7,18941134602968	6,98278516595948	7,21803241664976
1012	7,46319699677426	7,28782671413726	7,29531359456627	7,27327997219657	7,2142615333961	6,83337654728503	7,15397222716593	7,3888177396154	7,06862782626923	6,84737712844273	7,19884547859182	7,28782671413726	7,40759803097631	7,33817525378268	7,18940934056076	7,24531268206433	7,35790131071419	6,97038777727464	7,12617354391791	7,66525962049111	6,88329024432397	7,37856085188188	7,13152240967495	7,25747706135707
1015	6,28320154489307	5,41657884699681	5,12942176862581	5,12921427502289	5,00930485907345	5,00846411399272	5,26978589834031	5,17274921369267	5,79706190556487	5,27718414460369	5,03216179140612	4,93065797645345	5,00930485907345	4,98411089133274	5,20379726889951	5,26278945277128	5,27326303365472	4,74287972296022	4,87882265376747	5,11583549758419	5,26510063734474	5,34368818393671	5,07760479189557	5,47250160086799
1016	6,39251723025045	5,17918249357814	5,15229966137451	5,27718414460369	5,18082950875258	5,17516861626479	5,10485429239029	5,05674779055939	5,98381905676937	5,05314011821846	5,30929842263166	5,11583549758419	5,11417520173739	5,03134392445825	5,2243764054335	5,30929842263166	4,94210013646394	4,8407278992677	5,12015578431236	5,24340398784604	5,3459912734678	5,13368856038437	5,15457070077263	5,23089070205871
1017	8,65580300040428	9,10016694673755	9,2579235089591	8,45463644046431	8,67851607112199	9,07515275289142	9,254744296487	8,84632790094958	8,87545327859495	9,22120867061496	9,2782649945259	8,46168843010394	8,87908657375834	9,25631111272207	9,08887761050681	8,88509390007775	9,29389561759126	8,68222844249449	8,54805404462027	9,48753186447506	9,4332969825679	8,70922157628865	8,73898269027717	9,3163298122157
1018	12,8591303872693	12,9183117553248	12,9809605076669	12,9807926609407	13,1804657597681	12,9703355362389	12,99926039809	13,1042667761608	12,9775807965322	12,994101271429	12,8608112610453	12,9558973914635	12,9605448769163	12,9333343173022	12,7103680212628	13,139399911207	12,8917551919747	13,135307377394	12,9901580999003	13,0551481615427	12,8513219999652	13,0423561096156	12,9040735329644	12,7792954571086
1031	6,54175796614885	5,75268248808271	5,47644086332929	5,80473195148394	5,37365318163173	5,58866041796705	5,30374163313114	5,45823964282244	6,78045457320993	5,37365318163173	5,63800199081124	5,23305312586125	5,53601621369503	5,08990220090313	5,31301105206828	5,60789788645983	5,72154617641755	5,49938486180949	5,63630909753297	5,5174838002628	5,80153878082637	5,4187162317337	5,25455570277792	5,6399157528
1033	7,94227084635232	7,33550052296935	7,34717558968803	8,12535179455286	7,72376979744828	7,29776012385033	7,30546061884188	7,57215475092509	8,16034939901768	7,00649176743364	7,48179461061853	7,72059760294575	7,8914577999689	7,38462329421201	7,31344716705207	7,46770442419144	7,44166354096347	7,54994553152143	7,97255247981569	7,32312892209516	7,46206539296362	8,00126453221165	7,55569691220731	7,36602050385194
1036	10,0956243960919	10,0216954968735	9,72861503999463	9,65883367577669	9,74383725741848	9,89351154879976	9,76639185341195	9,76597542105787	10,0424712602045	9,65404072131011	10,0624575500554	9,58018704322782	9,85149009029345	9,85227226661436	9,6575984890803	9,68832225058332	10,1127755859923	9,47141241094609	9,89931167625129	9,815557394323	10,4431786906792	9,9268511344452	9,73714989373707	10,0158701872622
1039	12,639482320838	12,6767082653431	12,9265391637052	12,6225319646634	12,8356558515721	12,8189063367839	12,8539670146703	12,8053123356481	12,4377064236958	12,4226210736644	12,9277585921594	12,7758174437967	12,7687927072082	13,0019913541805	13,075718476499	12,8363878648732	13,0339511011675	12,4223259220707	12,5109317021695	12,7564175294484	12,7341255587119	12,6124526609832	12,9141978599664	12,9765572108911
1042	6,57905776412914	5,51441865978407	5,71444939415993	5,87119627351862	5,68515698051381	5,75184286685921	5,68500226388587	5,89531622266861	6,43278432886829	5,50467435816951	5,56975564576397	5,30929842263166	5,67467717337128	5,62690060311873	5,56913271486955	5,55459214947189	5,51134294427791	5,30996633816025	5,63630909753297	5,63515177216883	5,9177934831525	5,86150155845669	5,59624302312203	5,42279284767678
1044	6,41034795948291	5,19970240800439	5,18438921903626	5,8155511580921	5,53783444760676	5,41593592863975	5,19209143715066	5,71788951226373	6,30442435923535	5,4077446681506	5,60311943210177	5,45170755724605	5,73159458389298	5,58325664865887	5,37718733649208	5,46847123157597	5,59823704901943	5,46847123157597	5,54077655073155	5,24340398784604	5,72032249760543	5,68793546054557	5,8290923484461	5,42279284767678
1045	6,06680506423614	4,919720384635	5,04122372390345	5,8481689121227	5,08728062866039	5,03134392445825	4,74136341179902	5,05674779055939	5,84173657300066	4,88188354493136	5,10554923993806	5,13282362037743	5,23221238078052	5,07241792863346	4,8833555649911	5,0647945462202	5,06396623035045	4,72131601823305	5,43887797061603	5,11583549758419	5,31677845220361	4,94882968127616	4,95271160968235	5,11929084430541
1051	15,9909242591492	15,8292595545694	15,6696907896427	15,8720250364359	15,7753753644983	15,7404512493025	15,6797047830448	15,9298136876471	15,8347176010081	15,596929125225	15,5303752945637	15,7820876366284	15,8215959418448	15,6456379579413	15,5351660744738	15,7870131602439	15,8662284995171	15,6910245177147	15,7871244414627	15,7187432424911	15,6797276697241	15,8596399099015	15,7013227032823	15,6152935781171
1055	7,05103391749603	6,91271541247946	6,72036679658108	6,66928901885942	6,57026961208634	6,74523919191525	6,56296663428258	6,74209861396484	6,53162589450412	6,61613069083756	6,50064313462529	6,07653851396516	6,62549180666643	6,87386674663499	6,21714184359306	6,44711481701925	6,42362107134149	6,11154327785188	6,40823883311581	6,61142300417598	6,81411468106122	6,37585861962592	6,140826527583	6,01234573686671
1058	6,46684814105615	6,31735622729894	6,44268980653665	6,91785004035655	6,60069819310536	6,03591856670176	5,79688147530196	6,77138775593655	6,65975575040235	5,99964760031998	6,27835340558916	6,08911630785784	6,42394663062042	6,5045543928355	6,73673203866616	6,64315733168736	6,03209674750289	6,15270572381101	6,35302572077762	6,18585942191008	6,06451985116429	5,9158912716905	6,38767428694819	6,26624490241077
1059	8,682469272555	8,07473959584379	9,03825586908265	8,44424916959484	8,42121666593459	8,60300888713261	8,45630510128382	8,55728613299573	8,10994463880876	8,53658044562685	8,86718355192338	8,18887219789502	8,46027666072455	8,95796504588611	8,72199054535312	8,49549400968978	8,59439844670927	8,37833366912354	8,5267679273774	8,39657513150094	8,31149375181189	8,46909733539784	8,36726221641048	8,19812004735938
1060	9,24986148866582	8,49903327158214	8,81515311066129	9,03579448736087	9,24707655426569	8,80134057313975	8,6293144189878	9,04841183884063	9,30244161293334	8,46121401650133	9,11274200145072	8,57190701742249	9,25964413295603	8,67096618872451	8,71135503360031	9,13731832598929	8,74517542161409	8,71394016116707	9,20961443626049	8,49478325617202	8,85086640967116	8,84735002943005	8,97447114505092	8,83590777781571
1064	11,1435175521541	11,4883406003406	11,4026614953122	11,2004111564219	11,0630747498718	11,2869881798231	11,1877280389103	11,1715069379891	10,4040419446127	11,4514344249889	11,1790249636735	11,0002603589414	11,0938131278828	11,4960117122008	11,1673158611544	11,0908537090467	11,5351147667533	10,8382817249153	11,0965654339348	11,2681766454384	11,2947683397121	11,0842053847546	10,5488625985203	10,923256799506
1065	6,925427461452	6,50447494261386	6,35157566887328	7,12436482482873	6,60069819310536	6,45619089905368	6,57183877370568	6,76113489010287	7,06862782626923	6,30651800169749	6,77564820683483	6,79693249631165	6,69786872044572	6,65964383376094	6,49695405735831	6,81330390167428	6,68674265027411	6,58436451085742	6,883250630873	6,20771873014208	6,6516245006516	6,65854863322467	6,6144420040203	6,37171139299374
1067	7,82588435545936	7,86717788598187	8,26946927691957	8,03628536818307	7,90750326530706	8,032052415407	8,31957373916882	8,02093560939552	7,52631705357872	7,71661818440384	7,99344782276448	7,98037765782647	7,91519195097194	8,3803836276569	7,64787998719598	8,084662952972	8,26428258802542	7,48529531543869	8,09277557279062	7,7189345660302	7,62013787355718	7,97203702653507	7,65310261884504	7,38234465581928
1070	12,2218093589411	12,2756018065061	12,5236406346106	12,0400963252278	12,1400842314173	12,4195978206838	12,2714135716103	12,3010997335581	12,1533046599671	12,38942953332	12,489412426566	11,8543393740464	12,1409847205713	12,5317992491539	12,4924731057462	12,1491112987869	12,4323562985788	11,8355836694441	12,2429760478305	12,142768659411	12,1545690954986	12,0688494384272	12,1652724093998	12,2836071312692
1073	5,87053106439835	5,17918249357814	5,72522418689311	6,52395997691715	5,67318092487094	5,64489925362922	5,88132720709919	5,59409542812148	5,95593246493031	5,18082950875258	5,42472370005321	6,06680506423614	6,03318989686834	5,32761922130978	5,62224767957124	5,65941234684392	5,62049537992897	5,58866041796705	6,21714184359306	5,11583549758419	5,26510063734474	6,26858567839916	5,74748023824971	5,17187164637901
1078	9,8529428245272	9,32585075910804	9,17897985146313	8,86356511830679	9,12783557888026	9,37686287000213	9,23244848647254	9,37953157941663	8,50846616775934	8,72800618845076	8,43855238078226	8,03651421285363	8,72933326621531	9,05332939673686	8,1541781324313	8,46401747972946	8,67224904464594	8,29972950147832	9,1681864881204	8,40258935699509	8,29013077889442	8,655961669188	7,98501106318903	7,665527428184
1080	7,70347997247327	7,59443297938241	7,64668492719365	7,37537755620519	7,69925379094537	7,64602683560231	7,44244889525969	7,60381386636909	7,72503319185588	7,72406822119867	7,84837840847756	7,62888207915258	7,9183768504471	7,84869986397013	7,70827399208857	7,62734582490525	7,82092693622469	7,70116532330344	7,62034738676542	7,77805999038637	7,7921457424621	7,74407493765662	7,74059259295761	7,58290890547847
1082	5,34752318658817	5,13282362037743	4,95413557050098	4,88092172771832	5,27124339805554	5,17516861626479	5,06738609790583	5,02022970856548	5,19970240800439	4,95838052426219	5,10554923993806	4,93065797645345	5,15457070077263	5,15890235764123	4,77809781967319	4,99813938218565	5,06396623035045	4,8407278992677	4,97368528906823	4,9680927873405	5,28884733678681	4,99630068686908	5,19477103937536	5,25834412777008
1083	15,2154533421649	14,9487288254407	15,1556293631923	15,2204041612085	15,3841546775885	15,1787146883616	15,2040715752218	15,3926622812203	15,1787146883616	15,1556293631923	15,2724342598995	15,3343856162517	15,4132773272292	15,2080698487161	15,2155120144265	15,35040324903	15,1422759939899	15,4301323140605	15,251213643095	15,3205233038917	15,0187554907766	15,3396929378532	15,3751432408306	15,2350211335574
1084	6,43096423437265	6,09129912917918	6,08679518901457	6,24063175280917	6,57690695242037	6,20810045910524	6,08679518901457	6,39251723025045	6,86454498400693	6,29037546615309	6,43574445582301	6,21598635406811	6,42394663062042	6,01875865243046	6,09085874410792	6,4897796647123	6,17415544521739	6,01263914008957	6,55851332621803	6,03760279076601	6,23338205306644	6,42477353836984	6,26066500188656	6,15346245083937
1088	9,97964384411753	9,33678485400146	10,072963023503	9,90123454114469	10,0102594793902	9,93747423461182	9,88555723092201	10,2016551113513	10,2102433027869	9,93150079590494	10,1276513085163	8,86299600535448	9,88446611212883	9,81284278754377	10,2085050199397	10,0635102101055	9,57882762929886	9,6940029271782	10,3678142074755	9,5069696086504	9,4915210279194	10,2349714749597	10,1726973807436	9,69638261438214
1089	5,2690365159967	5,37859831365318	5,04122372390345	5,11583549758419	4,8407278992677	5,19820799316924	5,2465944096504	5,12232362266375	5,1469167250925	5,26204270660473	5,28808156473202	5,02295266621461	5,23221238078052	5,15890235764123	5,12097365126023	5,16453736276681	4,90840125414725	4,91360087933557	5,16304674872562	5,06738609790583	5,20379726889951	5,30609525620072	5,00484130476014	5,11929084430541
1090	8,63652850146273	8,5324053996591	8,54319080536159	8,71473869351527	9,0878763848111	8,78008740810037	8,75872103691492	8,72784079076702	8,80230130978246	8,61589221284069	8,88510762283576	8,19541519554001	8,81391190290711	8,68214723706478	8,8388611887594	8,56180315462243	8,68279585393051	8,58072175649056	8,8926591055696	8,38018662586258	8,5807721048955	9,01559177604547	8,95235752831284	8,59277323789732
1094	6,33335967492947	7,53516850143581	7,06863194889252	6,27409528255717	6,87829657129407	7,45732603157647	7,33598930652148	6,77138775593655	6,41034795948291	7,45925432450509	6,71773211480287	6,46715949414619	6,73329247676922	6,92419848983341	6,74481979265159	6,29578917309592	7,68502894500065	6,13094676318684	6,97297403913766	7,26084864292361	7,71134386242078	6,92769747719715	6,62662638880602	7,43098464533204
1097	6,29320170361796	6,48904169433758	6,14891265702505	6,25749183268178	6,30688322837377	6,51714039857426	6,21714184359306	6,07987211312746	6,18852305065066	6,233812967409	6,37166410635918	6,140826527583	6,01253747713998	6,33643138202084	6,23468346453597	6,32605973290419	6,62401811664688	6,12123114078542	6,66354600426968	6,26389619347252	6,32747711637889	6,24966602072072	6,27902657102826	6,83030085600177
1098	5,66556147268837	5,8041928241628	5,77832862046449	5,67089118673935	5,78164826955168	5,8925737979747	5,9001259008045	5,84236718420612	5,71849366100103	5,78761383491034	6,11232929623028	5,58931738946114	5,95320044522212	5,95593246493031	5,88522075154144	5,81642568487251	5,83360451316935	5,5585651031188	5,66902905299582	5,55351321806095	6,07941498321826	5,68793546054557	5,67467717337128	5,81955054394962
1102	6,6144420040203	7,01292583371622	6,77011689618213	6,47045710294905	6,73140962055871	6,66872229953048	6,53180413011447	6,85456148502937	6,18852305065066	6,97118418196196	6,5661280035159	6,27611991142868	6,89892069527444	7,05548601685391	6,64155544917231	6,44711481701925	6,81708759371045	6,5704668770982	6,27687525415092	6,80423315956243	6,45518424862777	6,35129493089669	6,140826527583	6,75016306469815
1105	7,51419522657074	7,66280617150642	7,5762366833432	7,50483797424016	7,24120949939194	7,55572599339615	7,53301358266202	7,54644267978162	7,30448413567334	7,76018560251793	7,76038745671418	7,28782671413726	7,63827207949057	7,98271847638025	7,60548172011115	7,55785242073506	7,83990505122805	7,21484624614231	7,62847054032852	7,30378741737104	7,37367647496259	7,50018276831899	7,11950728628943	7,43098464533204
1108	8,5564525538011	8,70527425903625	8,79114954670879	8,60790155343538	8,65313216125913	8,81003147534623	8,42978651218252	8,35030116767217	8,24725459468844	8,90898805503555	8,84598383845703	8,75371662211427	8,74076663169243	9,10016694673755	8,8757018933225	8,17921850299127	8,90678937419628	8,06695137384317	8,35893157788151	8,36805613594329	8,72381631820128	8,70922157628865	8,38395434178076	8,58109724156832
1109	5,02300004406148	5,24186104072333	4,95413557050098	5,11583549758419	5,46642196928117	5,13876247886749	5,15801178885821	4,9517497924693	5,16304674872562	4,88188354493136	5,00484130476014	5,23305312586125	5,30929842263166	5,00754635122897	5,10308385868655	5,18819718258795	5,17108585357687	4,93547784760534	5,02773339115361	4,9680927873405	5,20379726889951	5,0881845899562	5,10554923993806	4,88287715917946
1110	7,30116659961172	7,09769179916164	6,90208172788113	7,18205570478103	7,26202172832969	6,93559779792027	6,57183877370568	7,9203398618708	6,99311535619143	6,88741790436761	6,8007915663963	7,39437668052703	6,65927625040569	6,89619714579961	6,41633898409274	7,16900240920501	6,75659511969987	6,91156141146994	7,48948892491411	6,17082455012582	6,88329024432397	7,25599742960597	7,01042837073758	6,4138623867786
1112	6,59224034035326	6,75506159947957	6,36743557270564	6,54320664022681	6,6913230669045	6,53077178901094	6,51895484055262	6,58505993547738	6,77254997289431	6,4877335388429	6,59615667644974	6,6913230669045	6,65927625040569	6,38767428694819	6,56494084670453	6,47796171286298	6,66464223087857	6,61414805578972	6,91153722187025	6,76054223713029	6,81411468106122	6,62401811664688	6,73119513208769	6,45811979516182
1115	11,6659234642607	11,3795349186821	11,7622951338894	11,5589497298597	11,5940180193651	11,5667132434863	11,7219775633463	11,7721415449587	11,7014004865605	11,6449177634528	11,5257674546794	11,4208246038366	11,6489282769818	11,6289147465394	11,5195061813863	11,7412704744697	11,5239237073365	11,7543544164368	11,6532400432032	11,7937724655523	11,4620242469994	11,7561373781302	11,6053434523755	11,4368228249609
1116	8,03083904412972	7,7660660674287	8,05703968286577	8,0301434188454	8,23581993761426	7,98677866745478	7,91098270294533	8,22997823733868	8,2012639523839	8,04337929300351	8,13155381080838	7,87348911162815	8,16689262974462	8,09274670663355	7,98046689058494	8,13412118232721	8,06816501166993	7,87899510940549	7,90568005248369	7,8546577904142	7,80902541467216	8,15868268103143	8,00013005165493	8,02517771346108
1117	9,37012524141866	9,16664388672523	8,58315132884858	8,95318973301799	9,00353555154375	8,86687459965885	8,89808367783198	9,10656246813079	8,98879671955962	9,09958228170235	8,93510424240291	8,85324188121465	9,13453016904364	8,80335764776497	8,69657833865787	9,04713886742009	8,88499541032421	9,01466235087229	9,09776293296965	8,85549829024928	8,95650955082898	8,7345305370313	8,9545793259947	8,7291223394327
1118	5,19970240800439	5,6210066240068	5,55329506329669	5,19901763821673	5,52407043358315	5,4315842683068	5,36548467602662	5,52275081606263	5,19970240800439	5,42107877363165	5,384609200259	5,13282362037743	5,34456575125037	5,55274530080866	5,56913271486955	5,55459214947189	5,32608668234109	5,23221238078052	5,28815811614331	5,48126111143693	5,31677845220361	5,51506157814114	5,31000981902162	5,47250160086799
1121	5,09264234641733	5,32085697545118	5,07760479189557	5,31132433533259	5,46642196928117	5,17516861626479	5,08470637132512	5,05674779055939	5,05041869164708	5,13876247886749	5,37138380552293	5,30929842263166	5,27203959901169	5,34299323638894	5,475407079383	5,38749356168116	4,94210013646394	4,8407278992677	5,36707605507966	5,01749975525575	5,31677845220361	5,18082950875258	5,03046635714459	5,33271030885131
1122	8,7997022621782	8,47771391031304	9,00332274687402	8,73589445068005	9,01228893405626	8,82859061782294	8,99764845111704	8,98023774849789	8,96774200677007	8,89036659365829	9,13798584523519	8,65245708985155	8,99318241264476	9,15274556704554	9,25208260481599	9,15571505984989	8,77792253813801	8,61304065243754	8,88759341174904	8,71445772072925	9,0902361906341	8,98891323241263	9,18603153105739	8,94394687647132
1124	9,712632480079	8,59081590275301	9,43417314609779	9,78363401962893	9,48817675889268	9,1820824281803	9,23327456437847	9,70146770571427	9,57808470881286	8,93972898642339	9,40707760191639	9,79946314973652	9,73967067409404	9,52856043857847	9,41186906198551	9,47365364135745	9,32932651299262	9,5094615777232	9,75652212503256	9,21070131259756	8,40811496297258	9,89879478587314	9,63409309221132	9,30548387556949
1125	5,0517654021863	5,17918249357814	5,18438921903626	5,03666142968012	5,12445498321652	5,07690846765336	5,30374163313114	5,14080780850924	5,03216179140612	5,22121265455083	5,30929842263166	5,15715911791822	5,41944487451407	5,27496730821775	4,98459961993324	5,27579645644432	5,27326303365472	5,00293185534962	5,02773339115361	5,36766750457176	5,45620371221985	4,94882968127616	5,12696858729287	5,11929084430541
1129	10,0441959294851	8,7098512134749	9,69423473982951	9,49684472128871	9,87599001225884	9,34911826902543	9,19662644086705	9,82371611225005	10,2945088796191	9,24468285507335	9,86054133463102	9,38650474736086	9,9733740285437	9,40372863971519	9,75328805039081	9,69308102959346	9,15265194225489	9,52940307670522	9,61373711375699	9,22711711630462	9,1967344107997	9,73797672028813	9,79793652100053	9,30548387556949
1130	6,95803462653598	7,06487002672682	6,96784853896375	6,70414510824563	6,97259239037681	6,88153876346109	7,04511899912498	6,8842543311616	7,02774640814251	7,67528694168312	7,22507519745919	6,6758034839355	7,23426647485866	6,95100008778015	7,01292583371622	6,61276236944822	7,15455360487416	6,41862381058605	7,11409799975306	6,65858567480562	7,27464356203482	6,90421365848504	6,6683330995029	6,83030085600177
1133	7,44549059666339	7,42934761040783	7,00306781606364	7,1506234388801	7,08297462910758	7,30713996260477	7,24489949556243	6,756017158348	7,48998972199228	7,20995430945001	7,5573784656414	7,22454407566545	7,45640815589048	7,24954454627853	7,18057849667508	7,03198496092109	7,66799746717605	7,22631268973968	7,83060672520726	7,25493980544647	7,76373692665637	7,47254410428148	7,26130375943339	7,38234465581928
1135	13,2006177211644	12,8440927782201	12,9606682762333	12,9596749274648	12,991680720071	12,8618878588322	12,9124636642956	13,0744147586673	12,7663617042925	12,7970684654945	12,631825109215	12,7748753491098	12,7620581237605	12,804553448466	12,6146772131553	13,0897011699134	12,8216528372975	12,9501118248451	12,7748230868634	12,9218492762209	12,7709249028957	12,8692647806971	12,5668551703565	12,8440927782201
1136	12,5518696884768	12,2724810632474	12,33955356058	12,2785326874505	12,3183597944612	12,2681274038995	12,3284810017466	12,38341999621	12,4253716924164	12,3840178719901	12,4964927155881	12,3748186241267	12,4835500526038	12,4129478138527	12,3183597944612	12,3925520796624	12,0974637537832	12,4970831774702	12,4283829248757	12,3086864548541	12,29362987183	12,33622485276	12,2260575889543	12,29362987183
1138	4,72927301628187	4,87011479768471	5,11748251275863	5,14787468849654	5,23441394553192	4,96413795577286	4,96118065389339	5,21869733718487	4,676591672243	4,83024214847947	5,12764024001634	5,19970240800439	5,4019670560335	4,93246945764942	4,77809781967319	5,0439159580551	4,87883081263808	4,88884769447269	5,14552368776282	5,06738609790583	4,89968974292258	5,13368856038437	5,19477103937536	4,73853835101094
1141	7,1367725389193	7,39709332332092	7,41270544332662	6,91785004035655	7,02272486275648	7,29067399034253	7,35633911122406	6,95703510539509	7,10353395453226	7,56909791211333	7,54361488982239	7,04904919191644	7,1412327691438	7,49808678004574	7,28462734598828	7,08920581568961	7,62041016831238	7,17390389601178	6,95559191765606	7,44953709240168	7,8437619604007	7,29825856534789	7,37981477933976	7,81185981845578
1142	16,2696884328335	16,1142453969199	16,1205246327251	15,9988246717254	16,6542940700817	15,9833118484837	16,0200011140961	16,1137256443578	16,1141981820566	15,9302406535559	15,9234229885839	15,9754041342837	16,2108061467605	15,9988637079236	15,9234229885839	16,1802207674917	16,1697167637157	16,0130316847531	16,1142217903718	15,975320899712	16,1142453969199	16,1377806070534	16,0334436228179	16,1142453969199
1144	6,44958047458521	7,32471691207158	6,52136628612618	6,3323649208437	6,83283773254272	6,65988345817582	6,79205890005434	6,76667922000172	6,64261060128395	6,74655785975794	6,83103041591752	6,38857514540762	6,79821898977991	6,5487844333062	6,52762983695605	6,58753713171065	6,98863604593202	6,5390349921541	6,84893599574752	6,50099976289376	7,34350463870404	6,87588830049974	6,68379495459575	6,95012535374295
1145	4,99626072012196	5,32085697545118	5,04122372390345	4,99626072012196	5,10554923993806	5,11929084430541	5,12097365126023	5,05674779055939	5,1469167250925	5,18082950875258	5,27124339805554	4,93065797645345	5,23221238078052	4,88287715917946	4,77809781967319	5,12445498321652	5,00293185534962	4,98411089133274	5,36707605507966	5,06738609790583	5,20379726889951	5,26429374880862	5,05408678807263	5,17187164637901
1146	5,71111862283052	6,54789436459058	6,54795477764275	5,87119627351862	6,63895299237374	6,49532167734644	6,74869529251428	6,24570512826652	6,12416682015586	6,60207023612306	6,4942658821955	6,28383409588507	6,61156900510222	6,49269403094659	6,43278432886829	6,41497183158659	6,30153663616832	6,15270572381101	6,33475516116521	5,97788245949251	6,76093062249438	6,20697836570368	6,38767428694819	6,52136628612618
1148	8,57379079812214	8,53795143363413	8,45468233651624	8,12253397034182	8,54370068916096	8,24887148782217	8,36716342508011	8,44371784919184	8,69229784493721	8,57224410230712	8,39402302058775	8,20717788248073	8,73244264305232	8,30327031186473	8,12776885165797	8,71506114618972	8,46614158847112	8,25307798217993	8,34473456894147	8,30166132843721	8,5952210122644	8,32695457602638	7,79387903700484	8,39393365034621
1149	7,09241937899281	7,47373080963389	7,24565438287934	7,21197252604267	7,3835001672635	7,26953490069021	6,91416372592043	7,1609089988061	7,60254580809295	7,17030383148132	7,31680971366153	7,34952042151549	7,68876342656004	7,33168665628623	7,00010567705072	7,09499081242697	7,40205330284215	6,98023944617969	7,2822747376022	7,51898051479261	7,11517721922646	7,6777249274019	7,27638180753006	7,68506021045662
1151	7,43118463488945	8,38487550400113	8,3055685861792	7,50483797424016	7,31050602088114	8,26461450053619	8,61159589532723	7,3504768800789	8,00672814866496	8,46970456992971	9,0864508620549	7,3705617545387	7,78616030363556	9,1342335511889	9,09987893299557	7,85295845389546	8,25632738925845	7,86630910074386	7,09602963103766	8,89438096848809	8,12459649526126	7,18941134602968	7,93838501178727	8,91342192325182
1152	11,5090406837753	11,2127057674953	11,1590084315569	12,0816782788573	12,1576650335919	10,8773472214926	11,1569565200294	12,0436183396941	12,2141830639848	10,8628530153153	11,128721819445	11,33125683083	12,1387788006021	11,0111928631838	11,2250657619892	11,8479120209239	10,864402214822	11,5373672284503	12,0536341455454	11,5331405965853	10,5969990859678	11,9725544336494	11,7067050944074	11,3814129353887
1156	7,77178988604454	7,6554733459798	7,86620822271567	7,85488320050292	7,57800856277925	8,41144920817264	7,70377229032888	7,37428413904496	7,96626686178011	8,27211968584568	8,38414252271953	6,57780654928558	7,75647067676696	7,84087740039011	7,84889758694228	7,57706521811188	8,50902104723627	7,42139743719058	7,59625446329198	8,02956306515812	7,7752294923196	7,79441313777248	7,28222407198464	8,02517771346108
1157	5,59823704901943	5,66556147268837	5,89740704055377	5,71564443805587	5,66252644848003	5,58866041796705	5,73159458389298	5,66287609368525	5,75292986517205	5,75184286685921	5,84554248238497	5,51441865978407	5,85121278467525	5,88521965330695	5,78124347143363	5,49882118355522	5,9380059792268	5,41389799937909	5,66902905299582	6,25117666608677	5,48358682860861	5,83416370132612	5,46099247720598	6,01234573686671
1158	10,7534675159329	11,9032960304261	11,5327819909311	10,7297671067877	10,4288487986469	11,5884965866656	11,61609109693	10,2450731105959	10,6127811841151	11,2816828277191	11,7542400826796	10,3368120534111	10,5418059884768	11,5174561903732	11,2293340404993	10,6207728879609	12,1243501012039	10,4222671835213	10,4918301175413	11,3559994496589	11,9050929040968	10,5141298210203	10,5761104401116	12,2281852494309
1159	8,119004684627	8,2342135028277	8,21442967735454	8,04761187815825	8,29645434915594	8,25357439549056	8,42846992589375	8,09996894812733	8,42705167807572	8,35999084895866	8,35274919201128	7,99465098559843	8,33071839603196	8,22357228650004	8,22145695834672	8,23331528433894	8,55420450475004	7,98686396785971	8,18733052477354	8,67204289700225	8,14558596044045	8,29100387792608	8,27011374165707	8,80808713162788
1160	7,73966509764616	7,77050401006702	7,41270544332662	7,85993667540672	7,69112474405202	7,82418415810513	7,73707843178583	7,54370167975157	8,27008844398771	7,71661818440384	7,89096963049361	7,67794523474404	8,04693665105746	7,73331738757277	7,61184563121661	7,6234985064135	8,0563706149257	7,5867235463331	7,89269078072533	7,8964691036702	7,72592324327938	8,12737389540229	7,81471638233428	8,0604764487553
1161	10,7053941867443	10,3979975811076	10,4835315395222	10,6795974800212	10,7669554540339	10,5725041001472	10,6266691247416	10,7213994032557	11,0775431573942	10,3204677931163	10,7367355651056	10,4243194033081	10,9085113085559	10,3694049593698	10,4207330328897	10,7049526702432	10,9597153300668	10,3105733317387	10,999300038327	10,8061261306671	10,3073765433131	10,8678009344655	10,6685777318937	10,794283450069
1162	14,3777180725413	13,97285789115	14,0470290593788	14,4466829317612	14,3262912922089	13,9378882449378	14,0826698290865	14,2666740427586	14,3361243746316	14,0132027467856	14,2074858652999	14,5683528931039	14,5036674913425	14,1863342878426	14,0785780815248	14,4539026881443	13,9644446139242	14,6795095761802	14,3490603025412	14,2213522966008	14,056382798764	14,403865619603	14,3824318358923	14,1239966705703
1163	10,791273178396	10,9855050203951	10,9540457629229	10,992395951509	10,9679950790917	10,9111124556775	11,2670608614688	11,0348192403825	10,4171123721514	10,6672774354946	11,2146268995744	11,0018283929422	11,2604929808937	11,1039880478398	11,0609046001991	11,0990371087771	11,2742247949326	11,0338532323951	10,8269444762438	11,6513035023246	10,5246890218791	11,3087876543155	11,1604055942361	11,3944428162157
1167	6,10429650492093	5,69234764343014	6,13106902453073	5,48946912803641	5,63630909753297	5,8925737979747	5,97771631226584	5,63930547046815	5,68328256499127	5,83825656794123	5,9734574922735	5,53066348876079	5,67467717337128	5,88521965330695	5,89641486510187	5,90800636404176	5,9730203100311	5,42350116838817	5,47186548600744	6,13654188628071	5,48358682860861	5,84605056861612	5,75861152450562	5,9992535109841
1171	6,30919482328184	4,98411089133274	5,07760479189557	5,12921427502289	5,32085697545118	5,15801178885821	5,12097365126023	5,36917820084883	6,24861041675982	5,05314011821846	5,34456575125037	5,41690040618066	5,81106360030159	5,07241792863346	5,12097365126023	5,37511584000489	5,40120128397871	5,46847123157597	5,47186548600744	5,48126111143693	5,23221238078052	5,62541992208085	5,40980745294061	5,47250160086799
1176	7,11464643034588	9,0287452108909	7,70538567859599	7,01267484256507	6,69544586420589	8,19480529623939	8,64836240690697	7,13172885159183	6,98748175418981	8,98408288640339	8,73387477175443	6,65702751166722	6,68933810843035	8,61709460411648	7,59301440221234	7,14673656076871	8,51700025633348	7,11949881472795	6,52737338457114	9,43511660758521	8,92484191487798	6,25810426591115	6,83462755140333	9,13916620176045
1178	6,43096423437265	4,76072486839536	5,00087623615676	4,83667585340078	5,08728062866039	4,92178097552488	5,00388850440084	4,98681067164489	5,8722264720348	5,11929084430541	5,00484130476014	4,83024214847947	5,07241792863346	4,88287715917946	5,16304674872562	4,86806044173438	5,37587197945115	4,8407278992677	5,07596784585869	4,99442636079312	5,08657755288688	5,1138939680994	5,10554923993806	4,96902477955002
1180	6,94721666958311	5,04604031674048	5,05820920880613	5,59548423043566	5,58173851994657	5,05407263406297	5,08470637132512	5,78495264603387	6,34964425743641	5,18082950875258	5,24424473292677	5,55796822564113	5,98772548859074	4,98411089133274	5,52345389183614	5,9992535109841	5,27326303365472	5,90283580582196	5,50769348723736	5,2835066561588	4,89968974292258	5,93852668447943	6,01875865243046	4,96902477955002
1189	7,67489209518861	7,83551460693539	8,96106420147609	7,32820179324902	7,84979094454962	8,58425572262509	8,23335114025554	7,5412063679454	7,23981211397095	7,51050034781266	7,51708105843094	7,73772842117202	7,25521106121419	7,97836859503442	8,60112304347316	7,7746359458386	8,68784087397734	7,12562033272896	7,54973768072995	8,09277076911774	7,06852417174072	7,40764067247686	7,70579677213702	7,89516712410977
1191	9,14173399445385	9,07916155500217	9,10353207092463	9,01021614339673	9,17611725073558	8,94347342587002	9,00930811732432	9,31416441565346	8,97299722088402	8,91391273468061	9,19988520786432	8,91990583544248	9,37867080705421	9,08363538753777	8,95869390660918	9,22039352607829	9,2342481772837	8,78949533132427	9,09543440483709	9,12281363655356	8,88374060924317	9,2230799228619	9,02982676401189	8,86731539378891
1193	6,999052713694	5,8773446600237	6,39211006254942	6,54320664022681	6,6144420040203	6,11388109377546	6,06946271196411	6,83341716175101	6,76325951228381	6,11232929623028	6,27835340558916	5,93358935250673	6,35872666568217	6,28943945305347	6,44228963966624	6,59940759989927	6,22551795771834	6,06946271196411	6,41891231462858	6,20771873014208	6,06451985116429	6,7052495767904	6,22138925359556	5,95439225321151
1197	15,8156881750685	15,8999428365726	15,9689588833191	15,7471931338313	15,85345063689	15,9618165573151	15,9909433435545	15,9498804138608	16,0263135066381	15,7188557272681	15,8662493984217	15,6220654886213	15,8596198565132	15,8846746130406	15,9909624265312	15,8998018414342	15,8846548729357	15,5865754360732	15,7472196281041	15,8845758977377	15,8846746130406	15,9302018675286	15,9503399188159	15,8596800121752
1203	7,71791150046594	8,05934261791401	8,09948125326022	7,84548408657766	7,98368250525648	8,4038049180199	7,92536529287716	7,76969763796567	8,13917168187159	8,19662978758531	8,05540160269418	8,14728317662142	8,29225619781554	8,05796531430932	8,28401883532902	7,76908388180166	8,40828852902108	7,68133642716014	7,83477996685702	8,02532812496013	8,54210037475694	8,20489497253279	8,24675913194313	8,58573976062669
1204	7,46774783260551	7,29155083609595	7,51797555766158	7,34924831733389	7,03273418490169	7,60013423603603	7,43619142313848	7,05191552714111	7,45333546833025	7,35057083770278	7,49440657816641	7,13261637590731	7,29106777679015	7,67241074409268	7,5001816953008	7,33173666512554	7,690176265831	7,08888730376118	6,93713831163534	7,63248579776947	7,88846061822822	7,22644931445699	7,49128573176947	7,74522357128605
1207	6,32560463836065	5,91717055225808	5,8559102003605	5,8481689121227	5,66252644848003	6,14891265702505	5,94692754790799	5,4722662699958	6,18852305065066	5,86205497013575	5,81579786914957	5,51441865978407	5,60014011866881	6,01875865243046	5,49221965991666	5,60789788645983	5,75816126227547	5,37827320942782	5,36707605507966	6,00158090036025	6,44366994976345	5,4019670560335	5,17274921369267	5,5161948522069
1208	8,33428495981804	9,30548387556949	8,48823779136936	10,2365991463607	9,38348259759549	8,88689973249155	8,73159875110576	9,17866039425358	9,63602799139073	8,36726221641048	8,69079082213598	10,9891073922037	9,53149156360425	9,34189195684287	8,64808462885351	8,56928832198426	9,76036065293603	8,84199739817022	9,99376004607151	8,43478007518946	9,69576293126926	10,7157819060446	9,70157460283168	8,88125427802416
1209	13,1138284472736	13,5167000846494	13,1829107393875	13,2250797244288	13,1356207345493	13,2583165189398	13,0678820060105	13,048190121588	13,2387549717959	13,0135057210022	13,1439759128142	13,2163381196122	13,2661001766481	13,2053218489919	13,1644650890595	13,0675155140811	13,5379474941588	12,5026093410144	13,2278068837737	13,0131324341392	13,8547915209785	13,2732740850645	12,9930176705405	13,1804657597681
1213	6,22938201657259	5,04604031674048	4,95413557050098	5,89068607712932	5,89321533023538	4,83556404263684	5,00388850440084	5,84236718420612	6,18852305065066	5,15890235764123	4,98231636125392	5,71288033745329	5,79829257414857	4,91247725235222	5,03216179140612	5,63499746803189	5,06396623035045	5,66425424817755	5,69805853257957	5,01749975525575	5,26510063734474	6,47768132129147	6,20092906175665	5,17187164637901
1215	6,14455000095504	5,22365648912384	5,30929842263166	5,95541200892267	5,33925762901782	5,21563062164484	5,12097365126023	5,49882118355522	5,95593246493031	5,18082950875258	5,12764024001634	5,178396700776	5,11417520173739	5,15890235764123	5,27718414460369	5,40912104149046	5,48814792554777	5,02212351798804	5,12015578431236	5,4995004257356	5,54008265135868	5,06738609790583	5,27203959901169	5,35078995549165
1217	6,16185181960778	6,25995031549762	6,19741133466662	6,8748919339823	6,20346094074223	6,25467072642153	6,53180413011447	6,07987211312746	6,52422637778096	6,03904383628895	6,15546174242363	6,52096949705332	6,46979656574523	6,35165381132605	6,1970922587563	5,92585410753364	6,59226136404951	5,95134434795459	6,25002490115009	5,92424874801459	5,75929696465451	6,3857293626968	6,31360465019975	6,33768355367013
1218	8,40822382655084	8,13804479838313	8,02777645305411	8,26400391644334	8,03463781002704	7,98740566941692	8,02817994967368	8,08887035279936	8,35428118754113	8,03588334700718	8,32205570060786	7,83246797721957	8,08908845588165	7,88296585744405	7,83874081649724	8,12524274351446	8,28528134903008	7,76327699334172	7,98589049430623	7,95500720019892	8,41508576528693	8,07858658752592	7,99701158241774	7,9976264889512
1220	6,10429650492093	5,46847123157597	5,50407622096213	6,20346094074223	5,40392587064593	5,6128995249966	5,49683981066375	5,70501909943017	5,85666767324586	5,4077446681506	5,60311943210177	5,36499527230565	5,4865191380271	5,63930547046815	5,44533230920919	5,68267841625397	5,27326303365472	5,10824269681285	5,47186548600744	5,36766750457176	5,58866041796705	5,38066727195201	5,34842324059342	5,17187164637901
1225	10,2051089297581	10,2312002697764	10,2690655587098	10,2461168523964	10,2387284986194	10,2847698501093	10,3024977376111	10,4041275138721	10,1401949766911	10,370644831192	10,4123159878256	10,0295623766248	10,5391262788352	10,5080530005866	10,229146352059	10,1696333219066	10,4611900173089	10,2763428124596	10,1284831734861	10,412163385037	10,7222707625365	10,4805342950692	10,5331236999167	10,3312574116738
1228	9,04426133675636	9,2059853665996	9,16322000372498	8,70603015750908	9,02740403910214	9,22803477938767	9,28440921023137	8,88097628422939	8,86670971108904	9,18320607681318	8,93176849987821	8,72440672604163	9,32600911872777	9,12515548862184	8,95869390660918	9,06363799273437	9,32600719822834	8,54376977324729	9,11901033971773	9,12281363655356	9,27005237752328	9,09909829526703	8,97447114505092	8,87873857881787
1229	12,5339054273054	12,3295536912191	12,403419458511	12,373255825626	12,3905656933293	12,4054487273991	12,4022278336645	12,4455836771613	12,6912273486634	12,4390558471194	12,5428222042641	12,6181249830333	12,6145437013229	12,4598306424606	12,3882624267524	12,4889472483471	12,414325603793	12,5380193899797	12,4311710679771	12,4436917734248	12,4270288691642	12,2880341354318	12,3702164477319	12,3203393519059
1231	6,77882361615197	6,69598407009666	6,68051858711142	7,13987908746923	7,11735590490846	6,7377557018918	6,63760140357027	6,94987553212435	7,09662045933006	6,85747834125052	6,92769747719715	6,84281272290677	6,86192633238069	6,87386674663499	6,74481979265159	6,66012438953391	6,72719860132737	6,59882617311768	6,91153722187025	6,70384303699834	6,78162368053695	6,79121251283637	6,8090575905871	6,56272968065611
1234	11,082924083987	11,6820976703176	11,4460755540765	10,8857553974086	11,2065188318311	11,5739419282919	11,4808205747262	11,0077423312828	11,1885180247771	11,7007211133452	11,5408224657654	10,9323067208527	11,3562091321202	11,4733119274843	11,7046797638433	11,2089793840223	11,9197839820403	10,9901805095363	11,0826540840192	11,6380884382989	11,8809190919006	10,9969076374439	11,1012510098592	11,9813817559531
1235	5,99505384102919	5,4829808649962	5,9166455507256	6,34935171139944	5,81795105213394	5,97869571164924	6,01583599815064	6,1204517249915	6,24861041675982	5,66093746626939	5,93358935250673	5,6702056352259	6,15833700382901	5,8378005595782	5,89641486510187	6,30321366889419	5,59823704901943	5,82166648449768	5,78968639065433	5,77832862046449	5,58866041796705	5,90344608815381	6,11749337795233	5,6399157528
1236	13,509750044472	13,178573561327	13,2837383590851	13,3589172273872	13,4128490487269	13,3277702446947	13,3563089132485	13,4810604823111	13,4959733558601	13,3576090558145	13,4752615503865	13,3889511976926	13,6355912798726	13,4266563334926	13,3854013778956	13,463957334022	13,4006969056993	13,5262771945839	13,5353437037166	13,4555670921514	13,3717536097419	13,6180644701278	13,5720387045487	13,4145748812241
1237	5,77287444165823	5,64978171876854	5,63877112085789	5,89068607712932	5,55358056771155	5,56347079490516	5,33419735849823	5,29111192541355	5,91221741092854	5,57112556655605	5,42472370005321	5,11583549758419	5,32975353240641	5,55274530080866	5,27718414460369	5,08470637132512	5,75816126227547	4,88884769447269	5,02773339115361	4,84906401803642	5,43085562552643	5,30609525620072	5,05408678807263	5,27860773493183
1238	7,83096150815486	6,64321628182977	6,54187853647606	7,8647042302632	7,85911590747875	6,72831418660844	6,55638679661801	7,74847628189263	7,83067470025696	6,63762913545016	6,58096008814048	7,39739748768909	7,79641020816483	6,76817464446735	6,80165126124844	7,48945987046947	6,91962598828237	7,29105763917619	8,02829389145021	6,22997915752346	6,72744397237337	8,01523241217426	7,61337903764846	6,48043392501107
1240	9,60399122093054	9,46849412843777	9,86326902986581	9,6033610746651	9,47076660876767	9,56245832197887	9,8471594833421	9,48553742909268	9,47937439952607	9,70860930382343	9,68364628883285	9,08574582726515	9,51678394014569	10,0577331985871	9,73024515168287	9,78416028870389	9,88003177751463	9,53554117246328	9,52592903067807	9,68880274658298	9,11149693313739	9,62759764659017	9,18998812751326	9,48432074522468
1241	5,77287444165823	6,27885028813767	6,16522630992553	6,03098897048505	5,93809883716886	6,34537804230774	6,35165381132605	5,75135047201833	5,92734776800645	6,21808746633155	6,32455227188896	5,79555078235297	6,14891265702505	6,40305355437359	6,03808953264299	6,06948039566235	6,7053693190831	5,67642006460287	5,75863273365996	6,1970922587563	6,30192665472586	6,05501510011403	5,93199585510408	6,43449319041792
1242	5,42947414992496	5,57923232637351	5,57923232637351	5,24494914115805	5,35557587364846	5,77614420628072	5,49683981066375	5,24424473292677	5,51653333461128	5,61459638459335	5,65204647217616	5,4004982082052	5,71886582119063	5,63930547046815	5,50869569510648	5,3415564707584	6,00158090036025	5,04422519443629	5,12015578431236	5,34456575125037	5,80153878082637	5,49683981066375	5,6617460691153	5,37718733649208
1246	7,49331316375687	8,40720082579882	7,73528487667828	8,61719866857712	8,10238121039208	7,97496093119002	8,34957373874221	7,97136238096893	7,69476931601364	7,92533191304501	7,88712553212997	8,5619315170554	7,96774458582934	8,15361731576947	7,49530558975523	7,56167369267801	8,29184897048659	7,40365965522581	8,29032413893771	7,33693224300367	7,37367647496259	7,86625865795411	7,60717239982267	7,82949173870004
1248	8,68941334672527	7,79218928487885	8,03120600963114	8,90289382579364	8,81631622159418	8,11562840585309	8,46448288464337	8,64741440818576	9,07743349647418	8,04337929300351	8,25628038100418	9,11172575670857	8,84306080607398	8,35470334967153	8,35518730878088	8,71506114618972	8,22681743705825	8,58072175649056	8,82123009264704	7,91203075016097	8,83590777781571	9,13099161617655	8,89967230296941	8,21403664436806
1249	12,1686607647103	11,4384601830834	12,1621968907296	12,0683674355298	12,0208307999693	12,013247206769	11,852446788952	12,1090746387182	11,8031003600061	11,7720791434032	11,8260788965676	11,8573479770148	12,1631121325958	11,9265257418048	12,0689952659505	12,0883296319481	11,9149118891214	11,6360365280481	11,9295811494228	11,3045000300045	11,8401754042239	12,3476486202467	11,7622951338894	11,3507559793091
1252	16,1377806070534	16,0490743768265	16,1697342148075	16,1020759866861	16,159597786087	16,1377806070534	16,092084543701	16,074435530473	16,0748060283644	16,1142453969199	15,9574828652744	16,148569300984	16,2904814450674	16,1697342148075	16,1142453969199	16,1305186382905	16,092084543701	16,0490076796921	16,0568850633535	16,0747504890455	16,1306513205326	16,3136147137453	16,2601223397312	16,1205246327251
1256	6,96229936476607	7,11580569353835	7,02360968965457	6,98186190824259	7,31050602088114	7,08694909921131	7,15397222716593	7,25136350159846	6,96261050851711	7,14950635367026	7,39685778670262	6,97180059191331	7,38661742630926	7,46046798680314	7,05746777250694	7,15643706252415	6,78127206846161	6,77511056387534	7,03609352243086	7,02387320411762	6,70580384648296	7,15140309171657	6,93784192980685	6,94029036052425
1257	9,69689351656725	9,83996004240802	9,52129864976788	9,24675136173973	9,45689234552543	9,56245832197887	9,61148322579793	9,95015565495383	9,41624146430845	10,1123747000645	9,49394058619356	8,54629814091428	9,43613250520006	9,98538260162482	9,03131452420258	9,41202287623839	9,5870748492427	9,00090356111379	9,1583044223498	9,63203918529971	9,79219535450543	9,1334319903532	9,2256581684397	9,41441132260788
1258	5,56350134266185	5,77892086459864	5,50407622096213	5,51675316302046	5,78164826955168	5,66025343231339	5,50869569510648	5,41944487451407	5,5505610374873	5,57112556655605	5,75703566890384	5,51441865978407	6,01253747713998	5,9992535109841	5,46172180128168	5,2243764054335	5,83360451316935	5,27203959901169	5,72938420368681	5,60243048821109	5,56381280810906	5,53331078894063	5,59624302312203	5,5161948522069
1259	9,70268278347846	11,8081640228679	10,2575854540566	9,48887934176832	10,240772438309	11,1832025112952	10,0908916396912	9,50981669699554	10,3870005999298	11,2195112141474	10,0857305627468	9,14314385494914	9,71356929687907	10,8518437438673	10,4890994898925	9,50914068836817	11,4917113323974	9,08124688131653	10,2051774066214	9,98798412559108	11,5149163302554	9,578759889534	9,50502048228237	10,8861507749211
1261	7,01660788832791	7,15906627695928	7,44020713051949	7,1506234388801	7,39905161655438	7,18697292521429	7,37767895905642	7,23146219900908	6,76325951228381	7,20995430945001	6,98499062034633	6,92993818586712	6,89892069527444	6,96016739429599	6,87281146109186	6,98565536664648	6,61341471066515	6,5109606560818	6,84893599574752	6,90505602800504	7,16818822110555	6,8075624949957	6,97641796703635	6,66190653341837
1265	7,56098378992152	7,47373080963389	7,70827399208857	7,24190197735416	7,45368812881505	7,4148026888637	7,4913836979044	7,66688909713865	7,13821037211064	7,6779188023369	7,93246602531607	7,27028730768846	6,81272729762451	7,83440849127144	7,34952042151549	7,50224303983213	7,43117289484108	6,84536315985565	7,328112294587	7,2255834623797	7,42402742404283	7,04651247008985	7,47208265766353	7,34952042151549
1268	8,78095245130206	8,43245772705878	8,40772537517274	8,60979146251111	8,81118194744479	8,56209250318434	8,38650621426432	8,75433056367134	8,6946543172767	8,46970456992971	8,46193462679541	8,40936759502575	8,81639242782386	8,459943383651	8,34511460923067	8,62357437409567	8,47358870365838	8,45350725968364	8,5227806423003	8,39010245704545	8,38746698960228	8,85521870498452	8,65683269926567	8,37883580142026
1269	5,37587197945115	5,60902441139767	5,30929842263166	5,24494914115805	5,52407043358315	5,38139383506139	5,6399157528	5,75665186032297	5,58186209375921	5,75184286685921	5,48030216339574	5,36499527230565	5,61388608811423	5,55274530080866	5,27718414460369	5,37511584000489	5,59823704901943	5,27203959901169	5,47186548600744	5,5174838002628	5,80153878082637	5,45509262688474	5,56350134266185	5,60014011866881
1272	10,3902918440759	10,4063779274098	10,5675065475187	10,1600162720729	10,634625023453	10,309075165137	10,3950495604044	10,6040403827871	10,4473794550701	10,6862343588387	10,7206087841894	10,1354628009159	10,5652493788455	10,5371820341417	10,5362277406443	10,4603523544763	10,5731714584396	10,4803837223718	10,2170803624392	10,5188117121792	10,9156150686064	10,5011376294765	10,6440129782263	10,5536916496099
1274	9,21396040564664	6,89984957675688	7,42274054389194	8,45168717659866	8,46121401650133	7,18697292521429	7,03333789804014	8,83590535088746	8,72218393736662	7,14950635367026	7,62767972689152	7,91562801772811	8,00437903210534	7,407922642658	7,71383172455366	8,73059169680149	7,08250886668869	8,17222248938914	8,78180538945044	6,98510304687368	6,97259239037681	8,37103427394437	8,80152207408332	6,96665563187821
1276	15,0446973637496	14,8191810132561	15,3083528361887	14,8438614265584	15,3041594468076	15,0187154572794	15,1555957375739	15,2110228086304	14,8922371730153	15,1013148258663	15,0166076695358	14,8463723847594	15,1555284787857	15,1588241495312	15,1042795444522	15,1173166171533	15,0281774395966	14,8739403570995	14,8922845210934	14,9835716751644	15,0013824222363	15,282806142842	15,1379901089108	14,9838008604368
1277	8,73060216777207	8,55270950430575	8,17829050132596	8,44424916959484	8,96678548383293	8,19977971881213	7,7145227464612	8,48937059500052	8,88850749382002	8,34342572231264	8,16415321515413	8,43997820469739	8,69305205691739	8,09484168725537	8,05655817669955	8,30127838135769	8,53819908243544	8,01404601891564	8,63587862706509	7,8964691036702	8,83376634800525	8,40230102326397	8,38573240616866	8,34585622713191
1279	5,32829087403325	5,54638408494042	5,67142552175425	5,52881188804525	5,75863273365996	5,31500024327437	5,68500226388587	5,72640646375267	5,41389799937909	5,50467435816951	5,72590342907348	5,72590342907348	6,04348862614413	5,6680074270711	5,41389799937909	5,52479169007196	5,55161167813984	5,52993233717707	5,7768234484611	5,38139383506139	5,3459912734678	5,59586303581747	5,49282380865396	5,53783444760676
1282	5,15801178885821	5,30609525620072	5,16453736276681	5,34313658378801	5,73756078863356	5,05407263406297	4,96118065389339	5,30849153409554	5,12696858729287	5,26204270660473	5,68267841625397	5,06897095422244	5,51963575683223	5,44117334502853	5,24186104072333	5,16453736276681	5,06396623035045	5,27203959901169	5,36707605507966	4,9680927873405	5,23221238078052	5,49683981066375	5,23446416313467	5,14496711173442
1283	6,45794555614235	6,0245736067009	6,32799178489907	6,22138925359557	6,29098635855692	6,26417909673546	6,10429650492093	6,23757251045365	6,79868040082687	6,34155219071011	6,27835340558916	5,75504769144983	6,19772047416352	6,22938201657259	6,21714184359306	6,1970922587563	6,37442361285834	5,97001940952511	6,75119039398208	5,61971903483271	6,12767244647094	6,30679034973066	6,4965353016093	6,30423573741985
1285	5,56350134266185	5,6368531039007	6,18234338839528	5,89068607712932	6,10911127997316	5,99907615177729	6,05013976979094	5,71788951226373	6,30442435923535	5,64234242836366	6,31684753435483	6,01492638013229	6,01253747713998	6,25521473278926	6,16790158633455	6,31862222963308	6,23692317554122	6,14121310314917	6,02393774833835	5,86863403441684	5,80153878082637	6,07847594596937	5,93199585510408	6,04038628333906
1286	12,4066701386035	12,40102714921	12,4400558286087	12,3495370614063	12,518493648497	12,3943478558111	12,394431913595	12,4559854468695	12,5373326908339	12,5109793597196	12,5557131726251	12,3438947073999	12,6263025540452	12,4982510331876	12,489412426566	12,4003859475168	12,609288925906	12,2697410317625	12,5101011035904	12,3913659165895	12,7529275930083	12,5267689836514	12,4226210736644	12,6587160797977
1287	6,11594612750947	6,23060331002454	6,50848124312864	6,22138925359557	6,85654999588971	6,3688383044998	6,38900309126851	6,72719860132737	6,43278432886829	6,40666644698565	6,18049726466892	6,25819977919981	6,56676066613799	6,30527707008557	6,25886291129405	6,88322994026299	6,12376652364242	6,30927310779799	6,68708726552816	6,05488940515764	6,03043487965431	6,72036679658108	6,19156942977646	6,4138623867786
1290	6,51087571946421	6,65062979188962	6,77541820004918	6,28799936821592	6,73140962055871	6,53687686449215	6,82248139942565	6,76113489010287	6,34964425743641	6,91507264158732	6,78280382230315	6,23296890853039	6,55172192778489	6,82215727146603	6,79257672157014	6,75101235774693	6,66464223087857	6,5109606560818	6,58262738483578	6,65858567480562	6,89198175294874	6,45794555614235	6,62093101673183	6,88329024432397
1291	9,52392114657119	9,00277202395466	9,04932172925359	8,75111910531757	9,23277430909312	8,91548206141467	8,88379910627716	9,26142644619065	9,18871813484059	9,03756204375608	8,99009164430994	8,55377861393506	8,98279791828483	9,12515548862184	8,81829206692816	9,18474480131007	9,14337832306569	8,62959761167579	9,35983249086883	8,55372245734838	8,6604016938441	9,02725748251966	8,80152207408332	8,61152103357509
1294	6,31902535909499	6,76782694111427	6,84583434290244	7,07209434615116	7,03273418490169	7,05124974005178	6,94298494953219	7,19495178504179	7,02105063466953	7,41320462154521	6,89361966929996	7,37899177219357	7,06167464252798	6,79801071252671	6,94029036052425	6,61276236944822	6,86664251776338	6,48267084626352	6,96126219328715	6,20771873014208	6,93259758387475	6,95184341328158	6,97641796703635	6,61908486290746
1297	4,99626072012196	5,17918249357814	5,39602202780374	4,89762694947457	5,46642196928117	5,17516861626479	5,15801178885821	5,12232362266375	4,83222924346415	5,22121265455083	5,178396700776	4,58210875611492	5,00930485907345	5,19970240800439	4,86269691191121	4,70505767322586	5,06396623035045	4,88884769447269	4,92272679101029	5,01749975525575	5,26510063734474	4,89677427853458	5,15457070077263	5,17187164637901
1298	13,2507652851455	14,4068468478781	14,2270632807189	13,5283626632238	12,8945991717249	14,2164244843868	14,303723285174	12,5989308021564	13,3925863085509	14,195160840979	14,4801202159304	12,8882498707882	13,2147666695316	14,3086222434903	14,1118245443198	13,57775424502	14,494712639164	13,0582726947831	13,2611175439846	14,090194612445	14,5481517836645	13,1844362390877	13,3601014827877	14,7784853635649
1299	7,11464643034588	7,18872741469533	7,33143104016265	6,76814834985281	7,12839866202912	7,19064991829497	7,25624893504504	6,89443805803018	6,9051457109464	7,23331323126108	7,18037124156971	6,97682100224608	7,41199524219018	7,29324641997993	7,13152240967495	7,07669476970374	7,524718944606	7,12987957983546	7,01076683848849	7,24937440349102	7,26844477416699	7,24748140499174	7,01498506013902	7,2703928372621
1301	6,70553245869301	7,40656361102102	7,57285482883825	6,83341716175101	7,34331070375422	7,43806262707883	7,72062242706734	7,13675218476807	7,23981211397095	7,4755274944066	7,84837840847756	6,98286968907241	7,21579161871165	7,60280130953423	7,62722624013038	7,18236953815022	7,65267873955089	7,01186036617018	7,01076683848849	7,45447078735516	7,84990146208551	7,21510818114572	7,27638180753006	7,64597831541723
1311	8,01171729941656	8,34125235507807	8,37549711666104	7,72784585155184	8,12186735888159	8,46653805088743	8,44352866545033	7,63436712503909	8,59283911108606	8,56170093769478	8,72175717249424	7,75744423000308	8,10562649059383	8,47446697317079	8,35017870990276	8,4392552387185	8,43124240965939	8,09464432476257	8,03919283223386	8,36805613594329	8,5807721048955	7,72115649570431	8,01045089382347	8,53814335222472
1312	9,73909337620447	10,2905412270929	10,7042522939684	9,846727113206	10,1590741994656	10,7064113173278	10,5567933079391	9,59540864049935	10,0327936001884	10,4148390692938	10,7029479762587	9,89721471815631	10,1272169960961	10,8322024783432	10,9593598263519	10,3779991064357	10,6762793815285	9,89021709892206	9,84927733208259	10,422815783194	10,9674386670359	9,8684909117501	10,0270747287169	10,7641970350962
1322	7,90601963268073	7,72920067494997	7,92927275559304	7,78733239516841	7,9733990662086	7,71002136668918	7,73453230773686	7,78843188114999	8,19566412042994	7,55436809213942	7,78495379038555	7,77161049014021	8,16022882284574	7,71134386242078	7,9335937591084	7,76079259558715	7,84893283356515	7,63870168684507	7,84542912397981	8,0836277112455	7,38412546912671	7,99686387519142	7,75474462340257	7,86272336037442
1325	10,3110296283392	10,0179425459965	10,1801975664989	10,4796390593223	10,553130759422	9,98376313653279	10,0955056036993	10,7171888568641	10,6144650029175	9,78720300344227	10,3360147516775	10,3979975811076	10,6770447495053	10,2216574369843	10,292351139229	10,3965023390831	10,2258368360612	10,2896373042021	10,5786732019113	10,4384338799791	10,2045574733965	10,6493852886946	10,6072867973296	10,508367457732
1329	5,87053106439835	5,75268248808271	6,05262336745076	6,24063175280917	6,13094676318684	5,93852668447943	5,93572032504054	6,22095278661756	6,13663470551543	6,15276477736031	6,11232929623028	6,4588849370191	6,34314767427164	5,95593246493031	5,97854927826762	5,90800636404176	6,14891265702505	5,97001940952511	5,8959345268632	6,12425878312952	5,75929696465451	6,14455000095504	6,32209658638245	6,23060331002454
1332	12,3181968201477	12,1143811460332	12,239046382652	12,2007960756571	12,2069720731442	12,2218093589411	12,2530229410214	12,3812641641478	12,1290599473532	12,1291543835373	12,2111283643669	12,2520806076792	12,2955595657813	12,1084388051892	11,990015845299	12,3313532161505	12,0012330455878	12,2710973945852	12,0889955504749	12,2161991337462	12,062859781603	12,1242803389383	12,0611781630573	12,1400842314173
1335	6,23800805484546	5,8773446600237	6,07941498321826	6,30311534319997	5,86149578197899	6,23303929680527	6,29578917309592	6,03091007812399	6,43278432886829	6,12133553099133	6,19220151227593	6,42217653092014	6,03318989686834	6,22938201657259	6,140826527583	5,72981486261839	6,27512877881778	5,73119042574122	6,04821908672768	5,82753031125544	5,3459912734678	5,93852668447943	6,11749337795233	6,33768355367013
1336	13,9628863661784	13,8134740881145	14,2019335952375	13,8689765940902	14,2712791553083	14,1143023104987	13,842780421546	14,5081924120074	13,9609292975908	13,9262022289772	14,0785780815248	13,7671000617699	14,0450086803853	13,7456523711065	14,0976846194945	14,4440858264174	14,0998746694151	14,3107971451144	14,262551136528	14,446561781721	13,359021018652	14,5010472628252	14,5126569084472	14,5498620714351
1337	9,47937439952607	8,34585622713191	9,53011564834994	9,63244540707019	9,64450573690776	9,26130265051854	8,52201938030375	9,50042794605718	9,43461366567272	8,52430563484257	9,77965376917767	9,10524568524387	9,38946484710844	9,39954728966777	9,3883884233766	NA	9,3453182257737	9,19618701668837	9,67060193789848	8,96181171043782	7,81393605226521	9,47726568560003	9,3285645972879	9,49548614222992
1338	6,47503474600819	5,17918249357814	5,42279284767678	5,31132433533259	5,43419692629448	5,17516861626479	5,26978589834031	5,54672925299913	5,89766361936189	4,95838052426219	5,24424473292677	5,27410386090787	5,43815805430637	5,18082950875258	5,4315842683068	4,53445895955828	5,30374163313114	5,63630909753297	5,43887797061603	5,38139383506139	5,08657755288688	5,8773446600237	5,74748023824971	5,6399157528
1340	11,1379829312421	11,104413939797	11,0184610282625	11,0058645455685	11,2792833521944	11,1697046561196	10,9635931104206	11,1811534124569	11,1767068408719	11,1021889925919	11,1237534677722	11,2720484423743	11,2939149978932	11,0563016598827	10,9194764965434	11,1091834479232	11,3833446847738	10,8698192700338	11,1487902220989	11,3507399019176	11,1087348971526	10,9995777365978	10,9815082273399	11,3577841457533
1342	15,8347176010081	15,7188557272681	15,7820876366284	15,6910803540241	15,8108928803457	15,8846351313531	15,8108686053391	15,8467907232227	16,0568680702276	15,8782424683685	15,9988637079236	15,4416439960923	15,942647377983	15,7820876366284	15,8846746130406	15,9501937947921	15,998844190555	15,7471401393354	15,998844190555	16,0333625548169	15,8347546214451	15,9426653032116	15,9302406535559	16,0334436228179
1343	6,49760766980152	5,43284261154745	5,42279284767678	5,24494914115805	4,9440743919112	5,41593592863975	5,26978589834031	5,12232362266375	6,08679518901457	5,47460307814765	5,53534456097156	4,9767143336915	5,23221238078052	5,54033670119369	5,34368818393671	5,37511584000489	5,42073129985776	4,98411089133274	5,09722758061063	5,44390248977865	5,26510063734474	5,34368818393671	5,19477103937536	5,27860773493183
1344	11,7168568282689	11,7845121187457	12,2829605942155	11,4731304306149	11,9108159540954	11,8523480920491	12,2043049469186	11,7832223826184	11,3527788581232	12,0402684179779	12,0169283223138	10,7918097208678	11,7092601824391	11,8651996309363	11,922928383002	11,5631464426669	12,3522543356261	11,256660719667	12,0370684638807	12,096196839256	11,0457345912834	11,6906536134585	11,276722782834	11,5832255466412
1345	6,64415716761126	5,97596721438907	5,64758290265355	5,4315842683068	5,33925762901782	5,69417281356413	5,49683981066375	5,20047806126137	6,16140050923254	5,71395867883591	5,78707880584279	5,23305312586125	5,58491765669188	5,72154617641755	5,4315842683068	5,40912104149046	6,09542101210347	5,37827320942782	5,20974087684114	5,89687741339754	5,78370994831549	5,30609525620072	5,38600433067704	5,6210066240068
1346	9,50622549781213	8,98481033957565	9,66047182371653	9,36651506600892	9,71421826632406	9,31126077269528	9,46636596510372	9,89239138152633	9,57601285224936	9,27061712856317	9,62296278027894	9,19934839319325	9,61716948056753	9,46605392552264	9,63293971884469	9,59908145204771	9,49163390761868	9,44903401755305	9,60343954899107	9,63010103611809	9,2190632053196	9,76532952139527	9,68848254733075	9,50366381421863
1347	8,96549694728479	8,94176737821931	8,96678548383293	9,09697189076551	9,0287452108909	8,87581857804647	9,03935900108313	9,15939247093972	9,30648273111181	8,94414625432094	9,32534253111757	9,10839489032021	9,29759920263387	9,02105823565261	8,91848322905184	9,06238880878353	9,1602820858897	8,70344763274939	9,18652368575045	9,09773377244162	9,38117068935675	9,02003405493546	8,99856150766454	9,05133070471216
1349	7,24999004242695	6,58747002656872	6,58753713171065	6,84689743341746	6,7556952088589	6,74523919191525	6,66012438953391	6,77853549310402	6,94088574904576	6,91507264158732	6,60994317724719	7,23326020458068	6,9778424703349	6,68098817749758	6,8842552512498	6,37921842797824	6,7053693190831	6,47475175073602	6,49952002425913	6,62676663053768	6,52485606470517	6,78422301585409	6,74512110803622	6,96665563187821
1352	6,67047280373373	5,13282362037743	5,15229966137451	6,02109988109542	5,14552368776282	5,34902607220098	5,12097365126023	5,30849153409554	5,88600267754448	5,26204270660473	5,12764024001634	5,19970240800439	5,4865191380271	5,15890235764123	4,83496873503806	5,14631988871897	5,00293185534962	4,98411089133274	5,5720300198621	5,06738609790583	5,02675570234243	5,30609525620072	4,87785161778861	4,94312772205703
1354	9,20530249731125	9,7552791928783	9,4019025858812	9,07806588106598	8,9886943173201	9,13443587285776	9,36932609656008	9,22721915356759	8,88850749382002	9,77320976959856	10,4003553547974	9,12221214159016	8,97101536344985	10,0281978918757	8,64808462885351	9,43430322376329	9,65510994292187	9,12416956640875	7,88432815657599	9,74123612193548	10,0455271902814	8,1837151676512	8,35173696260618	10,0765930640056
1355	6,57173608842535	5,02022970856548	5,11748251275863	5,51675316302046	4,92178097552488	5,05407263406297	5,4187162317337	5,36917820084883	5,92734776800645	5,22121265455083	5,40928245140813	5,19970240800439	5,30929842263166	5,23751363269999	5,27718414460369	5,0439159580551	5,27326303365472	5,06738609790583	5,32829087403325	5,24340398784604	5,37718733649208	5,30609525620072	5,25455570277792	5,17187164637901
1357	6,21808746633155	5,00386384755914	5,11748251275863	5,16304674872562	4,96902477955002	4,96413795577286	4,94210013646394	5,02022970856548	5,8722264720348	5,09809252061758	5,2243764054335	4,93065797645345	5,07241792863346	5,41172769705544	5,05535016815362	5,12445498321652	5,08906801017344	4,58601438197524	4,89943962281854	5,2835066561588	5,31677845220361	4,8407278992677	5,05408678807263	5,37718733649208
1358	12,493405107429	12,2682480227983	12,3792219859384	12,2993704663619	12,3619235718947	12,3466731750055	12,3768549796014	12,453457958081	12,114225343301	12,141237667448	12,1216262157179	12,2294637526075	12,2551623132894	12,1120857704365	11,9320969471046	12,3799584463284	12,0363803742666	12,194724146276	12,1243501012039	12,0278249325514	12,0589430933265	12,1686607647103	12,0812233683895	12,0314512158455
1360	11,7129376519191	11,5481049725078	11,5146558682037	11,7084436358312	11,8090979406875	11,5996697842509	11,550644120452	11,8515481283053	11,3864664911526	11,4758874384753	11,729446477485	11,6277845296704	11,7842751384911	11,5940180193651	11,4001297299672	11,7124927719863	11,8252554581897	11,522499104205	11,7971424201544	11,5422301388062	11,4776499703546	11,8427894267208	11,8447194346432	11,5049333872936
1361	8,59802636861125	8,54132432978116	8,42892174090147	7,91014170791873	8,30070018140081	8,18440347139844	8,3226241356665	8,35491718814856	8,57989569399169	8,54016341727822	8,47435129926944	8,0659856682037	8,82638944130877	8,46443656585299	8,15990287351979	8,26234397477775	8,73071576040649	8,00375116044964	8,09813723179516	8,45791620046021	8,93745614805488	8,22666581868097	8,12533305696823	8,24443899996313
1362	10,2648237655929	12,0402684179779	11,6124364227217	9,52630403570074	10,7036200204758	12,0810237328459	12,0497759575565	10,436290164494	10,7011841567069	12,0451806212419	11,5521975832123	9,69191446438697	9,94777071539139	11,3565235969565	11,3761662227172	10,5334945387189	12,3334898550545	9,87089928637187	10,6496417605461	12,2096824299987	12,5487657764262	10,5124717514284	10,2605606528742	12,0542877557219
1368	8,706764503536	7,33550052296935	8,42011219419923	8,63993644071833	8,62689762789814	8,16840755034942	7,90815433852954	8,83921925813464	8,9900606289442	7,60757933568241	8,29645434915594	8,335542504878	8,90904475055894	7,91037204380965	8,32663010531565	8,82095923631787	7,8542373513532	8,30759845015503	8,36353097769101	7,8546577904142	7,85524524787332	8,71775504682756	8,61864013526153	7,76388624351388
1370	6,1811293402523	5,54638408494042	5,67142552175425	5,87119627351862	5,72522418689311	5,56347079490516	5,6399157528	5,44470937831477	6,32707502596082	5,60014011866881	5,60311943210177	5,08903726089618	5,64225848076273	5,50027607899257	5,56913271486955	5,46847123157597	5,27326303365472	5,19562371031535	5,28815811614331	5,69935389072966	5,75929696465451	5,62541992208085	5,31000981902162	5,5161948522069
1371	6,52524328554782	5,99968087207931	6,05262336745076	6,28799936821592	6,00187753652476	6,14891265702505	6,01583599815064	6,17388348225169	6,57454448757005	5,99964760031998	5,9821154061708	5,638713226334	6,00100973803152	6,22938201657259	5,93852668447943	5,86863403441684	6,14891265702505	5,61686282656047	6,04821908672768	5,97788245949251	5,54008265135868	6,0078625492607	5,8290923484461	5,74863336151816
1373	6,44958047458521	6,28833847903	5,98587948189325	6,20346094074223	5,73756078863356	5,77614420628072	5,79688147530196	6,08861437423975	6,13663470551543	5,63121812360275	6,14512855439646	5,88779377439235	5,9177934831525	5,96938281286357	5,87270167050448	5,85949966027641	6,13645897770829	5,49938486180949	6,20346094074223	5,92424874801459	6,2739332203158	5,78164826955168	5,88132720709919	6,29037546615309
1378	6,34171591942725	5,8041928241628	5,67142552175425	6,17102275449478	5,83255704599468	5,83880057430896	5,70797378847091	6,01583599815064	6,26050159332195	5,71395867883591	5,42472370005321	5,6958830316027	6,12953254377031	5,8041928241628	5,74403321834302	5,7063813356107	6,00158090036025	5,70552196005318	5,71306082671039	5,77832862046449	6,52485606470517	5,86150155845669	5,98110818049127	5,8906628705607
1379	6,35873118249967	5,57923232637351	5,52978519521113	6,24063175280917	5,50869569510648	5,53374579534956	5,49683981066375	5,8773446600237	5,98381905676937	5,71395867883591	5,42472370005321	5,86110920641282	5,81106360030159	5,44117334502853	5,475407079383	5,51325073353931	5,70274925623542	5,52993233717707	5,66902905299582	5,84135182237541	5,72032249760543	5,65693911557582	5,52915665623719	5,7138411731268
1380	15,8662075990482	15,5916861991763	15,4583236174303	15,4036417029199	15,6744560388241	15,6027662430897	15,2782060731256	15,8212072850212	15,9502981769078	15,6220654886213	15,5062070150953	15,2828712163244	15,6960796769277	15,2116124982978	15,3083528361887	15,7403175481885	15,6512854624792	15,211505354232	15,8039670460982	15,4768606403342	15,5188774330786	15,4480287266198	15,6513111541872	15,5148893642642
1384	8,91370961856401	8,90776350028565	8,83318171629596	8,81465561652183	8,84232641705317	9,07260933561804	8,82234803334567	8,90729570482914	8,97926416077391	8,84128339976847	9,08264150772855	8,72224239989673	9,01883822189925	8,92206536404266	8,93544469356568	8,78331089317458	9,04856876589051	8,4942560694046	9,07299695643134	8,79625343545107	8,5952210122644	8,7331302879219	8,82193530224545	9,03203807858261
1387	7,88831239084284	7,79847207834829	6,74857741121138	7,43007703645038	7,36611199904188	7,18697292521429	6,88445273613446	7,72342461736307	7,35213206359675	7,61064856347828	6,89361966929996	6,83669887796099	7,27200584320417	6,76817464446735	6,8842552512498	7,28269647802246	7,37483758095581	6,94113272662023	7,01076683848849	7,35663675724819	7,94268751613544	6,90421365848504	7,36782033363268	7,63450290356802
1388	10,0177283749006	9,66122625002247	9,15292266869377	9,95966567124966	9,78816984887206	9,58636159607972	9,28885469382218	9,77207233220238	10,3568086188092	9,56281586436125	9,81640219691362	9,9268173426591	10,0410690721154	9,42166201929302	9,33706833341371	9,82959198916654	9,82088472715843	9,60320410838902	10,274324519122	9,36742662173574	9,81215192964588	10,0161312485255	9,81215192964588	9,73849555263799
1391	11,4774943514111	11,8474921282372	11,8015751111732	11,8146178447731	11,8357985413196	12,1559952813156	12,1163616023107	11,7529321873159	11,4025055755105	11,8601579130405	11,9468404758461	11,5481049725078	11,8776289466456	11,952922906539	11,9362826439982	11,7216421725014	12,1759469653011	11,7180452294425	11,5082835192936	12,0030515530664	11,8823772460537	11,9466431346208	12,1133294185444	12,110311684337
1395	7,435937100643	6,87371394383842	6,95011015194213	7,43350161996763	7,28243230595814	7,18697292521429	7,02775789045416	7,44511804310819	7,3916674819287	6,94792441161426	7,0275419642553	7,21485522208422	7,38238632502638	7,00118008547479	7,07590370681928	7,27275271263587	7,08250886668869	6,97038777727464	7,34696625360042	6,90505602800504	7,11517721922646	7,34230817553197	7,29254390333877	7,06351229524664
1396	7,56489257119537	7,77941579461659	7,70020832815559	7,61696193125721	7,69112474405202	7,79702489283455	7,76119773231908	7,65979821977727	7,49514297376813	7,83254014501439	7,92678240046656	7,55757667726825	7,84985016411184	8,09484168725537	7,37447021167408	7,62734582490525	7,80122670829675	7,34479396080215	7,80641532974815	7,72879473563933	8,014477859322	7,5582058355	7,59295263784891	7,63450290356802
1399	8,60395482211744	8,42454231547494	7,78627150163728	8,46055417874232	8,11022014566916	8,14859732545623	7,98139566309038	8,17203200804491	8,73513205719152	8,01644731234271	8,21003503706049	7,97655746440109	8,43026376138869	8,05340744445356	7,78796288524422	8,04941174730285	8,00672222708663	7,45348277759883	8,76931227759165	7,67960882014667	8,13001863887941	7,94579766630181	7,64714757455213	7,8398918312519
1402	8,80205326009183	8,79297385137489	8,52206307657792	8,58970982926323	8,6463824648308	8,86470410756385	8,63895337864612	8,72098871571967	9,01380316734641	8,86123445367715	8,92296863131241	8,19723357944146	8,69585020693195	8,60918949761733	8,49265132146578	8,49925851497812	9,14564332488167	8,33147395662038	8,91706199294956	8,67464340531003	8,88766514070815	8,662383435619	8,70162121587203	8,79702942644498
1404	7,00423533328008	6,61265246098821	6,93488661116461	6,91785004035655	7,08297462910758	6,9770754624893	6,76190960226549	6,82297559077637	7,04314887063078	6,84015089649391	6,69497034946459	6,84281272290677	7,08312206657711	7,07373824526491	7,03298026301872	7,19227858936047	7,11950516863685	6,78045457320992	6,90006862306323	6,74705474432205	7,05501193323157	6,95184341328158	7,14356494831311	6,9962864294734
1406	6,73318029136291	6,01370557536929	6,37637267098809	6,44802423792522	6,71773211480287	6,44197573663768	6,37390929404439	6,65352432893018	6,80693090489909	6,43282384357814	6,48357282577816	6,55464870264259	6,85370535627964	6,56706503283062	6,25886291129405	6,64957538685912	6,35155361444623	6,62020904241726	6,79677698717691	5,98858740369929	6,15752444356037	7,28532129232511	6,91474755728024	5,90766237644421
1407	5,61973439428569	5,4829808649962	5,30929842263166	5,4315842683068	5,52407043358315	5,71788951226373	5,52345389183614	5,56921977118076	5,61459638459335	5,4077446681506	5,03216179140612	5,45170755724605	6,07486270621368	5,44117334502853	5,30215175489165	5,24058384909527	5,40120128397871	5,06738609790583	5,66902905299582	5,15801178885821	5,81955054394962	6,28691442632776	5,59624302312203	5,60014011866881
1408	10,8390599157291	10,776971930906	10,9728259431312	10,717657895427	10,9552856280805	11,023836789798	11,206458573685	10,8851781550462	10,8684015328763	11,0042640753403	10,9293830215716	10,8747853030233	11,0161881983456	11,1273570755497	10,7935584652056	10,9849892502557	10,9523946984586	10,6010877596763	10,9552054235723	10,8978489339444	11,1815949849277	11,1753822338773	10,994640052071	11,0372094018859
1417	8,03083904412972	8,04632751954643	8,16791878947773	7,63475159003148	7,7754877941934	7,89340334863118	7,96335818108437	7,73966451938552	7,91713263464452	7,92927275559304	7,91316858736775	7,53797516735131	8,5374431984097	8,19796449605284	8,19202151925376	8,32516710551769	7,9879064204843	7,81813664627212	7,80969885230415	7,91203075016097	7,88846061822822	7,91414579623788	7,89991927087274	7,71112551163712
1418	13,5352891024444	13,2741957759385	13,2502877515496	13,3866487347454	13,3912701015287	13,2405916681757	13,2278068837737	13,3246984005823	13,5486572020605	13,1919403524271	13,3093740752939	13,4894740474512	13,3715732967749	13,230848716149	13,0679430719967	13,3621246918588	13,3416456285352	13,4005546890964	13,4336830013268	13,1549179697992	13,0118815583727	13,2088389987055	13,2407430499198	13,0537031661262
1419	10,0947912793127	9,70585182353038	10,0087203869216	9,597146953119	9,9421324867208	9,76299483668493	9,85145830336664	10,0989437136563	9,64734898451773	9,71778109418903	9,77210041061947	9,13771681400372	9,56120008255576	9,91342236116586	9,44411309065515	9,71937943892148	9,62128047960999	9,21437985464897	9,9484156492812	9,20880331725882	9,11680980680986	9,76287494317936	9,39649534785546	9,07775908813328
1424	5,30849153409554	5,6368531039007	5,30929842263166	5,27718414460369	5,58173851994657	5,58866041796705	5,30374163313114	5,30849153409554	5,27203959901169	5,33925762901782	5,384609200259	5,04745652495204	5,51963575683223	5,45536284476366	5,30215175489165	5,20379726889951	5,32608668234109	5,10824269681285	5,38284386570602	5,32906652729022	5,48358682860861	5,34368818393671	5,38600433067704	5,17187164637901
1426	4,919720384635	5,75268248808271	4,95413557050098	4,97564969925726	5,30777161778588	5,05407263406297	5,04468932031212	4,880629447582	5,23221238078052	5,13876247886749	5,20003365723027	4,9767143336915	5,03134392445825	5,11840027552238	5,07760479189557	5,10583278276893	5,11929084430541	4,91360087933557	4,92272679101029	5,08903726089618	5,51382052257669	5,18082950875258	5,05408678807263	5,11929084430541
1431	6,83155171875997	6,4851788883108	5,54048331770631	7,55107565463675	6,24425453117854	5,02377682809453	6,00760750293563	7,01725628552901	6,31142790803804	5,85280102973312	6,32260940777732	7,39858171832539	7,81637728724766	5,87448114093837	5,65177690851559	6,37109905077117	5,17108585357687	6,56444004393098	7,46793566203729	5,72694049166016	7,16610404021169	7,99315681367578	6,74512110803622	5,72554077351032
1433	5,59823704901943	6,15678873832179	5,99505384102919	5,61998395473065	5,83255704599468	5,92112451631407	6,05013976979094	5,84236718420612	5,8722264720348	5,9082321871446	5,9734574922735	5,55796822564113	5,78384754450315	6,09587276326627	5,62224767957124	5,8290923484461	5,9380059792268	5,45379954212959	5,69805853257957	5,79395081598841	5,78370994831549	5,73267335094042	5,59624302312203	5,83825656794123
1434	5,66556147268837	6,05977654675323	6,05262336745076	5,63354262071569	5,98268604368154	5,77614420628072	6,11448310076535	5,86728857316294	5,30849153409554	6,27313171119651	6,0215866229724	5,45170755724605	5,53601621369503	5,95593246493031	5,65177690851559	5,90800636404176	5,68267841625397	5,63630909753297	5,72938420368681	5,53534456097156	6,11516017303829	5,92849563646569	5,67467717337128	5,81955054394962
1435	4,919720384635	5,30609525620072	5,45128886034299	5,07596784585869	5,58173851994657	5,09722758061063	5,30374163313114	5,27579645644432	5,30849153409554	5,22121265455083	5,40928245140813	4,9767143336915	5,30929842263166	5,15890235764123	5,14496711173442	5,26278945277128	5,27326303365472	5,23221238078052	5,09722758061063	5,11583549758419	5,48358682860861	5,34368818393671	5,27203959901169	5,47250160086799
1436	7,86918124012263	7,98995088707643	7,8829912474201	7,36331919774273	7,6720282470594	7,91207432535013	7,92776045320648	7,68757857272329	7,6297554575311	8,08913506622205	7,65813852059601	7,15911042883505	8,1968607505711	8,02476736120674	7,68998467013014	7,70643791264219	7,96721257946995	7,21484624614231	7,61051970281002	8,00431890641878	8,17674519395507	7,85530810778766	7,56909791211333	7,63450290356802
1437	5,02300004406148	5,75268248808271	5,60243528538174	5,14787468849654	5,44817724181833	5,09722758061063	5,53534456097156	5,14080780850924	5,19970240800439	5,37365318163173	5,63800199081124	5,04745652495204	4,9671286342953	5,37718733649208	4,96065623604407	5,16453736276681	5,24424473292677	5,08470637132512	5,28815811614331	5,08903726089618	5,56381280810906	5,0881845899562	5,23446416313467	5,27860773493183
1439	5,4187162317337	5,59586303581747	5,67142552175425	5,51675316302046	5,73756078863356	5,4315842683068	5,39004915630789	5,60527860907803	5,61459638459335	5,86205497013575	5,77614420628072	5,51441865978407	5,73159458389298	5,72154617641755	5,52345389183614	5,43780778468946	5,6399157528	5,52993233717707	5,78968639065433	5,32906652729022	5,54008265135868	5,78164826955168	5,71849366100103	5,57923232637351
1447	8,0021027474656	8,16135165849448	7,83322794751902	7,97022335873437	8,33005157533379	8,14525497785325	8,00310819397731	8,17203200804491	8,12800119349028	8,08346800390913	7,88712553212997	7,83246797721957	8,01869888705246	7,94469777886107	7,87516786466695	8,10438109888532	7,94022528679686	7,7405515151107	8,09813723179516	7,79952061592466	8,37298605449083	8,16213815672671	8,0179884544187	8,03789310400365
1449	9,91415537352923	9,96187778519997	10,1944398104742	10,1504582530139	10,3636919508342	10,1724792864676	9,97523040872625	10,2512975079178	10,1234706988779	10,3001621037549	10,1807067451539	9,73430702070368	10,292346637175	10,270365218185	10,1658772877215	9,86495609388322	10,1982418089975	9,75084729849489	10,0635883328118	9,60950689686268	10,2449546132923	10,2576562331629	10,2605606528742	10,0834229244353
1450	6,32560463836065	6,35129493089669	6,10227157643786	6,04038628333906	6,23709114320102	6,23900916498186	6,21714184359306	6,25410619165802	6,03994090292535	6,39219141756465	6,14512855439646	5,95541200892267	6,41383080010237	6,35165381132605	6,26972907455372	6,45439974118488	6,31331382764516	6,19220151227593	6,41891231462858	6,33305456707571	6,06451985116429	6,28691442632776	6,17398497736427	6,36125948177633
1452	5,48756712592452	6,19916354751036	6,19104477151655	5,85962750482399	6,13094676318684	5,64489925362922	5,75552288991951	5,83416370132612	5,16304674872562	5,97678263678081	5,94674222895531	5,37936408570796	5,63042314633777	6,12383988043519	5,87270167050448	5,63499746803189	5,86863403441684	5,57409871094619	5,81780857101671	5,95299986989304	5,8797994290446	5,90344608815381	5,63178791264013	5,8906628705607
1453	7,65666053233931	7,74103656389317	7,69006623162065	7,71650039041882	7,90750326530706	7,80873422918395	7,42603669850761	7,77425792439668	7,69847261896585	7,83254014501439	7,87795075783639	7,69688973951697	7,68876342656004	7,80227261953933	7,60850256411516	7,72253571972885	7,86770643647307	7,3168944589691	7,5646083775274	7,47885145741075	7,68757857272329	7,62035036841247	7,51595994090441	7,86939431320985
1455	5,18819718258795	5,37859831365318	5,37066388921327	5,32975353240641	5,78164826955168	5,28185964098435	5,39004915630789	5,71788951226373	5,32583497099028	5,44117334502853	5,56975564576397	4,9767143336915	5,50338921584594	5,41172769705544	5,44533230920919	5,3415564707584	5,40120128397871	5,06738609790583	5,32829087403325	5,24340398784604	5,54008265135868	5,30609525620072	5,75861152450562	5,27860773493183
1458	9,57475427200435	10,1014742961655	9,69054921886026	9,32971644223513	9,62937787717471	9,39185281833487	9,64663058609808	9,78100330926366	9,41450087590111	9,77694812972688	9,31949968594138	8,91990583544248	9,18367508192714	9,75505362127484	9,07849332579535	9,65542998544255	9,92350884195465	8,81793761920503	9,64722357455143	9,42093205207623	9,78595908452413	9,25720395139983	8,74135716491442	9,59498210270785
1460	8,9949841737287	9,48783929716073	9,62422752388417	9,02458173161284	9,5195149249998	9,34129336069103	9,57592785418661	9,57473843486344	9,03026410510406	9,44498042638408	9,33050496674017	8,70282609515764	8,67119304971629	9,36607125547471	8,84701823228238	9,05431350328747	9,61505817789481	8,60072234142543	8,87135712422969	8,97209385899215	9,89595756947667	8,83817402675351	8,80841283185779	9,3590770280351
1462	5,87053106439835	5,85280102973312	6,06962582820417	6,07221408470011	6,140826527583	6,1844820724322	6,15866895979909	6,04038628333906	6,16140050923254	6,14121310314917	6,2704629790105	6,01492638013229	6,2842768393119	6,04808450585242	5,95676826869294	5,92585410753364	6,23692317554122	5,71875496916041	6,29578917309592	6,01491877123265	5,99505384102919	6,05501510011403	6,05501510011403	6,16790158633455
1463	4,9832588545324	5,22365648912384	5,27718414460369	5,14787468849654	5,18082950875258	5,05407263406297	5,00388850440084	5,18819718258795	5,1469167250925	5,13876247886749	5,384609200259	5,02295266621461	5,34456575125037	5,37718733649208	5,00855385220268	4,86806044173438	5,2243764054335	5,02212351798804	5,16304674872562	5,11583549758419	5,26510063734474	5,32462853978458	4,85125016053201	5,35078995549165
1465	6,925427461452	6,74089361475441	7,37568973081613	7,38365904823732	7,86266436889977	7,18094959510458	7,39311124344757	7,38314151619432	7,84252238983323	7,14079987149963	7,15531581798882	7,12753634179033	7,52891575681734	6,9705094375461	7,2673488658872	7,46770442419144	7,32665572224987	7,24435581216604	7,48948892491411	7,14033520425747	7,43725052907172	7,98992376065674	7,51595994090441	7,19203325315721
1468	7,75005113455914	7,49379679779417	7,22443696181418	7,63262935494473	7,92030641123333	7,32672420053247	7,30546061884188	7,9360346413563	8,08225986508556	7,42139743719058	7,56336788939457	7,82133626870538	7,997269095981	7,28331281907933	7,21578969595647	7,75421443346451	7,23052152077658	7,3630147579598	8,03420176833549	7,12435139053312	7,72216770120486	7,68960075657792	7,60238662428036	7,25136350159846
1469	7,87431507091918	8,23932955908754	8,0614240380917	8,04033073560575	8,02815447481691	8,0046138168889	7,9523112121364	8,26541658961286	7,82228557750565	8,23967591404701	8,14473849886981	7,60387475888338	8,04975526142079	7,9615714434214	7,6155894501186	7,81713977065647	8,18005787984175	7,76141921118459	7,96142190646811	7,96727401070599	8,62525650345903	7,93920063560189	7,86833105249254	8,32494068967201
1473	9,06428312800314	9,25615719632619	8,67108269912951	8,82898797745141	8,80863221713279	8,92286612661922	8,98141423353277	8,88524633541848	9,08283058384569	8,72800618845076	8,87537586296878	8,60337523637763	9,09900795701962	8,69432370119763	8,60337523637763	8,68193196903196	9,17247675014207	8,85454535098838	9,49749861118693	8,76135954568384	9,31490701031806	9,21244325743627	8,78456360695188	8,97255940324645
1474	6,48310176060608	6,87371394383842	6,85662628872071	6,69157679074324	7,41277285333863	6,91247885217067	6,9672911147396	6,84689743341746	6,98748175418981	6,81380867108084	6,90128787473669	6,81624633233375	6,93257862085069	6,75052260418052	6,82154404475439	6,84769439988111	6,69548314691104	6,76817464446735	6,96126219328715	6,5385722408909	6,98949698946574	6,98538356408104	6,83462755140333	7,07559333408084
1483	5,17918249357814	4,81150610508723	4,73574940016234	5,35930228672433	4,99339181771024	4,69652415571408	5,4187162317337	5,3914804690075	5,46843314160715	5,22121265455083	5,34456575125037	5,34368818393671	5,17274921369267	5,23751363269999	5,12097365126023	5,12445498321652	5,17108585357687	5,30996633816025	5,16304674872562	4,9680927873405	4,89968974292258	5,30609525620072	5,07760479189557	4,88287715917946
1484	6,99304440628913	7,29155083609595	7,64198240023991	7,2665596674797	7,27838410541618	7,40747318523553	7,40712314600382	7,25136350159846	7,28764415253143	7,45925432450509	7,42701138175462	6,96744408939442	7,31140566170784	7,42139743719058	7,6764501900394	7,11345333460352	7,55438614102043	6,87837631624617	7,02317098288057	7,57153299634836	7,74588299889505	7,21510818114572	7,19683949088031	7,73475531676857
1486	5,93358935250673	5,69234764343014	6,08679518901457	6,35369933420259	6,29098635855692	5,81794569424158	5,81795105213394	6,52382051713352	6,16140050923254	5,76057141931435	6,51103999965235	6,79178801799092	6,52737338457114	6,27993262075302	6,12091952730081	6,35094028506938	6,22551795771834	6,03318989686834	6,29578917309592	5,89687741339754	5,31677845220361	6,41479880101711	6,140826527583	6,07183307083678
1487	6,65163950949989	6,29767072983718	5,90762690075872	6,81274215569671	6,38866247588875	5,81794569424158	5,75552288991951	6,61763054752079	6,03994090292535	6,45131451089734	5,88246831208274	6,25002490115009	6,9599826293463	6,47865679976103	5,92112451631407	6,02878059745261	6,45756051099053	6,30927310779799	6,04821908672768	6,74160420132808	5,80153878082637	6,28691442632776	6,65849885937677	6,4989397803606
1488	6,67047280373373	6,48904169433758	6,3583521330477	6,72978864535367	6,80130723718223	6,35874140002113	6,37390929404439	6,93539737810113	6,69238994892827	6,42217653092014	6,65389553130385	6,77934181009052	7,02449857804106	6,60325313073485	6,37161681972463	6,71773211480287	6,90337125023322	6,5390349921541	6,72693413945649	6,96693453974218	6,47984294766594	7,05796842503988	6,37464285573451	6,83030085600177
1489	7,38056109254016	6,97260791815564	7,03298026301872	6,97043600010577	7,45034255856951	6,75805676767939	6,8464600649733	7,29336487111715	6,74561324762609	6,70255749931723	7,08460756890591	7,02575658742331	7,68061614043393	6,89619714579961	6,7794869254603	7,17397104054244	7,53797734978212	7,14088306981657	7,22988703701244	7,17606145800258	6,40491545599586	7,46766771661907	7,23326020458068	7,12437377934986
1491	6,22938201657259	6,33335967492947	6,08679518901457	5,95541200892267	5,93809883716886	6,25467072642153	6,26417909673546	6,08861437423975	6,11081271859012	6,01950587909305	6,35302572077762	5,84654031375015	5,89143124171973	6,3767617486789	5,99877067872263	5,9992535109841	6,46781257268631	5,90283580582196	6,04821908672768	6,46715949414619	6,24572132282049	6,05501510011403	5,95593246493031	6,4989397803606
1494	7,54408747677701	7,43359176359379	8,24721251539951	7,58818829185087	7,79825299801299	7,92721330554903	7,85544320486261	7,71228758207782	7,4650651445378	7,70926815948209	8,27474686023642	7,54258510975932	8,10562649059383	8,18038394160832	8,02736102240666	8,0206998099811	8,21542615617662	7,54994553152143	7,86188633303577	8,07742516263144	7,02345906966669	8,04971873603731	7,95182824259408	8,01828102303391
1495	11,0440144082755	11,7506959770686	11,9288053093749	11,349203423003	11,4412671946207	11,8461193583315	11,9461266945782	11,6046476532671	10,9222605411159	11,9149873445955	12,0402684179779	11,3993664389303	11,842703284889	12,0669555672255	11,7163176509131	11,4593534170224	12,0190462079241	11,3344285623893	11,5407258402709	12,4424584928379	11,5425733028219	11,8259542990245	11,6432991944079	12,2583945064564
1497	5,77287444165823	5,49882118355522	5,24730653523329	4,92178097552488	5,00930485907345	5,27124339805554	5,19209143715066	4,81037374126271	5,71849366100103	5,23909892037283	5,30929842263166	4,71476460919564	4,84658780142897	5,18082950875258	4,98459961993324	4,91147164921971	5,51134294427791	4,58601438197524	5,09722758061063	5,80889849692586	5,84023115981185	4,99630068686908	5,03046635714459	5,47250160086799
1499	11,6596564496452	11,7007211133452	11,9992130665835	11,8528111103473	12,1154198697896	11,9928164206587	11,8971089712779	12,044524152364	11,7727433580487	11,9062168605089	12,1066883979363	11,967719257527	12,1892637931641	11,9695410031651	12,1091727214692	12,1133061405878	12,1485156745003	11,9326891387898	12,065784479139	12,1670995912404	11,5159975093466	12,2067802471895	12,2335287477526	12,3792219859384
1503	9,21861903674705	9,20762344797961	8,81703464143836	9,04876138703533	9,14299736651769	9,19651846285222	8,9714901955522	9,06986701554387	9,21208264535543	8,84128339976847	9,17445515046744	8,88337603382103	9,19957959803837	8,96304949887164	8,90498832125593	NA	9,43145446800497	9,0107539889407	9,44489225120189	9,04820883038981	8,99655629396677	9,1140213459268	9,18998812751326	9,21439034009295
1504	10,6048066925907	10,2261517333251	10,0771543142791	10,5609191245825	10,649097915461	10,1670899008454	10,1701820126642	10,516699674467	10,5884929575481	9,81980464027149	9,93511018137536	10,1804629908854	10,610567580183	9,72692589768494	9,92179878637488	NA	10,4772195690028	10,139602995635	10,5729053377988	10,0087530704669	9,92618760542968	10,2927908293033	10,3725691862058	10,0264318712138
1505	6,43096423437265	5,1138939680994	5,11748251275863	5,27718414460369	5,25211456380648	5,24977172022256	5,19209143715066	5,12232362266375	5,73521234659142	5,05314011821846	5,384609200259	5,02295266621461	5,27203959901169	5,15890235764123	5,12097365126023	5,27579645644432	5,42073129985776	5,23221238078052	5,12015578431236	5,2243764054335	5,28884733678681	5,32462853978458	5,31000981902162	5,11929084430541
1510	7,62886331341018	7,5247250305168	7,01357041875049	7,2556431630154	7,37559906363822	7,27388900241677	7,13075462160765	7,02452321224189	7,64283670807599	7,05263614033672	7,29180064752938	6,76667804937508	7,25521106121419	7,17548915229287	6,98747020379235	7,27275271263587	7,58537202265928	7,06306143908422	7,5304835629187	7,21940288728494	7,50145758161856	7,71630316712856	7,3622424068708	7,58290890547847
1512	11,1720132871534	11,1497439638955	11,0531568442554	11,3230428567638	11,3184640109799	11,0617560052143	10,9911809880393	11,398297262846	11,6954718025543	11,0907233203839	11,311483015534	11,2816828277191	11,4522928366813	11,1922856717212	11,2231551592299	11,3618875969409	11,2895424869556	11,0740190969542	11,5223246522684	11,1536661443591	11,7056638256407	11,4625647078014	11,3736145916362	11,3852054099334
1513	8,42333288717952	8,53549013479966	7,93286133053449	8,26258685221815	8,31611252871757	8,01552770633737	7,86062028674952	8,45543754681445	8,51171605156663	8,27692975305788	8,15807497069074	8,13804479838313	8,46936154461176	8,12929704568266	8,06655176387915	7,97240655010796	8,31139511583554	7,79111343492269	8,33624893011368	7,94060680088764	8,82770573646995	8,15868268103143	8,05237533773045	8,34585622713191
1515	7,23010718501976	5,34129547212463	4,95413557050098	5,75929696465451	5,71288033745329	4,86052935168623	5,15801178885821	5,53331078894063	6,92057947286828	5,00484130476014	5,2243764054335	5,23305312586125	6,99558948170135	4,85560593182459	4,83496873503806	5,43780778468946	5,06396623035045	5,54699436727227	5,36707605507966	4,99442636079312	5,31677845220361	5,51506157814114	6,36644035487294	4,94312772205703
1520	6,90459920991084	5,90390321806301	5,95349493819725	6,04979122171176	6,16790158633455	5,93852668447943	6,38160941405206	6,23018146763814	6,47247956045103	6,09129912917918	6,29810175410962	5,638713226334	5,8660197089463	6,23800805484546	5,95676826869294	6,34410909859987	6,17415544521739	5,95134434795459	6,13518741233545	6,31247809397043	5,72032249760543	5,98666756621458	6,22138925359556	6,3260731048798
1523	6,48310176060608	5,60902441139767	5,71444939415993	5,57067383901732	5,47887917131257	5,41593592863975	5,2465944096504	5,56921977118076	6,03994090292535	5,4077446681506	5,49882118355522	5,08903726089618	5,67467717337128	5,63930547046815	5,3914804690075	5,60789788645983	5,14552368776282	5,23221238078052	5,32829087403325	5,64759491917847	5,75929696465451	5,22365648912384	5,34842324059342	4,96902477955002
1524	6,54175796614885	5,22365648912384	5,11748251275863	5,67089118673935	5,12445498321652	5,15801178885821	5,15801178885821	5,3914804690075	6,12416682015586	4,91247725235222	5,12764024001634	5,11583549758419	5,4865191380271	4,93246945764942	5,07760479189557	5,3415564707584	5,42073129985776	5,15544826808629	5,30929842263166	5,11583549758419	5,26510063734474	5,32462853978458	5,10554923993806	5,19970240800439
1527	8,49849150537468	8,05224727627834	8,50516766034086	8,18931118533972	8,3541693614837	8,2922384528186	8,28972676728062	8,55260847015958	8,18911546691241	8,41478716243988	8,5241966699286	7,9735085470561	8,63102518075647	8,4630104800863	8,33637669121898	8,30640285443669	8,38253587158234	8,0080321485082	8,28614674126	8,38480145367674	8,70862351507565	8,39903339046428	8,39975871802421	8,38247015249482
1528	7,16185978959917	6,44484509947235	6,68510728530181	6,90335397145493	6,74277448008423	6,61971957772041	6,71611930389594	6,8842543311616	7,20581654834925	6,54971603867531	6,8007915663963	6,59882617311768	6,84775229458652	6,6993601667609	6,86032358653831	6,79259385509736	6,6432248446821	6,52358077694868	6,94933504222291	6,70384303699834	6,59399510296859	6,92769747719715	6,74512110803622	6,98864406174106
1529	6,14455000095504	5,08990220090313	5,04122372390345	5,52881188804525	5,00930485907345	5,00846411399272	5,02214738171745	5,0881845899562	5,89766361936189	5,09809252061758	5,07932310428997	5,11583549758419	5,25211456380648	4,82816168247176	4,98459961993324	5,0439159580551	5,11929084430541	4,98411089133274	4,97368528906823	5,01749975525575	5,26510063734474	5,15801178885821	5,19477103937536	5,11929084430541
1530	13,8892248816742	13,5907530561701	13,8228972289288	13,7897606842854	13,8957991443788	13,7640938526145	13,8462865361543	13,9554879615959	13,8446139464424	13,7793629461145	13,862932610378	13,8335758302761	13,958900635336	13,8349461401291	13,7920763282777	13,844368485033	13,8406704243946	13,9519122673032	13,8506155430713	13,7837653639567	13,698303054962	13,9727461227808	13,9673519248647	13,7163539696595
1531	12,8945068797358	12,681196223537	12,7738877996328	12,8163039369357	12,8071968592866	12,7737723237861	12,7860406761603	13,0166626918411	12,8176275603187	12,6838319960416	12,7489938698242	12,6926341868659	12,8101325749776	12,6900179790926	12,5795418000775	12,7685338901674	12,6473423758892	12,6721070785786	12,699769198754	12,6922856540554	12,7065204828999	12,6795174395588	12,688706816354	12,4555282947564
1536	11,1271759876558	11,3363418675454	11,1724971605991	11,0598346834016	11,3065571596779	11,5442334266349	11,3137192874533	11,3243446151359	11,3435728876653	11,2507649619497	11,2010769742864	11,1101938583422	11,1774178452522	11,145631554996	10,8794759723999	11,0982775574337	11,673364097931	11,0155112899186	11,4219607064495	11,4794858831697	11,4938756247956	11,36588386744	11,2644993136551	11,476873096862
1538	12,0610263919137	11,2622771186804	11,3940764190034	11,8528111103473	11,8538424912269	11,3891653228737	11,1799184288875	11,8579210701623	12,0370170392655	11,2896336231124	11,6654172891685	11,7780141063131	11,7923354588973	11,3724205108522	11,4343890333009	11,7310708537538	11,6971156062485	11,7469079841738	12,1050523352534	11,452174976189	11,2407910014654	12,0266600364082	11,9803157278012	11,5564287466352
1540	10,2141761283221	9,54965086400449	9,90258822621453	10,0390555895276	10,1764847540729	9,92305747540669	9,95599979313124	9,92285561550417	10,7463307597486	9,44028929479241	10,0965380837331	9,77630033292657	10,1672358010027	9,98705266387829	10,2550107841981	10,5494005701824	9,81383250166016	10,2763428124596	10,1141604978083	9,62620356634285	9,93580558892594	10,0231413241938	10,2713937782537	9,75962072661341
1543	6,76091331906183	5,8162481506061	5,84361092068747	6,49264842935794	6,30688322837377	6,13008671163108	5,97771631226584	6,18190300332403	6,85686916700414	6,00958434899124	6,29810175410962	6,21598635406811	6,43812575935996	6,02740288103598	5,83825656794123	6,06948039566235	5,9380059792268	6,03318989686834	6,40823883311581	5,74755709262914	6,17498449846747	6,16453324256088	6,15270572381101	5,97001940952511
1544	6,12425878312952	5,04604031674048	5,07760479189557	6,10032378588603	5,55358056771155	5,21563062164484	5,12097365126023	5,36917820084883	6,03994090292535	5,22121265455083	5,12764024001634	5,15715911791822	5,36917820084883	5,15890235764123	5,07760479189557	5,3415564707584	5,37587197945115	5,27203959901169	5,28815811614331	5,11583549758419	5,17516861626479	5,26429374880862	5,46099247720598	5,17187164637901
1546	12,3419128920813	11,978007539584	12,3246179698657	12,3689252208771	12,3566596247498	12,0431883461261	12,1828186185111	12,4112809021281	12,3943478558111	12,0812233683895	12,0291398258127	12,2756018065061	12,3873226796074	12,0548746353432	12,3203393519059	12,3177892775976	12,1848919806596	12,4301079916959	12,0776989736983	12,409104509467	12,3566596247498	12,5518696884768	12,5407991276947	12,0263544786453
1547	8,94439604124093	8,86867079412887	8,76579713411895	8,73589445068005	8,7647855157553	8,86470410756385	8,90507271494249	8,9571916641919	8,67386087443789	8,9699476150114	8,9969534279376	8,52348902788014	8,8771868224646	8,98791093524193	8,89173575229453	8,92984181489811	8,77026944794903	8,50416666228773	9,00045792562834	8,8690324700951	9,0902361906341	8,63289804026364	8,83411741391064	8,93672979077485
1548	10,5680035303247	10,5494344128212	10,8167986006034	10,5344573137633	10,4963820087031	10,6802575199239	10,6643110226743	10,485005835547	10,3176983435667	10,5899957662049	10,669202810161	10,3643383395464	10,6756718683428	10,8367117215921	10,5046769620268	10,5972274611902	10,6336238105882	10,14814213457	10,3256052397231	10,6946799961082	10,069835562173	10,6996740747424	10,5179816223282	10,5906006797722
1550	9,28245978778441	9,52129864976788	9,23656128785924	9,02872154179608	9,13990119673059	9,59326329388525	9,35227778053643	9,07723602374826	9,26548927409863	9,50281497242347	9,53755040760454	8,87014753872964	9,23228534198742	9,49789884982037	9,15782940651191	9,14022449644717	9,53042644692682	8,63875648883511	9,30361829726053	9,27211038882555	9,70157460283168	8,85093511390493	8,89299069533329	9,51007218810047
1551	5,89321533023538	5,6368531039007	5,30929842263166	5,9992535109841	5,37365318163173	5,46440946631815	5,4187162317337	5,36917820084883	5,81163851176026	5,73756078863356	5,87118848464423	5,06897095422244	5,30929842263166	5,44117334502853	5,41389799937909	5,3415564707584	5,55161167813984	5,19562371031535	5,27188821992275	5,44390248977865	5,67871692179022	5,34368818393671	5,44390248977865	5,68005647244448
1553	9,03579448736087	8,91868526870817	9,26321909929035	8,93585947730501	8,94022624672288	9,10573313757701	9,09260309982535	9,03658612333779	8,86670971108904	9,14266729214075	9,27036848999452	8,57190701742249	9,19475800388524	9,363887451911	9,01897359418279	9,20400198117465	9,01807867441728	8,84070315520372	9,01595641328509	8,96358432164725	8,98435870539124	9,22894436163426	9,08542439888178	9,03502900989263
1558	5,67509232836434	5,44936376374646	5,48946912803641	5,97855848584607	5,50869569510648	5,63763869239956	5,36548467602662	5,43276869487071	5,64831870845668	5,37365318163173	5,384609200259	5,11583549758419	5,34456575125037	5,30929842263166	5,34368818393671	5,27579645644432	5,48814792554777	5,15544826808629	5,20974087684114	5,40541020021804	5,43085562552643	5,27804798977021	5,27203959901169	5,30929842263166
1559	9,90823712043408	9,97674535623161	10,2846733413309	9,98543000272561	9,96612660989732	10,097328751697	10,1261029914849	9,97844705409554	10,1025581143659	10,0645257377826	10,2048561262581	9,57098751309415	10,0985314324578	10,4086957752452	10,0857305627468	10,0305446108181	10,3333616878056	9,61215165934599	9,89732875720296	9,95274233393784	10,5559203123092	10,1069991809481	10,078493582447	10,048802900308
1562	14,85905040813	14,4467636833412	14,7517953717433	14,6701265610592	14,8340790634871	14,7237036608915	14,6975996560595	15,0364236894687	14,7783757943851	14,7268867980879	14,7784853635649	14,7201838886971	14,8988953840314	14,7784853635649	14,6220954899274	14,8588808039379	14,6745160207075	14,7035777022435	14,8340324260771	14,7736216501343	14,7063182474816	14,8519115700882	14,8706931941151	14,717017442579
1563	6,03837426597302	5,90390321806301	5,67142552175425	6,36411108816649	6,22872593221263	6,01809573570105	5,68500226388587	6,04038628333906	6,17526731371852	5,73756078863356	5,99505384102919	5,83416370132612	5,8660197089463	5,75581612294475	6,00546562043287	5,60789788645983	5,75816126227547	5,82166648449768	6,21714184359306	5,80889849692586	6,18886471724489	5,97678263678081	6,05501510011403	6,10032378588603
1564	5,34752318658817	5,04604031674048	4,86664496662799	5,85962750482399	5,33925762901782	4,88094116709608	5,26978589834031	5,4722662699958	5,51653333461128	5,05314011821846	5,03216179140612	4,71476460919564	5,15457070077263	4,93246945764942	4,9374457883185	5,20379726889951	5,03216179140612	5,06738609790583	5,20974087684114	5,2835066561588	5,37718733649208	5,49683981066375	5,38600433067704	5,00246585924486
1567	5,57415710164218	5,22365648912384	5,15229966137451	5,24494914115805	5,40392587064593	5,21563062164484	5,23089070205871	5,12232362266375	5,1469167250925	5,27718414460369	5,20003365723027	5,30929842263166	5,03134392445825	5,30929842263166	5,16304674872562	5,20379726889951	5,51134294427791	5,15544826808629	4,97368528906823	5,15801178885821	5,31677845220361	5,30609525620072	5,05408678807263	5,06204531407225
1569	7,11464643034588	7,09297347169176	6,92979605506546	7,26239618298962	7,24647766073098	7,02504914608153	7,18675189672559	7,16804593760462	7,64986773649294	7,07527599537315	7,26583293082504	7,29824571256305	7,34804633932299	7,25515185096334	6,90588161495753	7,07262398864528	7,37483758095581	6,89132509326749	7,4622152070134	6,99861232381399	7,24682012781809	7,105757994547	7,03447981116021	7,06351229524664
1571	5,44117334502853	5,24186104072333	5,37066388921327	5,2163867610911	5,46642196928117	5,38139383506139	5,31309359346271	5,36917820084883	5,48252757251343	5,4077446681506	5,2243764054335	5,19970240800439	5,45379954212959	5,37718733649208	5,30215175489165	5,20379726889951	5,32608668234109	5,21563062164484	5,5720300198621	5,40541020021804	5,54008265135868	5,45509262688474	5,42402875250543	5,42279284767678
1574	9,17488413610065	9,9711646548682	9,61062332831717	8,64896233315776	8,94635566366316	9,95917891594864	10,1208412242519	8,82938227880982	8,67142319762855	9,89498550924163	9,84498209759911	8,37805786106899	8,7645690780566	9,86957903500463	9,56717349869345	8,8463095596216	10,039883904238	8,20337707638111	9,0973190733207	9,72716036464576	9,95251196417858	8,44306881803789	8,77538101094763	9,77184525827789
1576	8,67509553266442	7,85467490102439	8,35216566146364	8,46055417874232	8,84482931940882	8,35668010183147	8,42207288482869	8,87370682948271	8,88850749382002	8,2350402405331	8,49529440383552	8,42892174090147	8,73899612368962	8,5964816403225	8,46533593454496	8,87178736450141	8,12296692147561	8,52975299656067	8,73448462858208	7,94060680088764	8,43026657117866	8,81003147534623	8,71447203852297	8,25601696657768
1577	7,80182703832018	6,75506159947957	6,95011015194213	7,61696193125721	7,5627661075341	7,1048151350101	6,99115604173267	7,85925277074846	7,49514297376813	7,31866257086828	7,03958301872021	6,99906210380025	7,67236437257155	7,16005747961885	7,03298026301872	7,34233725237367	6,9378340080901	7,3168944589691	7,66052167642269	7,2255834623797	6,86489316891759	7,47254410428148	7,61337903764846	6,95012535374295
1579	8,59985523461769	8,60689669406784	8,77601015467537	8,30314656170008	8,52109658094839	8,64512318178002	8,74017981495445	8,47284677268647	8,32826635780781	8,86705171005785	8,71358902639876	8,08943446610641	8,76582765508106	8,90472035562509	8,62406704947326	8,44473347558712	8,71886374694939	8,29383804832488	8,61915975980877	8,48779079812092	8,79379251386229	8,662383435619	8,62270745780662	8,6463824648308
1586	8,77266190033285	8,74485326798086	8,64657803061506	8,63652850146273	8,72765423578798	8,73770811934482	8,81612561308712	8,79233802624837	9,04810164421108	8,72393206475109	8,81449313453134	8,49030548752519	8,69585020693195	8,80152207408332	8,79702942644498	8,66284479280841	8,73408876145209	8,45197333613506	8,70355374490852	8,53998254578837	8,80990599537746	8,56405619610926	8,73242936138383	8,80808713162788
1588	5,32829087403325	5,76250155210218	5,47644086332929	5,57067383901732	5,60726645738104	5,38139383506139	5,36548467602662	5,61733949359997	5,5505610374873	5,4077446681506	5,56975564576397	5,27410386090787	5,55285288088695	5,58325664865887	5,34368818393671	5,40912104149046	5,2243764054335	5,46847123157597	5,66902905299582	5,24340398784604	5,48358682860861	5,65693911557582	5,44390248977865	5,27860773493183
1592	10,6943672174896	10,794882018796	10,0953868201983	10,278635739482	10,6773808199844	10,6324708047651	10,3024977376111	10,5446186412956	10,9522957232192	10,58183299224	10,6192667985456	10,4598964742127	10,6475226383836	10,3878790854937	10,3357832178382	10,5144941039805	11,0133365335754	10,4068650036289	10,9385398574818	10,6729047917801	10,8843127447469	10,7096661743959	10,6364903141624	10,8919803613405
1594	7,10742336822434	7,35851385386577	7,34108277274255	7,12436482482873	7,16075742004531	7,29776012385033	7,0833707738079	7,14586925108607	7,11555934975939	7,29336487111715	7,28024348381841	6,81624633233375	7,0731743611793	7,46046798680314	7,07227792639435	7,10483128665546	7,20498798684583	6,74466256130012	7,30407230882716	6,62676663053768	7,28690295495454	6,99176937419991	6,95080150251165	7,1995413014061
1595	13,7739237315727	12,1384355234168	12,0611781630573	13,5432255168803	13,856490063456	12,3230891644145	12,1132372585364	13,8638101244733	13,9790066081605	12,343301160837	12,6541290981689	13,5284951058934	13,681529001037	12,0503175617647	12,1982175749471	13,4783509457825	12,4399925040576	13,4803792575898	14,2049006824814	11,9602146106286	12,4935362609405	13,8956749035998	13,4995346783605	12,40102714921
1598	8,61032586752729	9,54246678486293	8,53474217124699	8,37113175348349	9,51073523265732	8,4038049180199	8,41140684950245	8,86339061024697	8,97479994007028	8,90257740108464	8,30875199328838	8,30584966519083	9,05236149077752	8,65908352303362	8,389461703562	8,31842825626853	8,85105325168393	8,83405265673211	8,73018763653735	8,11231867878626	9,84480124966054	9,04651127930168	9,16782166288217	8,71496368099325
1599	11,7955523303131	11,5073906014497	11,5529416288044	11,7621543172941	11,9625455326081	11,6391551536375	11,6297192983015	11,839441818993	12,0216746508774	11,7056638256407	11,6329304719835	11,8916161107002	11,8986977359925	11,5481049725078	11,5948154289479	11,6436110062344	11,7787677798787	11,9377546967683	12,1060912162566	11,5053112569085	11,6204061333095	12,0797649681944	12,0561024040165	11,6674304077135
1600	5,25455570277792	5,85280102973312	5,77832862046449	5,4315842683068	5,66252644848003	5,67283370172226	5,81795105213394	5,4722662699958	5,5505610374873	5,61459638459335	5,87118848464423	5,45170755724605	5,41944487451407	5,81296708482796	5,62224767957124	5,56732345319076	5,51134294427791	5,23221238078052	5,28815811614331	5,60243048821109	5,84023115981185	5,53331078894063	5,85267203260337	5,74863336151816
1601	12,0492362744723	11,9271138947881	12,4924731057462	12,0683674355298	12,5269429898157	12,1334054727926	12,0706994680576	12,1545002766603	12,0323946123082	11,8366484033228	11,9189904515003	11,624552484488	12,0558219891329	11,9983481029866	11,8802508364102	11,9568626478617	11,8923996074794	11,6592022863827	11,8502818081024	11,2852686926307	12,1149005079114	11,9552261283946	12,0589430933265	11,7862238579486
1602	11,54797639986	11,2899548808579	11,5741465372792	11,4013942409356	11,6594467315182	11,4234159765985	11,4101949362134	11,5911916128198	11,6312394498312	11,5790894372916	11,5989628777322	11,2240904204488	11,5857189400086	11,5799587730592	11,3919586953684	11,5961536657164	11,4363135629296	11,2301422015024	11,5821540173112	11,0708536154496	11,4724075572202	11,4790582448688	11,3925779113562	11,3609017841127
1604	5,45336756138612	5,69234764343014	5,63877112085789	5,47460307814765	5,8722264720348	5,64489925362922	5,53534456097156	6,00451457237549	5,82880151963533	5,63121812360275	5,84554248238497	5,7683193321923	6,22551795771834	5,52471335194021	5,53783444760676	5,7063813356107	5,95488700739019	5,67642006460287	5,71306082671039	5,61971903483271	6,03043487965431	5,98666756621458	6,18234338839528	5,47250160086799
1606	8,60395482211744	9,34590006451412	9,76310169449195	9,03484528262644	9,72886973086154	9,14905439432243	9,438365262173	9,05584402593695	8,73513205719152	9,05649782952328	9,23277430909312	9,21359588959916	8,96839359038552	8,97385543010354	8,99117773158989	8,86771160099327	9,03192921831737	8,58712640068706	8,45134243601353	8,89889161768843	9,36414201881914	9,06167574339012	8,7878785531824	9,19915190929611
1607	9,49373628607526	9,86096443293072	10,1321476651587	9,06219782246799	9,55085979445395	9,84527056045203	9,7995882870985	9,38707621762833	9,37707804245329	10,1099937146955	9,96240212490343	8,98306080203625	9,36027793336757	10,3370007083985	9,79046931535802	9,50042278030916	10,0893478949107	9,19368111579162	9,23520787137283	9,51142201817795	9,97003349875943	9,18510047745512	9,25656176573842	9,90258822621453
1609	11,2946362506326	11,3497891777934	11,6313890688392	11,068605452795	11,2812670070893	11,5894763571159	11,5497683435379	11,1089888389863	11,3714799707627	11,4860450262829	11,4657605204238	11,1653706388836	11,5237607103142	11,6505860207653	11,6356240305807	11,3527557670712	11,6947220030869	11,1690447268063	11,1050883626262	11,4468953128331	11,6981054738997	11,4319429014558	11,5727853989247	11,6890714715497
1611	14,1909851938366	14,0218131919009	14,0853976598188	14,2624977662322	14,3408399395988	14,1577551490588	14,1239487216284	14,3253495613308	14,2862049794929	14,1270986510924	14,2019335952375	14,2423034245439	14,255968722408	14,1535591537674	14,1733108949	14,4222444894937	14,0015639654425	14,4175985527379	14,3130978473417	14,0215532174464	13,9610239503945	14,4204120048559	14,3157580426265	14,0132027467856
1614	7,23010718501976	7,14527738583706	7,47468579437862	6,95928288683544	7,10307177006787	6,6417862304536	7,0748117539562	7,29336487111715	6,77254997289431	7,08519581774298	6,44400861146692	6,42217653092014	6,75956819056185	7,53617111137355	6,91787175536069	7,23829082056384	7,19274820996252	6,62750661773174	7,27236028578263	6,68676348906563	6,35165381132605	6,91738932529296	6,43796798394944	6,75898856303698
1615	13,0244615505609	13,133786455461	13,3163359043984	13,0553993019192	13,1312860091532	13,1187537673923	13,0410582533399	13,0979566503551	13,2024837735621	13,2528720066651	13,3203889825508	13,0052276794641	13,2344160693566	13,1804657597681	13,2502877515496	13,0129830802669	13,3379888129688	12,8924585567358	13,164411889839	13,2235123734933	13,1222060633349	13,3640009066698	13,3079479090715	13,410475479128
1617	4,919720384635	6,46355501301655	5,81437953549222	5,24494914115805	5,27124339805554	5,86481832575756	5,93572032504054	5,20047806126137	4,92491366350287	6,39219141756465	6,11232929623028	4,88287715917946	5,23221238078052	6,33643138202084	5,4315842683068	5,14631988871897	6,12376652364242	5,27203959901169	5,16304674872562	6,14891265702505	6,20346094074223	4,89677427853458	5,05408678807263	6,21808746633155
1622	9,72890730820256	10,0056837516498	10,2685352490252	9,6610723324592	9,8274961874331	10,1803687939383	10,5633431808118	9,80573227808532	9,93396778992987	10,4740116922404	10,4362866236735	9,41880718544891	10,178336343299	10,3798081013382	10,4742863855135	9,94533361081195	10,4642843638207	9,83200603962349	9,72959721803849	10,2128440815868	10,2777596336343	9,95572475283159	10,1750168178376	10,1981055435419
1623	9,91187684470544	10,3023354326491	10,5340114082814	9,64694344412066	9,81155367293811	10,3751498175122	10,513966018891	9,63440284822296	9,75151345014261	10,4128250532064	10,4539603614679	9,66407309584928	10,0083439820681	10,5885996790938	10,3196675603019	9,84365572922695	10,6484032598746	9,80722081315582	9,841516191183	10,2365882179902	10,2449546132923	9,77556430388332	9,74510509045468	10,4730529938424
1626	5,87053106439835	6,07119047820612	6,11761829613768	5,95541200892267	5,98268604368154	6,09599027657838	6,12125743396257	6,06591190755983	5,98381905676937	6,233812967409	6,31684753435483	6,06680506423614	6,05501510011403	6,15915212636191	6,140826527583	6,17818804865957	6,35155361444623	6,03318989686834	6,13518741233545	5,89687741339754	6,35165381132605	5,96387442030695	6,07455756504775	6,01234573686671
1628	9,07888261108733	9,03519913835921	9,36564068582452	8,94851167711694	9,06221231523011	9,54821789469658	9,43386884307563	9,08576014737863	9,11705879218334	9,57270424375105	9,67734969414988	9,93580558892594	9,59732670849863	9,70157460283168	9,54042728444013	9,21867916411318	9,27073973094882	9,03278391099923	9,08778871354648	9,3212476072436	9,87320083277371	9,5890292441632	9,29211618251176	9,54612432160604
1632	13,2227379901445	13,1261880592473	13,2767458170541	13,1479292980095	13,0496795499932	13,2277381480505	13,2362289349059	13,29160908	13,3623092194358	13,2791882404326	13,34595667614	13,1427177984485	13,332217502101	13,338035818548	13,2228210965008	13,2883099864954	13,1456043406209	13,2609728479929	13,2406673618806	13,2320822267024	13,3641287074805	13,1958757651541	13,2089419404646	13,1665298741102
1635	6,6144420040203	6,54789436459058	6,9857046611913	6,41864804285693	6,82587241557544	6,99186517865556	6,94298494953219	6,64155544917231	6,59028400110749	7,06558147254734	6,83768698304746	6,90906975808412	7,06167464252798	6,64571713138354	6,82689167027207	6,99766237781993	6,72719860132737	6,55466539039712	6,75119039398208	6,48498943345698	7,26154927464131	6,85162438671117	6,63269567937387	6,8743802032715
1637	7,31781872649067	7,64844618273984	7,41270544332662	7,07209434615116	7,19697632041647	7,43806262707883	7,70891458203045	7,13675218476807	7,34089554524642	7,49154402328303	7,67766388527913	7,26119043806644	7,42742199120167	7,62036961441255	7,37447021167408	7,70926753585038	7,16255059762562	6,9987157910219	7,39993883445667	7,23809864124878	7,69968864657978	7,105757994547	7,04630105571415	7,69574434369078
1639	7,49632104444724	6,99535536741017	7,97633332732006	7,40990163136826	8,28153179064948	7,84272047231346	7,28374222645403	8,17684000301974	7,57716532586558	7,39709332332092	7,60082761146776	7,79834596641391	7,84495720474726	7,49233673606173	7,93600717361837	8,20914014340964	6,94790860981609	7,50914484353819	8,01149234493657	7,01185859230829	6,77137696997967	8,2185389857367	7,88796948996669	7,51695337653435
1640	5,15801178885821	5,17918249357814	5,21635761350017	5,24494914115805	5,49380377098952	5,09722758061063	5,26978589834031	5,29111192541355	4,97096180601095	5,26204270660473	5,5509713527619	5,27410386090787	5,30929842263166	5,03134392445825	5,12097365126023	5,43780778468946	5,11929084430541	5,10824269681285	5,32829087403325	5,34456575125037	5,3459912734678	5,53331078894063	5,51253933714936	5,17187164637901
1644	14,6044412088011	14,3344994029293	14,4279834730913	14,552078693427	14,5714202406851	14,4336705289722	14,4123635519104	14,6334595963657	14,5629538294216	14,4252700365867	14,4823015085384	14,6779577617989	14,6143348264173	14,4424323823883	14,4589320992201	14,7060921728277	14,3923200121838	14,7668183733594	14,6779132078379	14,461433855648	14,3778162252603	14,6876190873484	14,665313487133	14,5011151120415
1646	7,67142416668428	7,36416519916086	7,35867254917663	7,7474311019857	7,91237721790445	7,4148026888637	7,40921098610222	7,95771946742692	8,02546900625264	7,57197937853533	7,8829912474201	7,7507930950915	8,03208941865413	7,44562087778279	7,61934927164222	7,78589785664871	7,80122670829675	7,55561101005942	7,79971571702558	7,79952061592466	6,6516245006516	8,09916507870745	7,88796948996669	7,94606967906453
1648	6,6583925309112	7,03198496092109	7,05023536763775	7,00667367208976	7,00333622856966	7,13008127813957	7,33788459651519	7,02040965369073	7,23426554348011	6,97118418196196	7,03958301872021	6,76667804937508	6,95338945255124	7,00584486468054	6,7794869254603	6,90588161495753	7,19274820996252	6,71773211480287	7,20235625251675	7,29018852611526	7,1527205744425	7,10169414268562	6,78555787320659	7,44580007855007
1650	5,37587197945115	5,19970240800439	5,38003573843143	5,44470937831477	5,37365318163173	4,92178097552488	5,23089070205871	5,56921977118076	5,58186209375921	5,07760479189557	5,178396700776	5,06897095422244	5,58491765669188	5,11840027552238	5,05535016815362	5,27579645644432	5,00293185534962	4,88884769447269	5,20974087684114	5,2835066561588	5,11929084430541	5,4019670560335	5,23446416313467	5,33271030885131
1655	7,28235733743727	7,4837855779196	7,26901584916372	6,91785004035655	7,15063154410346	7,24787923889705	6,98255861207007	7,31684054606871	7,11555934975939	7,44228170536598	7,11941407120023	6,99461053145806	7,02449857804106	7,26724432266289	7,15487986999568	7,048204708834	7,53417083224283	6,68668012453943	6,86380048833355	7,47472902609418	7,6242882935315	6,62812893202242	6,82879952058619	7,91736083046185
1657	8,84190580315234	8,83272138803247	8,95540232929851	8,86356511830679	9,09698312904397	8,93893930803097	8,79981849507824	9,12742283099904	8,56239791822194	8,57442367353159	8,84020606980279	8,61783425200015	9,04981946351305	8,60484770224843	8,60225269723095	8,79184624553673	9,16800303483905	8,66583456338019	8,99310087882124	8,99307902642309	8,10515905072314	8,92814649755737	8,73552719183007	8,97062736173885
1663	6,54722344201858	6,49259440844083	6,64321628182977	6,96245291369527	6,62662638880602	6,60893238826378	6,62854118398669	6,90061098337687	6,31625048978364	6,78980872654042	6,66125501592829	7,13187951647143	6,75956819056185	6,82909384673485	6,70495063114035	6,42103721130985	6,6985059834355	6,82981270272246	6,5776094230895	6,8249293883534	6,54040977688216	6,46936714609372	6,79515583652197	6,6884150067092
1666	6,40066253094666	6,59632285226348	6,3583521330477	6,75605240774912	6,00187753652476	6,38329069495563	6,98255861207007	6,02307673032022	6,37138706357541	5,99964760031998	6,35302572077762	6,75313244548998	6,16890971096798	6,56706503283062	6,26972907455372	5,58039804432189	6,75659511969987	5,73119042574122	6,33475516116521	6,00158090036025	5,58866041796705	6,12191663310363	5,88132720709919	6,45811979516182
1667	6,94721666958311	6,25086663344308	6,19741133466662	6,30311534319997	6,23709114320102	6,24802928416186	6,21714184359306	6,57393273049162	6,47247956045103	6,46533810044404	6,34383575296206	6,15346245083937	6,48696078458973	6,4846560645967	6,45131451089734	6,30909867181665	6,51731877487702	6,48267084626352	5,96211398548668	6,84793139813528	6,66331223378087	6,22938201657259	6,6144420040203	6,8471605073313
1668	13,1551058254261	12,9221616806604	13,0488045695991	12,9730993436426	12,9558973914635	13,0102121510778	13,0086896998251	13,1961350556568	12,9963270591217	13,0488045695991	13,0496795499932	13,1356207345493	13,176871045878	13,0052276794641	12,9993381411617	13,2566272605182	12,9437514815104	13,1491253508152	12,8936126707434	13,2422768387344	13,1873766373242	12,9689063580646	13,1493416848668	13,0584964166382
1672	6,67047280373373	5,8773446600237	5,89740704055377	5,80473195148394	5,80561420244662	5,95866941016149	5,86208146963119	5,86099461855029	6,23539736573534	5,88621665968064	5,9821154061708	5,83416370132612	5,83880057430896	5,95593246493031	5,85017062267492	5,84816891212269	6,03209674750289	5,46847123157597	5,86987947828377	6,10077746572531	5,86215880354514	5,90344608815381	5,70473688001688	6,21808746633155
1674	8,57641870758363	8,52878745791706	8,91021913864452	8,84714184344896	8,9437474986217	8,96084393942614	9,0996177285316	8,6735954497562	9,27708435046645	8,67949903967479	9,0287452108909	8,6670842994022	8,89466059384026	8,92330889677008	8,95498152616157	9,082477532273	9,31503837509171	8,64424256354111	8,6982126163027	8,97049471077793	9,21396466964018	8,99239809859874	8,83798584258562	8,78144651156013
1679	6,90459920991084	5,57923232637351	5,67142552175425	5,64254070017602	5,58173851994657	5,63763869239956	5,66556147268837	5,75135047201833	6,24861041675982	5,44117334502853	5,6958830316027	5,55796822564113	5,4865191380271	5,81296708482796	5,67871692179022	5,60789788645983	5,59823704901943	5,70552196005318	5,54077655073155	5,74755709262914	5,51382052257669	5,59586303581747	5,52915665623719	5,78384754450315
1681	12,5630452708471	12,3507428258327	12,6633364470739	12,9051113146351	12,9147864147221	12,6544586428235	12,3904919592278	12,8829756958061	12,8829694710204	12,5247037779753	12,7461217138723	12,7579608740607	12,90077932778	12,4144201050627	12,8381067278572	12,8577407385358	12,9309989331355	12,4387604920341	12,9208168016104	12,5665234812663	12,3612341767717	13,0625591179938	12,7700525997876	12,8500279406421
1682	11,8177425490578	12,2069720731442	12,445026855826	12,1086967389369	12,2881898590315	12,3653753578858	12,3432211949041	12,1615330674027	12,2212608259045	12,3566596247498	12,2969583210057	12,0498476896029	12,2539509526999	12,2881898590315	12,4023107007799	12,1944408910242	12,7824537310593	12,036914178486	12,1687584375315	12,3315561155357	12,2847667927104	12,2270348410845	12,2836071312692	12,4352231472863
1684	13,6180644701278	13,3623830111299	13,348576421016	13,424920545316	13,5180542929923	13,3853162323308	13,4145139064168	13,5950168804655	13,3992685979593	13,4128490487269	13,3867455289124	13,4217796359552	13,5718822476488	13,4058835240957	13,3203889825508	13,5517399901193	13,1845050902186	13,5046290715356	13,6023280197666	13,4351204289716	13,3653745392045	13,6002702747079	13,420599748527	13,1887473051664
1687	7,73455017720315	7,70997736158	7,70346023823945	7,89249018440701	7,40375199382863	7,13008127813957	7,82474316642525	7,8258911158773	7,36456061260058	6,98127804489815	7,59276006875827	7,91562801772811	7,80257971531447	7,84087740039011	7,5001816953008	7,29853047252499	7,83990505122805	7,38013852848606	7,67556697161431	7,47472902609418	6,32747711637889	7,57254002905712	7,34960568723703	6,89918948880579
1690	6,48310176060608	5,00386384755914	5,30929842263166	5,48946912803641	5,49380377098952	5,17516861626479	5,23089070205871	5,50998167892749	6,55846919939095	5,05314011821846	5,30929842263166	5,43488393141067	5,71886582119063	5,11840027552238	5,31301105206828	5,52479169007196	5,55161167813984	5,34456575125037	5,5720300198621	5,01749975525575	5,02675570234243	5,59586303581747	5,46099247720598	4,94312772205703
1692	6,47503474600819	5,26599120612777	5,29695119147531	5,71564443805587	5,21803377626554	5,21563062164484	5,47320467664151	5,31797524256652	5,97051416370379	4,80824348568666	5,4657503165577	5,23305312586125	5,38133427988648	5,23751363269999	5,16304674872562	5,12445498321652	5,68267841625397	5,10824269681285	5,43887797061603	5,18082950875258	5,20379726889951	5,18082950875258	5,15457070077263	5,33271030885131
1693	8,82411057576557	8,54132432978116	8,57505387227067	8,58522008702925	8,619679288463	8,35212721954147	8,55420450475004	8,77638228918926	8,28383752056201	8,01644731234271	8,57467240837039	8,42892174090147	8,83521084713767	8,71248785012883	8,16432838126184	8,73893811615349	9,02185058968026	8,47706153487823	8,54060272158046	8,7272148729685	8,24170186703977	8,71775504682756	8,22952367073928	8,32818396949732
1694	12,4976435688546	11,528693508764	12,7848248300633	12,1175199899562	12,6455573093701	13,1705807838729	12,7037060025132	13,1743109260661	12,7345299522832	12,6564698654985	12,7204856348625	11,6007216008031	12,3169772387991	12,2922473874043	12,8770074565515	12,7498020186408	12,7699959953602	12,353790931161	12,5519627354893	12,7983573184455	11,8410419138238	12,8743395335393	12,7970684654945	12,33488985339
1695	6,97313738673137	6,1877364592051	6,36743557270564	6,55715237562148	6,3256746906474	6,33643138202084	6,39796357691297	6,58035566740247	6,55846919939095	5,92952459022424	6,37166410635918	6,13025796637573	6,53619877675727	6,65964383376094	6,10055062580567	6,26843496706925	6,35155361444623	6,24623694059186	6,25002490115009	6,2943587076908	6,06451985116429	6,09085874410792	6,140826527583	5,95439225321151
1696	11,984424657584	11,1895132839183	11,7992661127991	11,8483424718546	11,8899554349372	11,7590087181301	11,8182135969461	11,9414178010792	11,7406799893959	11,6624994484395	11,6997786436235	11,6718390558893	11,8825700038107	11,5543491060062	11,6660372573593	12,0674613334712	11,4305917683552	11,79144466569	11,8437881055521	11,7551409827119	11,0064563459809	11,9422179673328	11,7528731957005	11,5002073097427
1698	11,1739090672499	11,6398101810293	10,9979891090488	11,475733234121	11,8429616910414	11,1896506886047	11,0761690018798	11,8772878981621	11,3345923951318	11,2421862812788	11,2335667961775	11,616173190024	11,5842354557293	11,4029492890086	10,8713255338027	11,7811366406271	11,6963949968202	11,8308635822373	11,8155681025403	11,3225704576801	11,5912611937404	11,8980842933124	11,8182823405507	11,5705202362012
1703	7,79586926474688	7,69754634921928	7,66877423004286	7,61329890753277	7,51687757284553	7,82070074464017	7,58356404862698	7,68965319039168	7,77794032336183	7,60298059830212	7,82649771981329	7,32672420053247	7,89380691568364	7,73945166158488	7,59947309415647	7,63293055737875	8,06551967201124	7,47706074457598	7,70739546322581	7,84383758438285	7,96827371456118	7,54378955326411	7,37981477933976	7,46243268235465
1706	6,01345608221232	5,22365648912384	5,34902607220098	5,97855848584607	5,37365318163173	5,41593592863975	5,12097365126023	5,53331078894063	5,99971414383864	5,47460307814765	5,42472370005321	5,11583549758419	5,41944487451407	5,37718733649208	5,24186104072333	5,52479169007196	5,62049537992897	5,34456575125037	5,40392587064593	5,42073129985776	5,54008265135868	5,78164826955168	5,47571222054892	5,37718733649208
1707	7,60562134550104	7,63951534560623	7,5001816953008	7,29384273544328	7,27307899743406	7,49315804088585	7,52660904551856	7,467554725711	7,1275925837052	7,28098172822446	7,36616979625614	6,77934181009052	7,21978576564716	7,4751209884492	6,89998142101469	7,41641798253846	7,91538011736058	7,11069484883849	7,40885387599846	7,50369583817342	7,64084228949646	7,05796842503988	6,82879952058619	7,1629585801042
1709	14,1239007690973	13,7793629461145	13,7739918134513	13,9837267967054	14,0785780815248	13,7754443483396	13,6918094200831	14,1207528885362	14,0903628982846	13,8061537507295	13,8428361339434	14,0163188645058	14,016102974477	13,781161090616	13,5876480092225	14,048446355036	13,7420205241754	13,9817707772126	14,0904189851666	13,8478140635757	13,7007784808047	14,0469449169173	13,9569250407836	13,8407095917331
1710	8,00666727734886	7,10442825411802	7,37224666155616	7,6833200907947	7,3835001672635	7,09587575414723	7,00085151918067	7,80619752247429	7,82228557750565	7,24551339606524	7,40483218016393	7,30912021884008	7,39525475408327	7,43023278954158	7,29285024820076	7,57222080991793	7,26005758694005	7,7825403568135	6,78101494634554	7,5517818024287	7,24682012781809	7,00928994165928	7,52658427280877	6,88329024432397
1711	9,34072373773017	9,19934839319325	9,18998812751326	9,19988091305998	9,2935323908415	9,36306304719272	9,15085586633394	9,23912028937379	9,51311549245106	9,19446979351708	9,5112184905791	9,11172575670857	9,35128607464829	9,24963514151409	9,20198443666258	9,11031862682149	9,493619566868	8,70491670335253	9,44966287182233	9,07666247473162	9,60246117919489	9,13933232864133	8,98961384975279	9,26145422508476
1716	12,3431412229853	12,1120857704365	12,0391464135614	12,1310560146453	12,1084388051892	12,0706454164548	11,9855551602045	12,3000179046001	12,0378819310035	12,0325663134694	12,0391464135614	12,1431009563941	12,1345139070062	11,9856363769117	11,8899554349372	12,2667591766009	12,090144474693	12,1241407987397	11,9197839820403	11,7766188250323	11,6997786436235	12,0323946123082	11,9656079253619	11,8074298739119
1717	15,4695530688059	15,8216572581851	15,8411500676387	15,5188347432186	15,370499835806	15,8534101365119	15,8596599617888	15,234352407536	15,4814730652288	15,8108928803457	15,9362298998466	15,1556293631923	15,3342432961145	15,8782424683685	15,7903836686622	15,49375061215	16,0490577044151	15,2510621988479	15,3751138708897	15,757679910698	15,9909624265312	15,3704347257446	15,5511573761578	15,9574828652744
1718	8,40269327824862	8,43245772705878	8,43181226702024	8,34579515862222	8,32298097051235	8,45973973531116	8,2700719333119	8,32383860446174	8,11999515455109	8,52016679517678	8,363372485788	7,94193246015255	8,48154706594437	8,4159406937588	8,19662978758531	8,13412118232721	8,77524463197626	8,02733328684169	8,1618367438395	8,45058056833026	8,68756165943515	8,38546784759009	8,41197008659091	8,16070956703928
1719	8,33841274486917	8,3383491653268	8,8010327742473	9,11497980511918	8,59779741381375	8,82859061782294	7,91987822986637	8,36822828753052	8,47011189777728	8,28998658747772	8,77722956999754	7,21485522208422	8,22657710069582	8,35069041717824	7,9335937591084	8,50232519888603	9,33555920742885	7,89229007170747	8,68716103669624	8,46919747555415	8,79702942644498	7,15140309171657	8,42914708514653	8,95709564857931
1722	5,81955054394962	6,0245736067009	5,83379911511416	6,68048640682735	5,8722264720348	5,93852668447943	6,13304363241627	5,95197600223851	5,98381905676937	5,87270167050448	5,81579786914957	6,57780654928558	6,27500979871636	5,97869571164924	5,67871692179022	5,72981486261839	6,14891265702505	5,46847123157597	6,38160941405206	5,55351321806095	5,58866041796705	6,03091007812399	5,71849366100103	5,74863336151816
1723	10,7651521799076	11,4001297299672	11,2947683397121	11,1350292328876	11,0559352759214	11,27693317191	11,610805753062	10,9623757309	10,5086520388405	11,0511688411906	11,4392572901283	11,0777187848778	11,2960640044282	11,51137466553	10,9653836430907	11,1655249281729	11,6721308598395	10,9112573687323	11,1735962297341	11,5228029988389	10,261048787785	11,0469609822013	10,813830797023	11,5138966539308
1727	11,1394526190641	11,2496488499097	11,0888716135933	11,1156422681827	11,1732834156343	11,1671617271473	11,1559655653847	11,2690480208726	10,7796962121206	10,8322024783432	10,938312189553	10,8695397393686	10,8716385188459	10,8062246004497	10,686858645266	10,932117909344	10,7506523895449	10,6920719557727	10,7999211653499	10,7102624849117	10,742670169985	10,6253624922672	10,4721738393472	10,6357693369171
1735	6,37495675876307	6,40973472364741	6,61971957772041	6,22138925359557	6,37293754206454	6,5021109583667	6,57183877370568	6,43096423437265	6,21347126456696	6,43282384357814	6,18049726466892	5,97842166218817	6,51991710970312	6,42986973379633	6,21714184359306	6,20346094074223	6,15915212636191	5,95134434795459	6,1950046623502	6,05488940515764	6,49329391991169	6,1970922587563	6,24324459727255	6,12759098201043
1737	6,22938201657259	6,28833847903	6,38499482748568	6,15369279059592	6,38866247588875	6,2987609904808	6,56296663428258	6,23757251045365	6,32707502596082	6,28060364381556	6,51103999965235	5,83416370132612	8,74729435098702	6,40305355437359	6,22504994675967	6,33410763304964	6,14891265702505	5,99105329403162	6,21714184359306	6,17906246116873	6,43055730436836	6,21808746633155	6,05501510011403	6,20381769130488
1738	5,46847123157597	5,54638408494042	5,30929842263166	5,27718414460369	5,52407043358315	5,37213994496919	5,47320467664151	5,15801178885821	5,63499796965063	5,53792154628516	5,2243764054335	5,37936408570796	5,51963575683223	5,30929842263166	5,24186104072333	5,40912104149046	5,51134294427791	5,19562371031535	5,52471335194021	5,11583549758419	5,67871692179022	5,56580016493754	5,23446416313467	5,23089070205871
1739	6,08669881515315	5,95439225321151	5,71444939415993	5,89068607712932	5,95828873409826	5,81794569424158	5,83973640563318	5,70501909943017	5,78164826955168	5,53792154628516	5,78707880584279	5,72590342907348	5,81106360030159	5,74695061109348	5,83825656794123	5,67140665910613	5,98672085530773	5,60014011866881	5,97596721438907	5,92424874801459	5,95593246493031	5,78164826955168	5,74748023824971	6,10032378588603
1745	8,13748091977808	8,624240495458	8,82447193649523	8,3692884050755	8,24653647230377	8,86297349909083	9,02799636617386	8,42428740410532	8,21988203668482	8,86491897825028	9,05649782952328	7,92971344417834	8,51093308974532	8,93485405857187	8,66304405563946	8,27145592035845	8,84315239593999	8,02498720981219	8,38591829674917	8,69120732494329	8,77094315663743	8,38967246241756	8,38178992932214	8,88719833609011
1746	5,15801178885821	5,26599120612777	5,18438921903626	5,27718414460369	5,46642196928117	5,05407263406297	5,23089070205871	5,26510063734474	5,16304674872562	5,07760479189557	5,2243764054335	5,178396700776	5,03134392445825	5,11840027552238	4,9374457883185	5,12445498321652	5,24424473292677	4,98411089133274	5,28815811614331	4,88092172771832	5,43085562552643	5,38066727195201	4,95271160968235	5,37718733649208
1747	4,96902477955002	4,96212732374756	5,00087623615676	4,86051076941562	5,08728062866039	5,00846411399272	4,69267350900091	4,9517497924693	4,87883081263808	5,09809252061758	4,87447643098286	4,91137424354551	5,07241792863346	5,19970240800439	4,8833555649911	4,77813112513651	5,2243764054335	4,69825794395471	4,69881334332705	4,84906401803642	4,74837465914058	5,04560683422176	4,82816168247176	5,00246585924486
1748	5,22365648912384	5,30609525620072	5,33925762901782	4,83667585340078	5,35557587364846	4,89944262615193	5,12097365126023	5,05674779055939	5,12696858729287	5,18082950875258	5,178396700776	5,02295266621461	5,28638204302042	5,30929842263166	5,20379726889951	5,0439159580551	5,40120128397871	4,91360087933557	4,76236304778233	5,01749975525575	5,17516861626479	5,15801178885821	5,15457070077263	5,17187164637901
1750	5,32829087403325	5,17918249357814	5,21635761350017	5,37511584000489	5,19970240800439	5,17516861626479	5,26978589834031	5,50998167892749	5,37718733649208	5,22121265455083	5,20003365723027	4,71476460919564	5,27203959901169	5,41172769705544	5,2243764054335	5,24058384909527	4,94210013646394	4,96112952506421	5,43887797061603	5,06738609790583	5,08657755288688	5,38066727195201	5,19477103937536	5,11929084430541
1752	5,59823704901943	6,01370557536929	5,57923232637351	5,71564443805587	5,71288033745329	5,90283580582196	5,83973640563318	5,61733949359997	5,64831870845668	5,57112556655605	5,94674222895531	5,87270167050448	5,61388608811423	5,6680074270711	5,58186209375921	5,55459214947189	5,90444722443074	5,43887797061603	5,7768234484611	5,9642652128906	6,24572132282049	5,59586303581747	5,73159458389298	6,01234573686671
1753	8,17200585512699	8,15698481805494	7,60885764808092	7,6218183450954	7,80177216330067	7,82978638370283	7,75080345633123	7,9203398618708	7,93241660471336	7,65718861135538	7,42701138175462	7,50022413970125	7,93831983311314	7,80984988165396	7,4373113267521	7,59097871266328	7,94022528679686	7,28157219678366	8,22071731444166	7,54277430846462	7,12868423165583	7,69926823661786	7,720424560305	7,60419745164691
1754	5,71111862283052	5,85280102973312	6,02717941423196	5,78384754450315	5,98268604368154	5,95866941016149	5,97771631226584	6,05742708164383	6,06615492657301	6,16106931590445	5,88246831208274	5,638713226334	6,11690113381818	6,07486270621368	6,10055062580567	6,06948039566235	6,32551983693868	5,86618549787769	5,86987947828377	5,79395081598841	6,25819977919981	5,9158912716905	5,93199585510408	5,80319262416063
1755	5,46847123157597	5,4829808649962	5,37066388921327	5,34313658378801	5,66252644848003	5,34902607220098	5,30374163313114	5,41944487451407	5,51653333461128	5,47460307814765	5,40928245140813	5,45170755724605	5,61388608811423	5,8481689121227	5,76765657793702	5,52479169007196	5,51134294427791	5,41389799937909	5,5720300198621	5,5174838002628	5,23221238078052	5,4187162317337	5,42402875250543	5,68005647244448
1758	12,0090328236783	12,0633930388398	11,4259309742706	11,7646812690793	11,8557013163671	11,8365045012454	11,6532400432032	11,7278495163041	12,0148854187779	11,7633774319678	11,8366484033228	11,531896993693	11,8844464999124	11,5989628777322	11,501131823413	11,7210524472675	12,1334980075501	11,6318596191855	12,1495523210614	11,7968913790526	11,9870438565534	11,8185813312354	11,8231962129412	12,0484509191466
1760	7,1367725389193	7,26724432266289	7,08460444685463	7,01930495000072	7,34686580114081	7,08694909921131	7,20914179209368	7,49833863367954	7,26705255337611	7,37075108475308	7,28532129232511	7,16372996583776	7,30144326465343	7,26026327336521	7,328112294587	7,17397104054244	7,20498798684583	7,33956058329908	7,42217427426811	7,01693077586811	7,57168642655123	7,07559333408084	7,53752265172092	7,29546750486946
1761	4,72927301628187	5,26599120612777	5,11748251275863	4,80000777402715	5,30777161778588	4,92178097552488	5,08470637132512	4,98681067164489	4,99442636079312	5,26204270660473	5,34456575125037	5,06897095422244	5,03134392445825	5,34299323638894	5,07760479189557	4,82396490795087	5,2243764054335	5,15544826808629	5,02773339115361	5,11583549758419	5,08657755288688	5,13368856038437	5,10554923993806	5,17187164637901
1764	5,2690365159967	5,68196290458769	5,68956359653743	5,4315842683068	5,80561420244662	5,60014011866881	5,52345389183614	5,65177690851559	5,68328256499127	5,68793546054557	5,42472370005321	5,34368818393671	5,70501909943018	5,52471335194021	5,36285844524939	5,49882118355522	5,55161167813984	5,25211456380648	5,32829087403325	5,2835066561588	5,80153878082637	5,30609525620072	5,57923232637351	5,78384754450315
1765	6,42207185322712	6,83428437421658	7,11688922129257	6,57984391185268	6,90318397006963	7,12562033272896	6,98255861207007	6,61234215631302	6,64261060128395	7,18063432368494	7,05164839293259	6,52797740919505	6,86192633238069	6,9705094375461	6,6774699272679	6,76434068370526	7,11199810493675	6,61414805578972	6,56650050861275	6,86436000183381	7,00649176743364	6,73329247676922	6,68379495459575	6,9962864294734
1766	6,93566947582396	6,91774248141222	7,18016398646435	7,06109923349567	7,31882497160542	6,9597832778994	7,09723694788531	7,26293786568347	7,27281958510636	7,1894133698974	7,31084926545732	6,96108051532799	7,38238632502638	7,24954454627853	7,10068126760022	6,95802192981958	7,13075462160765	7,1954367267234	7,29649938183884	6,94918390883142	7,03926168139958	7,31867386439959	7,30209136135911	7,26353756783393
1767	5,72981486261839	6,0245736067009	5,95349493819725	5,73801528719204	5,91449786811467	5,92112451631407	5,71855898070597	6,07193585680107	5,78164826955168	6,19874274529513	5,81579786914957	5,75504769144983	5,97505731509493	5,95593246493031	5,59586303581747	5,92585410753364	6,17415544521739	5,85443739835247	6,02393774833835	5,89687741339754	5,93729007474859	5,81850959239246	5,6617460691153	6,01234573686671
1768	4,85560633650923	5,54638408494042	5,00087623615676	4,70966218454339	4,88092172771832	5,19820799316924	4,64827334534019	4,919720384635	4,83222924346415	5,52386115088684	4,81415140116117	4,74136012989475	5,03134392445825	5,18082950875258	4,83496873503806	4,73347196670683	5,08906801017344	4,86858701617711	4,9990541972537	5,11583549758419	5,58866041796705	5,02022970856548	5,05408678807263	5,55796822564113
1769	5,32829087403325	5,90390321806301	5,67142552175425	5,4315842683068	5,80561420244662	5,44687009246672	5,4315842683068	5,55733877179154	5,51653333461128	5,66093746626939	5,81579786914957	5,34368818393671	5,38133427988648	5,42300340703157	5,41389799937909	5,60789788645983	5,32608668234109	5,37827320942782	5,43887797061603	5,19970240800439	6,06451985116429	5,65693911557582	5,42402875250543	5,5161948522069
1770	9,58373038467735	9,27355704041173	9,60849448087973	9,53465837062467	9,8672951958829	9,37239697256735	9,53653566028858	9,78994315189596	9,83680491506435	9,44957042999835	9,68781144922487	9,28628392252819	9,77609464417669	9,56195601422763	9,53133122326141	9,42072023007162	9,34327959019275	9,37826281405389	9,65258452175535	9,18610939107784	9,49682194402441	9,71133577395083	9,58135782556776	9,24890634844152
1776	5,15801178885821	5,34129547212463	5,37066388921327	5,31132433533259	5,71288033745329	5,41593592863975	5,31309359346271	5,44470937831477	5,18082950875258	5,27718414460369	5,49882118355522	5,41690040618066	5,53601621369503	5,36285844524939	5,14496711173442	5,37511584000489	5,34862999867404	5,06738609790583	5,66902905299582	5,06738609790583	5,48358682860861	5,75292986517205	5,25455570277792	5,35078995549165
1778	7,42718704483557	7,26229738854662	7,94738394523754	7,02355751032671	7,34331070375422	7,91527710410196	7,36094479894903	7,15702762835846	7,35213206359675	7,88822276001304	7,73446699112582	7,09123816217127	7,3183989387207	8,119518481999	7,51712888700464	7,32441293904402	7,85848717706767	7,19917506559655	7,35817149446644	7,38472013590135	6,52485606470517	7,22644931445699	7,16146828931525	7,95536937918824
1779	9,96130574388803	9,86524149530575	9,82286455492187	9,82073125365397	9,74571353444441	9,84146386400851	9,86787495449413	9,88101538882928	10,012368797242	9,93032475273013	10,0405669119623	9,80670815598237	10,0601045312852	10,0960540456827	9,74629044274507	9,74449981720634	9,82088472715843	9,73151661715696	9,93641223812422	9,69659085871138	10,2472720670032	9,70286468386081	9,66087470536052	9,93082104676439
1781	9,88649766704437	10,914820282505	10,47748896995	9,79561312870335	9,87171437870801	10,6703089389125	10,3565756231071	9,85523832922384	9,98710825501068	10,9373053209671	10,9569318147484	9,48975466734104	9,74823923617817	10,6782563202101	10,2367902074529	10,0300013388022	11,1731930753162	9,54654888160303	10,0783627777536	10,3535207511934	11,0195427247306	9,50383677930456	9,6415505737733	10,8811667654942
1782	13,5576764832331	13,8791834141829	13,6128785747375	13,5780660480711	13,8392167071164	13,684284646671	13,9082003157579	13,7907416359808	13,5166084376277	13,899521561539	13,6379060341664	13,3867455289124	13,7567853873805	13,7346195765492	13,6600512205026	13,395409257488	13,9453723660326	13,4588418273003	13,6563110337535	13,306311383704	14,3131377553209	13,7006345025219	13,6897506745547	13,7219821441279
1785	5,63210054753894	5,66556147268837	5,48946912803641	5,45963121185556	5,78164826955168	5,44687009246672	5,61612122832987	5,68267841625397	5,37718733649208	5,66093746626939	5,44533230920919	5,45170755724605	5,8660197089463	5,68267841625397	5,44533230920919	5,7063813356107	5,72154617641755	5,41389799937909	5,69805853257957	5,55351321806095	5,31677845220361	5,59586303581747	5,37365318163173	5,53783444760676
1786	10,7754967686939	10,5268461055247	10,8539688769778	11,0125421982036	11,0138707268612	10,6847997796417	10,8037988676928	11,2131047521092	10,8378062030187	10,6945258967705	10,565212900835	10,5307832158786	10,6287489729108	10,8081471935773	10,7526264109492	11,1794514180653	10,5843362217953	10,6069799202504	11,0637279754934	10,3217339522497	10,5694565135121	10,7385038376649	10,5256296946276	10,4819705762944
1790	6,20542626076146	8,01145185132882	7,15824007630884	6,75605240774912	7,34331070375422	6,4297052719026	7,0748117539562	6,62946557014861	6,85686916700414	7,88822276001304	7,43671527948088	6,26765847885553	6,94295184418392	7,35392789817724	6,90588161495753	6,61276236944822	7,62575362836205	6,49681736970227	6,5497438958296	6,81898340606125	7,16131089205114	6,44197573663768	6,51249006948757	6,72024681180424
1793	5,15801178885821	5,4829808649962	5,68956359653743	5,51675316302046	5,58173851994657	5,57564689617273	5,55796822564113	5,44470937831477	5,23221238078052	5,67467717337128	5,84554248238497	5,27410386090787	5,61388608811423	5,72154617641755	5,5540939202787	5,45238679942643	5,6399157528	5,19562371031535	5,48946912803641	5,34456575125037	5,72032249760543	5,34368818393671	5,42402875250543	5,42279284767678
1796	5,91421798117244	6,13645897770829	6,37161681972463	6,18599040667462	6,00187753652476	5,99907615177729	6,21714184359306	6,1570348599452	5,58186209375921	6,19177668864652	6,18049726466892	5,97842166218817	6,05501510011403	5,96938281286357	6,15833700382901	6,1970922587563	5,9730203100311	5,89020522835725	6,02393774833835	5,93783861875331	6,37839195026555	5,95394861803653	5,8290923484461	6,16790158633455
1797	4,9440743919112	5,24186104072333	5,18438921903626	5,01562857369399	5,41734341310231	5,31500024327437	5,36548467602662	5,04017826636333	5,01472461239819	5,48946912803641	5,27124339805554	5,23305312586125	5,03134392445825	5,59884733135128	5,475407079383	5,30929842263166	5,44390248977865	5,15544826808629	5,36707605507966	5,13358618505924	5,37718733649208	5,0881845899562	5,31000981902162	5,42279284767678
1799	12,3476486202467	12,0756917993475	12,2401316575599	12,3557889781817	12,9062574568045	11,7718795710861	12,1260730610147	12,7408274060786	11,7329563746566	11,9947605999836	11,604708440929	12,1195650607579	11,9396157242501	11,9729717171493	11,5998348596513	12,5802154570558	11,1933742822734	11,7568820478018	12,4427489929514	11,2582391140926	11,5304068155536	11,9079997686147	11,4649710510882	11,7463203671931
1801	6,6583925309112	6,88565419287671	7,26078087245506	6,41272200133013	6,81410050378522	7,06126583360255	7,23557922346244	6,71635216242636	6,92057947286828	7,38234465581928	7,50392190655035	6,51225360824306	6,87401109195057	7,46771681298997	7,39538727907755	7,00550359640665	7,22507764622945	6,84536315985565	6,73469719852912	7,01693077586811	7,31820996742812	6,58035566740248	6,85320424360312	7,13671713349843
1805	7,62886331341018	8,2136963443958	7,45783801961178	7,60424296219683	7,74747384481157	7,63453030517334	7,52887603681651	7,39246556896816	7,55342955125124	7,35057083770278	7,37401659396525	7,4751209884492	7,56351165201612	7,40348433026385	7,4466459420231	7,50224303983213	7,87237422769043	7,19917506559655	7,57626875108545	NA	7,51309788413501	7,54918881733919	7,27638180753006	7,79859819028267
1806	9,31087079097539	8,93460387474083	8,94147166616641	8,97348626147783	9,12654386690676	8,86470410756385	8,91468716063329	9,29523160535997	8,83575338687127	9,03485888142606	8,99140954047806	9,22764436294823	10,0118894430868	8,98329929938312	8,75673629465272	9,09241687393311	9,03797690954089	8,83240593604503	8,98086222538287	9,35380916726793	8,52616388703403	9,42038630531233	9,40542865275937	9,30062093067597
1809	6,30183344545139	6,46355501301655	6,24746836770938	7,11536356574651	6,4965353016093	6,26417909673546	6,18277123570586	6,74209861396484	6,79868040082687	6,34155219071011	6,42873954777425	6,4588849370191	6,85370535627964	6,4846560645967	6,51361823004499	6,39946191412683	6,67545846770452	6,38767428694819	6,56650050861275	6,44839321348077	5,78370994831549	6,6144420040203	6,80136432851572	6,6412803352213
1811	9,65816258866811	9,69282557209202	9,21002145804464	10,5097990079154	9,99291762016269	8,68073440655592	8,52796094388762	9,6394104777204	9,94748827042993	8,88754167706979	8,98258959502471	10,541779159866	10,0008370050446	9,39798110858067	8,79702942644498	9,52786048705635	9,65323433277764	9,17374046189638	9,42717745448725	8,97845991969308	9,84480124966054	9,8614482626456	9,53603337294416	9,76830395573466
1812	6,59882617311768	6,79554234861512	6,68510728530181	6,27409528255717	6,38866247588875	6,48696078458973	6,39796357691297	6,2067671317373	6,3912653419869	6,59615667644974	6,66953793140295	6,13025796637573	6,75956819056185	6,72154258538282	6,63588980554397	6,59940759989927	6,81708759371045	6,06946271196411	6,13518741233545	7,05928236369126	5,97638321807959	6,52060918613213	6,20092906175665	6,77616648368789
1814	7,62886331341018	7,32926161820676	8,04632751954643	7,40990163136826	7,39561765651048	7,61415357490683	7,64981187009779	7,68260104218386	7,84840484472171	7,4755274944066	7,68571199986204	7,20423936750668	7,44527100568939	7,43695250543611	7,27704967031651	7,70392360290904	7,75176823726067	7,35395928926161	7,18716494583962	7,87716776443818	6,94278504354703	7,35662348594086	7,34229654784227	7,67087976391057
1815	8,85590876211696	8,34443159718503	7,40287975742227	9,00032830150806	8,72312958979861	7,92601984966562	7,26631302335605	9,00691377316525	8,51594961988984	8,14120591903122	7,93870658039738	9,62836565283087	9,27193271928715	8,10193641918872	7,86061562343462	8,40155603888396	8,30119298138717	8,78112673119969	8,76125343060526	7,93855016052307	8,80267550563213	8,85859745359488	8,7650491145152	8,65704704200388
1816	9,2401189470839	9,17530736559912	9,19267326422841	8,75309571284223	9,20009830046521	8,86969356208099	9,16257221574046	9,24170534649622	8,31719925063661	9,00058754004621	9,43540057261064	8,6430102657723	9,51964996667471	9,27768765419931	9,04504166283482	9,22039352607829	9,28514730307532	8,91047990407863	8,72098081763298	9,82391496062569	8,20816634932031	9,01278367182417	8,93176849987821	9,40425679938951
1817	7,22110336265629	6,67730305782417	6,89295627561071	7,42644132966505	7,17383725949885	6,88153876346109	6,69188630990778	7,13172885159183	7,36456061260058	6,95948155037872	6,92193791638687	6,80291775927789	7,51375320676575	6,79257672157014	6,96347904723578	6,95802192981958	7,06487002672682	6,74466256130012	7,18716494583962	6,89932797629712	6,81411468106122	7,25599742960597	6,97641796703635	7,02841372236403
1820	6,01345608221232	5,66556147268837	5,60243528538174	5,78384754450315	5,89321533023538	5,66025343231339	5,6399157528	5,70501909943017	6,01562937537217	5,61459638459335	5,60311943210177	5,6958830316027	5,61388608811423	5,72154617641755	5,67871692179022	5,60789788645983	5,86863403441684	5,54699436727227	5,78968639065433	5,53534456097156	5,48358682860861	5,79430823693663	5,68793546054557	5,55796822564113
1821	5,64050799693415	5,34129547212463	5,00087623615676	5,24494914115805	5,23441394553192	5,13876247886749	5,19209143715066	5,27579645644432	5,64831870845668	5,19970240800439	5,2243764054335	4,77452749015756	4,992542177762	5,15890235764123	5,20379726889951	5,16453736276681	5,32608668234109	5,02212351798804	5,12015578431236	5,24340398784604	5,48358682860861	5,04560683422176	5,15457070077263	5,42279284767678
1822	8,23580736969937	8,04632751954643	8,30791252934312	8,08477640742201	8,38746698960228	8,29359914693388	8,27431396071693	8,27914530526887	8,35869737929269	8,13375547621514	8,31218360517155	7,99930468702964	8,41903045881461	8,15861701429961	8,16432838126184	8,39968262578125	8,44286066661316	7,96896398356077	8,27698571275805	8,5757018752945	7,80902541467216	8,12450368109119	8,2136963443958	8,61715502645348
1824	7,00423533328008	6,82909384673485	6,58063612657435	6,79115270689941	6,90318397006963	6,80249141349882	6,62476210897218	6,93539737810113	7,47527257037659	6,45131451089734	7,01633430208325	6,81624633233375	7,02449857804106	6,61914411960499	6,52102570564928	6,83546913244475	6,81708759371045	6,43309987968933	7,09602963103766	6,70384303699834	6,84689743341746	6,88873577086038	6,74512110803622	6,83711657042572
1830	7,91257594370908	6,74754441614588	6,89295627561071	7,95019200546188	8,06616855016673	6,62742232620481	6,82972488728745	8,22508584420157	7,67896794917394	6,80858056531623	6,95209444953549	7,53797516735131	8,2333992631986	6,89619714579961	7,01292583371622	7,66007441163272	7,08983968812085	7,60797730538333	8,12546938339852	7,29994867240008	6,2739332203158	8,31229413885793	7,79387903700484	6,4989397803606
1831	9,76250385707243	9,81193388173248	9,6003818273306	9,47246780934857	9,68444184666371	9,48921197985845	9,62656544053972	9,81595624806542	9,0667860564315	9,61296111859907	9,86774944600272	9,28743719269355	9,96325814338592	9,94639823061971	9,59194282671697	9,75723289921417	10,0951032752615	9,53273348001729	9,55760392991437	10,0390295445113	9,02096789646476	9,63211224576529	9,61598678065684	9,7884538704199
1832	7,19007919891753	7,11580569353835	6,91038897599674	6,85565962408279	6,63895299237374	6,88879335068151	6,81215762946283	6,86428240326044	7,22822135252993	7,0316575576054	7,15072344641808	6,89161214345792	7,1412327691438	7,01583447937796	7,07227792639435	6,73916416990429	7,16255059762562	6,32160337572305	7,16635466879078	7,04776172460485	7,16131089205114	6,95184341328158	6,64646406070743	6,9962864294734
1833	8,83542059462173	8,50346758171569	9,1105319639878	8,76385709008155	9,09557206783866	8,44964653228673	9,0498293444444	8,9092641769426	9,32335869480178	8,5653506694774	9,00822337114607	8,59575647700892	9,32315816300863	9,06189750415827	8,91577302519554	9,12800188792185	9,16800303483905	8,80272634294961	8,98859730068005	9,28078108940904	8,6670842994022	8,95867515307305	8,81599639813901	7,91736083046185
1835	12,0755409572897	11,9411127919721	11,788283701692	12,0167878232619	11,9209362515224	11,8743435003916	11,9098014183544	12,1076624034067	12,1810645945451	11,884737943782	12,0842136200771	12,0569089178769	12,1590476482311	11,9050929040968	11,8182823405507	12,0684847740857	11,8846408030973	12,0534339239064	12,1346875109135	11,8712369775764	11,8301871282464	11,9352231174048	11,8827604523185	11,6789423849196
1837	8,57766719631097	8,50805057661911	7,98105636314801	8,17009823619817	8,31014438445291	8,07577997850915	7,75474462340257	8,50095402318439	8,51171605156663	8,06033094470614	8,41172566072206	8,1250955712702	8,39223647535468	8,19291294007541	7,94363402552043	8,0951616011811	8,42487645559143	7,94539238597319	8,61915975980877	8,03485630207904	8,51837210499996	8,25620631491275	8,04301302599251	8,36619839780414
1839	6,72046528800905	5,27860773493183	5,63877112085789	5,58186209375921	5,52407043358315	5,33792794148529	5,70797378847091	5,59409542812148	6,26050159332195	5,45756040064206	5,2243764054335	5,11583549758419	5,34456575125037	5,58325664865887	5,69031372298661	5,7063813356107	5,48814792554777	5,45379954212959	5,12015578431236	5,64759491917847	5,8797994290446	5,38066727195201	5,56350134266185	5,81955054394962
1841	8,17935324153644	7,80404593433817	7,52123508637603	8,51689289407235	8,15361731576947	7,45732603157647	7,36094479894903	8,26541658961286	8,45353862417191	7,51797555766158	7,52259957769319	8,22933464697683	8,18443328558733	7,70824386565665	7,3835001672635	7,70643791264219	7,87594098355997	7,54994553152143	8,36546871549086	7,11877928347419	8,03394054375594	8,07074367464456	7,94548677954517	7,21140925785037
1842	9,72694433715272	9,4332969825679	9,00332274687402	9,52245394632184	9,75303934342675	9,47890127615276	9,47133401936864	9,65036522366889	9,85972651843204	9,57472561204397	9,61554529217378	9,32006675681593	10,1199315647436	9,39408878660998	9,11598029101178	9,49885153653208	9,79982504346023	9,69078791447456	9,71290937207689	9,54663563601598	9,48089370117805	9,61404810146701	9,72982526877496	9,2898844914244
1843	7,18057849667508	6,91271541247946	6,61328792668694	6,44802423792522	6,53687686449215	6,5021109583667	6,8604676785049	6,54366282553903	7,09122888134499	6,43282384357814	6,76720477601679	6,53703547249444	6,93257862085069	6,80203675610322	6,62295668402145	6,59940759989927	6,95555819550076	6,19220151227593	6,70438478232654	6,70384303699834	7,28062676533101	6,4956985632062	6,47110968178045	6,39289176288492
1845	14,461565906922	14,1270986510924	14,3610348575401	14,4423267772343	14,5845781650791	14,3777180725413	14,4039100345542	14,6469950355752	14,5895417912767	14,3590584957626	14,4947448517235	14,4224756867063	14,6947656233352	14,3824318358923	14,4205019023852	14,6376848757393	14,5061625567258	14,5428603513675	14,5010811887031	14,5813774768244	14,4013407143473	14,6312420246123	14,6220954899274	14,4947448517235
1846	6,48310176060608	5,26599120612777	4,95413557050098	5,50407622096213	4,96902477955002	4,61313650787245	4,96118065389339	4,98681067164489	5,82880151963533	4,80824348568666	4,92825524369608	5,15715911791822	5,38133427988648	4,93246945764942	4,66325307476258	4,82396490795087	5,27326303365472	4,8407278992677	5,12015578431236	4,72715373747836	4,74837465914058	4,99630068686908	4,89762694947457	5,00246585924486
1847	6,925427461452	6,04831134577206	5,95928151632519	6,3323649208437	6,14966457885492	6,03591856670176	6,05977654675323	6,19956272307051	6,85686916700414	6,16106931590445	6,23190222831621	6,2405400912314	6,46979656574523	6,07486270621368	6,04933058885721	6,30321366889419	6,26228338919185	6,18156555646967	6,22938201657259	5,9642652128906	5,97638321807959	6,40433866157058	6,21313450013788	6,0264953145734
1852	8,09571682818448	7,81251854142922	7,93901756558586	7,55877070270318	7,64983918629542	7,19853315364212	7,43273168181351	7,73141449732522	7,79866668285683	7,09649386475417	7,86118505489265	7,42458842764694	7,72834516201216	8,06894280746508	7,86918124012263	7,83444313762022	8,13796351617044	7,54994553152143	7,51052491099978	7,328112294587	8,00448318556365	7,48194301437279	7,26130375943339	7,21803241664976
1857	7,50532709005372	7,07114037633914	7,15824007630884	7,54259224175521	7,2142615333961	7,07742510903374	7,34960940498715	7,53013703172118	7,20581654834925	7,0316575576054	7,22930694287345	7,27822074934134	7,49859899431167	7,11983317086355	7,03879317536526	7,0850451991578	7,39523671467002	7,16818413504792	7,41306814197519	7,04776172460485	6,37839195026555	7,50350277844864	7,60717239982267	7,04933241268577
1858	6,27500979871636	5,93100088723464	5,47644086332929	5,48946912803641	5,37365318163173	5,75184286685921	5,36548467602662	5,15801178885821	5,89766361936189	5,4077446681506	5,4657503165577	5,15715911791822	5,30929842263166	5,62690060311873	5,5540939202787	4,99813938218565	5,57650704671757	5,12696858729287	5,18819718258795	5,32906652729022	5,17516861626479	5,13368856038437	5,07760479189557	5,5161948522069
1859	13,7259874111307	13,5595668177549	13,5284951058934	13,4921244821662	13,5198011694507	13,5367162298149	13,5449418604432	13,6065548944613	13,777293219289	13,7110096787296	13,7007784808047	13,6854266417231	13,7419157915549	13,6741691100824	13,5337215397615	13,6950921812238	13,7345736242897	13,7296236151899	13,6158787982078	13,7999664942269	13,6741691100824	13,5703286774378	13,6078149462629	13,6196373173257
1862	8,7173541113653	8,22112694014275	8,56084995893487	8,38340953123012	8,64471230708564	8,46999382945109	8,51312202554404	8,56530159139631	8,15284921194929	8,19995910895721	8,63645174745009	8,1773747902391	8,8512599459312	8,43520567281061	8,51030179291859	8,63751049577748	8,60051498642789	8,57064807810053	8,37812680534072	8,5510523270283	8,34181260077401	8,69199245270152	8,74891641288554	8,01828102303391
1863	8,02798121583378	7,40170545372798	7,59232489873723	7,69863033681942	7,7639093660224	7,59266503463292	7,51703753673804	8,06599428099235	7,49514297376813	7,44228170536598	7,35633065551938	7,66248213264794	8,1968607505711	7,64977666068209	7,28462734598828	7,82026038353561	7,85848717706767	7,78670671268601	7,59244803213557	7,58867574912526	7,50145758161856	7,71095166310492	7,49128573176947	7,18716524815496
1864	8,36376758980175	8,01444372157177	7,66353951107797	8,2106761340028	8,18754785168775	8,19034972576636	7,95767888120583	8,15799713606451	8,57989569399169	8,07645954337172	8,15131643213372	8,05179734155723	8,41507058758486	7,98271847638025	7,96988556231067	8,18871038808194	8,30470836490325	7,93331120703819	8,35489043580724	7,97409608629072	8,41508576528693	8,03412171240503	8,11180787278349	8,29917819397152
1869	8,44226450140556	8,10193641918872	8,22679780081729	8,66010142321368	8,35857887951882	8,31753213395703	8,32863143056672	8,76222558035198	8,86096980991127	8,17850225588729	8,41172566072206	8,48927746591395	8,76754225817228	8,40263169456356	8,35225397811715	8,53804738691198	8,52882763908341	8,33147395662038	8,62370589633639	8,36593811937973	8,33463668509006	8,73589445068005	8,40751598643453	8,20560771901582
1871	9,04891865648906	8,98118917597308	8,70003882629235	9,3546777073714	9,05016154238598	9,09205087208672	8,98886202501591	9,06458346776906	9,28547996751254	9,09421897875787	8,90858423903662	9,38584180797214	9,31980790431853	8,82974755863132	8,71898234571018	8,79111927986687	9,33147438833357	8,85454535098838	9,46395740608371	8,88244576481481	8,85725780922568	9,25720395139983	9,08887761050681	9,21371902941576
1879	6,68646971281084	7,40170545372798	6,91747825812832	6,80719246338944	6,52428250013543	7,32031326049518	7,50133455294767	6,62451223374477	6,72060542064778	7,22936373493107	7,12552064392551	6,36094882323804	6,69786872044572	7,1895732951251	6,73673203866616	6,89776407876752	7,62041016831238	6,73251478489774	6,0909934357806	7,328112294587	7,46706428777736	6,52906130586071	6,78555787320659	7,14875031638515
1882	12,8483664841947	12,70947978352	12,6556592822552	12,7169493333931	12,7211435106875	12,7340017280348	12,6291986992739	12,7074500372737	12,7688573993597	12,6974144947436	12,6226893267833	12,737210073155	12,6884977761299	12,5761630631627	12,6240680409869	12,6981693623881	12,63735493088	12,7265226543426	12,648712753212	12,5232680426625	12,6556592822552	12,6407886105985	12,6767082653431	12,5198212739377
1883	8,86537972403567	8,92153839802518	8,6737612897488	8,90826306792161	8,97894998055048	8,92878180597295	8,64225794298591	8,86047217280216	9,18575586797891	8,92296863131241	9,03806006235084	8,60770596206087	8,8771868224646	8,75114251687503	8,80137443485422	8,71166181741554	9,11720172656217	8,44135498734541	9,21672979892599	8,52384544476562	9,05313054132844	8,73933780785722	8,80152207408332	8,85086640967116
1885	5,84554248238497	5,64978171876854	5,98587948189325	6,02109988109542	5,71288033745329	5,79829257414857	6,03495637999326	5,76688619938847	6,28298055156596	5,9082321871446	5,78707880584279	5,75504769144983	6,00100973803152	5,88521965330695	5,87270167050448	5,72981486261839	5,88874220841031	5,78384754450315	5,65231603583673	5,74755709262914	6,15752444356037	5,9158912716905	5,95593246493031	6,140826527583
1887	9,69286107184055	9,82161029077139	9,56765539864395	9,48720623592622	9,82392579080996	9,76453196856627	9,5666355390685	9,76890878750433	9,74762967953188	9,87547149058033	9,72286031980203	9,4972871790464	9,90736806440976	9,69365836110573	9,57937698235952	9,51716335996993	9,93959157932018	9,460506883255	9,76728898290048	9,66303777064252	10,1900639180189	9,53848838509989	9,74510509045468	9,7830369003755
1888	9,35239130970958	9,48130103902256	9,2834570384079	9,10818254391559	9,14670454946345	9,45628410531051	9,43633209635498	9,07066345911514	9,4384462444172	9,54259601391619	9,54148486396627	8,96554129535457	9,32600911872777	9,31020441495083	9,0595076352878	9,32686202605613	9,82719113618958	8,92704763678024	9,2483826695015	9,30487210104712	9,82576470561738	9,03011571266401	9,07425922056538	9,37268026364501
1889	6,86352897794505	6,47196152893029	6,33610922698046	6,86454498400693	6,63236278627567	6,57147947126387	6,49148859870024	6,81295680262768	6,93004939667557	6,38408743335244	6,4942658821955	6,35281757597535	6,65034137682303	6,53601178385784	6,38890095809342	5,02022970856548	6,60216416913731	6,22138925359556	6,69544586420589	6,2739332203158	6,56706503283062	6,43189038635187	6,50447494261386	6,40454797340287
1894	5,71111862283052	5,27860773493183	5,39602202780374	5,89068607712932	5,27124339805554	5,31500024327437	5,26978589834031	5,21869733718487	5,68328256499127	5,53792154628516	5,24424473292677	5,02295266621461	5,4865191380271	5,36285844524939	5,26351809555165	5,43780778468946	5,55161167813984	5,19562371031535	5,32829087403325	5,32906652729022	5,63504210053533	5,30609525620072	5,19477103937536	5,11929084430541
1895	13,7238391542133	13,7641875513903	13,9644805510105	13,7707645911298	13,7065952097337	13,9415182540336	14,0042273570437	13,8920434311676	13,754701716479	14,0344698345697	13,8580953677447	13,867055842468	13,8993640431554	14,0102317545505	13,9629802338084	14,1236609525887	13,8547351249073	14,0680476698446	13,9310504966389	14,0468186796029	13,9569250407836	13,9644086741478	13,8957991443788	13,9890264942904
1899	10,8519676032666	10,4542130979776	10,1702573471541	10,6360512531662	10,6100188250514	10,3476823057717	10,3024977376111	10,7184890078849	10,791273178396	10,5104426551538	9,98619000571874	10,3289766848406	10,6548360609514	10,5080530005866	10,0094561462497	10,5774277859354	10,5018114470157	10,5929772788288	10,8362462520879	10,3571498045489	10,1102927877902	10,8208428682566	10,4835315395222	9,78948780068882
1900	6,47503474600819	5,97596721438907	5,97051416370379	6,60422373800001	6,57690695242037	6,05676216601883	6,01583599815064	6,72036679658108	6,71108636383426	6,34155219071011	6,11232929623028	6,16547156502117	6,95338945255124	6,38767428694819	5,89641486510187	6,36495855754477	5,9730203100311	6,04979122171176	6,52737338457114	5,95299986989304	6,0973532899746	6,99176937419991	6,38767428694819	6,04038628333906
1902	5,87053106439835	5,69234764343014	5,97051416370379	5,40392587064593	5,75863273365996	5,93852668447943	5,52345389183614	5,76688619938847	5,75292986517205	6,01950587909305	5,42472370005321	5,57415710164218	5,9177934831525	6,18685496731717	5,85017062267492	5,68267841625397	6,04868094034169	5,85443739835247	5,43887797061603	5,68267841625397	6,15752444356037	5,83416370132612	5,56350134266185	5,74863336151816
1903	6,6144420040203	6,33335967492947	6,39955011254665	5,93358935250673	6,21908875636657	6,33643138202084	6,32455227188896	6,18190300332403	6,32707502596082	6,32420379385002	6,06706285553946	6,00158090036025	6,1792492675471	6,60325313073485	6,23468346453597	6,39946191412683	6,66464223087857	6,18156555646967	6,13518741233545	6,42984106058089	5,99505384102919	6,30679034973066	5,93199585510408	6,23060331002454
1905	13,5486572020605	13,2502877515496	13,3474541156774	13,2527573311765	13,4007443041369	13,2673282340884	13,3337391109031	13,517072291587	13,5132017838384	13,3474541156774	13,4188521829945	13,3729997378517	13,5131479103322	13,3601014827877	13,1591804805498	13,5377178539782	13,1367863412975	13,4905712802746	13,2733345537952	13,5677455234646	13,2700603637467	13,2610693155978	13,2934575988255	13,1493416848668
1906	6,6144420040203	7,16881232626409	6,73624756545583	6,55715237562148	6,76669788020633	7,02504914608153	7,76119773231908	6,69393823902231	6,81335944799091	7,29336487111715	6,8452032430295	6,53703547249444	6,56676066613799	6,78045457320993	7,08519581774298	6,6830326858784	7,58537202265928	6,33173039213622	7,05931844949621	6,64321682832661	7,73680139208656	6,90421365848504	7,04630105571415	7,1629585801042
1907	6,52524328554782	6,42743487874325	6,27632095663771	6,93595066083635	6,60787500023856	6,14891265702505	6,1498879699138	6,78214466035934	6,43278432886829	6,4809311359483	6,25925518940807	6,15346245083937	6,55936378153557	6,38767428694819	6,18611124483178	6,1970922587563	6,6432248446821	6,62020904241726	6,75119039398208	6,39289176288492	6,01377536763621	6,48570799290415	6,59295763571417	6,45811979516182
1910	8,06721555940748	7,90824171310338	8,52643806223072	7,91014170791873	8,33005157533379	8,30122611151009	8,53819908243544	8,29815822112653	8,21091187541525	8,28344771348962	8,3106966124177	7,83246797721957	8,10079655217417	8,47948544965192	8,33842874549231	8,4392552387185	8,31908027242305	8,06262625956603	8,06892378880129	8,21075881351922	8,15675157257846	7,93227632575956	8,07797770786545	8,01828102303391
1911	5,68574816978879	5,77892086459864	5,8559102003605	6,06110522464366	6,13094676318684	5,8290923484461	5,9177934831525	6,07193585680107	6,08679518901457	5,75184286685921	5,78707880584279	6,22328735358668	6,11690113381818	5,95593246493031	5,56913271486955	5,84816891212269	5,88874220841031	5,73119042574122	6,36359248963375	5,74755709262914	5,75929696465451	6,06680506423614	5,95593246493031	5,74863336151816
1912	5,78384754450315	5,95439225321151	6,32799178489907	5,61998395473065	5,9730203100311	6,07821623550717	6,05013976979094	5,95832766436965	5,78164826955168	6,22551795771834	6,22138925359556	5,6958830316027	5,90494337034114	6,22938201657259	6,25117666608677	5,93358935250673	6,31331382764516	6,13094676318684	5,84277944416973	6,14891265702505	6,18886471724489	5,80589562440645	5,93199585510408	6,18099132687685
1913	6,91637602950866	7,20784759266957	7,26078087245506	7,09154747804147	7,19697632041647	7,30314912321122	7,22691387706294	7,17676683462413	7,00158508038158	7,32672420053247	7,09603436214952	7,0039541591163	7,24566012958146	7,27602105979468	7,23557759916173	7,00123279098298	7,31543633849121	7,19917506559655	7,21940029473417	7,37570564393542	6,76093062249438	7,22644931445699	7,0779273547043	7,45679874378175
1916	6,27500979871636	6,7171917677572	6,34500116149095	6,17102275449478	6,37293754206454	6,58436451085742	6,26417909673546	6,3661833101953	6,34964425743641	6,83341716175101	6,64074515822559	6,15346245083937	6,38906789355098	6,58381417386505	6,1970922587563	6,21340613350025	6,86664251776338	6,41134349612562	6,21714184359306	6,83409380586302	6,89198175294874	6,22938201657259	6,43796798394944	6,95012535374295
1925	5,37587197945115	5,66556147268837	5,46642196928117	5,4315842683068	5,64703889628582	5,63763869239956	5,49683981066375	5,66287609368525	5,51653333461128	6,66012438953391	5,60311943210177	5,638713226334	5,64225848076273	5,45536284476366	5,37718733649208	5,3415564707584	5,4657503165577	5,34456575125037	5,43887797061603	5,24340398784604	5,28884733678681	5,38066727195201	5,27203959901169	5,49683981066375
1926	5,28185964098435	5,85280102973312	5,67142552175425	5,45963121185556	5,60726645738104	5,47709073228975	5,54768931482005	5,86728857316294	5,48252757251343	5,71395867883591	5,60311943210177	5,30929842263166	5,83880057430896	5,86139719942256	5,70637337608381	5,46847123157597	5,75816126227547	5,66425424817755	5,72938420368681	5,53534456097156	5,70055304684023	5,75292986517205	5,71849366100103	5,65951480281412
1927	6,16185181960778	6,5799171260449	6,36743557270564	6,146431650618	5,8722264720348	5,95866941016149	6,03495637999326	6,3661833101953	5,71849366100103	6,18190300332402	5,42472370005321	5,86110920641282	6,09623337111267	6,61265246098821	6,03808953264299	6,13283652879466	6,03209674750289	5,67642006460287	6,27687525415092	6,10077746572531	5,17516861626479	5,62541992208085	5,74748023824971	5,47250160086799
1930	7,6678849739829	7,70465858382316	7,82870099195373	7,63844051306341	8,16567090740738	7,93928632548587	8,05203047718478	8,0126637566247	8,27416884193142	8,10433680475357	7,8806299266992	7,62888207915258	7,95744565909195	7,91769783491075	7,96129255455085	7,79431122419612	8,12296692147561	7,7059581785488	7,80641532974815	8,1586528675394	8,17119242430944	8,0258954491758	8,02853696959789	7,8068446666477
1933	5,30849153409554	6,03591856670176	6,19104477151655	5,91163325124296	5,81795105213394	5,95221950177808	6,23338205306644	5,91221741092854	5,78164826955168	6,18190300332402	6,22138925359556	5,60568205334609	6,03318989686834	6,5045543928355	6,40190316294493	5,92585410753364	5,86863403441684	5,63630909753297	5,71306082671039	5,92424874801459	5,89740704055377	6,24966602072072	6,24324459727255	6,05669205886488
1939	5,07760479189557	5,30609525620072	5,21635761350017	5,14787468849654	5,43419692629448	5,21563062164484	5,19209143715066	5,02022970856548	5,19970240800439	5,18082950875258	5,178396700776	4,93065797645345	5,4865191380271	5,07241792863346	5,14496711173442	4,91147164921971	5,11929084430541	5,10824269681285	5,07596784585869	5,19970240800439	5,54008265135868	5,49683981066375	5,23446416313467	4,94312772205703
1940	9,89687188333573	9,89800626250544	9,94813428772752	9,32856611541768	9,32321538186087	9,95917891594864	10,0667736344091	9,61704415297818	9,78164960489886	10,0818341713386	10,1104676539222	9,3528788696974	9,73293689922732	10,1682195226697	9,80280607674402	9,76831560910161	10,5633431808118	9,61424146479341	9,74203402807308	9,98397757768929	9,94455579506005	9,69124542463999	9,54389120288001	10,0941063650363
1943	6,51087571946421	6,99535536741017	6,95236907081387	6,3323649208437	6,74761976391622	7,08694909921131	7,12703945340293	6,43096423437265	6,78045457320993	7,14950635367026	7,23518471113901	6,57780654928558	6,98909730346664	7,16005747961885	6,90588161495753	6,60644427435753	7,28079746514724	6,62750661773174	6,38160941405206	6,65021871496765	7,27464356203482	6,85162438671117	6,82879952058619	7,06351229524664
1945	7,82588435545936	7,82047308743671	7,58479475105361	7,67323315906466	8,02521517885433	7,39636804109259	7,63879704034483	7,8376712694149	7,42718704483557	7,38234465581928	7,41786671079532	7,20888491727282	7,76343704082419	7,50484933690329	7,15942353996654	7,74203351821497	7,9879064204843	7,57246133382338	7,78817320318878	7,03641551267192	7,13677457265856	7,80691805809447	7,16146828931525	7,27638180753006
1947	8,08126916813675	8,1845711573818	8,14561468753254	8,03628536818307	8,05634616794096	8,36793526712232	8,33066664194824	7,92556025749614	8,35029556271162	8,30647537892279	8,67705764805639	8,20222050015518	8,26247697587792	8,32516048871761	8,24691958823194	8,00127223839928	8,60051498642789	7,93632109596923	8,41596725620361	8,35865279009581	8,55419395055446	8,08879300624179	8,03380586194557	8,61921167857303
1948	11,9972551418713	11,7614932716142	11,8636040141482	11,8119952796823	11,9803157278012	11,8109860786619	11,8861159637312	11,940162655793	11,9884587703546	11,7972051686858	11,9886327843112	11,9478471992966	11,9843344791454	11,8182823405507	11,7371268920371	11,8650907216046	11,9445425522437	11,9798901571359	11,9467418089264	11,759934467388	12,0024050250755	11,8685159385555	11,8166795493695	11,6853108176364
1949	5,67509232836434	5,97596721438907	5,71444939415993	5,72612796652329	6,15833700382901	6,09599027657838	5,86208146963119	6,10400225322897	6,12416682015586	6,10055062580567	5,95786526393654	6,1848243728924	6,29578917309592	6,01875865243046	5,95676826869294	5,94562419053077	6,00158090036025	5,67642006460287	6,04821908672768	5,77832862046449	6,24572132282049	6,14455000095504	6,03043487965431	5,74863336151816
1950	10,5492613575612	10,9931717233017	10,7241488098211	10,5542577470721	10,6782563202101	10,7505723829511	10,4398198001202	10,4753970388688	10,8067896152525	11,0280483230851	10,6756014550729	10,5844332914659	11,0869366573421	10,8687870101155	10,756908284928	10,4054276860293	11,0884590090561	10,4761531750225	10,6177762401912	10,4425618867337	11,0844329296296	10,8123030262389	11,0195427247306	10,934459076637
1954	6,70553245869301	7,11580569353835	7,52631705357872	7,12928536420929	7,46239969724415	7,36266357647401	7,44570632824369	7,40507626730748	7,16254744543226	7,60298059830212	7,41786671079532	6,87813272497839	7,1843649523719	7,53003057275867	7,2301491733285	7,10938735691504	7,21116729352039	6,97038777727464	6,98581577461428	6,96076034110671	7,45034255856951	7,15140309171657	7,08773096530739	7,31954419938454
1960	5,2690365159967	5,56107804756578	5,8559102003605	5,78384754450315	5,71288033745329	5,83880057430896	5,88132720709919	6,08861437423975	5,44687009246672	5,7778255857853	5,75703566890384	5,83416370132612	5,93809883716886	5,69215653830572	5,67871692179022	5,68267841625397	5,90444722443074	5,49938486180949	5,85754473761518	5,84135182237541	5,81955054394962	5,9158912716905	5,68793546054557	5,74863336151816
1962	10,5349999080312	11,4130624986174	10,5414781182889	10,3974870279887	10,5586210235208	11,0041367534047	10,8395961325452	10,4249269404583	10,8788755313351	11,2237639038086	10,8765719224814	10,2004319562214	10,5592884564975	10,6704566882369	10,7134124122799	10,2862099893493	11,2856860341075	9,96233343152526	10,7079940569474	10,8750046281881	12,0087140362055	10,7933491637226	10,4463507410163	11,2183852971034
1966	11,4520288644222	11,4902863865204	11,4822605677863	11,3445707197327	11,4527557570233	11,3294438234441	11,4066832309778	11,6376815270318	11,4471619663394	11,4633851616845	11,1958337961723	11,5828800428003	11,3606631162895	11,5605568652206	11,235292090606	11,5934063147674	11,0419521673219	11,0237312296819	11,5155064429402	10,8905863159414	11,4630432272158	11,2524736730831	11,1118693018317	11,6830269633996
1967	9,94801857007202	9,7639925435822	9,63209329823658	9,28067357986149	9,64674663722289	9,6365102819474	9,69417679317364	9,74823036358287	9,99086297459327	9,87015388063953	9,60396425638831	9,64950232287248	10,1394330211112	9,53414370712626	9,5214704256873	9,82959198916654	9,69025324290001	9,460506883255	9,73180330116344	9,55764020423317	9,87320083277371	9,83196481085396	9,56475155405653	10,0090661853035
1970	9,98758425401312	10,3566898253351	10,5608284352403	10,5027795654461	10,3949218383814	10,5617500605829	10,3102712785051	10,1707551245553	10,5768124478566	10,7090529678419	10,9278461012038	10,1942309805227	10,5639491669746	10,8853726905275	10,7437192305201	10,4265753750038	11,056956642825	9,94627826538066	10,1068554193726	10,660630392795	10,0588785225725	10,2427483254238	10,3800273093383	11,0268488483029
1971	10,7667838338681	10,1173537232296	10,2614788386093	10,7698984067687	10,8262503451317	10,3358610197249	10,220122804626	10,8806723815861	10,4221475850138	10,2578114971074	10,526488375106	10,6195879520599	10,8372771365661	10,270365218185	10,4421620566533	10,6649706891401	10,452611882978	10,4016108012703	10,6930936076656	10,7249217546939	9,88670125757284	10,9544989373647	10,6646883425464	10,7588414196404
1972	7,71162714195013	7,72312685752869	7,53675568917919	7,95019200546188	7,78878427554109	7,58668727568609	7,61058717221715	8,0961879879013	7,86803590529617	7,88822276001304	7,72893655677879	8,05697132436137	8,4367792718862	7,80526217811367	7,80036986481953	7,66707067502787	8,10040514190328	7,64313685549046	7,64838848705407	8,12463240704674	7,36004002438431	8,26345775206486	8,10619287122765	7,85428250895292
1973	5,87053106439835	5,72228361944922	5,8773446600237	5,75929696465451	5,93809883716886	5,83880057430896	5,9177934831525	6,13008671163108	5,89766361936189	6,01950587909305	5,77614420628072	5,86110920641282	5,93809883716886	5,77950166422189	5,8290923484461	5,92585410753364	5,9380059792268	5,95134434795459	5,86987947828377	6,2739332203158	5,65693911557582	6,0078625492607	6,09578643750462	6,21808746633155
1974	11,0666157818839	10,7106462172201	11,2910618266669	11,0862204572758	11,0395050780936	11,0058645455685	10,674256594846	11,3991181460608	10,9675765725914	10,9347271237649	11,4733119274843	11,0705534893485	11,1710018590597	11,0945963639969	11,2176555906038	11,2713634535438	11,1247650798071	10,8029941000281	10,8779773140898	11,3712695887595	10,0969196015148	11,1344278297921	11,1906094941152	11,3925779113562
1980	5,22365648912384	5,04604031674048	5,38003573843143	5,31132433533259	4,92178097552488	5,15801178885821	5,19209143715066	4,9517497924693	5,46843314160715	5,31709162615033	5,30929842263166	4,85809728075502	5,11417520173739	5,36285844524939	5,56913271486955	5,30929842263166	5,34862999867404	4,93547784760534	5,02773339115361	5,40541020021804	5,26510063734474	5,53331078894063	5,27203959901169	5,44751301082379
1981	13,1803086785441	13,1296234719085	13,210067331629	13,105181797009	13,1655118519703	13,2732740850645	13,3293479427371	13,1297187480334	13,1991749656682	13,3093740752939	13,3324323725628	13,2475322842092	13,2276694071818	13,3367748325341	13,2149676617238	13,3470656435479	13,3520946004259	13,3638730867243	13,1206352073448	13,3898826507797	13,2323918317863	13,1205554411246	13,1665298741102	13,2217921643289
1983	5,61973439428569	5,41657884699681	5,24730653523329	5,8155511580921	5,55358056771155	4,58600797411593	5,10485429239029	5,49882118355522	5,64831870845668	5,09809252061758	5,12764024001634	5,57415710164218	5,58491765669188	5,72154617641755	5,31301105206828	5,45238679942643	5,00293185534962	5,19562371031535	5,24811342376942	5,40541020021804	5,08657755288688	5,58119786276467	5,31000981902162	5,27860773493183
1984	11,4486171528959	11,843864244457	12,070038262184	11,2066644088513	11,7685326748587	12,2171853970616	11,9722598936238	11,6688707784	11,8923292322682	12,0981221277046	12,0740815774294	11,4126422460827	11,5450574881358	11,9439855185934	12,0391464135614	11,7223583230997	12,2786154377542	11,2813184943869	11,7758928426287	12,2978843702531	11,8027453526189	11,4091883063095	11,6649107587835	12,3932185810214
1988	6,44958047458521	6,13645897770829	5,37066388921327	6,72046528800905	6,3256746906474	5,56347079490516	5,98858740369929	6,47100745800228	6,96261050851711	5,30374163313114	6,18049726466892	6,49774990264719	7,69233083397367	6,07486270621368	5,78124347143363	5,80473195148394	5,86863403441684	6,09043980851925	7,49667478946656	5,86863403441684	6,0973532899746	7,202451113653	6,81480070977261	5,8906628705607
1990	8,38463462258751	8,56502904782573	8,3567607500766	8,65610442792329	8,8214405488861	8,5862906410128	8,67695984366635	8,62732741272354	9,05031929235991	8,68920078616099	8,69916603914188	8,76828435423717	8,89857891523989	8,40515058911424	8,59060985363775	8,65924555386054	8,86531776904613	8,57784391931095	9,02574471868432	8,73727154382796	8,75027791984673	8,83703367172149	8,85843176153234	8,80808713162788
1991	12,6950422976366	12,4964927155881	12,6341116675693	12,5918148892453	12,5135657125517	12,5427153343854	12,5294615677324	12,6326447924964	12,6885674614205	12,6292780856844	12,7185484971502	12,6487917128678	12,6613723736737	12,6556592822552	12,5281607837852	12,7217837353366	12,4302230781019	12,7385548043882	12,5794634027882	12,5207822436218	12,3642351555101	12,4468980583035	12,5362792177271	12,3805776272282
1992	8,79267251832716	8,54443646692234	8,58700424142047	8,59262480919206	8,66869257838129	8,39935513609101	8,54146838485489	8,96236773512651	8,6764697246646	8,46970456992971	8,61108263408058	8,44283243227625	8,7645690780566	8,56433023124642	8,5251692859644	8,65015100662328	8,75299413454106	8,64778956056332	8,79692662072056	9,08834180164872	8,41508576528693	8,97916162319158	8,68528676501799	8,47397815625739
1996	16,0414877431344	16,148569300984	16,1021157169359	16,0068787406295	16,2035281621428	16,2515638773238	16,2035067533729	16,1481436082373	16,3414784010694	16,1306513205326	16,1902253499799	15,7188557272681	16,2600868979009	16,1902253499799	16,2035281621428	16,101976635034	16,3136292073478	15,9617933982089	16,2697013575592	16,3135712264274	16,0921014451165	16,2515638773238	16,3573741793217	16,4053259984669
1997	7,0392406597642	6,29767072983718	6,30527707008557	6,41272200133013	6,55845076091523	6,20810045910524	6,41359197068081	6,22095278661756	6,5091458951231	5,66093746626939	5,81579786914957	5,93358935250673	6,07486270621368	5,76629335249721	5,71849366100103	6,12179616384588	6,17415544521739	5,97001940952511	6,16587636313922	6,1595362317798	6,2739332203158	6,23800805484546	6,18234338839528	6,30423573741985
2000	9,05929064242291	9,10708483660584	9,18072508909033	9,28213470710032	9,34714828054994	9,01835723924688	9,39431707365854	9,47274462132297	8,77527821399501	9,12145148318946	9,21337974589562	9,14705101453838	9,57444002561359	9,18911593409452	9,08195431169377	9,22226150528489	9,24590869692301	9,20506473996778	9,39366740170442	9,794254402144	8,19202151925376	9,3707539600599	9,28811984185732	8,97430818605139
2004	7,96212198788007	7,79847207834829	7,59611990654075	7,99227884914285	8,18887219789502	7,6276395451718	7,78288455212035	8,39444768636418	7,93920063560189	7,51797555766158	7,76038745671418	7,80675501963003	7,95207982551582	7,71709976797771	7,19900997258547	7,47462282860948	8,08932057335501	7,67291281083508	7,90568005248369	8,11999515455109	7,7752294923196	7,98992376065674	8,17929907629362	7,84384736706666
2005	7,01660788832791	6,68539842947472	6,83135567158294	6,37610362371707	6,40336446210285	6,17642988628541	6,69188630990778	6,54847377476791	6,75360066544831	6,57183877370568	6,47796171286298	6,15346245083937	6,75956819056185	6,72154258538282	6,51361823004499	6,51589274253141	6,98003670342672	6,26395278259653	6,35302572077762	6,67177360305152	6,49329391991169	6,4956985632062	6,29694299316877	6,12759098201043
2011	6,65163950949989	5,41657884699681	5,79694321640748	6,06110522464366	5,78164826955168	5,72700458264146	5,88132720709919	5,72640646375267	6,4824319569892	5,50467435816951	5,65204647217616	5,75504769144983	5,83880057430896	5,76629335249721	5,8041928241628	5,85949966027641	5,70274925623542	5,70552196005318	5,63630909753297	5,77832862046449	5,67871692179022	5,92849563646569	5,83927577277863	5,60014011866881
2012	7,01660788832791	6,40973472364741	6,72532959175516	6,51095592290989	6,35712501419357	6,4742010429092	6,65001536341893	6,39251723025045	6,74561324762609	6,39219141756465	6,69497034946459	6,28383409588507	6,61156900510222	6,86283254521033	6,48105156007895	6,60644427435753	6,85001351938989	6,33829604943688	6,31477962773314	6,62676663053768	6,50431203627096	6,15386492893231	6,47110968178045	6,48043392501107
2013	6,67047280373373	5,77892086459864	6,07626415447905	8,20853611618463	6,75016306469815	6,22915593877573	5,85503811126736	6,87907483820112	6,22001803451865	6,9536608362938	5,72590342907348	6,44504391318133	6,542195617112	6,04540498653067	6,15223008113064	6,27492224145448	7,0752732342985	6,68552490800561	6,88404956315745	6,42034785340602	6,20725795978206	6,79028539811829	6,67338537021281	6,33594041662164
2014	7,6812727029647	7,29573241601928	7,46234420341122	7,55877070270318	7,12839866202912	7,38717714968601	7,52660904551856	7,6120274728524	7,35213206359675	7,13152240967495	7,46236671213365	7,49030205762524	7,67668183652275	7,43023278954158	7,33683112898273	7,13676745323883	7,57438776772956	7,08888730376118	7,63473932779996	7,29018852611526	6,90995361871864	7,23841988976889	7,33468274007544	7,32960855850666
2015	7,17046193852951	6,64321628182977	6,61328792668694	6,89520079741662	6,73140962055871	6,70553245869301	6,73699791363219	6,89443805803018	7,08066988247533	6,52762983695605	6,81410050378522	6,66190653341837	6,7052495767904	6,7098043600756	6,76684630592369	6,58753713171065	6,68674265027411	6,5109606560818	6,76707449418515	6,71048282551087	7,08410595131992	6,8075624949957	6,70251693582599	6,56272968065611
2016	7,14527204734353	6,82178306015227	7,05401682358663	6,81778741785565	7,08297462910758	6,70553245869301	7,02040965369073	6,99838106371133	7,19514445590157	6,62802316196609	6,95948155037872	6,65702751166722	6,98909730346664	7,06487002672682	6,95031426858433	7,05773424081066	6,81025570127042	6,76211694229323	6,76707449418515	6,84793139813528	7,29926224346748	6,87588830049974	6,89502904847735	6,88329024432397
2020	6,35873118249967	5,04604031674048	5,37066388921327	5,73801528719204	5,46642196928117	5,47709073228975	5,08470637132512	5,37793408265864	6,06615492657301	5,26204270660473	5,42472370005321	5,19970240800439	5,34456575125037	5,44117334502853	5,27718414460369	5,3415564707584	5,30374163313114	5,27203959901169	5,32829087403325	5,5174838002628	5,43085562552643	5,49683981066375	5,38600433067704	5,27860773493183
2021	9,57475427200435	9,55637773231886	9,87239703770351	9,67442573466286	9,81193388173248	9,75415396241665	9,98999756888837	9,86899736028245	9,65094399061445	9,59419395791601	9,86054133463102	9,67956701474355	9,81169855843182	9,9040438113536	9,92973949151805	9,80755045506759	10,0135874981363	9,74455309708107	9,56611951096701	9,9397025791303	9,75482804967139	10,02502846313	10,082937745048	10,0718713031145
2022	10,707120022977	11,4483050526467	11,0942969382198	10,6622362373753	10,8948633003984	11,3513114125747	11,0047140212142	10,8397444157619	10,8941262274987	11,3795349186821	11,1425809465093	10,4742863855135	10,6680131293326	11,1870555742176	10,9521037633882	10,6660240338803	11,5473360604787	10,3274789141026	10,9262873677536	11,0348717280859	11,8645581105445	10,7869498350421	10,774206145655	11,3004661468568
2023	6,24709738772176	5,19970240800439	5,39602202780374	5,54339991514475	5,12445498321652	5,31500024327437	5,23089070205871	5,04017826636333	5,97051416370379	5,22121265455083	5,49882118355522	5,34368818393671	5,34456575125037	5,23751363269999	5,20379726889951	5,24058384909527	5,40120128397871	5,46847123157597	4,97368528906823	5,40541020021804	5,26510063734474	5,30609525620072	5,56350134266185	5,23089070205871
2025	7,31781872649067	6,90588161495753	7,29246048102432	7,3439784551491	7,18755027857847	7,19853315364212	7,20914179209368	7,3888177396154	7,37348984272665	6,4877335388429	6,9344428374087	6,98901809152983	7,1412327691438	7,16005747961885	7,02858915355745	7,23829082056384	7,38234655169091	6,8274815602837	7,24116937277587	7,08400874880748	7,37367647496259	6,9597832778994	6,93784192980685	6,70251693582599
2026	6,1970922587563	5,13282362037743	5,04122372390345	5,51675316302046	5,14552368776282	5,17516861626479	4,96118065389339	4,98681067164489	6,30442435923535	4,95838052426219	4,98231636125392	4,77452749015756	5,21321692033064	5,19970240800439	4,86269691191121	5,0439159580551	5,27326303365472	5,10824269681285	5,36707605507966	4,91359457912075	5,54008265135868	5,22365648912384	5,10554923993806	5,14496711173442
2029	10,7021441123316	10,3430127526919	10,4100081061463	10,6454002946446	10,7604835979437	10,5406775730636	10,4267724708724	10,9339635911453	10,8180811630082	10,3470722560299	10,6756014550729	10,7219173027476	10,7875698946436	10,4565087282104	10,58644663337	10,657201319844	10,3801996394797	10,5157902702454	10,5943329385226	10,4406459745777	10,9679950790917	10,6981974950477	10,75015545731	10,5377469913085
2032	7,39719947781049	7,62917784343314	7,54385686727935	7,11536356574651	7,18755027857847	7,65666053233931	7,51217390140356	7,25834168474426	7,36456061260058	7,39191870536376	7,24373824602947	6,77175499980093	7,49465131963751	7,47151330320397	7,30955313118834	7,26455590799343	7,81225282968167	7,08400982615402	7,21940029473417	7,65682964018069	7,81835308245463	7,43905677405046	7,18001446563254	7,598026745687
2033	8,40822382655084	9,57658054868221	9,51739306391609	9,2874355055262	9,39698056107796	9,91699675548462	9,35033626186846	9,19159378812384	8,46843946690182	9,40464244712597	9,32309912968785	8,04148424585243	8,802692618544	9,50102966194028	8,44315052888669	8,68334380093628	10,039883904238	8,69211578968732	9,12135921540138	9,92299797638588	9,94308328913356	8,26345775206486	8,86994515443026	9,9001962675978
2034	11,6098377423953	10,8718425057594	11,2471639870832	11,4043419434382	11,6820976703176	11,0422125530181	11,2186707085273	11,7634274684201	11,7865858936183	11,0490994002775	11,2561398248883	11,0627507510258	11,7569659964556	11,078855096735	11,1609526687055	11,5951473434689	11,1543639524325	11,4953152247495	11,5559549164038	11,1355467719868	11,2531719489241	11,7816270126322	11,5083812945762	10,666928547101
2036	11,9259565003241	11,6329304719835	12,2156980794384	11,8290208405816	11,9756665152133	12,0184223478886	11,995369105957	12,2160434699719	11,9666055679949	11,9808487418772	12,312451276265	11,8686586719696	12,0943415779131	12,0239994814233	11,9886327843112	12,1726481973903	12,1909665383604	11,9125925341228	11,8701288140544	12,0298034648865	12,1486168480741	12,2182916075692	12,0380201479365	11,8768340528187
2037	6,18852305065066	5,66556147268837	6,14891265702505	6,40581976590703	6,02307673032022	5,90283580582196	6,1498879699138	5,81420262205222	6,38305508106149	6,27313171119651	5,9734574922735	5,88779377439235	6,0215866229724	6,06680506423614	6,05890072718544	5,90800636404176	6,15915212636191	5,74695061109348	5,66902905299582	6,31247809397043	6,47984294766594	5,86150155845669	5,88132720709919	5,8906628705607
2038	8,39805116492792	8,2106210246395	7,89904255317064	8,22502518444063	8,25967986160296	8,28493948923504	8,13957339663864	8,06793581394395	8,49899472411437	8,07007417108765	8,26653245607877	7,75496771397546	8,18443328558733	8,07947533720333	7,89502175856482	8,15341644596023	8,40305093102448	7,84373703786859	8,53684067636241	8,14868971821581	8,40811496297258	8,17038286360635	8,10619287122765	8,28376480449813
2039	7,11464643034588	7,39709332332092	7,09681965573021	7,4058583241081	7,20185829637263	7,19853315364212	7,20914179209368	7,27898631394427	7,28243831180637	7,26078087245506	7,36616979625614	6,7151103576045	7,49859899431167	7,26026327336521	6,86502704952508	7,46311578802914	7,48435953648457	6,98023944617969	7,18716494583962	7,42738838735253	7,74588299889505	7,17076088561446	6,98825068417301	7,15601166080503
2042	7,64478537612957	7,54332986718592	7,30632794245805	7,53208180585503	7,68046206274849	7,44745821946694	7,41992379650783	7,51048333316812	7,67013342834484	7,0316575576054	7,36616979625614	6,96108051532799	7,36457776586824	7,13786443985413	7,06203053610702	7,23829082056384	7,70609669253097	7,32495320262933	7,55342955125124	7,309145604737	7,67522760080168	7,69567433023677	7,59761499970048	7,44056731367186
2045	9,56305007344142	10,0967308025366	10,1793641179607	9,69728729242413	9,74997462170287	10,1400114682146	10,1749577846745	9,86160310588139	9,77170668270746	10,2808705174185	10,0133160063303	9,55613815501896	9,99310051080519	10,1774022279019	10,0497511002302	9,76682867622049	10,1238421879273	9,47460698416951	9,62061019083979	10,0390295445113	10,6420752488447	9,78581947723837	9,89011439720032	9,96713731490507
2046	7,44549059666339	6,86721978999968	6,46834361676421	7,57033820159537	7,62736862783224	6,53077178901094	6,38160941405206	7,40094331342333	7,39994539854334	6,73338412275983	6,34383575296206	7,3705617545387	6,87928613212944	6,55851332621803	6,40190316294493	6,8765601213686	6,54244438678379	7,16407207563251	7,5304835629187	6,44839321348077	6,70580384648296	7,33402959712752	7,78730928928959	6,39289176288492
2047	10,187100286493	9,9253842797504	9,98775331996345	10,1165314698266	10,338812576525	10,1061495544816	9,97523040872625	10,1539344608921	10,173781116106	9,98640192436788	10,0119204891306	9,80111178801207	10,2331051867267	10,0539259965996	9,90389673576468	10,0277615548085	10,4348892659079	10,1843150252286	10,2700992472476	10,1668468799116	10,141595719883	10,309075165137	10,323498585732	10,1578286478192
2048	9,14575984396213	9,23997210500481	9,38152317671406	9,02255015735483	9,17611725073558	9,26384435038737	9,18185604035497	9,10152352719062	9,40108916033005	9,41186906198551	9,43195121558363	8,9793778374334	9,48905644910942	9,44700740063895	9,15457545167712	9,1941688216582	9,53717064626968	8,8925475146338	9,00284675575364	9,26931519454799	9,68848254733075	9,17704061374753	9,17989347574026	9,08363538753777
2049	6,23800805484546	6,76782694111427	6,54187853647606	6,57984391185268	6,31902535909499	6,70062127969576	6,44197573663768	6,00451457237549	6,60744011928418	6,80858056531623	6,4588849370191	6,19689516856362	6,32364234044259	6,39289176288492	6,48904169433758	6,34410909859987	6,88462696974829	6,03318989686834	6,32526023151282	6,59538040617958	7,00649176743364	6,25810426591115	6,20092906175665	6,88329024432397
2051	5,71111862283052	5,75268248808271	5,8773446600237	5,79395081598841	5,1622058953086	5,81794569424158	5,37718733649208	5,12232362266375	5,58186209375921	5,66093746626939	5,56975564576397	5,37936408570796	5,50338921584594	5,8378005595782	5,44533230920919	5,29695119147532	5,55161167813984	5,19562371031535	5,38284386570602	5,55351321806095	5,20379726889951	5,62541992208085	5,46099247720598	5,5161948522069
2053	7,05103391749603	7,32471691207158	7,29246048102432	7,18205570478103	6,91738932529296	7,34990485113318	7,25193644975239	6,85456148502937	6,85686916700414	7,28098172822446	6,66953793140295	6,56267713892406	6,68933810843035	7,16005747961885	7,08519581774298	6,81330390167428	7,65720374117871	6,73251478489774	6,94933504222291	7,43703317913266	6,68650245218307	6,65854863322467	6,82199736445544	6,72024681180424
2055	5,32829087403325	5,83111972213544	5,24730653523329	5,73801528719204	5,19970240800439	5,93852668447943	5,23089070205871	4,89677427853458	5,34299323638894	6,29037546615309	5,27124339805554	4,83024214847947	5,11417520173739	5,79126243209825	5,69031372298661	4,75264951306088	6,7053693190831	5,06738609790583	5,28815811614331	5,48126111143693	6,50431203627096	5,4187162317337	5,23446416313467	5,5161948522069
2056	12,0289938435576	11,7908208396762	11,8948035199092	11,9890812992498	11,9411127919721	11,8634247198041	11,8290767240179	11,9976409277725	11,938666148154	11,8879735611396	11,922928383002	11,9886327843112	12,0775452810842	11,934668787427	11,7667610908151	12,0133905673225	11,8715499375265	12,0084151144631	11,8819049670458	11,6639021557743	11,9098603243575	11,9319745259321	11,8732256272618	11,7572178047153
2058	11,6652312694014	11,5695995745668	11,1084153091883	11,6272909945609	11,7397992479066	11,161224246837	11,0547587189021	11,7386609961681	11,7955523303131	11,276722782834	11,2786071464531	11,6317642844269	11,6336736386998	11,1661715580023	10,7509884899389	11,418653810102	11,8277572771256	11,2767685413218	11,9965518398543	11,1286770794943	11,4183475111194	11,5869725352694	11,1449127788852	10,8919803613405
2059	6,16185181960778	6,53162589450412	6,46834361676421	6,65729889945716	6,37293754206454	6,67376391942824	6,71611930389594	6,50060294678122	6,26050159332195	6,54971603867531	6,46777289021731	6,43812575935996	6,58404374817019	6,74592634168668	6,21714184359306	6,28452415700454	6,7645305873441	6,01263914008957	6,38969521086227	6,42984106058089	6,28839917961314	6,28691442632776	6,29694299316877	6,18099132687685
2064	8,13327946527624	7,32471691207158	7,45296792799115	7,91014170791873	8,00448318556365	7,50514381119628	7,66860141609571	8,13339077002128	8,45946996844561	7,47139916359966	7,80984988165396	7,44820950283548	8,10562649059383	7,55460954797219	7,71861718621936	7,90642558146553	7,40840419448066	7,7468943984798	8,30698572925412	7,39085243226898	7,80383180556254	8,07074367464456	7,96322562551457	7,40738134833125
2066	7,56098378992152	6,88565419287671	7,01357041875049	6,88879335068151	7,08297462910758	7,07742510903374	6,74869529251428	7,59329257232361	6,74561324762609	6,99018572905943	6,66953793140295	6,3282604742	6,837006306558	6,59644089586041	6,0792962537202	6,77643734530502	6,62401811664688	6,95778379937197	7,61506807073329	6,81898340606125	6,03043487965431	6,99829513934666	6,42986973379633	6,16790158633455
2067	13,4027202245215	12,9902200092555	12,9277585921594	13,1935042785206	13,3143185489636	12,9874726197529	12,8148034721874	13,4447899617909	13,4459139446866	13,1537468073592	13,227875614352	13,4128490487269	13,4605097917715	12,9245253361583	13,0103614795088	13,2658535327856	12,9230731482767	13,3865519260859	13,4205382674985	13,2789291423772	12,8677978106838	13,1991749656682	13,3688724676382	13,2252018429378
2068	6,40066253094666	6,49760766980152	6,08679518901457	6,0835521778567	6,08654864393324	6,17642988628541	6,02740288103598	6,26973311431835	6,30442435923535	6,15276477736031	6,03495637999326	5,86110920641282	6,31477962773314	6,30527707008557	5,72981486261839	6,14121310314917	6,54244438678379	5,92777868234901	6,30444178183857	6,14891265702505	6,2739332203158	5,96387442030695	5,71849366100103	5,74863336151816
2071	5,28185964098435	5,4829808649962	5,73379450262049	5,37511584000489	5,46642196928117	5,68404532742313	5,6399157528	5,52275081606263	5,64831870845668	5,37365318163173	5,53534456097156	5,23305312586125	5,67467717337128	5,74695061109348	5,59586303581747	5,46847123157597	5,70274925623542	5,06738609790583	5,40392587064593	5,36766750457176	5,26510063734474	5,36914451948897	5,23446416313467	5,47250160086799
2075	13,9856019490876	13,592646941942	13,669965013698	13,6286232835087	13,5821134876178	13,562884056314	13,6344576394167	13,7227102171438	13,6641968978532	13,6897506745547	13,6219614081859	13,7456523711065	13,8189377338624	13,614287333012	13,6661618895261	13,8289806197129	13,7920157081283	13,7837981976526	13,51524435005	13,8090741900504	13,5467958184522	13,6235215127385	13,6643275064042	13,6854266417231
[truncated: 25,755 more rows]

## Sheet: 3A groups
	Grp
s3	FGF21LWT_Fed
s15	FGF21LWT_Fasted
s27	FGF21LKO_Fasted
s37	FGF21LKO_Fed
s31	FGF21LKO_Fed
s28	FGF21LKO_Fasted
s18	FGF21LWT_Fasted
[truncated: 17 more rows]

## Sheet: 3A genes
	Sequence	ProbeName	GeneName	SystematicName	Description
[truncated: 26,721 more rows]
