# Supplementary material for: Hepatic FGF21 is not required for fasting metabolism but guides protein appetite post energy depletion
Source: EMBO Rep. 2026 Apr 27;27(12):3189–213. doi: 10.1038/s44319-026-00790-9 (PMC13303862; doi:10.1038/s44319-026-00790-9)
Supplement: Supplementary file 5 — Source data Fig. 3 [file 44319_2026_790_MOESM5_ESM.zip › Figure 3/3B/Microarray_clusters_FC1.5_p0.05_liver.xlsx]

## Sheet: 3B
ProbeName	GeneName	cluster	logFC_FGF21LKO_Fed-FGF21LWT_Fed	logFC_FGF21LKO_Fasted-FGF21LWT_Fasted	logFC_FGF21LWT_Fasted-FGF21LWT_Fed	logFC_FGF21LKO_Fasted-FGF21LKO_Fed	logFC_(FGF21LWT_Fasted-FGF21LWT_Fed)-(FGF21LKO_Fasted-FGF21LKO_Fed)	P.value_FGF21LKO_Fed-FGF21LWT_Fed	P.value_FGF21LKO_Fasted-FGF21LWT_Fasted	P.value_FGF21LWT_Fasted-FGF21LWT_Fed	P.value_FGF21LKO_Fasted-FGF21LKO_Fed	P.value_(FGF21LWT_Fasted-FGF21LWT_Fed)-(FGF21LKO_Fasted-FGF21LKO_Fed)	adj.P.Val_FGF21LKO_Fed-FGF21LWT_Fed	adj.P.Val_FGF21LKO_Fasted-FGF21LWT_Fasted	adj.P.Val_FGF21LWT_Fasted-FGF21LWT_Fed	adj.P.Val_FGF21LKO_Fasted-FGF21LKO_Fed	adj.P.Val_(FGF21LWT_Fasted-FGF21LWT_Fed)-(FGF21LKO_Fasted-FGF21LKO_Fed)
A_51_P121302	Them4	1	0.584556	-0.0229	0.7345	0.12701	0.60748	0.00227	0.895	0.000241	0.468	0.0196	0.5999	1	0.00194	0.658	1
A_52_P14526	Zyg11b	1	0.317286	-0.163	0.5919	0.11109	0.480782	0.0126	0.179	3.4e-05	0.357	0.00803	0.8522	1	0.000388	0.557	1
A_51_P466229	Pdgfrl	1	0.298142	-0.286	1.0239	0.43927	0.584608	0.305	0.324	0.00134	0.135	0.159	0.9999	1	0.00765	0.297	1
A_30_P01026160	chr1:138528250-138538250_F	1	0.372496	-0.121	0.6017	0.10803	0.493707	0.0707	0.545	0.00528	0.589	0.089	0.9918	1	0.0224	0.754	1
A_66_P124610	9530046B11Rik	1	0.392043	0.109	0.7647	0.48174	0.283001	0.0305	0.53	0.000139	0.00926	0.253	0.9776	1	0.00124	0.0436	1
A_51_P111164	Rnd1	1	0.611252	0.102	1.1052	0.59586	0.509306	0.000823	0.534	2.97e-07	0.00105	0.0347	0.5739	1	7.87e-06	0.00811	1
A_55_P2176045	Ralgapa2	1	0.356367	0.044	0.7651	0.45268	0.312416	0.0258	0.773	2.76e-05	0.00583	0.155	0.9551	1	0.000328	0.0306	1
A_55_P1967648	Flcn	1	0.376893	0.264	0.6569	0.54428	0.11258	0.0543	0.169	0.00164	0.0073	0.674	0.9918	1	0.00899	0.0362	1
A_55_P2726474	N4bp2l1	1	0.561657	0.193	0.9756	0.60686	0.368752	0.00567	0.31	1.81e-05	0.00312	0.173	0.778	1	0.000234	0.0189	1
A_30_P01031079	chr14:73746324-73749119_R	1	0.421135	0.0638	0.6223	0.26491	0.357363	0.00182	0.603	2.4e-05	0.0381	0.0472	0.584	1	0.000294	0.122	1
A_55_P2799081	Esrrg	1	0.436471	0.317	0.6126	0.4927	0.119877	0.0138	0.0665	0.00101	0.00618	0.612	0.8626	1	0.00611	0.0321	1
A_55_P2097508	Mcc	1	0.462283	0.216	0.8592	0.61267	0.246572	0.005	0.164	5.4e-06	0.000396	0.258	0.778	1	8.59e-05	0.0038	1
A_55_P2014690	Taok3	1	0.511935	0.115	0.7561	0.35887	0.397258	0.000125	0.322	4.72e-07	0.004	0.0203	0.416	1	1.14e-05	0.0229	1
A_52_P432949	Erbb3	1	0.513274	0.14	0.7181	0.34529	0.372804	0.00065	0.299	1.12e-05	0.0149	0.0572	0.5543	1	0.000158	0.0623	1
A_51_P329949	Fam13a	1	0.637664	0.246	0.9127	0.52115	0.391538	0.0229	0.359	0.00188	0.0589	0.304	0.9326	1	0.00994	0.167	1
A_55_P2935106	LOC102635844	1	0.424959	-0.164	0.675	0.08651	0.588497	0.0161	0.331	0.000371	0.605	0.0182	0.8996	1	0.00275	0.766	1
A_66_P125222	AK086504	1	0.324034	0.0025	0.587	0.26543	0.321529	0.011	0.983	3.76e-05	0.0336	0.0657	0.8472	1	0.000423	0.112	1
A_55_P2107070	Cabyr	1	0.526343	0.173	0.7929	0.43948	0.353405	0.0869	0.564	0.0126	0.149	0.406	0.9918	1	0.0442	0.318	1
A_30_P01019455	chr11:95573399-95587949_F	1	1.49807	0.162	1.3297	-0.00618	1.33591	0.00148	0.703	0.00403	0.988	0.0337	0.584	1	0.0181	0.994	1
A_66_P106506	Chn1	1	0.778586	-0.106	0.8148	-0.07004	0.884834	0.00509	0.68	0.00359	0.785	0.0209	0.778	1	0.0166	0.886	1
A_52_P303891	Nr1d2	1	0.179262	-0.251	0.6441	0.21362	0.430478	0.287	0.14	0.0006	0.207	0.0764	0.9999	1	0.00404	0.394	1
A_55_P2732286	Fbxo21	1	0.077865	0.0391	0.8762	0.83745	0.038793	0.811	0.904	0.0115	0.0152	0.933	0.9999	1	0.0413	0.0631	1
A_52_P320193	Clec2h	1	-0.741185	-0.23	0.5659	1.07732	-0.51145	0.0395	0.508	0.11	0.00407	0.3	0.9918	1	0.226	0.0232	1
A_55_P2167269	Pcsk4	1	0.194415	0.0911	0.9393	0.836	0.103268	0.353	0.661	0.000104	0.000391	0.725	0.9999	1	0.000975	0.00376	1
A_51_P205286	Pcsk4	1	-0.005529	0.102	0.7233	0.83129	-0.108018	0.976	0.578	0.000501	0.000106	0.678	1	1	0.00349	0.00131	1
A_55_P2792770	Coq10b	1	-0.064258	-0.213	0.6355	0.48668	0.148854	0.692	0.196	0.000524	0.00547	0.518	0.9999	1	0.00361	0.0292	1
A_55_P2140151	Flcn	1	-0.117736	0.126	0.6631	0.90685	-0.243743	0.634	0.61	0.0116	0.000987	0.487	0.9999	1	0.0415	0.00773	1
A_55_P2387915	Gm10804	1	-0.016329	0.271	0.4084	0.69599	-0.287619	0.91	0.0686	0.00825	4.71e-05	0.166	0.9999	1	0.0318	0.000686	1
A_51_P117581	Cables1	1	-0.090183	0.0851	0.4351	0.61044	-0.175317	0.466	0.491	0.00141	3.27e-05	0.318	0.9999	1	0.00797	0.000515	1
A_51_P145541	Rbms1	1	-0.008948	0.0173	0.7323	0.75859	-0.026243	0.934	0.872	2.72e-07	1.48e-07	0.863	0.9999	1	7.36e-06	6.52e-06	1
A_30_P01032214	chr6:11996975-12037300_F	1	0.082626	-0.0853	0.6156	0.44774	0.167896	0.427	0.412	2.4e-06	0.000176	0.257	0.9999	1	4.43e-05	0.00197	1
A_52_P48569	Slc38a4	1	0.336703	0.0102	1.1657	0.83927	0.326454	0.011	0.934	6.56e-10	3.08e-07	0.0717	0.8472	1	5.16e-08	1.18e-05	1
A_55_P2539048	A_55_P2539048	1	0.111399	0.00427	1.5158	1.40869	0.107132	0.489	0.979	5.57e-10	2.42e-09	0.637	0.9999	1	4.48e-08	2.5e-07	1
A_51_P372463	Fxr1	1	0.056877	-0.0979	0.718	0.56325	0.154785	0.569	0.33	1.01e-07	5.29e-06	0.277	0.9999	1	3.29e-06	0.000118	1
A_55_P1956762	Sgms1	1	0.044594	0.0798	0.7808	0.81598	-0.035194	0.695	0.484	2.3e-07	1.07e-07	0.827	0.9999	1	6.45e-06	5.12e-06	1
A_51_P256902	Abcg5	1	0.06919	0.0627	0.7318	0.72531	0.006508	0.702	0.729	0.000366	0.000402	0.98	0.9999	1	0.00272	0.00385	1
A_66_P114089	Abcg8	1	0.156207	-0.0473	1.1427	0.93916	0.203527	0.389	0.793	8.82e-07	1.68e-05	0.427	0.9999	1	1.92e-05	0.000303	1
A_52_P362981	D830050J10Rik	1	-0.129737	0.053	0.5096	0.6923	-0.182706	0.208	0.602	2.8e-05	2.63e-07	0.21	0.9999	1	0.000332	1.04e-05	1
A_51_P232824	Tmco4	1	-0.009166	-0.157	0.5904	0.44288	0.147547	0.936	0.178	1.94e-05	0.000594	0.366	0.9999	1	0.000249	0.00522	1
A_66_P121989	Upp2	1	0.135737	-0.0412	1.0287	0.85185	0.176902	0.482	0.831	1.18e-05	0.000136	0.517	0.9999	1	0.000165	0.00161	1
A_55_P2051159	Upp2	1	0.133188	-0.0293	0.9191	0.75661	0.162472	0.521	0.887	0.000132	0.00104	0.58	0.9999	1	0.00118	0.00805	1
A_52_P259817	Upp2	1	0.075135	0.0825	0.6784	0.68583	-0.007405	0.672	0.642	0.000666	0.000597	0.976	0.9999	1	0.00438	0.00524	1
A_55_P2058957	Syt1	1	0.119576	0.0486	0.7892	0.71819	0.071021	0.537	0.802	0.000339	0.00089	0.795	0.9999	1	0.00256	0.00714	1
A_55_P2106175	Gch1	1	0.168069	0.211	0.6175	0.66038	-0.042848	0.252	0.154	0.000214	9.75e-05	0.835	0.9999	1	0.00176	0.00123	1
A_55_P2935841	Hectd1	1	0.327921	-0.0381	0.7228	0.35675	0.366066	0.0143	0.762	4.28e-06	0.00829	0.0481	0.872	1	7.14e-05	0.0399	1
A_55_P1964752	Slc23a3	1	0.203953	-0.249	0.6973	0.24484	0.452509	0.155	0.0863	3.37e-05	0.0908	0.0301	0.9983	1	0.000385	0.226	1
A_65_P07308	Cobll1	1	0.478612	-0.0228	0.9793	0.47793	0.501414	0.00714	0.89	2.65e-06	0.00721	0.0399	0.8077	1	4.83e-05	0.0359	1
A_52_P24439	Sftpa1	1	0.268203	0.000861	1.0659	0.79853	0.267342	0.128	0.996	1.33e-06	7.92e-05	0.278	0.9977	1	2.75e-05	0.00104	1
A_55_P2724389	Tmed5	1	0.134385	-0.202	0.8238	0.48722	0.336579	0.274	0.105	2.91e-07	0.000412	0.0586	0.9999	1	7.75e-06	0.00392	1
A_52_P177271	Mtl5	1	-0.025029	-0.141	0.9264	0.81071	0.115663	0.878	0.391	4.78e-06	3.12e-05	0.616	0.9999	1	7.81e-05	0.000495	1
A_55_P2015182	Glt1d1	1	0.755876	0.0722	1.6954	1.01171	0.683658	1.38e-05	0.614	4.57e-12	1.39e-07	0.00211	0.0925	1	1.16e-09	6.25e-06	1
A_52_P613498	4833420G17Rik	1	0.377491	-0.128	1.1129	0.60702	0.505919	0.00268	0.269	3.43e-10	1.39e-05	0.00412	0.6393	1	2.98e-08	0.000259	1
A_52_P163849	Ivns1abp	1	0.225361	-0.156	0.7074	0.32597	0.381439	0.0126	0.0747	6.94e-09	0.000645	0.00353	0.8522	1	3.55e-07	0.00556	1
A_52_P577729	Rnf169	1	0.302548	-0.136	0.808	0.36954	0.438448	0.0214	0.282	6.34e-07	0.00604	0.0187	0.9235	1	1.46e-05	0.0315	1
A_65_P01733	AK037525	1	0.443104	-0.13	0.7597	0.18674	0.572961	0.000859	0.28	7.75e-07	0.124	0.00196	0.5739	1	1.72e-05	0.281	1
A_52_P222967	Adck2	1	0.15169	-0.112	0.7484	0.48438	0.263997	0.103	0.222	8.25e-09	1.19e-05	0.0475	0.9918	1	4.09e-07	0.000231	1
A_55_P2729808	Chst15	1	0.214831	-0.151	0.8019	0.43582	0.366064	0.0805	0.212	3.38e-07	0.00105	0.0376	0.9918	1	8.77e-06	0.0081	1
A_51_P470989	Paip1	1	0.198078	-0.265	0.6601	0.19655	0.463562	0.0271	0.00419	2.86e-08	0.0282	0.000647	0.964	1	1.14e-06	0.0989	1
A_52_P328102	A930033H14Rik	1	0.391795	-0.164	0.9105	0.35451	0.555957	0.0738	0.442	0.000198	0.104	0.0729	0.9918	1	0.00165	0.248	1
A_55_P2807418	Rgs16	1	0.520698	-0.233	2.7856	2.03212	0.753513	0.363	0.682	3.81e-05	0.00127	0.352	0.9999	1	0.000427	0.00937	1
A_55_P2174203	Lims2	1	0.255353	-0.0993	0.7336	0.37897	0.354648	0.0107	0.294	2.26e-08	0.000378	0.012	0.8428	1	9.41e-07	0.00366	1
A_51_P172663	Usp2	1	0.156129	-0.213	0.9973	0.6278	0.369509	0.231	0.106	2.73e-08	4.11e-05	0.0506	0.9999	1	1.09e-06	0.000613	1
A_55_P1973906	Trp53inp1	1	0.201461	-0.219	0.8535	0.43281	0.420708	0.07	0.0499	1.79e-08	0.000402	0.00974	0.9918	1	7.75e-07	0.00385	1
A_51_P295192	Nfkbia	1	0.184397	-0.153	0.8476	0.51022	0.337429	0.154	0.234	3.78e-07	0.000402	0.0688	0.9983	1	9.59e-06	0.00385	1
A_55_P2124153	Rusc2	1	0.265363	-0.0879	0.8524	0.49916	0.353252	0.0185	0.413	1.54e-08	6.98e-05	0.0258	0.9111	1	6.83e-07	0.00094	1
A_51_P224983	Cln8	1	0.440822	-0.186	1.255	0.62776	0.627256	0.000319	0.0912	6.26e-12	3.17e-06	0.000298	0.5015	1	1.49e-09	7.91e-05	0.936
A_55_P2797255	Zfp36	1	0.270505	-0.112	1.0776	0.69527	0.382379	0.0295	0.349	1.27e-09	3.06e-06	0.0296	0.9776	1	8.81e-08	7.76e-05	1
A_55_P1970033	Per1	1	0.609412	-0.057	1.2843	0.61792	0.666383	0.000654	0.72	1.25e-08	0.000568	0.00598	0.5543	1	5.66e-07	0.00504	1
A_66_P134585	Rusc2	1	0.137329	-0.177	0.7089	0.39431	0.314548	0.242	0.134	1.57e-06	0.00199	0.0634	0.9999	1	3.15e-05	0.0134	1
A_55_P2736030	Tnrc6c	1	0.226287	0.0528	0.6247	0.45122	0.173481	0.019	0.564	2.52e-07	3.48e-05	0.187	0.9111	1	6.93e-06	0.000541	1
A_55_P2743657	Muc19	1	0.235588	-0.0802	0.623	0.30718	0.315816	0.0126	0.37	1.6e-07	0.00172	0.0174	0.8522	1	4.74e-06	0.0119	1
A_55_P1985001	Cirbp	1	0.247378	-0.016	0.605	0.34169	0.263358	0.0442	0.892	2.15e-05	0.00712	0.123	0.9918	1	0.00027	0.0356	1
A_55_P2730123	Them4	1	0.374461	-0.141	0.6269	0.11161	0.515282	0.0011	0.179	1.73e-06	0.284	0.00142	0.584	1	3.43e-05	0.484	1
A_55_P2114074	Acrbp	1	0.286233	-0.0344	0.6101	0.2894	0.320655	0.0186	0.765	1.35e-05	0.0175	0.0574	0.9111	1	0.000185	0.0699	1
A_55_P2722175	Slc15a4	1	0.310374	-0.0785	0.6457	0.25682	0.388851	0.0306	0.568	6.43e-05	0.0697	0.0532	0.9776	1	0.000653	0.188	1
A_55_P2731106	Tob2	1	0.23139	0.0657	0.6011	0.43537	0.165687	0.268	0.751	0.00683	0.0429	0.572	0.9999	1	0.0274	0.133	1
A_55_P2898235	Rdh9	1	0.261551	0.0984	0.7528	0.58963	0.163167	0.0947	0.52	3.45e-05	0.000592	0.451	0.9918	1	0.000393	0.00521	1
A_55_P2726638	Gm30948	1	0.133864	0.27	0.5898	0.72588	-0.136117	0.253	0.0262	2.28e-05	1.05e-06	0.408	0.9999	1	0.000283	3.16e-05	1
A_55_P2743710	Nipal1	1	0.370733	-0.0469	0.9067	0.48905	0.417652	0.0539	0.8	3.98e-05	0.0131	0.12	0.9918	1	0.000443	0.0567	1
A_52_P140005	Nipal1	1	0.884837	0.0262	1.6521	0.79349	0.858608	0.000475	0.907	6.52e-08	0.00138	0.0109	0.5315	1	2.26e-06	0.01	1
A_52_P175199	Lrit2	1	0.137147	0.0619	0.7285	0.65326	0.075271	0.214	0.57	3.52e-07	2.07e-06	0.625	0.9999	1	9.07e-06	5.61e-05	1
A_55_P2345776	N4bp2l1	1	0.331303	0.0731	0.8181	0.55986	0.25823	0.00941	0.541	2.4e-07	6.72e-05	0.134	0.84	1	6.65e-06	0.000909	1
A_52_P429774	Cnst	1	0.333654	0.14	0.7524	0.55903	0.193369	0.0272	0.334	1.63e-05	0.000575	0.346	0.964	1	0.000216	0.00508	1
A_66_P122151	Etnppl	1	0.416329	0.293	1.0038	0.88073	0.123018	0.0162	0.0816	1.49e-06	1.07e-05	0.596	0.8996	1	3.02e-05	0.000211	1
A_51_P391616	Etnppl	1	0.365527	0.299	1.1325	1.06564	0.066851	0.0196	0.0524	3.61e-08	1.08e-07	0.75	0.9131	1	1.38e-06	5.15e-06	1
A_30_P01033406	chr18:46651944-46652663_R	1	0.238851	0.103	0.6522	0.51604	0.136192	0.0106	0.247	5.56e-08	2.8e-06	0.277	0.84	1	1.95e-06	7.23e-05	1
A_51_P265219	Ppm1k	1	0.530242	0.315	1.4813	1.26647	0.214784	0.00215	0.0531	6.08e-10	1.32e-08	0.338	0.593	1	4.85e-08	9.43e-07	1
A_30_P01030988	chr16:90103524-90104408_R	1	0.435528	0.0267	2.1902	1.78141	0.408787	0.0254	0.885	5.03e-12	4.11e-10	0.128	0.9496	1	1.23e-09	6e-08	1
A_55_P2162880	Cyp3a57	1	0.328784	0.0777	0.8973	0.64621	0.251075	0.0149	0.543	1.5e-07	2.44e-05	0.171	0.8738	1	4.53e-06	0.000407	1
A_51_P489367	Cyp3a25	1	0.304896	0.138	0.851	0.68457	0.166425	0.0311	0.332	2.4e-06	2.7e-05	0.398	0.9776	1	4.44e-05	0.00044	1
A_55_P2746375	Nr1i3	1	0.240787	0.0956	0.9911	0.84597	0.145183	0.12	0.529	5.24e-07	6.25e-06	0.499	0.9967	1	1.25e-05	0.000137	1
A_51_P358256	Nr1i3	1	0.25551	0.192	0.901	0.83742	0.063551	0.154	0.28	2.13e-05	5.58e-05	0.798	0.9983	1	0.000268	0.000786	1
A_52_P138096	Baiap2l1	1	0.241122	0.0613	0.6212	0.44131	0.179856	0.0161	0.519	4.97e-07	7.21e-05	0.186	0.8996	1	1.19e-05	0.000965	1
A_55_P2793729	Klf15	1	0.229154	0.0709	0.7056	0.54733	0.15825	0.114	0.617	3.06e-05	0.000596	0.431	0.9918	1	0.000356	0.00523	1
A_66_P121110	Pck1	1	1.31038	0.0456	2.218	0.95322	1.26482	7.21e-07	0.823	3.05e-11	7.11e-05	0.000153	0.0193	1	4.42e-09	0.000954	0.585
A_51_P161354	Sesn2	1	0.389878	0.00887	1.209	0.82795	0.381009	0.00769	0.948	2.04e-09	1.76e-06	0.0564	0.8144	1	1.29e-07	4.88e-05	1
A_51_P321563	Tnrc6c	1	0.347236	0.0621	0.7663	0.4811	0.285169	0.00164	0.535	3.21e-08	4.77e-05	0.0515	0.584	1	1.26e-06	0.000693	1
A_51_P175580	Trp53inp1	1	0.733101	-0.249	1.7227	0.74047	0.982223	6.27e-05	0.117	1.99e-11	5.53e-05	0.000122	0.2395	1	3.36e-09	0.00078	0.585
A_55_P2198946	Gm10768	1	0.308892	-0.0632	1.0592	0.68706	0.372118	0.0482	0.675	1.53e-07	9.41e-05	0.0891	0.9918	1	4.57e-06	0.00119	1
A_55_P2787609	Dcaf6	1	0.388651	0.136	0.9191	0.66658	0.252531	0.0216	0.4	4.39e-06	0.000284	0.272	0.9251	1	7.28e-05	0.00291	1
A_55_P2373987	A730009E18Rik	1	0.346763	-0.0405	1.0727	0.68548	0.387239	0.0402	0.803	4.43e-07	0.000232	0.1	0.9918	1	1.09e-05	0.00247	1
A_52_P543079	Dhtkd1	1	0.359167	0.0598	0.8317	0.53238	0.299366	0.0186	0.679	4.02e-06	0.000964	0.151	0.9111	1	6.79e-05	0.00758	1
A_55_P2649106	Atxn2	1	0.318718	-0.0137	0.7597	0.42724	0.332441	0.00282	0.888	2.5e-08	0.000156	0.0222	0.6486	1	1.02e-06	0.00179	1
A_55_P2622076	Pnpla8	1	0.17252	0.0165	0.5917	0.43568	0.15604	0.0912	0.868	2.39e-06	0.000152	0.272	0.9918	1	4.43e-05	0.00177	1
A_55_P2822931	Dennd5b	1	0.468515	0.0281	0.8081	0.36771	0.440393	5.86e-05	0.776	9.78e-09	0.000872	0.00374	0.2395	1	4.7e-07	0.00703	1
A_66_P125701	Gm4673	1	0.573204	0.0222	0.8847	0.3337	0.55099	0.0065	0.91	0.000106	0.0968	0.0548	0.7973	1	0.000987	0.236	1
A_51_P209736	Atoh8	1	0.561306	0.163	0.6527	0.25485	0.397808	0.00974	0.424	0.00323	0.216	0.174	0.84	1	0.0152	0.406	1
A_55_P2733097	Prox1	1	0.570031	-0.0695	0.7135	0.07398	0.63954	0.00519	0.713	0.000748	0.695	0.0228	0.778	1	0.0048	0.829	1
A_52_P531610	Etnppl	1	0.607965	0.00647	0.8829	0.28143	0.601493	0.0234	0.98	0.0017	0.275	0.104	0.935	1	0.00923	0.474	1
A_55_P1972842	Klf3	1	0.323171	-0.161	0.6615	0.17708	0.484401	0.0156	0.208	1.54e-05	0.168	0.0109	0.8914	1	0.000206	0.344	1
A_51_P478952	N4bp2l1	1	0.648207	-0.268	1.1801	0.26359	0.916493	0.00145	0.152	7.24e-07	0.159	0.00145	0.584	1	1.63e-05	0.332	1
A_51_P434101	Herpud1	1	0.447952	-0.147	0.6166	0.02209	0.594476	0.0466	0.5	0.00794	0.919	0.0607	0.9918	1	0.0308	0.96	1
A_55_P2078123	Rora	1	0.393304	-0.17	0.64	0.07716	0.562807	0.0106	0.246	0.000132	0.593	0.00978	0.84	1	0.00118	0.757	1
A_52_P301103	Tob2	1	0.397584	-0.0177	0.6447	0.22944	0.415254	0.0205	0.913	0.000467	0.166	0.0799	0.9131	1	0.0033	0.342	1
A_52_P399934	Dusp2	1	-0.033748	0.074	0.5031	0.61082	-0.107729	0.851	0.681	0.00888	0.002	0.672	0.9999	1	0.0336	0.0134	1
A_55_P2013058	Shb	1	0.169578	-0.51	0.7967	0.11662	0.680045	0.401	0.0163	0.00046	0.562	0.0229	0.9999	1	0.00326	0.734	1
A_51_P189777	Ccrn4l	1	0.602114	-0.0347	1.039	0.40218	0.636776	0.0134	0.88	0.000102	0.0879	0.0578	0.8624	1	0.000957	0.221	1
A_55_P1968723	Ccrn4l	1	0.751777	-0.0942	1.1428	0.29687	0.845942	0.00178	0.666	1.57e-05	0.181	0.0102	0.584	1	0.00021	0.361	1
A_55_P1989813	Gcm1	1	0.437524	0.0371	0.6402	0.23974	0.400429	0.0204	0.836	0.00127	0.188	0.122	0.9131	1	0.00736	0.37	1
A_55_P2715997	Slc4a4	1	0.146225	0.0425	0.6804	0.57675	0.103689	0.28	0.751	2.38e-05	0.000187	0.585	0.9999	1	0.000292	0.00206	1
A_55_P1979986	Crcp	1	0.170199	-0.113	0.6665	0.38351	0.283006	0.122	0.299	1.29e-06	0.00131	0.0715	0.9977	1	2.66e-05	0.00965	1
A_52_P696044	Shb	1	0.210953	-0.211	0.7854	0.36314	0.422306	0.124	0.123	3.03e-06	0.011	0.033	0.9977	1	5.4e-05	0.0497	1
A_65_P18574	Zfp281	1	0.179724	-0.127	0.5858	0.27925	0.306544	0.188	0.348	0.00016	0.0454	0.115	0.9999	1	0.00139	0.139	1
A_55_P2509454	C4bp-ps1	1	0.342551	-0.203	0.9564	0.41042	0.54597	0.122	0.351	0.000137	0.0662	0.0829	0.9977	1	0.00122	0.182	1
A_51_P396193	C4bp-ps1	1	0.141274	-0.19	0.9705	0.63908	0.331381	0.42	0.281	6.57e-06	0.00101	0.186	0.9999	1	0.000101	0.00787	1
A_51_P335569	Slco1a4	1	0.211947	-0.442	1.1244	0.47064	0.653712	0.383	0.0757	7.28e-05	0.0594	0.0638	0.9999	1	0.000721	0.168	1
A_65_P09090	Arih2	1	0.156971	-0.219	0.6824	0.30628	0.376085	0.188	0.0706	3.47e-06	0.014	0.0305	0.9999	1	6.04e-05	0.0594	1
A_55_P2742356	Ncoa4	1	0.262163	-0.263	0.9839	0.45865	0.525235	0.0364	0.0358	9.45e-09	0.000675	0.00434	0.9881	1	4.57e-07	0.00576	1
A_55_P2735265	Tbc1d8	1	0.103808	-0.331	0.8708	0.43634	0.434509	0.342	0.00482	1.38e-08	0.000394	0.00818	0.9999	1	6.19e-07	0.00379	1
A_66_P126076	AF061179	1	0.182202	-0.426	1.0772	0.4695	0.607719	0.173	0.00303	9.51e-09	0.00129	0.0028	0.9999	1	4.59e-07	0.00951	1
A_55_P2159485	BB237529	1	0.15356	-0.58	1.4768	0.74288	0.733878	0.423	0.00486	2.66e-08	0.000546	0.0106	0.9999	1	1.07e-06	0.00487	1
A_65_P12803	Slc25a13	1	0.186638	-0.148	0.7092	0.37452	0.334714	0.0796	0.16	2.36e-07	0.00113	0.0289	0.9918	1	6.55e-06	0.00855	1
A_52_P668984	Tmem243	1	0.1771	-0.276	0.7401	0.28746	0.452608	0.112	0.0167	2.76e-07	0.013	0.00632	0.9918	1	7.45e-06	0.0563	1
A_51_P112529	Pitpnm2	1	0.163589	-0.23	0.6744	0.28084	0.393581	0.165	0.0549	3.27e-06	0.0211	0.0222	0.9983	1	5.76e-05	0.0803	1
A_52_P67444	Arih1	1	0.240651	0.017	0.6152	0.39154	0.223676	0.0264	0.869	2.38e-06	0.000729	0.134	0.964	1	4.41e-05	0.00612	1
A_65_P09639	Znrf3	1	0.305508	-0.123	0.7125	0.2837	0.428761	0.0184	0.32	3.53e-06	0.0275	0.0193	0.9111	1	6.11e-05	0.0971	1
A_51_P315101	Gemin2	1	0.107694	-0.207	0.7974	0.48278	0.31464	0.396	0.109	9.07e-07	0.000654	0.086	0.9999	1	1.97e-05	0.00563	1
A_55_P2033605	9430038I01Rik	1	0.076219	-0.0162	0.6401	0.54774	0.092396	0.408	0.86	1.75e-07	2.27e-06	0.478	0.9999	1	5.13e-06	6.05e-05	1
A_52_P234039	Znrf3	1	0.152278	-0.103	0.6925	0.4371	0.255348	0.129	0.298	1.43e-07	0.000125	0.0741	0.9977	1	4.32e-06	0.0015	1
A_51_P380201	Ikbkg	1	0.134717	-0.24	0.5932	0.21856	0.374674	0.168	0.0179	1.31e-06	0.0296	0.00971	0.9999	1	2.71e-05	0.102	1
A_55_P2007496	BB237529	1	0.211238	-0.548	1.2513	0.49154	0.759728	0.23	0.00369	1.01e-07	0.00825	0.00433	0.9999	1	3.27e-06	0.0398	1
A_51_P143224	Mbd1	1	0.260268	-0.175	0.6865	0.25156	0.434958	0.0632	0.204	2.47e-05	0.0719	0.0302	0.9918	1	0.000301	0.193	1
A_51_P316951	Wipf3	1	0.142703	-0.175	0.8616	0.54426	0.31732	0.404	0.308	2.43e-05	0.00328	0.193	0.9999	1	0.000297	0.0196	1
A_52_P763938	Gm4285	1	-0.00545	-0.167	0.5875	0.42542	0.162042	0.956	0.0962	2.17e-06	0.000172	0.248	0.9999	1	4.11e-05	0.00193	1
A_55_P2499728	Pfkfb2	1	0.229914	-0.237	0.9113	0.44481	0.466519	0.185	0.173	1.18e-05	0.014	0.0614	0.9999	1	0.000165	0.0593	1
A_55_P2185821	Cyp3a13	1	0.021278	-0.186	0.6512	0.44439	0.206826	0.875	0.178	4.97e-05	0.00273	0.286	0.9999	1	0.000529	0.0171	1
A_55_P2504175	Arrdc4	1	0.062839	-0.0179	0.6357	0.55492	0.080736	0.677	0.905	0.000234	0.000957	0.705	0.9999	1	0.00189	0.00754	1
A_51_P480020	4931408D14Rik	1	0.418193	0.301	1.5557	1.43856	0.11715	0.183	0.333	2.66e-05	7.29e-05	0.788	0.9999	1	0.000318	0.000973	1
A_55_P2211164	5330406M23Rik	1	0.486398	-0.255	1.5166	0.77512	0.741514	0.0112	0.164	5.51e-09	0.000186	0.00674	0.8512	1	2.9e-07	0.00206	1
A_30_P01029853	chr6:31078802-31079644_R	1	0.281575	-0.212	1.166	0.67237	0.493658	0.106	0.218	2.32e-07	0.000466	0.0477	0.9918	1	6.46e-06	0.00431	1
A_55_P2058933	Kif1b	1	0.272771	-0.0909	0.9791	0.61539	0.363721	0.141	0.617	1.06e-05	0.00207	0.165	0.9983	1	0.00015	0.0138	1
A_66_P126836	Zbtb44	1	0.369561	-0.0951	0.9776	0.51295	0.464632	0.0133	0.5	1.88e-07	0.00106	0.026	0.8624	1	5.46e-06	0.00814	1
A_55_P2805971	Mknk2	1	0.408117	-0.0332	0.8344	0.39303	0.441357	0.0124	0.828	9.17e-06	0.0155	0.0499	0.8522	1	0.000133	0.0641	1
A_55_P2071596	Ppara	1	0.429274	-0.0892	1.3636	0.84518	0.518438	0.0326	0.643	1.31e-07	0.000146	0.0648	0.9776	1	3.99e-06	0.0017	1
A_55_P2394490	Slc16a7	1	0.479225	-0.211	1.7463	1.05654	0.689755	0.0589	0.393	1.22e-07	0.000185	0.0548	0.9918	1	3.79e-06	0.00204	1
A_66_P105175	Bche	1	0.107662	-0.0912	0.7459	0.54702	0.198844	0.446	0.518	1.3e-05	0.000556	0.321	0.9999	1	0.000178	0.00494	1
A_55_P2024431	Gaa	1	0.245008	-0.246	0.6139	0.1231	0.490813	0.0664	0.0656	5.72e-05	0.345	0.0116	0.9918	1	0.000595	0.544	1
A_51_P330044	Cyp2j9	1	0.136604	-0.274	0.9236	0.51311	0.410459	0.471	0.155	3.93e-05	0.0108	0.132	0.9999	1	0.000438	0.0491	1
A_51_P181538	Brwd1	1	0.253453	-0.293	0.6695	0.12265	0.546859	0.061	0.032	2.15e-05	0.352	0.00608	0.9918	1	0.00027	0.552	1
A_52_P474719	Lrrc16a	1	0.163739	-0.675	0.7633	-0.07541	0.838735	0.437	0.00317	0.00108	0.719	0.00831	0.9999	1	0.00647	0.843	1
A_66_P118233	Hnrnpa0	1	0.208528	-0.291	0.6353	0.13546	0.499887	0.267	0.125	0.0019	0.468	0.0655	0.9999	1	0.01	0.658	1
A_65_P11840	Ivd	1	0.255129	-0.0956	0.6813	0.33062	0.350696	0.101	0.53	0.000115	0.0368	0.111	0.9918	1	0.00106	0.12	1
A_52_P90101	Atxn2	1	0.487446	-0.0957	0.7031	0.11992	0.583156	0.00627	0.564	0.00022	0.471	0.0184	0.7915	1	0.0018	0.66	1
A_51_P145020	Lrit1	1	0.179744	-0.0145	0.8993	0.70504	0.194286	0.251	0.925	3.47e-06	9.64e-05	0.378	0.9999	1	6.04e-05	0.00122	1
A_55_P1984675	Abhd6	1	0.163813	0.0245	0.9578	0.81849	0.139315	0.302	0.876	1.69e-06	1.72e-05	0.532	0.9999	1	3.36e-05	0.000309	1
A_55_P2086983	Atxn2	1	0.243812	0.0107	0.7644	0.53128	0.233155	0.143	0.948	6.82e-05	0.00288	0.317	0.9983	1	0.000684	0.0179	1
A_55_P2142151	Mapk1ip1	1	0.19941	-0.00262	0.9279	0.72587	0.202027	0.179	0.986	8.5e-07	3.18e-05	0.332	0.9999	1	1.87e-05	0.000503	1
A_66_P122415	Snhg6	1	0.091178	-0.103	0.6394	0.44551	0.19387	0.612	0.568	0.00133	0.0188	0.448	0.9999	1	0.00763	0.0739	1
A_55_P2603820	Rab14	1	0.056278	-0.0165	0.6411	0.56835	0.072732	0.654	0.896	2.24e-05	0.000105	0.682	0.9999	1	0.000279	0.0013	1
A_55_P2166049	Vmn1r65	1	0.290893	0.135	0.6133	0.4572	0.156135	0.119	0.461	0.00217	0.0175	0.545	0.9966	1	0.0111	0.07	1
A_52_P77983	Zfand5	1	0.290534	-0.0484	0.7103	0.37139	0.338949	0.23	0.839	0.00578	0.128	0.319	0.9999	1	0.0241	0.286	1
A_55_P2908530	Dusp1	1	0.453983	-0.169	0.935	0.3123	0.622715	0.0242	0.382	4.07e-05	0.112	0.0283	0.9389	1	0.00045	0.261	1
A_55_P2717927	Coq10b	1	0.167862	-0.389	0.752	0.19502	0.557021	0.243	0.0103	1.36e-05	0.177	0.0095	0.9999	1	0.000185	0.357	1
A_66_P139252	Epb4.1l4aos	1	0.034539	0.0235	0.6979	0.68683	0.011036	0.883	0.92	0.00595	0.00667	0.974	0.9999	1	0.0246	0.034	1
A_52_P495104	Heca	1	0.126094	-0.0792	0.6287	0.42336	0.205308	0.461	0.643	0.000952	0.0187	0.397	0.9999	1	0.00584	0.0734	1
A_52_P263774	Cbx7	1	-0.089015	0.249	0.2651	0.6034	-0.338346	0.633	0.187	0.162	0.00297	0.205	0.9999	1	0.299	0.0183	1
A_52_P32081	Crbn	1	0.092378	0.000116	0.6064	0.51414	0.092263	0.386	0.999	4.27e-06	4.29e-05	0.539	0.9999	1	7.13e-05	0.000633	1
A_52_P271894	Bsdc1	1	0.188816	-0.0906	0.6603	0.38084	0.279439	0.0704	0.373	5.43e-07	0.000776	0.059	0.9918	1	1.28e-05	0.00643	1
A_30_P01033091	chr1:138546641-138558591_F	1	0.194816	-0.0755	0.7429	0.47257	0.270348	0.0326	0.389	4.47e-09	9.7e-06	0.0357	0.9776	1	2.48e-07	0.000194	1
A_55_P2181665	Gm4129	1	0.31877	-0.137	1.0668	0.61119	0.455664	0.0191	0.293	7.73e-09	5.83e-05	0.0179	0.9111	1	3.88e-07	0.000814	1
A_51_P436447	Zfp871	1	0.181223	0.183	0.842	0.84336	-0.001327	0.147	0.144	2.31e-07	2.25e-07	0.994	0.9983	1	6.45e-06	9.11e-06	1
A_51_P223524	Ric1	1	0.195747	-0.0381	0.7478	0.51389	0.233891	0.0283	0.655	2.47e-09	1.94e-06	0.0605	0.977	1	1.51e-07	5.32e-05	1
A_30_P01029722	chr13:41337973-41379821_R	1	0.139966	0.121	0.635	0.6161	0.018863	0.136	0.195	2.11e-07	3.53e-07	0.885	0.9983	1	6.01e-06	1.32e-05	1
A_55_P2050366	Igf1os	1	0.145097	0.105	0.7672	0.7272	0.039999	0.222	0.373	5.24e-07	1.25e-06	0.809	0.9999	1	1.25e-05	3.69e-05	1
A_52_P683225	Taok3	1	0.404016	0.197	0.9454	0.73797	0.207466	0.003	0.123	4.01e-08	2.61e-06	0.245	0.654	1	1.49e-06	6.81e-05	1
A_52_P144286	Zbtb44	1	0.236125	0.0662	0.7896	0.61973	0.169882	0.0365	0.541	7.99e-08	4.3e-06	0.272	0.9881	1	2.68e-06	0.000101	1
A_55_P1962284	Klhl24	1	0.171036	0.146	0.7617	0.73655	0.025123	0.0696	0.119	6.76e-09	1.28e-08	0.846	0.9918	1	3.46e-07	9.25e-07	1
A_55_P2380132	AI844869	1	0.152067	0.0209	0.9146	0.78339	0.131178	0.143	0.837	1.57e-09	3.06e-08	0.366	0.9983	1	1.05e-07	1.83e-06	1
A_51_P205820	Klf11	1	0.083679	0.0878	0.894	0.89812	-0.004138	0.528	0.508	3.04e-07	2.81e-07	0.982	0.9999	1	7.99e-06	1.1e-05	1
A_52_P623457	Hic2	1	0.170031	0.0767	1.0252	0.93184	0.093352	0.18	0.54	8.84e-09	5.22e-08	0.597	0.9999	1	4.29e-07	2.82e-06	1
A_51_P310649	Arsa	1	-0.010287	0.0975	0.7683	0.87607	-0.107793	0.928	0.393	2.98e-07	2.91e-08	0.503	0.9999	1	7.88e-06	1.76e-06	1
A_55_P2911007	Nr1d2	1	0.167458	0.0487	0.6346	0.51584	0.118803	0.283	0.753	0.000316	0.00234	0.587	0.9999	1	0.00241	0.0152	1
A_30_P01029168	chr13:94200051-94200598_R	1	0.305517	-0.136	0.8501	0.40827	0.441832	0.0248	0.297	5.01e-07	0.00375	0.022	0.9471	1	1.2e-05	0.0218	1
A_66_P135285	Fbxo32	1	0.29184	0.119	0.7563	0.583	0.173264	0.0464	0.403	1.13e-05	0.000295	0.388	0.9918	1	0.000158	0.003	1
A_55_P2935585	Jmy	1	0.194591	0.133	0.6691	0.60761	0.061502	0.14	0.307	1.81e-05	6.44e-05	0.736	0.9983	1	0.000235	0.00088	1
A_55_P1999576	Josd1	1	0.240324	0.00708	0.8448	0.61154	0.233243	0.0199	0.942	3.47e-09	1.12e-06	0.101	0.9131	1	2.01e-07	3.34e-05	1
A_55_P2741405	Zfand6	1	0.238738	0.0603	1.0108	0.83239	0.178408	0.0123	0.502	1.36e-11	8.04e-10	0.167	0.8522	1	2.56e-09	1.05e-07	1
A_55_P2721980	Pank3	1	0.137919	-0.0888	0.7012	0.4745	0.226699	0.141	0.338	3.54e-08	1.89e-05	0.0895	0.9983	1	1.36e-06	0.000334	1
A_66_P111430	2410006H16Rik	1	0.201993	-0.183	1.4405	1.05516	0.385295	0.109	0.144	6.03e-12	3.94e-09	0.0341	0.9918	1	1.45e-09	3.56e-07	1
A_51_P168439	Klhl24	1	0.327248	-0.106	1.372	0.93906	0.432968	0.0264	0.454	2.88e-10	3.67e-07	0.0367	0.964	1	2.55e-08	1.36e-05	1
A_51_P371001	Tm4sf4	1	0.114666	-0.0664	0.8565	0.6754	0.181087	0.275	0.524	8.32e-09	5.79e-07	0.224	0.9999	1	4.09e-07	1.97e-05	1
A_55_P2798611	Rcl1	1	0.097524	-0.0809	0.9748	0.79636	0.178403	0.332	0.42	2.83e-10	1.54e-08	0.212	0.9999	1	2.52e-08	1.07e-06	1
A_52_P572368	Ctcflos	1	0.420313	0.0119	2.204	1.79558	0.408428	0.00926	0.937	4.09e-14	4.3e-12	0.0643	0.84	1	3.22e-11	1.98e-09	1
A_52_P158527	Bcl2l11	1	0.16662	-0.12	1.0129	0.72597	0.286931	0.146	0.289	1.48e-09	6.53e-07	0.0797	0.9983	1	1e-07	2.16e-05	1
A_66_P102260	Irs2	1	0.370244	-0.335	2.1456	1.44024	0.705345	0.17	0.213	1.2e-08	9.4e-06	0.0685	0.9999	1	5.51e-07	0.00019	1
A_51_P447545	Igfbp1	1	0.975337	-0.523	5.0485	3.54977	1.49869	0.00748	0.132	2.67e-14	7.01e-11	0.00406	0.8098	1	2.38e-11	1.56e-08	1
A_55_P2639333	3110043O21Rik	1	0.129369	-0.102	0.6451	0.41353	0.231553	0.339	0.448	4.88e-05	0.00444	0.228	0.9999	1	0.000523	0.0249	1
A_51_P319449	Acat1	1	0.140611	0.13	0.7864	0.77615	0.010204	0.239	0.274	3.81e-07	4.74e-07	0.951	0.9999	1	9.63e-06	1.67e-05	1
A_55_P2743720	Slc16a7	1	0.263032	0.184	0.9788	0.89993	0.078885	0.0479	0.158	3.43e-08	1.54e-07	0.663	0.9918	1	1.33e-06	6.7e-06	1
A_55_P2073294	Hadhb	1	0.128782	0.176	0.9617	1.0087	-0.046984	0.182	0.0728	1.36e-10	4.97e-11	0.727	0.9999	1	1.37e-08	1.23e-08	1
A_55_P2806049	Acadm	1	0.240049	0.246	1.0846	1.0908	-0.006212	0.0133	0.0113	4.31e-12	3.8e-12	0.962	0.8624	1	1.14e-09	1.85e-09	1
A_55_P2732713	Gstt2	1	0.164337	0.309	1.5106	1.65501	-0.144372	0.392	0.114	1.8e-08	3.14e-09	0.593	0.9999	1	7.8e-07	3.03e-07	1
A_52_P234354	Hic2	1	0.304761	0.163	1.1639	1.0225	0.141443	0.0386	0.253	8.57e-09	9.34e-08	0.481	0.9912	1	4.18e-07	4.54e-06	1
A_55_P2035667	Gyk	1	0.317854	0.144	0.9803	0.80644	0.173848	0.004	0.164	3.78e-10	1.76e-08	0.233	0.7095	1	3.28e-08	1.18e-06	1
A_51_P483013	Arel1	1	0.049987	0.145	0.553	0.64774	-0.094767	0.512	0.0652	8.41e-08	4.4e-09	0.381	0.9999	1	2.81e-06	3.91e-07	1
A_30_P01017972	chr7:144563845-144603732_R	1	0.064821	0.226	0.6048	0.76632	-0.161486	0.591	0.0688	2.78e-05	8.34e-07	0.347	0.9999	1	0.000331	2.61e-05	1
A_55_P2826664	Hectd1	1	0.06051	-0.0576	0.7809	0.66273	0.11813	0.554	0.573	3.36e-08	5.88e-07	0.415	0.9999	1	1.31e-06	1.99e-05	1
A_51_P432520	Wrnip1	1	0.131425	0.115	0.9131	0.89704	0.016099	0.25	0.312	1.21e-08	1.7e-08	0.92	0.9999	1	5.53e-07	1.15e-06	1
A_55_P2805599	Mir22hg	1	0.088463	0.0529	0.9667	0.93116	0.035583	0.516	0.697	1.23e-07	2.35e-07	0.853	0.9999	1	3.79e-06	9.45e-06	1
A_55_P2908171	Rora	1	0.224348	0.00219	0.7244	0.50224	0.222157	0.0683	0.985	1.74e-06	0.000239	0.195	0.9918	1	3.44e-05	0.00253	1
A_66_P114102	Zfp36l2	1	0.067174	-0.0114	1.2902	1.21165	0.078557	0.73	0.953	4.13e-07	1.16e-06	0.775	0.9999	1	1.02e-05	3.44e-05	1
A_55_P2809600	Cpeb4	1	0.028251	0.00511	1.045	1.02186	0.023143	0.862	0.975	6.93e-07	9.98e-07	0.92	0.9999	1	1.58e-05	3.02e-05	1
A_51_P495269	Lor	1	0.127287	0.263	0.8811	1.0164	-0.135296	0.479	0.151	3.7e-05	5.03e-06	0.594	0.9999	1	0.000417	0.000114	1
A_65_P08141	AV112998	1	0.007181	0.0444	0.593	0.63022	-0.037202	0.958	0.743	0.00015	7.22e-05	0.846	1	1	0.00132	0.000966	1
A_55_P2846398	Btg1	1	0.474794	0.141	1.166	0.83266	0.333305	0.000256	0.218	9.79e-11	7.14e-08	0.0455	0.5015	1	1.07e-08	3.64e-06	1
A_52_P599388	Cpeb2	1	0.475613	0.144	1.3044	0.97317	0.331221	0.00288	0.327	1.77e-09	3.89e-07	0.117	0.6486	1	1.15e-07	1.42e-05	1
A_55_P2055404	Slc15a4	1	0.431311	0.221	0.773	0.56304	0.210001	0.00135	0.0769	8.22e-07	7.73e-05	0.227	0.584	1	1.82e-05	0.00102	1
A_55_P2716672	Tfdp2	1	0.292381	0.169	0.6196	0.4967	0.122902	0.0464	0.236	0.000151	0.00149	0.54	0.9918	1	0.00132	0.0107	1
A_51_P164892	AU022252	1	0.191529	-0.0293	0.7835	0.56267	0.22078	0.115	0.805	4.44e-07	5.78e-05	0.195	0.9931	1	1.09e-05	0.000809	1
A_52_P645862	Agtr1a	1	0.250325	0.295	0.7535	0.79864	-0.045094	0.0276	0.0106	1.88e-07	6.74e-08	0.769	0.9678	1	5.45e-06	3.51e-06	1
A_55_P2016486	Tmem131	1	0.132159	0.00713	0.9519	0.82687	0.125031	0.173	0.94	1.8e-10	3.11e-09	0.357	0.9999	1	1.73e-08	3.01e-07	1
A_51_P429295	Pus10	1	0.056218	-0.0739	0.7004	0.57028	0.130123	0.464	0.337	1.04e-09	5.3e-08	0.234	0.9999	1	7.5e-08	2.86e-06	1
A_51_P272283	Cmbl	1	0.033216	0.0657	0.76	0.79251	-0.032528	0.704	0.453	2.91e-09	1.27e-09	0.792	0.9999	1	1.74e-07	1.51e-07	1
A_51_P491720	Nfe2l1	1	0.147582	0.124	0.6671	0.64308	0.024063	0.109	0.177	5.97e-08	1.15e-07	0.85	0.9918	1	2.09e-06	5.41e-06	1
A_51_P230507	Ell2	1	0.284512	-0.017	1.1034	0.80191	0.301498	0.00901	0.867	3.24e-11	2e-08	0.0441	0.84	1	4.58e-09	1.31e-06	1
A_55_P2023772	Fam107b	1	0.123025	-0.00648	0.8665	0.73697	0.129504	0.455	0.968	1.39e-05	0.000114	0.577	0.9999	1	0.000189	0.00139	1
A_55_P2809936	Ptp4a1	1	0.211005	-0.114	1.4501	1.12509	0.325043	0.188	0.472	9.92e-10	1.2e-07	0.153	0.9999	1	7.29e-08	5.58e-06	1
A_55_P1983968	Slc8b1	1	0.171202	0.0527	1.3222	1.20372	0.118509	0.336	0.765	4.97e-08	2.6e-07	0.635	0.9999	1	1.79e-06	1.03e-05	1
A_51_P159194	Junb	1	0.229378	-0.014	1.054	0.81063	0.243388	0.128	0.924	1.17e-07	7.94e-06	0.249	0.9977	1	3.66e-06	0.000165	1
A_55_P1956482	Dmtn	1	0.26462	0.00153	1.2846	1.0215	0.263086	0.0324	0.99	3.09e-11	3.44e-09	0.124	0.9776	1	4.44e-09	3.2e-07	1
A_55_P2209308	9530083O12Rik	1	0.222643	0.00979	1.3154	1.10257	0.212852	0.123	0.945	7.37e-10	2.28e-08	0.291	0.9977	1	5.71e-08	1.46e-06	1
A_55_P2003005	Capza1	1	0.164504	0.037	1.0707	0.94314	0.127535	0.139	0.734	2.53e-10	3.27e-09	0.41	0.9983	1	2.33e-08	3.11e-07	1
A_55_P2035087	Arhgef15	1	0.178096	-0.0201	1.2721	1.07396	0.198168	0.17	0.875	1.84e-10	5.55e-09	0.277	0.9999	1	1.76e-08	4.65e-07	1
A_30_P01020464	chr5:52461266-52541416_R	1	0.181845	-0.0599	1.226	0.98418	0.241786	0.18	0.653	9.7e-10	6.44e-08	0.206	0.9999	1	7.17e-08	3.37e-06	1
A_30_P01025521	chr6:92040526-92041319_F	1	0.245624	0.00386	1.2647	1.02289	0.241767	0.0698	0.977	3.82e-10	2.43e-08	0.2	0.9918	1	3.3e-08	1.53e-06	1
A_55_P1968863	Synpo2l	1	0.212356	-0.0579	1.1643	0.8941	0.270233	0.035	0.55	3.07e-12	8.42e-10	0.0559	0.9834	1	8.6e-10	1.09e-07	1
A_55_P2020572	Psme3	1	0.213882	-0.0652	1.3037	1.0247	0.279041	0.0741	0.576	1.5e-11	2.25e-09	0.0979	0.9918	1	2.75e-09	2.36e-07	1
A_55_P2737749	Terf2ip	1	0.275519	0.0122	1.1555	0.89218	0.263339	0.0112	0.905	1.23e-11	2.65e-09	0.0764	0.8512	1	2.37e-09	2.68e-07	1
A_55_P2067463	1700110I01Rik	1	0.308786	-0.00846	1.2689	0.95163	0.317242	0.00638	0.936	3.09e-12	1.36e-09	0.0406	0.7934	1	8.6e-10	1.6e-07	1
A_55_P2726391	A_55_P2726391	1	0.210451	0.0249	0.9784	0.79282	0.185585	0.0274	0.785	3.79e-11	2.87e-09	0.157	0.964	1	5.14e-09	2.85e-07	1
A_55_P2131820	A530006G24Rik	1	0.216541	-0.0481	1.2792	1.01455	0.26462	0.0683	0.676	1.86e-11	2.28e-09	0.112	0.9918	1	3.16e-09	2.38e-07	1
A_55_P2090782	Gm10576	1	0.161418	-0.00136	1.1293	0.96649	0.162778	0.119	0.989	1.74e-11	4.62e-10	0.261	0.9967	1	3.03e-09	6.68e-08	1
A_55_P2060707	Il15ra	1	0.180606	-0.00979	1.2462	1.0558	0.190395	0.112	0.93	1.49e-11	4.92e-10	0.231	0.9918	1	2.74e-09	7.03e-08	1
A_30_P01020800	chr18:47313842-47315840_F	1	0.193756	0.00672	1.2861	1.09902	0.187041	0.108	0.954	2.68e-11	7.19e-10	0.266	0.9918	1	4.18e-09	9.6e-08	1
A_55_P2718760	Rhox4g	1	0.184686	0.0223	1.075	0.9126	0.162371	0.107	0.842	3.9e-10	9.98e-09	0.308	0.9918	1	3.36e-08	7.53e-07	1
A_55_P2292737	2310002F09Rik	1	0.144016	0.0323	0.9528	0.84102	0.111748	0.183	0.762	1.67e-09	1.86e-08	0.46	0.9999	1	1.1e-07	1.24e-06	1
A_55_P2044364	Mms22l	1	0.178341	0.0918	0.8968	0.81029	0.086506	0.0699	0.339	6.21e-10	4.66e-09	0.522	0.9918	1	4.92e-08	4.09e-07	1
A_55_P2567412	Gm13562	1	0.195733	0.0237	0.9368	0.76473	0.172029	0.0378	0.793	8.33e-11	5.1e-09	0.185	0.9912	1	9.51e-09	4.3e-07	1
A_55_P1974961	Plekhg3	1	0.189796	0.012	1.0681	0.89028	0.177777	0.063	0.903	3.35e-11	1.46e-09	0.21	0.9918	1	4.66e-09	1.67e-07	1
A_55_P2029235	Btn1a1	1	0.198368	0.0459	1.0585	0.90608	0.152456	0.0567	0.648	5.93e-11	1.47e-09	0.288	0.9918	1	7.38e-09	1.68e-07	1
A_55_P2503980	Igsf9	1	0.235568	-0.019	1.2899	1.03533	0.254566	0.0876	0.887	3.96e-10	2.89e-08	0.187	0.9918	1	3.39e-08	1.75e-06	1
A_55_P2135980	Ms4a4c	1	0.127832	0.014	0.6628	0.54893	0.113878	0.105	0.856	3.47e-09	1.16e-07	0.299	0.9918	1	2.01e-07	5.45e-06	1
A_55_P2423586	Eya1	1	0.176349	-0.0201	0.9208	0.72438	0.196445	0.0537	0.82	7.12e-11	9.03e-09	0.124	0.9918	1	8.46e-09	7.12e-07	1
A_55_P2935461	E130314K07Rik	1	0.185127	-0.00616	1.1192	0.92787	0.191291	0.0837	0.953	3.75e-11	1.81e-09	0.2	0.9918	1	5.12e-09	2e-07	1
A_55_P2027012	Serpinb8	1	0.203723	0.0193	1.223	1.03859	0.184438	0.0966	0.872	1.07e-10	2.99e-09	0.28	0.9918	1	1.15e-08	2.93e-07	1
A_55_P1991778	Fam219a	1	0.198613	0.0469	0.9921	0.84039	0.151733	0.0429	0.619	6.01e-11	1.83e-09	0.261	0.9918	1	7.41e-09	2.01e-07	1
A_55_P2169069	Gm10405	1	0.204949	0.0271	1.1332	0.95529	0.177894	0.0544	0.792	2.22e-11	7.94e-10	0.227	0.9918	1	3.69e-09	1.04e-07	1
A_55_P1993640	Gm6994	1	0.220474	-0.0202	1.0675	0.82683	0.240678	0.0487	0.851	2.14e-10	3.22e-08	0.122	0.9918	1	2e-08	1.9e-06	1
A_55_P1966583	Bpifc	1	0.193592	-0.00777	1.1499	0.94858	0.201364	0.0824	0.943	4.95e-11	2.58e-09	0.195	0.9918	1	6.55e-09	2.62e-07	1
A_55_P1953866	Sema4c	1	0.196199	-0.0237	0.8404	0.6205	0.219871	0.0167	0.76	3.15e-11	1.45e-08	0.0529	0.9111	1	4.49e-09	1.02e-06	1
A_55_P1986552	Mcam	1	0.180453	-0.00941	0.9961	0.80627	0.189858	0.0725	0.923	1.1e-10	7.77e-09	0.175	0.9918	1	1.18e-08	6.24e-07	1
A_55_P1994603	Itsn1	1	0.146166	0.0367	0.6174	0.50791	0.109467	0.0843	0.656	4.88e-08	1.36e-06	0.351	0.9918	1	1.76e-06	3.93e-05	1
A_55_P2099890	Atxn7	1	0.236383	-0.0156	1.2057	0.95373	0.25198	0.0386	0.887	2.34e-11	2.96e-09	0.113	0.9912	1	3.81e-09	2.91e-07	1
A_55_P2098076	Trim25	1	0.260255	0.00308	0.9975	0.74032	0.25717	0.00832	0.973	3.24e-11	1.35e-08	0.0565	0.8344	1	4.58e-09	9.66e-07	1
A_55_P2724484	Hs3st2	1	0.217525	0.0292	0.822	0.63367	0.188315	0.0199	0.742	8.19e-10	1.14e-07	0.141	0.9131	1	6.17e-08	5.39e-06	1
A_55_P2173664	Gm626	1	0.20415	0.0211	0.9362	0.75314	0.183071	0.0361	0.821	1.65e-10	1.26e-08	0.173	0.9881	1	1.63e-08	9.12e-07	1
A_55_P1966372	Srek1	1	0.191604	0.00886	0.9445	0.76173	0.182743	0.0392	0.921	5.24e-11	4.22e-09	0.155	0.9912	1	6.73e-09	3.76e-07	1
A_55_P2046253	Tmem239	1	0.248846	0.00519	1.0448	0.80114	0.243654	0.0102	0.954	8.57e-12	2.2e-09	0.066	0.84	1	1.78e-09	2.33e-07	1
A_55_P2097161	Ifitm7	1	0.158443	0.0539	0.989	0.88449	0.10451	0.141	0.61	6.7e-10	6.11e-09	0.485	0.9983	1	5.23e-08	5.01e-07	1
A_55_P2788443	Pdp2	1	0.233084	0.0514	0.7698	0.58813	0.181715	0.0118	0.556	2.09e-09	3e-07	0.147	0.8522	1	1.31e-07	1.15e-05	1
A_55_P2040878	Ung	1	0.229725	0.0279	0.9191	0.71731	0.201796	0.0103	0.739	2.58e-11	4.21e-09	0.0977	0.84	1	4.05e-09	3.76e-07	1
A_55_P2054728	Ldlrad3	1	0.228657	0.00921	0.9428	0.72339	0.219448	0.00837	0.909	6.74e-12	1.75e-09	0.0637	0.8344	1	1.55e-09	1.95e-07	1
A_55_P2028570	Sgsh	1	0.231112	0.00329	0.9729	0.74504	0.22782	0.0103	0.969	8.54e-12	2.25e-09	0.0649	0.84	1	1.78e-09	2.36e-07	1
A_55_P2042993	Arl6ip6	1	0.235704	-0.0143	0.9101	0.66009	0.249974	0.00827	0.864	2.71e-11	1.78e-08	0.0415	0.8344	1	4.18e-09	1.19e-06	1
A_55_P2066792	Sp110	1	0.164211	0.0243	0.6286	0.48867	0.139929	0.0304	0.738	3.16e-09	3.18e-07	0.18	0.9776	1	1.86e-07	1.22e-05	1
A_55_P2054332	Ephb3	1	0.224595	-0.0166	0.9089	0.66768	0.24124	0.00894	0.836	1.26e-11	7.14e-09	0.0413	0.84	1	2.41e-09	5.74e-07	1
A_55_P2146708	Zcchc9	1	0.216674	-0.00448	0.7892	0.56805	0.22115	0.00572	0.951	3.09e-11	2.3e-08	0.039	0.778	1	4.44e-09	1.47e-06	1
A_55_P2830254	I730030J21Rik	1	0.276638	-0.00302	1.0328	0.7531	0.279661	0.00353	0.972	4.55e-12	3.36e-09	0.0301	0.685	1	1.16e-09	3.17e-07	1
A_55_P1997300	Mtfr2	1	0.250127	-0.0232	0.936	0.66269	0.273355	0.00435	0.774	7.77e-12	9.49e-09	0.0231	0.7306	1	1.71e-09	7.29e-07	1
A_55_P1975660	Hemgn	1	0.265313	0.0178	0.9494	0.70195	0.247493	0.00358	0.831	1.2e-11	6.05e-09	0.0444	0.685	1	2.37e-09	4.97e-07	1
A_55_P2056280	Wdr89	1	0.300984	-0.0288	1.1279	0.79813	0.329814	0.00133	0.733	3.26e-13	5.86e-10	0.00984	0.584	1	1.52e-10	8.17e-08	1
A_55_P2117731	Pak4	1	0.246048	-0.0144	0.8809	0.62045	0.26046	0.00498	0.859	2.99e-11	3.34e-08	0.0299	0.778	1	4.39e-09	1.96e-06	1
A_55_P2800321	Nrp2	1	0.213787	0.0243	0.9576	0.76814	0.189509	0.0231	0.786	4.22e-11	3.86e-09	0.142	0.9328	1	5.7e-09	3.52e-07	1
A_55_P1966734	Cyp2u1	1	0.216822	-0.0216	0.7292	0.49078	0.238383	0.00498	0.763	1.13e-10	2.28e-07	0.0246	0.778	1	1.2e-08	9.21e-06	1
A_55_P2032755	AK089156	1	0.2413	-0.0149	0.7041	0.44781	0.25624	0.00373	0.845	9.72e-10	3.11e-06	0.0242	0.6879	1	7.17e-08	7.82e-05	1
A_66_P132932	1810044D09Rik	1	0.072043	-0.0457	0.6164	0.49866	0.117778	0.484	0.656	2.05e-06	4.23e-05	0.419	0.9999	1	3.92e-05	0.000626	1
A_55_P1984259	Lincpint	1	0.375983	-0.154	1.3354	0.80497	0.53042	0.0398	0.382	3.78e-08	8.88e-05	0.0402	0.9918	1	1.43e-06	0.00114	1
A_52_P327156	Hnf4aos	1	0.045988	0.239	0.6502	0.84308	-0.192881	0.757	0.117	0.000157	5.04e-06	0.363	0.9999	1	0.00137	0.000114	1
A_55_P1952628	Dpys	1	0.239704	0.204	0.9337	0.8981	0.035605	0.139	0.205	2.82e-06	5.07e-06	0.874	0.9983	1	5.07e-05	0.000115	1
A_51_P324134	Hps4	1	0.065445	0.158	0.6423	0.73506	-0.092745	0.584	0.192	1.07e-05	1.4e-06	0.583	0.9999	1	0.000151	4.02e-05	1
A_55_P2727326	Hps4	1	0.059453	0.048	0.5929	0.58142	0.011498	0.621	0.69	3.47e-05	4.48e-05	0.946	0.9999	1	0.000394	0.000656	1
A_55_P2909287	Grn	1	0.134335	-0.0226	1.0353	0.87835	0.156904	0.159	0.81	2.13e-11	6.7e-10	0.242	0.9983	1	3.56e-09	9.04e-08	1
A_55_P2136957	Wbp1l	1	0.213565	1.12e-05	0.9057	0.6922	0.213553	0.0173	1	4.48e-11	1.03e-08	0.0838	0.9111	1	5.99e-09	7.75e-07	1
A_55_P2715600	Etfdh	1	0.033465	-0.0435	1.3226	1.24561	0.076958	0.809	0.754	4.7e-10	1.58e-09	0.695	0.9999	1	3.9e-08	1.79e-07	1
A_66_P103463	Caln1	1	0.057935	-0.0258	0.6653	0.5816	0.08369	0.518	0.773	5.49e-08	5.64e-07	0.509	0.9999	1	1.93e-06	1.93e-05	1
A_52_P518808	Mmd	1	0.126361	-0.0998	0.9693	0.7431	0.226161	0.232	0.343	8.03e-10	1.23e-07	0.134	0.9999	1	6.06e-08	5.68e-06	1
A_52_P843466	Ric1	1	0.039411	-0.000978	0.78	0.73963	0.040388	0.712	0.993	7.95e-08	2.02e-07	0.789	0.9999	1	2.67e-06	8.34e-06	1
A_66_P103271	Irf2bp2	1	0.157255	-0.0359	1.5288	1.33563	0.193184	0.439	0.859	4.17e-08	4.42e-07	0.5	0.9999	1	1.54e-06	1.58e-05	1
A_55_P2733367	Gns	1	-0.020399	-0.0557	0.706	0.67072	0.035309	0.867	0.649	3.77e-06	8.05e-06	0.838	0.9999	1	6.44e-05	0.000167	1
A_52_P633410	Gabarapl1	1	0.145755	0.115	0.9561	0.92504	0.03104	0.21	0.321	6.7e-09	1.26e-08	0.848	0.9999	1	3.44e-07	9.12e-07	1
A_55_P2136154	Heca	1	-0.10601	0.0627	0.7441	0.91289	-0.168744	0.347	0.576	3.96e-07	1.01e-08	0.291	0.9999	1	9.94e-06	7.61e-07	1
A_52_P658644	Fnip1	1	0.156571	0.0291	1.1639	1.03645	0.127441	0.291	0.843	1.79e-08	1.46e-07	0.541	0.9999	1	7.75e-07	6.45e-06	1
A_51_P101075	Cnppd1	1	0.149558	0.0675	0.9503	0.86828	0.082027	0.283	0.625	2.21e-07	9.95e-07	0.674	0.9999	1	6.25e-06	3.02e-05	1
A_51_P155873	Ppp1r3g	1	0.494358	-0.489	4.3255	3.34169	0.983785	0.244	0.249	9.08e-11	1.58e-08	0.105	0.9999	1	1e-08	1.09e-06	1
A_51_P156438	Slc25a33	1	0.182676	-0.177	1.7894	1.42922	0.360159	0.244	0.257	7.94e-12	9.09e-10	0.108	0.9999	1	1.72e-09	1.16e-07	1
A_30_P01032592	chr2:59235155-59242518_F	1	0.127272	0.115	0.7134	0.70102	0.012357	0.278	0.326	1.45e-06	1.9e-06	0.94	0.9999	1	2.94e-05	5.24e-05	1
A_55_P2085641	Lmbr1l	1	0.209531	0.0754	0.7827	0.64858	0.134097	0.0788	0.516	3.01e-07	5.95e-06	0.415	0.9918	1	7.94e-06	0.000131	1
A_51_P434979	Lmbr1l	1	0.19339	0.103	0.697	0.60635	0.090653	0.139	0.425	9.21e-06	6.02e-05	0.617	0.9983	1	0.000134	0.000834	1
A_30_P01027115	chr17:26911397-26917047_F	1	0.38851	0.0363	1.0326	0.68039	0.352229	0.0246	0.825	1.03e-06	0.000293	0.138	0.9455	1	2.2e-05	0.00298	1
A_30_P01030991	chr17:26911032-26912366_F	1	0.084934	-0.0843	0.8089	0.63966	0.169234	0.503	0.506	7.42e-07	2.47e-05	0.347	0.9999	1	1.67e-05	0.000411	1
A_55_P2136880	Ppp1r15a	1	0.101297	-0.0302	0.7334	0.60198	0.13145	0.362	0.785	4.06e-07	8.85e-06	0.403	0.9999	1	1.01e-05	0.000181	1
A_51_P497317	Tcp11l2	1	0.261648	-0.00581	1.2804	1.01296	0.267457	0.0493	0.964	1.82e-10	1.88e-08	0.148	0.9918	1	1.74e-08	1.25e-06	1
A_55_P2814357	Zfp871	1	0.249155	0.149	0.875	0.77474	0.100227	0.0898	0.302	1.54e-06	9.62e-06	0.62	0.9918	1	3.1e-05	0.000193	1
A_55_P2102936	Pnrc1	1	0.323582	-0.0956	0.7932	0.37396	0.419225	0.0108	0.424	3.9e-07	0.00385	0.0184	0.8443	1	9.82e-06	0.0222	1
A_55_P1980411	Zkscan1	1	0.330284	0.167	0.6219	0.4587	0.163214	0.00464	0.129	3.82e-06	0.000212	0.289	0.76	1	6.52e-05	0.0023	1
A_55_P2009988	Trib3	1	0.487487	0.465	1.179	1.15634	0.02264	0.0152	0.02	1.19e-06	1.62e-06	0.933	0.8823	1	2.49e-05	4.56e-05	1
A_66_P132304	Calcoco1	1	0.363425	0.107	0.741	0.4842	0.256809	0.0214	0.479	3.45e-05	0.00309	0.232	0.9235	1	0.000393	0.0188	1
A_51_P367866	Egr1	1	0.172342	0.685	1.39	1.9029	-0.512939	0.693	0.125	0.00347	0.000163	0.409	0.9999	1	0.0161	0.00186	1
A_51_P256323	Lpin2	1	0.508496	-0.0724	1.9016	1.32075	0.580896	0.00183	0.625	7.59e-13	1.8e-09	0.00943	0.584	1	3.12e-10	2e-07	1
A_51_P338443	Angptl4	1	0.869094	-0.097	2.9032	1.93705	0.966123	0.000392	0.653	2.66e-13	1.6e-09	0.00362	0.5234	1	1.3e-10	1.81e-07	1
A_55_P2109033	Hmgcs2	1	0.27896	-0.131	1.248	0.83774	0.410247	0.0172	0.242	1.37e-11	4.16e-08	0.0136	0.9111	1	2.56e-09	2.35e-06	1
A_66_P134793	AK087353	1	0.465445	-0.295	1.5715	0.81086	0.760627	0.0267	0.148	2.13e-08	0.000369	0.0117	0.964	1	8.95e-07	0.00359	1
A_55_P2822610	Dclre1b	1	0.299355	-0.0586	0.9423	0.58434	0.358001	0.00819	0.58	1.81e-09	7.23e-06	0.0228	0.8343	1	1.17e-07	0.000153	1
A_55_P2570758	Gm32117	1	0.16817	-0.137	0.7379	0.43296	0.304893	0.0832	0.155	2.27e-08	8.79e-05	0.0291	0.9918	1	9.41e-07	0.00113	1
A_55_P2928356	Ell2	1	0.353353	-0.0759	1.0289	0.59963	0.429231	0.0121	0.567	2.52e-08	0.000102	0.0285	0.8522	1	1.02e-06	0.00128	1
A_55_P1987988	Atg2b	1	0.138533	-0.0525	0.6187	0.42772	0.191006	0.242	0.654	1.36e-05	0.00103	0.254	0.9999	1	0.000185	0.00797	1
A_55_P1972018	Hist1h4c	1	0.119787	-0.172	0.778	0.48602	0.291992	0.283	0.127	1.48e-07	0.000144	0.0699	0.9999	1	4.46e-06	0.00169	1
A_55_P2615536	Cobll1	1	0.113898	-0.0777	1.0176	0.82599	0.191604	0.498	0.643	1.76e-06	3.57e-05	0.421	0.9999	1	3.48e-05	0.000552	1
A_51_P429572	4833420G17Rik	1	0.18128	0.0397	0.7262	0.58458	0.141606	0.101	0.713	3.17e-07	9.48e-06	0.356	0.9918	1	8.31e-06	0.000191	1
A_55_P2000798	Ccdc144b	1	0.17907	0.0895	0.7282	0.63855	0.089614	0.121	0.431	6.74e-07	5.26e-06	0.576	0.9977	1	1.54e-05	0.000118	1
A_51_P487175	Acsm3	1	0.174599	0.157	0.8112	0.79408	0.017166	0.08	0.112	6.19e-09	9.32e-09	0.9	0.9918	1	3.2e-07	7.23e-07	1
A_52_P639223	Bche	1	0.243361	0.0562	0.7796	0.59245	0.187144	0.0178	0.564	1.4e-08	1.64e-06	0.18	0.9111	1	6.3e-07	4.61e-05	1
A_55_P2896687	Npc1	1	0.209182	0.035	0.841	0.66683	0.174205	0.0431	0.725	5.07e-09	3.44e-07	0.221	0.9918	1	2.73e-07	1.3e-05	1
A_55_P2912004	Hmgcs2	1	-0.008812	0.0377	0.5512	0.59766	-0.046498	0.926	0.69	3.28e-06	9.18e-07	0.728	0.9999	1	5.77e-05	2.84e-05	1
A_52_P454994	Pi4ka	1	0.005647	-0.00587	0.5875	0.57596	0.011516	0.954	0.952	2.28e-06	3.09e-06	0.934	0.9999	1	4.27e-05	7.79e-05	1
A_55_P2757886	Braf	1	0.035788	-0.0928	0.6184	0.48975	0.12861	0.689	0.304	2.07e-07	8.35e-06	0.314	0.9999	1	5.91e-06	0.000172	1
A_55_P1991906	Acadvl	1	0.080329	0.112	0.5682	0.59979	-0.031539	0.391	0.235	1.59e-06	6.67e-07	0.81	0.9999	1	3.19e-05	2.2e-05	1
A_51_P309854	Kcnn2	1	0.258689	0.129	0.5968	0.46722	0.12953	0.0271	0.253	1.17e-05	0.000257	0.414	0.964	1	0.000163	0.00267	1
A_51_P464738	Slc2a1	1	0.410855	0.251	0.6895	0.52961	0.159854	0.00388	0.0637	1.46e-05	0.000374	0.391	0.7053	1	0.000196	0.00362	1
A_66_P115389	Klf3	1	0.438693	0.07	0.7167	0.34808	0.368666	0.00101	0.56	2.19e-06	0.00684	0.0369	0.584	1	4.14e-05	0.0346	1
A_66_P110694	C730014E05Rik	1	0.090502	-0.0171	0.6232	0.5156	0.107613	0.56	0.912	0.000393	0.00239	0.624	0.9999	1	0.00288	0.0154	1
A_65_P04543	AI643350	1	0.114986	-0.287	0.9782	0.57642	0.40174	0.528	0.123	1.06e-05	0.00354	0.126	0.9999	1	0.00015	0.0208	1
A_55_P2093705	Meig1	1	-0.094662	0.0378	0.8688	1.0013	-0.132472	0.619	0.842	9.1e-05	1.42e-05	0.622	0.9999	1	0.000868	0.000263	1
A_55_P2031471	Rufy4	1	0.333452	0.252	0.9963	0.91448	0.081794	0.0748	0.173	8.07e-06	2.66e-05	0.75	0.9918	1	0.00012	0.000436	1
A_55_P2744940	Erbb2ip	1	0.333919	0.0134	0.7188	0.39821	0.320543	0.0276	0.926	3.19e-05	0.00991	0.125	0.9678	1	0.000369	0.0459	1
A_55_P2129696	Smad9	1	0.101939	0.0361	0.6481	0.5822	0.06587	0.566	0.839	0.00104	0.00269	0.793	0.9999	1	0.00628	0.0169	1
A_55_P2158990	Jun	1	-0.077409	0.0346	1.1083	1.22033	-0.11199	0.677	0.852	2.3e-06	4.9e-07	0.67	0.9999	1	4.31e-05	1.72e-05	1
A_51_P287198	Krt23	1	-0.051968	0.33	1.1099	1.49205	-0.382117	0.806	0.126	1.5e-05	1.42e-07	0.207	0.9999	1	0.000201	6.32e-06	1
A_51_P483220	Impact	1	0.1289	0.0579	0.6006	0.52959	0.070989	0.256	0.606	1.15e-05	6.17e-05	0.655	0.9999	1	0.000161	0.00085	1
A_66_P130139	Cpeb4	1	0.128408	-0.00992	0.7253	0.58695	0.138326	0.299	0.935	2.55e-06	5.05e-05	0.426	0.9999	1	4.67e-05	0.000726	1
A_55_P2022074	Klf10	1	0.021187	0.257	0.8536	1.08987	-0.236249	0.921	0.237	0.000458	2.47e-05	0.44	0.9999	1	0.00325	0.000412	1
A_30_P01019037	chr19:5834117-5835940_R	1	0.294976	0.0618	0.6836	0.45039	0.233211	0.088	0.714	0.000354	0.0119	0.331	0.9918	1	0.00265	0.0526	1
A_51_P319070	Retsat	1	0.104762	0.0644	2.0401	1.99973	0.040405	0.579	0.733	3.27e-11	5.02e-11	0.879	0.9999	1	4.61e-09	1.23e-08	1
A_51_P451574	Acot1	1	0.270839	0.136	3.3941	3.25889	0.135184	0.392	0.666	3.43e-11	8.15e-11	0.761	0.9999	1	4.72e-09	1.73e-08	1
A_51_P105589	Eci1	1	0.0147	0.0933	0.6735	0.75207	-0.078569	0.885	0.361	4.05e-07	5.93e-08	0.584	0.9999	1	1.01e-05	3.15e-06	1
A_66_P118769	Ech1	1	0.107204	0.113	0.8023	0.8083	-0.005998	0.317	0.291	4.25e-08	3.71e-08	0.968	0.9999	1	1.57e-06	2.12e-06	1
A_51_P350048	Gstt2	1	-0.062082	0.143	0.9253	1.13004	-0.204783	0.58	0.21	8.22e-09	1.49e-10	0.203	0.9999	1	4.08e-07	2.76e-08	1
A_51_P396141	Acot4	1	0.111939	0.191	1.5159	1.59542	-0.07951	0.6	0.372	1.23e-07	4.95e-08	0.792	0.9999	1	3.81e-06	2.71e-06	1
A_52_P193029	Hadha	1	-0.003152	0.0763	0.6406	0.72002	-0.079471	0.974	0.434	4.6e-07	6.03e-08	0.564	1	1	1.12e-05	3.18e-06	1
A_66_P130187	Hadhb	1	0.029774	0.134	0.8148	0.91938	-0.104622	0.762	0.18	7.84e-09	7.23e-10	0.454	0.9999	1	3.91e-07	9.62e-08	1
A_66_P134583	Nln	1	0.004817	0.109	0.5392	0.64318	-0.104027	0.96	0.264	6.14e-06	3.8e-07	0.448	1	1	9.55e-05	1.39e-05	1
A_66_P126707	Dhrs4	1	-0.002813	0.127	0.5893	0.71946	-0.130136	0.981	0.277	2.36e-05	1.24e-06	0.43	1	1	0.00029	3.65e-05	1
A_55_P2850037	Ces1d	1	0.078888	0.208	0.4808	0.60977	-0.129005	0.547	0.12	0.000963	7.06e-05	0.486	0.9999	1	0.00589	0.000949	1
A_55_P2180899	Aldh3a2	1	0.097475	0.325	0.6797	0.90775	-0.228013	0.568	0.0643	0.000428	1.22e-05	0.347	0.9999	1	0.00307	0.000233	1
A_55_P2917815	Hmgcl	1	0.045974	0.194	0.4458	0.59337	-0.14761	0.682	0.0929	0.00045	1.36e-05	0.356	0.9999	1	0.00321	0.000255	1
A_52_P423174	Acaa1b	1	0.124775	0.268	0.6598	0.80351	-0.143672	0.418	0.0885	0.000188	1.55e-05	0.509	0.9999	1	0.00158	0.000283	1
A_55_P2326260	4930525G20Rik	1	0.012829	0.263	0.6432	0.89376	-0.250595	0.925	0.0625	6.52e-05	5.38e-07	0.202	0.9999	1	0.00066	1.85e-05	1
A_55_P2032960	Brap	1	0.333651	0.0956	1.3746	1.13649	0.238075	0.0077	0.415	5.25e-12	3.06e-10	0.157	0.8144	1	1.28e-09	4.83e-08	1
A_55_P2183433	Rab30	1	0.338693	0.0742	2.8573	2.59282	0.264498	0.0999	0.712	7.15e-14	6.6e-13	0.355	0.9918	1	4.71e-11	4.64e-10	1
A_55_P2000683	Eci2	1	-0.033165	-0.0154	1.0233	1.04103	-0.017744	0.777	0.895	2.72e-09	1.94e-09	0.915	0.9999	1	1.64e-07	2.09e-07	1
A_66_P134704	Gm4952	1	0.241382	0.144	2.0351	1.93729	0.097811	0.277	0.515	8.59e-10	2.3e-09	0.753	0.9999	1	6.41e-08	2.4e-07	1
A_55_P2798972	Acadl	1	0.037565	0.0604	0.8904	0.91326	-0.022872	0.747	0.605	3.52e-08	2.2e-08	0.89	0.9999	1	1.36e-06	1.41e-06	1
A_51_P456957	Pex11a	1	0.236409	-0.0143	1.4969	1.24618	0.250759	0.077	0.912	8.25e-12	4.05e-10	0.179	0.9918	1	1.76e-09	5.98e-08	1
A_51_P116940	Ephx2	1	0.094095	0.000897	0.6426	0.54939	0.093198	0.226	0.991	6.11e-09	1.1e-07	0.393	0.9999	1	3.17e-07	5.24e-06	1
A_55_P2159189	Decr1	1	0.134902	0.17	0.7476	0.78233	-0.034689	0.0997	0.0414	6.83e-10	2.7e-10	0.759	0.9918	1	5.32e-08	4.34e-08	1
A_51_P424532	Vnn1	1	-0.046537	0.339	2.3943	2.77999	-0.385705	0.842	0.154	1.05e-10	4.15e-12	0.249	0.9999	1	1.13e-08	1.95e-09	1
A_55_P2038362	Acot5	1	0.075506	0.0468	2.4916	2.46291	0.028706	0.733	0.833	1.45e-11	1.86e-11	0.927	0.9999	1	2.69e-09	5.95e-09	1
A_55_P2803413	Acot2	1	0.366447	0.112	3.013	2.75845	0.254551	0.168	0.669	8.31e-12	5.59e-11	0.492	0.9999	1	1.76e-09	1.33e-08	1
A_65_P20813	Gm32618	1	0.119013	0.0266	1.3099	1.21746	0.092419	0.401	0.85	7.84e-10	3.37e-09	0.643	0.9999	1	5.99e-08	3.17e-07	1
A_55_P2092030	Cyp4a10	1	0.234976	-0.0755	5.2281	4.91762	0.310498	0.482	0.82	7.3e-15	3.07e-14	0.511	0.9999	1	1.32e-11	5.12e-11	1
A_52_P257774	Cyp4a10	1	0.366234	-0.0744	5.4056	4.96499	0.440648	0.346	0.847	1.01e-13	7.07e-13	0.421	0.9999	1	6.3e-11	4.84e-10	1
A_52_P6588	Cyp4a10	1	0.089954	-0.0639	4.957	4.80315	0.153835	0.781	0.844	1.34e-14	2.81e-14	0.737	0.9999	1	1.49e-11	5e-11	1
A_55_P2024033	Cyp4a31	1	0.191513	-0.0608	5.1846	4.93228	0.252309	0.591	0.864	4.26e-14	1.35e-13	0.617	0.9999	1	3.25e-11	1.64e-10	1
A_55_P2050628	Cyp4a31	1	0.419294	-0.0436	4.919	4.45618	0.462845	0.297	0.913	1.85e-12	1.63e-11	0.414	0.9999	1	6.01e-10	5.5e-09	1
A_51_P195374	Baiap2l1	1	0.119271	-0.185	1.1952	0.89091	0.304272	0.231	0.0681	2.56e-12	1.3e-09	0.0359	0.9999	1	7.6e-10	1.54e-07	1
A_52_P35304	Chkb	1	-0.032502	0.0232	0.9985	1.05422	-0.055699	0.752	0.822	3.36e-10	1.09e-10	0.702	0.9999	1	2.94e-08	2.17e-08	1
A_55_P2360266	4833411C07Rik	1	0.099685	-0.186	2.0516	1.76601	0.285546	0.457	0.171	1.2e-14	3.85e-13	0.138	0.9999	1	1.49e-11	3.03e-10	1
A_66_P135394	AK195524	1	0.193438	0.0107	1.4079	1.22517	0.182707	0.159	0.937	7.22e-11	1.27e-09	0.342	0.9983	1	8.49e-09	1.51e-07	1
A_55_P2112085	Vwa8	1	0.075921	0.0531	0.9596	0.9368	0.022775	0.39	0.546	2.7e-11	4.51e-11	0.854	0.9999	1	4.18e-09	1.14e-08	1
A_51_P246224	Tram2	1	0.144194	-0.126	1.3009	1.03094	0.269944	0.177	0.237	1.74e-12	2.63e-10	0.0779	0.9999	1	5.74e-10	4.28e-08	1
A_55_P1956882	Cpt1b	1	0.170783	0.0646	1.2992	1.19306	0.106146	0.126	0.555	4.13e-12	2.65e-11	0.493	0.9977	1	1.1e-09	7.79e-09	1
A_55_P1982718	Rtfdc1	1	0.01962	0.108	0.7631	0.85103	-0.087963	0.827	0.237	4.78e-09	5.45e-10	0.491	0.9999	1	2.62e-07	7.74e-08	1
A_51_P489153	Crot	1	0.157485	0.136	1.5016	1.47986	0.02173	0.197	0.264	1.39e-12	1.93e-12	0.898	0.9999	1	4.76e-10	1.09e-09	1
A_52_P143477	Tgoln1	1	0.051081	0.015	0.9775	0.94142	0.036074	0.632	0.888	1.04e-09	2.19e-09	0.811	0.9999	1	7.5e-08	2.33e-07	1
A_55_P2096737	Elmod3	1	0.235159	0.0483	1.328	1.14117	0.186834	0.0622	0.692	2.9e-11	6.92e-10	0.284	0.9918	1	4.33e-09	9.29e-08	1
A_55_P2129975	Rabgef1	1	0.137023	-0.0149	1.0913	0.93938	0.151885	0.243	0.898	6.09e-10	1.16e-08	0.358	0.9999	1	4.85e-08	8.49e-07	1
A_52_P134639	Tgoln2	1	0.251939	0.119	1.3789	1.24644	0.132468	0.0266	0.275	9.26e-13	8.73e-12	0.39	0.964	1	3.59e-10	3.38e-09	1
A_55_P2740782	Zfand6	1	0.174742	-0.029	1.0712	0.86741	0.20374	0.0773	0.763	1.71e-11	1.4e-09	0.141	0.9918	1	3.01e-09	1.63e-07	1
A_51_P310967	Aifm2	1	0.204815	0.172	0.9611	0.92873	0.032392	0.0145	0.0364	2.55e-12	5.45e-12	0.772	0.872	1	7.6e-10	2.43e-09	1
A_51_P454078	Acot8	1	0.12625	0.0806	0.8769	0.83123	0.045663	0.199	0.408	1.34e-09	3.86e-09	0.739	0.9999	1	9.26e-08	3.52e-07	1
A_55_P1967196	Lamb3	1	0.129096	0.308	1.6355	1.81414	-0.17867	0.406	0.0544	5.24e-11	5.54e-12	0.416	0.9999	1	6.73e-09	2.43e-09	1
A_51_P223656	Lamb3	1	0.017399	0.481	1.7138	2.17758	-0.463819	0.917	0.00723	1e-10	5.27e-13	0.0576	0.9999	1	1.09e-08	3.91e-10	1
A_52_P1181112	Slc6a16	1	0.081811	0.161	1.4314	1.51094	-0.079535	0.5	0.189	4.7e-12	1.41e-12	0.642	0.9999	1	1.18e-09	8.37e-10	1
A_51_P462918	Ehhadh	1	-0.028057	0.298	2.1016	2.42756	-0.326003	0.859	0.0683	3.6e-13	1.28e-14	0.153	0.9999	1	1.63e-10	2.85e-11	1
A_52_P132165	Hsd17b11	1	-0.063753	0.098	0.9611	1.12281	-0.161731	0.586	0.404	8.56e-09	3.91e-10	0.331	0.9999	1	4.18e-07	5.87e-08	1
A_55_P2095035	NAP111802-1	1	0.046416	0.159	0.9339	1.04657	-0.112665	0.724	0.233	1.3e-07	1.64e-08	0.546	0.9999	1	3.98e-06	1.12e-06	1
A_52_P597618	Acsl1	1	-0.051146	0.0235	0.9842	1.05882	-0.074637	0.704	0.861	7.77e-08	2.05e-08	0.695	0.9999	1	2.61e-06	1.33e-06	1
A_52_P1197913	Gadd45b	1	-0.184076	0.173	1.7711	2.12801	-0.356923	0.42	0.448	2.35e-08	6.6e-10	0.271	0.9999	1	9.67e-07	8.96e-08	1
A_55_P1983314	Crat	1	-0.014436	-0.0464	0.9089	0.87696	0.031919	0.903	0.696	3.32e-08	6.36e-08	0.849	0.9999	1	1.3e-06	3.33e-06	1
A_51_P167971	Bace1	1	-0.075617	0.00247	0.8143	0.89236	-0.078092	0.531	0.984	2.99e-07	6.01e-08	0.647	0.9999	1	7.89e-06	3.18e-06	1
A_51_P281930	Hsdl2	1	0.011708	-0.0243	1.114	1.07801	0.035998	0.928	0.851	3.62e-09	6.84e-09	0.844	0.9999	1	2.08e-07	5.54e-07	1
A_51_P440807	Crat	1	0.015525	-0.0424	1.7091	1.65109	0.057963	0.943	0.845	2.06e-08	3.9e-08	0.85	0.9999	1	8.7e-07	2.22e-06	1
A_55_P2649879	Acsl1	1	-0.094759	0.0476	1.6736	1.81596	-0.142327	0.652	0.821	1.57e-08	3.28e-09	0.632	0.9999	1	6.94e-07	3.11e-07	1
A_52_P346062	Rtfdc1	1	-0.010197	-0.03	0.6428	0.62294	0.019824	0.907	0.731	6.68e-08	1.17e-07	0.872	0.9999	1	2.32e-06	5.46e-06	1
A_55_P1968668	Gpatch2l	1	0.10786	0.0536	0.5963	0.54199	0.054264	0.26	0.572	9.95e-07	4.39e-06	0.686	0.9999	1	2.13e-05	0.000103	1
A_52_P85152	Acad11	1	-0.158121	0.0299	0.6076	0.79561	-0.188053	0.254	0.827	0.000131	3.45e-06	0.335	0.9999	1	0.00118	8.49e-05	1
A_55_P2099530	NAP093812-001	1	-0.189183	0.0299	0.8738	1.0929	-0.219074	0.324	0.875	8.64e-05	4.08e-06	0.418	0.9999	1	0.000832	9.74e-05	1
A_55_P1990780	Ptp4a1	1	-0.169089	-0.161	0.864	0.87193	-0.007958	0.143	0.162	3.58e-08	3.03e-08	0.96	0.9983	1	1.37e-06	1.81e-06	1
A_55_P2912219	Slc4a4	1	-0.129313	0.0588	1.2426	1.43064	-0.188065	0.416	0.711	2.11e-08	1.39e-09	0.404	0.9999	1	8.88e-07	1.62e-07	1
A_55_P1973723	Etfdh	1	-0.188668	-0.0784	0.8182	0.92851	-0.110262	0.131	0.523	3.62e-07	3.92e-08	0.525	0.9977	1	9.27e-06	2.24e-06	1
A_55_P2177513	Chrna2	1	0.022498	-0.0946	1.3513	1.23422	0.117131	0.899	0.595	3.84e-08	1.93e-07	0.642	0.9999	1	1.44e-06	8.01e-06	1
A_66_P134217	Efna5	1	0.002094	-0.0496	0.6756	0.62395	0.051686	0.985	0.661	2.27e-06	7.52e-06	0.747	1	1	4.27e-05	0.000159	1
A_55_P2042923	Sgk2	1	0.099138	-0.000864	1.023	0.923	0.100002	0.586	0.996	5.66e-06	2.42e-05	0.698	0.9999	1	8.92e-05	0.000405	1
A_66_P118989	Gm8350	1	-0.068915	-0.127	1.2306	1.17298	0.057591	0.682	0.454	7.73e-08	1.8e-07	0.809	0.9999	1	2.6e-06	7.57e-06	1
A_55_P1976869	Hsdl2	1	0.122642	-0.0765	1.3231	1.12395	0.199146	0.392	0.592	7.89e-10	1.89e-08	0.327	0.9999	1	5.99e-08	1.25e-06	1
A_55_P2174987	Creb3l3	1	0.018295	-0.0764	0.6122	0.51752	0.094731	0.831	0.377	1.24e-07	2.02e-06	0.438	0.9999	1	3.83e-06	5.52e-05	1
A_55_P2917437	Nceh1	1	-0.19237	-0.0895	0.8437	0.94663	-0.102916	0.183	0.53	2.45e-06	3.83e-07	0.609	0.9999	1	4.52e-05	1.4e-05	1
A_55_P2037817	Palmd	1	-0.106445	0.0967	0.5032	0.70639	-0.203152	0.452	0.494	0.00129	2.85e-05	0.312	0.9999	1	0.00743	0.000462	1
A_55_P2110327	1700039E15Rik	1	-0.113359	-0.054	0.8551	0.91444	-0.059314	0.254	0.583	2.94e-09	7.73e-10	0.67	0.9999	1	1.76e-07	1.02e-07	1
A_55_P2040295	Ptp4a1	1	-0.106527	-0.2	0.922	0.82849	0.093469	0.277	0.047	4.93e-10	4.17e-09	0.497	0.9999	1	4.07e-08	3.75e-07	1
A_30_P01032461	chr14:79249302-79290000_R	1	-0.074713	-0.103	0.9985	0.97001	0.028526	0.475	0.325	4.15e-10	7.49e-10	0.846	0.9999	1	3.52e-08	9.91e-08	1
A_51_P207921	Por	1	-0.08043	-0.0237	1.0395	1.0962	-0.056732	0.373	0.791	7.4e-12	2.28e-12	0.655	0.9999	1	1.65e-09	1.24e-09	1
A_52_P564908	Rps9	1	-0.179541	-0.132	0.8557	0.90272	-0.047061	0.0403	0.123	1.21e-10	3.9e-11	0.692	0.9918	1	1.27e-08	1.03e-08	1
A_55_P2098210	4931406P16Rik	1	-0.13803	-0.127	0.6028	0.6138	-0.01096	0.0771	0.102	1.65e-08	1.17e-08	0.918	0.9918	1	7.24e-07	8.57e-07	1
A_55_P2935845	Ilvbl	1	-0.087279	0.0407	0.7447	0.8726	-0.127944	0.357	0.666	1.83e-08	8.34e-10	0.34	0.9999	1	7.87e-07	1.08e-07	1
A_51_P497061	Ppp2r2d	1	-0.14348	-0.138	1.3588	1.36447	-0.005661	0.273	0.292	6.49e-11	5.94e-11	0.975	0.9999	1	7.91e-09	1.37e-08	1
A_55_P1980237	Acad11	1	-0.103902	0.00858	0.5584	0.67085	-0.112486	0.144	0.902	1.43e-08	3.85e-10	0.259	0.9983	1	6.41e-07	5.85e-08	1
A_51_P266958	Nr1i2	1	0.118321	-0.0671	1.0389	0.85346	0.185447	0.351	0.595	8.31e-09	2.91e-07	0.302	0.9999	1	4.09e-07	1.13e-05	1
A_51_P375201	Plk3	1	-0.249481	-0.203	1.7064	1.75294	-0.046498	0.321	0.418	2.43e-07	1.52e-07	0.895	0.9999	1	6.7e-06	6.63e-06	1
A_55_P2732773	Trib1	1	-0.028228	-0.095	1.1017	1.03486	0.066788	0.833	0.48	8.83e-09	2.86e-08	0.725	0.9999	1	4.29e-07	1.75e-06	1
A_55_P2792958	Trib1	1	-0.036214	-0.0417	0.7513	0.7458	0.005533	0.73	0.691	1.13e-07	1.28e-07	0.97	0.9999	1	3.58e-06	5.85e-06	1
A_52_P29610	Ttpa	1	-0.032297	0.00616	0.9648	1.00325	-0.038456	0.775	0.957	4.46e-09	2.07e-09	0.81	0.9999	1	2.48e-07	2.21e-07	1
A_51_P367434	Tmed5	1	0.005945	-0.00647	1.2061	1.1937	0.012416	0.963	0.96	7.48e-10	9.22e-10	0.946	1	1	5.78e-08	1.16e-07	1
A_55_P2799454	Lmbrd1	1	-0.038298	0.0705	0.5841	0.69285	-0.108748	0.64	0.392	1.17e-07	4.95e-09	0.351	0.9999	1	3.67e-06	4.24e-07	1
A_30_P01029824	chr6:11996975-12037300_F	1	0.04939	0.0714	0.6328	0.65484	-0.022011	0.669	0.537	8.04e-06	4.87e-06	0.893	0.9999	1	0.00012	0.000111	1
A_51_P201105	Pnpla8	1	-0.031209	-0.0907	0.7064	0.64689	0.059512	0.8	0.464	4.34e-06	1.55e-05	0.733	0.9999	1	7.22e-05	0.000282	1
A_52_P544666	Gemin2	1	0.024737	-0.108	0.6353	0.50227	0.133021	0.804	0.283	8.39e-07	2.74e-05	0.35	0.9999	1	1.85e-05	0.000445	1
A_55_P2006479	3300002I08Rik	1	-0.056556	-0.0519	0.7588	0.76341	-0.004644	0.67	0.696	4.39e-06	4e-06	0.98	0.9999	1	7.28e-05	9.6e-05	1
A_66_P140507	Lhpp	1	-0.035971	0.0322	0.6125	0.68071	-0.06819	0.796	0.817	0.000144	3.91e-05	0.729	0.9999	1	0.00127	0.000588	1
A_55_P2098865	Asic5	1	-0.245559	-0.317	1.8014	1.72946	0.071917	0.409	0.288	1.69e-06	3.17e-06	0.863	0.9999	1	3.36e-05	7.91e-05	1
A_66_P135868	Abhd6	1	-0.06873	0.143	0.8305	1.04241	-0.211933	0.728	0.471	0.000248	1.43e-05	0.451	0.9999	1	0.00197	0.000264	1
A_51_P350453	Pdk4	1	0.487449	0.147	3.113	2.77269	0.340313	0.113	0.625	8.47e-11	9.26e-10	0.426	0.9918	1	9.59e-09	1.16e-07	1
A_51_P394676	Mef2d	1	0.167107	-0.0305	0.8263	0.62871	0.197605	0.109	0.764	1.13e-08	1.34e-06	0.177	0.9918	1	5.25e-07	3.89e-05	1
A_55_P2581296	A_55_P2581296	1	0.137521	0.0228	0.7742	0.65947	0.114697	0.236	0.842	3.1e-07	4.05e-06	0.481	0.9999	1	8.13e-06	9.68e-05	1
A_52_P545181	Caln1	1	0.165222	0.104	0.9522	0.89111	0.061081	0.197	0.411	4.31e-08	1.41e-07	0.732	0.9999	1	1.58e-06	6.27e-06	1
A_51_P160413	Yod1	1	0.141773	-0.12	0.6436	0.38146	0.262155	0.211	0.286	3.99e-06	0.00194	0.106	0.9999	1	6.74e-05	0.0131	1
A_51_P271370	Wsb1	1	-0.04072	0.0467	0.7732	0.86054	-0.087395	0.785	0.754	1.82e-05	3.88e-06	0.679	0.9999	1	0.000235	9.37e-05	1
A_66_P123834	Wsb1	1	-0.023711	0.0136	0.8284	0.86575	-0.037326	0.897	0.941	0.000101	5.88e-05	0.885	0.9999	1	0.00095	0.000819	1
A_30_P01021813	chr4:116790373-116797823_R	1	0.014365	0.0517	0.7056	0.74293	-0.037306	0.933	0.763	0.000305	0.000171	0.877	0.9999	1	0.00234	0.00193	1
A_30_P01025368	chr4:116791819-116798263_R	1	-0.300175	-0.0455	1.1045	1.35923	-0.254722	0.217	0.85	8.37e-05	5e-06	0.454	0.9999	1	0.00081	0.000114	1
A_51_P159284	Bud13	1	0.104822	-0.11	0.844	0.6287	0.215301	0.666	0.649	0.00164	0.0145	0.532	0.9999	1	0.00896	0.0611	1
A_55_P2720710	Acad11	1	0.033012	0.0549	0.6098	0.63173	-0.021885	0.789	0.656	3.39e-05	2.11e-05	0.9	0.9999	1	0.000387	0.000363	1
A_55_P2096422	Inhbb	1	0.15227	-0.252	1.4019	0.99766	0.404239	0.528	0.3	3.36e-06	0.000288	0.241	0.9999	1	5.87e-05	0.00294	1
A_66_P105480	Gm14964	1	-0.006563	-0.00313	0.7113	0.71472	-0.003431	0.952	0.977	5.89e-07	5.44e-07	0.982	0.9999	1	1.37e-05	1.87e-05	1
A_55_P2935182	Cblb	1	0.142656	0.0852	0.6219	0.56437	0.057499	0.145	0.379	6.27e-07	2.93e-06	0.672	0.9983	1	1.45e-05	7.49e-05	1
A_55_P2736874	Cpox	1	0.204138	0.18	0.6774	0.65359	0.023808	0.126	0.175	1.79e-05	2.91e-05	0.897	0.9977	1	0.000232	0.000468	1
A_55_P2816807	Dnmbp	1	0.269701	0.105	1.1618	0.99736	0.16443	0.0499	0.429	2.54e-09	4.59e-08	0.383	0.9918	1	1.55e-07	2.54e-06	1
A_55_P2100295	Dnmbp	1	0.104379	-0.00548	0.984	0.87415	0.109861	0.41	0.965	2.37e-08	1.98e-07	0.539	0.9999	1	9.7e-07	8.19e-06	1
A_55_P1961567	Ypel3	1	0.029652	0.131	0.568	0.66901	-0.100982	0.77	0.204	5.9e-06	4.5e-07	0.483	0.9999	1	9.22e-05	1.61e-05	1
A_66_P117942	Fbxl17	1	0.165027	0.0269	0.8755	0.73733	0.138164	0.142	0.807	1.67e-08	3.57e-07	0.378	0.9983	1	7.33e-07	1.33e-05	1
A_52_P598309	1500012F01Rik	1	0.134145	-0.0641	1.2574	1.05911	0.198283	0.274	0.597	8.16e-11	2.72e-09	0.253	0.9999	1	9.39e-09	2.73e-07	1
A_55_P2935880	A330023F24Rik	1	0.109499	-0.0637	0.8334	0.66016	0.173234	0.374	0.603	2.66e-07	1.03e-05	0.321	0.9999	1	7.25e-06	0.000205	1
A_55_P2042973	1010001N08Rik	1	0.138137	-0.0331	1.2571	1.08589	0.171236	0.36	0.825	5.92e-09	8.95e-08	0.421	0.9999	1	3.09e-07	4.38e-06	1
A_55_P2223851	AK036131	1	0.142706	-0.0806	1.4023	1.17898	0.223311	0.324	0.575	2.89e-10	9.09e-09	0.277	0.9999	1	2.55e-08	7.12e-07	1
A_55_P2633139	Acot12	1	-0.029357	0.0345	1.1411	1.20493	-0.063878	0.748	0.706	1.49e-12	4.35e-13	0.622	0.9999	1	4.99e-10	3.32e-10	1
A_55_P2023446	NAP096054-001	1	0.035265	-0.0919	1.1497	1.02255	0.127117	0.735	0.382	2.25e-11	2.69e-10	0.392	0.9999	1	3.72e-09	4.34e-08	1
A_55_P2177410	Gm2814	1	0.013611	-0.124	1.9362	1.79831	0.137932	0.9	0.258	3.56e-16	2.09e-15	0.372	0.9999	1	1.36e-12	7.97e-12	1
A_66_P118338	Cyp4a14	1	0.211711	-0.186	6.2172	5.81931	0.397839	0.316	0.377	1.2e-21	6.34e-21	0.186	0.9999	1	3.21e-17	1.69e-16	1
A_55_P2570418	A_55_P2570418	1	0.084719	-0.168	2.4883	2.2356	0.252693	0.63	0.343	8.36e-14	9.62e-13	0.314	0.9999	1	5.32e-11	6.12e-10	1
A_66_P111285	Pdp2	1	0.158418	0.0123	1.2745	1.12846	0.146078	0.179	0.915	2.38e-11	3.11e-10	0.376	0.9999	1	3.84e-09	4.89e-08	1
A_51_P502152	Slc19a1	1	0.064552	-0.112	0.8767	0.7004	0.176313	0.593	0.358	8.62e-08	3.51e-06	0.306	0.9999	1	2.87e-06	8.6e-05	1
A_51_P300337	Csrp2	1	0.101351	0.0374	0.9163	0.85234	0.063985	0.237	0.659	3.3e-11	1.53e-10	0.594	0.9999	1	4.62e-09	2.79e-08	1
A_55_P2727060	Gabarapl1	1	0.052147	0.039	1.0138	1.00065	0.013142	0.623	0.713	4.3e-10	5.61e-10	0.93	0.9999	1	3.61e-08	7.89e-08	1
A_66_P137704	Tbc1d8	1	0.031834	-0.14	1.4102	1.23876	0.171463	0.783	0.233	2.36e-12	4.01e-11	0.298	0.9999	1	7.24e-10	1.04e-08	1
A_55_P2006255	Txnip	1	-0.045482	-0.0753	2.2145	2.18463	0.029865	0.815	0.698	1.06e-11	1.42e-11	0.913	0.9999	1	2.14e-09	5.07e-09	1
A_66_P131361	Txnip	1	-0.054283	-0.0459	2.2764	2.2848	-0.008371	0.748	0.786	2.68e-13	2.46e-13	0.972	0.9999	1	1.3e-10	2.35e-10	1
A_52_P87964	Pla2g12a	1	0.073698	0.0299	1.3332	1.28943	0.043766	0.509	0.788	3.65e-12	7.62e-12	0.781	0.9999	1	9.86e-10	3.13e-09	1
A_52_P134966	ENSMUST00000168646	1	0.017215	-0.0263	1.0437	1.00025	0.043473	0.849	0.771	7.79e-12	1.97e-11	0.733	0.9999	1	1.71e-09	6.11e-09	1
A_52_P163939	Cln6	1	-0.214451	0.0231	0.6531	0.89069	-0.23759	0.135	0.869	7.5e-05	8.81e-07	0.238	0.9983	1	0.000741	2.75e-05	1
A_66_P106205	0610031O16Rik	1	-0.041583	0.136	1.5629	1.7404	-0.177541	0.849	0.535	1.13e-07	1.59e-08	0.566	0.9999	1	3.59e-06	1.09e-06	1
A_55_P2631999	Hdc	1	-0.11172	0.0433	0.5587	0.71378	-0.155046	0.256	0.656	4.09e-06	7.19e-08	0.265	0.9999	1	6.88e-05	3.66e-06	1
A_65_P19133	Dgkh	1	-0.090939	0.249	0.987	1.32716	-0.340132	0.454	0.0471	9.98e-09	2.4e-11	0.0547	0.9999	1	4.77e-07	7.2e-09	1
A_55_P1970650	Dgkh	1	-0.024981	0.189	0.6283	0.84236	-0.214057	0.807	0.0724	1.41e-06	8.19e-09	0.146	0.9999	1	2.87e-05	6.51e-07	1
A_55_P2329313	C530014P21Rik	1	-0.025181	0.141	0.4739	0.63979	-0.165855	0.815	0.198	0.000143	2.42e-06	0.281	0.9999	1	0.00127	6.36e-05	1
A_52_P39247	Hbp1	1	-0.025555	0.184	0.455	0.66445	-0.209472	0.855	0.195	0.00287	5.62e-05	0.294	0.9999	1	0.0138	0.00079	1
A_51_P517430	Cd1d1	1	-0.110451	0.302	0.3901	0.80269	-0.412569	0.274	0.00513	0.000538	1.36e-08	0.00662	0.9999	1	0.00369	9.71e-07	1
A_51_P234044	1190005I06Rik	1	0.030222	0.169	0.6343	0.77352	-0.139222	0.821	0.21	5.63e-05	3.55e-06	0.462	0.9999	1	0.000588	8.7e-05	1
A_55_P2809279	Cblb	1	-0.067429	0.0859	0.7033	0.85668	-0.15336	0.645	0.558	4.91e-05	3.08e-06	0.46	0.9999	1	0.000525	7.77e-05	1
A_55_P2484679	Rapgef4	1	-0.082078	0.148	0.9316	1.16167	-0.230028	0.687	0.469	9.08e-05	4.54e-06	0.427	0.9999	1	0.000866	0.000106	1
A_51_P352381	Dhrs4	1	-0.079456	0.196	0.3958	0.67101	-0.275202	0.425	0.0567	0.00043	2.99e-07	0.058	0.9999	1	0.00309	1.15e-05	1
A_51_P259975	Aspa	1	0.055164	0.228	0.462	0.63453	-0.172543	0.67	0.0867	0.00128	3.76e-05	0.349	0.9999	1	0.00739	0.000574	1
A_55_P2105633	Ralgapa2	1	0.219902	0.0317	0.6514	0.46314	0.188249	0.04	0.758	8.86e-07	0.00011	0.202	0.9918	1	1.93e-05	0.00135	1
A_65_P19149	Nln	1	0.093713	0.32	0.553	0.77912	-0.22609	0.385	0.00565	1.91e-05	8.48e-08	0.143	0.9999	1	0.000245	4.21e-06	1
A_55_P2070262	Gm10621	1	0.076714	0.19	0.5878	0.70093	-0.113164	0.477	0.0856	8.41e-06	5.47e-07	0.458	0.9999	1	0.000124	1.88e-05	1
A_51_P360963	Mbtd1	1	0.121327	0.0927	0.6271	0.59842	0.028658	0.297	0.424	9.24e-06	1.78e-05	0.86	0.9999	1	0.000134	0.000318	1
A_52_P634950	Ap4m1	1	0.035318	0.0208	0.7546	0.74009	0.014558	0.631	0.778	1.03e-10	1.54e-10	0.889	0.9999	1	1.11e-08	2.79e-08	1
A_51_P215922	Casp6	1	0.039735	0.155	0.9036	1.01908	-0.11553	0.68	0.115	6.51e-10	5.32e-11	0.399	0.9999	1	5.13e-08	1.29e-08	1
A_55_P2164075	Gm10804	1	0.136105	0.145	2.4689	2.47749	-0.008626	0.567	0.542	7.46e-11	6.93e-11	0.979	0.9999	1	8.63e-09	1.56e-08	1
A_66_P105238	Ctage5	1	0.042024	0.132	0.5166	0.60697	-0.090317	0.651	0.162	6.66e-06	5.38e-07	0.493	0.9999	1	0.000102	1.85e-05	1
A_55_P2274378	AW549542	1	0.296447	0.325	0.8863	0.91501	-0.028741	0.0814	0.0573	1.12e-05	7.08e-06	0.902	0.9918	1	0.000158	0.000151	1
A_55_P2741243	Kif1b	1	0.052423	0.146	0.5164	0.60968	-0.093294	0.56	0.113	3.98e-06	2.76e-07	0.464	0.9999	1	6.73e-05	1.08e-05	1
A_52_P118461	Ipmk	1	0.087331	-0.00858	0.9293	0.83338	0.095908	0.539	0.952	5e-07	2.85e-06	0.632	0.9999	1	1.2e-05	7.33e-05	1
A_52_P470648	Rnf4	1	0.021396	0.1	0.5131	0.59166	-0.078559	0.811	0.269	4.21e-06	4.38e-07	0.536	0.9999	1	7.05e-05	1.57e-05	1
A_66_P117189	Rad54l2	1	0.0903	0.021	0.6566	0.58732	0.069254	0.463	0.864	1.15e-05	5.16e-05	0.69	0.9999	1	0.000161	0.000737	1
A_55_P2720336	Crot	1	0.289518	0.366	0.9745	1.05138	-0.076899	0.187	0.098	0.000107	4.13e-05	0.801	0.9999	1	0.000993	0.000614	1
A_55_P2731776	LOC105246088	1	0.025547	0.31	0.3341	0.61831	-0.284181	0.862	0.0434	0.0304	0.000252	0.18	0.9999	1	0.0863	0.00263	1
A_51_P257258	Cpox	1	0.167165	0.175	0.6388	0.64645	-0.007629	0.148	0.132	5.54e-06	4.65e-06	0.962	0.9983	1	8.75e-05	0.000108	1
A_52_P452504	AW122171	1	0.376242	0.182	0.6375	0.44349	0.194049	0.00558	0.155	2.46e-05	0.00145	0.28	0.778	1	0.000299	0.0105	1
A_51_P378789	Cxcl13	1	-0.153729	-0.182	0.6897	0.66109	0.0286	0.348	0.267	0.000219	0.000349	0.901	0.9999	1	0.0018	0.00344	1
A_51_P239654	Nr4a1	1	-0.110044	0.201	0.5521	0.86358	-0.311469	0.543	0.269	0.00468	5.17e-05	0.228	0.9999	1	0.0204	0.000737	1
A_55_P2916983	Pcf11	1	0.250223	0.0695	0.6479	0.46724	0.180689	0.099	0.638	0.000152	0.00365	0.39	0.9918	1	0.00133	0.0214	1
A_65_P02669	AK080204	1	0.0777	0.172	0.7031	0.7974	-0.094321	0.607	0.26	7.29e-05	1.38e-05	0.659	0.9999	1	0.000722	0.000258	1
A_66_P134984	Gm15441	1	-0.028518	0.422	1.5439	1.99492	-0.45099	0.921	0.152	1.21e-05	2.17e-07	0.276	0.9999	1	0.000168	8.86e-06	1
A_51_P269792	Rad51b	1	-0.095085	0.0316	1.0561	1.18273	-0.126663	0.669	0.887	5.71e-05	1.26e-05	0.687	0.9999	1	0.000595	0.00024	1
A_51_P117739	Figf	1	0.181001	-0.00369	0.6975	0.51283	0.184689	0.173	0.977	1.18e-05	0.000506	0.321	0.9999	1	0.000165	0.0046	1
A_52_P1034794	5430434G16Rik	1	0.116893	-0.0376	0.737	0.58246	0.154509	0.3	0.736	4.52e-07	1.65e-05	0.332	0.9999	1	1.1e-05	0.000298	1
A_55_P2745394	Ppargc1a	1	0.095438	-0.135	1.0161	0.7852	0.230903	0.445	0.281	9.92e-09	9.38e-07	0.196	0.9999	1	4.75e-07	2.88e-05	1
A_55_P1977747	Picalm	1	0.014508	-0.0324	0.7547	0.70787	0.046873	0.847	0.668	1.72e-10	6.46e-10	0.66	0.9999	1	1.68e-08	8.81e-08	1
A_55_P2106106	C5ar2	1	0.069583	-0.103	1.1046	0.93252	0.172106	0.575	0.411	1.83e-09	4.6e-08	0.33	0.9999	1	1.18e-07	2.54e-06	1
A_52_P2670	Rmrp	1	0.017223	-0.0368	0.6817	0.62769	0.054034	0.86	0.707	1.83e-07	7.37e-07	0.697	0.9999	1	5.35e-06	2.37e-05	1
A_55_P2723748	Rn7sk	1	0.216576	0.0149	1.0698	0.86811	0.201719	0.119	0.913	2.01e-08	7.81e-07	0.299	0.9967	1	8.55e-07	2.47e-05	1
A_51_P260683	Rgs1	1	0.099646	-0.105	1.2256	1.02136	0.20426	0.497	0.476	6.18e-09	1.75e-07	0.328	0.9999	1	3.2e-07	7.45e-06	1
A_51_P268278	Tmem131	1	0.005084	0.134	0.7047	0.83369	-0.128946	0.966	0.262	2.34e-06	1.46e-07	0.443	1	1	4.36e-05	6.46e-06	1
A_55_P2507390	Gyk	1	0.058056	0.175	1.0963	1.21341	-0.117073	0.757	0.354	3.14e-06	6.27e-07	0.659	0.9999	1	5.57e-05	2.09e-05	1
A_55_P1977985	Pigp	1	-0.012922	0.119	0.603	0.73524	-0.132192	0.919	0.351	5.77e-05	3.67e-06	0.464	0.9999	1	0.000598	8.93e-05	1
A_55_P1990046	AK172642	1	0.01998	0.096	1.0631	1.13915	-0.076001	0.897	0.536	2.24e-07	6.66e-08	0.728	0.9999	1	6.3e-06	3.47e-06	1
A_55_P2719729	Suclg1	1	0.117568	0.108	0.7095	0.69982	0.009692	0.268	0.309	3.04e-07	3.84e-07	0.948	0.9999	1	7.99e-06	1.4e-05	1
A_55_P1972099	Acsm3	1	-0.01665	0.0308	0.8776	0.92514	-0.047498	0.862	0.747	1.01e-09	3.45e-10	0.725	0.9999	1	7.38e-08	5.27e-08	1
A_55_P2720625	Hadhb	1	0.074625	-0.0235	1.5648	1.46671	0.098097	0.666	0.892	1.3e-09	4.67e-09	0.688	0.9999	1	9.02e-08	4.09e-07	1
A_52_P326664	Unc93a	1	0.041198	0.0725	1.5134	1.54474	-0.031305	0.798	0.652	6.1e-10	4.01e-10	0.89	0.9999	1	4.85e-08	5.96e-08	1
A_52_P1156957	Acot3	1	0.636273	0.754	3.4875	3.6048	-0.117318	0.188	0.121	7.38e-08	4.06e-08	0.861	0.9999	1	2.52e-06	2.3e-06	1
A_55_P2038347	Acot3	1	0.567011	0.485	3.0421	2.96046	0.081632	0.217	0.288	3.35e-07	5.28e-07	0.898	0.9999	1	8.69e-06	1.83e-05	1
A_55_P1954643	Gm23952	1	0.44555	0.0381	2.108	1.70061	0.407435	0.0804	0.878	4.49e-09	2.3e-07	0.25	0.9918	1	2.49e-07	9.3e-06	1
A_52_P215170	Acot4	1	0.400689	0.165	1.701	1.46495	0.236075	0.168	0.565	2.32e-06	2.05e-05	0.559	0.9999	1	4.34e-05	0.000355	1
A_51_P299287	Impa2	1	0.126171	-0.0192	0.8319	0.68659	0.145335	0.487	0.916	8.61e-05	0.000722	0.571	0.9999	1	0.00083	0.00607	1
A_55_P1985623	Abcc3	1	0.122585	0.358	0.6081	0.8433	-0.235227	0.422	0.0249	0.000417	6.84e-06	0.279	0.9999	1	0.00301	0.000147	1
A_52_P622067	Abcc3	1	0.079342	0.325	0.4686	0.71451	-0.245867	0.623	0.0518	0.00685	0.000134	0.286	0.9999	1	0.0275	0.00159	1
A_55_P2040476	Dio3os	1	0.292697	0.289	0.6369	0.63289	0.004	0.207	0.213	0.00911	0.0095	0.99	0.9999	1	0.0343	0.0445	1
A_51_P278334	Vldlr	1	0.188736	0.26	0.6011	0.67229	-0.071214	0.397	0.246	0.0109	0.005	0.82	0.9999	1	0.0395	0.0273	1
A_55_P1960735	Gdf15	1	0.055177	0.0425	1.1796	1.1669	0.012725	0.825	0.865	6.11e-05	7e-05	0.971	0.9999	1	0.000627	0.000942	1
A_52_P608322	Maff	1	0.085737	-0.105	1.4006	1.21033	0.190294	0.789	0.745	0.00016	0.000765	0.675	0.9999	1	0.00139	0.00636	1
A_55_P2332731	D130062J21Rik	1	-0.126345	-0.0614	0.6279	0.69293	-0.064981	0.5	0.743	0.00221	0.000903	0.806	0.9999	1	0.0113	0.00722	1
A_55_P1965154	Spc25	1	0.300399	0.32	0.5861	0.60571	-0.019637	0.176	0.15	0.0117	0.00942	0.949	0.9999	1	0.0416	0.0442	1
A_51_P355301	Cyp3a11	1	0.025067	0.321	0.2913	0.58771	-0.29642	0.883	0.0683	0.0967	0.0018	0.226	0.9999	1	0.205	0.0124	1
A_55_P2121408	Tpm2	1	0.13665	0.65	0.1527	0.66644	-0.5137	0.558	0.00894	0.513	0.00757	0.127	0.9999	1	0.663	0.0373	1
A_52_P134075	Osbpl5	1	-0.054367	0.206	0.4083	0.6685	-0.260169	0.758	0.249	0.0272	0.000724	0.301	0.9999	1	0.0794	0.00609	1
A_66_P106760	Adam32	1	-0.17599	0.219	0.2107	0.60574	-0.395087	0.411	0.307	0.326	0.0079	0.196	0.9999	1	0.49	0.0385	1
A_51_P117109	Ilvbl	1	-0.111379	0.526	0.2154	0.85326	-0.637809	0.717	0.0957	0.485	0.00946	0.151	0.9999	1	0.64	0.0444	1
A_55_P2091928	Raet1b	1	0.451363	0.481	0.754	0.78412	-0.030103	0.0119	0.00777	0.00012	7.48e-05	0.899	0.8522	1	0.0011	0.000993	1
A_55_P2720213	Raet1a	1	0.199048	0.516	0.5246	0.84107	-0.316506	0.28	0.00826	0.00733	8.18e-05	0.226	0.9999	1	0.029	0.00107	1
A_55_P2745134	Raet1b	1	0.233086	0.643	0.4469	0.85699	-0.410049	0.191	0.00101	0.0161	4.02e-05	0.107	0.9999	1	0.0535	0.000602	1
A_55_P2115955	Raet1e	1	0.171135	0.641	0.441	0.91108	-0.470115	0.359	0.0017	0.0235	3.63e-05	0.0811	0.9999	1	0.0712	0.000559	1
A_52_P379337	Rtn4	1	0.015943	0.315	0.3673	0.66681	-0.299474	0.875	0.00413	0.00112	4.79e-07	0.0445	0.9999	1	0.00667	1.69e-05	1
A_52_P682745	Dock4	1	-0.029069	0.449	0.1347	0.61297	-0.478247	0.855	0.00827	0.399	0.000606	0.0408	0.9999	1	0.56	0.0053	1
A_65_P02000	Rtn4	1	0.021925	0.353	0.3527	0.68387	-0.331182	0.89	0.0331	0.0333	0.000184	0.148	0.9999	1	0.0925	0.00204	1
A_51_P375146	Cd36	1	-0.02376	0.586	0.2599	0.86935	-0.609483	0.909	0.00831	0.216	0.00025	0.0454	0.9999	1	0.368	0.00262	1
A_55_P2013823	Gal3st1	1	-0.130026	0.363	0.5004	0.99316	-0.492799	0.465	0.0486	0.00836	5.92e-06	0.0575	0.9999	1	0.0321	0.000131	1
A_55_P2101776	Adora1	1	0.405358	0.302	0.7866	0.68344	0.103149	0.0327	0.105	0.000174	0.000781	0.688	0.9776	1	0.00148	0.00646	1
A_51_P323081	Bhlhb9	1	-0.101076	0.254	0.3711	0.72597	-0.354896	0.47	0.077	0.0123	1.68e-05	0.0802	0.9999	1	0.0432	0.000302	1
A_55_P2006008	Serpinb1a	1	-0.073083	0.402	0.3053	0.77996	-0.474608	0.586	0.00549	0.0295	3.36e-06	0.0177	0.9999	1	0.0845	8.31e-05	1
A_55_P1985835	Dnase1	1	0.132221	0.31	0.5265	0.70374	-0.17729	0.325	0.0268	0.000477	1.39e-05	0.35	0.9999	1	0.00336	0.000259	1
A_51_P358445	Dnase1	1	0.14373	0.43	0.5339	0.81972	-0.285858	0.412	0.0194	0.00464	6.44e-05	0.251	0.9999	1	0.0203	0.00088	1
A_52_P64376	Mogat1	1	0.240752	0.347	0.4899	0.59628	-0.106366	0.113	0.0259	0.00257	0.000402	0.613	0.9918	1	0.0127	0.00385	1
A_55_P2935865	Timm9	1	-0.127851	-0.0935	0.6468	0.68116	-0.034397	0.376	0.516	0.00011	5.81e-05	0.865	0.9999	1	0.00102	0.000812	1
A_55_P2126448	1810032O08Rik	1	-0.270442	-0.0235	0.4422	0.6891	-0.246951	0.115	0.889	0.0131	0.000316	0.302	0.9936	1	0.0455	0.00316	1
A_66_P128918	Hacl1	1	-0.223233	0.122	0.2705	0.61596	-0.345485	0.211	0.488	0.132	0.00153	0.172	0.9999	1	0.258	0.0109	1
A_55_P2111533	Itga10	1	0.147441	-0.164	0.7249	0.41358	0.311329	0.333	0.261	2.98e-05	0.0105	0.144	0.9999	1	0.000349	0.0479	1
A_55_P2175494	Gm20492	1	0.103388	-0.0784	0.6027	0.42086	0.18179	0.316	0.445	2.74e-06	0.000305	0.215	0.9999	1	4.95e-05	0.00308	1
A_55_P2720455	Ankrd44	1	0.12152	-0.179	0.6475	0.3469	0.300633	0.41	0.228	0.000139	0.0243	0.155	0.9999	1	0.00123	0.0888	1
A_51_P500344	Mat2a	1	-0.1846	-0.0176	0.4219	0.58898	-0.167032	0.205	0.902	0.00632	0.000319	0.413	0.9999	1	0.0258	0.00318	1
A_66_P122173	Mkl2	1	-0.048793	0.0568	0.548	0.65358	-0.10557	0.786	0.752	0.00481	0.00108	0.678	0.9999	1	0.0208	0.00829	1
A_52_P182520	Timm9	1	-0.341191	-0.145	0.4012	0.59719	-0.195983	0.046	0.381	0.0207	0.00111	0.402	0.9918	1	0.0645	0.00843	1
A_55_P2096395	Cdc42bpa	1	0.118366	0.0204	0.7409	0.64296	0.097934	0.354	0.872	3.18e-06	2.44e-05	0.586	0.9999	1	5.62e-05	0.000407	1
A_55_P2129920	Chd7	1	0.225218	-0.101	0.8121	0.48544	0.326684	0.132	0.489	6.75e-06	0.00244	0.122	0.998	1	0.000103	0.0157	1
A_55_P2741020	Slc25a27	1	0.207693	-0.126	0.8732	0.53916	0.334073	0.113	0.327	2.54e-07	0.000236	0.0731	0.9918	1	6.97e-06	0.0025	1
A_55_P2872803	BF471595	1	0.172929	-0.121	0.5955	0.30191	0.293585	0.0612	0.184	3.83e-07	0.0021	0.0267	0.9918	1	9.69e-06	0.0139	1
A_52_P502267	Epc2	1	0.138391	-0.0153	0.6373	0.48369	0.15365	0.227	0.892	5.4e-06	0.0002	0.34	0.9999	1	8.59e-05	0.00219	1
A_55_P2721244	Mtch2	1	0.068363	-0.161	0.8064	0.57666	0.22978	0.59	0.209	8.33e-07	9.79e-05	0.207	0.9999	1	1.84e-05	0.00123	1
A_55_P2723746	Rnu2-10	1	0.333581	0.0551	0.926	0.64746	0.278514	0.0228	0.693	4.04e-07	7.53e-05	0.165	0.9326	1	1.01e-05	0.000998	1
A_55_P2016105	Errfi1	1	0.079657	-0.0639	0.7925	0.64889	0.14358	0.567	0.646	4.58e-06	7.09e-05	0.467	0.9999	1	7.55e-05	0.000952	1
A_55_P2738689	Errfi1	1	0.142672	-0.256	1.0312	0.63251	0.398655	0.365	0.11	4.6e-07	0.000373	0.08	0.9999	1	1.12e-05	0.00362	1
A_55_P2083879	Vsig2	1	0.041529	-0.0875	0.6514	0.52243	0.129017	0.744	0.493	2.15e-05	0.000319	0.475	0.9999	1	0.00027	0.00318	1
A_51_P155174	Zfp672	1	-0.208131	0.0756	0.3074	0.59104	-0.283685	0.0845	0.521	0.0136	2.64e-05	0.0957	0.9918	1	0.0467	0.000434	1
A_66_P101201	Gm5785	1	0.024885	-0.0281	0.6024	0.54947	0.052967	0.828	0.807	1.54e-05	5.25e-05	0.744	0.9999	1	0.000206	0.000747	1
A_51_P268673	2210016H18Rik	1	0.111318	-0.0349	0.6872	0.54099	0.14618	0.333	0.76	1.96e-06	5.77e-05	0.368	0.9999	1	3.78e-05	0.000807	1
A_55_P2715241	Map1lc3b	1	0.095447	-0.237	1.1886	0.85564	0.33293	0.466	0.0772	1.18e-09	5.04e-07	0.0797	0.9999	1	8.33e-08	1.76e-05	1
A_55_P2717653	Wsb2	1	0.10929	-0.099	0.7517	0.54342	0.208271	0.391	0.436	2.47e-06	0.000193	0.25	0.9999	1	4.54e-05	0.00212	1
A_55_P2168426	Pced1b	1	-0.078986	0.0226	0.6706	0.77225	-0.10161	0.543	0.861	1.86e-05	2.37e-06	0.58	0.9999	1	0.00024	6.26e-05	1
A_51_P152845	Trim24	1	0.135532	-0.0666	0.9348	0.73266	0.202127	0.247	0.565	1.21e-08	8.82e-07	0.222	0.9999	1	5.51e-07	2.75e-05	1
A_55_P1984253	Lincpint	1	0.085649	-0.0872	0.8611	0.68822	0.172889	0.452	0.443	3.82e-08	1.74e-06	0.285	0.9999	1	1.44e-06	4.83e-05	1
A_66_P117695	Zpr1	1	0.027472	-0.179	0.8284	0.62159	0.206818	0.851	0.227	5.22e-06	0.000221	0.322	0.9999	1	8.36e-05	0.00237	1
A_55_P2105052	Tfb2m	1	0.112518	0.0715	0.5928	0.55173	0.041062	0.431	0.616	0.000268	0.000574	0.838	0.9999	1	0.0021	0.00508	1
A_52_P234127	Tenm3	1	0.095106	0.244	0.5814	0.73064	-0.149217	0.455	0.062	8.71e-05	3.84e-06	0.407	0.9999	1	0.000838	9.28e-05	1
A_55_P2340448	B230114P17Rik	1	0.08992	0.213	0.7844	0.90702	-0.122634	0.699	0.363	0.00211	0.000538	0.709	0.9999	1	0.0109	0.00481	1
A_55_P2159480	Fam160a1	1	0.161641	0.208	0.5508	0.59713	-0.046381	0.277	0.165	0.000818	0.000357	0.823	0.9999	1	0.00517	0.0035	1
A_65_P07220	Slc25a48	1	0.128571	0.0419	0.6413	0.55463	0.086651	0.29	0.727	1.21e-05	8.23e-05	0.611	0.9999	1	0.000168	0.00107	1
A_55_P2016034	Nlrc5	1	-0.029636	-0.0373	0.612	0.6043	0.0077	0.829	0.785	0.000122	0.000142	0.968	0.9999	1	0.00111	0.00167	1
A_55_P2718653	Ccpg1	1	-0.031681	-0.11	0.6407	0.56209	0.078639	0.786	0.349	8.19e-06	4.88e-05	0.635	0.9999	1	0.000121	0.000706	1
A_55_P2121372	Trp53i13	1	0.091019	0.0492	0.6276	0.58573	0.041834	0.587	0.769	0.000801	0.00153	0.859	0.9999	1	0.00509	0.0109	1
A_55_P2722408	Sgms1	1	0.181853	-0.1	0.7065	0.42455	0.281945	0.234	0.508	6.85e-05	0.00857	0.193	0.9999	1	0.000686	0.041	1
A_55_P1959828	Slc35g1	1	0.267905	-0.186	1.0088	0.55446	0.45433	0.0766	0.211	2.3e-07	0.000756	0.036	0.9918	1	6.45e-06	0.0063	1
A_51_P272184	Ccar1	1	0.190549	-0.167	0.8056	0.44806	0.357573	0.299	0.362	0.000134	0.0195	0.172	0.9999	1	0.0012	0.0759	1
A_52_P171791	Smg1	1	0.166	-0.189	0.7592	0.40464	0.354531	0.365	0.305	0.000266	0.0333	0.176	0.9999	1	0.00209	0.111	1
A_66_P119155	Dusp3	1	0.01694	-0.226	0.651	0.40799	0.243017	0.891	0.0758	1.44e-05	0.00256	0.172	0.9999	1	0.000194	0.0162	1
A_55_P2075263	Acnat2	1	0.562462	-0.0198	0.9887	0.40647	0.582213	0.0863	0.951	0.00425	0.209	0.203	0.9918	1	0.0189	0.397	1
A_51_P417952	Sema6b	1	-0.271258	-0.0357	0.3728	0.60834	-0.235531	0.0309	0.766	0.00422	2.48e-05	0.173	0.9776	1	0.0188	0.000412	1
A_51_P134812	Chac1	1	-0.294032	-0.0696	0.7968	1.02119	-0.224421	0.377	0.833	0.0221	0.0044	0.632	0.9999	1	0.068	0.0247	1
A_51_P446012	Phf13	1	0.143039	0.0132	0.606	0.47618	0.129814	0.288	0.921	9.89e-05	0.00129	0.493	0.9999	1	0.000931	0.00948	1
A_52_P328825	Wdfy1	1	0.062756	-0.158	0.604	0.38342	0.220572	0.69	0.32	0.000636	0.0206	0.325	0.9999	1	0.00422	0.0791	1
A_52_P326354	Erf	1	0.188427	-0.00808	0.9003	0.7038	0.196506	0.123	0.946	4.52e-08	2.83e-06	0.251	0.9977	1	1.65e-06	7.28e-05	1
A_30_P01018687	chr1:161969026-162001640_F	1	0.183823	-0.0183	0.8129	0.61081	0.202104	0.0471	0.837	1.16e-09	2.4e-07	0.117	0.9918	1	8.17e-08	9.62e-06	1
A_55_P2802986	Oat	1	0.335046	0.0819	0.913	0.65989	0.25315	0.0308	0.581	1.4e-06	0.000127	0.233	0.9776	1	2.86e-05	0.00152	1
A_51_P124315	ENSMUST00000138821	1	0.143589	-0.195	0.921	0.58284	0.338138	0.226	0.105	1.98e-08	3.06e-05	0.0488	0.9999	1	8.42e-07	0.000489	1
A_55_P2846276	Eif4b	1	0.062368	-0.128	0.99	0.79986	0.190181	0.609	0.299	1.11e-08	4.97e-07	0.275	0.9999	1	5.2e-07	1.74e-05	1
A_55_P2118391	Lrp6	1	0.092939	-0.0556	0.6337	0.48517	0.148567	0.419	0.627	7.03e-06	0.000222	0.362	0.9999	1	0.000107	0.00237	1
A_55_P2495777	Zbtb2	1	0.136701	0.0146	0.643	0.52089	0.122095	0.262	0.903	1.21e-05	0.000179	0.476	0.9999	1	0.000168	0.002	1
A_55_P1996212	Zbtb2	1	0.150952	-0.0375	0.6591	0.47072	0.188416	0.201	0.747	4.94e-06	0.000366	0.257	0.9999	1	8e-05	0.00357	1
A_52_P257728	Cnnm4	1	0.332168	0.0285	0.865	0.56131	0.303679	0.0465	0.859	1.06e-05	0.00157	0.188	0.9918	1	0.00015	0.0111	1
A_52_P168319	Mia2	1	0.127218	-0.152	0.6208	0.34109	0.279693	0.453	0.369	0.00097	0.0512	0.247	0.9999	1	0.00592	0.151	1
A_55_P2076580	Acaa1a	1	-0.030794	-0.0304	0.6325	0.63288	-0.000375	0.77	0.772	2.05e-06	2.03e-06	0.998	0.9999	1	3.93e-05	5.53e-05	1
A_51_P144319	Efna5	1	0.034707	-0.0799	0.6516	0.53697	0.114634	0.735	0.439	8.68e-07	1.6e-05	0.432	0.9999	1	1.9e-05	0.000291	1
A_55_P2785610	Grpel2	1	0.119576	-0.125	2.0076	1.76323	0.2444	0.488	0.47	6.33e-12	1.04e-10	0.319	0.9999	1	1.5e-09	2.11e-08	1
A_55_P2505285	Cobll1	1	0.053123	-0.239	1.3627	1.07065	0.292001	0.746	0.152	6.99e-09	5.29e-07	0.214	0.9999	1	3.56e-07	1.83e-05	1
A_52_P547662	P2ry1	1	0.03023	-0.288	1.2065	0.88822	0.318274	0.863	0.109	2.24e-07	2.47e-05	0.206	0.9999	1	6.3e-06	0.000411	1
A_52_P118100	Ddhd2	1	0.140755	-0.284	1.0922	0.66754	0.424624	0.375	0.0804	2e-07	0.000226	0.0653	0.9999	1	5.75e-06	0.00242	1
A_65_P09032	Rab43	1	0.156996	-0.0594	0.8363	0.61987	0.216384	0.241	0.654	9.28e-07	6.82e-05	0.253	0.9999	1	2.01e-05	0.00092	1
A_51_P337944	Bmp2k	1	0.02406	-0.128	0.7133	0.56122	0.15206	0.871	0.391	4.94e-05	0.000746	0.471	0.9999	1	0.000527	0.00624	1
A_51_P379443	Bclaf1	1	0.051708	0.0394	0.6642	0.6519	0.012297	0.697	0.766	2.91e-05	3.72e-05	0.948	0.9999	1	0.000343	0.000569	1
A_55_P2737214	Tbce	1	0.190843	-0.0794	0.9201	0.64982	0.270282	0.152	0.545	1.52e-07	3.19e-05	0.152	0.9983	1	4.57e-06	0.000504	1
A_51_P403388	Cpt2	1	0.04856	0.0521	0.7449	0.74842	-0.003541	0.743	0.725	2.69e-05	2.52e-05	0.986	0.9999	1	0.000321	0.000418	1
A_55_P2797167	Ndrg1	1	0.019635	-0.173	0.8217	0.62871	0.193035	0.91	0.322	5.97e-05	0.00113	0.434	0.9999	1	0.000616	0.00856	1
A_52_P193440	E130102H24Rik	1	0.324574	0.000873	0.6648	0.34112	0.323701	0.0427	0.995	0.00018	0.0339	0.145	0.9918	1	0.00153	0.113	1
A_55_P2491668	Usp2	1	0.236971	-0.0336	0.9546	0.68404	0.270595	0.234	0.864	4.35e-05	0.00164	0.335	0.9999	1	0.000476	0.0115	1
A_55_P2096305	Rc3h1	1	0.096468	-0.0846	0.7262	0.54509	0.181117	0.617	0.661	0.000773	0.00829	0.508	0.9999	1	0.00493	0.0399	1
A_51_P112662	Sp3	1	0.054894	-0.0395	0.5926	0.49829	0.094358	0.642	0.738	2.78e-05	0.000234	0.573	0.9999	1	0.00033	0.00248	1
A_52_P252931	Dsc2	1	0.065997	0.0943	0.5589	0.58721	-0.028288	0.659	0.529	0.000831	0.000506	0.893	0.9999	1	0.00524	0.0046	1
A_55_P2509460	1010001N08Rik	1	0.222528	-0.185	0.9917	0.58417	0.407548	0.16	0.24	7.9e-07	0.00079	0.0722	0.9983	1	1.76e-05	0.00651	1
A_51_P466633	Slc16a7	1	0.15428	-0.0376	0.987	0.79504	0.191915	0.393	0.834	7.95e-06	0.000136	0.452	0.9999	1	0.000119	0.00161	1
A_55_P2907806	Bcl10	1	0.12216	-0.157	0.6507	0.37171	0.279041	0.332	0.216	1.7e-05	0.00581	0.123	0.9999	1	0.000224	0.0306	1
A_55_P2030428	Sirt1	1	0.278936	-0.0368	0.6192	0.30351	0.315697	0.033	0.769	3.39e-05	0.0213	0.0831	0.9776	1	0.000387	0.0809	1
A_55_P2079659	Dnase2b	1	0.145028	-0.0976	0.7686	0.526	0.242643	0.216	0.401	4.04e-07	9.8e-05	0.146	0.9999	1	1.01e-05	0.00123	1
A_55_P2740898	Gas5	1	0.075186	-0.155	0.6102	0.37961	0.230542	0.479	0.15	3.86e-06	0.00123	0.131	0.9999	1	6.56e-05	0.00914	1
A_55_P2324360	6230400D17Rik	1	-0.091293	-0.172	0.604	0.52306	0.080938	0.365	0.0936	1.91e-06	1.6e-05	0.568	0.9999	1	3.71e-05	0.00029	1
A_30_P01019779	chr12:45418006-45418737_F	1	0.045258	-0.101	0.7361	0.58944	0.146705	0.809	0.589	0.000501	0.00377	0.58	0.9999	1	0.00349	0.0219	1
A_66_P121740	Zfp292	1	0.042165	-0.13	0.6621	0.48975	0.17236	0.775	0.381	0.000115	0.00245	0.411	0.9999	1	0.00106	0.0157	1
A_55_P1976898	Pnp2	1	0.139457	-0.0249	0.5908	0.42639	0.164374	0.298	0.851	0.000127	0.00322	0.384	0.9999	1	0.00115	0.0194	1
A_51_P148311	Chic2	1	0.085455	-0.21	0.7147	0.41969	0.29497	0.444	0.0679	6.99e-07	0.000756	0.069	0.9999	1	1.59e-05	0.0063	1
A_51_P390531	Epc2	1	0.203616	-0.182	0.6525	0.26679	0.385692	0.0568	0.0863	9.24e-07	0.0148	0.0129	0.9918	1	2e-05	0.0617	1
A_55_P2452914	N4bp2	1	0.173805	-0.0973	0.6369	0.36572	0.271145	0.0848	0.325	5.91e-07	0.000851	0.0588	0.9918	1	1.37e-05	0.00691	1
A_55_P2113291	Sik3	1	0.091514	-0.269	0.8996	0.53879	0.36077	0.569	0.102	5.86e-06	0.00221	0.12	0.9999	1	9.16e-05	0.0145	1
A_55_P2022231	Gm826	1	0.171491	-0.516	1.1996	0.51169	0.687898	0.314	0.00469	1.26e-07	0.00502	0.00725	0.9999	1	3.88e-06	0.0274	1
A_55_P2101570	Zhx3	1	0.085366	-0.201	0.7459	0.45972	0.286197	0.552	0.168	1.69e-05	0.00324	0.165	0.9999	1	0.000223	0.0195	1
A_55_P2165539	Aebp2	1	0.027934	-0.301	0.6066	0.27817	0.328437	0.829	0.0267	6.69e-05	0.039	0.081	0.9999	1	0.000674	0.125	1
A_55_P2170284	Gm5115	1	0.33921	-0.195	0.731	0.19627	0.534686	0.0101	0.122	2.65e-06	0.121	0.00472	0.84	1	4.84e-05	0.275	1
A_51_P365932	Gin1	1	0.530614	-0.332	1.11	0.24697	0.862979	0.00343	0.0541	3.85e-07	0.146	0.00101	0.684	1	9.71e-06	0.312	1
A_55_P1955300	Gm4969	1	0.31735	-0.208	0.7385	0.21355	0.52496	0.00409	0.0495	8.95e-08	0.0438	0.00106	0.7095	1	2.96e-06	0.135	1
A_55_P2019113	Apol7b	1	0.427147	-0.186	0.79	0.17699	0.612977	0.00129	0.129	4.51e-07	0.147	0.00113	0.584	1	1.1e-05	0.314	1
A_51_P257058	Ip6k2	1	0.818442	-0.405	1.6838	0.46031	1.22346	0.000998	0.0779	4.34e-08	0.047	0.000578	0.584	1	1.59e-06	0.142	0.965
A_55_P2943448	Maf1	1	0.082424	-0.192	0.6862	0.41215	0.274079	0.464	0.0955	1.52e-06	0.000969	0.0921	0.9999	1	3.06e-05	0.00762	1
A_55_P2214003	4932439E07Rik	1	0.291696	-0.0954	0.9232	0.53608	0.387103	0.05	0.507	6.87e-07	0.000835	0.0647	0.9918	1	1.57e-05	0.00681	1
A_55_P1962289	AK170517	1	0.401123	-0.264	1.26	0.59455	0.665476	0.0942	0.263	1.02e-05	0.0161	0.0519	0.9918	1	0.000146	0.0656	1
A_55_P2088440	Arrdc2	1	0.29842	-0.0658	0.8831	0.51885	0.364261	0.0596	0.667	3.87e-06	0.00205	0.101	0.9918	1	6.57e-05	0.0137	1
A_55_P1957922	Arrdc2	1	0.328195	-0.239	0.9333	0.36606	0.5672	0.0762	0.19	1.74e-05	0.0495	0.0326	0.9918	1	0.000228	0.148	1
A_51_P362538	Syde2	1	0.220409	-0.232	0.5887	0.13654	0.452172	0.0615	0.0501	1.9e-05	0.237	0.00876	0.9918	1	0.000245	0.431	1
A_55_P2262753	9530053J19Rik	1	0.496381	-0.237	1.0217	0.28802	0.733658	0.00592	0.164	1.6e-06	0.0937	0.00425	0.7825	1	3.22e-05	0.231	1
A_55_P2719424	Tango2	1	0.223552	-0.427	0.8802	0.22941	0.650815	0.254	0.0347	9.95e-05	0.242	0.0238	0.9999	1	0.000935	0.437	1
A_30_P01030180	chr1:74084292-74138492_R	1	0.363481	-0.323	0.9138	0.22693	0.686883	0.0172	0.0321	9.01e-07	0.124	0.00219	0.9111	1	1.96e-05	0.28	1
A_55_P2719842	Aldh3a2	1	0.269449	0.319	0.6761	0.72521	-0.049062	0.26	0.185	0.00764	0.00459	0.883	0.9999	1	0.0299	0.0256	1
A_51_P425962	Khdrbs3	1	0.267665	0.0527	0.6026	0.3877	0.214933	0.194	0.795	0.00585	0.0644	0.456	0.9999	1	0.0243	0.178	1
A_52_P329164	D130020L05Rik	1	0.359432	0.101	0.6684	0.4097	0.258748	0.0399	0.55	0.000441	0.0206	0.281	0.9918	1	0.00315	0.0789	1
A_55_P2052166	Akap13	1	0.310308	-0.2	0.5854	0.07553	0.509901	0.069	0.233	0.00139	0.648	0.0366	0.9918	1	0.00788	0.797	1
A_52_P322421	Mpzl2	1	0.342283	-0.165	0.698	0.19033	0.507689	0.0326	0.285	9.61e-05	0.22	0.0256	0.9776	1	0.000909	0.411	1
A_52_P118495	Kdsr	1	0.189108	-0.0997	0.6812	0.39241	0.288816	0.294	0.577	0.000678	0.0352	0.258	0.9999	1	0.00443	0.116	1
A_66_P107782	Dyrk2	1	0.240884	-0.258	0.8756	0.37684	0.498807	0.174	0.146	2.73e-05	0.038	0.0509	0.9999	1	0.000326	0.122	1
A_55_P2062851	March7	1	0.077646	-0.181	0.7818	0.52323	0.258524	0.75	0.459	0.0032	0.039	0.454	0.9999	1	0.0151	0.125	1
A_66_P124779	Map1lc3b	1	0.004665	-0.181	0.6651	0.47955	0.18556	0.97	0.155	1.23e-05	0.000636	0.298	1	1	0.00017	0.0055	1
A_55_P2482814	Gemin2	1	0.103833	-0.25	0.7601	0.40599	0.354157	0.495	0.107	2.83e-05	0.0119	0.107	0.9999	1	0.000335	0.0525	1
A_55_P1994917	Wdr5	1	0.093038	-0.102	0.6711	0.47584	0.195254	0.529	0.489	9.52e-05	0.00305	0.352	0.9999	1	0.000902	0.0187	1
A_52_P290544	Ccnl1	1	0.178405	-0.213	0.6809	0.29002	0.39092	0.186	0.118	2.11e-05	0.0364	0.0454	0.9999	1	0.000266	0.119	1
A_52_P58066	Gm13791	1	-0.052877	-0.227	0.6155	0.44113	0.174339	0.721	0.133	0.00028	0.00577	0.408	0.9999	1	0.00218	0.0304	1
A_55_P2737547	Rapgef5	1	0.128062	-0.29	0.5961	0.17841	0.417704	0.343	0.0382	0.000128	0.19	0.0348	0.9999	1	0.00116	0.373	1
A_51_P195135	Spin1	1	0.072055	-0.426	0.6054	0.1072	0.498253	0.613	0.00546	0.000211	0.453	0.0188	0.9999	1	0.00173	0.645	1
A_51_P292057	Tbl1xr1	1	0.083239	-0.23	0.7218	0.40889	0.312947	0.534	0.0936	9.86e-06	0.00463	0.106	0.9999	1	0.000141	0.0257	1
A_55_P1997696	Plbd1	1	-0.074849	-0.242	0.7181	0.5507	0.167447	0.651	0.15	0.000167	0.00236	0.475	0.9999	1	0.00143	0.0153	1
A_55_P1977314	Ulk1	1	-0.016577	0.00802	0.5991	0.62367	-0.024599	0.898	0.95	7.69e-05	4.63e-05	0.893	0.9999	1	0.000756	0.000675	1
A_51_P340281	Abhd1	1	-0.219528	-0.125	0.7717	0.86574	-0.094049	0.27	0.525	0.000523	0.000148	0.736	0.9999	1	0.00361	0.00172	1
A_65_P15262	Bcl9l	1	0.052723	-0.0476	0.7747	0.67439	0.100298	0.732	0.757	2.73e-05	0.000155	0.646	0.9999	1	0.000326	0.00179	1
A_52_P311022	Gfra1	1	0.02959	-0.289	0.9871	0.66838	0.31871	0.819	0.0324	3.51e-08	1.86e-05	0.0898	0.9999	1	1.35e-06	0.00033	1
A_55_P2911022	Fam134b	1	-0.265155	-0.866	1.9708	1.36994	0.600853	0.208	0.000268	5.18e-10	4.58e-07	0.0488	0.9999	1	4.22e-08	1.63e-05	1
A_55_P2033480	Gm13298	1	0.083666	-0.219	0.9334	0.63121	0.302221	0.623	0.205	7.86e-06	0.00088	0.215	0.9999	1	0.000118	0.00708	1
A_55_P2004797	Tacc2	1	0.036658	-0.277	1.684	1.36995	0.314079	0.887	0.286	5.27e-07	1.25e-05	0.391	0.9999	1	1.25e-05	0.00024	1
A_55_P2743440	Tacc2	1	0.064037	-0.288	1.5798	1.2279	0.351859	0.766	0.188	7.28e-08	4.6e-06	0.253	0.9999	1	2.49e-06	0.000107	1
A_51_P315904	Gadd45g	1	-0.369415	-0.755	3.3027	2.91702	0.385653	0.44	0.121	1.98e-07	1.54e-06	0.568	0.9999	1	5.71e-06	4.39e-05	1
A_55_P2002773	1810053B23Rik	1	0.498228	-0.551	2.769	1.72024	1.04876	0.116	0.084	1.72e-09	6.76e-06	0.0228	0.9956	1	1.12e-07	0.000145	1
A_55_P2002772	1810053B23Rik	1	0.492924	-0.572	2.5708	1.50548	1.06536	0.0973	0.0564	1.99e-09	1.74e-05	0.0142	0.9918	1	1.26e-07	0.000311	1
A_55_P1977968	Epb4.1	1	0.105229	-0.277	0.9818	0.59918	0.382617	0.351	0.019	2.56e-09	1.17e-05	0.0218	0.9999	1	1.56e-07	0.000227	1
A_51_P444447	Cebpd	1	0.371859	-0.39	2.1066	1.34488	0.761725	0.0629	0.0519	2.88e-11	1.87e-07	0.00919	0.9918	1	4.32e-09	7.82e-06	1
A_55_P2115330	Nrg4	1	0.60815	-0.504	2.0259	0.91371	1.11217	0.00202	0.00857	1.27e-11	2.24e-05	0.000149	0.593	1	2.42e-09	0.000382	0.585
A_55_P2806214	Gata6	1	0.209254	-0.174	1.054	0.6704	0.383605	0.135	0.209	3.05e-08	3.89e-05	0.0558	0.9983	1	1.21e-06	0.000587	1
A_52_P443427	Ncoa4	1	0.104079	-0.0825	0.6853	0.49866	0.186617	0.297	0.406	1.94e-07	2.58e-05	0.188	0.9999	1	5.61e-06	0.000425	1
A_51_P331805	Kctd15	1	-0.039008	-0.234	0.8974	0.70288	0.194507	0.771	0.0907	3.71e-07	1.59e-05	0.31	0.9999	1	9.44e-06	0.000288	1
A_52_P546660	1700029I15Rik	1	0.109388	-0.154	0.9007	0.63727	0.263426	0.396	0.235	1.54e-07	3.14e-05	0.154	0.9999	1	4.59e-06	0.000497	1
A_55_P2501284	Inpp4a	1	0.19672	-0.286	0.9706	0.48835	0.482223	0.0738	0.0119	1.22e-09	9.09e-05	0.00335	0.9918	1	8.54e-08	0.00116	1
A_55_P2055557	Sdsl	1	0.117993	-0.349	1.0286	0.56137	0.467239	0.3	0.00429	1.15e-09	3.12e-05	0.00647	0.9999	1	8.17e-08	0.000495	1
A_66_P134534	Atl2	1	0.073932	-0.225	1.0095	0.71083	0.298702	0.549	0.0763	9.21e-09	3.78e-06	0.0946	0.9999	1	4.46e-07	9.17e-05	1
A_55_P2735215	Lpin1	1	-0.064111	-0.564	1.1588	0.65941	0.499414	0.735	0.00588	1.61e-06	0.00165	0.0713	0.9999	1	3.22e-05	0.0115	1
A_55_P2883270	Lpin1	1	-0.066037	-0.545	0.9827	0.5041	0.478608	0.657	0.000998	4.31e-07	0.00202	0.0294	0.9999	1	1.06e-05	0.0135	1
A_51_P228753	Arhgef26	1	-0.074406	-0.384	0.9119	0.60257	0.309307	0.68	0.0411	2.56e-05	0.00233	0.232	0.9999	1	0.000309	0.0152	1
A_51_P302520	Myom1	1	0.030672	-0.475	0.8825	0.37645	0.506061	0.811	0.000922	2.31e-07	0.00647	0.00919	0.9999	1	6.45e-06	0.0332	1
A_55_P2078831	NAP111616-1	1	0.123012	-0.357	0.6103	0.12999	0.480292	0.165	0.000321	1.64e-07	0.143	0.000547	0.9985	1	4.82e-06	0.309	0.965
A_55_P2176385	St6galnac4	1	0.02531	-0.327	0.744	0.39119	0.352761	0.853	0.0227	9.04e-06	0.00761	0.0764	0.9999	1	0.000132	0.0374	1
A_55_P2114953	Usp18	1	0.095768	-0.199	0.8814	0.58712	0.294276	0.516	0.184	2.13e-06	0.000426	0.164	0.9999	1	4.05e-05	0.00403	1
A_55_P2108948	Gjc3	1	0.120468	-0.211	0.8226	0.4912	0.331356	0.294	0.0722	9.4e-08	0.000181	0.0473	0.9999	1	3.09e-06	0.00201	1
A_55_P2727065	Ttll8	1	-0.05028	-0.245	1.1735	0.97887	0.194655	0.745	0.121	3.88e-08	8.9e-07	0.376	0.9999	1	1.45e-06	2.77e-05	1
A_51_P208152	3930402G23Rik	1	0.035559	-0.163	0.7741	0.57553	0.198587	0.793	0.234	4.35e-06	0.000214	0.304	0.9999	1	7.22e-05	0.0023	1
A_52_P298801	Akap7	1	0.084466	-0.0392	0.594	0.47035	0.123679	0.448	0.723	1.12e-05	0.000219	0.432	0.9999	1	0.000158	0.00235	1
A_55_P2493533	Mtmr1	1	0.139078	-0.187	0.6624	0.33609	0.32635	0.175	0.0714	4.8e-07	0.00234	0.0287	0.9999	1	1.16e-05	0.0152	1
A_55_P2074908	Ube4b	1	-0.033029	-0.179	0.6603	0.51476	0.14558	0.834	0.263	0.000258	0.00284	0.516	0.9999	1	0.00204	0.0177	1
A_55_P2167984	Mmd	1	0.190915	-0.0247	1.2385	1.02288	0.215585	0.304	0.893	3.29e-07	6.74e-06	0.41	0.9999	1	8.57e-06	0.000145	1
A_52_P142346	Rps20	1	0.034343	-0.0982	0.5871	0.45449	0.132564	0.739	0.344	4.68e-06	0.000142	0.366	0.9999	1	7.69e-05	0.00167	1
A_55_P2025463	Brpf3	1	0.125781	-0.0152	0.6846	0.5436	0.140951	0.402	0.919	8.75e-05	0.00106	0.505	0.9999	1	0.000839	0.00817	1
A_51_P191893	2410022M11Rik	1	-0.066302	0.134	0.4384	0.63895	-0.200579	0.621	0.32	0.00273	5.32e-05	0.294	0.9999	1	0.0133	0.000756	1
A_55_P2010003	Zfp113	1	-0.001382	0.151	0.4889	0.64109	-0.152162	0.991	0.226	0.000442	1.64e-05	0.384	1	1	0.00316	0.000297	1
A_55_P2344598	E330037I15Rik	1	-0.079697	-0.11	0.5858	0.5558	0.029993	0.603	0.475	0.000653	0.00109	0.89	0.9999	1	0.00431	0.00833	1
A_30_P01025304	chr6:31267612-31293337_F	1	-0.086004	-0.0972	0.5935	0.58225	0.011221	0.423	0.366	6.79e-06	8.95e-06	0.941	0.9999	1	0.000104	0.000182	1
A_66_P109595	Ube4b	1	0.004989	-0.133	0.8116	0.67313	0.138475	0.973	0.365	6.86e-06	8.47e-05	0.505	1	1	0.000105	0.0011	1
A_55_P1983368	Sh3d21	1	-0.055303	0.0572	0.5099	0.62238	-0.112474	0.604	0.592	5.18e-05	3.18e-06	0.457	0.9999	1	0.000549	7.92e-05	1
A_55_P2042698	Hsd17b10	1	0.087755	-0.0637	0.6538	0.50226	0.151502	0.475	0.603	1.18e-05	0.000318	0.384	0.9999	1	0.000165	0.00318	1
A_52_P493882	2810403D21Rik	1	-0.109367	-0.0324	0.6693	0.74626	-0.076965	0.493	0.839	0.000243	6.71e-05	0.732	0.9999	1	0.00195	0.000908	1
A_52_P222073	Ackr2	1	0.081179	0.0766	0.6196	0.61495	0.004599	0.476	0.501	8.59e-06	9.56e-06	0.977	0.9999	1	0.000126	0.000192	1
A_66_P135410	Glt1d1	1	0.236461	0.0061	0.7944	0.56407	0.230357	0.0999	0.965	4.98e-06	0.000391	0.25	0.9918	1	8.04e-05	0.00376	1
A_52_P324754	Nupr1l	1	0.054598	0.0566	0.6509	0.65286	-0.001979	0.727	0.718	0.000279	0.000269	0.993	0.9999	1	0.00217	0.00278	1
A_51_P427674	Cpt1a	1	0.029852	-0.112	1.301	1.15923	0.14181	0.819	0.394	1.86e-10	1.95e-09	0.444	0.9999	1	1.77e-08	2.09e-07	1
A_52_P249672	4833417J20Rik	1	0.186139	0.0432	1.6445	1.5016	0.142908	0.287	0.803	5.11e-10	3.16e-09	0.56	0.9999	1	4.18e-08	3.03e-07	1
A_52_P247462	Hykk	1	0.160226	0.00284	1.0401	0.88277	0.157384	0.203	0.982	5.9e-09	1.22e-07	0.372	0.9999	1	3.09e-07	5.62e-06	1
A_65_P06515	March6	1	0.125156	-0.035	0.7596	0.59942	0.160195	0.244	0.741	1.11e-07	5.22e-06	0.29	0.9999	1	3.54e-06	0.000117	1
A_55_P2093595	Mmd	1	0.10472	0.0116	1.0816	0.98856	0.093081	0.568	0.949	2.66e-06	1.01e-05	0.719	0.9999	1	4.84e-05	0.000202	1
A_55_P2738307	Sirt3	1	-0.007935	0.114	0.4671	0.58883	-0.121766	0.948	0.351	0.000615	4.28e-05	0.479	0.9999	1	0.00412	0.000632	1
A_55_P2896877	Garem	1	0.09213	-0.129	0.9764	0.75535	0.221086	0.568	0.426	1.82e-06	6.78e-05	0.336	0.9999	1	3.58e-05	0.000916	1
A_55_P1952414	Odf2	1	0.035313	-0.0974	0.6342	0.50145	0.132716	0.753	0.389	5.34e-06	0.000123	0.406	0.9999	1	8.51e-05	0.00148	1
A_55_P2165560	Plekhg5	1	-0.060604	-0.0619	0.6834	0.6821	0.001295	0.701	0.695	0.000176	0.00018	0.995	0.9999	1	0.0015	0.00201	1
A_52_P564625	Ube2b	1	0.091875	-0.157	0.5933	0.34402	0.249319	0.505	0.257	0.000181	0.0178	0.206	0.9999	1	0.00153	0.0708	1
A_52_P109010	Hipk3	1	-0.012688	0.0711	0.5305	0.6143	-0.083777	0.937	0.661	0.00273	0.000719	0.714	0.9999	1	0.0133	0.00606	1
A_51_P351481	Ccnl1	1	0.20784	-0.145	0.5917	0.23856	0.353104	0.0991	0.243	4.78e-05	0.0604	0.0501	0.9918	1	0.000514	0.17	1
A_55_P1990964	Osbpl11	1	0.156695	-0.274	0.7685	0.33814	0.430372	0.457	0.199	0.00102	0.116	0.155	0.9999	1	0.0062	0.267	1
A_55_P1986486	Gtf2ird1	1	0.238646	-0.188	0.7092	0.28227	0.426912	0.203	0.312	0.000638	0.134	0.11	0.9999	1	0.00423	0.296	1
A_51_P211903	Golga5	1	0.073133	-0.391	0.6607	0.19645	0.464271	0.688	0.0391	0.0011	0.285	0.0797	0.9999	1	0.00657	0.485	1
A_55_P2720123	Gin1	1	0.315876	-0.43	1.0567	0.3112	0.745513	0.0322	0.00487	4.98e-08	0.0346	0.000836	0.9776	1	1.79e-06	0.114	1
A_66_P109224	BC089523	1	0.204409	-0.331	0.8206	0.28482	0.535804	0.0232	0.000592	4.26e-10	0.00241	0.000137	0.9328	1	3.59e-08	0.0156	0.585
A_55_P2098603	AK037423	1	0.313859	-0.207	1.6366	1.11543	0.52121	0.14	0.324	2.14e-08	1.17e-05	0.0859	0.9983	1	8.96e-07	0.000228	1
A_55_P2072872	Lpin2	1	0.127357	-0.233	1.151	0.7911	0.359874	0.373	0.11	1.18e-08	6.57e-06	0.0819	0.9999	1	5.44e-07	0.000142	1
A_55_P2621779	Lpin2	1	0.119933	-0.0332	1.1597	1.00659	0.153145	0.415	0.82	1.78e-08	2.27e-07	0.461	0.9999	1	7.75e-07	9.19e-06	1
A_55_P2735036	Prnp	1	0.199756	-0.088	0.7727	0.48492	0.28774	0.105	0.467	7.17e-07	0.000389	0.0994	0.9918	1	1.62e-05	0.00374	1
A_55_P2504246	Pctp	1	0.070116	0.0364	0.9872	0.95345	0.033718	0.641	0.808	4.77e-07	8.45e-07	0.874	0.9999	1	1.15e-05	2.64e-05	1
A_51_P344008	Slc25a20	1	0.10626	-0.0651	0.9785	0.80723	0.17131	0.433	0.63	8.75e-08	2.17e-06	0.372	0.9999	1	2.9e-06	5.84e-05	1
A_66_P123215	Gpt2	1	0.261473	-0.233	0.8219	0.32698	0.494892	0.0732	0.108	3.49e-06	0.0275	0.0191	0.9918	1	6.06e-05	0.0971	1
A_55_P2735660	Man2a1	1	0.264532	-0.264	0.6953	0.16647	0.528826	0.0222	0.0223	9.12e-07	0.138	0.00199	0.927	1	1.98e-05	0.301	1
A_55_P2487919	Patz1	1	-0.023063	-0.201	0.6079	0.43004	0.177828	0.872	0.168	0.00022	0.00541	0.383	0.9999	1	0.0018	0.029	1
A_55_P2091473	Bnip3	1	0.130165	0.016	0.8563	0.74211	0.114159	0.339	0.906	8.94e-07	8.04e-06	0.551	0.9999	1	1.94e-05	0.000167	1
A_55_P2085955	Dnajb11	1	0.180319	-0.086	1.5062	1.23989	0.266346	0.271	0.596	7.81e-10	3.36e-08	0.25	0.9999	1	5.98e-08	1.96e-06	1
A_55_P2055854	Ppara	1	0.233367	-0.0233	1.0298	0.77311	0.256642	0.0989	0.866	5.22e-08	5.84e-06	0.195	0.9918	1	1.86e-06	0.00013	1
A_55_P2192397	A330023F24Rik	1	0.113891	-0.0704	0.7654	0.58102	0.184339	0.288	0.508	9.81e-08	8.31e-06	0.225	0.9999	1	3.22e-06	0.000172	1
A_55_P2032659	Tox	1	0.088585	-0.00938	1.1008	1.00282	0.097965	0.532	0.947	2.41e-08	1.29e-07	0.624	0.9999	1	9.81e-07	5.89e-06	1
A_51_P515173	Zkscan17	1	0.174921	-0.132	1.1967	0.88966	0.307	0.206	0.336	2.46e-09	5.45e-07	0.119	0.9999	1	1.51e-07	1.87e-05	1
A_65_P20371	Bclaf1	1	-0.112033	-0.0438	0.6561	0.72428	-0.068222	0.399	0.74	3.19e-05	8.11e-06	0.715	0.9999	1	0.000369	0.000168	1
A_51_P249118	Abcb4	1	0.055265	-0.126	1.1286	0.9476	0.180995	0.572	0.205	8e-12	3.3e-10	0.197	0.9999	1	1.72e-09	5.13e-08	1
A_55_P2491848	Eci2	1	0.062148	-0.0321	1.307	1.21278	0.094202	0.597	0.785	1.83e-11	9.06e-11	0.572	0.9999	1	3.15e-09	1.89e-08	1
A_55_P2077153	Slc27a2	1	0.081225	-0.0793	0.8574	0.69684	0.160524	0.239	0.25	1.18e-12	1.08e-10	0.104	0.9999	1	4.31e-10	2.16e-08	1
A_65_P08480	Abhd2	1	0.14051	-0.0363	1.3138	1.13694	0.176816	0.225	0.751	9.09e-12	1.99e-10	0.279	0.9999	1	1.87e-09	3.37e-08	1
A_30_P01025122	chr6:31007184-31007725_R	1	0.165429	-0.423	2.0091	1.42026	0.588797	0.239	0.00483	4.96e-14	1.1e-10	0.00547	0.9999	1	3.68e-11	2.17e-08	1
A_51_P193490	Fbxo21	1	0.130084	0.037	1.2044	1.11129	0.093133	0.364	0.795	5.13e-09	2.36e-08	0.644	0.9999	1	2.74e-07	1.49e-06	1
A_30_P01025615	chr1:161992257-161992963_F	1	0.168353	-0.0721	1.186	0.94552	0.240456	0.14	0.52	5.02e-11	5.09e-09	0.136	0.9983	1	6.61e-09	4.3e-07	1
A_55_P2041050	Zmym5	1	-0.014274	-0.0315	0.71	0.69282	0.017177	0.897	0.776	7.36e-07	1.09e-06	0.913	0.9999	1	1.65e-05	3.28e-05	1
A_52_P323331	Tcp11l2	1	0.02597	-0.155	0.7704	0.58949	0.180964	0.814	0.168	1.79e-07	1.21e-05	0.253	0.9999	1	5.23e-06	0.000233	1
A_55_P2363030	Cmtm4	1	0.02021	-0.0279	0.9572	0.90902	0.048159	0.882	0.838	1.61e-07	3.89e-07	0.803	0.9999	1	4.74e-06	1.42e-05	1
A_52_P474658	Bag4	1	0.108385	-0.0352	0.6337	0.49007	0.143594	0.236	0.696	1.57e-07	9.37e-06	0.266	0.9999	1	4.68e-06	0.000189	1
A_51_P243134	Adcy6	1	0.141687	0.00975	0.6311	0.49915	0.131933	0.197	0.928	3.29e-06	8.29e-05	0.392	0.9999	1	5.78e-05	0.00108	1
A_52_P240796	Rdh16	1	0.209048	0.0784	1.0126	0.88194	0.130694	0.215	0.637	1.65e-06	1.29e-05	0.579	0.9999	1	3.29e-05	0.000245	1
A_55_P2503206	Prlr	1	0.178403	0.134	0.9533	0.90936	0.043967	0.345	0.475	2.32e-05	4.33e-05	0.868	0.9999	1	0.000286	0.000638	1
A_55_P2322709	4633401B06Rik	1	0.265333	0.143	0.7319	0.60987	0.122079	0.0525	0.283	6.91e-06	8.06e-05	0.514	0.9918	1	0.000105	0.00106	1
A_51_P383369	Tenm3	1	0.091366	0.0764	0.6481	0.63313	0.014944	0.428	0.507	5.28e-06	7.43e-06	0.927	0.9999	1	8.44e-05	0.000157	1
A_66_P123938	Smim13	1	0.096224	-0.238	1.1406	0.80681	0.333791	0.411	0.0491	2.64e-10	1.95e-07	0.0505	0.9999	1	2.39e-08	8.08e-06	1
A_55_P2047188	Fgf1	1	0.057234	-0.199	0.8738	0.61749	0.256287	0.587	0.0668	7.23e-09	2.95e-06	0.0934	0.9999	1	3.65e-07	7.54e-05	1
A_51_P488730	Zfp612	1	-0.056	-0.131	0.9536	0.87879	0.074827	0.624	0.257	6.53e-09	3.04e-08	0.643	0.9999	1	3.36e-07	1.82e-06	1
A_51_P109923	Rabgef1	1	0.213988	-0.0422	0.8415	0.5853	0.25623	0.0641	0.706	4.59e-08	1.58e-05	0.114	0.9918	1	1.67e-06	0.000287	1
A_51_P313185	Fbf1	1	0.00943	-0.0619	1.4076	1.33628	0.071349	0.95	0.679	6.03e-10	1.72e-09	0.736	0.9999	1	4.84e-08	1.93e-07	1
A_30_P01022024	chr5:136150450-136160852_F	1	-0.015738	-0.133	0.942	0.82442	0.117562	0.878	0.202	1.07e-09	1.44e-08	0.422	0.9999	1	7.69e-08	1.01e-06	1
A_51_P394190	Lmo4	1	-0.134396	-0.371	0.9124	0.67623	0.236221	0.239	0.00268	1.21e-08	2.15e-06	0.147	0.9999	1	5.51e-07	5.8e-05	1
A_51_P294515	Gde1	1	-0.006832	-0.142	0.6603	0.52499	0.13535	0.943	0.144	1.98e-07	7.62e-06	0.319	0.9999	1	5.72e-06	0.000161	1
A_30_P01021135	chr14:79248990-79315446_F	1	-0.004418	-0.0741	0.5982	0.52855	0.069682	0.963	0.437	9.5e-07	6.42e-06	0.604	1	1	2.04e-05	0.00014	1
A_30_P01027468	chr7:80763588-80764230_F	1	0.025017	-0.214	0.6398	0.40056	0.239235	0.792	0.0311	3.23e-07	0.000237	0.0835	0.9999	1	8.43e-06	0.0025	1
A_51_P219532	Fbxo31	1	0.222369	-0.307	2.3177	1.78813	0.529532	0.175	0.0648	5.57e-14	1.89e-11	0.0266	0.9999	1	3.92e-11	5.95e-09	1
A_55_P2425235	D030063E12	1	0.277749	-0.263	1.6288	1.08792	0.540882	0.00946	0.0134	3.2e-15	3.06e-11	0.000677	0.84	1	7.12e-12	8.71e-09	1
A_55_P2728407	Slc25a51	1	0.321751	-0.238	1.9198	1.35955	0.560242	0.0157	0.0665	1.44e-14	3.42e-11	0.00377	0.8964	1	1.54e-11	9.43e-09	1
A_55_P2119962	1110034G24Rik	1	0.085784	-0.26	1.1026	0.75731	0.345302	0.445	0.0269	2.34e-10	2.92e-07	0.0363	0.9999	1	2.17e-08	1.13e-05	1
A_52_P423810	Mt1	1	0.040356	-0.844	4.8513	3.96665	0.884667	0.917	0.0363	1.27e-12	1.02e-10	0.114	0.9999	1	4.53e-10	2.1e-08	1
A_51_P454422	Unc79	1	0.031189	-0.158	0.9416	0.7528	0.188759	0.794	0.194	1.94e-08	9.61e-07	0.269	0.9999	1	8.26e-07	2.94e-05	1
A_30_P01031618	chr1:138528250-138538250_F	1	0.077078	-0.045	0.6135	0.4915	0.122031	0.397	0.62	2.86e-07	9.3e-06	0.344	0.9999	1	7.63e-06	0.000188	1
A_55_P2729608	Lpin2	1	0.526543	-0.272	1.9135	1.11466	0.798858	0.00382	0.112	1.02e-11	3.95e-07	0.00214	0.6984	1	2.08e-09	1.43e-05	1
A_66_P124624	Ralgapa2	1	0.190571	-0.0879	1.0081	0.72955	0.27851	0.0987	0.436	1.64e-09	6.04e-07	0.0885	0.9918	1	1.08e-07	2.03e-05	1
A_55_P1978696	Abcb4	1	0.145938	-0.177	1.4393	1.11598	0.32337	0.2	0.122	7.89e-13	1.99e-10	0.0497	0.9999	1	3.2e-10	3.37e-08	1
A_51_P370438	Lpin2	1	0.327299	-0.15	1.517	1.03959	0.477435	0.00877	0.205	5.77e-13	1.85e-09	0.00708	0.84	1	2.45e-10	2.03e-07	1
A_52_P54261	Tmem56	1	0.186654	-0.203	1.4929	1.10304	0.389838	0.308	0.268	8.55e-09	1.69e-06	0.136	0.9999	1	4.18e-07	4.73e-05	1
A_55_P2806300	Grasp	1	0.050187	-0.24	0.6467	0.35614	0.290597	0.589	0.0146	1.81e-07	0.000646	0.0341	0.9999	1	5.28e-06	0.00557	1
A_52_P188099	Gne	1	0.055274	-0.148	0.6726	0.46894	0.203669	0.656	0.237	9.33e-06	0.000733	0.25	0.9999	1	0.000135	0.00614	1
A_55_P1984307	Adgrf5	1	-0.113975	-0.328	0.8133	0.59948	0.213799	0.48	0.0497	2.54e-05	0.000862	0.351	0.9999	1	0.000308	0.00699	1
A_52_P661071	Snhg3	1	0.099761	-0.634	2.0569	1.3232	0.733727	0.682	0.014	5.1e-09	9.1e-06	0.0405	0.9999	1	2.73e-07	0.000185	1
A_51_P120990	Pde4d	1	-0.002694	-0.0954	0.6197	0.52697	0.092713	0.981	0.394	6.48e-06	5.91e-05	0.556	1	1	0.0001	0.000823	1
A_51_P370350	Galnt2	1	0.037858	-0.147	0.7883	0.60298	0.185303	0.767	0.254	1.35e-06	6.15e-05	0.309	0.9999	1	2.77e-05	0.000849	1
A_55_P2716476	Pex1	1	0.013494	-0.0428	0.7107	0.65445	0.056263	0.917	0.741	7.89e-06	2.5e-05	0.758	0.9999	1	0.000118	0.000415	1
A_55_P1973770	Unc5b	1	0.15335	0.0222	0.6802	0.54904	0.131177	0.262	0.87	2.72e-05	0.000359	0.494	0.9999	1	0.000325	0.00352	1
A_55_P2119552	4933409K07Rik	1	0.03642	-0.0753	0.6601	0.54837	0.111705	0.777	0.559	2.04e-05	0.000206	0.54	0.9999	1	0.000258	0.00224	1
A_51_P462428	Galnt15	1	0.17916	-0.204	0.9743	0.59156	0.382779	0.294	0.234	3.89e-06	0.00154	0.118	0.9999	1	6.6e-05	0.011	1
A_52_P615096	Acox1	1	-0.052414	-0.138	0.8771	0.79169	0.085448	0.74	0.385	6.68e-06	2.8e-05	0.702	0.9999	1	0.000102	0.000454	1
A_55_P2938890	Cbfa2t3	1	-0.026908	-0.000486	0.9994	1.02581	-0.026421	0.898	0.998	5.46e-05	3.9e-05	0.929	0.9999	1	0.000574	0.000588	1
A_55_P1988148	Tox	1	0.040623	0.00349	0.7604	0.72325	0.037135	0.837	0.986	0.000638	0.00104	0.894	0.9999	1	0.00423	0.00805	1
A_65_P19138	March7	1	0.048437	-0.0332	0.6472	0.56548	0.081673	0.709	0.798	3.05e-05	0.000163	0.657	0.9999	1	0.000355	0.00186	1
A_52_P549184	Adgrg2	1	0.080419	0.204	0.7199	0.8434	-0.123517	0.533	0.121	6.09e-06	5.09e-07	0.499	0.9999	1	9.5e-05	1.77e-05	1
A_51_P301998	Fmo2	1	0.057522	0.0493	1.2032	1.19494	0.008211	0.763	0.796	9.77e-07	1.09e-06	0.976	0.9999	1	2.1e-05	3.28e-05	1
A_55_P2089076	Msmp	1	0.126017	-0.0767	0.9837	0.78093	0.202749	0.501	0.681	1.42e-05	0.000256	0.444	0.9999	1	0.000192	0.00266	1
A_52_P1004637	AK156187	1	0.018428	-0.0642	0.6012	0.51859	0.082584	0.891	0.634	0.000123	0.000621	0.665	0.9999	1	0.00111	0.0054	1
A_55_P2621147	Lepr	1	-0.023465	-0.171	0.6004	0.45243	0.147967	0.853	0.182	5.77e-05	0.00127	0.411	0.9999	1	0.000598	0.00937	1
A_55_P2722493	Anapc16	1	0.207791	-0.146	0.6288	0.27525	0.353543	0.0528	0.166	1.73e-06	0.0124	0.0217	0.9918	1	3.44e-05	0.0543	1
A_30_P01020714	chr5:75389503-75396250_R	1	0.112009	-0.112	0.6395	0.41586	0.223605	0.386	0.388	3.13e-05	0.00303	0.225	0.9999	1	0.000363	0.0186	1
A_55_P2181191	Btg1	1	0.17773	-0.0468	0.7954	0.57086	0.224502	0.227	0.748	8.4e-06	0.000507	0.28	0.9999	1	0.000124	0.0046	1
A_51_P269404	Fmo3	1	0.176867	0.158	0.6913	0.67229	0.019022	0.458	0.508	0.00679	0.00825	0.955	0.9999	1	0.0273	0.0398	1
A_55_P2177911	Lepr	1	-0.068567	-0.411	0.9858	0.64323	0.342536	0.811	0.16	0.00182	0.032	0.401	0.9999	1	0.00971	0.108	1
A_55_P2506350	Lepr	1	-0.021733	-0.476	1.2236	0.76969	0.453878	0.951	0.19	0.00187	0.0387	0.372	0.9999	1	0.0099	0.124	1
A_55_P2086143	Cyp39a1	1	0.138734	-0.26	0.6138	0.21546	0.398376	0.447	0.161	0.00211	0.241	0.129	0.9999	1	0.0109	0.436	1
A_51_P495780	Plin4	1	0.127808	0.0434	3.421	3.33665	0.08437	0.583	0.851	3.22e-14	5.76e-14	0.797	0.9999	1	2.69e-11	8.1e-11	1
A_55_P2097665	Arl4a	1	0.089045	-0.0735	1.6437	1.4811	0.16256	0.545	0.617	1.61e-11	1.48e-10	0.436	0.9999	1	2.88e-09	2.76e-08	1
A_55_P2021119	Sun2	1	0.210762	-0.0722	1.3954	1.11239	0.282999	0.0391	0.463	7.23e-14	1.19e-11	0.0492	0.9912	1	4.71e-11	4.34e-09	1
A_51_P379976	Arl4a	1	0.095367	-0.0795	1.7966	1.62179	0.174863	0.517	0.588	2.16e-12	2.05e-11	0.402	0.9999	1	6.88e-10	6.3e-09	1
A_52_P574291	Chic2	1	-0.076285	-0.15	0.9643	0.89046	0.073802	0.441	0.136	2.8e-10	1.41e-09	0.597	0.9999	1	2.5e-08	1.64e-07	1
A_55_P2601461	Ppp2r2d	1	-0.164544	-0.134	1.1444	1.17533	-0.030971	0.166	0.258	2.68e-10	1.54e-10	0.851	0.9997	1	2.41e-08	2.79e-08	1
A_52_P561020	Slc25a32	1	-0.132955	-0.293	1.3739	1.21426	0.159664	0.344	0.0436	2.39e-10	2.9e-09	0.421	0.9999	1	2.21e-08	2.87e-07	1
A_55_P1979708	Ubap1	1	-0.120686	0.0247	0.6546	0.79994	-0.14538	0.202	0.791	1.59e-07	3.9e-09	0.275	0.9999	1	4.71e-06	3.53e-07	1
A_51_P136792	Calcoco1	1	-0.002296	-0.0874	0.7777	0.69263	0.08509	0.982	0.389	2.97e-08	2.34e-07	0.552	1	1	1.18e-06	9.41e-06	1
A_51_P407774	Slc22a21	1	0.047267	-0.0815	1.3751	1.2463	0.128769	0.762	0.603	2.42e-09	1.6e-08	0.561	0.9999	1	1.48e-07	1.1e-06	1
A_52_P875556	AK083287	1	0.136411	-0.253	2.1563	1.76733	0.388991	0.481	0.197	1.6e-11	1.03e-09	0.161	0.9999	1	2.88e-09	1.26e-07	1
A_51_P483473	St3gal5	1	0.184829	-0.318	1.7542	1.25111	0.503124	0.209	0.0354	2.88e-12	3.46e-09	0.0199	0.9999	1	8.19e-10	3.21e-07	1
A_55_P2088720	AK035396	1	0.041041	-0.116	2.5806	2.42333	0.15727	0.863	0.627	3.42e-11	1.3e-10	0.642	0.9999	1	4.72e-09	2.53e-08	1
A_55_P2029746	AK132033	1	0.063558	-0.108	1.7041	1.53238	0.171722	0.72	0.543	4.06e-10	3.42e-09	0.495	0.9999	1	3.46e-08	3.19e-07	1
A_51_P427232	Zbed5	1	-0.004927	-0.0173	1.6922	1.67988	0.012367	0.976	0.916	9.03e-11	1.05e-10	0.957	1	1	1e-08	2.13e-08	1
A_55_P2044547	2810416G20Rik	1	0.087391	-0.0553	1.3014	1.15873	0.14267	0.599	0.739	2.15e-08	1.73e-07	0.544	0.9999	1	8.96e-07	7.41e-06	1
A_52_P638513	Zbtb11os1	1	-0.026018	0.134	0.8277	0.98762	-0.159892	0.839	0.301	6.55e-07	3.01e-08	0.381	0.9999	1	1.51e-05	1.8e-06	1
A_30_P01032887	chr3:21973306-21974266_R	1	-0.140495	-0.0888	1.4957	1.54741	-0.05173	0.472	0.649	3.16e-08	1.68e-08	0.851	0.9999	1	1.25e-06	1.14e-06	1
A_66_P132059	Plin2	1	-0.102223	-0.17	1.2558	1.18782	0.06796	0.543	0.315	5.1e-08	1.37e-07	0.775	0.9999	1	1.82e-06	6.18e-06	1
A_55_P1999648	Plin2	1	-0.111002	-0.252	1.3875	1.24639	0.141147	0.585	0.22	2.44e-07	1.43e-06	0.623	0.9999	1	6.73e-06	4.1e-05	1
A_51_P262757	Plin5	1	-0.004893	-0.314	1.8471	1.53758	0.309505	0.984	0.199	3.36e-08	8.09e-07	0.368	1	1	1.31e-06	2.54e-05	1
A_55_P2104259	Plin5	1	0.022996	-0.33	1.8412	1.48793	0.35327	0.919	0.152	1.05e-08	4.71e-07	0.274	0.9999	1	4.97e-07	1.67e-05	1
A_51_P126437	Enc1	1	0.166138	-0.21	1.9761	1.59983	0.376258	0.379	0.268	6.01e-11	4.45e-09	0.164	0.9999	1	7.41e-09	3.94e-07	1
A_51_P304683	Clpx	1	0.309603	-0.134	1.5192	1.07573	0.443435	0.108	0.478	1.21e-08	4.31e-06	0.104	0.9918	1	5.51e-07	0.000102	1
A_51_P335480	1810055G02Rik	1	0.476624	-0.0763	1.7645	1.21154	0.55293	0.0337	0.722	9e-09	5.41e-06	0.0773	0.9783	1	4.37e-07	0.000121	1
A_51_P279437	Mfsd2a	1	0.760478	0.0873	2.8552	2.18202	0.673212	0.00519	0.729	1.21e-11	3.2e-09	0.0671	0.778	1	2.37e-09	3.06e-07	1
A_55_P1959228	Slc4a4	1	-0.097555	0.107	1.2519	1.45662	-0.204708	0.506	0.466	4.06e-09	1.91e-10	0.326	0.9999	1	2.28e-07	3.28e-08	1
A_66_P114982	Agpat9	1	-0.057549	0.118	1.1349	1.31017	-0.175244	0.714	0.455	9.32e-08	6.53e-09	0.432	0.9999	1	3.06e-06	5.32e-07	1
A_52_P656659	Slc22a5	1	0.057326	-0.056	1.7081	1.59478	0.113277	0.682	0.689	2.35e-12	1.07e-11	0.568	0.9999	1	7.24e-10	3.95e-09	1
A_55_P2792407	Slc22a5	1	0.097983	-0.214	2.6599	2.34811	0.311745	0.529	0.176	9.38e-16	1.79e-14	0.163	0.9999	1	2.51e-12	3.69e-11	1
A_51_P329243	Tmem56	1	0.024921	-0.0109	1.3779	1.34204	0.035853	0.844	0.931	2.85e-11	5.01e-11	0.841	0.9999	1	4.32e-09	1.23e-08	1
A_52_P408315	ENSMUST00000124404	1	0.071287	-0.0746	1.0555	0.90961	0.14588	0.507	0.488	2.42e-10	4.8e-09	0.34	0.9999	1	2.23e-08	4.15e-07	1
A_55_P1971373	Nlrp12	1	-0.047973	0.00163	1.556	1.60562	-0.049598	0.748	0.991	7.26e-11	3.72e-11	0.814	0.9999	1	8.49e-09	1e-08	1
A_55_P1955931	Slc25a42	1	0.109775	-0.0703	1.1197	0.93961	0.180091	0.456	0.632	3.53e-08	7.41e-07	0.388	0.9999	1	1.36e-06	2.38e-05	1
A_51_P277444	Rnf19a	1	0.033298	-0.0829	0.7839	0.66776	0.11616	0.753	0.436	6.08e-08	9.45e-07	0.44	0.9999	1	2.12e-06	2.9e-05	1
A_55_P1968433	Agpat9	1	-0.022925	0.265	2.7119	2.99994	-0.288064	0.932	0.326	1.36e-10	1.58e-11	0.449	0.9999	1	1.37e-08	5.41e-09	1
A_55_P2734037	4930458D05Rik	1	-0.026395	0.411	1.0949	1.53205	-0.437159	0.847	0.00555	1.57e-08	1.7e-11	0.0313	0.9999	1	6.94e-07	5.68e-09	1
A_55_P1987914	Map4k4	1	0.00493	0.139	0.4788	0.61283	-0.134011	0.961	0.18	6.66e-05	2.08e-06	0.356	1	1	0.000672	5.63e-05	1
A_55_P2119257	Serpine1	1	0.052745	0.295	1.2248	1.46744	-0.242673	0.773	0.114	3.5e-07	1.38e-08	0.351	0.9999	1	9.03e-06	9.78e-07	1
A_66_P111367	Tlr5	1	-0.012747	0.0569	0.6846	0.75425	-0.069621	0.932	0.702	8.34e-05	2.39e-05	0.74	0.9999	1	0.000807	0.000402	1
A_52_P43727	5031439G07Rik	1	-0.101544	0.0502	0.4628	0.61447	-0.151715	0.304	0.609	6.09e-05	1.04e-06	0.278	0.9999	1	0.000625	3.13e-05	1
A_55_P2165544	Aebp2	1	-0.019507	-0.0182	0.7082	0.70952	-0.001314	0.874	0.882	3.97e-06	3.86e-06	0.994	0.9999	1	6.72e-05	9.32e-05	1
A_55_P2824185	Paip1	1	0.005234	-0.136	0.6785	0.5368	0.141728	0.96	0.203	7.06e-07	2.35e-05	0.346	1	1	1.6e-05	0.000396	1
A_55_P2075274	Rab11fip4	1	-0.060938	0.0753	0.6774	0.81365	-0.136245	0.616	0.536	6.23e-06	3.44e-07	0.429	0.9999	1	9.68e-05	1.3e-05	1
A_55_P2726980	Srsf5	1	-0.009178	-0.2	0.6738	0.48327	0.190511	0.927	0.0558	3.68e-07	5.1e-05	0.188	0.9999	1	9.39e-06	0.000731	1
A_55_P2508125	Vaultrc5	1	0.173251	-0.0539	1.0544	0.82722	0.227139	0.206	0.69	2.31e-08	1.51e-06	0.24	0.9999	1	9.54e-07	4.31e-05	1
A_66_P113471	Cerkl	1	-0.025105	-0.0638	1.1071	1.06839	0.038704	0.845	0.62	3.52e-09	7.02e-09	0.831	0.9999	1	2.03e-07	5.66e-07	1
A_51_P284577	Hyal2	1	0.035058	0.0868	0.7832	0.83494	-0.05176	0.723	0.383	1.79e-08	5.29e-09	0.711	0.9999	1	7.75e-07	4.44e-07	1
A_55_P2727529	Rbms1	1	0.053686	0.0105	0.9023	0.85913	0.043179	0.591	0.916	1.39e-09	3.66e-09	0.76	0.9999	1	9.49e-08	3.38e-07	1
A_51_P210395	Glrx	1	-0.043324	0.0595	0.5388	0.64168	-0.102852	0.711	0.611	8.35e-05	8.07e-06	0.535	0.9999	1	0.000807	0.000168	1
A_52_P526265	Wdr73	1	-0.006813	0.179	0.47	0.65596	-0.185948	0.959	0.183	0.00136	3.33e-05	0.325	1	1	0.00775	0.000521	1
A_51_P375698	Fam13b	1	-0.185912	0.0251	0.4777	0.68875	-0.211042	0.123	0.831	0.000367	3.2e-06	0.212	0.9977	1	0.00272	7.96e-05	1
A_66_P114054	Sco2	1	-0.040273	-0.0202	1.0688	1.08879	-0.020037	0.804	0.901	4.65e-07	3.41e-07	0.93	0.9999	1	1.13e-05	1.29e-05	1
A_55_P2069755	Tymp	1	-0.046872	0.0429	1.0082	1.09791	-0.089743	0.778	0.797	1.83e-06	4.61e-07	0.703	0.9999	1	3.6e-05	1.64e-05	1
A_52_P625683	Pxmp4	1	0.00663	-0.14	0.8805	0.73424	0.146306	0.959	0.284	2.59e-07	4.76e-06	0.425	1	1	7.09e-06	0.00011	1
A_51_P350332	Rbpms	1	0.045235	-0.0143	0.8579	0.79829	0.059572	0.699	0.902	7.16e-08	2.53e-07	0.718	0.9999	1	2.45e-06	1e-05	1
A_66_P121636	Ablim3	1	-0.044743	-0.0486	0.592	0.58821	0.003838	0.747	0.727	0.00021	0.000226	0.984	0.9999	1	0.00173	0.00241	1
A_51_P323248	Sdc4	1	0.003973	-0.117	0.6598	0.53867	0.12109	0.97	0.269	9.85e-07	2.03e-05	0.416	1	1	2.11e-05	0.000353	1
A_55_P2006698	Bmp1	1	0.103307	-0.105	0.732	0.52366	0.20833	0.428	0.42	5.34e-06	0.000379	0.261	0.9999	1	8.51e-05	0.00367	1
A_52_P55902	Il15ra	1	-0.030653	-0.109	0.6662	0.58804	0.078171	0.774	0.313	1.16e-06	7.78e-06	0.606	0.9999	1	2.43e-05	0.000163	1
A_52_P563475	Map1lc3b	1	0.002925	-0.0328	0.5876	0.55184	0.035757	0.977	0.748	4.04e-06	1.01e-05	0.804	1	1	6.81e-05	0.000203	1
A_55_P2015541	Hif3a	1	0.017946	-0.0711	0.5969	0.50785	0.089015	0.895	0.604	0.000159	0.000887	0.646	0.9999	1	0.00138	0.00713	1
A_66_P112043	LOC102639076	1	0.030906	-0.277	0.777	0.46872	0.308278	0.811	0.0395	2.07e-06	0.00112	0.1	0.9999	1	3.94e-05	0.00851	1
A_52_P206925	Parp16	1	-0.136539	0.0282	0.6113	0.77606	-0.164788	0.323	0.837	0.000124	5.08e-06	0.398	0.9999	1	0.00112	0.000115	1
A_66_P110810	Gm4262	1	-0.067281	-0.13	0.6002	0.5372	0.062958	0.548	0.25	1.1e-05	4.93e-05	0.691	0.9999	1	0.000156	0.000712	1
A_30_P01032333	chr8:10886200-10905925_F	1	-0.114913	0.0275	1.232	1.37448	-0.142462	0.524	0.878	2.42e-07	3.47e-08	0.576	0.9999	1	6.7e-06	2.01e-06	1
A_51_P221337	Ranbp10	1	0.02041	0.105	0.5396	0.62423	-0.084677	0.834	0.286	7.1e-06	7.44e-07	0.54	0.9999	1	0.000107	2.38e-05	1
A_51_P422369	Odf3b	1	-0.078866	0.106	0.8353	1.01992	-0.184623	0.487	0.353	6.44e-08	1.45e-09	0.254	0.9999	1	2.24e-06	1.67e-07	1
A_52_P214678	Rab9	1	0.057636	-0.181	0.6083	0.36933	0.238967	0.559	0.0736	1.3e-06	0.000795	0.0942	0.9999	1	2.69e-05	0.00654	1
A_55_P2615195	Zfand5	1	0.275052	-0.151	0.9025	0.47687	0.425676	0.00596	0.113	3.14e-10	2.04e-05	0.00297	0.7847	1	2.76e-08	0.000354	1
A_55_P2806718	Herc1	1	0.126453	-0.139	0.6266	0.3616	0.264959	0.258	0.216	4.96e-06	0.00275	0.0983	0.9999	1	8.02e-05	0.0172	1
A_30_P01028856	chr8:41934312-41945487_R	1	0.242836	-0.201	0.7469	0.30274	0.444113	0.0408	0.086	5.12e-07	0.0125	0.00987	0.9918	1	1.22e-05	0.0547	1
A_51_P296036	Nrbp2	1	0.0669	-0.272	0.7348	0.39574	0.339064	0.631	0.0587	1.39e-05	0.00796	0.0934	0.9999	1	0.000189	0.0387	1
A_66_P119123	A1cf	1	0.171688	-0.00912	0.6426	0.46178	0.180803	0.181	0.942	2.31e-05	0.00103	0.315	0.9999	1	0.000286	0.00797	1
A_55_P2362601	D4Ertd681e	1	0.320943	-0.0645	0.7586	0.37309	0.385482	0.032	0.652	1.33e-05	0.014	0.0652	0.9776	1	0.000181	0.0595	1
A_55_P2017998	Abcg4	1	0.086603	-0.0381	0.6421	0.51741	0.124709	0.596	0.815	0.000493	0.00354	0.589	0.9999	1	0.00345	0.0208	1
A_55_P2305420	D9Wsu90e	1	-0.29273	-0.43	0.8842	0.74678	0.137417	0.292	0.126	0.0032	0.0109	0.724	0.9999	1	0.0151	0.0494	1
A_55_P2007630	Sez6l2	1	-0.076821	-0.389	0.6861	0.37404	0.31201	0.708	0.0666	0.00231	0.0769	0.287	0.9999	1	0.0117	0.202	1
A_51_P163834	Atl2	1	0.19219	-0.108	0.8358	0.53554	0.300265	0.0783	0.312	1.93e-08	2.55e-05	0.0532	0.9918	1	8.26e-07	0.000421	1
A_55_P2783152	Sgip1	1	0.201602	-0.0992	1.4253	1.12442	0.300852	0.173	0.497	2.69e-10	2.81e-08	0.151	0.9999	1	2.42e-08	1.74e-06	1
A_55_P2508011	Rpph1	1	0.180189	0.0383	0.6587	0.51685	0.141853	0.107	0.726	1.94e-06	5.97e-05	0.362	0.9918	1	3.75e-05	0.00083	1
A_55_P2459006	Hykk	1	0.235353	0.0546	0.9004	0.71972	0.18072	0.0342	0.608	5.09e-09	3.01e-07	0.236	0.9789	1	2.73e-07	1.16e-05	1
A_66_P132978	Wbp1l	1	0.125741	0.00777	0.5971	0.47909	0.117974	0.232	0.94	4.08e-06	8.26e-05	0.424	0.9999	1	6.86e-05	0.00108	1
A_30_P01024394	chr14:79724027-79729152_R	1	0.102764	-0.122	0.6008	0.37557	0.225243	0.39	0.307	2.51e-05	0.00364	0.187	0.9999	1	0.000305	0.0213	1
A_66_P123297	Elovl3	1	0.595311	0.135	1.7017	1.24135	0.460318	0.08	0.683	1.96e-05	0.00079	0.328	0.9918	1	0.00025	0.00651	1
A_51_P386899	Mfsd7c	1	0.257129	0.155	2.6202	2.518	0.102177	0.151	0.38	2.4e-14	6.06e-14	0.681	0.9983	1	2.29e-11	8.1e-11	1
A_51_P279038	Ppargc1a	1	0.217972	-0.122	1.577	1.23688	0.340161	0.071	0.301	2.54e-13	5.46e-11	0.0478	0.9918	1	1.28e-10	1.31e-08	1
A_52_P495869	Mafb	1	0.20818	-0.204	2.1132	1.70108	0.412131	0.195	0.203	3.03e-13	3.69e-11	0.0736	0.9999	1	1.44e-10	1e-08	1
A_55_P2073248	Slc25a34	1	0.35735	-0.00427	2.6044	2.24277	0.361622	0.0425	0.98	1.19e-14	3.77e-13	0.139	0.9918	1	1.49e-11	3.03e-10	1
A_55_P2723654	Lgals6	1	0.202709	-0.122	2.4519	2.1276	0.324294	0.195	0.432	5.35e-15	1.46e-13	0.145	0.9999	1	1.1e-11	1.66e-10	1
A_55_P2063256	Lgals4	1	0.409436	0.0866	2.6107	2.28786	0.322813	0.00833	0.551	2.74e-16	6.39e-15	0.123	0.8344	1	1.36e-12	1.71e-11	1
A_52_P634250	Lgals4	1	0.263462	0.00181	2.3757	2.11406	0.261649	0.0761	0.99	2.32e-15	3.61e-14	0.206	0.9918	1	5.63e-12	5.36e-11	1
A_51_P377557	Cpsf4l	1	0.144528	0.0279	1.041	0.9243	0.116649	0.279	0.833	1.94e-08	1.65e-07	0.533	0.9999	1	8.26e-07	7.11e-06	1
A_52_P228621	Tnfrsf1b	1	0.052887	-0.000895	0.7866	0.7328	0.053782	0.609	0.993	3.6e-08	1.28e-07	0.712	0.9999	1	1.38e-06	5.85e-06	1
A_55_P2594671	Alkbh3	1	-0.04296	-0.25	1.3813	1.17477	0.20658	0.794	0.138	6.07e-09	1.21e-07	0.378	0.9999	1	3.16e-07	5.58e-06	1
A_55_P2728800	E030003E18Rik	1	0.103074	-0.226	1.1509	0.82188	0.329004	0.413	0.0795	9.77e-10	4.91e-07	0.0715	0.9999	1	7.19e-08	1.72e-05	1
A_51_P509629	Dnmbp	1	0.007948	-0.0555	0.6014	0.5379	0.063486	0.933	0.558	8.27e-07	4.71e-06	0.635	0.9999	1	1.83e-05	0.000109	1
A_55_P2116025	AY074887	1	0.113428	-0.0968	0.874	0.66373	0.210255	0.358	0.432	1.2e-07	9.76e-06	0.231	0.9999	1	3.75e-06	0.000195	1
A_51_P458384	Slc38a2	1	0.262733	-0.334	1.4747	0.87768	0.597049	0.02	0.00404	1.56e-13	9.44e-09	0.00049	0.9131	1	8.35e-11	7.28e-07	0.936
A_52_P453884	Foxo1	1	0.179455	-0.148	1.1074	0.78019	0.327202	0.117	0.193	2.14e-10	1.75e-07	0.0464	0.9957	1	2e-08	7.45e-06	1
A_55_P2798990	Foxo1	1	0.196133	-0.136	1.2463	0.91389	0.33237	0.0903	0.233	2.07e-11	1.15e-08	0.0448	0.9918	1	3.49e-09	8.42e-07	1
A_55_P2720715	Acad11	1	0.263521	0.0322	1.3676	1.13627	0.231297	0.0516	0.805	6.63e-11	2.93e-09	0.217	0.9918	1	8.01e-09	2.89e-07	1
A_55_P2035315	Rasgef1b	1	0.551208	-0.201	1.8476	1.09501	0.752611	0.00182	0.216	8.53e-12	2.56e-07	0.00246	0.584	1	1.78e-09	1.02e-05	1
A_51_P189746	Pim3	1	0.372301	-0.169	1.9709	1.42986	0.54106	0.0552	0.371	6.11e-11	3.59e-08	0.0492	0.9918	1	7.49e-09	2.07e-06	1
A_55_P2167776	AK141540	1	0.001755	-0.287	1.1337	0.84486	0.288814	0.987	0.0135	8.44e-11	2.9e-08	0.0706	1	1	9.59e-09	1.75e-06	1
A_65_P07395	Nr2c2	1	0.022961	-0.142	0.6282	0.46295	0.165252	0.8	0.125	1.99e-07	2.22e-05	0.204	0.9999	1	5.73e-06	0.000378	1
A_66_P119534	Zbtb16	1	0.252506	-0.193	1.3947	0.94909	0.445564	0.207	0.331	1.38e-07	4.81e-05	0.118	0.9999	1	4.19e-06	0.000698	1
A_55_P2024155	Zbtb16	1	0.565029	-0.139	2.285	1.58086	0.704111	0.109	0.686	4.09e-07	8.67e-05	0.156	0.9918	1	1.02e-05	0.00112	1
A_55_P1992164	TC1636769	1	0.047903	-0.0935	0.7298	0.58842	0.14136	0.672	0.411	6.62e-07	1.72e-05	0.38	0.9999	1	1.52e-05	0.000309	1
A_55_P1990314	Elavl4	1	0.049676	-0.095	0.6444	0.49975	0.144672	0.597	0.315	2.27e-07	1.22e-05	0.28	0.9999	1	6.38e-06	0.000234	1
A_30_P01025410	chr9:51905865-51911474_R	1	0.036268	-0.121	0.7361	0.57895	0.15713	0.724	0.246	1.14e-07	5.59e-06	0.285	0.9999	1	3.6e-06	0.000124	1
A_55_P2034491	Sds	1	0.074164	-0.144	0.7211	0.50343	0.217715	0.497	0.194	4.21e-07	7.91e-05	0.164	0.9999	1	1.04e-05	0.00104	1
A_51_P360165	Ccng2	1	0.393174	0.0286	1.6662	1.30164	0.364548	0.0219	0.86	1.11e-10	1.54e-08	0.122	0.9264	1	1.18e-08	1.07e-06	1
A_52_P587378	Ptp4a1	1	0.081982	-0.0637	0.8934	0.74775	0.145646	0.51	0.609	1.03e-07	1.99e-06	0.409	0.9999	1	3.32e-06	5.45e-05	1
A_52_P631356	Cobll1	1	0.185002	-0.0931	0.6628	0.38474	0.278057	0.0436	0.296	4.64e-08	0.000159	0.0328	0.9918	1	1.69e-06	0.00183	1
A_55_P2002859	Aifm2	1	0.083158	0.0094	0.6875	0.61373	0.073758	0.42	0.927	3.55e-07	2.24e-06	0.612	0.9999	1	9.13e-06	5.98e-05	1
A_51_P380861	Slc25a51	1	0.209067	-0.265	1.9659	1.49158	0.474278	0.313	0.203	4.37e-10	8.75e-08	0.111	0.9999	1	3.66e-08	4.32e-06	1
A_55_P2743100	3110043O21Rik	1	0.132706	-0.154	1.2597	0.97264	0.287061	0.468	0.4	2.06e-07	1.2e-05	0.27	0.9999	1	5.9e-06	0.000231	1
A_52_P609200	Serinc3	1	-0.108036	-0.088	0.6569	0.67686	-0.019993	0.385	0.477	1.26e-05	8.2e-06	0.909	0.9999	1	0.000173	0.000169	1
A_52_P183071	Rnf146	1	-0.108117	-0.0102	0.49	0.58791	-0.097932	0.311	0.923	7.72e-05	6.6e-06	0.513	0.9999	1	0.000758	0.000142	1
A_65_P07684	Klf9	1	-0.182409	0.205	1.0524	1.44004	-0.387644	0.345	0.289	8e-06	4.72e-08	0.16	0.9999	1	0.000119	2.6e-06	1
A_65_P19780	Klf9	1	-0.095529	-0.0913	1.263	1.26718	-0.004206	0.504	0.523	2.08e-09	1.94e-09	0.983	0.9999	1	1.31e-07	2.09e-07	1
A_51_P122017	Kdm6b	1	0.007649	0.179	0.6146	0.78611	-0.171515	0.948	0.135	1.55e-05	3.49e-07	0.305	0.9999	1	0.000207	1.31e-05	1
A_51_P172131	Lurap1l	1	0.031433	-0.381	1.0021	0.58923	0.412899	0.829	0.0138	2.32e-07	0.00038	0.0536	0.9999	1	6.46e-06	0.00368	1
A_55_P1977149	Susd6	1	0.095474	-0.214	1.118	0.80811	0.309871	0.508	0.144	2.54e-08	5.73e-06	0.136	0.9999	1	1.03e-06	0.000127	1
A_65_P10394	Lpin1	1	0.127088	-0.563	2.0434	1.3537	0.689674	0.636	0.0435	3.6e-08	2.56e-05	0.0773	0.9999	1	1.38e-06	0.000422	1
A_55_P2083481	Lpin1	1	0.093397	-0.721	2.0703	1.25589	0.814363	0.718	0.00912	1.46e-08	4.31e-05	0.0331	0.9999	1	6.51e-07	0.000635	1
A_51_P473953	Arhgef26	1	-0.008914	-0.318	1.0232	0.71381	0.309353	0.967	0.148	5.9e-05	0.00254	0.315	1	1	0.00061	0.0161	1
A_51_P210956	Vcam1	1	-0.168293	-0.289	0.9695	0.84838	0.121123	0.359	0.121	1.26e-05	7.37e-05	0.639	0.9999	1	0.000173	0.000981	1
A_51_P324303	Mylip	1	-0.130071	-0.15	0.7006	0.68055	0.020087	0.272	0.206	2.21e-06	3.46e-06	0.903	0.9999	1	4.17e-05	8.5e-05	1
A_65_P12292	Itprip	1	0.098745	-0.352	1.7167	1.26606	0.45067	0.612	0.0786	2.18e-09	5.61e-07	0.109	0.9999	1	1.35e-07	1.92e-05	1
A_66_P110632	Lipg	1	-0.004495	-0.0536	0.9127	0.86361	0.049082	0.978	0.739	4.95e-06	1.1e-05	0.829	1	1	8e-05	0.000217	1
A_51_P118237	Sgk1	1	0.159734	-0.194	0.8663	0.51268	0.353628	0.319	0.228	8.8e-06	0.00309	0.124	0.9999	1	0.000129	0.0188	1
A_51_P265571	Adm	1	0.133907	-0.346	0.6414	0.16127	0.480139	0.258	0.00603	8.21e-06	0.175	0.00694	0.9999	1	0.000122	0.354	1
A_55_P2059686	Rcc1	1	0.052027	-0.281	0.6385	0.30581	0.33272	0.685	0.0359	3.1e-05	0.0233	0.075	0.9999	1	0.00036	0.0862	1
A_55_P2091736	Rassf2	1	-0.107152	-0.155	0.6464	0.59878	0.04763	0.419	0.246	3.8e-05	9.95e-05	0.798	0.9999	1	0.000426	0.00125	1
A_55_P2742950	Fitm2	1	-0.073762	0.0448	0.6233	0.74183	-0.118527	0.616	0.76	0.000219	2.56e-05	0.569	0.9999	1	0.0018	0.000422	1
A_51_P333349	Tmem120a	1	0.066271	-0.0173	0.9483	0.86466	0.083599	0.684	0.915	3.33e-06	1.28e-05	0.717	0.9999	1	5.83e-05	0.000244	1
A_51_P490456	Cidec	1	0.167084	-0.366	3.6197	3.08689	0.532794	0.746	0.48	1.6e-07	2.21e-06	0.467	0.9999	1	4.73e-06	5.93e-05	1
A_51_P439452	Insig2	1	0.120504	-0.302	1.8405	1.41798	0.422544	0.713	0.361	5.86e-06	0.000179	0.366	0.9999	1	9.16e-05	0.00199	1
A_55_P2500188	Insig2	1	0.135723	-0.273	1.9333	1.5248	0.408532	0.69	0.426	4.92e-06	0.000119	0.399	0.9999	1	7.98e-05	0.00144	1
A_55_P2616841	Insig2	1	0.068934	-0.304	1.8146	1.4415	0.373091	0.838	0.371	1.1e-05	0.000208	0.437	0.9999	1	0.000156	0.00225	1
A_52_P755824	Apex2	1	-0.014204	-0.12	0.6253	0.51922	0.106083	0.905	0.318	1.58e-05	0.000168	0.531	0.9999	1	0.00021	0.0019	1
A_55_P2058783	Hilpda	1	-0.285545	-0.0605	0.8268	1.05193	-0.225091	0.202	0.784	0.000802	5.36e-05	0.472	0.9999	1	0.00509	0.00076	1
A_66_P128982	Synpo	1	0.016026	-0.0876	0.8999	0.79627	0.103638	0.942	0.691	0.000332	0.00114	0.739	0.9999	1	0.00251	0.00863	1
A_52_P57622	Acss3	1	-0.040258	0.29	0.4253	0.75535	-0.330051	0.731	0.0188	0.00108	6.46e-07	0.0541	0.9999	1	0.00648	2.14e-05	1
A_55_P2062589	Mtnr1a	1	0.173927	0.393	1.1165	1.33531	-0.218807	0.51	0.143	0.00022	2.4e-05	0.557	0.9999	1	0.0018	0.000403	1
A_55_P2026982	Tdrp	1	-0.038714	0.0282	0.6791	0.74599	-0.06687	0.731	0.802	1.91e-06	4.18e-07	0.674	0.9999	1	3.71e-05	1.51e-05	1
A_51_P450278	2010003K11Rik	1	-0.160081	-0.104	1.3526	1.40882	-0.056196	0.522	0.677	9.5e-06	5.25e-06	0.873	0.9999	1	0.000137	0.000118	1
A_55_P2614668	Asic5	1	-0.025917	-0.0848	0.6159	0.55699	0.058892	0.82	0.459	1.02e-05	4e-05	0.715	0.9999	1	0.000145	0.0006	1
A_51_P398467	Bsdc1	1	-0.130896	-0.0444	0.5199	0.60642	-0.086514	0.302	0.724	0.00029	4.63e-05	0.627	0.9999	1	0.00224	0.000676	1
A_55_P2032760	Ctif	1	0.020504	-0.225	0.8905	0.64535	0.245116	0.876	0.0954	2.83e-07	3.65e-05	0.193	0.9999	1	7.59e-06	0.000562	1
A_52_P50090	Srsf5	1	0.046926	0.1	0.7187	0.77186	-0.053123	0.814	0.616	0.00117	0.000585	0.85	0.9999	1	0.00689	0.00516	1
A_55_P2087622	Il4i1	1	-0.248268	0.228	0.3461	0.82198	-0.475857	0.0544	0.0762	0.00933	4.55e-07	0.0112	0.9918	1	0.0349	1.62e-05	1
A_52_P338066	Ubd	1	-0.129158	0.282	0.2571	0.66796	-0.410908	0.506	0.153	0.191	0.00175	0.141	0.9999	1	0.337	0.0121	1
A_55_P2148321	Gm15401	1	-0.099305	0.113	0.4506	0.66328	-0.212637	0.55	0.496	0.0108	0.000422	0.368	0.9999	1	0.0393	0.00401	1
A_52_P157450	Abhd1	1	-0.264961	0.0601	0.5466	0.87166	-0.325089	0.124	0.721	0.00297	1.86e-05	0.18	0.9977	1	0.0142	0.000329	1
A_51_P319093	Dgka	1	-0.160071	0.113	0.321	0.59392	-0.272879	0.154	0.31	0.00675	1.05e-05	0.0886	0.9983	1	0.0271	0.000208	1
A_55_P2746404	Clock	1	-0.300479	-0.0145	0.2995	0.58546	-0.285983	0.0484	0.921	0.0491	0.000428	0.175	0.9918	1	0.124	0.00404	1
A_55_P2075200	Tor3a	1	0.159473	0.0338	1.2705	1.14477	0.125722	0.549	0.899	5.29e-05	0.000186	0.738	0.9999	1	0.000558	0.00206	1
A_55_P2806904	Mthfr	1	0.142913	0.181	0.8666	0.90427	-0.037691	0.489	0.383	0.000238	0.000147	0.897	0.9999	1	0.00192	0.00171	1
A_51_P267354	Lrfn3	1	0.193496	-0.123	0.7651	0.44867	0.316443	0.352	0.552	0.000899	0.037	0.283	0.9999	1	0.00556	0.12	1
A_55_P2576160	Clpx	1	0.018329	-0.0542	1.1342	1.06166	0.072554	0.949	0.849	0.000429	0.000838	0.857	0.9999	1	0.00308	0.00683	1
A_51_P446825	6430573F11Rik	1	-0.078487	0.46	0.4098	0.94779	-0.537999	0.674	0.0194	0.0351	2.32e-05	0.0491	0.9999	1	0.096	0.000393	1
A_65_P19953	Atp6v0a2	1	-0.159097	0.14	0.3913	0.69025	-0.298957	0.213	0.271	0.00415	8.11e-06	0.101	0.9999	1	0.0186	0.000168	1
A_55_P2052563	Id1	1	0.084312	0.692	0.5863	1.19367	-0.607379	0.748	0.0131	0.0326	9.81e-05	0.11	0.9999	1	0.0911	0.00123	1
A_65_P13032	BQ557966	1	0.073192	0.101	0.5669	0.59428	-0.027357	0.538	0.399	5.31e-05	2.87e-05	0.87	0.9999	1	0.00056	0.000464	1
A_66_P129992	Tor3a	1	0.113264	0.135	1.2636	1.28504	-0.021464	0.624	0.56	8.22e-06	6.43e-06	0.947	0.9999	1	0.000122	0.00014	1
A_52_P681391	G0s2	1	0.38772	0.0943	1.6048	1.31143	0.293403	0.168	0.733	3.53e-06	5.85e-05	0.455	0.9999	1	6.11e-05	0.000816	1
A_52_P518997	Epha2	1	0.073273	0.126	0.642	0.69508	-0.053041	0.712	0.526	0.00303	0.00153	0.85	0.9999	1	0.0145	0.0109	1
A_51_P263591	Pank1	1	-0.123723	0.00818	0.5088	0.64074	-0.131903	0.458	0.961	0.00465	0.000609	0.575	0.9999	1	0.0203	0.00532	1
A_52_P95740	Smim19	1	0.013892	0.142	0.5419	0.66971	-0.127838	0.927	0.357	0.00137	0.000152	0.555	0.9999	1	0.00781	0.00177	1
A_51_P481721	Sult1d1	1	0.08891	-0.183	0.7285	0.45615	0.272303	0.683	0.402	0.00227	0.0437	0.379	0.9999	1	0.0115	0.135	1
A_55_P2319035	AW011956	1	0.004967	0.192	0.4741	0.66151	-0.18741	0.965	0.1	0.000277	3.56e-06	0.251	1	1	0.00216	8.7e-05	1
A_55_P1970710	Mllt6	1	-0.010724	0.159	0.4187	0.58793	-0.169269	0.942	0.288	0.0082	0.000445	0.42	0.9999	1	0.0316	0.00417	1
A_52_P134083	Cyhr1	1	-0.071642	0.24	0.3008	0.61199	-0.311242	0.584	0.0753	0.0281	6.84e-05	0.101	0.9999	1	0.0815	0.000923	1
A_51_P386539	Rnf125	1	0.14809	0.585	0.3215	0.75865	-0.437166	0.492	0.0106	0.143	0.00143	0.158	0.9999	1	0.272	0.0103	1
A_55_P2741081	Rnf125	1	0.152222	0.473	0.3923	0.71278	-0.320484	0.44	0.022	0.0535	0.00109	0.253	0.9999	1	0.132	0.00833	1
A_55_P2799325	Rnf125	1	0.321797	0.303	0.6339	0.61512	0.018777	0.042	0.0544	0.000268	0.000371	0.93	0.9918	1	0.0021	0.00361	1
A_52_P212473	Rnf125	1	0.075328	0.423	0.404	0.7516	-0.347609	0.738	0.0686	0.0811	0.00233	0.28	0.9999	1	0.18	0.0151	1
A_65_P05169	Peg3	1	-0.026717	0.0901	0.6317	0.74852	-0.116856	0.855	0.538	0.000177	2.1e-05	0.572	0.9999	1	0.0015	0.000362	1
A_51_P300506	Cox6b2	1	-0.087155	0.164	0.7308	0.98215	-0.251309	0.544	0.257	2.24e-05	2.37e-07	0.221	0.9999	1	0.000279	9.52e-06	1
A_55_P2040011	Itga7	1	-0.05159	0.00576	0.5417	0.59903	-0.057354	0.7	0.966	0.000369	0.000118	0.762	0.9999	1	0.00274	0.00144	1
A_66_P100083	Sbno2	1	-0.162784	0.00874	0.4711	0.64259	-0.171521	0.254	0.951	0.00234	9.65e-05	0.393	0.9999	1	0.0118	0.00122	1
A_55_P1987839	Erbb2ip	1	-0.01116	0.0329	0.705	0.74912	-0.044086	0.919	0.765	7.39e-07	2.68e-07	0.777	0.9999	1	1.66e-05	1.06e-05	1
A_30_P01023191	chr7:144567251-144602440_R	1	0.073922	0.0607	0.7497	0.73645	0.013267	0.484	0.565	1.2e-07	1.64e-07	0.929	0.9999	1	3.75e-06	7.1e-06	1
A_65_P20494	Dirc2	1	-0.032248	-0.0577	0.82	0.79461	0.025412	0.802	0.655	8.35e-07	1.38e-06	0.889	0.9999	1	1.84e-05	4e-05	1
A_55_P1987396	Tbl1xr1	1	-0.004063	-0.0189	1.0227	1.00794	0.014795	0.982	0.915	3.85e-06	4.79e-06	0.953	1	1	6.55e-05	0.00011	1
A_55_P2719014	Ube2e2	1	0.272542	0.0408	0.9811	0.74942	0.231697	0.083	0.789	7.15e-07	3.79e-05	0.288	0.9918	1	1.62e-05	0.000578	1
A_51_P306067	Lpp	1	0.005904	0.0302	0.6358	0.66012	-0.024336	0.968	0.836	0.000172	0.000111	0.906	1	1	0.00147	0.00136	1
A_55_P1986983	Gne	1	0.076462	-0.15	0.6326	0.40636	0.226253	0.49	0.182	4.28e-06	0.00097	0.155	0.9999	1	7.14e-05	0.00762	1
A_55_P2493443	Abca6	1	0.099864	-0.177	0.8757	0.59852	0.277218	0.436	0.172	2.32e-07	6.67e-05	0.132	0.9999	1	6.46e-06	0.000903	1
A_55_P2637356	Plce1	1	0.187516	-0.0683	0.599	0.34312	0.255855	0.13	0.573	3.39e-05	0.00817	0.143	0.9977	1	0.000387	0.0395	1
A_55_P2716761	Lamp2	1	0.075317	-0.0931	0.5886	0.4202	0.168449	0.562	0.474	9.91e-05	0.00297	0.361	0.9999	1	0.000932	0.0183	1
A_55_P2009498	Ccdc28a	1	0.062343	0.228	0.4877	0.65316	-0.165473	0.628	0.0848	0.000719	2.36e-05	0.366	0.9999	1	0.00465	0.000397	1
A_55_P2721250	Mtch2	1	0.024912	0.0385	0.5899	0.60349	-0.013627	0.826	0.733	1.65e-05	1.2e-05	0.932	0.9999	1	0.000218	0.000231	1
A_55_P2729508	6430573F11Rik	1	0.084888	0.256	0.4393	0.61052	-0.171187	0.419	0.02	0.000242	3.14e-06	0.252	0.9999	1	0.00194	7.87e-05	1
A_55_P2112111	Ube2b	1	0.102668	0.0681	0.6444	0.60983	0.034603	0.364	0.546	4.24e-06	9.54e-06	0.828	0.9999	1	7.1e-05	0.000192	1
A_52_P818682	9530006C21Rik	1	0.102482	0.0875	0.9264	0.91132	0.015031	0.385	0.457	1.85e-08	2.51e-08	0.928	0.9999	1	7.95e-07	1.57e-06	1
A_55_P1953758	Serinc2	1	-0.109293	0.285	1.0402	1.43467	-0.394485	0.579	0.155	1.38e-05	8.15e-08	0.164	0.9999	1	0.000188	4.07e-06	1
A_55_P2504940	Cyth1	1	0.311275	0.0726	0.8479	0.60926	0.238658	0.00836	0.511	3.07e-08	7.26e-06	0.134	0.8344	1	1.21e-06	0.000154	1
A_55_P1972720	Pmm1	1	0.018608	0.275	0.6269	0.88287	-0.255944	0.881	0.0347	2.68e-05	1.33e-07	0.154	0.9999	1	0.000321	6.03e-06	1
A_66_P106501	Crp	1	0.170571	0.107	0.7348	0.67139	0.063369	0.133	0.339	4.51e-07	1.94e-06	0.687	0.9983	1	1.1e-05	5.33e-05	1
A_55_P2061278	Sik1	1	0.164552	-0.0757	0.9888	0.74855	0.240227	0.48	0.744	0.000209	0.0031	0.466	0.9999	1	0.00173	0.0188	1
A_55_P2302577	AI426330	1	0.258483	0.0485	0.6649	0.45497	0.209939	0.0484	0.7	1.43e-05	0.00117	0.245	0.9918	1	0.000194	0.00883	1
A_66_P140748	9430083A17Rik	1	0.101556	-0.318	1.0838	0.66391	0.419863	0.612	0.12	9.6e-06	0.00244	0.145	0.9999	1	0.000138	0.0157	1
A_55_P2364703	9430037G07Rik	1	-0.043992	-0.271	0.8043	0.57765	0.226612	0.767	0.0764	9.49e-06	0.00055	0.285	0.9999	1	0.000137	0.0049	1
A_55_P2015495	Abat	1	0.138255	0.0413	0.6712	0.57423	0.096987	0.238	0.721	3.51e-06	3.21e-05	0.554	0.9999	1	6.08e-05	0.000506	1
A_55_P2053077	Chuk	1	0.161682	-0.0501	0.7306	0.51884	0.211796	0.223	0.702	6.37e-06	0.000466	0.258	0.9999	1	9.86e-05	0.00431	1
A_55_P2717957	Pkib	1	0.23882	-0.0204	1.0355	0.77628	0.259225	0.132	0.895	3.73e-07	2.9e-05	0.243	0.998	1	9.49e-06	0.000467	1
A_66_P117978	Pctp	1	0.111382	0.074	0.9621	0.92468	0.03738	0.412	0.584	1.21e-07	2.4e-07	0.845	0.9999	1	3.75e-06	9.62e-06	1
A_55_P2018417	Osbpl3	1	0.317354	0.0857	1.0043	0.77259	0.231682	0.128	0.675	3.61e-05	0.000734	0.424	0.9977	1	0.000408	0.00615	1
A_55_P2005475	Sult1a1	1	0.1597	-0.152	0.7593	0.44801	0.311328	0.169	0.191	3.9e-07	0.000506	0.0619	0.9999	1	9.83e-06	0.0046	1
A_51_P321341	Sult1a1	1	0.121591	-0.0328	0.5856	0.43124	0.154371	0.249	0.753	5.7e-06	0.000291	0.299	0.9999	1	8.97e-05	0.00297	1
A_55_P2503051	Cdo1	1	0.214207	0.0675	0.9661	0.81946	0.146659	0.174	0.663	1.15e-06	1.37e-05	0.505	0.9999	1	2.42e-05	0.000255	1
A_51_P489452	Cdo1	1	0.167169	0.0765	0.8551	0.76445	0.09062	0.192	0.545	2.94e-07	1.84e-06	0.612	0.9999	1	7.81e-06	5.08e-05	1
A_51_P184849	Pfkfb2	1	0.409784	-0.0676	1.0703	0.59284	0.477427	0.00409	0.607	1.07e-08	0.000109	0.0154	0.7095	1	5.05e-07	0.00134	1
A_55_P2740265	Got1	1	-0.280168	-0.0878	1.7024	1.89476	-0.192331	0.277	0.731	3.77e-07	5.83e-08	0.595	0.9999	1	9.58e-06	3.11e-06	1
A_66_P120058	Got1	1	-0.24219	-0.143	1.8601	1.95943	-0.099367	0.364	0.591	1.59e-07	6.34e-08	0.791	0.9999	1	4.71e-06	3.33e-06	1
A_55_P1958434	Got1	1	-0.029941	-0.0965	1.9278	1.8613	0.06654	0.906	0.705	4.06e-08	7.66e-08	0.853	0.9999	1	1.5e-06	3.87e-06	1
A_51_P249335	Sds	1	0.077825	-0.247	1.4393	1.1144	0.324922	0.729	0.277	7.57e-07	3.32e-05	0.311	0.9999	1	1.7e-05	0.00052	1
A_55_P2024046	Slc16a5	1	0.210524	0.0856	2.1866	2.0617	0.124922	0.373	0.716	7.63e-10	2.47e-09	0.707	0.9999	1	5.88e-08	2.54e-07	1
A_52_P30027	Slc16a5	1	0.164482	-0.00764	1.6621	1.48998	0.172124	0.402	0.969	4.5e-09	3.55e-08	0.534	0.9999	1	2.49e-07	2.05e-06	1
A_51_P464182	Mat1a	1	0.04767	-0.148	1.1695	0.97371	0.195806	0.745	0.317	1.61e-08	4.19e-07	0.349	0.9999	1	7.09e-07	1.51e-05	1
A_65_P14983	5031439G07Rik	1	-0.046514	-0.0849	0.7151	0.67678	0.038337	0.674	0.444	6.19e-07	1.51e-06	0.806	0.9999	1	1.43e-05	4.31e-05	1
A_55_P2717852	Asl	1	0.359853	-0.199	1.9526	1.39349	0.559128	0.106	0.362	1.54e-09	7.23e-07	0.0772	0.9918	1	1.03e-07	2.33e-05	1
A_51_P462385	G6pc	1	0.500236	-0.0333	1.8496	1.31605	0.533561	0.0193	0.869	1.15e-09	5.96e-07	0.0712	0.9131	1	8.17e-08	2.01e-05	1
A_55_P2907381	Atg2a	1	0.15906	0.0504	0.665	0.55631	0.108687	0.131	0.626	6.64e-07	1.03e-05	0.458	0.9977	1	1.52e-05	0.000205	1
A_55_P2129363	Gm3807	1	0.183974	0.0707	0.8448	0.73151	0.11327	0.047	0.43	5.35e-10	9.19e-09	0.372	0.9918	1	4.35e-08	7.18e-07	1
A_55_P2813676	Cirbp	1	-0.064149	-0.0188	1.2483	1.29363	-0.0453	0.75	0.925	1.29e-06	7.24e-07	0.874	0.9999	1	2.66e-05	2.33e-05	1
A_55_P1973838	Slc6a9	1	0.040973	-0.0334	0.6374	0.56306	0.074352	0.685	0.741	9.49e-07	6.43e-06	0.603	0.9999	1	2.04e-05	0.00014	1
A_55_P2263053	Hal	1	0.000929	0.2	0.8075	1.00649	-0.198976	0.995	0.179	7.3e-06	2.2e-07	0.339	1	1	0.00011	8.95e-06	1
A_66_P125129	Gm33543	1	-0.142144	-0.205	1.2399	1.17674	0.063123	0.54	0.377	1.11e-05	2.3e-05	0.847	0.9999	1	0.000157	0.00039	1
A_51_P493886	Gpt2	1	0.167398	-0.0197	0.7209	0.53387	0.187079	0.253	0.892	3.11e-05	0.000952	0.364	0.9999	1	0.000361	0.00751	1
A_51_P210560	Pptc7	1	0.069807	-0.319	1.5065	1.11774	0.38877	0.57	0.0142	2.03e-12	1.16e-09	0.0319	0.9999	1	6.54e-10	1.41e-07	1
A_51_P428578	Fam134b	1	0.107621	-0.53	2.0344	1.39655	0.637895	0.565	0.00805	2.85e-11	5.12e-08	0.0217	0.9999	1	4.32e-09	2.79e-06	1
A_52_P430628	Rabggtb	1	-0.054168	-0.14	0.854	0.76862	0.085361	0.471	0.071	1.07e-11	1.02e-10	0.423	0.9999	1	2.14e-09	2.1e-08	1
A_51_P483118	Hmga1	1	-0.134822	-0.104	0.7931	0.82367	-0.030614	0.167	0.282	7.99e-09	3.84e-09	0.821	0.9999	1	3.98e-07	3.52e-07	1
A_66_P121676	Ccnl1	1	0.173323	-0.0358	0.8145	0.60531	0.209152	0.0743	0.704	3.34e-09	7.07e-07	0.125	0.9918	1	1.95e-07	2.3e-05	1
A_55_P2105359	Tmed5	1	0.120102	-0.225	1.3964	1.05088	0.345547	0.412	0.13	4.2e-10	9.77e-08	0.102	0.9999	1	3.55e-08	4.71e-06	1
A_55_P2090633	Ptp4a1	1	0.039175	-0.245	1.066	0.78196	0.284077	0.753	0.057	3.9e-09	9.96e-07	0.114	0.9999	1	2.2e-07	3.02e-05	1
A_55_P1956087	Ctcfl	1	0.134608	-0.0381	1.4319	1.25923	0.172695	0.291	0.763	1.22e-11	1.88e-10	0.338	0.9999	1	2.37e-09	3.25e-08	1
A_52_P78373	Sorbs3	1	0.039012	0.0247	1.2473	1.23297	0.014291	0.799	0.872	1.05e-08	1.31e-08	0.947	0.9999	1	4.98e-07	9.43e-07	1
A_55_P2084860	Slc8b1	1	0.161267	0.0375	0.9391	0.81531	0.123757	0.124	0.714	1.06e-09	1.66e-08	0.396	0.9977	1	7.64e-08	1.13e-06	1
A_52_P656714	Map3k5	1	0.015693	-0.0938	1.014	0.90454	0.109487	0.89	0.41	1.69e-09	1.54e-08	0.496	0.9999	1	1.11e-07	1.07e-06	1
A_52_P41292	Map3k5	1	-0.060121	-0.086	1.0647	1.03882	0.025895	0.551	0.396	5.36e-11	9.04e-11	0.856	0.9999	1	6.79e-09	1.89e-08	1
A_51_P442097	Slc41a3	1	0.019389	-0.292	1.9881	1.67677	0.311316	0.922	0.148	1.63e-10	5.03e-09	0.272	0.9999	1	1.61e-08	4.29e-07	1
A_52_P135873	TC1574886	1	0.153453	-0.18	1.0854	0.75226	0.333187	0.157	0.0998	1.17e-10	1.41e-07	0.0341	0.9983	1	1.23e-08	6.27e-06	1
A_66_P119621	Tdo2	1	0.035665	-0.0852	0.9185	0.79762	0.120845	0.761	0.47	2.29e-08	2.82e-07	0.469	0.9999	1	9.46e-07	1.1e-05	1
A_52_P384069	Gpcpd1	1	-0.331533	-0.336	2.0679	2.0636	0.004306	0.124	0.119	2.59e-10	2.71e-10	0.988	0.9977	1	2.37e-08	4.34e-08	1
A_55_P2497738	Gpcpd1	1	-0.287572	-0.173	2.6463	2.7606	-0.114293	0.193	0.428	2.54e-12	9.84e-13	0.71	0.9999	1	7.6e-10	6.12e-10	1
A_55_P1976351	Gpcpd1	1	-0.227667	-0.278	2.4708	2.42002	0.050758	0.332	0.237	4.92e-11	7.64e-11	0.877	0.9999	1	6.54e-09	1.67e-08	1
A_66_P100657	Xpa	1	-0.125105	0.0688	0.6095	0.80337	-0.193904	0.134	0.402	5.33e-08	2.46e-10	0.102	0.9983	1	1.89e-06	4.06e-08	1
A_52_P407755	Gpcpd1	1	-0.009111	-0.448	2.6141	2.17508	0.438976	0.961	0.0234	1.24e-13	7.75e-12	0.107	1	1	6.91e-11	3.14e-09	1
A_55_P2399499	B930025P03Rik	1	0.036245	-0.229	2.4931	2.22827	0.264884	0.847	0.231	3.78e-13	4.69e-12	0.324	0.9999	1	1.68e-10	2.13e-09	1
A_52_P24753	B930025P03Rik	1	0.027817	-0.264	1.4135	1.12127	0.292245	0.863	0.111	2.75e-09	2e-07	0.208	0.9999	1	1.65e-07	8.26e-06	1
A_51_P294288	Rhbdd2	1	-0.151165	-0.0982	0.9355	0.98844	-0.052916	0.176	0.375	4.56e-09	1.54e-09	0.734	0.9999	1	2.5e-07	1.75e-07	1
A_51_P520980	Crtc2	1	-0.060158	-0.00719	0.5796	0.63255	-0.052969	0.498	0.935	5.21e-07	1.17e-07	0.673	0.9999	1	1.24e-05	5.46e-06	1
A_66_P127942	Gm41830	1	0.008401	-0.14	0.8937	0.74502	0.148642	0.943	0.239	3.86e-08	8.94e-07	0.375	0.9999	1	1.44e-06	2.77e-05	1
A_55_P2716002	Slc4a4	1	0.050296	-0.169	0.6675	0.44841	0.21912	0.531	0.0428	6.86e-09	6.07e-06	0.0615	0.9999	1	3.51e-07	0.000134	1
A_52_P72839	Sec23a	1	0.090648	-0.11	0.6593	0.45845	0.200869	0.345	0.253	2.06e-07	4.9e-05	0.144	0.9999	1	5.89e-06	0.000709	1
A_52_P241484	Rcl1	1	0.045546	-0.131	0.997	0.82057	0.176412	0.706	0.284	8.31e-09	2.82e-07	0.307	0.9999	1	4.09e-07	1.1e-05	1
A_52_P827085	Ctcflos	1	0.174535	-0.171	1.4485	1.10313	0.345392	0.181	0.19	1.36e-11	3.82e-09	0.0657	0.9999	1	2.56e-09	3.52e-07	1
A_55_P2116650	AK144717	1	0.159955	-0.0459	1.0148	0.80898	0.205819	0.228	0.726	2.64e-08	1.32e-06	0.271	0.9999	1	1.06e-06	3.83e-05	1
A_51_P337065	Pdpr	1	-0.09028	-0.0315	0.569	0.62782	-0.058826	0.372	0.754	5.01e-06	1.09e-06	0.679	0.9999	1	8.09e-05	3.28e-05	1
A_30_P01026510	chr6:31170350-31287353_F	1	-0.17128	0.000588	0.6403	0.81216	-0.171868	0.12	0.996	2.39e-06	4.32e-08	0.264	0.9967	1	4.42e-05	2.42e-06	1
A_52_P307142	2210408F21Rik	1	-0.07245	0.0919	0.6098	0.77415	-0.164391	0.55	0.449	2.66e-05	7.61e-07	0.341	0.9999	1	0.000318	2.43e-05	1
A_30_P01022038	chr6:31233512-31241062_F	1	-0.121118	-0.0255	0.7169	0.81251	-0.095583	0.25	0.806	2.16e-07	2.3e-08	0.517	0.9999	1	6.14e-06	1.47e-06	1
A_55_P2500832	Upp2	1	-0.011498	0.204	0.8089	1.02467	-0.215734	0.947	0.243	6.79e-05	2.5e-06	0.38	0.9999	1	0.000683	6.55e-05	1
A_52_P286520	Slc23a2	1	-0.088327	-0.0284	0.5474	0.6074	-0.059956	0.371	0.772	6.36e-06	1.29e-06	0.666	0.9999	1	9.84e-05	3.77e-05	1
A_55_P2165869	Cebpb	1	0.145434	0.0589	1.1709	1.08433	0.086559	0.448	0.757	1.47e-06	4.78e-06	0.748	0.9999	1	2.98e-05	0.00011	1
A_30_P01017605	chr4:86267450-86277650_F	1	0.037992	-0.0585	0.8196	0.72308	0.096542	0.778	0.664	1.73e-06	1.13e-05	0.613	0.9999	1	3.43e-05	0.00022	1
A_51_P314285	Tmem86a	1	-0.227139	-0.152	0.7374	0.81224	-0.074791	0.186	0.371	0.000162	4.99e-05	0.755	0.9999	1	0.0014	0.000719	1
A_55_P2817757	Hip1r	1	-0.163194	-0.308	0.7236	0.579	0.144567	0.265	0.0413	2.98e-05	0.000423	0.482	0.9999	1	0.00035	0.00401	1
A_51_P246317	Mt2	1	-0.465227	-0.238	5.5073	5.73471	-0.227383	0.604	0.791	1.47e-06	7.65e-07	0.858	0.9999	1	2.98e-05	2.43e-05	1
A_66_P111660	Mt1	1	-0.290509	-0.276	3.9801	3.99448	-0.014412	0.655	0.671	1.51e-06	1.43e-06	0.987	0.9999	1	3.06e-05	4.1e-05	1
A_55_P1999902	Pip5k1a	1	-0.522588	-0.663	4.9756	4.83513	0.140438	0.543	0.441	3.53e-06	5.41e-06	0.908	0.9999	1	6.11e-05	0.000121	1
A_55_P2825586	Zfp746	1	0.010103	-0.00102	0.5993	0.58815	0.01112	0.952	0.995	0.00139	0.00164	0.963	0.9999	1	0.00786	0.0115	1
A_51_P266618	Cyp8b1	1	0.059818	0.198	1.0811	1.2192	-0.138137	0.836	0.494	0.00082	0.000233	0.735	0.9999	1	0.00518	0.00247	1
A_51_P496309	Rfx4	1	-0.161268	-0.0432	0.6736	0.79173	-0.118098	0.241	0.751	3.29e-05	3.32e-06	0.54	0.9999	1	0.000379	8.23e-05	1
A_55_P2802310	Optn	1	-0.109371	0.133	0.4451	0.6877	-0.242562	0.346	0.253	0.000603	2.3e-06	0.145	0.9999	1	0.00405	6.12e-05	1
A_51_P172155	Hal	1	-0.100613	0.192	0.3942	0.687	-0.292833	0.471	0.174	0.00811	3.41e-05	0.144	0.9999	1	0.0314	0.000532	1
A_51_P117477	Slc27a1	1	-0.028466	0.0372	0.9575	1.02312	-0.065628	0.844	0.798	4.5e-07	1.45e-07	0.749	0.9999	1	1.1e-05	6.42e-06	1
A_55_P2102862	Inca1	1	0.018807	-0.0134	0.9212	0.88894	0.032226	0.884	0.917	1.17e-07	2.18e-07	0.86	0.9999	1	3.68e-06	8.89e-06	1
A_52_P320279	Inca1	1	0.065016	0.0171	0.9176	0.86968	0.047946	0.72	0.925	2.47e-05	5e-05	0.851	0.9999	1	0.000301	0.00072	1
A_51_P138760	Abcd4	1	0.019081	-0.0636	0.8258	0.74317	0.082684	0.895	0.66	4.41e-06	2e-05	0.686	0.9999	1	7.31e-05	0.000349	1
A_55_P2728202	Fgf1	1	0.006657	-0.0983	0.643	0.53803	0.104999	0.957	0.425	1.56e-05	0.000152	0.546	0.9999	1	0.000208	0.00176	1
A_51_P447329	Slc25a22	1	0.026363	-0.0858	1.7084	1.59627	0.112164	0.892	0.66	2.62e-09	9.77e-09	0.685	0.9999	1	1.59e-07	7.44e-07	1
A_66_P103978	Slc25a22	1	-0.008041	-0.0944	1.5553	1.46896	0.086361	0.966	0.623	1.12e-08	3.26e-08	0.75	1	1	5.24e-07	1.92e-06	1
A_55_P2739828	Slc25a22	1	0.137002	-0.0575	1.5276	1.33309	0.194491	0.438	0.744	3.03e-09	4e-08	0.436	0.9999	1	1.79e-07	2.27e-06	1
A_66_P134002	Cdip1	1	0.051768	0.0161	0.953	0.91729	0.035667	0.727	0.913	6.96e-07	1.29e-06	0.865	0.9999	1	1.59e-05	3.76e-05	1
A_52_P225584	Abhd15	1	-0.043856	-0.0486	0.6269	0.62213	0.004725	0.707	0.677	1.07e-05	1.2e-05	0.977	0.9999	1	0.000152	0.000231	1
A_51_P245485	Optn	1	-0.077317	0.00836	0.6864	0.77204	-0.08568	0.482	0.939	1.08e-06	1.5e-07	0.581	0.9999	1	2.28e-05	6.56e-06	1
A_55_P2727208	LOC102633456	1	0.076798	-0.182	1.0504	0.79128	0.259163	0.643	0.275	8.49e-07	5.2e-05	0.273	0.9999	1	1.87e-05	0.000741	1
A_66_P107715	1700029I15Rik	1	0.066975	-0.0352	0.7316	0.62934	0.102218	0.652	0.812	3.5e-05	0.000219	0.626	0.9999	1	0.000397	0.00236	1
A_51_P144052	Aim1	1	-0.129134	-0.0881	0.7609	0.80202	-0.041072	0.491	0.638	0.00035	0.000196	0.876	0.9999	1	0.00263	0.00215	1
A_55_P2905225	Asl	1	0.060756	-0.18	0.6205	0.37982	0.240715	0.647	0.182	6.89e-05	0.00759	0.206	0.9999	1	0.00069	0.0373	1
A_52_P237176	Kiss1	1	0.010489	-0.287	1.3573	1.0598	0.297467	0.948	0.0829	5.35e-09	4.66e-07	0.198	0.9999	1	2.83e-07	1.65e-05	1
A_55_P2069765	Kiss1	1	0.009993	-0.191	1.4586	1.25739	0.201255	0.951	0.246	1.64e-09	2.83e-08	0.385	0.9999	1	1.08e-07	1.74e-06	1
A_55_P1999666	Cntrl	1	0.037229	-0.366	1.604	1.20106	0.402993	0.859	0.0907	3.63e-08	4.53e-06	0.183	0.9999	1	1.38e-06	0.000106	1
A_55_P2737039	Akna	1	-0.044666	-0.104	0.7774	0.71776	0.05966	0.743	0.445	4.47e-06	1.42e-05	0.757	0.9999	1	7.4e-05	0.000263	1
A_55_P2103412	Golt1a	1	-0.145901	-0.313	1.017	0.85021	0.166821	0.397	0.0761	2.44e-06	3.19e-05	0.492	0.9999	1	4.5e-05	0.000504	1
A_55_P2013043	Serpinb6b	1	-0.256288	0.163	0.319	0.73875	-0.419768	0.142	0.343	0.0708	0.000181	0.0914	0.9983	1	0.163	0.00201	1
A_52_P278497	Eif4ebp3	1	-0.659852	-0.43	0.7941	1.02434	-0.230193	0.0341	0.157	0.0122	0.00182	0.586	0.9783	1	0.0432	0.0125	1
A_52_P491569	1700017B05Rik	1	-0.383513	-0.429	0.626	0.58092	0.045122	0.112	0.0773	0.0124	0.0194	0.892	0.9918	1	0.0437	0.0756	1
A_52_P87900	Fam107a	1	-0.097754	-0.766	1.7034	1.03477	0.668586	0.695	0.00449	2.46e-07	0.000277	0.066	0.9999	1	6.79e-06	0.00285	1
A_51_P365008	Tns1	1	-0.003246	-0.262	0.8138	0.55497	0.258868	0.981	0.0663	2.82e-06	0.000403	0.192	1	1	5.07e-05	0.00385	1
A_30_P01020772	chr5:136129679-136148860_R	1	0.096047	-0.388	0.7552	0.27086	0.484319	0.488	0.00857	8.38e-06	0.0579	0.0187	0.9999	1	0.000124	0.166	1
A_51_P151484	Atp1b1	1	-0.09281	-0.457	0.8061	0.44195	0.364197	0.573	0.00934	3.83e-05	0.0116	0.126	0.9999	1	0.000429	0.0518	1
A_52_P251623	Fam222a	1	0.256847	-0.188	0.8033	0.35829	0.445039	0.232	0.378	0.000729	0.0995	0.146	0.9999	1	0.0047	0.241	1
A_55_P2085940	Dot1l	1	0.002252	-0.00185	0.7156	0.71152	0.004098	0.986	0.989	8.26e-06	8.97e-06	0.982	1	1	0.000122	0.000182	1
A_66_P122403	Gm16157	1	-0.081657	-0.0494	0.5979	0.6302	-0.032266	0.481	0.669	1.83e-05	8.73e-06	0.843	0.9999	1	0.000236	0.000179	1
A_55_P2315012	4930458D05Rik	1	-0.076392	0.00103	0.5111	0.58855	-0.077419	0.512	0.993	0.000144	2.44e-05	0.638	0.9999	1	0.00127	0.000407	1
A_52_P193925	Sulf2	1	0.090086	0.0475	0.9403	0.89772	0.042575	0.55	0.752	1.1e-06	2.28e-06	0.841	0.9999	1	2.32e-05	6.08e-05	1
A_51_P431737	Cth	1	0.093124	0.155	0.8146	0.87609	-0.061525	0.518	0.286	4.95e-06	1.62e-06	0.762	0.9999	1	8.01e-05	4.56e-05	1
A_55_P2909355	Btg2	1	-0.08673	-0.083	0.8695	0.87331	-0.003773	0.675	0.688	0.000241	0.000229	0.99	0.9999	1	0.00194	0.00245	1
A_52_P31543	Btg2	1	-0.017258	-0.0163	0.918	0.91889	-0.000937	0.947	0.95	0.00136	0.00134	0.998	0.9999	1	0.00773	0.00981	1
A_51_P343517	Ly6d	1	-0.175223	-0.0239	0.4629	0.61428	-0.151349	0.415	0.911	0.0378	0.00744	0.617	0.9999	1	0.102	0.0368	1
A_55_P2599617	Aass	1	-0.144919	-0.444	1.4188	1.11997	0.298803	0.482	0.0382	2.1e-07	8.87e-06	0.308	0.9999	1	5.98e-06	0.000181	1
A_51_P170807	LOC102641377	1	-0.245285	-0.336	1.201	1.1104	0.090558	0.158	0.0573	1.51e-07	5.73e-07	0.707	0.9983	1	4.54e-06	1.95e-05	1
A_55_P2106039	Map3k6	1	-0.240589	-0.452	1.3834	1.17222	0.211129	0.21	0.0231	7.66e-08	1.26e-06	0.432	0.9999	1	2.59e-06	3.71e-05	1
A_51_P379822	Slain2	1	-0.007753	-0.167	0.6798	0.52049	0.159312	0.941	0.121	6.6e-07	3.45e-05	0.29	0.9999	1	1.52e-05	0.000536	1
A_51_P483544	Aass	1	-0.084232	-0.114	1.2827	1.25294	0.029724	0.63	0.515	7.04e-08	1.07e-07	0.904	0.9999	1	2.42e-06	5.12e-06	1
A_66_P130532	Ctsl	1	-0.009149	-0.00948	0.9162	0.91589	0.000328	0.961	0.96	4.19e-05	4.2e-05	0.999	1	1	0.000461	0.000624	1
A_52_P398998	Gfra1	1	-0.136903	-0.129	0.8779	0.88545	-0.007528	0.462	0.487	6.01e-05	5.4e-05	0.977	0.9999	1	0.000619	0.000763	1
A_55_P2071952	Wdr92	1	-0.082234	-0.178	1.1336	1.03755	0.096006	0.695	0.399	1.02e-05	3.43e-05	0.746	0.9999	1	0.000145	0.000534	1
A_55_P1957213	3930401B19Rik	1	-0.056895	-0.109	1.4444	1.39229	0.052094	0.784	0.6	1.87e-07	3.51e-07	0.859	0.9999	1	5.44e-06	1.31e-05	1
A_55_P2018249	Lmo4	1	-0.033736	-0.303	0.8177	0.54816	0.269577	0.803	0.0322	1.91e-06	0.00037	0.167	0.9999	1	3.71e-05	0.0036	1
A_52_P49797	BE944806	1	-0.293096	-0.185	0.7445	0.85279	-0.108253	0.0859	0.27	0.000115	2.03e-05	0.645	0.9918	1	0.00106	0.000353	1
A_52_P664506	Abhd2	1	0.051787	-0.121	0.8481	0.67566	0.172464	0.687	0.352	4.61e-07	1.5e-05	0.347	0.9999	1	1.12e-05	0.000275	1
A_55_P2844759	Wdr92	1	0.031917	-0.0495	0.6747	0.59332	0.081427	0.787	0.675	4.45e-06	2.75e-05	0.626	0.9999	1	7.35e-05	0.000447	1
A_55_P2105843	Mbd1	1	0.147815	-0.262	0.9927	0.58339	0.409322	0.357	0.109	1.17e-06	0.00102	0.0779	0.9999	1	2.46e-05	0.00795	1
A_52_P431159	Il1rn	1	-0.206706	-0.139	1.2226	1.29045	-0.067889	0.333	0.514	3.83e-06	1.67e-06	0.821	0.9999	1	6.53e-05	4.66e-05	1
A_66_P118891	Mcpt-ps1	1	0.118308	-0.14	0.6114	0.35303	0.258351	0.328	0.249	2.29e-05	0.0063	0.136	0.9999	1	0.000284	0.0325	1
A_30_P01019445	chr18:35967933-35986564_F	1	0.044808	-0.155	0.7785	0.57832	0.200192	0.718	0.217	1.04e-06	7.24e-05	0.259	0.9999	1	2.21e-05	0.000967	1
A_55_P1964038	ENSMUST00000071522	1	0.05939	-0.348	0.8477	0.44068	0.407014	0.716	0.0411	1.8e-05	0.0114	0.0869	0.9999	1	0.000234	0.051	1
A_51_P378550	Oplah	1	-0.031076	-0.0993	0.8561	0.78783	0.068244	0.77	0.354	1.31e-08	6.05e-08	0.65	0.9999	1	5.9e-07	3.18e-06	1
A_51_P454008	Lbp	1	-0.159064	-0.336	1.5015	1.32473	0.176721	0.451	0.118	1.16e-07	9.62e-07	0.553	0.9999	1	3.66e-06	2.94e-05	1
A_52_P578581	Igsf11	1	-0.135693	-0.0796	0.5768	0.63289	-0.056076	0.212	0.46	1.07e-05	2.71e-06	0.711	0.9999	1	0.000151	7.03e-05	1
A_51_P247928	Clmn	1	0.05234	0.0237	0.5864	0.55778	0.028598	0.659	0.841	3.41e-05	6.48e-05	0.864	0.9999	1	0.000389	0.000884	1
A_52_P112110	Tmem82	1	-0.044559	-0.0612	0.8825	0.86584	0.016632	0.738	0.646	4.21e-07	5.77e-07	0.93	0.9999	1	1.04e-05	1.96e-05	1
A_55_P2506040	Grn	1	-0.069381	-0.0924	0.8537	0.83066	0.022988	0.674	0.576	1.83e-05	2.66e-05	0.921	0.9999	1	0.000237	0.000435	1
A_52_P144032	Rbpms	1	-0.085309	-0.046	0.6357	0.67503	-0.03932	0.471	0.697	1.05e-05	4.35e-06	0.814	0.9999	1	0.000149	0.000102	1
A_52_P176160	Ahcy	1	-0.032227	-0.11	0.6349	0.5576	0.077337	0.806	0.407	4.62e-05	0.000221	0.678	0.9999	1	0.0005	0.00237	1
A_52_P553890	Itgb3	1	-0.117927	-0.354	0.8346	0.5989	0.23571	0.456	0.0317	1.32e-05	0.000703	0.294	0.9999	1	0.000181	0.00595	1
A_66_P108740	Sdsl	1	-0.029478	-0.382	0.6539	0.30117	0.352752	0.819	0.00595	2.44e-05	0.026	0.0614	0.9999	1	0.000297	0.0932	1
A_55_P2745467	Epb4.1	1	-0.05691	-0.294	0.6502	0.41304	0.237118	0.713	0.066	0.000248	0.0122	0.284	0.9999	1	0.00198	0.0536	1
A_51_P172853	Cd14	1	-0.104056	-0.218	0.6999	0.58558	0.11435	0.604	0.28	0.00156	0.00655	0.686	0.9999	1	0.00862	0.0335	1
A_55_P2804638	Cd14	1	-0.272927	-0.124	0.4485	0.59769	-0.149171	0.187	0.544	0.0348	0.00635	0.605	0.9999	1	0.0955	0.0327	1
A_55_P2506130	Pla2g7	1	-0.188749	-0.0781	0.4929	0.60352	-0.110608	0.288	0.657	0.00886	0.00186	0.657	0.9999	1	0.0336	0.0127	1
A_51_P231042	Cd163	1	0.013501	-0.366	0.7191	0.33932	0.379782	0.941	0.0533	0.000501	0.072	0.15	0.9999	1	0.00349	0.193	1
A_66_P119034	Pla2g7	1	0.011132	-0.298	0.6607	0.35118	0.309537	0.942	0.0608	0.000193	0.0293	0.162	0.9999	1	0.00161	0.102	1
A_52_P117352	Gja4	1	-0.114377	-0.188	0.8498	0.77578	0.074054	0.508	0.279	3.52e-05	0.000111	0.761	0.9999	1	0.000399	0.00136	1
A_51_P244408	Acer2	1	-0.003586	-0.309	0.8045	0.49885	0.305676	0.98	0.0426	8.05e-06	0.00198	0.148	1	1	0.00012	0.0133	1
A_51_P254646	Jdp2	1	0.002691	-0.254	0.865	0.60872	0.256254	0.988	0.163	4.48e-05	0.00196	0.315	1	1	0.000487	0.0132	1
A_51_P233583	Clec1b	1	0.059867	-0.165	0.6059	0.38089	0.224961	0.667	0.241	0.000164	0.0103	0.258	0.9999	1	0.00141	0.0473	1
A_51_P326191	Serpina3g	1	0.019572	0.0963	0.5381	0.61489	-0.076773	0.899	0.534	0.00163	0.000448	0.726	0.9999	1	0.00893	0.00418	1
A_55_P2104975	Serpina3f	1	-0.09943	0.0569	0.4542	0.61056	-0.15634	0.47	0.678	0.0025	0.000127	0.423	0.9999	1	0.0124	0.00152	1
A_52_P676635	Trpm2	1	0.152061	-0.125	0.6182	0.34085	0.277323	0.32	0.411	0.000343	0.0316	0.203	0.9999	1	0.00258	0.108	1
A_51_P464918	Mefv	1	0.035343	-0.317	0.6597	0.30785	0.351881	0.821	0.0504	0.000228	0.0566	0.119	0.9999	1	0.00185	0.163	1
A_51_P371750	Marco	1	0.435979	0.102	1.1027	0.76847	0.334222	0.273	0.796	0.00876	0.0589	0.549	0.9999	1	0.0333	0.167	1
A_55_P1954633	Ssh2	1	0.125234	-0.0696	0.6367	0.44186	0.194853	0.38	0.623	0.000113	0.00405	0.335	0.9999	1	0.00104	0.0231	1
A_52_P670026	Rsad2	1	0.10976	-0.0228	0.6072	0.47461	0.132585	0.48	0.883	0.000513	0.00462	0.546	0.9999	1	0.00355	0.0257	1
A_52_P129756	Alas1	1	-0.900562	-0.0433	0.5046	1.36185	-0.857221	0.00214	0.871	0.0672	2.25e-05	0.0301	0.593	1	0.157	0.000383	1
A_66_P109200	Alas1	1	-1.02804	-0.138	0.5373	1.42702	-0.889696	0.000853	0.616	0.0595	1.84e-05	0.0293	0.5739	1	0.143	0.000326	1
A_55_P2083649	Alas1	1	-0.63016	-0.0802	0.3814	0.93129	-0.549928	0.000947	0.639	0.0327	8.86e-06	0.0297	0.584	1	0.0912	0.000181	1
A_66_P119518	Tuba8	1	-0.3288	-0.199	0.549	0.67837	-0.129357	0.133	0.355	0.0155	0.0036	0.67	0.9983	1	0.0519	0.0211	1
A_51_P114314	Dusp8	1	-0.186512	-0.169	0.9341	0.95179	-0.017695	0.346	0.393	5.7e-05	4.49e-05	0.949	0.9999	1	0.000594	0.000657	1
A_51_P263246	Dusp8	1	-0.201127	-0.234	0.8105	0.77778	0.032743	0.256	0.188	7.84e-05	0.000129	0.895	0.9999	1	0.000767	0.00154	1
A_51_P354652	Slc25a30	1	-0.67231	0.0168	0.8016	1.49069	-0.68911	0.00244	0.934	0.000465	6.77e-08	0.0221	0.6122	1	0.00329	3.51e-06	1
A_52_P193533	Slc25a30	1	-0.742696	0.0264	0.9422	1.7113	-0.769144	0.00901	0.921	0.00138	6.88e-07	0.0488	0.84	1	0.00785	2.25e-05	1
A_65_P11200	AV000840	1	-0.74183	-0.339	1.0608	1.46357	-0.402803	0.00667	0.189	0.000266	3.99e-06	0.268	0.7973	1	0.00209	9.56e-05	1
A_55_P2000833	E2f8	1	-0.719295	-0.309	0.6901	1.1005	-0.410415	0.0446	0.373	0.0533	0.00336	0.402	0.9918	1	0.131	0.02	1
A_55_P2027496	Adck5	1	-0.367918	0.06	0.3276	0.75558	-0.427942	0.00971	0.653	0.0197	4.97e-06	0.03	0.84	1	0.0622	0.000113	1
A_51_P457430	Adck5	1	-0.385539	-0.0252	0.2908	0.65115	-0.360333	0.0171	0.869	0.0657	0.000213	0.104	0.9111	1	0.154	0.0023	1
A_55_P2085979	Igf1	1	-0.588902	-0.0751	0.1347	0.64849	-0.513754	0.0136	0.738	0.55	0.00724	0.115	0.8626	1	0.695	0.036	1
A_51_P193176	Slc25a25	1	0.262067	-0.19	1.6117	1.15977	0.451944	0.273	0.425	2.67e-07	3.83e-05	0.184	0.9999	1	7.27e-06	0.000583	1
A_55_P2046198	Slc25a25	1	0.285822	-0.175	1.7359	1.2752	0.460725	0.275	0.501	3.57e-07	3.66e-05	0.215	0.9999	1	9.16e-06	0.000562	1
A_51_P193173	Slc25a25	1	0.365916	-0.165	1.7506	1.2199	0.530729	0.108	0.461	2.02e-08	8.18e-06	0.1	0.9918	1	8.57e-07	0.000169	1
A_52_P359088	Slc25a25	1	0.146128	0.0195	1.1347	1.00801	0.126674	0.483	0.925	8.44e-06	4.27e-05	0.666	0.9999	1	0.000124	0.000631	1
A_51_P228574	Tat	1	0.395714	-0.313	1.1661	0.45736	0.708722	0.00346	0.0172	6.59e-10	0.000975	0.000387	0.685	1	5.17e-08	0.00765	0.936
A_66_P134151	Gm40812	1	-0.047349	0.0201	0.9279	0.99534	-0.067492	0.822	0.924	0.000142	6.04e-05	0.82	0.9999	1	0.00126	0.000835	1
A_52_P222230	Gm42102	1	0.131006	-0.0607	1.1753	0.98357	0.191752	0.525	0.768	4.41e-06	5.21e-05	0.511	0.9999	1	7.31e-05	0.000742	1
A_52_P641684	Nfia	1	0.118598	-0.207	0.6306	0.30544	0.325128	0.377	0.129	6.01e-05	0.0287	0.093	0.9999	1	0.000619	0.1	1
A_55_P2913711	Akap11	1	0.095836	-0.339	0.7015	0.26629	0.435158	0.564	0.0487	0.000229	0.117	0.0721	0.9999	1	0.00186	0.269	1
A_55_P2094626	Ralgps1	1	0.137147	0.00514	1.0859	0.95389	0.132003	0.249	0.965	8.97e-10	1.13e-08	0.43	0.9999	1	6.67e-08	8.35e-07	1
A_55_P2718453	Phip	1	0.110078	-0.0797	1.1645	0.97476	0.189748	0.345	0.493	1.56e-10	5.59e-09	0.252	0.9999	1	1.55e-08	4.66e-07	1
A_55_P1982156	Nelfcd	1	0.103318	-0.0388	0.9071	0.76498	0.142108	0.339	0.717	5.05e-09	1.18e-07	0.352	0.9999	1	2.73e-07	5.51e-06	1
A_30_P01017943	chr5:105072936-105074001_F	1	0.137369	0.0548	0.8632	0.78063	0.082605	0.208	0.611	1.41e-08	8.89e-08	0.588	0.9999	1	6.3e-07	4.37e-06	1
A_55_P2161675	Zfp133-ps	1	0.201664	0.00838	1.0238	0.83054	0.193288	0.0756	0.939	7.89e-10	4.43e-08	0.221	0.9918	1	5.99e-08	2.47e-06	1
A_55_P2289800	Fryl	1	0.127319	-0.081	1.1399	0.93156	0.208346	0.396	0.587	3.39e-08	1.1e-06	0.327	0.9999	1	1.32e-06	3.29e-05	1
A_55_P2109589	Slc1a4	1	0.084571	-0.0112	1.1948	1.09905	0.095796	0.555	0.937	6.48e-09	3.13e-08	0.636	0.9999	1	3.35e-07	1.86e-06	1
A_55_P2513505	Kansl3	1	0.037201	-0.0495	0.9205	0.83383	0.08666	0.771	0.699	1.04e-07	5.65e-07	0.633	0.9999	1	3.36e-06	1.93e-05	1
A_66_P104483	Ciart	1	0.030454	-0.131	0.7113	0.55018	0.161082	0.804	0.293	3.68e-06	0.000119	0.358	0.9999	1	6.31e-05	0.00144	1
A_30_P01025619	chr6:146493273-146493932_R	1	0.13095	-0.0983	0.6663	0.43705	0.229222	0.185	0.316	2.38e-07	0.000112	0.104	0.9999	1	6.6e-06	0.00137	1
A_55_P1978226	Park2	1	0.13264	-0.0427	0.8058	0.63043	0.175322	0.243	0.704	1.06e-07	5.71e-06	0.274	0.9999	1	3.41e-06	0.000127	1
A_66_P130662	LOC105247398	1	0.073178	-0.101	0.8421	0.66816	0.173913	0.586	0.455	1.03e-06	3.09e-05	0.363	0.9999	1	2.2e-05	0.000493	1
A_30_P01024113	chr8:35143801-35144482_F	1	0.009837	-0.16	0.8673	0.69718	0.170148	0.95	0.309	6.69e-06	0.000121	0.443	0.9999	1	0.000103	0.00146	1
A_55_P2095181	Fdxacb1	1	0.052788	-0.0516	0.8681	0.76371	0.104356	0.737	0.743	7.53e-06	4.37e-05	0.64	0.9999	1	0.000113	0.000643	1
A_55_P2108143	NAP069259-1	1	0.060373	-0.136	0.8231	0.62687	0.196266	0.676	0.35	4.51e-06	0.000167	0.34	0.9999	1	7.45e-05	0.00189	1
A_55_P2067952	ENSMUST00000148137	1	0.134125	-0.0456	1.0261	0.84635	0.179746	0.409	0.778	8.63e-07	1.57e-05	0.434	0.9999	1	1.89e-05	0.000286	1
A_51_P275905	Fgl1	1	0.134281	-0.0244	1.1279	0.96925	0.15869	0.338	0.861	1.16e-08	1.82e-07	0.423	0.9999	1	5.39e-07	7.67e-06	1
A_55_P2584538	Gm31704	1	0.212901	-0.0328	1.3138	1.06808	0.245693	0.161	0.826	2.34e-09	1.13e-07	0.25	0.9983	1	1.44e-07	5.34e-06	1
A_55_P2139009	NAP113833-1	1	0.004591	0.00765	0.6753	0.67832	-0.003055	0.967	0.946	1.96e-06	1.83e-06	0.985	1	1	3.78e-05	5.06e-05	1
A_52_P91757	Bcorl1	1	0.01808	0.00481	0.5936	0.58029	0.013267	0.875	0.967	1.88e-05	2.55e-05	0.935	0.9999	1	0.000242	0.000422	1
A_30_P01032549	chr17:71242333-71273533_F	1	0.245252	-0.131	1.0441	0.66791	0.376194	0.0823	0.343	3.73e-08	4.16e-05	0.0608	0.9918	1	1.41e-06	0.000619	1
A_55_P2504725	Srgap2	1	0.181759	-0.211	1.1258	0.73315	0.392658	0.214	0.152	2.36e-08	2.36e-05	0.0626	0.9999	1	9.67e-07	0.000397	1
A_51_P386280	Olfr187	1	0.140859	-0.124	0.7474	0.48302	0.264379	0.175	0.233	7.67e-08	6.08e-05	0.0758	0.9999	1	2.59e-06	0.00084	1
A_55_P2735360	Cpd	1	0.190192	-0.187	0.857	0.48023	0.376782	0.0992	0.105	3.64e-08	0.000205	0.0241	0.9918	1	1.38e-06	0.00223	1
A_55_P1961620	Vax2	1	0.061652	-0.0784	0.6859	0.5458	0.140055	0.672	0.591	6.29e-05	0.000805	0.497	0.9999	1	0.000643	0.00661	1
A_55_P2072403	Suv39h2	1	0.214134	-0.0703	0.9757	0.69119	0.284479	0.0309	0.46	9.72e-11	8.19e-08	0.0416	0.9776	1	1.07e-08	4.08e-06	1
A_55_P2038484	4933427D06Rik	1	0.169559	-0.0151	0.9702	0.78552	0.184657	0.104	0.882	4.64e-10	2.85e-08	0.206	0.9918	1	3.87e-08	1.75e-06	1
A_55_P2011151	Tmprss3	1	0.226599	-0.0153	1.2412	0.99931	0.241897	0.0647	0.897	6.87e-11	5.6e-09	0.157	0.9918	1	8.23e-09	4.66e-07	1
A_55_P1972915	Gm35410	1	0.175722	0.000903	0.6252	0.45037	0.174819	0.0293	0.991	1.11e-08	3.11e-06	0.117	0.9776	1	5.21e-07	7.82e-05	1
A_55_P2063166	Ogfod1	1	0.133919	-0.062	0.7066	0.51073	0.195898	0.189	0.538	1.49e-07	2.3e-05	0.175	0.9999	1	4.49e-06	0.00039	1
A_55_P2509899	AA536875	1	0.158487	-0.0198	0.6131	0.43487	0.178238	0.0723	0.817	1.09e-07	2.34e-05	0.148	0.9918	1	3.5e-06	0.000396	1
A_55_P2714030	Ccdc25	1	0.147629	-0.00722	0.7026	0.54773	0.154853	0.135	0.94	8.5e-08	5.01e-06	0.262	0.9983	1	2.84e-06	0.000114	1
A_55_P2057132	Scn8a	1	0.15083	-0.0611	1.0412	0.82932	0.211911	0.292	0.666	6.99e-08	3.07e-06	0.295	0.9999	1	2.41e-06	7.77e-05	1
A_55_P2725951	A_55_P2725951	1	0.163553	-0.157	1.2298	0.90941	0.320352	0.193	0.211	1.97e-10	6.95e-08	0.0755	0.9999	1	1.87e-08	3.57e-06	1
A_55_P2156556	NAP112173-1	1	0.123349	-0.0384	1.0288	0.86707	0.161713	0.308	0.749	3.88e-09	9.41e-08	0.344	0.9999	1	2.2e-07	4.57e-06	1
A_55_P2082614	Zfp791	1	0.189661	-0.0348	1.1086	0.88413	0.224509	0.135	0.779	1.76e-09	1.23e-07	0.207	0.9983	1	1.14e-07	5.66e-06	1
A_55_P2043187	Exosc9	1	0.147922	0.0327	1.0533	0.93804	0.115216	0.225	0.786	2.62e-09	2.4e-08	0.5	0.9999	1	1.59e-07	1.52e-06	1
A_55_P2005315	Zfp672	1	0.222896	-0.0369	1.0866	0.82681	0.259832	0.0936	0.775	5.91e-09	7.78e-07	0.163	0.9918	1	3.09e-07	2.47e-05	1
A_55_P2724929	A_55_P2724929	1	0.198542	0.0149	1.0544	0.87082	0.183624	0.12	0.905	5.2e-09	1.75e-07	0.303	0.9967	1	2.76e-07	7.45e-06	1
A_30_P01020013	chrX:120963050-120963598_F	1	0.138873	-0.0326	0.8751	0.70359	0.171482	0.241	0.78	5.03e-08	2e-06	0.304	0.9999	1	1.8e-06	5.47e-05	1
A_55_P2068496	LOC102635467	1	0.171291	-0.0099	0.8753	0.69406	0.181195	0.112	0.925	7.21e-09	4.66e-07	0.23	0.9918	1	3.65e-07	1.65e-05	1
A_55_P1955891	Rad51c	1	0.22091	-0.0575	0.9671	0.68871	0.27843	0.0439	0.586	1.03e-09	5.39e-07	0.0703	0.9918	1	7.49e-08	1.86e-05	1
A_55_P2733273	D830039M14Rik	1	0.037519	-0.0519	0.927	0.83753	0.089427	0.772	0.689	1.12e-07	6.34e-07	0.626	0.9999	1	3.58e-06	2.1e-05	1
A_51_P340829	AA986860	1	0.424417	-0.18	1.6848	1.08086	0.603957	0.0586	0.41	2.56e-08	3.07e-05	0.0572	0.9918	1	1.03e-06	0.00049	1
A_30_P01024020	chr1:133839368-133839762_F	1	0.173219	-0.061	0.9928	0.75855	0.234253	0.257	0.686	4.9e-07	2.79e-05	0.278	0.9999	1	1.18e-05	0.000453	1
A_55_P2122709	Arhgef3	1	0.137624	0.00889	0.9789	0.8502	0.128735	0.285	0.944	3.1e-08	3.72e-07	0.476	0.9999	1	1.22e-06	1.37e-05	1
A_52_P577205	Arhgef3	1	-0.004639	-0.0147	0.7226	0.71257	0.010028	0.974	0.918	2.32e-05	2.8e-05	0.96	1	1	0.000287	0.000454	1
A_55_P2068892	Il6ra	1	0.654111	-0.016	1.3979	0.72773	0.670124	0.000987	0.928	2.11e-08	0.000334	0.0123	0.584	1	8.88e-07	0.00331	1
A_51_P415855	Il6ra	1	0.313532	-0.0842	0.9503	0.55263	0.397691	0.0254	0.53	1.25e-07	0.000292	0.043	0.9493	1	3.86e-06	0.00297	1
A_55_P2494248	Mtbp	1	0.207692	-0.148	1.0631	0.70776	0.355292	0.144	0.294	3.63e-08	2.4e-05	0.0801	0.9983	1	1.38e-06	0.000403	1
A_51_P157042	Ctgf	1	0.296237	-0.493	1.6731	0.88384	0.789272	0.0971	0.00816	3.93e-10	2.37e-05	0.00324	0.9918	1	3.37e-08	0.000398	1
A_55_P1952379	Fkbp5	1	0.079597	-0.567	1.8348	1.18841	0.646388	0.714	0.0138	5.16e-09	8.32e-06	0.0429	0.9999	1	2.75e-07	0.000172	1
A_52_P481493	Fkbp5	1	0.236374	-0.542	2.1683	1.3895	0.778805	0.273	0.0163	1.27e-10	5.74e-07	0.0149	0.9999	1	1.31e-08	1.95e-05	1
A_51_P294891	Ppargc1b	1	0.243725	-0.109	1.1185	0.76582	0.352671	0.109	0.465	4.58e-08	1.96e-05	0.102	0.9918	1	1.67e-06	0.000343	1
A_51_P146802	Rhobtb1	1	0.415444	-0.138	1.1189	0.56566	0.553212	0.000461	0.195	4.41e-11	1.02e-05	0.000845	0.5315	1	5.92e-09	0.000204	1
A_52_P614517	Rhobtb1	1	0.345753	-0.157	1.158	0.6555	0.502502	0.00555	0.182	1.67e-10	4.95e-06	0.00452	0.778	1	1.64e-08	0.000113	1
A_52_P213889	Tmc7	1	0.370897	-0.115	1.1616	0.67548	0.486136	0.0326	0.489	1.68e-07	0.00035	0.0463	0.9776	1	4.94e-06	0.00344	1
A_52_P330314	Lmo4	1	0.246344	-0.173	0.8372	0.41752	0.419721	0.0532	0.166	2.66e-07	0.00201	0.0218	0.9918	1	7.25e-06	0.0135	1
A_51_P496432	Acsl1	1	0.038962	-0.0202	0.7524	0.69319	0.059174	0.742	0.864	8.51e-07	3.1e-06	0.724	0.9999	1	1.87e-05	7.81e-05	1
A_30_P01025878	chr4:131734714-131741964_R	1	0.072007	-0.152	0.6048	0.38076	0.224024	0.53	0.171	1.54e-05	0.00164	0.164	0.9999	1	0.000206	0.0115	1
A_52_P344424	Lipg	1	0.052967	-0.196	1.0888	0.83986	0.248951	0.745	0.234	3.59e-07	1.91e-05	0.284	0.9999	1	9.19e-06	0.000337	1
A_55_P2098494	BC058985	1	0.073798	-0.332	1.0915	0.68576	0.405713	0.567	0.0148	4.7e-09	1.2e-05	0.0327	0.9999	1	2.58e-07	0.000231	1
A_52_P496726	Rasd1	1	-0.048177	-0.286	0.8835	0.64544	0.238077	0.67	0.0165	2.22e-08	4.39e-06	0.144	0.9999	1	9.23e-07	0.000103	1
A_66_P124449	Rasd1	1	-0.032863	-0.294	0.6945	0.43362	0.260908	0.803	0.0328	1.43e-05	0.00263	0.169	0.9999	1	0.000193	0.0166	1
A_66_P110109	Tango6	1	-0.033818	-0.235	0.6497	0.44813	0.20155	0.761	0.0419	3.16e-06	0.000386	0.206	0.9999	1	5.6e-05	0.00372	1
A_55_P2056729	Igfbp2	1	-0.289843	-0.349	0.9183	0.85932	0.05903	0.102	0.0516	1.28e-05	3.17e-05	0.809	0.9918	1	0.000176	0.000502	1
A_51_P137184	Fam209	1	0.053141	-0.0615	1.6554	1.54073	0.114626	0.772	0.738	1.46e-09	5.96e-09	0.659	0.9999	1	9.86e-08	4.92e-07	1
A_52_P223194	Abcb4	1	-0.099245	-0.107	1.1332	1.12531	0.007846	0.457	0.422	4.29e-09	4.91e-09	0.967	0.9999	1	2.39e-07	4.22e-07	1
A_51_P395473	Tns2	1	0.058403	-0.0492	0.8308	0.72321	0.107578	0.574	0.636	1.44e-08	1.77e-07	0.465	0.9999	1	6.43e-07	7.51e-06	1
A_52_P662244	Slc25a47	1	0.167471	-0.0164	1.7351	1.55123	0.183833	0.294	0.917	2.42e-11	2.58e-10	0.413	0.9999	1	3.87e-09	4.24e-08	1
A_51_P114177	Eci3	1	0.20567	0.116	1.3719	1.28197	0.089933	0.161	0.424	4.88e-10	1.91e-09	0.659	0.9983	1	4.04e-08	2.09e-07	1
A_66_P129722	Eci3	1	-0.058896	-0.279	1.3436	1.12393	0.219645	0.769	0.172	3.44e-07	5.81e-06	0.44	0.9999	1	8.9e-06	0.000129	1
A_51_P492640	Klf3	1	0.2101	-0.136	0.7632	0.41676	0.346443	0.0772	0.243	4.4e-07	0.00116	0.0415	0.9918	1	1.08e-05	0.00876	1
A_66_P126348	BC030870	1	0.180301	0.0145	0.8361	0.67025	0.165827	0.11	0.895	3.99e-08	1.72e-06	0.292	0.9918	1	1.48e-06	4.79e-05	1
A_66_P130788	M17518	1	-0.168832	-0.0058	0.5531	0.71617	-0.163036	0.31	0.972	0.00222	0.000167	0.486	0.9999	1	0.0113	0.00189	1
A_66_P110251	Tmem91	1	0.22076	0.0115	0.6321	0.42277	0.209299	0.0686	0.922	1.07e-05	0.0012	0.214	0.9918	1	0.000151	0.00895	1
A_30_P01022296	chr8:26869173-26869823_R	1	0.097205	-0.0218	0.6254	0.50637	0.119008	0.384	0.844	5.44e-06	9.37e-05	0.45	0.9999	1	8.64e-05	0.00119	1
A_51_P140797	Dcaf6	1	-0.069147	-0.144	0.8013	0.72633	0.074995	0.658	0.359	2.06e-05	7.41e-05	0.734	0.9999	1	0.000261	0.000985	1
A_52_P63343	Ciart	1	0.441357	-0.252	1.5806	0.88739	0.693197	0.0819	0.311	7.3e-07	0.00119	0.0549	0.9918	1	1.65e-05	0.00894	1
A_66_P100196	Gm20611	1	0.161927	-0.135	0.598	0.30143	0.296612	0.134	0.21	5.26e-06	0.00789	0.0557	0.9983	1	8.42e-05	0.0385	1
A_55_P2621446	Tfdp2	1	0.280348	-0.0716	0.6916	0.33966	0.351923	0.0123	0.498	4.93e-07	0.00311	0.0245	0.8522	1	1.19e-05	0.0189	1
A_52_P19606	Osbpl1a	1	0.284842	-0.12	0.7244	0.31965	0.404705	0.0147	0.282	4.83e-07	0.00694	0.0143	0.8725	1	1.17e-05	0.0349	1
A_51_P153113	Cep85l	1	0.419241	-0.193	0.8961	0.28357	0.612573	0.00134	0.11	3.85e-08	0.0223	0.000988	0.584	1	1.44e-06	0.0834	1
A_55_P2836091	Gm32280	1	0.669138	-0.124	1.3904	0.59698	0.79338	0.00585	0.582	1.35e-06	0.0126	0.0183	0.778	1	2.77e-05	0.0552	1
A_51_P102257	Tns1	1	0.261575	-0.0658	0.9647	0.63733	0.327385	0.265	0.777	0.00028	0.0101	0.323	0.9999	1	0.00218	0.0468	1
A_55_P2594220	Rufy2	1	0.139522	-0.0778	0.7434	0.52602	0.217361	0.262	0.528	1.89e-06	0.000202	0.218	0.9999	1	3.68e-05	0.00221	1
A_55_P2272032	9130001E16Rik	1	0.107056	-0.0295	0.6403	0.50372	0.136571	0.367	0.802	9.3e-06	0.000203	0.415	0.9999	1	0.000135	0.00221	1
A_65_P02810	Ppargc1b	1	0.229041	-0.00833	1.1321	0.89475	0.237375	0.112	0.953	1.33e-08	8.39e-07	0.239	0.9918	1	6.01e-07	2.62e-05	1
A_52_P86704	Arl4a	1	0.111365	0.142	1.1015	1.13196	-0.03041	0.544	0.441	2.06e-06	1.34e-06	0.907	0.9999	1	3.94e-05	3.89e-05	1
A_30_P01033354	chr13:34693404-34717987_R	1	0.151885	-0.0942	0.7356	0.4895	0.246089	0.223	0.445	2.19e-06	0.000438	0.164	0.9999	1	4.14e-05	0.00411	1
A_51_P295442	Nek7	1	0.014783	-0.218	0.6025	0.36973	0.232814	0.899	0.0689	1.78e-05	0.00345	0.164	0.9999	1	0.000231	0.0204	1
A_55_P2939526	Tor1b	1	0.075643	-0.209	0.6504	0.36537	0.285033	0.508	0.0745	4.5e-06	0.00325	0.0854	0.9999	1	7.44e-05	0.0195	1
A_51_P286946	Lhpp	1	0.159374	0.12	0.9381	0.89865	0.039431	0.327	0.458	3.35e-06	6.37e-06	0.862	0.9999	1	5.86e-05	0.000139	1
A_55_P2728337	Kif1b	1	0.358301	-0.0846	1.0985	0.65561	0.442883	0.0124	0.531	1.05e-08	4.23e-05	0.0268	0.8522	1	4.97e-07	0.000626	1
A_55_P2808752	Zranb1	1	0.207772	-0.0555	0.6771	0.4138	0.263274	0.142	0.689	4.07e-05	0.00571	0.187	0.9983	1	0.00045	0.0302	1
A_52_P83233	Xpa	1	-0.025677	-0.156	0.7939	0.66315	0.130718	0.858	0.28	6.92e-06	7.82e-05	0.52	0.9999	1	0.000105	0.00103	1
A_55_P1961039	Pnpla2	1	-0.003474	-0.11	1.6324	1.52578	0.106651	0.989	0.653	3.81e-07	1.16e-06	0.758	1	1	9.63e-06	3.43e-05	1
A_51_P288916	Tmtc2	1	0.051106	-0.133	1.0213	0.83729	0.183976	0.7	0.32	2.99e-08	9.34e-07	0.33	0.9999	1	1.19e-06	2.87e-05	1
A_52_P24986	Agpat6	1	-0.002021	-0.182	0.7222	0.54237	0.179843	0.986	0.122	1.04e-06	6.32e-05	0.274	1	1	2.21e-05	0.000868	1
A_55_P2717508	Acss3	1	-0.01466	-0.153	0.8283	0.68951	0.138784	0.913	0.257	1.28e-06	1.94e-05	0.465	0.9999	1	2.64e-05	0.00034	1
A_66_P100249	Snhg12	1	0.053104	0.0253	0.6869	0.65904	0.027813	0.737	0.873	0.000169	0.000269	0.901	0.9999	1	0.00145	0.00278	1
A_55_P2849189	Slc7a2	1	0.288942	-0.00717	1.4588	1.16265	0.296116	0.35	0.981	5.74e-05	0.000738	0.497	0.9999	1	0.000597	0.00618	1
A_55_P2145029	Gm826	1	0.141278	-0.318	0.7197	0.26064	0.459096	0.216	0.00839	7.68e-07	0.0272	0.00724	0.9999	1	1.71e-05	0.0964	1
A_52_P301935	Il20rb	1	0.255644	-0.174	0.9176	0.48781	0.429767	0.0611	0.194	1.87e-07	0.00093	0.028	0.9918	1	5.44e-06	0.00737	1
A_52_P679152	Clk1	1	0.378686	-0.115	0.6425	0.14837	0.494115	0.00631	0.373	3.03e-05	0.255	0.0109	0.7915	1	0.000354	0.452	1
A_52_P88695	Dgka	1	0.097232	0.124	0.6441	0.67084	-0.026693	0.42	0.306	1.09e-05	6.04e-06	0.875	0.9999	1	0.000154	0.000133	1
A_52_P616332	Atp10d	1	0.258328	-0.0154	0.8975	0.6237	0.273766	0.113	0.923	5.5e-06	0.000525	0.23	0.9918	1	8.69e-05	0.00472	1
A_55_P2109354	Dot1l	1	0.137564	0.0752	0.6757	0.61336	0.062352	0.4	0.644	0.000274	0.000752	0.786	0.9999	1	0.00214	0.00628	1
A_52_P151320	Tnfaip8l1	1	0.185509	0.0755	0.7207	0.61068	0.109981	0.257	0.641	0.000124	0.000751	0.631	0.9999	1	0.00113	0.00627	1
A_55_P2124461	BC057675	1	0.258094	-0.0653	0.8579	0.53452	0.323371	0.0618	0.626	7.16e-07	0.000419	0.0955	0.9918	1	1.62e-05	0.00398	1
A_55_P2069995	ENSMUST00000118804	1	-0.022362	-0.0606	0.6339	0.59567	0.03819	0.897	0.726	0.000986	0.00175	0.876	0.9999	1	0.00601	0.0121	1
A_55_P1971093	ENSMUST00000119515	1	0.066162	0.044	0.6007	0.57855	0.022142	0.712	0.806	0.00225	0.00308	0.93	0.9999	1	0.0114	0.0188	1
A_55_P2713446	Cenpq	1	0.194142	0.372	0.5613	0.73881	-0.177485	0.296	0.0513	0.00478	0.0004	0.496	0.9999	1	0.0207	0.00383	1
A_52_P371154	Sgms1	1	-0.070557	0.129	0.3969	0.59629	-0.199382	0.556	0.286	0.00245	3.03e-05	0.244	0.9999	1	0.0122	0.000486	1
A_51_P477833	Klhl21	1	0.223693	0.137	0.8177	0.73076	0.086931	0.339	0.557	0.00147	0.0038	0.791	0.9999	1	0.00822	0.022	1
A_51_P423091	Flot1	1	-0.259775	0.159	0.1841	0.60269	-0.418616	0.0927	0.296	0.227	0.000412	0.0573	0.9918	1	0.381	0.00392	1
A_52_P155990	Acaa1a	1	-0.040238	0.254	0.7704	1.06506	-0.294641	0.788	0.0978	2e-05	1.26e-07	0.171	0.9999	1	0.000254	5.74e-06	1
A_52_P655803	Chpt1	1	0.190409	0.262	0.6395	0.71141	-0.071883	0.145	0.0487	3.02e-05	6.84e-06	0.692	0.9983	1	0.000353	0.000147	1
A_52_P326808	Ypel3	1	0.048832	0.149	0.5164	0.61623	-0.099822	0.716	0.272	0.000616	8.55e-05	0.599	0.9999	1	0.00412	0.00111	1
A_55_P1971174	Cd1d2	1	0.054219	0.285	0.4241	0.65486	-0.230775	0.607	0.011	0.000384	1.17e-06	0.129	0.9999	1	0.00283	3.47e-05	1
A_51_P199199	Pik3ap1	1	-0.063289	-0.0318	0.5707	0.60219	-0.031518	0.539	0.757	6.7e-06	3e-06	0.828	0.9999	1	0.000103	7.63e-05	1
A_55_P2041738	Il15ra	1	0.048381	-0.057	0.6063	0.50096	0.105386	0.634	0.575	2.23e-06	3.45e-05	0.464	0.9999	1	4.2e-05	0.000537	1
A_51_P136303	Cyp4f15	1	0.126008	0.134	0.6909	0.69925	-0.008304	0.392	0.362	6.15e-05	5.29e-05	0.968	0.9999	1	0.000631	0.000752	1
A_55_P2739697	Rbms1	1	-0.06745	0.0226	0.5139	0.60398	-0.090089	0.501	0.821	2.01e-05	1.88e-06	0.525	0.9999	1	0.000256	5.2e-05	1
A_55_P2012241	Ctso	1	0.204543	-0.0601	0.7685	0.50389	0.26463	0.175	0.685	1.8e-05	0.002	0.213	0.9999	1	0.000234	0.0134	1
A_51_P464981	Map1lc3a	1	-0.148027	0.0621	0.4358	0.64601	-0.210175	0.264	0.636	0.00242	3.57e-05	0.262	0.9999	1	0.0121	0.000553	1
A_55_P2074174	Cpt2	1	-0.134468	0.0153	0.6535	0.80321	-0.149752	0.381	0.92	0.000197	1.44e-05	0.489	0.9999	1	0.00164	0.000266	1
A_55_P2744319	Rsad1	1	-0.044949	0.0837	0.4806	0.60934	-0.128687	0.784	0.611	0.00653	0.000899	0.58	0.9999	1	0.0264	0.0072	1
A_52_P89683	ENSMUST00000119085	1	-0.081722	0.114	0.4402	0.63596	-0.195716	0.585	0.448	0.00624	0.000214	0.358	0.9999	1	0.0255	0.00231	1
A_52_P262997	Mrpl38	1	0.185793	0.639	1.1112	1.56466	-0.453497	0.474	0.0192	0.000192	1.86e-06	0.221	0.9999	1	0.00161	5.14e-05	1
A_52_P165803	BC107364	1	-0.071891	0.307	0.2388	0.61778	-0.378979	0.626	0.0449	0.113	0.000251	0.0774	0.9999	1	0.231	0.00263	1
A_52_P273891	Fmo2	1	-0.087028	0.767	0.7692	1.62317	-0.853987	0.85	0.104	0.103	0.00143	0.196	0.9999	1	0.215	0.0103	1
A_55_P2140118	Qpct	1	0.15227	0.181	0.7232	0.75228	-0.02904	0.432	0.351	0.000809	0.000545	0.915	0.9999	1	0.00512	0.00487	1
A_55_P2076555	Hsd17b13	1	0.061388	0.16	0.5266	0.62555	-0.098986	0.664	0.261	0.000843	0.000132	0.62	0.9999	1	0.0053	0.00157	1
A_55_P2718775	Slc39a13	1	-0.012734	0.129	2.2375	2.37927	-0.141799	0.97	0.703	4.28e-07	1.5e-07	0.767	1	1	1.06e-05	6.56e-06	1
A_30_P01020354	chr1:64232564-64349617_R	1	-0.14213	0.204	1.6189	1.96511	-0.346256	0.607	0.462	3.01e-06	1.24e-07	0.378	0.9999	1	5.38e-05	5.7e-06	1
A_30_P01021780	chr19:61227541-61274669_F	1	-0.091048	0.0816	1.8527	2.02538	-0.172682	0.767	0.79	1.9e-06	4.49e-07	0.691	0.9999	1	3.7e-05	1.61e-05	1
A_52_P51024	Gna15	1	-0.016241	0.0976	1.3435	1.45729	-0.113837	0.948	0.695	1.01e-05	3.03e-06	0.746	0.9999	1	0.000144	7.69e-05	1
A_52_P684813	Aars	1	-0.067494	0.149	0.8961	1.11241	-0.216305	0.765	0.511	0.000459	3.61e-05	0.5	0.9999	1	0.00326	0.000557	1
A_30_P01018822	chr13:23517278-23523756_F	1	0.105343	0.163	0.7226	0.78059	-0.058003	0.501	0.299	7.75e-05	2.88e-05	0.792	0.9999	1	0.000761	0.000464	1
A_55_P2724809	Fam172a	1	0.055697	0.133	0.6277	0.7046	-0.076856	0.75	0.45	0.00121	0.000384	0.756	0.9999	1	0.00708	0.00371	1
A_30_P01028012	chr8:86718451-86718832_R	1	0.021372	-0.00564	0.7127	0.68573	0.027016	0.89	0.971	8.05e-05	0.000128	0.901	0.9999	1	0.000786	0.00153	1
A_51_P288541	Arhgap20os	1	-0.01277	0.119	0.5426	0.67459	-0.13196	0.936	0.455	0.00191	0.000217	0.558	0.9999	1	0.0101	0.00234	1
A_30_P01030917	chr5:111612191-111652286_F	1	-0.040634	0.118	0.6725	0.83069	-0.158182	0.822	0.518	0.000892	8.87e-05	0.538	0.9999	1	0.00552	0.00114	1
A_55_P2166960	2310061N02Rik	1	-0.039239	0.0834	0.5872	0.70985	-0.122689	0.83	0.648	0.00317	0.00056	0.635	0.9999	1	0.015	0.00497	1
A_55_P2505920	Nnmt	1	-0.120591	-0.378	0.8594	0.60166	0.257722	0.712	0.252	0.0132	0.074	0.578	0.9999	1	0.0459	0.196	1
A_55_P2181557	Nnmt	1	0.03148	-0.282	0.7322	0.4192	0.312986	0.892	0.233	0.0038	0.0803	0.345	0.9999	1	0.0173	0.208	1
A_55_P1960748	Arl13b	1	0.298581	-0.0166	0.7035	0.38827	0.315202	0.0604	0.914	9.09e-05	0.0169	0.155	0.9918	1	0.000867	0.0682	1
A_51_P159803	Nrg4	1	0.071887	-0.474	0.9166	0.37043	0.546217	0.709	0.0197	5.67e-05	0.0631	0.0533	0.9999	1	0.000591	0.176	1
A_55_P2185900	Nrg4	1	0.176164	-0.826	1.6029	0.60078	1.00212	0.506	0.00393	1.73e-06	0.0296	0.0116	0.9999	1	3.43e-05	0.103	1
A_55_P2727335	2010109N18Rik	1	0.323454	-0.738	1.5375	0.47605	1.06148	0.302	0.0237	3.32e-05	0.133	0.0216	0.9999	1	0.000382	0.295	1
A_55_P2185905	Nrg4	1	0.051732	-0.512	0.6861	0.12259	0.563478	0.752	0.00396	0.000251	0.455	0.0208	0.9999	1	0.00199	0.648	1
A_30_P01027752	chr4:101040523-101080248_F	1	-0.036103	-0.353	0.6362	0.31935	0.316886	0.704	0.000898	3.64e-07	0.00223	0.0249	0.9999	1	9.3e-06	0.0146	1
A_52_P92121	Ankrd33b	1	0.190051	-0.331	0.6149	0.09351	0.52139	0.21	0.0337	0.000309	0.532	0.0193	0.9999	1	0.00236	0.709	1
A_51_P106538	Htra3	1	-0.114138	-0.12	0.6716	0.66598	0.005574	0.646	0.63	0.0111	0.0117	0.987	0.9999	1	0.0401	0.0521	1
A_65_P00912	Fam46c	1	0.140135	-0.279	0.6126	0.19348	0.419101	0.487	0.172	0.00482	0.339	0.148	0.9999	1	0.0208	0.539	1
A_51_P447976	Fam46c	1	0.277979	-0.277	0.7082	0.15315	0.555005	0.0533	0.0541	2.24e-05	0.275	0.00829	0.9918	1	0.000279	0.474	1
A_66_P106146	Gm11827	1	-0.076403	-0.64	1.4779	0.91459	0.563306	0.733	0.00782	4.67e-07	0.000342	0.0843	0.9999	1	1.13e-05	0.00338	1
A_66_P108603	E030018B13Rik	1	-0.00464	-0.657	1.4969	0.84411	0.652745	0.99	0.0717	0.000229	0.0233	0.199	1	1	0.00186	0.0862	1
A_51_P133684	Csrp3	1	-0.132879	-0.139	0.8189	0.81244	0.006501	0.548	0.528	0.000887	0.000958	0.983	0.9999	1	0.0055	0.00755	1
A_55_P2717493	Rbm44	1	0.24871	-0.215	0.9752	0.51096	0.464199	0.313	0.381	0.000428	0.0442	0.186	0.9999	1	0.00308	0.136	1
A_55_P2509258	AI463170	1	0.09792	-0.264	0.7924	0.42995	0.362404	0.538	0.104	2.97e-05	0.011	0.114	0.9999	1	0.000349	0.0497	1
A_51_P271503	Il1r1	1	-0.38934	-0.913	1.3394	0.81553	0.523894	0.212	0.00591	0.000165	0.0127	0.235	0.9999	1	0.00143	0.0553	1
A_55_P2729813	BB123696	1	-0.283338	-0.45	0.6068	0.43991	0.16687	0.129	0.0194	0.00243	0.0221	0.519	0.9977	1	0.0121	0.0828	1
A_52_P16657	Tmem87b	1	-0.092367	-0.338	0.6363	0.39024	0.246086	0.607	0.0674	0.00136	0.0369	0.335	0.9999	1	0.00774	0.12	1
A_51_P116813	Cyp17a1	1	0.480782	-0.457	0.9845	0.0464	0.938126	0.0857	0.101	0.00114	0.864	0.0207	0.9918	1	0.00673	0.932	1
A_55_P2119737	AA414992	1	0.456083	-0.34	1.1118	0.3159	0.795943	0.177	0.31	0.00228	0.345	0.0986	0.9999	1	0.0115	0.545	1
A_51_P245796	Ddit4	1	0.476111	-1.06	1.2796	-0.25318	1.53278	0.136	0.00211	0.00033	0.421	0.00169	0.9983	1	0.0025	0.617	1
A_51_P310850	Plekha6	1	0.126569	0.0147	0.5884	0.47649	0.111869	0.312	0.906	5.8e-05	0.000634	0.525	0.9999	1	0.000601	0.00549	1
A_51_P167551	Fam214a	1	0.189911	-0.0378	0.6652	0.43754	0.227668	0.363	0.855	0.00325	0.0426	0.44	0.9999	1	0.0153	0.133	1
A_65_P09913	CB846113	1	0.234789	-0.184	0.5971	0.17878	0.418346	0.11	0.207	0.000269	0.218	0.0468	0.9918	1	0.00211	0.408	1
A_55_P2713365	Npc1	1	0.311297	-0.0394	0.6119	0.2612	0.350675	0.0526	0.799	0.00048	0.1	0.118	0.9918	1	0.00338	0.242	1
A_55_P2732106	Gata6	1	0.408625	-0.0818	0.8166	0.32622	0.490428	0.0074	0.566	4.11e-06	0.0285	0.0206	0.8098	1	6.89e-05	0.0997	1
A_55_P2057528	Arl4d	1	0.278899	-0.4	0.9677	0.28919	0.67854	0.274	0.121	0.000646	0.257	0.0656	0.9999	1	0.00428	0.454	1
A_55_P2604228	Hgd	1	0.294674	-0.218	0.6015	0.08866	0.512827	0.0387	0.119	0.000146	0.518	0.0126	0.9912	1	0.00128	0.698	1
A_55_P2418311	AU021884	1	0.336168	-0.589	0.8381	-0.08745	0.925554	0.0642	0.00225	5.46e-05	0.619	0.000868	0.9918	1	0.000574	0.776	1
A_65_P15422	Gldc	1	0.514861	0.0794	0.8125	0.37704	0.435423	0.00721	0.656	9.67e-05	0.0423	0.093	0.8077	1	0.000913	0.132	1
A_55_P2907122	Fam214a	1	0.362424	-0.136	0.6261	0.12732	0.498815	0.0174	0.348	0.00017	0.381	0.0204	0.9111	1	0.00146	0.58	1
A_55_P2103969	Bhmt	1	0.264177	-0.134	0.907	0.50874	0.398259	0.392	0.662	0.00602	0.105	0.361	0.9999	1	0.0248	0.251	1
A_66_P121007	BG080041	1	0.351785	-0.0712	1.0271	0.60413	0.422963	0.221	0.802	0.00113	0.0408	0.296	0.9999	1	0.00672	0.129	1
A_55_P2032419	BY726210	1	0.271785	-0.0889	0.9075	0.54675	0.36071	0.298	0.731	0.00152	0.0423	0.328	0.9999	1	0.00843	0.132	1
A_55_P2060849	LOC101056219	1	0.435789	-0.0952	1.0563	0.52529	0.531021	0.073	0.686	0.000117	0.033	0.12	0.9918	1	0.00107	0.111	1
A_55_P2006677	LOC102642957	1	0.572434	0.244	0.9301	0.60166	0.328478	0.0332	0.347	0.00114	0.0258	0.37	0.9778	1	0.00677	0.0927	1
A_55_P2003981	CJ206177	1	0.438987	0.165	0.7599	0.4861	0.273768	0.123	0.554	0.0106	0.0897	0.489	0.9977	1	0.0386	0.224	1
A_55_P2108850	March2	1	0.014467	-0.452	0.6238	0.15728	0.46651	0.913	0.00198	6.59e-05	0.242	0.0186	0.9999	1	0.000666	0.437	1
A_55_P2730377	Gm38832	1	0.055222	-0.608	1.1339	0.47094	0.662992	0.846	0.0401	0.000432	0.106	0.108	0.9999	1	0.0031	0.252	1
A_30_P01022179	chr3:65463150-65463487_F	1	-0.028603	-0.231	0.6033	0.40119	0.202131	0.844	0.122	0.000294	0.01	0.331	0.9999	1	0.00227	0.0463	1
A_51_P372550	Cgref1	1	-0.073863	-0.79	1.1358	0.41923	0.716582	0.859	0.0664	0.0106	0.319	0.23	0.9999	1	0.0387	0.519	1
A_30_P01029881	chr3:58496493-58601253_F	1	0.069119	-0.696	1.089	0.32378	0.765208	0.762	0.0049	5.56e-05	0.164	0.0244	0.9999	1	0.000582	0.339	1
A_30_P01020964	chr5:119945358-119962612_F	1	-0.034479	-0.547	0.7553	0.24302	0.51231	0.857	0.00761	0.000472	0.21	0.0663	0.9999	1	0.00333	0.398	1
A_66_P127769	AK049482	1	-0.074681	-0.676	0.8545	0.25306	0.60144	0.705	0.00184	0.000171	0.205	0.0383	0.9999	1	0.00146	0.392	1
A_66_P125949	Gm12	1	-0.192483	-0.661	0.8153	0.34657	0.468734	0.317	0.00167	0.000202	0.0776	0.0906	0.9999	1	0.00167	0.203	1
A_30_P01027631	chr1:94077196-94077860_F	1	0.156297	-0.549	0.8875	0.18227	0.705182	0.361	0.00307	1.63e-05	0.288	0.0064	0.9999	1	0.000216	0.488	1
A_55_P2740665	AK213775	1	-0.035331	-0.415	0.609	0.22911	0.379923	0.78	0.00272	4.91e-05	0.0791	0.0416	0.9999	1	0.000525	0.205	1
A_51_P281608	Olfr609	1	-0.003638	-0.466	0.8676	0.40555	0.462057	0.986	0.0379	0.000386	0.0679	0.137	1	1	0.00284	0.185	1
A_51_P179565	2010204K13Rik	1	0.015252	-0.465	0.8067	0.32665	0.480033	0.941	0.031	0.000523	0.121	0.108	0.9999	1	0.00361	0.276	1
A_30_P01018611	chr14:78957377-78962977_R	1	-0.083394	-0.218	0.6575	0.52277	0.134721	0.638	0.224	0.000884	0.00609	0.591	0.9999	1	0.00548	0.0317	1
A_55_P1980863	BB618686	1	0.043087	-0.487	0.8123	0.28261	0.529679	0.79	0.00533	2.77e-05	0.0891	0.0272	0.9999	1	0.000329	0.223	1
A_55_P2548959	Gm29896	1	-0.083011	-0.0233	0.5342	0.59389	-0.05969	0.561	0.87	0.000811	0.000269	0.767	0.9999	1	0.00513	0.00278	1
A_55_P2171493	BC030867	1	-0.001945	-0.037	0.5886	0.55354	0.035071	0.992	0.846	0.00436	0.00686	0.896	1	1	0.0194	0.0347	1
A_30_P01020769	chr19:5771425-5848475_F	1	0.093726	-0.173	1.2478	0.98088	0.26691	0.802	0.644	0.00236	0.0135	0.614	0.9999	1	0.0119	0.058	1
A_55_P2837366	Apoa4	1	0.020304	-0.0731	1.1514	1.05801	0.093385	0.953	0.832	0.00228	0.00452	0.848	0.9999	1	0.0115	0.0252	1
A_55_P2136561	Gm10680	1	0.015786	-0.086	1.1253	1.02354	0.101798	0.966	0.819	0.00549	0.0106	0.848	1	1	0.0231	0.0484	1
A_55_P2808872	Gldc	1	0.192607	-0.104	0.6016	0.30535	0.296212	0.202	0.487	0.000371	0.0479	0.166	0.9999	1	0.00275	0.144	1
A_55_P1985351	Slc35f2	1	0.076476	0.213	0.539	0.67548	-0.136524	0.724	0.329	0.0183	0.00402	0.656	0.9999	1	0.0588	0.023	1
A_55_P1987912	Chpf2	1	0.036716	-0.0546	0.5944	0.50302	0.091353	0.795	0.7	0.000251	0.00136	0.649	0.9999	1	0.00199	0.00992	1
A_52_P235442	Ctif	1	-0.06812	-0.227	0.7771	0.61826	0.158876	0.672	0.166	4.64e-05	0.000636	0.487	0.9999	1	0.000501	0.0055	1
A_52_P256507	ENSMUST00000177565	1	0.003955	-0.187	0.7488	0.55753	0.191271	0.981	0.258	9.06e-05	0.00196	0.411	1	1	0.000865	0.0132	1
A_55_P2933262	Gm3893	1	0.061148	-0.25	1.0529	0.7418	0.311083	0.768	0.233	2.34e-05	0.00125	0.293	0.9999	1	0.000288	0.00925	1
A_52_P172441	Fitm2	1	-0.070524	-0.022	0.5519	0.60041	-0.048536	0.604	0.871	0.000358	0.000139	0.801	0.9999	1	0.00267	0.00164	1
A_55_P2732838	1700017B05Rik	1	-0.071219	-0.545	1.0267	0.55256	0.474181	0.746	0.0186	6.96e-05	0.0173	0.135	0.9999	1	0.000695	0.0692	1
A_55_P1960049	2810408A11Rik	1	0.002349	-0.27	0.67	0.39733	0.272684	0.988	0.0867	0.000159	0.0146	0.215	1	1	0.00138	0.0613	1
A_65_P07032	AK028540	1	-0.078667	-0.741	0.9601	0.29733	0.662761	0.64	0.00014	4.42e-06	0.0852	0.00907	0.9999	0.933	7.31e-05	0.216	1
A_66_P137392	Gm30173	1	-0.057808	-0.714	1.0154	0.35913	0.6563	0.811	0.00605	0.000244	0.145	0.063	0.9999	1	0.00196	0.311	1
A_55_P2738559	Tmem87b	1	0.134724	-0.0827	0.6181	0.40067	0.217468	0.307	0.528	6.12e-05	0.00467	0.246	0.9999	1	0.000627	0.0259	1
A_55_P2776060	Tab2	1	0.259171	-0.129	0.7127	0.32464	0.38802	0.0991	0.403	7.41e-05	0.0417	0.0818	0.9918	1	0.000733	0.131	1
A_55_P2893078	Defb1	1	0.037858	-0.0899	0.7114	0.58374	0.127711	0.839	0.63	0.00068	0.00394	0.629	0.9999	1	0.00444	0.0226	1
A_55_P2092611	Slc45a3	1	0.221695	-0.126	0.8023	0.45498	0.347324	0.194	0.457	5.41e-05	0.0111	0.152	0.9999	1	0.00057	0.0501	1
A_66_P122700	Fpgs	1	0.082287	-0.00394	0.6066	0.52034	0.086229	0.631	0.982	0.00138	0.00493	0.722	0.9999	1	0.00783	0.027	1
A_55_P2026535	Erc2	1	0.055131	-0.26	0.7621	0.44674	0.315405	0.761	0.158	0.000239	0.0193	0.224	0.9999	1	0.00193	0.0752	1
A_51_P363947	Cdkn1a	1	0.360285	-0.642	3.7026	2.70071	1.00189	0.527	0.264	5.6e-07	5.67e-05	0.219	0.9999	1	1.32e-05	0.000795	1
A_55_P2023667	Apex2	1	0.141601	-0.091	0.6915	0.45891	0.232619	0.253	0.459	5.32e-06	0.000815	0.186	0.9999	1	8.49e-05	0.00668	1
A_55_P2934822	Atp10d	1	0.119578	-0.181	1.2048	0.90428	0.300558	0.48	0.288	1.16e-07	1.12e-05	0.214	0.9999	1	3.65e-06	0.000219	1
A_52_P159276	Grhl1	1	0.008022	-0.221	1.0102	0.78153	0.228651	0.97	0.311	6.83e-05	0.00112	0.455	1	1	0.000685	0.00853	1
A_51_P173678	Slc10a6	1	-0.047777	-0.446	0.9263	0.52798	0.398342	0.689	0.000835	2.61e-08	0.000137	0.0247	0.9999	1	1.05e-06	0.00161	1
A_51_P192979	Dcun1d3	1	-0.031352	-0.334	0.9693	0.66698	0.302363	0.855	0.0605	5.42e-06	0.000575	0.22	0.9999	1	8.61e-05	0.00509	1
A_66_P107081	Fkbp5	1	0.11769	-0.201	0.9107	0.59176	0.31894	0.403	0.158	5.75e-07	0.00023	0.115	0.9999	1	1.34e-05	0.00245	1
A_55_P1976204	Cdkn1a	1	0.028318	-0.139	0.962	0.79509	0.166951	0.877	0.452	1.53e-05	0.000172	0.521	0.9999	1	0.000204	0.00194	1
A_52_P14456	Srrm4	1	0.17789	-0.191	1.5184	1.14997	0.368475	0.452	0.421	6.67e-07	4.01e-05	0.274	0.9999	1	1.53e-05	0.000601	1
A_52_P686785	Lyve1	1	0.119364	-0.27	0.6065	0.2168	0.389688	0.479	0.116	0.00116	0.203	0.109	0.9999	1	0.00684	0.39	1
A_55_P2430221	Fam35a	1	0.240546	-0.386	0.5972	-0.02913	0.626322	0.196	0.0432	0.00288	0.874	0.0218	0.9999	1	0.0139	0.937	1
A_55_P1986247	Fut1	1	-0.077678	-0.794	0.427	-0.28898	0.716007	0.473	6.75e-08	0.000462	0.0117	6.55e-05	0.9999	0.000901	0.00327	0.0522	0.583
A_52_P235347	Fgf21	1	-1.46087	-5.66	4.0878	-0.11126	4.19906	6.51e-06	3.39e-18	8.71e-15	0.672	1.25e-11	0.0579	9.05e-14	1.37e-11	0.813	3.34e-07
A_51_P441914	Hsd17b2	2	-0.17563	-0.064	-0.752	-0.64031	-0.111662	0.17	0.611	2.2e-06	2.28e-05	0.531	0.9999	1	4.15e-05	0.000387	1
A_55_P2174953	Akr1b3	2	-0.155366	-0.0668	-0.7481	-0.65951	-0.088571	0.146	0.524	1.15e-07	9.7e-07	0.55	0.9983	1	3.65e-06	2.96e-05	1
A_51_P395856	Slc22a7	2	-0.00847	-0.277	-1.5745	-1.84356	0.269025	0.976	0.325	5.45e-06	4.53e-07	0.497	1	1	8.64e-05	1.62e-05	1
A_51_P431020	Selenbp2	2	-0.329383	-0.0166	-1.3884	-1.07569	-0.312751	0.131	0.938	5.7e-07	2.62e-05	0.304	0.9977	1	1.33e-05	0.00043	1
A_55_P1961014	Selenbp1	2	-0.299291	-0.0973	-1.0771	-0.87508	-0.201975	0.117	0.602	3.77e-06	6.63e-05	0.446	0.9957	1	6.44e-05	0.000901	1
A_66_P122086	9030619P08Rik	2	-0.136375	-0.181	-0.7476	-0.79259	0.044982	0.535	0.411	0.00194	0.00115	0.885	0.9999	1	0.0102	0.00866	1
A_66_P113827	AK046650	2	-0.244086	-0.245	-0.8834	-0.88431	0.000933	0.336	0.334	0.0015	0.00149	0.998	0.9999	1	0.00835	0.0107	1
A_51_P169527	Mvk	2	-0.110403	0.059	-0.7566	-0.58717	-0.169422	0.346	0.612	5.68e-07	2.55e-05	0.307	0.9999	1	1.33e-05	0.000422	1
A_66_P118076	Snrpn	2	-0.256058	0.0998	-0.7248	-0.36899	-0.355822	0.0768	0.479	1.91e-05	0.0133	0.0817	0.9918	1	0.000246	0.0574	1
A_51_P371942	Pcolce	2	-0.109118	-0.0379	-0.6368	-0.56564	-0.0712	0.474	0.803	0.000253	0.000869	0.74	0.9999	1	0.00201	0.00702	1
A_55_P2020577	Pcolce	2	-0.145512	-0.0497	-0.6176	-0.52177	-0.095815	0.333	0.739	0.00029	0.00155	0.65	0.9999	1	0.00224	0.011	1
A_55_P2152487	Gapdhs	2	-0.272455	-0.119	-0.6244	-0.47073	-0.153685	0.068	0.414	0.000181	0.00288	0.454	0.9918	1	0.00153	0.0179	1
A_55_P2739022	Acot11	2	-0.262683	0.00734	-1.3089	-1.0389	-0.270026	0.208	0.971	8.3e-07	2.57e-05	0.357	0.9999	1	1.84e-05	0.000424	1
A_52_P655206	LOC102631757	2	-0.377213	-0.0929	-0.9643	-0.68	-0.284278	0.0213	0.551	1.26e-06	0.000156	0.203	0.9221	1	2.61e-05	0.0018	1
A_51_P411345	Mogat2	2	-0.042054	-0.0247	-0.6423	-0.62495	-0.017385	0.741	0.846	2.65e-05	3.81e-05	0.923	0.9999	1	0.000318	0.000581	1
A_55_P2153740	LOC102631757	2	-0.070955	0.028	-0.6373	-0.53835	-0.098972	0.499	0.789	1.63e-06	1.96e-05	0.504	0.9999	1	3.27e-05	0.000344	1
A_66_P106485	Gna14	2	-0.095041	-0.0594	-0.8996	-0.86403	-0.035595	0.449	0.634	1e-07	2.03e-07	0.84	0.9999	1	3.27e-06	8.36e-06	1
A_51_P197528	Ly6c2	2	-0.21329	0.049	-0.8206	-0.55835	-0.262265	0.271	0.798	0.000198	0.00671	0.337	0.9999	1	0.00165	0.0341	1
A_55_P2064771	Ly6c1	2	-0.182998	0.0249	-0.761	-0.55311	-0.207886	0.344	0.897	0.000457	0.00724	0.446	0.9999	1	0.00325	0.036	1
A_51_P265495	Ly6a	2	-0.211921	0.0929	-0.763	-0.45818	-0.304855	0.327	0.665	0.00133	0.0402	0.319	0.9999	1	0.00761	0.127	1
A_51_P450527	Tagln	2	-0.144819	-0.0263	-0.6504	-0.53195	-0.118496	0.354	0.865	0.000252	0.00185	0.59	0.9999	1	0.002	0.0126	1
A_51_P308298	Myl9	2	-0.010935	0.0764	-0.777	-0.68971	-0.087338	0.963	0.746	0.00262	0.00659	0.793	1	1	0.0129	0.0336	1
A_66_P119948	Ciita	2	-0.153893	0.446	-0.759	-0.15938	-0.599619	0.352	0.0109	8.07e-05	0.336	0.0149	0.9999	1	0.000786	0.536	1
A_51_P286737	Ccl2	2	-0.344816	0.273	-0.836	-0.21848	-0.617526	0.11	0.203	0.00046	0.305	0.0462	0.9918	1	0.00326	0.505	1
A_51_P369803	Psmb9	2	0.000634	0.485	-0.7095	-0.22506	-0.4844	0.997	0.0187	0.0011	0.255	0.0882	1	1	0.00658	0.452	1
A_55_P2107192	NAP111445-1	2	-0.053004	0.341	-0.7756	-0.38161	-0.393985	0.784	0.0861	0.000404	0.0565	0.157	0.9999	1	0.00293	0.162	1
A_52_P101852	Sparc	2	-0.108102	0.131	-0.708	-0.46844	-0.23953	0.581	0.502	0.00112	0.0226	0.389	0.9999	1	0.00667	0.0844	1
A_51_P205000	AF000427	2	-0.094831	0.18	-0.6174	-0.34302	-0.274391	0.57	0.286	0.000898	0.0472	0.249	0.9999	1	0.00556	0.143	1
A_51_P249909	Lect2	2	0.093968	0.457	-0.6695	-0.30624	-0.363283	0.422	0.000508	4.05e-06	0.0133	0.0346	0.9999	1	6.82e-05	0.0572	1
A_52_P90363	Ifi27l2a	2	0.072666	0.256	-0.6813	-0.49784	-0.183433	0.722	0.216	0.00236	0.0207	0.527	0.9999	1	0.0119	0.0794	1
A_55_P1980262	Cxx1b	2	-0.133465	0.198	-0.5888	-0.25776	-0.331049	0.243	0.0884	1.64e-05	0.0291	0.0459	0.9999	1	0.000217	0.102	1
A_55_P2052495	Tmx2	2	-0.067093	0.187	-0.6495	-0.39521	-0.254293	0.538	0.0933	2.22e-06	0.00108	0.106	0.9999	1	4.19e-05	0.00829	1
A_55_P2093994	Maged2	2	-0.151326	0.203	-0.6494	-0.29494	-0.35441	0.105	0.0328	1.2e-07	0.003	0.00992	0.9918	1	3.74e-06	0.0184	1
A_52_P270429	Fam25c	2	-0.064094	0.346	-0.7146	-0.30423	-0.410323	0.776	0.133	0.00363	0.185	0.206	0.9999	1	0.0167	0.367	1
A_55_P2031436	Ly6e	2	-0.293538	-0.254	-0.6172	-0.57804	-0.039155	0.21	0.275	0.012	0.0178	0.904	0.9999	1	0.0425	0.0706	1
A_55_P2059010	Rbp1	2	-0.175232	-0.384	-0.6447	-0.85333	0.2086	0.548	0.194	0.0338	0.00639	0.612	0.9999	1	0.0934	0.0329	1
A_55_P2161347	Acmsd	2	0.113552	-0.183	-0.4685	-0.76489	0.296372	0.645	0.46	0.0654	0.00418	0.397	0.9999	1	0.153	0.0237	1
A_51_P141546	Orm2	2	-0.126358	-0.272	-0.5341	-0.67939	0.145268	0.601	0.265	0.0339	0.00848	0.67	0.9999	1	0.0937	0.0407	1
A_55_P2734867	Orm1	2	-0.048065	-0.154	-0.5444	-0.65068	0.106261	0.777	0.366	0.00322	0.000641	0.658	0.9999	1	0.0152	0.00553	1
A_51_P219505	Slc41a2	2	-0.275003	-0.415	-0.9508	-1.09105	0.140252	0.306	0.127	0.00128	0.000321	0.709	0.9999	1	0.00737	0.0032	1
A_51_P151214	C8b	2	-0.115367	-0.458	-0.2441	-0.58636	0.342296	0.411	0.00271	0.0889	0.000246	0.0914	0.9999	1	0.193	0.00259	1
A_55_P2811679	Cxcl1	2	0.254264	-0.0306	-1.0448	-1.32969	0.284843	0.434	0.925	0.00308	0.000314	0.535	0.9999	1	0.0146	0.00315	1
A_66_P121715	Gm32894	2	0.077303	0.0917	-1.0191	-1.00467	-0.014383	0.829	0.798	0.00787	0.00867	0.977	0.9999	1	0.0306	0.0414	1
A_55_P2067518	Slc13a3	2	-0.057409	-0.012	-0.6958	-0.65034	-0.045411	0.808	0.959	0.00615	0.00979	0.892	0.9999	1	0.0252	0.0455	1
A_55_P2023637	Prg4	2	0.003845	-0.103	-0.8615	-0.96868	0.107202	0.989	0.705	0.00371	0.00137	0.781	1	1	0.017	0.00994	1
A_51_P365516	Spink1	2	-0.592359	-0.349	-0.6014	-0.3583	-0.243146	0.0104	0.115	0.00939	0.107	0.43	0.84	1	0.0351	0.253	1
A_55_P1998471	S100a9	2	-1.32862	-0.527	-1.3595	-0.55779	-0.8017	0.016	0.316	0.014	0.289	0.282	0.8996	1	0.0478	0.489	1
A_52_P373251	Atp11a	2	-0.646227	-0.13	-1.0072	-0.49052	-0.516691	0.0428	0.673	0.00268	0.118	0.239	0.9918	1	0.0131	0.271	1
A_55_P1971074	Atp11a	2	-0.671329	-0.182	-1.0834	-0.59393	-0.489425	0.0671	0.609	0.00481	0.103	0.334	0.9918	1	0.0208	0.247	1
A_55_P2127179	ENSMUST00000178160	2	-0.792018	-0.443	-1.0626	-0.71412	-0.348522	0.034	0.221	0.00586	0.0541	0.492	0.9783	1	0.0243	0.158	1
A_55_P2042823	Sh3bp2	2	-0.446301	0.162	-0.601	0.0073	-0.608257	0.0593	0.48	0.0133	0.975	0.0684	0.9918	1	0.0461	0.988	1
A_51_P342126	Ttc39a	2	-0.635718	0.0791	-0.9104	-0.1955	-0.714853	0.0297	0.777	0.00286	0.486	0.0789	0.9776	1	0.0138	0.673	1
A_51_P375207	Gm19522	2	-0.208538	-0.284	-0.5348	-0.61054	0.075753	0.159	0.0588	0.000975	0.000248	0.713	0.9983	1	0.00595	0.0026	1
A_51_P185660	Ccl9	2	-0.064951	-0.344	-0.407	-0.68647	0.279442	0.669	0.03	0.0117	0.000103	0.199	0.9999	1	0.0416	0.00129	1
A_51_P417053	Tuft1	2	-0.752016	-0.112	-1.1642	-0.52428	-0.639906	0.000622	0.567	2.34e-06	0.0117	0.0272	0.5543	1	4.36e-05	0.052	1
A_55_P2100928	Ptgds	2	-0.789574	-0.77	-1.157	-1.13699	-0.019997	0.00241	0.00298	4.11e-05	5.14e-05	0.952	0.6122	1	0.000454	0.000735	1
A_52_P229943	Slc51b	2	-0.401268	-0.0272	-0.7091	-0.33499	-0.374064	0.0143	0.86	8.72e-05	0.0375	0.0952	0.872	1	0.000838	0.121	1
A_52_P213696	Fndc5	2	-0.336012	0.00938	-0.6335	-0.28815	-0.345393	0.013	0.941	3.15e-05	0.0306	0.0635	0.8624	1	0.000365	0.105	1
A_55_P1961320	Tes	2	-0.360759	-0.214	-0.5923	-0.4459	-0.146371	0.019	0.149	0.000355	0.00471	0.479	0.9111	1	0.00265	0.026	1
A_52_P1092823	Irx1	2	-0.500275	-0.174	-0.6662	-0.33968	-0.326563	0.00286	0.263	0.00017	0.0341	0.14	0.6486	1	0.00146	0.113	1
A_51_P339098	Serpina4-ps1	2	-1.20915	-0.199	-2.6327	-1.62291	-1.00983	0.00986	0.65	2.12e-06	0.000925	0.112	0.84	1	4.03e-05	0.00735	1
A_52_P644045	1700018L02Rik	2	-0.679307	-0.269	-1.308	-0.89786	-0.41018	0.000774	0.144	8.9e-08	3.11e-05	0.116	0.5739	1	2.95e-06	0.000494	1
A_55_P1994032	Xbp1	2	-0.313635	-0.115	-1.0645	-0.86605	-0.198488	0.111	0.55	6.99e-06	0.000109	0.467	0.9918	1	0.000106	0.00134	1
A_52_P139727	Atf4	2	-0.222291	0.0524	-0.6899	-0.4152	-0.274699	0.0364	0.607	2.93e-07	0.000343	0.0649	0.9881	1	7.78e-06	0.00338	1
A_51_P380178	Id3	2	-0.584878	0.362	-1.5049	-0.55842	-0.94644	0.0134	0.113	3.03e-07	0.0176	0.00537	0.8624	1	7.98e-06	0.0702	1
A_65_P18547	Nrp1	2	-0.272601	0.0148	-0.9264	-0.63907	-0.287372	0.122	0.932	1.08e-05	0.000901	0.244	0.9977	1	0.000153	0.00721	1
A_66_P126101	ENSMUST00000117621	2	-0.165083	0.128	-0.6637	-0.37072	-0.292956	0.233	0.353	4.29e-05	0.0109	0.137	0.9999	1	0.000471	0.0495	1
A_52_P55029	Apobec1	2	-0.317235	-0.00526	-0.6271	-0.31512	-0.311972	0.0573	0.974	0.000559	0.0588	0.178	0.9918	1	0.0038	0.167	1
A_55_P2500688	Kcnj2	2	-0.442754	-0.0114	-0.8312	-0.3998	-0.431379	0.0617	0.96	0.00112	0.0897	0.19	0.9918	1	0.00664	0.224	1
A_52_P481279	Drc1	2	-0.071982	0.111	-0.6329	-0.44958	-0.183281	0.692	0.541	0.0016	0.0189	0.477	0.9999	1	0.0088	0.0741	1
A_51_P327405	Gbp8	2	-0.520033	0.306	-0.9846	-0.15884	-0.825751	0.0206	0.159	8.13e-05	0.458	0.0103	0.9147	1	0.000791	0.65	1
A_55_P2042813	Gbp11	2	-0.969428	0.404	-1.4891	-0.11587	-1.37324	0.000955	0.133	5.11e-06	0.66	0.00094	0.584	1	8.22e-05	0.805	1
A_51_P116137	Lrig1	2	-0.275733	-0.000203	-0.6099	-0.33434	-0.275529	0.0756	0.999	0.000368	0.0336	0.202	0.9918	1	0.00273	0.112	1
A_66_P112675	C430042M11Rik	2	-0.137475	0.152	-0.5929	-0.30373	-0.289199	0.354	0.307	0.00039	0.047	0.172	0.9999	1	0.00286	0.142	1
A_65_P18472	Nrp1	2	-0.53817	0.17	-0.7463	-0.03786	-0.708462	0.0139	0.411	0.00113	0.854	0.021	0.8626	1	0.00672	0.925	1
A_51_P360492	Mcm6	2	-0.008029	0.16	-0.8807	-0.71302	-0.167635	0.971	0.467	0.00039	0.00284	0.588	1	1	0.00286	0.0177	1
A_66_P130629	Mcm3	2	-0.031953	-0.0308	-0.6076	-0.60653	-0.001114	0.872	0.877	0.00479	0.00485	0.997	0.9999	1	0.0207	0.0266	1
A_55_P1996946	Cdc20	2	-0.131698	0.188	-0.7063	-0.38623	-0.320073	0.507	0.345	0.00129	0.0592	0.258	0.9999	1	0.00743	0.168	1
A_51_P190111	Mcm5	2	0.12956	0.0127	-0.7363	-0.85311	0.116843	0.554	0.954	0.00215	0.000538	0.705	0.9999	1	0.011	0.00481	1
A_51_P158210	Mcm2	2	-0.134145	0.0567	-0.6441	-0.45327	-0.190871	0.395	0.717	0.000314	0.00709	0.392	0.9999	1	0.00239	0.0355	1
A_55_P2027102	Rgs3	2	-1.12077	-0.279	-1.2357	-0.39348	-0.842224	0.0015	0.386	0.000588	0.224	0.0705	0.584	1	0.00397	0.415	1
A_55_P2493624	Rgs3	2	-1.01021	-0.264	-1.199	-0.45304	-0.745985	0.0021	0.38	0.000407	0.138	0.0861	0.593	1	0.00295	0.301	1
A_52_P261868	Rgs3	2	-0.565319	-0.256	-0.6544	-0.34484	-0.30956	0.00251	0.142	0.000653	0.0516	0.207	0.6157	1	0.00431	0.152	1
A_55_P2134236	Foxa2	2	-0.50041	0.0679	-0.692	-0.12369	-0.568262	0.0336	0.763	0.00458	0.584	0.0832	0.9783	1	0.0201	0.75	1
A_55_P1979674	Ikzf4	2	-0.994485	-0.19	-1.002	-0.19719	-0.804766	0.000657	0.467	0.000609	0.45	0.0358	0.5543	1	0.00408	0.643	1
A_55_P2119917	Ikzf4	2	-0.962028	-0.194	-0.7692	-0.00145	-0.767731	0.000844	0.453	0.00565	0.996	0.0429	0.5739	1	0.0236	0.998	1
A_51_P368894	Onecut1	2	-1.12694	-0.342	-1.2997	-0.51465	-0.785047	0.00332	0.336	0.000948	0.152	0.123	0.6805	1	0.00582	0.321	1
A_66_P130647	Onecut1	2	-1.43159	-0.236	-1.7406	-0.5452	-1.19543	0.0053	0.62	0.00102	0.257	0.084	0.778	1	0.00619	0.454	1
A_51_P281089	S100a6	2	-0.297491	0.106	-0.659	-0.25594	-0.403024	0.158	0.61	0.00341	0.222	0.175	0.9983	1	0.0159	0.412	1
A_66_P136674	Ackr3	2	-0.112779	0.1	-0.6944	-0.48159	-0.212798	0.427	0.48	3.63e-05	0.00193	0.291	0.9999	1	0.000409	0.0131	1
A_52_P646762	Smoc2	2	-0.196339	0.0755	-0.6315	-0.35972	-0.271794	0.205	0.622	0.000294	0.0249	0.215	0.9999	1	0.00227	0.0905	1
A_66_P139546	Igfbp6	2	-0.40006	-0.487	-0.6077	-0.6944	0.086743	0.0987	0.0471	0.0151	0.0063	0.795	0.9918	1	0.0509	0.0325	1
A_55_P2745508	ENSMUST00000103426	2	-0.894178	-0.033	-2.4763	-1.61518	-0.86115	0.0734	0.946	2.18e-05	0.00236	0.215	0.9918	1	0.000273	0.0153	1
A_51_P485421	ENSMUST00000103426	2	-0.686152	0.0577	-1.5988	-0.85494	-0.74387	0.0447	0.861	4.25e-05	0.0142	0.118	0.9918	1	0.000467	0.0602	1
A_55_P1971854	Vcpkmt	2	-0.210843	0.0433	-0.6829	-0.42881	-0.254097	0.145	0.76	4.8e-05	0.00514	0.212	0.9983	1	0.000516	0.0279	1
A_52_P251450	Cldn2	2	-0.179977	0.174	-0.5951	-0.24135	-0.353723	0.155	0.169	5.15e-05	0.0604	0.0522	0.9983	1	0.000546	0.17	1
A_55_P1991718	Hmmr	2	-0.222713	0.173	-0.7947	-0.39917	-0.395578	0.0689	0.153	3.53e-07	0.00219	0.0248	0.9918	1	9.09e-06	0.0144	1
A_51_P129464	Scd2	2	-0.134093	0.0216	-0.6403	-0.48454	-0.155727	0.261	0.854	9.56e-06	0.000319	0.354	0.9999	1	0.000138	0.00318	1
A_55_P1989981	Fam129b	2	0.015806	0.219	-0.6801	-0.47662	-0.203528	0.914	0.141	7.21e-05	0.00279	0.328	0.9999	1	0.000716	0.0175	1
A_51_P157976	Mmab	2	-0.064378	0.202	-0.9372	-0.67074	-0.266448	0.587	0.0965	1.82e-08	5.08e-06	0.12	0.9999	1	7.84e-07	0.000115	1
A_55_P2058861	Mvk	2	-0.036036	0.173	-1.0687	-0.85957	-0.209144	0.81	0.254	1.21e-07	4.23e-06	0.328	0.9999	1	3.75e-06	0.0001	1
A_55_P2048110	Tmem97	2	-0.012512	0.164	-0.6334	-0.45681	-0.176634	0.899	0.105	7.36e-07	8.04e-05	0.213	0.9999	1	1.65e-05	0.00106	1
A_55_P2503111	Tmem97	2	-0.110128	0.259	-0.9319	-0.56272	-0.369166	0.332	0.0282	7.81e-09	2.97e-05	0.0271	0.9999	1	3.91e-07	0.000477	1
A_55_P1969396	Tmem97	2	-0.165026	0.182	-0.7914	-0.44424	-0.347135	0.1	0.0712	1.21e-08	0.0001	0.0176	0.9918	1	5.51e-07	0.00126	1
A_66_P117235	6330416G13Rik	2	-0.356156	-0.314	-0.7965	-0.75442	-0.042059	0.0131	0.0267	2.77e-06	6.26e-06	0.826	0.8624	1	5e-05	0.000137	1
A_51_P295896	4930452B06Rik	2	-0.179949	-0.0328	-0.6216	-0.47445	-0.147104	0.0622	0.725	3.89e-07	2.35e-05	0.27	0.9918	1	9.82e-06	0.000396	1
A_52_P534235	Srms	2	-0.392036	-0.0278	-1.1884	-0.82422	-0.364219	0.00226	0.812	1.26e-10	1.48e-07	0.0349	0.5999	1	1.31e-08	6.52e-06	1
A_51_P444954	Serpina5	2	-0.468441	-0.0617	-1.3868	-0.98004	-0.406731	0.000517	0.606	7.23e-12	9.23e-09	0.0222	0.5315	1	1.64e-09	7.19e-07	1
A_55_P1983488	Lsr	2	-0.146292	0.122	-1.0455	-0.77736	-0.268145	0.235	0.32	3.72e-09	7.67e-07	0.127	0.9999	1	2.12e-07	2.44e-05	1
A_52_P1147740	AK034071	2	-0.313785	0.101	-1.5124	-1.09788	-0.41454	0.0642	0.54	9.36e-10	3.61e-07	0.0826	0.9918	1	6.95e-08	1.34e-05	1
A_66_P118819	Atg9b	2	-0.047865	0.025	-0.7473	-0.67448	-0.072873	0.714	0.848	4.39e-06	1.91e-05	0.693	0.9999	1	7.28e-05	0.000337	1
A_55_P2804199	Nfe2	2	-0.243871	-0.0285	-0.7694	-0.55404	-0.215411	0.0509	0.813	7.75e-07	8.52e-05	0.212	0.9918	1	1.72e-05	0.0011	1
A_55_P2085546	Dnaja4	2	-0.008186	-0.249	-0.5727	-0.81332	0.240632	0.953	0.0804	0.000287	2.86e-06	0.225	0.9999	1	0.00223	7.33e-05	1
A_55_P1955147	Camk1d	2	-0.161661	0.0172	-0.969	-0.79009	-0.178867	0.441	0.934	7.57e-05	0.000733	0.545	0.9999	1	0.000747	0.00615	1
A_55_P2716924	Esr1	2	-0.422803	-0.0806	-1.2967	-0.95446	-0.3422	0.0773	0.729	6.31e-06	0.000315	0.302	0.9918	1	9.8e-05	0.00316	1
A_55_P1953387	Fabp5	2	-0.128012	-0.55	-2.6523	-3.07405	0.421775	0.738	0.158	1.97e-07	1.37e-08	0.438	0.9999	1	5.71e-06	9.73e-07	1
A_55_P2122841	NAP114472-1	2	-0.578919	-0.478	-3.0127	-2.9114	-0.101332	0.112	0.187	5.07e-09	9.78e-09	0.84	0.9918	1	2.73e-07	7.44e-07	1
A_55_P2150976	NAP111439-1	2	-0.209157	-0.168	-2.8738	-2.83246	-0.041344	0.555	0.636	1.11e-08	1.46e-08	0.934	0.9999	1	5.21e-07	1.02e-06	1
A_30_P01021461	chr2:119697845-119719245_F	2	-0.233578	-0.175	-1.5476	-1.48876	-0.058817	0.178	0.31	1.29e-09	2.77e-09	0.807	0.9999	1	8.92e-08	2.78e-07	1
A_52_P147803	Syne4	2	-0.523763	-0.255	-1.2705	-1.00134	-0.269119	0.0139	0.211	8.94e-07	3e-05	0.346	0.8626	1	1.94e-05	0.000482	1
A_51_P502872	2200002D01Rik	2	-0.347434	-0.00662	-1.1482	-0.80739	-0.340816	0.104	0.975	7.73e-06	0.00059	0.254	0.9918	1	0.000116	0.0052	1
A_55_P2914662	Dusp14	2	-0.140316	-0.144	-0.7574	-0.76087	0.0035	0.506	0.496	0.00119	0.00114	0.991	0.9999	1	0.00698	0.00864	1
A_51_P155935	6330416G13Rik	2	-0.333109	-0.206	-0.8034	-0.6767	-0.126657	0.0942	0.292	0.000286	0.00158	0.644	0.9918	1	0.00222	0.0112	1
A_66_P133314	Aldoc	2	-0.257438	-0.109	-0.8955	-0.74721	-0.148258	0.167	0.552	3.91e-05	0.000338	0.568	0.9999	1	0.000437	0.00334	1
A_51_P220681	Aldoc	2	-0.365972	-0.0173	-0.9984	-0.6497	-0.348697	0.0815	0.932	3.92e-05	0.00346	0.233	0.9918	1	0.000438	0.0205	1
A_55_P2070992	Aldoc	2	-0.290402	-0.0756	-0.8818	-0.66705	-0.21478	0.177	0.721	0.000271	0.00375	0.475	0.9999	1	0.00212	0.0218	1
A_51_P140751	Slc23a1	2	-0.044037	-0.237	-0.7804	-0.97285	0.192486	0.816	0.219	0.000313	2.11e-05	0.475	0.9999	1	0.00239	0.000362	1
A_55_P1995243	Cobl	2	-0.336626	-0.271	-0.8111	-0.74554	-0.065581	0.105	0.187	0.000409	0.000957	0.819	0.9918	1	0.00297	0.00754	1
A_55_P2806002	Il13ra1	2	0.003624	-0.173	-0.4155	-0.59211	0.176615	0.982	0.284	0.0142	0.000905	0.436	1	1	0.0484	0.00723	1
A_55_P2796612	Bag3	2	-0.059909	-0.151	-0.5775	-0.66813	0.090677	0.708	0.35	0.00116	0.000261	0.688	0.9999	1	0.00682	0.00271	1
A_66_P138484	Slc7a4	2	-0.144641	0.172	-0.6507	-0.33446	-0.316274	0.361	0.28	0.000288	0.0409	0.162	0.9999	1	0.00223	0.129	1
A_66_P129710	Gsap	2	-0.05545	0.173	-0.6367	-0.40799	-0.228665	0.682	0.207	6.44e-05	0.00524	0.238	0.9999	1	0.000653	0.0283	1
A_55_P2019058	Acaca	2	-0.184759	0.0544	-2.3461	-2.10695	-0.239149	0.223	0.716	7.43e-15	9.13e-14	0.263	0.9999	1	1.32e-11	1.16e-10	1
A_55_P2139587	NAP092820-001	2	-0.211868	-0.163	-2.7829	-2.73376	-0.04911	0.197	0.318	8.2e-16	1.25e-15	0.83	0.9999	1	2.51e-12	7.97e-12	1
A_65_P20015	Elovl6	2	-0.149338	0.114	-3.0785	-2.81484	-0.26364	0.472	0.581	2.56e-14	2.03e-13	0.371	0.9999	1	2.36e-11	2.09e-10	1
A_52_P132591	Acaca	2	-0.05665	-0.0878	-1.334	-1.36522	0.031198	0.663	0.5	9.8e-11	6.01e-11	0.865	0.9999	1	1.07e-08	1.37e-08	1
A_52_P318040	Acaca	2	-0.102208	-0.159	-2.1725	-2.22951	0.057046	0.473	0.267	1.3e-14	7.06e-15	0.776	0.9999	1	1.49e-11	1.71e-11	1
A_51_P217498	Slc2a4	2	-0.576164	-0.0253	-3.0914	-2.54055	-0.550816	0.0914	0.939	7.73e-10	3.43e-08	0.247	0.9918	1	5.93e-08	1.99e-06	1
A_55_P2018666	Thrsp	2	-0.071007	-0.0292	-3.5882	-3.54647	-0.041766	0.782	0.909	1.14e-13	1.49e-13	0.908	0.9999	1	6.62e-11	1.66e-10	1
A_51_P194099	Thrsp	2	-0.181003	-0.0706	-4.1245	-4.01405	-0.110427	0.54	0.811	1.07e-13	1.99e-13	0.791	0.9999	1	6.45e-11	2.09e-10	1
A_51_P134142	Cyp2c70	2	-0.301107	-0.54	-2.6952	-2.93374	0.238536	0.0948	0.00454	1.24e-14	1.67e-15	0.34	0.9918	1	1.49e-11	7.97e-12	1
A_55_P2155421	Sec61g	2	0.002447	0.0142	-1.0425	-1.03072	-0.011798	0.978	0.871	4.74e-12	6.1e-12	0.924	1	1	1.18e-09	2.55e-09	1
A_51_P452779	Pygl	2	-0.069327	0.0617	-1.2604	-1.12946	-0.130987	0.453	0.504	1.7e-13	2.04e-12	0.318	0.9999	1	8.91e-11	1.13e-09	1
A_55_P2715648	Hcn3	2	-0.17402	0.075	-2.8004	-2.55136	-0.24905	0.367	0.696	3.93e-14	3.36e-13	0.362	0.9999	1	3.18e-11	2.8e-10	1
A_51_P176042	Pklr	2	-0.278123	0.0789	-2.8129	-2.45586	-0.357069	0.136	0.666	1.19e-14	2.77e-13	0.175	0.9983	1	1.49e-11	2.44e-10	1
A_52_P72434	Khk	2	-0.008408	-0.0551	-0.9588	-1.00557	0.046737	0.943	0.64	1.05e-08	4.21e-09	0.779	0.9999	1	4.98e-07	3.76e-07	1
A_55_P2739629	Lrrc28	2	-0.158298	0.0158	-1.1473	-0.97312	-0.174131	0.214	0.9	1.12e-09	2.68e-08	0.331	0.9999	1	8e-08	1.67e-06	1
A_52_P354248	Lrrc28	2	-0.244312	0.0312	-1.1219	-0.84641	-0.275503	0.039	0.784	2.28e-10	5.5e-08	0.0949	0.9912	1	2.12e-08	2.95e-06	1
A_55_P2744563	Gpi1	2	-0.215787	0.0246	-0.912	-0.67157	-0.24039	0.0452	0.812	2.36e-09	6.16e-07	0.109	0.9918	1	1.46e-07	2.06e-05	1
A_52_P66580	Gck	2	-0.07235	0.0142	-0.8335	-0.74694	-0.08655	0.531	0.902	9.27e-08	6.06e-07	0.596	0.9999	1	3.05e-06	2.03e-05	1
A_55_P2121956	Gck	2	-0.278927	0.326	-2.6198	-2.01531	-0.604448	0.313	0.241	4.51e-10	7.03e-08	0.127	0.9999	1	3.76e-08	3.59e-06	1
A_55_P2007566	Trmt61b	2	-0.032564	0.104	-0.6042	-0.46773	-0.136472	0.743	0.301	1.75e-06	6.51e-05	0.336	0.9999	1	3.46e-05	0.000887	1
A_51_P215559	BC021614	2	0.149843	-0.00831	-0.9435	-1.10161	0.158154	0.36	0.959	3.48e-06	2.87e-07	0.493	0.9999	1	6.05e-05	1.11e-05	1
A_51_P126198	Dapk2	2	0.067995	0.0733	-0.9576	-0.95231	-0.005279	0.683	0.66	3.93e-06	4.27e-06	0.982	0.9999	1	6.65e-05	0.000101	1
A_55_P2074035	Haao	2	0.001441	0.118	-0.6499	-0.53315	-0.11671	0.986	0.148	1.16e-08	4e-07	0.308	1	1	5.37e-07	1.45e-05	1
A_55_P2080774	Qdpr	2	-0.084134	0.144	-0.806	-0.57749	-0.228548	0.352	0.116	1.57e-09	6.9e-07	0.0803	0.9999	1	1.05e-07	2.26e-05	1
A_51_P155503	Klk1b8	2	-0.095034	0.0923	-0.9605	-0.77317	-0.187288	0.398	0.411	3.72e-09	2.02e-07	0.242	0.9999	1	2.12e-07	8.34e-06	1
A_55_P2168643	Khk	2	-0.071353	0.0263	-1.029	-0.93135	-0.097644	0.538	0.82	1.91e-09	1.32e-08	0.552	0.9999	1	1.22e-07	9.43e-07	1
A_55_P2016667	Gstm7	2	-0.0717	0.111	-0.6849	-0.50183	-0.183107	0.416	0.21	2.28e-08	4.29e-06	0.147	0.9999	1	9.44e-07	0.000101	1
A_52_P236448	Ngfr	2	0.006505	0.226	-1.1949	-0.9756	-0.219255	0.964	0.125	7.3e-09	2.88e-07	0.286	1	1	3.67e-07	1.12e-05	1
A_55_P2025006	Klk1b26	2	-0.07918	-0.0255	-1.0895	-1.03586	-0.053669	0.612	0.87	1.69e-07	4.01e-07	0.807	0.9999	1	4.97e-06	1.45e-05	1
A_51_P295034	Klk1b4	2	-0.222017	0.0409	-1.1725	-0.90959	-0.262891	0.173	0.798	7.52e-08	4.86e-06	0.251	0.9999	1	2.55e-06	0.000111	1
A_55_P2005956	Egfbp2	2	-0.173016	-0.0112	-1.0299	-0.86805	-0.161856	0.291	0.945	8.75e-07	1.18e-05	0.483	0.9999	1	1.91e-05	0.000228	1
A_66_P130035	Klk1b24	2	-0.088142	-0.11	-0.9757	-0.99759	0.021879	0.49	0.39	3.3e-08	2.19e-08	0.903	0.9999	1	1.3e-06	1.41e-06	1
A_55_P2002933	Klk1b5	2	-0.05615	-0.0394	-0.9764	-0.95967	-0.016741	0.714	0.797	8.24e-07	1.09e-06	0.938	0.9999	1	1.83e-05	3.28e-05	1
A_51_P245414	Klk1	2	-0.056921	0.0209	-0.8108	-0.73293	-0.077831	0.66	0.871	1.05e-06	5.03e-06	0.671	0.9999	1	2.24e-05	0.000114	1
A_51_P444437	Ptgr1	2	-0.172646	0.0643	-0.9433	-0.70637	-0.236964	0.175	0.607	4.38e-08	5.27e-06	0.187	0.9999	1	1.6e-06	0.000118	1
A_66_P128563	Pdzk1ip1	2	-0.281608	0.00553	-1.2156	-0.92847	-0.287141	0.103	0.974	9.94e-08	7.7e-06	0.235	0.9918	1	3.26e-06	0.000162	1
A_55_P2115220	Gm11437	2	-0.052975	-0.0542	-0.691	-0.6922	0.001252	0.653	0.645	2.96e-06	2.88e-06	0.994	0.9999	1	5.29e-05	7.37e-05	1
A_51_P484869	Gamt	2	0.035324	0.102	-0.8586	-0.79155	-0.067079	0.743	0.345	1.56e-08	6.93e-08	0.66	0.9999	1	6.9e-07	3.57e-06	1
A_55_P2024327	Suv420h2	2	-0.035907	0.00886	-0.6805	-0.63575	-0.044771	0.734	0.933	6.64e-07	1.98e-06	0.764	0.9999	1	1.52e-05	5.42e-05	1
A_55_P2071191	Prss8	2	-0.135215	0.0952	-1.0345	-0.80402	-0.230454	0.226	0.39	6.38e-10	7.93e-08	0.147	0.9999	1	5.05e-08	3.98e-06	1
A_55_P1985793	Dock6	2	-0.083215	0.0133	-1.064	-0.96749	-0.096474	0.481	0.91	1.36e-09	8.71e-09	0.563	0.9999	1	9.33e-08	6.89e-07	1
A_51_P136355	Gng11	2	-0.084614	0.067	-0.6874	-0.53579	-0.151645	0.421	0.523	4.93e-07	2.15e-05	0.31	0.9999	1	1.19e-05	0.000367	1
A_51_P507410	Hmgcr	2	-0.092483	-0.0041	-1.0083	-0.9199	-0.088384	0.591	0.981	3.02e-06	1.16e-05	0.716	0.9999	1	5.39e-05	0.000227	1
A_55_P2030433	Gpi1	2	0.024208	0.0792	-0.6467	-0.5917	-0.054981	0.81	0.435	7.5e-07	3.06e-06	0.7	0.9999	1	1.68e-05	7.76e-05	1
A_55_P2022434	Gpi1	2	-0.021425	0.0652	-0.6875	-0.60087	-0.086607	0.844	0.552	9.91e-07	7.81e-06	0.576	0.9999	1	2.12e-05	0.000163	1
A_55_P2931361	Acaca	2	-0.122737	0.0777	-0.6883	-0.48783	-0.20047	0.327	0.532	6.93e-06	0.000504	0.259	0.9999	1	0.000105	0.00458	1
A_55_P2011678	Pdzk1ip1	2	-0.447793	0.276	-1.3759	-0.6522	-0.723692	0.0765	0.266	5.89e-06	0.0124	0.0448	0.9918	1	9.21e-05	0.0545	1
A_52_P18765	Hsbp1l1	2	-0.041996	-0.155	-0.5654	-0.67857	0.113174	0.762	0.268	0.000343	3.92e-05	0.565	0.9999	1	0.00258	0.000589	1
A_55_P2914891	Wisp1	2	-0.100169	0.0339	-0.5856	-0.4515	-0.134107	0.409	0.778	4.34e-05	0.000825	0.434	0.9999	1	0.000475	0.00675	1
A_55_P2303868	5033421B08Rik	2	-0.057104	-0.0295	-0.9467	-0.91911	-0.027612	0.727	0.857	3.6e-06	5.61e-06	0.905	0.9999	1	6.2e-05	0.000125	1
A_30_P01018959	chr5:125861675-125880125_R	2	-0.156266	0.0123	-1.125	-0.9564	-0.168582	0.36	0.942	4.11e-07	5.35e-06	0.483	0.9999	1	1.02e-05	0.00012	1
A_66_P129075	Rab26os	2	-0.173493	-0.0182	-0.6502	-0.49498	-0.155274	0.157	0.88	1.02e-05	0.000314	0.365	0.9983	1	0.000146	0.00315	1
A_51_P131561	Plet1	2	-0.095222	0.082	-0.7246	-0.54735	-0.177269	0.554	0.609	0.000106	0.00193	0.437	0.9999	1	0.000987	0.0131	1
A_55_P2002757	Blnk	2	-0.083227	-0.0459	-0.6296	-0.59232	-0.037328	0.681	0.821	0.00417	0.00657	0.896	0.9999	1	0.0186	0.0336	1
A_55_P2078494	Cib3	2	-0.646953	-0.0302	-1.2468	-0.63006	-0.616743	0.089	0.935	0.00216	0.0971	0.244	0.9918	1	0.0111	0.237	1
A_55_P1978502	H2-Q1	2	-0.116191	0.000931	-0.8939	-0.77677	-0.117123	0.701	0.998	0.00603	0.0152	0.784	0.9999	1	0.0249	0.0631	1
A_51_P152550	Iqcg	2	-0.153942	0.106	-0.6065	-0.34686	-0.259688	0.392	0.555	0.00204	0.0608	0.309	0.9999	1	0.0106	0.171	1
A_51_P516085	Dntt	2	0.371031	0.146	-0.5512	-0.77597	0.224778	0.153	0.567	0.0381	0.00489	0.534	0.9983	1	0.102	0.0268	1
A_51_P326685	Lrtm1	2	0.602086	0.211	-0.6122	-1.00349	0.391307	0.0947	0.549	0.0896	0.00768	0.433	0.9918	1	0.194	0.0377	1
A_55_P2006792	Ntrk2	2	0.085208	-0.145	-0.9522	-1.18214	0.229891	0.811	0.685	0.0121	0.00248	0.649	0.9999	1	0.0428	0.0159	1
A_55_P2099840	ENSMUST00000098589	2	0.010815	0.223	-0.7938	-0.5814	-0.21238	0.962	0.336	0.00175	0.0168	0.515	1	1	0.0094	0.0679	1
A_55_P2718940	Trim7	2	-0.095667	0.117	-0.6443	-0.43163	-0.212648	0.582	0.502	0.000897	0.0185	0.389	0.9999	1	0.00555	0.0731	1
A_55_P2032966	Hmgcs1	2	0.089354	0.293	-0.7596	-0.55628	-0.203295	0.643	0.137	0.000485	0.00714	0.457	0.9999	1	0.0034	0.0357	1
A_55_P2723524	Tlcd2	2	-0.157838	0.33	-0.8474	-0.35965	-0.487725	0.413	0.0939	0.000138	0.0692	0.0806	0.9999	1	0.00123	0.188	1
A_51_P471819	Gpam	2	0.003565	-0.265	-0.53	-0.79882	0.268843	0.987	0.224	0.0197	0.000902	0.381	1	1	0.0621	0.00721	1
A_52_P11388	Gpam	2	-0.238211	-0.186	-0.7743	-0.72219	-0.052111	0.189	0.301	0.00017	0.000369	0.836	0.9999	1	0.00146	0.00359	1
A_66_P102107	LOC102636309	2	-0.02558	-0.0246	-0.6383	-0.63733	-0.000992	0.907	0.91	0.00653	0.0066	0.997	0.9999	1	0.0264	0.0337	1
A_51_P120448	Echdc1	2	-0.010201	0.1	-0.9522	-0.84169	-0.110548	0.931	0.397	1.2e-08	1.15e-07	0.508	0.9999	1	5.51e-07	5.41e-06	1
A_52_P297803	Nsdhl	2	-0.097012	0.461	-2.0645	-1.50651	-0.558018	0.639	0.0328	1.79e-10	8.14e-08	0.0646	0.9999	1	1.73e-08	4.07e-06	1
A_55_P2931579	Rdh11	2	-0.002335	0.143	-0.8117	-0.66624	-0.145436	0.984	0.238	2.87e-07	6.55e-06	0.393	1	1	7.64e-06	0.000142	1
A_55_P2635994	C330021F23Rik	2	-0.020086	0.145	-0.7027	-0.53726	-0.165411	0.866	0.228	2.68e-06	0.000106	0.329	0.9999	1	4.87e-05	0.00132	1
A_55_P2749859	Paox	2	-0.007068	0.104	-0.8983	-0.78735	-0.110994	0.944	0.302	1.52e-09	1.94e-08	0.434	0.9999	1	1.02e-07	1.28e-06	1
A_55_P2908598	Qdpr	2	-0.106996	0.0401	-0.6371	-0.49002	-0.14706	0.229	0.649	8.94e-08	6.37e-06	0.242	0.9999	1	2.96e-06	0.000139	1
A_66_P108725	Acss2	2	-0.146816	0.168	-1.3728	-1.05745	-0.315311	0.523	0.464	2.19e-06	8.28e-05	0.335	0.9999	1	4.14e-05	0.00108	1
A_52_P236619	1810008I18Rik	2	-0.194095	0.011	-1.7899	-1.5848	-0.205145	0.428	0.964	7.23e-08	5.88e-07	0.553	0.9999	1	2.47e-06	1.99e-05	1
A_51_P180613	Paox	2	-0.175306	0.0542	-1.0606	-0.83109	-0.229526	0.196	0.685	1.72e-08	1.2e-06	0.231	0.9999	1	7.51e-07	3.55e-05	1
A_66_P124878	Gm29856	2	-0.152639	0.0483	-0.7286	-0.52764	-0.200931	0.287	0.734	2.08e-05	0.000885	0.321	0.9999	1	0.000263	0.00712	1
A_55_P2025954	Acly	2	-0.053668	0.149	-2.4242	-2.22112	-0.203037	0.788	0.457	2.78e-12	1.89e-11	0.475	0.9999	1	7.99e-10	5.95e-09	1
A_55_P2082914	Acly	2	-0.000283	0.108	-1.411	-1.30269	-0.108338	0.999	0.535	1.13e-08	4.97e-08	0.66	1	1	5.26e-07	2.72e-06	1
A_51_P296487	Lss	2	0.011647	-0.105	-1.4843	-1.60099	0.116639	0.926	0.405	4.78e-12	8.84e-13	0.512	0.9999	1	1.18e-09	5.76e-10	1
A_55_P2019751	Paox	2	0.000224	0.173	-1.032	-0.85895	-0.173057	0.999	0.224	7.31e-08	1.61e-06	0.387	1	1	2.49e-06	4.55e-05	1
A_51_P245248	Alg12	2	0.172364	0.0134	-0.9222	-1.08117	0.158991	0.215	0.922	3.34e-07	1.97e-08	0.415	0.9999	1	8.68e-06	1.29e-06	1
A_55_P2907077	Ldlr	2	-0.02727	0.0178	-0.6837	-0.63863	-0.045068	0.799	0.868	7.64e-07	2.26e-06	0.766	0.9999	1	1.71e-05	6.05e-05	1
A_30_P01032968	chr14:26834450-26847000_R	2	-0.088718	0.0135	-1.1799	-1.07762	-0.102247	0.519	0.921	3.67e-09	2.07e-08	0.599	0.9999	1	2.1e-07	1.34e-06	1
A_55_P2016842	Me1	2	0.011898	0.327	-1.6792	-1.36428	-0.314873	0.951	0.1	3.23e-09	1.52e-07	0.256	0.9999	1	1.89e-07	6.63e-06	1
A_66_P124420	NAP001637-001	2	0.06855	0.138	-1.5807	-1.51148	-0.069169	0.726	0.484	1.26e-08	2.89e-08	0.803	0.9999	1	5.69e-07	1.75e-06	1
A_51_P491916	Rassf6	2	-0.112827	0.163	-1.1965	-0.92022	-0.276271	0.436	0.262	7.26e-09	7.77e-07	0.182	0.9999	1	3.66e-07	2.47e-05	1
A_51_P140171	Atp6v1g1	2	-0.13995	-0.12	-0.6379	-0.61744	-0.020428	0.194	0.265	2.02e-06	3.34e-06	0.892	0.9999	1	3.88e-05	8.27e-05	1
A_66_P109395	Rpia	2	-0.194291	0.0196	-0.9483	-0.73442	-0.21389	0.2	0.896	8.67e-07	3.69e-05	0.316	0.9999	1	1.9e-05	0.000567	1
A_66_P114018	AA879870	2	0.076682	0.0612	-1.1766	-1.19206	0.015471	0.607	0.681	1.86e-08	1.45e-08	0.941	0.9999	1	7.97e-07	1.02e-06	1
A_66_P106735	Ptk6	2	-0.18824	0.0618	-1.6532	-1.40318	-0.250024	0.296	0.729	8.29e-10	2.01e-08	0.325	0.9999	1	6.22e-08	1.31e-06	1
A_66_P122294	Pnpla5	2	-0.157731	-0.103	-3.4397	-3.38534	-0.054381	0.714	0.81	1.56e-08	2.1e-08	0.929	0.9999	1	6.9e-07	1.36e-06	1
A_51_P334804	Pnpla5	2	-0.281638	-0.0041	-2.2793	-2.00178	-0.277537	0.426	0.991	6.16e-07	4.74e-06	0.578	0.9999	1	1.43e-05	0.000109	1
A_55_P2025514	Pnpla3	2	-0.077298	-0.153	-1.313	-1.38852	0.075518	0.747	0.525	8.2e-06	3.58e-06	0.823	0.9999	1	0.000121	8.75e-05	1
A_51_P389265	Pnpla3	2	-0.571167	-0.154	-2.6185	-2.20109	-0.41746	0.161	0.701	5.25e-07	7.83e-06	0.463	0.9983	1	1.25e-05	0.000164	1
A_51_P187082	G6pdx	2	-0.100744	-0.0127	-1.0292	-0.94119	-0.087999	0.505	0.933	2.53e-07	1.12e-06	0.68	0.9999	1	6.96e-06	3.33e-05	1
A_55_P2258261	1810008I18Rik	2	0.05276	0.104	-1.3268	-1.27567	-0.051174	0.797	0.613	6.42e-07	1.22e-06	0.86	0.9999	1	1.48e-05	3.59e-05	1
A_55_P1988795	Acss2	2	-0.126768	0.101	-1.4865	-1.25888	-0.227643	0.48	0.573	7.14e-09	1.51e-07	0.371	0.9999	1	3.63e-07	6.59e-06	1
A_52_P429364	Ccdc69	2	-0.083476	0.0535	-0.7701	-0.63315	-0.136951	0.461	0.636	2.59e-07	5.87e-06	0.394	0.9999	1	7.09e-06	0.00013	1
A_52_P539161	Rdh11	2	0.039128	0.213	-1.653	-1.47953	-0.173428	0.838	0.273	3.52e-09	2.89e-08	0.524	0.9999	1	2.03e-07	1.75e-06	1
A_55_P2009952	Me1	2	0.12894	-0.0197	-1.7737	-1.92235	0.148642	0.588	0.934	5.42e-08	1.22e-08	0.659	0.9999	1	1.91e-06	8.91e-07	1
A_51_P397783	Zfand4	2	0.192995	0.00426	-0.6247	-0.81346	0.188735	0.0823	0.968	3.66e-06	4.46e-08	0.222	0.9918	1	6.29e-05	2.49e-06	1
A_55_P2792294	Cyp51	2	-0.088132	0.148	-1.6779	-1.44135	-0.236559	0.657	0.456	5.13e-09	8.67e-08	0.402	0.9999	1	2.74e-07	4.29e-06	1
A_55_P2028961	Idi1	2	-0.005919	0.154	-1.6294	-1.46916	-0.160206	0.982	0.562	1.46e-06	7.06e-06	0.67	1	1	2.97e-05	0.00015	1
A_55_P2318584	Aqp8	2	-0.061717	0.542	-2.8012	-2.19716	-0.604017	0.823	0.0582	1.35e-10	1.69e-08	0.131	0.9999	1	1.37e-08	1.14e-06	1
A_52_P84096	Pgd	2	-0.128091	0.101	-1.6345	-1.40534	-0.229168	0.365	0.474	6.9e-12	1.76e-10	0.254	0.9999	1	1.58e-09	3.09e-08	1
A_55_P2807240	Lss	2	-0.046759	0.094	-1.8385	-1.69772	-0.14079	0.759	0.539	3.22e-12	1.85e-11	0.516	0.9999	1	8.87e-10	5.95e-09	1
A_30_P01018486	chr1:59449275-59474025_F	2	-0.080532	0.0348	-1.2412	-1.12593	-0.1153	0.511	0.776	1.24e-10	9.25e-10	0.506	0.9999	1	1.3e-08	1.16e-07	1
A_52_P350750	Chrna4	2	-0.216869	0.00169	-2.2424	-2.02381	-0.218563	0.499	0.996	1.59e-07	8.93e-07	0.629	0.9999	1	4.71e-06	2.77e-05	1
A_55_P1983162	Pstpip2	2	-0.038674	0.137	-1.1877	-1.0124	-0.17535	0.799	0.373	2.37e-08	4e-07	0.418	0.9999	1	9.71e-07	1.45e-05	1
A_55_P2076533	Pmvk	2	-0.095221	0.078	-1.6109	-1.43773	-0.173185	0.64	0.701	1.78e-08	1.39e-07	0.548	0.9999	1	7.74e-07	6.25e-06	1
A_51_P492410	Pmvk	2	-0.106823	0.101	-1.772	-1.56411	-0.207932	0.551	0.573	2.14e-10	2.68e-09	0.414	0.9999	1	2e-08	2.7e-07	1
A_51_P521176	Rassf7	2	0.008462	0.212	-0.6726	-0.46958	-0.20307	0.936	0.0516	7.2e-07	0.000117	0.178	0.9999	1	1.63e-05	0.00142	1
A_51_P358112	Fads1	2	0.03103	0.0987	-0.6982	-0.63057	-0.067649	0.748	0.311	9.28e-08	5.34e-07	0.62	0.9999	1	3.05e-06	1.85e-05	1
A_51_P397673	Pcsk9	2	-0.280829	-0.0652	-3.2934	-3.07786	-0.215584	0.0351	0.61	4.01e-20	2.17e-19	0.238	0.9834	1	5.36e-16	2.9e-15	1
A_55_P2041723	Mid1ip1	2	-0.223716	0.394	-3.1089	-2.49156	-0.617333	0.127	0.01	2.94e-18	6.41e-16	0.00485	0.9977	1	2.62e-14	5.71e-12	1
A_55_P1966804	Fdps	2	-0.010612	0.424	-3.2288	-2.79431	-0.434469	0.955	0.0315	9.22e-16	2.8e-14	0.111	0.9999	1	2.51e-12	5e-11	1
A_55_P2168267	NAP002856-002	2	-0.111092	0.237	-3.1024	-2.75456	-0.347866	0.505	0.162	1.17e-16	2.03e-15	0.147	0.9999	1	7.82e-13	7.97e-12	1
A_55_P2026761	ENSMUST00000177157	2	-0.117098	0.244	-3.1794	-2.81793	-0.361471	0.513	0.178	3.51e-16	6.24e-15	0.159	0.9999	1	1.36e-12	1.71e-11	1
A_52_P226489	CJ042244	2	-0.159244	0.0527	-3.2472	-3.03524	-0.211953	0.482	0.815	5.53e-14	2.62e-13	0.508	0.9999	1	3.92e-11	2.41e-10	1
A_55_P1975185	Sqle	2	0.036712	-0.048	-3.281	-3.36569	0.0847	0.903	0.874	3.01e-11	1.73e-11	0.843	0.9999	1	4.39e-09	5.72e-09	1
A_51_P321126	Fasn	2	-0.119152	-0.181	-3.6502	-3.71169	0.061537	0.611	0.442	8.61e-15	5.8e-15	0.852	0.9999	1	1.37e-11	1.71e-11	1
A_55_P2152225	Ihh	2	0.19269	0.279	-2.5258	-2.43965	-0.086171	0.291	0.131	1.09e-13	2.41e-13	0.736	0.9999	1	6.45e-11	2.35e-10	1
A_51_P401921	Srebf1	2	0.00032	0.233	-2.7949	-2.56262	-0.232284	0.999	0.273	3.29e-13	2.33e-12	0.436	1	1	1.52e-10	1.24e-09	1
A_52_P427024	Ldlr	2	0.000795	0.209	-1.0966	-0.88877	-0.207809	0.994	0.0705	2.62e-10	1.67e-08	0.196	1	1	2.38e-08	1.13e-06	1
A_52_P118161	Lss	2	-0.118662	0.0063	-1.1903	-1.06536	-0.124966	0.396	0.964	4.07e-09	3.32e-08	0.526	0.9999	1	2.28e-07	1.95e-06	1
A_55_P2803990	Kctd7	2	-0.048533	0.128	-1.1556	-0.97909	-0.176518	0.708	0.328	1.83e-09	4.31e-08	0.339	0.9999	1	1.18e-07	2.42e-06	1
A_51_P418056	Sc5d	2	0.048756	0.188	-1.2981	-1.15923	-0.138895	0.702	0.148	1.17e-10	1.2e-09	0.443	0.9999	1	1.23e-08	1.45e-07	1
A_52_P119350	4732419C18Rik	2	-0.092677	0.0285	-1.6641	-1.54295	-0.121137	0.466	0.822	4.4e-13	2.41e-12	0.5	0.9999	1	1.93e-10	1.26e-09	1
A_55_P2743344	Svil	2	0.073313	0.115	-1.0094	-0.96784	-0.041579	0.431	0.221	2.87e-11	7.06e-11	0.751	0.9999	1	4.32e-09	1.56e-08	1
A_55_P2121392	Acaca	2	0.046199	0.108	-1.679	-1.61719	-0.06183	0.773	0.501	6.52e-11	1.44e-10	0.785	0.9999	1	7.91e-09	2.74e-08	1
A_52_P257026	AF039839	2	-0.097847	0.0237	-1.3661	-1.24459	-0.121541	0.584	0.894	3.38e-08	1.78e-07	0.631	0.9999	1	1.32e-06	7.53e-06	1
A_51_P146701	Nsdhl	2	-0.29382	-0.0648	-1.7125	-1.48351	-0.229018	0.091	0.702	1.36e-10	2.53e-09	0.342	0.9918	1	1.37e-08	2.59e-07	1
A_30_P01022780	chr8:126268510-126290810_R	2	-0.062854	-0.0576	-1.0579	-1.05262	-0.005283	0.537	0.571	7.28e-11	8.09e-11	0.971	0.9999	1	8.49e-09	1.73e-08	1
A_55_P2716851	Acss2	2	-0.196853	0.076	-1.8387	-1.56578	-0.272875	0.274	0.67	9.05e-11	2.41e-09	0.284	0.9999	1	1e-08	2.5e-07	1
A_55_P2211937	E130101M22	2	-0.506917	0.174	-1.6713	-0.98994	-0.681396	0.00524	0.304	1.98e-10	2.82e-06	0.00755	0.778	1	1.87e-08	7.26e-05	1
A_55_P2064676	Gas2l3	2	-0.208845	0.106	-0.953	-0.63798	-0.314966	0.0431	0.29	4.07e-10	7e-07	0.0319	0.9918	1	3.46e-08	2.28e-05	1
A_51_P453043	Aacs	2	-0.598286	0.12	-2.8297	-2.11156	-0.718106	0.02	0.624	7.33e-12	3.26e-09	0.0452	0.9131	1	1.65e-09	3.11e-07	1
A_52_P42194	Svil	2	0.105911	-0.111	-0.5599	-0.77657	0.216714	0.468	0.448	0.000614	1.17e-05	0.296	0.9999	1	0.00411	0.000227	1
A_55_P2078428	Tstd1	2	-0.024532	0.116	-0.7376	-0.59684	-0.140785	0.851	0.376	5.25e-06	9.18e-05	0.448	0.9999	1	8.41e-05	0.00117	1
A_66_P130100	Rab23	2	0.090812	-0.0134	-0.495	-0.59924	0.104194	0.358	0.891	2.61e-05	1.61e-06	0.455	0.9999	1	0.000314	4.54e-05	1
A_55_P2170009	Lactb2	2	0.001129	-0.0923	-0.6095	-0.70294	0.093414	0.994	0.529	0.000266	4.85e-05	0.651	1	1	0.00209	0.000703	1
A_66_P104023	Gm30692	2	-0.089799	-0.11	-1.5111	-1.53167	0.020538	0.766	0.715	2.95e-05	2.46e-05	0.962	0.9999	1	0.000347	0.00041	1
A_55_P2019054	Acacb	2	-0.196449	-0.351	-1.9504	-2.1053	0.154951	0.54	0.277	1.66e-06	4.81e-07	0.732	0.9999	1	3.32e-05	1.69e-05	1
A_30_P01030169	chr10:92547995-92556102_F	2	-0.42559	0.12	-1.8165	-1.27042	-0.546061	0.284	0.759	8.06e-05	0.00306	0.33	0.9999	1	0.000786	0.0187	1
A_51_P488768	Slc25a44	2	0.076737	-0.0515	-0.6138	-0.74195	0.128204	0.449	0.61	1.69e-06	6.91e-08	0.372	0.9999	1	3.37e-05	3.57e-06	1
A_55_P2052759	Scd3	2	0.077466	-0.0393	-0.7759	-0.89264	0.116739	0.555	0.764	2.61e-06	2.67e-07	0.53	0.9999	1	4.76e-05	1.06e-05	1
A_55_P2086433	Oasl1	2	-0.022486	-0.0689	-0.9442	-0.9906	0.046372	0.895	0.686	6.94e-06	3.4e-06	0.847	0.9999	1	0.000105	8.39e-05	1
A_66_P104901	Msmo1	2	0.139576	0.212	-1.4186	-1.34586	-0.072691	0.478	0.284	9.21e-08	2.31e-07	0.793	0.9999	1	3.04e-06	9.3e-06	1
A_51_P209372	Msmo1	2	-0.006712	0.16	-1.5723	-1.40577	-0.166528	0.977	0.496	3.34e-07	2.06e-06	0.615	1	1	8.68e-06	5.6e-05	1
A_66_P122079	Gm16006	2	-0.073705	0.0247	-0.5947	-0.49636	-0.098368	0.527	0.832	2.12e-05	0.000202	0.55	0.9999	1	0.000266	0.00221	1
A_51_P303180	Fam114a1	2	-0.004308	-0.119	-0.5299	-0.64444	0.114513	0.973	0.352	0.00026	2.35e-05	0.524	1	1	0.00205	0.000396	1
A_55_P2871488	Zfp870	2	-0.305359	-0.028	-0.6959	-0.41859	-0.277335	0.0249	0.829	1.11e-05	0.00309	0.138	0.9471	1	0.000156	0.0188	1
A_55_P2818120	Cxadr	2	-0.316602	0.0711	-0.9887	-0.60107	-0.387663	0.0529	0.653	1.06e-06	0.000693	0.0909	0.9918	1	2.26e-05	0.00589	1
A_51_P158073	A230050P20Rik	2	0.015041	-0.0351	-0.8364	-0.88649	0.050124	0.919	0.813	5.62e-06	2.33e-06	0.811	0.9999	1	8.86e-05	6.18e-05	1
A_55_P1959703	Zfp646	2	-0.151352	-0.0677	-0.6345	-0.55082	-0.083668	0.269	0.618	6.8e-05	0.000351	0.662	0.9999	1	0.000683	0.00345	1
A_55_P2066116	Bcl3	2	-0.275751	0.0185	-0.6129	-0.31866	-0.294273	0.114	0.913	0.0012	0.07	0.228	0.9926	1	0.00704	0.189	1
A_52_P679101	Tjp2	2	-0.101123	0.326	-0.6489	-0.22167	-0.427212	0.483	0.0299	0.000105	0.131	0.043	0.9999	1	0.00098	0.291	1
A_55_P2798080	Cldn1	2	-0.076718	0.231	-0.8	-0.49176	-0.308193	0.632	0.155	2.91e-05	0.00452	0.18	0.9999	1	0.000343	0.0252	1
A_51_P440743	Celsr1	2	0.151184	-0.131	-0.5767	-0.85939	0.282673	0.37	0.435	0.00179	2.08e-05	0.239	0.9999	1	0.00958	0.000359	1
A_52_P883557	Slc30a10	2	-0.02977	-0.13	-0.9323	-1.03273	0.100412	0.853	0.421	3.57e-06	7.12e-07	0.659	0.9999	1	6.16e-05	2.31e-05	1
A_51_P512981	Ppil1	2	-0.127773	0.12	-0.6961	-0.44814	-0.247923	0.455	0.482	0.00033	0.0132	0.307	0.9999	1	0.0025	0.0568	1
A_55_P2038183	Insc	2	-0.141336	-0.229	-0.7509	-0.83842	0.087481	0.52	0.3	0.00185	0.000655	0.777	0.9999	1	0.0098	0.00563	1
A_51_P225781	Insc	2	-0.036656	-0.436	-0.586	-0.98551	0.399524	0.847	0.0284	0.0044	1.77e-05	0.145	0.9999	1	0.0195	0.000316	1
A_51_P383737	Kank2	2	-0.071974	0.0536	-0.6897	-0.56413	-0.125527	0.464	0.585	1.51e-07	3.97e-06	0.368	0.9999	1	4.54e-06	9.54e-05	1
A_55_P2824105	Fam110a	2	-0.118111	0.0156	-0.9026	-0.76891	-0.133689	0.438	0.918	2.37e-06	2.42e-05	0.534	0.9999	1	4.4e-05	0.000405	1
A_52_P628870	Col27a1	2	-0.196198	0.189	-1.9904	-1.60517	-0.385254	0.462	0.478	4.98e-08	1.9e-06	0.31	0.9999	1	1.79e-06	5.22e-05	1
A_51_P156857	Smim3	2	-0.123684	0.128	-0.6905	-0.43836	-0.25217	0.355	0.337	1.71e-05	0.00255	0.186	0.9999	1	0.000224	0.0162	1
A_51_P117865	Fam20c	2	0.010995	-0.0379	-0.7045	-0.75334	0.048874	0.912	0.704	1.43e-07	4.31e-08	0.729	0.9999	1	4.31e-06	2.42e-06	1
A_51_P496715	Pomk	2	-0.070805	0.0738	-0.6901	-0.54552	-0.144614	0.494	0.476	3.63e-07	1.37e-05	0.326	0.9999	1	9.28e-06	0.000256	1
A_51_P370099	Pdgfa	2	-0.090294	0.097	-0.6024	-0.41512	-0.187275	0.415	0.382	8.46e-06	0.000769	0.235	0.9999	1	0.000124	0.00638	1
A_51_P318618	Anks4b	2	-0.020277	-0.115	-1.176	-1.27087	0.094894	0.875	0.376	1.2e-09	2.46e-10	0.604	0.9999	1	8.38e-08	4.06e-08	1
A_51_P169886	Nsmf	2	-0.059345	-0.0707	-0.6395	-0.65087	0.011381	0.51	0.433	1.23e-07	8.97e-08	0.928	0.9999	1	3.79e-06	4.38e-06	1
A_55_P2127587	Smcr8	2	0.038202	-0.0393	-0.8283	-0.90574	0.077486	0.758	0.751	3.7e-07	7.84e-08	0.659	0.9999	1	9.43e-06	3.94e-06	1
A_52_P375076	Hyou1	2	-0.152225	0.00966	-0.6811	-0.51917	-0.161887	0.161	0.928	7.66e-07	4.11e-05	0.287	0.9983	1	1.71e-05	0.000613	1
A_55_P2505350	Utp14b	2	0.025765	-0.068	-0.7272	-0.82093	0.093752	0.863	0.649	4.17e-05	7.9e-06	0.657	0.9999	1	0.00046	0.000165	1
A_55_P2913723	Swsap1	2	-0.001606	-0.147	-0.5972	-0.74266	0.145468	0.988	0.187	9.09e-06	2.96e-07	0.352	1	1	0.000132	1.14e-05	1
A_66_P110292	Iffo2	2	0.067267	-0.0585	-0.4733	-0.59906	0.125805	0.657	0.699	0.00397	0.000468	0.557	0.9999	1	0.018	0.00432	1
A_55_P2796375	Mycn	2	-0.251418	-0.0487	-1.3521	-1.14941	-0.20272	0.426	0.877	0.000189	0.00103	0.649	0.9999	1	0.00158	0.00798	1
A_51_P208931	N4bp3	2	0.018462	0.0442	-0.6117	-0.58595	-0.025706	0.884	0.728	4.76e-05	8.17e-05	0.886	0.9999	1	0.000512	0.00107	1
A_51_P286172	Lzts2	2	-0.065053	0.111	-0.5944	-0.41858	-0.175855	0.524	0.282	3.25e-06	0.000315	0.228	0.9999	1	5.74e-05	0.00316	1
A_55_P2018929	Spns2	2	-0.146376	0.354	-1.2193	-0.7193	-0.500038	0.472	0.0896	2.04e-06	0.00137	0.0897	0.9999	1	3.9e-05	0.00994	1
A_52_P489979	Gse1	2	-0.11717	0.391	-1.0439	-0.53599	-0.50787	0.576	0.0702	3.01e-05	0.0155	0.0945	0.9999	1	0.000352	0.0641	1
A_55_P2126192	Lgr5	2	-0.036165	0.263	-0.7392	-0.44026	-0.298934	0.855	0.193	0.000871	0.0339	0.292	0.9999	1	0.00543	0.113	1
A_51_P117881	Leap2	2	0.348739	0.293	-1.2148	-1.27076	0.055935	0.167	0.243	3.83e-05	2.1e-05	0.873	0.9999	1	0.000429	0.000361	1
A_52_P52128	Leo1	2	0.090641	-0.136	-0.4011	-0.62741	0.226263	0.569	0.396	0.017	0.00048	0.318	0.9999	1	0.0555	0.00441	1
A_52_P89335	Tmie	2	0.172207	0.118	-0.9247	-0.97884	0.054123	0.194	0.369	1.33e-07	4.83e-08	0.769	0.9999	1	4.07e-06	2.65e-06	1
A_55_P2051094	Rorc	2	-0.031398	-0.000786	-0.612	-0.58135	-0.030612	0.799	0.995	3.23e-05	6.27e-05	0.861	0.9999	1	0.000373	0.000862	1
A_55_P2075070	S1pr5	2	-0.060047	-0.196	-0.6159	-0.75215	0.136247	0.72	0.248	0.000991	0.000116	0.567	0.9999	1	0.00603	0.00141	1
A_55_P2026156	ENSMUST00000071515	2	-0.078716	-0.325	-0.3627	-0.60924	0.246501	0.639	0.0606	0.0379	0.00109	0.303	0.9999	1	0.102	0.00833	1
A_55_P2138306	ENSMUST00000120059	2	-0.441378	-0.194	-1.0727	-0.82543	-0.247231	0.0398	0.35	1.71e-05	0.000414	0.399	0.9918	1	0.000225	0.00394	1
A_55_P1985984	Actg1	2	-0.564728	-0.0399	-1.6427	-1.11784	-0.524833	0.0118	0.85	2.42e-08	1.32e-05	0.0869	0.8522	1	9.86e-07	0.000248	1
A_30_P01024472	chr11:35805295-35817263_F	2	-0.330437	-0.0945	-1.3119	-1.07598	-0.23591	0.295	0.762	0.000249	0.00179	0.594	0.9999	1	0.00199	0.0123	1
A_55_P2140751	NAP112112-1	2	-0.480318	0.00275	-1.2155	-0.73238	-0.48307	0.0892	0.992	0.000137	0.0123	0.22	0.9918	1	0.00122	0.0539	1
A_55_P2114994	NAP111417-1	2	-0.28012	-0.175	-1.3212	-1.21609	-0.105157	0.389	0.589	0.000335	0.000787	0.818	0.9999	1	0.00253	0.0065	1
A_55_P2723244	Nudcd1	2	-0.017287	0.00321	-0.5948	-0.57425	-0.020499	0.917	0.985	0.0013	0.00179	0.931	0.9999	1	0.0075	0.0123	1
A_51_P109258	Cys1	2	0.025334	-0.155	-0.7969	-0.97718	0.180271	0.935	0.619	0.0156	0.00384	0.682	0.9999	1	0.052	0.0222	1
A_66_P132628	Oma1	2	0.011519	0.197	-0.6033	-0.41758	-0.185717	0.942	0.219	0.000683	0.013	0.409	0.9999	1	0.00446	0.0563	1
A_55_P2902397	Dnph1	2	0.011187	0.0867	-0.6006	-0.52508	-0.075539	0.926	0.475	3.19e-05	0.000169	0.659	0.9999	1	0.000369	0.00191	1
A_55_P2092968	Traf3	2	0.111058	0.186	-0.7755	-0.701	-0.074515	0.545	0.314	0.000221	0.000648	0.773	0.9999	1	0.00181	0.00558	1
A_52_P145433	Snhg14	2	0.264191	0.0134	-0.4442	-0.69496	0.250759	0.104	0.932	0.00886	0.000153	0.269	0.9918	1	0.0336	0.00177	1
A_51_P353252	Mal2	2	-0.003879	0.194	-1.0157	-0.81784	-0.197847	0.983	0.283	4.91e-06	9.22e-05	0.436	1	1	7.98e-05	0.00117	1
A_52_P78203	Acsl4	2	0.04203	-0.104	-0.6169	-0.76256	0.145706	0.799	0.531	0.000828	8e-05	0.533	0.9999	1	0.00523	0.00105	1
A_55_P1996578	Fgfr3	2	-0.148406	0.227	-1.1775	-0.80222	-0.375263	0.275	0.1	2.64e-09	2.34e-06	0.0569	0.9999	1	1.59e-07	6.19e-05	1
A_51_P184024	Tsen15	2	-0.121324	0.149	-0.6931	-0.42252	-0.270588	0.239	0.15	2.7e-07	0.000283	0.0687	0.9999	1	7.31e-06	0.0029	1
A_52_P331930	Hn1l	2	0.036636	-0.0613	-0.8618	-0.95966	0.097898	0.834	0.726	3.53e-05	8e-06	0.692	0.9999	1	0.0004	0.000167	1
A_51_P472033	Serpina10	2	-0.041956	-0.105	-0.6047	-0.66764	0.062934	0.753	0.434	0.000103	2.95e-05	0.739	0.9999	1	0.000967	0.000475	1
A_51_P243755	Slc10a2	2	0.065768	-0.0646	-0.9293	-1.05968	0.130405	0.744	0.748	8.33e-05	1.49e-05	0.648	0.9999	1	0.000807	0.000273	1
A_55_P2387665	9130221J18Rik	2	-0.07099	-0.487	-0.8782	-1.29375	0.415533	0.767	0.0506	0.00102	1.04e-05	0.227	0.9999	1	0.00619	0.000206	1
A_55_P2734032	Tert	2	0.024369	0.0853	-0.8364	-0.77543	-0.060936	0.863	0.547	2.63e-06	8.15e-06	0.761	0.9999	1	4.81e-05	0.000169	1
A_52_P84027	Cyp7a1	2	0.195857	0.33	-2.1557	-2.0215	-0.13415	0.571	0.343	1.12e-06	3.07e-06	0.783	0.9999	1	2.37e-05	7.77e-05	1
A_55_P2002122	Rgs12	2	0.207096	0.303	-1.0491	-0.95311	-0.095992	0.193	0.061	3.48e-07	1.67e-06	0.665	0.9999	1	8.97e-06	4.66e-05	1
A_52_P505234	Stt3a	2	0.087417	0.0917	-0.6113	-0.60698	-0.004285	0.508	0.488	7.64e-05	8.33e-05	0.982	0.9999	1	0.000753	0.00108	1
A_51_P480233	Nmral1	2	-0.122142	-0.234	-0.5383	-0.65053	0.112269	0.4	0.113	0.000851	0.000109	0.583	0.9999	1	0.00534	0.00134	1
A_52_P173945	BC048546	2	0.173933	0.00906	-0.6546	-0.8195	0.164876	0.296	0.956	0.000451	3.15e-05	0.481	0.9999	1	0.00321	0.000499	1
A_55_P2738027	Extl1	2	0.156397	-0.00723	-0.4254	-0.58901	0.163624	0.345	0.965	0.0147	0.00125	0.483	0.9999	1	0.0498	0.00928	1
A_51_P394446	Erc2	2	-0.103312	0.00331	-0.9078	-0.80116	-0.106618	0.355	0.976	9.67e-09	9.63e-08	0.498	0.9999	1	4.66e-07	4.66e-06	1
A_51_P436189	Nudt22	2	-0.068988	-0.0918	-0.6437	-0.66654	0.022846	0.46	0.328	2.03e-07	1.1e-07	0.862	0.9999	1	5.82e-06	5.24e-06	1
A_51_P327828	Ppib	2	0.082139	-0.0504	-0.5629	-0.69537	0.1325	0.413	0.615	5.49e-06	1.83e-07	0.352	0.9999	1	8.68e-05	7.7e-06	1
A_51_P382928	Cstf3	2	0.141397	0.00937	-0.4776	-0.60963	0.132023	0.29	0.943	0.00117	8.42e-05	0.482	0.9999	1	0.00688	0.00109	1
A_55_P2796683	Otub2	2	-0.070084	0.146	-0.6692	-0.45271	-0.216448	0.545	0.211	3.56e-06	0.000513	0.192	0.9999	1	6.14e-05	0.00464	1
A_51_P461504	Eef2k	2	-0.101044	0.111	-0.7005	-0.48801	-0.212529	0.369	0.322	1.05e-06	0.000158	0.185	0.9999	1	2.23e-05	0.00181	1
A_55_P2062836	Ttf2	2	-0.09025	0.0704	-0.6714	-0.5107	-0.160668	0.365	0.478	2.84e-07	1.91e-05	0.256	0.9999	1	7.59e-06	0.000337	1
A_55_P2141287	Erlin1	2	-0.016227	0.0723	-0.6891	-0.60058	-0.088492	0.897	0.565	7.94e-06	5.16e-05	0.618	0.9999	1	0.000118	0.000737	1
A_51_P420726	Mblac2	2	0.027561	0.119	-0.8401	-0.74821	-0.091846	0.834	0.367	7.67e-07	4.69e-06	0.622	0.9999	1	1.71e-05	0.000108	1
A_66_P134026	C330021F23Rik	2	-0.102862	0.0824	-0.7152	-0.52999	-0.185239	0.326	0.43	2.21e-07	2.23e-05	0.214	0.9999	1	6.24e-06	0.000381	1
A_55_P2332194	Gm15998	2	-0.278133	0.0211	-1.8098	-1.51053	-0.299231	0.179	0.917	1.95e-09	5.99e-08	0.303	0.9999	1	1.24e-07	3.17e-06	1
A_66_P123843	Arhgef16	2	-0.138141	0.0568	-0.7731	-0.57818	-0.194951	0.206	0.598	1.06e-07	1.1e-05	0.207	0.9999	1	3.4e-06	0.000216	1
A_55_P2055487	Parp3	2	-0.042855	0.125	-0.7738	-0.6058	-0.16805	0.685	0.242	7.52e-08	4.24e-06	0.266	0.9999	1	2.55e-06	0.000101	1
A_51_P473576	Apex1	2	-0.092585	0.0662	-0.6272	-0.46841	-0.158782	0.363	0.513	1.23e-06	7.7e-05	0.271	0.9999	1	2.56e-05	0.00102	1
A_66_P135169	Apex1	2	-0.04151	0.109	-0.6601	-0.50921	-0.150918	0.7	0.314	1.5e-06	6.03e-05	0.326	0.9999	1	3.03e-05	0.000834	1
A_52_P354520	Edem1	2	-0.013844	0.0256	-0.6844	-0.64496	-0.039404	0.902	0.821	1.83e-06	4.55e-06	0.805	0.9999	1	3.6e-05	0.000106	1
A_52_P676956	Tirap	2	-0.133666	-0.00698	-1.0358	-0.90911	-0.126685	0.261	0.953	2.33e-09	2.82e-08	0.448	0.9999	1	1.44e-07	1.74e-06	1
A_51_P195506	Csf1	2	-0.200834	0.0579	-0.8796	-0.62087	-0.258711	0.175	0.691	1.92e-06	0.00021	0.216	0.9999	1	3.72e-05	0.00228	1
A_55_P2910252	Hltf	2	-0.012149	0.129	-0.7816	-0.64022	-0.141402	0.895	0.168	4.79e-09	1.87e-07	0.283	0.9999	1	2.62e-07	7.83e-06	1
A_51_P256066	Tiam2	2	0.042332	0.0799	-1.1848	-1.14729	-0.037519	0.798	0.629	1.07e-07	1.88e-07	0.872	0.9999	1	3.45e-06	7.86e-06	1
A_52_P804224	Camk1d	2	0.342042	0.0988	-1.24	-1.4832	0.243226	0.0589	0.573	1.34e-07	4.89e-09	0.33	0.9918	1	4.08e-06	4.22e-07	1
A_55_P2390776	1810064F22Rik	2	-0.042599	0.0637	-1.3826	-1.27639	-0.106252	0.8	0.705	8.67e-09	3.86e-08	0.655	0.9999	1	4.23e-07	2.21e-06	1
A_51_P251069	Pter	2	0.014288	0.128	-0.9532	-0.83925	-0.113979	0.916	0.347	1.52e-07	1.27e-06	0.553	0.9999	1	4.55e-06	3.73e-05	1
A_55_P2740774	Pter	2	-0.111386	0.0234	-0.9992	-0.86449	-0.134744	0.326	0.835	1.92e-09	3.07e-08	0.399	0.9999	1	1.23e-07	1.83e-06	1
A_66_P134775	Pter	2	-0.186392	0.0177	-1.0393	-0.8352	-0.204073	0.174	0.895	2.92e-08	1.26e-06	0.289	0.9999	1	1.16e-06	3.7e-05	1
A_55_P2732843	Fads1	2	0.056637	0.145	-1.0497	-0.96093	-0.088804	0.705	0.335	1.58e-07	7.03e-07	0.675	0.9999	1	4.69e-06	2.29e-05	1
A_65_P06678	Msmo1	2	-0.120675	0.0397	-0.8798	-0.71938	-0.160411	0.244	0.698	3.65e-09	1.52e-07	0.272	0.9999	1	2.1e-07	6.62e-06	1
A_66_P112814	Arhgap26	2	-0.050697	0.0131	-0.6059	-0.54212	-0.063797	0.666	0.911	1.92e-05	8.17e-05	0.701	0.9999	1	0.000247	0.00107	1
A_52_P10041	Akr1b3	2	-0.163908	0.00849	-0.8283	-0.65592	-0.1724	0.169	0.942	1.36e-07	5.9e-06	0.302	0.9999	1	4.15e-06	0.00013	1
A_66_P125758	Hist2h3c1	2	-0.068807	0.106	-1.4712	-1.29676	-0.174398	0.714	0.575	2.19e-08	2.1e-07	0.513	0.9999	1	9.13e-07	8.59e-06	1
A_66_P127991	Hist2h3c2	2	-0.257026	0.179	-1.7933	-1.35686	-0.436438	0.233	0.402	5.44e-09	7.95e-07	0.154	0.9999	1	2.87e-07	2.5e-05	1
A_55_P2142251	Hist2h3c2	2	-0.107684	0.136	-1.7535	-1.51022	-0.243258	0.501	0.398	2.38e-11	5.48e-10	0.286	0.9999	1	3.84e-09	7.74e-08	1
A_51_P379208	Cep85	2	-0.225878	-0.0652	-0.6377	-0.47702	-0.160704	0.106	0.633	6.93e-05	0.00155	0.407	0.9918	1	0.000693	0.011	1
A_55_P2013391	Gm4402	2	-0.234241	-0.0788	-0.6735	-0.51815	-0.155392	0.0877	0.555	2.58e-05	0.000569	0.413	0.9918	1	0.000311	0.00504	1
A_51_P328968	Zfp322a	2	-0.258735	0.198	-0.8841	-0.42741	-0.456722	0.0478	0.124	1.57e-07	0.00202	0.0154	0.9918	1	4.67e-06	0.0135	1
A_55_P2169445	Mfsd6	2	-0.245317	0.033	-0.5889	-0.31057	-0.278355	0.141	0.839	0.00117	0.0655	0.234	0.9983	1	0.00687	0.18	1
A_52_P185079	Xbp1	2	-0.334822	-0.173	-1.0276	-0.86609	-0.161549	0.0419	0.278	5.87e-07	8.31e-06	0.472	0.9918	1	1.37e-05	0.000172	1
A_55_P2739653	Xbp1	2	-0.36377	-0.103	-1.1569	-0.89564	-0.261237	0.0239	0.505	4.33e-08	3.16e-06	0.234	0.9375	1	1.59e-06	7.91e-05	1
A_51_P253537	Atf6b	2	-0.241441	-0.0979	-0.6383	-0.49477	-0.143498	0.03	0.36	2.09e-06	7.38e-05	0.344	0.9776	1	3.98e-05	0.000982	1
A_52_P240020	Aimp2	2	-0.136882	-0.214	-0.527	-0.60377	0.076791	0.195	0.048	2.48e-05	3.53e-06	0.602	0.9999	1	0.000301	8.66e-05	1
A_55_P2159264	Lifr	2	0.038309	-0.412	-0.4788	-0.92918	0.450428	0.832	0.0293	0.0126	1.99e-05	0.0863	0.9999	1	0.0442	0.000349	1
A_55_P2074499	Kcp	2	-0.160173	-0.219	-0.6962	-0.75501	0.058815	0.213	0.0928	8.04e-06	2.39e-06	0.743	0.9999	1	0.00012	6.29e-05	1
A_66_P124968	ENSMUST00000184255	2	-0.226951	-0.0682	-0.6087	-0.44994	-0.158741	0.103	0.615	0.000114	0.00245	0.41	0.9918	1	0.00105	0.0157	1
A_52_P285470	Lrp2	2	-0.187207	0.0676	-0.7877	-0.53291	-0.254777	0.261	0.682	5.24e-05	0.00303	0.279	0.9999	1	0.000554	0.0186	1
A_55_P2008244	ENSMUST00000189380	2	-0.181749	-0.031	-0.7862	-0.63546	-0.150733	0.281	0.852	6.37e-05	0.000697	0.524	0.9999	1	0.000648	0.00591	1
A_55_P2094966	Hist2h3b	2	-0.114441	0.0548	-0.9617	-0.79247	-0.169235	0.514	0.754	7.74e-06	0.000101	0.495	0.9999	1	0.000116	0.00127	1
A_66_P121737	Hist1h3c	2	-0.026399	0.048	-0.6163	-0.54183	-0.074427	0.838	0.711	5.56e-05	0.000257	0.684	0.9999	1	0.000582	0.00267	1
A_55_P2740832	Hsp90aa1	2	0.016984	-0.0843	-0.7582	-0.85946	0.101301	0.909	0.57	2.11e-05	3.48e-06	0.629	0.9999	1	0.000266	8.54e-05	1
A_55_P2099961	Hist1h2ag	2	-0.157369	-0.0669	-0.8371	-0.7466	-0.090469	0.276	0.64	3.11e-06	1.65e-05	0.655	0.9999	1	5.54e-05	0.000297	1
A_66_P100853	Hist1h2ao	2	-0.204365	-0.192	-1.1629	-1.15048	-0.01237	0.31	0.339	3.28e-06	3.85e-06	0.965	0.9999	1	5.77e-05	9.31e-05	1
A_55_P2729205	Gm9530	2	-0.173093	-0.147	-0.6195	-0.59382	-0.025692	0.0907	0.147	1.19e-06	2.32e-06	0.855	0.9918	1	2.5e-05	6.16e-05	1
A_55_P2084631	Hist1h2an	2	-0.104538	-0.152	-0.6059	-0.65366	0.047752	0.282	0.121	9.69e-07	2.75e-07	0.725	0.9999	1	2.08e-05	1.08e-05	1
A_51_P143893	Steap4	2	-0.396333	0.0329	-1.3027	-0.87341	-0.429262	0.0175	0.835	8.26e-09	7.19e-06	0.0629	0.9111	1	4.09e-07	0.000153	1
A_52_P99807	Dpy19l3	2	-0.178797	0.165	-0.7746	-0.43087	-0.343772	0.261	0.299	3.6e-05	0.0103	0.13	0.9999	1	0.000407	0.0473	1
A_52_P237102	Dpy19l3	2	-0.150287	0.129	-0.6428	-0.36384	-0.278917	0.333	0.406	0.000266	0.0245	0.207	0.9999	1	0.00209	0.0895	1
A_66_P132970	BC049987	2	0.057521	-0.15	-2.6607	-2.86797	0.207267	0.893	0.726	1.15e-06	3.34e-07	0.731	0.9999	1	2.42e-05	1.27e-05	1
A_55_P2022337	Dhcr7	2	-0.163484	0.0183	-1.6836	-1.50177	-0.181813	0.451	0.932	2.4e-08	1.86e-07	0.553	0.9999	1	9.81e-07	7.82e-06	1
A_65_P07361	Trim14	2	-0.042786	0.26	-1.2419	-0.93919	-0.302709	0.821	0.178	5.21e-07	3.36e-05	0.265	0.9999	1	1.24e-05	0.000525	1
A_51_P349727	Slc25a45	2	-0.173174	-0.0862	-0.874	-0.7871	-0.086936	0.4	0.673	0.000202	0.000622	0.764	0.9999	1	0.00168	0.0054	1
A_51_P328622	Tlcd2	2	-0.041156	0.0986	-0.7187	-0.57891	-0.139783	0.842	0.634	0.00165	0.0089	0.633	0.9999	1	0.00901	0.0423	1
A_55_P2096043	Acot11	2	-0.114278	0.235	-1.2583	-0.90891	-0.349433	0.592	0.275	2.68e-06	0.000207	0.252	0.9999	1	4.87e-05	0.00225	1
A_52_P156452	Cmah	2	0.010245	-0.218	-0.4319	-0.6601	0.228149	0.926	0.0559	0.000512	2.13e-06	0.15	0.9999	1	0.00355	5.75e-05	1
A_52_P183524	Tmem86b	2	-0.108448	-0.14	-0.6421	-0.67414	0.032003	0.494	0.377	0.000352	0.000206	0.886	0.9999	1	0.00264	0.00224	1
A_51_P437309	Oasl1	2	-0.062584	-0.181	-1.0129	-1.1309	0.118016	0.76	0.38	3.33e-05	7.22e-06	0.683	0.9999	1	0.000382	0.000153	1
A_30_P01033599	chr1:138570107-138632310_F	2	0.04442	-0.058	-0.7444	-0.84684	0.102422	0.762	0.693	2.42e-05	3.83e-06	0.622	0.9999	1	0.000296	9.27e-05	1
A_55_P2498142	Irgm1	2	-0.03149	0.126	-0.6072	-0.44986	-0.157382	0.793	0.299	2.52e-05	0.000815	0.357	0.9999	1	0.000306	0.00668	1
A_52_P418934	Sec22b	2	0.084835	0.0233	-0.5535	-0.61503	0.061535	0.414	0.821	1.13e-05	2.38e-06	0.674	0.9999	1	0.000159	6.28e-05	1
A_55_P2018076	Arap1	2	-0.044004	0.0575	-0.5908	-0.48932	-0.10148	0.66	0.566	2.66e-06	3.87e-05	0.474	0.9999	1	4.84e-05	0.000586	1
A_66_P104323	Arap1	2	0.035109	0.0926	-0.6829	-0.62536	-0.057502	0.81	0.527	7.01e-05	0.0002	0.781	0.9999	1	0.000698	0.00219	1
A_66_P103580	Gm21286	2	0.028009	-0.219	-0.593	-0.83967	0.246673	0.918	0.422	0.036	0.00428	0.521	0.9999	1	0.0981	0.0242	1
A_55_P2726423	Mup-ps12	2	0.145655	-0.205	-0.4932	-0.8441	0.350852	0.559	0.412	0.0556	0.00203	0.323	0.9999	1	0.135	0.0136	1
A_30_P01033587	chr6:91133122-91133347_R	2	-0.055878	-0.233	-0.4585	-0.63576	0.177291	0.688	0.102	0.0026	9.21e-05	0.371	0.9999	1	0.0128	0.00117	1
A_51_P478881	Ces4a	2	-0.515179	-0.428	-0.9106	-0.82338	-0.087182	0.0177	0.0452	0.000134	0.000414	0.764	0.9111	1	0.0012	0.00394	1
A_52_P63905	Ddc	2	-0.196408	-0.000575	-1.0461	-0.85028	-0.195833	0.26	0.997	1.75e-06	3.49e-05	0.424	0.9999	1	3.46e-05	0.000542	1
A_52_P162509	Ahcyl2	2	-0.100947	-0.0109	-0.8012	-0.71116	-0.090039	0.496	0.941	9.66e-06	4.87e-05	0.667	0.9999	1	0.000139	0.000705	1
A_55_P2266977	Ahcyl2	2	-0.194032	0.0351	-1.0336	-0.80449	-0.229145	0.302	0.85	6.8e-06	0.000179	0.387	0.9999	1	0.000104	0.00199	1
A_55_P2500104	Ddc	2	-0.1999	0.208	-1.3206	-0.91233	-0.408266	0.347	0.327	1.08e-06	0.000178	0.178	0.9999	1	2.28e-05	0.00199	1
A_66_P109220	Mettl20	2	0.015205	-0.248	-0.4366	-0.70025	0.263648	0.949	0.305	0.0774	0.00666	0.439	0.9999	1	0.174	0.0339	1
A_55_P2830615	Nrp1	2	-0.334738	0.108	-0.7716	-0.32902	-0.442585	0.0727	0.552	0.000208	0.0775	0.0921	0.9918	1	0.00171	0.203	1
A_55_P2329923	Camkk2	2	-0.362505	0.0363	-0.7152	-0.31636	-0.398824	0.0189	0.804	3.98e-05	0.0381	0.0624	0.9111	1	0.000443	0.122	1
A_55_P2560209	A_55_P2560209	2	-0.087972	-0.0112	-0.604	-0.52714	-0.076815	0.652	0.954	0.00424	0.0111	0.78	0.9999	1	0.0189	0.05	1
A_55_P2106803	Bglap2	2	0.199804	-0.0123	-0.4409	-0.65297	0.212116	0.253	0.943	0.016	0.000753	0.389	0.9999	1	0.0531	0.00629	1
A_55_P2086507	Bglap3	2	0.206893	-0.0875	-0.4874	-0.78187	0.294429	0.357	0.695	0.0362	0.00152	0.354	0.9999	1	0.0984	0.0109	1
A_55_P2718815	Neb	2	-0.042288	0.187	-0.5892	-0.35955	-0.229689	0.841	0.378	0.00912	0.0974	0.444	0.9999	1	0.0344	0.237	1
A_51_P346668	Irf5	2	-0.16775	-0.132	-0.6533	-0.61741	-0.035885	0.319	0.432	0.000528	0.000926	0.879	0.9999	1	0.00363	0.00735	1
A_52_P297642	Pdia5	2	-0.190006	-0.0647	-0.5871	-0.46182	-0.125275	0.158	0.625	0.000131	0.00157	0.504	0.9983	1	0.00118	0.0111	1
A_65_P14494	BG086592	2	-0.198647	-0.181	-1.0548	-1.03751	-0.017329	0.494	0.532	0.00107	0.00125	0.966	0.9999	1	0.00642	0.00926	1
A_52_P627816	Tgm1	2	-0.211436	0.0997	-1.2953	-0.98417	-0.31111	0.377	0.675	8.87e-06	0.000288	0.358	0.9999	1	0.00013	0.00294	1
A_55_P2727574	Rfc5	2	0.027769	-0.0879	-0.8182	-0.93389	0.115637	0.912	0.726	0.00287	0.000879	0.745	0.9999	1	0.0138	0.00708	1
A_52_P106259	Egfr	2	-0.052332	0.00784	-1.0909	-1.03072	-0.060177	0.854	0.978	0.000664	0.00115	0.881	0.9999	1	0.00437	0.00869	1
A_52_P674338	Egfr	2	-0.180012	-0.0252	-0.9823	-0.82753	-0.154812	0.552	0.933	0.00293	0.0103	0.717	0.9999	1	0.0141	0.0474	1
A_51_P376149	N6amt2	2	-0.149635	0.115	-0.663	-0.39849	-0.2645	0.265	0.39	3.03e-05	0.00547	0.167	0.9999	1	0.000354	0.0292	1
A_52_P20727	Nhlrc1	2	-0.343716	0.109	-0.8996	-0.44652	-0.453048	0.0147	0.413	2.98e-07	0.00222	0.022	0.8725	1	7.88e-06	0.0146	1
A_55_P2082215	Ttbk1	2	-0.286223	-0.0906	-1.1882	-0.99265	-0.19559	0.134	0.628	8.32e-07	1.28e-05	0.461	0.9983	1	1.84e-05	0.000243	1
A_55_P2124065	A_55_P2124065	2	-0.267179	-0.118	-0.7589	-0.61004	-0.148857	0.116	0.478	9.25e-05	0.000987	0.527	0.9956	1	0.00088	0.00773	1
A_55_P1998416	Ifi47	2	-0.304778	0.335	-1.2857	-0.64585	-0.63983	0.114	0.0836	2.54e-07	0.00184	0.0223	0.9918	1	6.96e-06	0.0126	1
A_52_P516656	Adipor2	2	-0.208162	0.0293	-0.6603	-0.42291	-0.237424	0.04	0.764	2.85e-07	0.000168	0.0931	0.9918	1	7.62e-06	0.0019	1
A_51_P234407	Tjp3	2	-0.103385	0.244	-1.0782	-0.73046	-0.34777	0.512	0.128	2.38e-07	7.57e-05	0.126	0.9999	1	6.6e-06	0.001	1
A_55_P1960291	Tjp3	2	-0.081137	0.209	-0.9883	-0.69789	-0.290385	0.609	0.193	1.13e-06	0.000142	0.201	0.9999	1	2.38e-05	0.00167	1
A_51_P383194	Pde9a	2	-0.094736	0.133	-0.8286	-0.60104	-0.227534	0.437	0.278	2.5e-07	3.28e-05	0.191	0.9999	1	6.9e-06	0.000515	1
A_51_P251915	Irgq	2	-0.239997	0.0667	-0.6851	-0.37836	-0.306708	0.0992	0.639	4.64e-05	0.0122	0.134	0.9918	1	0.000501	0.0536	1
A_51_P444005	Shroom1	2	-0.240283	0.178	-0.6905	-0.2718	-0.418722	0.0546	0.147	4.34e-06	0.0313	0.0199	0.9918	1	7.22e-05	0.107	1
A_51_P440238	Ggt6	2	-0.204222	0.156	-0.5863	-0.22631	-0.359946	0.122	0.234	0.000101	0.0884	0.0571	0.9977	1	0.000946	0.222	1
A_66_P132037	Jmjd4	2	-0.320888	-0.0534	-0.7755	-0.50801	-0.267496	0.00127	0.553	3.37e-09	5.11e-06	0.0428	0.584	1	1.96e-07	0.000115	1
A_52_P131548	Ajuba	2	-0.546006	-0.0228	-1.1522	-0.629	-0.523166	0.000506	0.869	7.52e-09	0.000104	0.0123	0.5315	1	3.78e-07	0.00129	1
A_65_P06147	Fgfr3	2	-0.309673	-0.0434	-0.7118	-0.44556	-0.266226	0.004	0.661	1.06e-07	0.000113	0.0659	0.7095	1	3.41e-06	0.00138	1
A_55_P2028894	Gata4	2	-0.442873	-0.0206	-0.6721	-0.24986	-0.422267	0.000311	0.848	1.13e-06	0.0269	0.00945	0.5015	1	2.38e-05	0.0955	1
A_51_P239750	Inhba	2	-1.05836	-0.0313	-2.4982	-1.47115	-1.02702	2.79e-06	0.861	1.23e-13	9.46e-09	0.000374	0.0372	1	6.91e-11	7.28e-07	0.936
A_51_P303791	9530076L18	2	-0.390808	0.0567	-0.9442	-0.49671	-0.447488	0.0012	0.602	2.98e-09	9.13e-05	0.00672	0.584	1	1.76e-07	0.00116	1
A_66_P101393	A530001N23Rik	2	-0.498903	-0.057	-0.9454	-0.50354	-0.441871	0.000412	0.647	3.9e-08	0.000373	0.0176	0.5239	1	1.45e-06	0.00362	1
A_55_P2070977	NAP070997-1	2	-0.288151	-0.12	-0.6961	-0.52751	-0.168623	0.0276	0.342	6.35e-06	0.00023	0.343	0.9678	1	9.84e-05	0.00245	1
A_52_P336585	Als2	2	-0.202514	-0.134	-0.5905	-0.52226	-0.068255	0.0555	0.195	3.7e-06	2.16e-05	0.637	0.9918	1	6.34e-05	0.000369	1
A_51_P114714	Trim13	2	-0.25247	0.12	-0.628	-0.25521	-0.372783	0.121	0.452	0.000487	0.117	0.106	0.9977	1	0.00342	0.27	1
A_55_P2349747	ENSMUST00000180541	2	-0.246734	0.172	-0.6373	-0.21837	-0.418915	0.135	0.292	0.000494	0.184	0.0757	0.9983	1	0.00345	0.366	1
A_51_P260169	Gstm5	2	-0.149539	0.0981	-0.5961	-0.34851	-0.247612	0.199	0.395	1.72e-05	0.00492	0.135	0.9999	1	0.000225	0.0269	1
A_66_P122448	Traf3ip2	2	-0.250253	0.0432	-0.6338	-0.34031	-0.293477	0.0845	0.759	0.000113	0.0219	0.149	0.9918	1	0.00104	0.0823	1
A_55_P2045812	Sigmar1	2	-0.055583	0.301	-0.6738	-0.31708	-0.35672	0.621	0.0118	2.15e-06	0.00844	0.0319	0.9999	1	4.09e-05	0.0406	1
A_30_P01021037	chr2:158169020-158191295_R	2	-0.37639	0.0661	-0.6118	-0.16929	-0.442526	0.00725	0.613	6.78e-05	0.201	0.0227	0.8077	1	0.000682	0.387	1
A_55_P2796609	Dnmt3b	2	-0.285729	0.176	-0.8052	-0.34333	-0.461901	0.111	0.318	8.47e-05	0.058	0.0704	0.9918	1	0.000819	0.166	1
A_51_P224564	Ppm1f	2	-0.065641	0.247	-0.5973	-0.28512	-0.312179	0.486	0.0134	8.39e-07	0.005	0.0252	0.9999	1	1.85e-05	0.0273	1
A_51_P469411	Traf3	2	-0.114919	0.235	-0.8975	-0.54745	-0.350084	0.352	0.0636	7.64e-08	0.000123	0.0517	0.9999	1	2.58e-06	0.00148	1
A_55_P2075048	Atic	2	-0.16717	0.219	-0.6715	-0.28529	-0.386235	0.0951	0.0317	2.22e-07	0.00655	0.00887	0.9918	1	6.26e-06	0.0335	1
A_51_P117618	Ethe1	2	-0.010707	0.239	-0.6557	-0.40643	-0.249298	0.935	0.0778	2.99e-05	0.00431	0.187	0.9999	1	0.000351	0.0243	1
A_51_P262171	Irgm1	2	0.015998	0.323	-0.6473	-0.34032	-0.306978	0.895	0.0125	1.25e-05	0.0089	0.0828	0.9999	1	0.000172	0.0423	1
A_55_P2733702	Gm17753	2	-0.045587	0.265	-0.6789	-0.36785	-0.311031	0.771	0.0986	0.000173	0.0253	0.168	0.9999	1	0.00147	0.0913	1
A_52_P484838	Rfxank	2	-0.143793	0.356	-0.6659	-0.16624	-0.499632	0.256	0.00803	1.27e-05	0.191	0.00843	0.9999	1	0.000175	0.374	1
A_66_P111844	A_66_P111844	2	-0.281868	-0.0739	-0.7265	-0.51853	-0.207989	0.024	0.535	1.57e-06	0.00016	0.222	0.9378	1	3.16e-05	0.00183	1
A_66_P104710	ENSMUST00000170597	2	-0.35866	0.0282	-1.1937	-0.8068	-0.386901	0.0294	0.857	3.93e-08	2.08e-05	0.0905	0.9776	1	1.46e-06	0.000359	1
A_52_P296864	3110045C21Rik	2	-0.142392	0.218	-1.0899	-0.72952	-0.360381	0.191	0.0502	1.26e-10	2.73e-07	0.0238	0.9999	1	1.31e-08	1.07e-05	1
A_55_P2935081	Acss2	2	-0.047676	-0.00179	-0.9219	-0.876	-0.045889	0.7	0.988	5.36e-08	1.33e-07	0.793	0.9999	1	1.9e-06	6.03e-06	1
A_66_P108095	Zfp932	2	-0.005825	0.108	-0.6441	-0.53003	-0.114029	0.953	0.278	5.47e-07	1.1e-05	0.416	0.9999	1	1.29e-05	0.000216	1
A_55_P1999287	Ovol3	2	-0.117012	0.018	-0.8026	-0.66752	-0.135038	0.427	0.902	8.22e-06	9.53e-05	0.516	0.9999	1	0.000122	0.0012	1
A_55_P2100118	TC1676895	2	-0.125682	-0.019	-0.5966	-0.48992	-0.106639	0.266	0.865	1.19e-05	0.000151	0.501	0.9999	1	0.000166	0.00175	1
A_51_P236775	Uggt1	2	-0.012254	0.00674	-0.6253	-0.60628	-0.018994	0.917	0.954	1.36e-05	2.08e-05	0.909	0.9999	1	0.000186	0.000359	1
A_52_P663413	P4ha2	2	-0.159991	0.0185	-0.7142	-0.53574	-0.178491	0.187	0.877	2.16e-06	0.000113	0.294	0.9999	1	4.09e-05	0.00138	1
A_51_P504073	Nuak2	2	-0.16023	0.129	-0.6778	-0.38869	-0.289079	0.211	0.312	1.1e-05	0.00447	0.114	0.9999	1	0.000155	0.025	1
A_51_P359262	Sec11c	2	-0.231955	0.365	-0.9213	-0.3247	-0.596633	0.159	0.0312	4.69e-06	0.0529	0.014	0.9983	1	7.69e-05	0.155	1
A_30_P01023845	chr17:95255725-95272425_R	2	-0.064262	0.241	-0.853	-0.5474	-0.305553	0.579	0.0447	6.57e-08	5.96e-05	0.0701	0.9999	1	2.28e-06	0.000828	1
A_55_P1984730	Sgpl1	2	-0.067344	0.197	-0.6061	-0.34134	-0.264725	0.514	0.0637	2.85e-06	0.00248	0.0777	0.9999	1	5.12e-05	0.0159	1
A_66_P118458	Cars	2	-0.024149	0.192	-0.5953	-0.37954	-0.21579	0.783	0.0362	2.8e-07	0.000175	0.0903	0.9999	1	7.53e-06	0.00197	1
A_51_P337101	Rnf43	2	0.043164	0.155	-0.8235	-0.71188	-0.111637	0.827	0.436	0.000272	0.0012	0.69	0.9999	1	0.00213	0.00896	1
A_65_P17420	CB566291	2	0.020553	0.216	-0.7361	-0.54064	-0.195489	0.896	0.178	7.16e-05	0.00187	0.384	0.9999	1	0.000711	0.0127	1
A_66_P108059	Ttc39c	2	-0.028617	0.273	-0.6094	-0.30807	-0.301299	0.825	0.0428	6.36e-05	0.0235	0.108	0.9999	1	0.000647	0.0867	1
A_52_P532227	S1pr1	2	-0.214474	0.214	-1.4511	-1.02252	-0.428612	0.13	0.131	6.87e-11	6.72e-08	0.0363	0.9977	1	8.23e-09	3.5e-06	1
A_55_P2107182	Gm6484	2	-0.205943	0.978	-3.9889	-2.80524	-1.18366	0.447	0.00112	3e-14	7.77e-11	0.00424	0.9999	1	2.59e-11	1.69e-08	1
A_51_P498831	Derl2	2	0.103891	0.156	-0.8268	-0.77517	-0.051663	0.278	0.109	2.81e-09	9.8e-09	0.7	0.9999	1	1.68e-07	7.44e-07	1
A_55_P2934767	Car3	2	0.424373	0.923	-3.7844	-3.2857	-0.498736	0.314	0.0345	1.35e-09	2.08e-08	0.402	0.9999	1	9.33e-08	1.35e-06	1
A_55_P2936152	Car3	2	0.475165	1.17	-3.8792	-3.18173	-0.697491	0.24	0.00634	3.16e-10	1.58e-08	0.223	0.9999	1	2.77e-08	1.09e-06	1
A_51_P364485	Tnfaip2	2	0.045906	0.191	-1.2233	-1.07791	-0.145437	0.768	0.226	2.1e-08	2.04e-07	0.511	0.9999	1	8.87e-07	8.37e-06	1
A_55_P2098697	Tnfaip2	2	-0.078742	0.0549	-1.2347	-1.10101	-0.133646	0.524	0.656	1.68e-10	1.74e-09	0.445	0.9999	1	1.64e-08	1.94e-07	1
A_51_P172727	C2cd5	2	0.038215	0.1	-0.6084	-0.5465	-0.061882	0.713	0.339	3.02e-06	1.45e-05	0.673	0.9999	1	5.39e-05	0.000267	1
A_52_P339742	Cyb5r3	2	-0.122432	0.0737	-1.2266	-1.0304	-0.196152	0.363	0.582	1.01e-09	2.92e-08	0.304	0.9999	1	7.38e-08	1.76e-06	1
A_55_P2723752	Gm1943	2	0.006452	0.0993	-0.6611	-0.56822	-0.092872	0.946	0.303	2.02e-07	2.4e-06	0.493	0.9999	1	5.79e-06	6.33e-05	1
A_55_P2741316	Cyb5r3	2	0.063304	0.137	-0.9347	-0.86057	-0.07416	0.585	0.241	1.26e-08	5.8e-08	0.651	0.9999	1	5.71e-07	3.1e-06	1
A_30_P01026547	chr6:66216675-66234475_R	2	-0.067779	0.0837	-0.6289	-0.47734	-0.151515	0.382	0.282	1.03e-08	1.29e-06	0.172	0.9999	1	4.91e-07	3.76e-05	1
A_51_P180724	Mlh1	2	-0.011836	0.177	-0.7876	-0.59897	-0.188651	0.89	0.0473	1.02e-09	1.75e-07	0.128	0.9999	1	7.43e-08	7.45e-06	1
A_51_P336622	Dexi	2	0.065274	0.265	-0.7375	-0.53787	-0.199586	0.529	0.0156	1.21e-07	1.73e-05	0.18	0.9999	1	3.75e-06	0.000309	1
A_51_P450957	Acta2	2	-0.308295	0.0974	-1.0685	-0.66277	-0.405714	0.039	0.498	5.43e-08	7.98e-05	0.0534	0.9912	1	1.91e-06	0.00105	1
A_55_P2008907	Actg1	2	-0.203574	-0.0162	-0.9374	-0.75011	-0.187333	0.129	0.901	1.17e-07	4.46e-06	0.317	0.9977	1	3.68e-06	0.000104	1
A_51_P245503	Ugt2b1	2	-0.077249	-0.0217	-0.5968	-0.54126	-0.055507	0.528	0.858	3.9e-05	0.000131	0.748	0.9999	1	0.000437	0.00156	1
A_66_P120361	C730027H18Rik	2	0.223418	0.0653	-0.518	-0.67608	0.158074	0.149	0.667	0.00193	0.000126	0.463	0.9983	1	0.0102	0.00151	1
A_55_P2728242	Sil1	2	-0.01301	-0.141	-0.4847	-0.6131	0.128441	0.931	0.347	0.00296	0.000318	0.544	0.9999	1	0.0142	0.00318	1
A_52_P409535	Zbtb7c	2	0.055698	-0.0293	-0.7373	-0.82229	0.084954	0.778	0.882	0.000852	0.000275	0.761	0.9999	1	0.00534	0.00284	1
A_66_P136460	Zbtb7c	2	-0.0217	-0.205	-0.8306	-1.01374	0.183121	0.938	0.467	0.00602	0.00116	0.645	0.9999	1	0.0249	0.00874	1
A_55_P2499913	Atxn1	2	0.712021	0.125	-0.3566	-0.94381	0.587172	0.00197	0.551	0.0966	0.000107	0.0552	0.593	1	0.205	0.00133	1
A_52_P228236	Tfrc	2	0.17668	-0.174	-0.5951	-0.9456	0.350458	0.321	0.306	0.00146	1.28e-05	0.158	0.9999	1	0.00817	0.000243	1
A_65_P06446	Tfrc	2	0.263603	-0.0161	-0.3994	-0.67916	0.279723	0.0507	0.901	0.00457	1.63e-05	0.136	0.9918	1	0.02	0.000295	1
A_52_P378765	Primpol	2	-0.073772	0.106	-0.6013	-0.42112	-0.180214	0.67	0.54	0.00165	0.0209	0.463	0.9999	1	0.009	0.0797	1
A_55_P2768796	Gm35933	2	-0.055122	-0.0873	-0.6025	-0.63472	0.032225	0.763	0.633	0.00262	0.00167	0.901	0.9999	1	0.0129	0.0117	1
A_55_P2904767	Ampd2	2	-0.15847	0.0261	-0.6878	-0.50327	-0.184546	0.248	0.847	2.42e-05	0.000892	0.34	0.9999	1	0.000296	0.00716	1
A_55_P2088711	Sgsm1	2	-0.368964	0.0395	-0.9207	-0.51226	-0.408444	0.0196	0.792	1.46e-06	0.00191	0.0623	0.9131	1	2.96e-05	0.0129	1
A_30_P01027147	chr1:135956616-135957485_R	2	-0.276167	-0.0717	-0.625	-0.42054	-0.204441	0.175	0.72	0.00405	0.0435	0.472	0.9999	1	0.0182	0.135	1
A_55_P2121185	Omp	2	-0.310941	0.039	-0.6368	-0.28688	-0.349949	0.0503	0.799	0.000275	0.0694	0.114	0.9918	1	0.00215	0.188	1
A_55_P1985433	Nrg1	2	-0.227766	0.136	-0.6438	-0.2802	-0.363615	0.128	0.358	0.000149	0.0644	0.088	0.9977	1	0.00131	0.178	1
A_51_P193336	Nucb2	2	-0.124909	0.01	-1.0525	-0.91763	-0.134916	0.543	0.961	2.06e-05	0.000119	0.642	0.9999	1	0.000261	0.00144	1
A_52_P173368	NAP102481-1	2	0.001123	0.0826	-0.845	-0.7635	-0.081514	0.995	0.635	4.3e-05	0.00015	0.74	1	1	0.000472	0.00174	1
A_52_P69707	Ergic1	2	-0.093342	0.0657	-0.6305	-0.47149	-0.15901	0.398	0.551	4.12e-06	0.000192	0.31	0.9999	1	6.91e-05	0.00212	1
A_66_P116864	Edem2	2	-0.023849	0.0237	-0.6442	-0.59668	-0.047538	0.844	0.845	1.32e-05	3.73e-05	0.782	0.9999	1	0.000181	0.000571	1
A_51_P300726	Sigmar1	2	-0.082716	0.147	-0.7042	-0.47409	-0.230138	0.479	0.212	1.84e-06	0.000345	0.169	0.9999	1	3.61e-05	0.0034	1
A_55_P2050727	Fcrl5	2	-0.202182	0.0496	-0.7443	-0.49247	-0.251816	0.0692	0.646	2.12e-07	9.31e-05	0.107	0.9918	1	6.02e-06	0.00118	1
A_52_P542165	Nsmf	2	-0.100101	-0.0426	-0.6348	-0.57729	-0.057506	0.486	0.766	0.000132	0.000383	0.776	0.9999	1	0.00118	0.0037	1
A_66_P122925	A230050P20Rik	2	-0.073218	-0.0532	-0.9238	-0.90376	-0.020007	0.604	0.706	5.03e-07	7.23e-07	0.92	0.9999	1	1.2e-05	2.33e-05	1
A_55_P2030717	ENSMUST00000119371	2	-0.09695	0.0142	-0.8116	-0.70045	-0.111111	0.432	0.908	4.5e-07	4.63e-06	0.524	0.9999	1	1.1e-05	0.000107	1
A_55_P2120021	ENSMUST00000076538	2	-0.080966	-0.00275	-0.6508	-0.57256	-0.078217	0.484	0.981	5.33e-06	3.21e-05	0.632	0.9999	1	8.5e-05	0.000506	1
[truncated: 755 more rows]
