# Supplementary material for: Hepatic FGF21 is not required for fasting metabolism but guides protein appetite post energy depletion
Source: EMBO Rep. 2026 Apr 27;27(12):3189–213. doi: 10.1038/s44319-026-00790-9 (PMC13303862; doi:10.1038/s44319-026-00790-9)
Supplement: Supplementary file 5 — Source data Fig. 3 [file 44319_2026_790_MOESM5_ESM.zip › Figure 3/3C/Clusters_profiles_liver.xlsx]

## Sheet: 3C
	GeneName	cluster	Indiv	GeneExpression	Genotype	Diet
1	Golga5	1	s3	0,075816074963317	FGF21LWT	Fed
2	Cgref1	1	s3	-0,219634752175322	FGF21LWT	Fed
3	Gtf2ird1	1	s3	-0,430981389700706	FGF21LWT	Fed
4	Osbpl11	1	s3	-0,0614059767530737	FGF21LWT	Fed
5	Defb1	1	s3	-0,000948655926828579	FGF21LWT	Fed
6	Tab2	1	s3	-0,0974201682923415	FGF21LWT	Fed
7	Srsf5	1	s3	0,0699414809725667	FGF21LWT	Fed
8	Grhl1	1	s3	-0,49138588985224	FGF21LWT	Fed
9	Chpf2	1	s3	0,0123916226771001	FGF21LWT	Fed
10	Lyve1	1	s3	-0,0304973676314431	FGF21LWT	Fed
11	Clk1	1	s3	0,0372067660848803	FGF21LWT	Fed
12	Nek7	1	s3	0,229790771302556	FGF21LWT	Fed
13	Tor1b	1	s3	0,0974211175975839	FGF21LWT	Fed
14	Sec23a	1	s3	-0,154853666630535	FGF21LWT	Fed
15	Slc35f2	1	s3	-0,159615106739529	FGF21LWT	Fed
16	Gldc	1	s3	-0,405958900200851	FGF21LWT	Fed
17	BC030867	1	s3	-0,293749801721682	FGF21LWT	Fed
18	Mtnr1a	1	s3	-0,908553559084169	FGF21LWT	Fed
19	Apoa4	1	s3	-0,910977671857049	FGF21LWT	Fed
20	Serpinb6b	1	s3	-0,335437226092748	FGF21LWT	Fed
21	Hal	1	s3	-0,0849302745685581	FGF21LWT	Fed
22	Il4i1	1	s3	0,142555436453201	FGF21LWT	Fed
23	Fam222a	1	s3	-0,719606035820464	FGF21LWT	Fed
24	Dot1l	1	s3	-0,467594585615409	FGF21LWT	Fed
25	Atp10d	1	s3	-0,275817746475709	FGF21LWT	Fed
26	Dgka	1	s3	-0,276661931461087	FGF21LWT	Fed
27	Acss3	1	s3	-0,39027713220182	FGF21LWT	Fed
28	Map4k4	1	s3	-0,449792411583776	FGF21LWT	Fed
29	Mfsd2a	1	s3	-2,15124007121094	FGF21LWT	Fed
30	Zbed5	1	s3	-1,06053011725876	FGF21LWT	Fed
31	Agpat9	1	s3	-2,13494840698023	FGF21LWT	Fed
32	Tlr5	1	s3	-0,315122561903157	FGF21LWT	Fed
33	Hilpda	1	s3	-0,508708779997717	FGF21LWT	Fed
34	2010003K11Rik	1	s3	-0,76509921302315	FGF21LWT	Fed
35	Tdrp	1	s3	-0,533566747177818	FGF21LWT	Fed
36	Abhd1	1	s3	-0,589694477672008	FGF21LWT	Fed
37	Tmem120a	1	s3	-0,679796904326716	FGF21LWT	Fed
38	Fitm2	1	s3	-0,551198406955165	FGF21LWT	Fed
39	Insig2	1	s3	-1,39542425457586	FGF21LWT	Fed
40	Cidec	1	s3	-1,91137232009935	FGF21LWT	Fed
41	Mthfr	1	s3	-1,06971065442803	FGF21LWT	Fed
42	Tor3a	1	s3	-1,09809993166524	FGF21LWT	Fed
43	Elovl3	1	s3	-2,21392315555961	FGF21LWT	Fed
44	Lrfn3	1	s3	-0,666661468278052	FGF21LWT	Fed
45	Wdr73	1	s3	-0,34319976938667	FGF21LWT	Fed
46	Glrx	1	s3	-0,166828610626297	FGF21LWT	Fed
47	Rbpms	1	s3	-0,393763745127613	FGF21LWT	Fed
48	Pxmp4	1	s3	-0,54217125399637	FGF21LWT	Fed
49	Tymp	1	s3	-0,51797909883765	FGF21LWT	Fed
50	Sco2	1	s3	-0,656086946803109	FGF21LWT	Fed
51	Apex2	1	s3	-0,533862300848184	FGF21LWT	Fed
52	Cdkn1a	1	s3	-2,8636102377888	FGF21LWT	Fed
53	1810055G02Rik	1	s3	-0,87060650452525	FGF21LWT	Fed
54	Clpx	1	s3	-1,09027373066241	FGF21LWT	Fed
55	Ubd	1	s3	-0,53910329224546	FGF21LWT	Fed
56	Ly6d	1	s3	-0,158004503888663	FGF21LWT	Fed
57	Hip1r	1	s3	-0,0758557550529355	FGF21LWT	Fed
58	Tmem86a	1	s3	-0,259657376425412	FGF21LWT	Fed
59	E030018B13Rik	1	s3	-0,920068520121609	FGF21LWT	Fed
60	Csrp3	1	s3	-0,562414058217266	FGF21LWT	Fed
61	Tmem87b	1	s3	-0,331303419068888	FGF21LWT	Fed
62	Il1r1	1	s3	-0,989118091029816	FGF21LWT	Fed
63	Olfr609	1	s3	-0,648526360958904	FGF21LWT	Fed
64	Gm12	1	s3	0,189831551071138	FGF21LWT	Fed
65	March2	1	s3	-0,211946317257057	FGF21LWT	Fed
66	2810408A11Rik	1	s3	0,098698950873227	FGF21LWT	Fed
67	Myom1	1	s3	-0,0708142746746283	FGF21LWT	Fed
68	1700017B05Rik	1	s3	-0,107581662046233	FGF21LWT	Fed
69	Eif4ebp3	1	s3	0,0406114381369758	FGF21LWT	Fed
70	Atp1b1	1	s3	-0,0198086682290768	FGF21LWT	Fed
71	Asl	1	s3	-0,518968938743475	FGF21LWT	Fed
72	Aim1	1	s3	-0,63707791784886	FGF21LWT	Fed
73	Map3k6	1	s3	-0,748030906237456	FGF21LWT	Fed
74	Cntrl	1	s3	-1,19283074474616	FGF21LWT	Fed
75	Cyp8b1	1	s3	-0,544483948278277	FGF21LWT	Fed
76	Zfp746	1	s3	-0,365932015109657	FGF21LWT	Fed
77	Abhd2	1	s3	-0,508656544065557	FGF21LWT	Fed
78	Wdr92	1	s3	-0,213469477532785	FGF21LWT	Fed
79	Golt1a	1	s3	-0,494056598723162	FGF21LWT	Fed
80	Rfx4	1	s3	-0,211764539214323	FGF21LWT	Fed
81	Acnat2	1	s3	-1,49153743846855	FGF21LWT	Fed
82	Fam46c	1	s3	-0,427844353924884	FGF21LWT	Fed
83	Ankrd33b	1	s3	-0,211445349820735	FGF21LWT	Fed
84	Tmem243	1	s3	-0,201402043023393	FGF21LWT	Fed
85	Pitpnm2	1	s3	-0,250702320871762	FGF21LWT	Fed
86	Gpt2	1	s3	-0,340599338158253	FGF21LWT	Fed
87	Gjc3	1	s3	-0,319181019101069	FGF21LWT	Fed
88	Usp18	1	s3	-0,722329485923336	FGF21LWT	Fed
89	Fam214a	1	s3	-0,15738859697955	FGF21LWT	Fed
90	Ddit4	1	s3	-0,603674107532887	FGF21LWT	Fed
91	Cyp17a1	1	s3	-0,603964621395271	FGF21LWT	Fed
92	Sez6l2	1	s3	-0,652544722676259	FGF21LWT	Fed
93	Htra3	1	s3	-3,70226765680215e-05	FGF21LWT	Fed
94	Tns1	1	s3	-0,416936410168061	FGF21LWT	Fed
95	Fam107a	1	s3	-0,45587694909691	FGF21LWT	Fed
96	Dcun1d3	1	s3	-0,528639549268441	FGF21LWT	Fed
97	Slc10a6	1	s3	-0,256108822219433	FGF21LWT	Fed
98	Slc45a3	1	s3	-0,236550269838972	FGF21LWT	Fed
99	Erc2	1	s3	-0,224871797799517	FGF21LWT	Fed
100	6430573F11Rik	1	s3	-0,385171282151939	FGF21LWT	Fed
101	Ccdc28a	1	s3	-0,59136548643237	FGF21LWT	Fed
102	Cox6b2	1	s3	-0,788072315013053	FGF21LWT	Fed
103	Serinc2	1	s3	-0,955719760659433	FGF21LWT	Fed
104	Sik1	1	s3	-0,150482662901203	FGF21LWT	Fed
105	Chuk	1	s3	-0,340558187408984	FGF21LWT	Fed
106	Abat	1	s3	-0,427163998563525	FGF21LWT	Fed
107	Lpp	1	s3	-0,257524103058007	FGF21LWT	Fed
108	Erbb2ip	1	s3	-0,4787217299508	FGF21LWT	Fed
109	Itga7	1	s3	-0,547442145256429	FGF21LWT	Fed
110	Tbl1xr1	1	s3	-0,828107875310442	FGF21LWT	Fed
111	Dirc2	1	s3	-0,690749646355261	FGF21LWT	Fed
112	Slc25a42	1	s3	-0,726491671451296	FGF21LWT	Fed
113	Slc4a4	1	s3	-0,676926334994659	FGF21LWT	Fed
114	Btg2	1	s3	-0,658477450105212	FGF21LWT	Fed
115	Cth	1	s3	-0,378756070674875	FGF21LWT	Fed
116	Sulf2	1	s3	-0,729864535050519	FGF21LWT	Fed
117	Arl4d	1	s3	-0,377591288385133	FGF21LWT	Fed
118	Tmco4	1	s3	-0,123870121608062	FGF21LWT	Fed
119	Plce1	1	s3	-0,358225093365311	FGF21LWT	Fed
120	Abca6	1	s3	-0,266077876091899	FGF21LWT	Fed
121	Gne	1	s3	-0,227473480679972	FGF21LWT	Fed
122	Cyhr1	1	s3	0,101556011097639	FGF21LWT	Fed
123	Mllt6	1	s3	0,0161806324407578	FGF21LWT	Fed
124	Hipk3	1	s3	0,172355349183288	FGF21LWT	Fed
125	Smim19	1	s3	0,084614928689934	FGF21LWT	Fed
126	Pank1	1	s3	-0,00600768448233602	FGF21LWT	Fed
127	Ranbp10	1	s3	-0,29468389156232	FGF21LWT	Fed
128	Parp16	1	s3	-0,303760138000628	FGF21LWT	Fed
129	Hif3a	1	s3	0,152282389237569	FGF21LWT	Fed
130	Ablim3	1	s3	-0,479578707967333	FGF21LWT	Fed
131	Il1rn	1	s3	-0,0409782609494727	FGF21LWT	Fed
132	Unc79	1	s3	-0,216892050314443	FGF21LWT	Fed
133	Sh3d21	1	s3	-0,405844898198724	FGF21LWT	Fed
134	Bsdc1	1	s3	-0,226215101853496	FGF21LWT	Fed
135	Ctif	1	s3	-0,192999261622518	FGF21LWT	Fed
136	Mmd	1	s3	-0,793353361501948	FGF21LWT	Fed
137	Cebpd	1	s3	-1,30602947686259	FGF21LWT	Fed
138	Tacc2	1	s3	-0,966756667392149	FGF21LWT	Fed
139	Gm13298	1	s3	-0,445231499818199	FGF21LWT	Fed
140	Srrm4	1	s3	-0,529917068254739	FGF21LWT	Fed
141	Gfra1	1	s3	-0,317218278659574	FGF21LWT	Fed
142	Slc22a21	1	s3	-0,34330643112841	FGF21LWT	Fed
143	Calcoco1	1	s3	-0,314348796608263	FGF21LWT	Fed
144	Il20rb	1	s3	-0,268710131113999	FGF21LWT	Fed
145	Serinc3	1	s3	-0,0593111192365132	FGF21LWT	Fed
146	Rnf146	1	s3	-0,106706733840833	FGF21LWT	Fed
147	Abcd4	1	s3	-0,647361063435438	FGF21LWT	Fed
148	Rasd1	1	s3	-0,359953015663014	FGF21LWT	Fed
149	Ahcy	1	s3	-0,207461287984017	FGF21LWT	Fed
150	Cdip1	1	s3	-0,367267616623698	FGF21LWT	Fed
151	Abhd15	1	s3	-0,3190610022025	FGF21LWT	Fed
152	Sorbs3	1	s3	-0,700505809038552	FGF21LWT	Fed
153	Slc25a22	1	s3	-0,526057921878799	FGF21LWT	Fed
154	Tmem82	1	s3	-0,423688917508459	FGF21LWT	Fed
155	Asic5	1	s3	-0,640516221831907	FGF21LWT	Fed
156	Tat	1	s3	-0,613312764772308	FGF21LWT	Fed
157	Slc25a25	1	s3	-0,891347225487138	FGF21LWT	Fed
158	Pik3ap1	1	s3	-0,391756872136829	FGF21LWT	Fed
159	Igsf11	1	s3	-0,261606359389776	FGF21LWT	Fed
160	Lbp	1	s3	-0,884342680025403	FGF21LWT	Fed
161	Oplah	1	s3	-0,510560687717767	FGF21LWT	Fed
162	Upp2	1	s3	-0,752565038553913	FGF21LWT	Fed
163	Mt1	1	s3	-2,53336262055332	FGF21LWT	Fed
164	Mt2	1	s3	-3,97025243359011	FGF21LWT	Fed
165	Sult1a1	1	s3	-0,0959367485339264	FGF21LWT	Fed
166	Epb4.1	1	s3	-0,290111059144575	FGF21LWT	Fed
167	Aass	1	s3	-0,308035975246531	FGF21LWT	Fed
168	Slain2	1	s3	-0,192845383497682	FGF21LWT	Fed
169	Sds	1	s3	-0,582479111144062	FGF21LWT	Fed
170	5031439G07Rik	1	s3	-0,129154327915114	FGF21LWT	Fed
171	Mat1a	1	s3	-0,209469304644113	FGF21LWT	Fed
172	Slc16a5	1	s3	-0,585549502363404	FGF21LWT	Fed
173	Optn	1	s3	-0,184877216301359	FGF21LWT	Fed
174	Slc6a9	1	s3	0,0540001273054926	FGF21LWT	Fed
175	Cirbp	1	s3	-0,00784449648319629	FGF21LWT	Fed
176	Tdo2	1	s3	-0,254055463824317	FGF21LWT	Fed
177	Sdc4	1	s3	-0,262406601033936	FGF21LWT	Fed
178	Slc8b1	1	s3	-0,417800133324867	FGF21LWT	Fed
179	Map1lc3b	1	s3	-0,129696752544195	FGF21LWT	Fed
180	Kiss1	1	s3	-0,266928468679919	FGF21LWT	Fed
181	Slc41a3	1	s3	-0,666848710522676	FGF21LWT	Fed
182	Ctcfl	1	s3	-0,877233573781609	FGF21LWT	Fed
183	Hmga1	1	s3	-0,375450130355029	FGF21LWT	Fed
184	Fam134b	1	s3	-0,951446788190545	FGF21LWT	Fed
185	Pptc7	1	s3	-0,894763082298283	FGF21LWT	Fed
186	Trib1	1	s3	-0,582461346567547	FGF21LWT	Fed
187	Crtc2	1	s3	-0,301953323031894	FGF21LWT	Fed
188	Rhbdd2	1	s3	-0,483470049708908	FGF21LWT	Fed
189	Xpa	1	s3	-0,347865388708106	FGF21LWT	Fed
190	Map3k5	1	s3	-0,434418500360197	FGF21LWT	Fed
191	Mfsd7c	1	s3	-1,41879787979603	FGF21LWT	Fed
192	Por	1	s3	-0,251063288198075	FGF21LWT	Fed
193	Acot12	1	s3	-0,197700808301558	FGF21LWT	Fed
194	Cpt1a	1	s3	-0,453306821751667	FGF21LWT	Fed
195	Gpcpd1	1	s3	-0,654856506338236	FGF21LWT	Fed
196	Rabggtb	1	s3	-0,39724461657844	FGF21LWT	Fed
197	Fbf1	1	s3	-1,00898253540641	FGF21LWT	Fed
198	Odf3b	1	s3	-0,280692795794382	FGF21LWT	Fed
199	Inca1	1	s3	-0,709652266816744	FGF21LWT	Fed
200	Slc27a1	1	s3	-0,692775995863435	FGF21LWT	Fed
201	Tnfrsf1b	1	s3	-0,710471365564698	FGF21LWT	Fed
202	Cpsf4l	1	s3	-0,874071363640496	FGF21LWT	Fed
203	Adam32	1	s3	0,154868111356924	FGF21LWT	Fed
204	Rad51b	1	s3	-0,723358323542294	FGF21LWT	Fed
205	2310061N02Rik	1	s3	0,2170937322347	FGF21LWT	Fed
206	Gna15	1	s3	-0,688347968258207	FGF21LWT	Fed
207	Hsd17b13	1	s3	0,140025937054508	FGF21LWT	Fed
208	Qpct	1	s3	0,114862336682192	FGF21LWT	Fed
209	Rsad1	1	s3	-0,0776735962578092	FGF21LWT	Fed
210	Map1lc3a	1	s3	-0,0569257278070019	FGF21LWT	Fed
211	Cd1d2	1	s3	-0,221761081554551	FGF21LWT	Fed
212	Cyp4f15	1	s3	-0,0180943824051081	FGF21LWT	Fed
213	Flot1	1	s3	0,25608507106355	FGF21LWT	Fed
214	Cables1	1	s3	0,0116724645862734	FGF21LWT	Fed
215	Cln6	1	s3	0,0164477288739295	FGF21LWT	Fed
216	Serpinb1a	1	s3	0,113107661950226	FGF21LWT	Fed
217	Bhlhb9	1	s3	0,0915907618076073	FGF21LWT	Fed
218	Tnfaip8l1	1	s3	-0,10846723063362	FGF21LWT	Fed
219	Plekha6	1	s3	-0,00616376851141709	FGF21LWT	Fed
220	Osbpl3	1	s3	-0,202926716690625	FGF21LWT	Fed
221	Adora1	1	s3	-0,587793792878217	FGF21LWT	Fed
222	Dnase1	1	s3	-0,206273112093675	FGF21LWT	Fed
223	Gal3st1	1	s3	-0,696914163851237	FGF21LWT	Fed
224	Fam160a1	1	s3	-1,1686425882933	FGF21LWT	Fed
225	Pigp	1	s3	-0,644096353283917	FGF21LWT	Fed
226	Egr1	1	s3	-1,25387708086823	FGF21LWT	Fed
227	Mogat1	1	s3	-0,681386615728408	FGF21LWT	Fed
228	Mbtd1	1	s3	-0,321998270782544	FGF21LWT	Fed
229	Nln	1	s3	-0,467215730195704	FGF21LWT	Fed
230	Tenm3	1	s3	-0,685253747542737	FGF21LWT	Fed
231	Epha2	1	s3	-0,410569389305405	FGF21LWT	Fed
232	G0s2	1	s3	-0,304498016941967	FGF21LWT	Fed
233	A1cf	1	s3	-0,202725014458602	FGF21LWT	Fed
234	Id1	1	s3	-0,284803062540641	FGF21LWT	Fed
235	Inhbb	1	s3	-0,531705476134301	FGF21LWT	Fed
236	Rnf19a	1	s3	-0,394378085856545	FGF21LWT	Fed
237	Wrnip1	1	s3	-0,154740781552437	FGF21LWT	Fed
238	Hectd1	1	s3	-0,263088446467213	FGF21LWT	Fed
239	Hsd17b11	1	s3	-0,303783229714183	FGF21LWT	Fed
240	C5ar2	1	s3	-0,584273656370535	FGF21LWT	Fed
241	Picalm	1	s3	-0,526167005094237	FGF21LWT	Fed
242	Cpeb4	1	s3	-0,37364596945914	FGF21LWT	Fed
243	Zfp36l2	1	s3	-0,526734633120363	FGF21LWT	Fed
244	Acadm	1	s3	-0,395175493982908	FGF21LWT	Fed
245	Hadhb	1	s3	-0,207234073374622	FGF21LWT	Fed
246	Arel1	1	s3	-0,155683688096795	FGF21LWT	Fed
247	Gyk	1	s3	-0,318659327676169	FGF21LWT	Fed
248	Hic2	1	s3	-0,227974030797212	FGF21LWT	Fed
249	Cpox	1	s3	-0,304784591247959	FGF21LWT	Fed
250	3110043O21Rik	1	s3	-0,425029653717706	FGF21LWT	Fed
251	Rab30	1	s3	-1,28908555173073	FGF21LWT	Fed
252	Brap	1	s3	-0,464174696459763	FGF21LWT	Fed
253	Figf	1	s3	-0,52288674764805	FGF21LWT	Fed
254	AY074887	1	s3	-0,569217098121562	FGF21LWT	Fed
255	Elavl4	1	s3	-0,303158312291083	FGF21LWT	Fed
256	Kdm6b	1	s3	-0,531438921654376	FGF21LWT	Fed
257	Gpatch2l	1	s3	-0,264799265246205	FGF21LWT	Fed
258	Tgoln2	1	s3	-0,863836358427942	FGF21LWT	Fed
259	Aifm2	1	s3	-0,514374513065954	FGF21LWT	Fed
260	Acot8	1	s3	-0,535193375913524	FGF21LWT	Fed
261	Lamb3	1	s3	-1,3047063795497	FGF21LWT	Fed
262	Rgs1	1	s3	-0,961199523131117	FGF21LWT	Fed
263	Hykk	1	s3	-0,885240374647639	FGF21LWT	Fed
264	Ccng2	1	s3	-1,02491380597462	FGF21LWT	Fed
265	3300002I08Rik	1	s3	-0,253437651614001	FGF21LWT	Fed
266	Gemin2	1	s3	-0,164177110725346	FGF21LWT	Fed
267	Cmtm4	1	s3	-0,420909392952778	FGF21LWT	Fed
268	Eci3	1	s3	-0,501635499595068	FGF21LWT	Fed
269	Slc25a47	1	s3	-0,492881441430903	FGF21LWT	Fed
270	Tns2	1	s3	-0,24668036092563	FGF21LWT	Fed
271	Pnpla8	1	s3	-0,350976376719291	FGF21LWT	Fed
272	Etfdh	1	s3	-0,483646388967513	FGF21LWT	Fed
273	Lmbrd1	1	s3	-0,194176650392649	FGF21LWT	Fed
274	Tmed5	1	s3	-0,363301160160747	FGF21LWT	Fed
275	Ttpa	1	s3	-0,0680998049557626	FGF21LWT	Fed
276	4931406P16Rik	1	s3	-0,198185248280209	FGF21LWT	Fed
277	Nr1i2	1	s3	-0,596224936645008	FGF21LWT	Fed
278	Acad11	1	s3	-0,278936736072644	FGF21LWT	Fed
279	Ppp2r2d	1	s3	-0,510583517984584	FGF21LWT	Fed
280	Ilvbl	1	s3	-0,379985942768418	FGF21LWT	Fed
281	Serpine1	1	s3	-0,48214483540465	FGF21LWT	Fed
282	Pdk4	1	s3	-1,17508096150145	FGF21LWT	Fed
283	Ehhadh	1	s3	-1,01345412974811	FGF21LWT	Fed
284	Acot2	1	s3	-1,41581649198687	FGF21LWT	Fed
285	Acot5	1	s3	-1,23312913743348	FGF21LWT	Fed
286	Plin4	1	s3	-1,82946633866744	FGF21LWT	Fed
287	Cyp4a14	1	s3	-2,10001772189698	FGF21LWT	Fed
288	Slc22a5	1	s3	-1,13520137355126	FGF21LWT	Fed
289	Baiap2l1	1	s3	-0,592201707135759	FGF21LWT	Fed
290	Cyp4a31	1	s3	-2,33976883045527	FGF21LWT	Fed
291	Cyp4a10	1	s3	-1,97329182984527	FGF21LWT	Fed
292	Rtfdc1	1	s3	-0,519547658784614	FGF21LWT	Fed
293	Cpt1b	1	s3	-1,02605711924736	FGF21LWT	Fed
294	Tram2	1	s3	-0,657421815909625	FGF21LWT	Fed
295	Vwa8	1	s3	-0,494850825901224	FGF21LWT	Fed
296	Fam209	1	s3	-0,0661997788652879	FGF21LWT	Fed
297	Pdp2	1	s3	-0,381481979599062	FGF21LWT	Fed
298	Ptp4a1	1	s3	-0,335722557096082	FGF21LWT	Fed
299	1700039E15Rik	1	s3	-0,406429230035329	FGF21LWT	Fed
300	Slc25a32	1	s3	-0,546500125436484	FGF21LWT	Fed
301	Ubap1	1	s3	-0,338432607162559	FGF21LWT	Fed
302	Crat	1	s3	-0,833458471287074	FGF21LWT	Fed
303	Plin2	1	s3	-0,75795821077687	FGF21LWT	Fed
304	Gadd45b	1	s3	-0,867483559943987	FGF21LWT	Fed
305	Acsl1	1	s3	-0,360590970816379	FGF21LWT	Fed
306	Chrna2	1	s3	-0,733688403307595	FGF21LWT	Fed
307	Bace1	1	s3	-0,328701730211284	FGF21LWT	Fed
308	Nlrp12	1	s3	-0,997152672969261	FGF21LWT	Fed
309	Chkb	1	s3	-0,464811392154969	FGF21LWT	Fed
310	Tmem56	1	s3	-0,519516684842296	FGF21LWT	Fed
311	Hyal2	1	s3	-0,477626438792042	FGF21LWT	Fed
312	Cerkl	1	s3	-0,521676098376356	FGF21LWT	Fed
313	Arl4a	1	s3	-1,15211889096195	FGF21LWT	Fed
314	Sun2	1	s3	-0,742615108179001	FGF21LWT	Fed
315	Slc25a51	1	s3	-1,10097142922154	FGF21LWT	Fed
316	Fbxo31	1	s3	-1,27452390600784	FGF21LWT	Fed
317	Ralgapa2	1	s3	-0,639407762293772	FGF21LWT	Fed
318	Lgals4	1	s3	-1,58787120870186	FGF21LWT	Fed
319	Lgals6	1	s3	-1,57240316620601	FGF21LWT	Fed
320	Slc25a34	1	s3	-1,70544206958095	FGF21LWT	Fed
321	Mafb	1	s3	-1,46809227850812	FGF21LWT	Fed
322	Ppargc1a	1	s3	-0,958849415824797	FGF21LWT	Fed
323	Rab11fip4	1	s3	-0,542742803503231	FGF21LWT	Fed
324	Aebp2	1	s3	-0,347323786066079	FGF21LWT	Fed
325	Klf9	1	s3	-1,10822098233641	FGF21LWT	Fed
326	Rabgef1	1	s3	-0,736112754761614	FGF21LWT	Fed
327	Elmod3	1	s3	-1,21982343656849	FGF21LWT	Fed
328	Tgoln1	1	s3	-0,699138154104718	FGF21LWT	Fed
329	Crot	1	s3	-0,893663956574958	FGF21LWT	Fed
330	Akap11	1	s3	-0,349253905843709	FGF21LWT	Fed
331	Igfbp2	1	s3	0,133842642481888	FGF21LWT	Fed
332	Tango6	1	s3	0,122043844086296	FGF21LWT	Fed
333	Dusp1	1	s3	0,326827771605149	FGF21LWT	Fed
334	Vax2	1	s3	0,00181395510019566	FGF21LWT	Fed
335	Ccdc25	1	s3	-0,234965030483917	FGF21LWT	Fed
336	Ogfod1	1	s3	-0,206715428054766	FGF21LWT	Fed
337	Olfr187	1	s3	-0,220735160603956	FGF21LWT	Fed
338	Srgap2	1	s3	-0,169992816063338	FGF21LWT	Fed
339	Klhl21	1	s3	-0,0100306459261432	FGF21LWT	Fed
340	Sgms1	1	s3	-0,200409364125661	FGF21LWT	Fed
341	Pmm1	1	s3	-0,529948931264434	FGF21LWT	Fed
342	Cyth1	1	s3	-0,568359474261085	FGF21LWT	Fed
343	Park2	1	s3	-0,379555091393757	FGF21LWT	Fed
344	Ube2b	1	s3	-0,433555283419834	FGF21LWT	Fed
345	Nelfcd	1	s3	-0,459487850010166	FGF21LWT	Fed
346	Ralgps1	1	s3	-0,314151277238478	FGF21LWT	Fed
347	Slc1a4	1	s3	-0,342810515681112	FGF21LWT	Fed
348	Fryl	1	s3	-0,366565689079257	FGF21LWT	Fed
349	Scn8a	1	s3	-0,180236143572815	FGF21LWT	Fed
350	Zfp791	1	s3	-0,277738815396599	FGF21LWT	Fed
351	Exosc9	1	s3	-0,274801481520463	FGF21LWT	Fed
352	Tmc7	1	s3	-0,550996657289685	FGF21LWT	Fed
353	Slc38a2	1	s3	-0,693724358418493	FGF21LWT	Fed
354	Pim3	1	s3	-1,01255310192578	FGF21LWT	Fed
355	Rasgef1b	1	s3	-1,02711047978738	FGF21LWT	Fed
356	Atxn7	1	s3	-0,659249713448183	FGF21LWT	Fed
357	Srek1	1	s3	-0,46963190886528	FGF21LWT	Fed
358	Tmem239	1	s3	-0,626330632211063	FGF21LWT	Fed
359	Nrp2	1	s3	-0,46530815630873	FGF21LWT	Fed
360	Pak4	1	s3	-0,466079462660344	FGF21LWT	Fed
361	Wdr89	1	s3	-0,467149446150133	FGF21LWT	Fed
362	Hemgn	1	s3	-0,440273478079154	FGF21LWT	Fed
363	Ephb3	1	s3	-0,400822831180928	FGF21LWT	Fed
364	Zcchc9	1	s3	-0,389226110652713	FGF21LWT	Fed
365	Mtfr2	1	s3	-0,423669543375267	FGF21LWT	Fed
366	Sp110	1	s3	-0,233024621334931	FGF21LWT	Fed
367	Arl6ip6	1	s3	-0,37516830354128	FGF21LWT	Fed
368	Sgsh	1	s3	-0,289367463706068	FGF21LWT	Fed
369	Ldlrad3	1	s3	-0,41107160205107	FGF21LWT	Fed
370	Ung	1	s3	-0,325337617413439	FGF21LWT	Fed
371	Tmprss3	1	s3	-0,441891972077604	FGF21LWT	Fed
372	4933427D06Rik	1	s3	-0,419697001733759	FGF21LWT	Fed
373	Suv39h2	1	s3	-0,37560630082357	FGF21LWT	Fed
374	Itsn1	1	s3	-0,375569446254929	FGF21LWT	Fed
375	Bpifc	1	s3	-0,610362001328804	FGF21LWT	Fed
376	Serpinb8	1	s3	-0,559717927856401	FGF21LWT	Fed
377	Sema4c	1	s3	-0,342645399744958	FGF21LWT	Fed
378	Mcam	1	s3	-0,46955604098882	FGF21LWT	Fed
379	Fam219a	1	s3	-0,462810370659763	FGF21LWT	Fed
380	Eya1	1	s3	-0,448263493315366	FGF21LWT	Fed
381	Ms4a4c	1	s3	-0,205988796523229	FGF21LWT	Fed
382	Mms22l	1	s3	-0,354176153621324	FGF21LWT	Fed
383	Igsf9	1	s3	-0,514704428125338	FGF21LWT	Fed
384	Btn1a1	1	s3	-0,50674555883378	FGF21LWT	Fed
385	Plekhg3	1	s3	-0,409966070955097	FGF21LWT	Fed
386	Psme3	1	s3	-0,4953476565712	FGF21LWT	Fed
387	Synpo2l	1	s3	-0,493036039564526	FGF21LWT	Fed
388	Il15ra	1	s3	-0,363176586986608	FGF21LWT	Fed
389	Arhgef15	1	s3	-0,481272577542359	FGF21LWT	Fed
390	Capza1	1	s3	-0,355131122300529	FGF21LWT	Fed
391	Slc2a1	1	s3	-0,757119530133116	FGF21LWT	Fed
392	Kcnn2	1	s3	-0,667689746023923	FGF21LWT	Fed
393	Rad54l2	1	s3	-0,423086357323075	FGF21LWT	Fed
394	Ipmk	1	s3	-0,461916388885376	FGF21LWT	Fed
395	Agtr1a	1	s3	-0,564811868972418	FGF21LWT	Fed
396	Bche	1	s3	-0,36556178773822	FGF21LWT	Fed
397	Acsm3	1	s3	-0,485927642175396	FGF21LWT	Fed
398	Npc1	1	s3	-0,494623114358346	FGF21LWT	Fed
399	Etnppl	1	s3	-0,366096959440695	FGF21LWT	Fed
400	Igf1	1	s3	-0,351350455201933	FGF21LWT	Fed
401	Chac1	1	s3	-1,44906984512372	FGF21LWT	Fed
402	Sema6b	1	s3	-0,248582624884551	FGF21LWT	Fed
403	Adck5	1	s3	-0,349680038748271	FGF21LWT	Fed
404	Dusp8	1	s3	-0,6327132988624	FGF21LWT	Fed
405	Nceh1	1	s3	-0,462513161325861	FGF21LWT	Fed
406	Slc25a30	1	s3	-0,578456994412826	FGF21LWT	Fed
407	Alas1	1	s3	-0,950110759614379	FGF21LWT	Fed
408	E2f8	1	s3	-0,947259928329643	FGF21LWT	Fed
409	Clock	1	s3	-0,209251099949501	FGF21LWT	Fed
410	Tuba8	1	s3	-0,560048898728953	FGF21LWT	Fed
411	Serpina3f	1	s3	-0,502694166223614	FGF21LWT	Fed
412	Serpina3g	1	s3	-0,823981059596297	FGF21LWT	Fed
413	Cd14	1	s3	-0,731458979457339	FGF21LWT	Fed
414	Jdp2	1	s3	-0,900603567920489	FGF21LWT	Fed
415	Clec1b	1	s3	-0,907978961214441	FGF21LWT	Fed
416	Rsad2	1	s3	-0,575908395051385	FGF21LWT	Fed
417	Mylip	1	s3	-0,324554270766194	FGF21LWT	Fed
418	Vcam1	1	s3	-0,496175252897961	FGF21LWT	Fed
419	Itgb3	1	s3	-0,475185873802347	FGF21LWT	Fed
420	Acer2	1	s3	-0,570145246299085	FGF21LWT	Fed
421	Gja4	1	s3	-0,512143299492999	FGF21LWT	Fed
422	Sgk1	1	s3	-0,710057083574327	FGF21LWT	Fed
423	Adm	1	s3	-0,391996398405155	FGF21LWT	Fed
424	Marco	1	s3	-1,44628230871282	FGF21LWT	Fed
425	Mefv	1	s3	-0,600493651331083	FGF21LWT	Fed
426	Trpm2	1	s3	-1,07634497470671	FGF21LWT	Fed
427	Pla2g7	1	s3	-0,401511543670463	FGF21LWT	Fed
428	Cd163	1	s3	-0,834315612571753	FGF21LWT	Fed
429	Nnmt	1	s3	-0,833074440335363	FGF21LWT	Fed
430	Arl13b	1	s3	-0,438149344573667	FGF21LWT	Fed
431	Fgf21	1	s3	0,421529790445951	FGF21LWT	Fed
432	Fut1	1	s3	0,315322961824469	FGF21LWT	Fed
433	Lrrc16a	1	s3	-0,463146147193881	FGF21LWT	Fed
434	Spin1	1	s3	-0,610870989231721	FGF21LWT	Fed
435	Rapgef5	1	s3	-0,507158113706333	FGF21LWT	Fed
436	Hnrnpa0	1	s3	-0,501430815133341	FGF21LWT	Fed
437	Ncoa4	1	s3	-0,606626348481138	FGF21LWT	Fed
438	Arih2	1	s3	-0,0569160602480867	FGF21LWT	Fed
439	Lepr	1	s3	-0,472528699502026	FGF21LWT	Fed
440	Cyp39a1	1	s3	-0,130254037676902	FGF21LWT	Fed
441	Herpud1	1	s3	0,422291170352729	FGF21LWT	Fed
442	Brwd1	1	s3	-0,116484673299072	FGF21LWT	Fed
443	Cyp2j9	1	s3	-0,396169268954824	FGF21LWT	Fed
444	Gaa	1	s3	0,0115563001774088	FGF21LWT	Fed
445	Dusp2	1	s3	-0,357048111021585	FGF21LWT	Fed
446	Adgrf5	1	s3	-0,0408594303528576	FGF21LWT	Fed
447	Rnf169	1	s3	-0,511041249273719	FGF21LWT	Fed
448	4833420G17Rik	1	s3	-0,611523973872675	FGF21LWT	Fed
449	Ivns1abp	1	s3	-0,480074871543329	FGF21LWT	Fed
450	Paip1	1	s3	-0,254239891058254	FGF21LWT	Fed
451	Chst15	1	s3	-0,236716519700945	FGF21LWT	Fed
452	Adck2	1	s3	-0,199737398169143	FGF21LWT	Fed
453	Rdh16	1	s3	-0,80566639737996	FGF21LWT	Fed
454	Pctp	1	s3	-0,6422373576042	FGF21LWT	Fed
455	Prnp	1	s3	-0,462801333944061	FGF21LWT	Fed
456	Unc5b	1	s3	0,0204044679647311	FGF21LWT	Fed
457	Pde4d	1	s3	-0,0779817617104195	FGF21LWT	Fed
458	Galnt2	1	s3	-0,217441120618338	FGF21LWT	Fed
459	Cbfa2t3	1	s3	-0,489355305597129	FGF21LWT	Fed
460	Acox1	1	s3	-0,574485021513584	FGF21LWT	Fed
461	Msmp	1	s3	0,00433129867126958	FGF21LWT	Fed
462	Fmo2	1	s3	0,235972716117233	FGF21LWT	Fed
463	Adgrg2	1	s3	-0,26886174866872	FGF21LWT	Fed
464	Patz1	1	s3	-0,168560450749527	FGF21LWT	Fed
465	Zkscan17	1	s3	-0,589954638657149	FGF21LWT	Fed
466	Tox	1	s3	-0,446834787199808	FGF21LWT	Fed
467	Agpat6	1	s3	0,0390836792798588	FGF21LWT	Fed
468	Tmtc2	1	s3	0,0600124620488058	FGF21LWT	Fed
469	Herc1	1	s3	-0,205682698429966	FGF21LWT	Fed
470	Braf	1	s3	-0,322480187906155	FGF21LWT	Fed
471	Pi4ka	1	s3	-0,152775334635471	FGF21LWT	Fed
472	Zfp612	1	s3	-0,352742682176052	FGF21LWT	Fed
473	Fgf1	1	s3	-0,502741126160629	FGF21LWT	Fed
474	Smim13	1	s3	-0,447471902940038	FGF21LWT	Fed
475	Lmo4	1	s3	-0,374988493716614	FGF21LWT	Fed
476	Gde1	1	s3	-0,225613089958335	FGF21LWT	Fed
477	Mtbp	1	s3	-0,247737328819548	FGF21LWT	Fed
478	Enc1	1	s3	-0,911101245399153	FGF21LWT	Fed
479	Plin5	1	s3	-0,814348854566983	FGF21LWT	Fed
480	Fkbp5	1	s3	-0,622694160406425	FGF21LWT	Fed
481	St3gal5	1	s3	-0,695933383053637	FGF21LWT	Fed
482	Ctgf	1	s3	-0,949407009734981	FGF21LWT	Fed
483	1110034G24Rik	1	s3	-0,702261452510562	FGF21LWT	Fed
484	Gata6	1	s3	-0,543156867403563	FGF21LWT	Fed
485	Cbx7	1	s3	0,127693592119348	FGF21LWT	Fed
486	Vmn1r65	1	s3	-0,275043105124621	FGF21LWT	Fed
487	Fam107b	1	s3	-0,120045580891253	FGF21LWT	Fed
488	Mapk1ip1	1	s3	-0,364706275021682	FGF21LWT	Fed
489	Abhd6	1	s3	-0,0486653286139731	FGF21LWT	Fed
490	Lrit1	1	s3	0,0385631147067311	FGF21LWT	Fed
491	March7	1	s3	-0,146481551097052	FGF21LWT	Fed
492	Dyrk2	1	s3	-0,115552961634852	FGF21LWT	Fed
493	Kdsr	1	s3	-0,227380697415501	FGF21LWT	Fed
494	Mpzl2	1	s3	-0,413902008379958	FGF21LWT	Fed
495	Fmo3	1	s3	-0,142047153470818	FGF21LWT	Fed
496	Sirt1	1	s3	-0,204315497116898	FGF21LWT	Fed
497	Mknk2	1	s3	-0,712965571974346	FGF21LWT	Fed
498	Wdr5	1	s3	-0,0778206437393365	FGF21LWT	Fed
499	Wipf3	1	s3	-0,0935776969712414	FGF21LWT	Fed
500	Ppara	1	s3	-0,514832279886136	FGF21LWT	Fed
501	Rdh9	1	s3	-0,189612516108216	FGF21LWT	Fed
502	Got1	1	s3	-0,515566791985204	FGF21LWT	Fed
503	Fxr1	1	s3	-0,320022939636853	FGF21LWT	Fed
504	Tm4sf4	1	s3	-0,469773523833901	FGF21LWT	Fed
505	Erf	1	s3	-0,645126177674324	FGF21LWT	Fed
506	Mkl2	1	s3	-0,800478230149224	FGF21LWT	Fed
507	Mat2a	1	s3	-0,659317803696251	FGF21LWT	Fed
508	Ndrg1	1	s3	-0,760532122781548	FGF21LWT	Fed
509	Atg2b	1	s3	-0,526818635269262	FGF21LWT	Fed
510	Smad9	1	s3	-0,585324335784026	FGF21LWT	Fed
511	Cpt2	1	s3	-0,877994744437579	FGF21LWT	Fed
512	Slc25a20	1	s3	-0,923388175838371	FGF21LWT	Fed
513	Sgk2	1	s3	-0,851007184490962	FGF21LWT	Fed
514	Acadvl	1	s3	-0,498669992013113	FGF21LWT	Fed
515	Hsdl2	1	s3	-0,98756023654952	FGF21LWT	Fed
516	Creb3l3	1	s3	-0,574195499057378	FGF21LWT	Fed
517	Rassf2	1	s3	-0,678693560739878	FGF21LWT	Fed
518	Trp53i13	1	s3	-1,16905809690834	FGF21LWT	Fed
519	Nlrc5	1	s3	-0,900161720060617	FGF21LWT	Fed
520	Zpr1	1	s3	-0,805334483224501	FGF21LWT	Fed
521	Grasp	1	s3	-0,488557445262889	FGF21LWT	Fed
522	Gm826	1	s3	-0,866751175555015	FGF21LWT	Fed
523	Sik3	1	s3	-0,659564275164724	FGF21LWT	Fed
524	Bmp2k	1	s3	-0,716544110965668	FGF21LWT	Fed
525	Rab43	1	s3	-0,739542975482951	FGF21LWT	Fed
526	Ddhd2	1	s3	-0,86820731404528	FGF21LWT	Fed
527	P2ry1	1	s3	-0,999798658090421	FGF21LWT	Fed
528	Pnp2	1	s3	-0,56470895377012	FGF21LWT	Fed
529	Efna5	1	s3	-0,526423652178617	FGF21LWT	Fed
530	Eif4b	1	s3	-0,502537739014137	FGF21LWT	Fed
531	Cobll1	1	s3	-0,896042391521345	FGF21LWT	Fed
532	Grpel2	1	s3	-1,09031841758598	FGF21LWT	Fed
533	Brpf3	1	s3	-0,296947863845816	FGF21LWT	Fed
534	N4bp2	1	s3	-0,353811088940619	FGF21LWT	Fed
535	Epc2	1	s3	-0,195834436845898	FGF21LWT	Fed
536	Chic2	1	s3	-0,0517132252203201	FGF21LWT	Fed
537	Mia2	1	s3	-0,329906049821328	FGF21LWT	Fed
538	Lrp6	1	s3	-0,428825476046041	FGF21LWT	Fed
539	Oat	1	s3	-0,694983795412137	FGF21LWT	Fed
540	Khdrbs3	1	s3	-1,05037113321031	FGF21LWT	Fed
541	Syde2	1	s3	-0,663724168926113	FGF21LWT	Fed
542	Maf1	1	s3	-0,436816140842668	FGF21LWT	Fed
543	Ip6k2	1	s3	-1,11838844959676	FGF21LWT	Fed
544	Phf13	1	s3	-0,689956199168035	FGF21LWT	Fed
545	Bcl10	1	s3	-0,662080437622862	FGF21LWT	Fed
546	Slc35g1	1	s3	-0,750486472196835	FGF21LWT	Fed
547	Dusp3	1	s3	-0,5782927318972	FGF21LWT	Fed
548	Pcf11	1	s3	-0,794241552570304	FGF21LWT	Fed
549	Ccar1	1	s3	-1,07479881239721	FGF21LWT	Fed
550	Smg1	1	s3	-0,639335769422889	FGF21LWT	Fed
551	Dsc2	1	s3	-0,542112737884224	FGF21LWT	Fed
552	Sp3	1	s3	-0,605432664807437	FGF21LWT	Fed
553	Rc3h1	1	s3	-0,981530180039888	FGF21LWT	Fed
554	Tfb2m	1	s3	-0,777598176705636	FGF21LWT	Fed
555	Slc25a27	1	s3	-0,784984831335308	FGF21LWT	Fed
556	Chd7	1	s3	-0,843091365799975	FGF21LWT	Fed
557	Cdc42bpa	1	s3	-0,816746153969443	FGF21LWT	Fed
558	Errfi1	1	s3	-1,20160559203731	FGF21LWT	Fed
559	Vsig2	1	s3	-0,892822054477916	FGF21LWT	Fed
560	Glt1d1	1	s3	-0,715503210322976	FGF21LWT	Fed
561	Ackr2	1	s3	-0,481614546737884	FGF21LWT	Fed
562	Hsd17b10	1	s3	-0,541932658801858	FGF21LWT	Fed
563	Nupr1l	1	s3	-0,301291155358137	FGF21LWT	Fed
564	Apol7b	1	s3	-0,694852789137407	FGF21LWT	Fed
565	Mtmr1	1	s3	-0,368526543359344	FGF21LWT	Fed
566	Akap7	1	s3	-0,251347092969519	FGF21LWT	Fed
567	Ulk1	1	s3	-0,477128321032097	FGF21LWT	Fed
568	Plbd1	1	s3	-0,599427325138087	FGF21LWT	Fed
569	Odf2	1	s3	-0,607753862165742	FGF21LWT	Fed
570	Garem	1	s3	-0,592847027266505	FGF21LWT	Fed
571	Plekhg5	1	s3	-0,359041307380401	FGF21LWT	Fed
572	Ube4b	1	s3	-0,527428989658285	FGF21LWT	Fed
573	Arhgef26	1	s3	-1,16254751327797	FGF21LWT	Fed
574	Zbtb16	1	s3	-2,63963709014233	FGF21LWT	Fed
575	Nr2c2	1	s3	-0,437187141126048	FGF21LWT	Fed
576	Susd6	1	s3	-0,998585484779653	FGF21LWT	Fed
577	Lurap1l	1	s3	-1,16808549066645	FGF21LWT	Fed
578	1700029I15Rik	1	s3	-0,763091309881939	FGF21LWT	Fed
579	Kctd15	1	s3	-0,794371062678303	FGF21LWT	Fed
580	Lpin1	1	s3	-1,71013767370012	FGF21LWT	Fed
581	Itprip	1	s3	-1,352934609765	FGF21LWT	Fed
582	Atl2	1	s3	-0,990147302513551	FGF21LWT	Fed
583	Sdsl	1	s3	-0,820410793656395	FGF21LWT	Fed
584	Inpp4a	1	s3	-0,774429268960214	FGF21LWT	Fed
585	Nrbp2	1	s3	-0,669060628314021	FGF21LWT	Fed
586	Zfand5	1	s3	-0,475571181721495	FGF21LWT	Fed
587	Rab9	1	s3	-0,217215915870229	FGF21LWT	Fed
588	Cyp3a13	1	s3	-0,626788139897007	FGF21LWT	Fed
589	Nrg4	1	s3	-1,48725235498444	FGF21LWT	Fed
590	Plk3	1	s3	-1,43721678896252	FGF21LWT	Fed
591	Gadd45g	1	s3	-2,39221094447997	FGF21LWT	Fed
592	Cebpb	1	s3	-0,923273339104284	FGF21LWT	Fed
593	Slc23a2	1	s3	-0,428628074901752	FGF21LWT	Fed
594	Zfp281	1	s3	-0,2854690695998	FGF21LWT	Fed
595	Gin1	1	s3	-0,906696555040469	FGF21LWT	Fed
596	Ciart	1	s3	-0,662552091950177	FGF21LWT	Fed
597	Osbpl1a	1	s3	-0,217688265872649	FGF21LWT	Fed
598	Tfdp2	1	s3	-0,321946966587562	FGF21LWT	Fed
599	Tob2	1	s3	-0,253037194952036	FGF21LWT	Fed
600	Nfkbia	1	s3	-0,228434616650075	FGF21LWT	Fed
601	Sesn2	1	s3	-0,312225212063439	FGF21LWT	Fed
602	Slc19a1	1	s3	0,0196794476288336	FGF21LWT	Fed
603	Klf3	1	s3	-0,0344439921358539	FGF21LWT	Fed
604	Trp53inp1	1	s3	-0,553553964075796	FGF21LWT	Fed
605	Arrdc2	1	s3	-0,613462284590408	FGF21LWT	Fed
606	N4bp2l1	1	s3	-0,285674293718317	FGF21LWT	Fed
607	Usp2	1	s3	-0,182132270943544	FGF21LWT	Fed
608	Lims2	1	s3	-0,412913143465504	FGF21LWT	Fed
609	Per1	1	s3	-0,655285676292376	FGF21LWT	Fed
610	Zfp36	1	s3	-0,459642330047251	FGF21LWT	Fed
611	Cln8	1	s3	-0,51020605459081	FGF21LWT	Fed
612	Rusc2	1	s3	-0,36198002146252	FGF21LWT	Fed
613	Dennd5b	1	s3	-0,494797387616488	FGF21LWT	Fed
614	Arih1	1	s3	-0,210528429184204	FGF21LWT	Fed
615	Cep85l	1	s3	-0,206571808272588	FGF21LWT	Fed
616	Lipg	1	s3	-0,237101036303105	FGF21LWT	Fed
617	Arhgef3	1	s3	-0,282658278112095	FGF21LWT	Fed
618	AA986860	1	s3	-0,842918958440639	FGF21LWT	Fed
619	Il6ra	1	s3	-0,386515005093617	FGF21LWT	Fed
620	Rhobtb1	1	s3	-0,530445477446191	FGF21LWT	Fed
621	Ppargc1b	1	s3	-0,337364734193033	FGF21LWT	Fed
622	Tmem91	1	s3	0,0287884327294243	FGF21LWT	Fed
623	Shb	1	s3	-0,347965404080933	FGF21LWT	Fed
624	Ctso	1	s3	-0,304657575893708	FGF21LWT	Fed
625	Rora	1	s3	-0,187040754384688	FGF21LWT	Fed
626	Zbtb44	1	s3	-0,23741009383514	FGF21LWT	Fed
627	Taok3	1	s3	-0,188575477436954	FGF21LWT	Fed
628	Dcaf6	1	s3	0,0303971826356886	FGF21LWT	Fed
629	Trib3	1	s3	-0,706322152210504	FGF21LWT	Fed
630	Zkscan1	1	s3	-0,256272071755044	FGF21LWT	Fed
631	Nipal1	1	s3	-0,318548135427007	FGF21LWT	Fed
632	Cnst	1	s3	-0,104470810851346	FGF21LWT	Fed
633	Mcc	1	s3	-0,315954263294648	FGF21LWT	Fed
634	Rnd1	1	s3	-0,676700148304883	FGF21LWT	Fed
635	Pck1	1	s3	-0,671945943996922	FGF21LWT	Fed
636	Nr1d2	1	s3	0,133739294641352	FGF21LWT	Fed
637	Jmy	1	s3	-0,116352593084223	FGF21LWT	Fed
638	Fbxo32	1	s3	-0,220075815442915	FGF21LWT	Fed
639	Atoh8	1	s3	0,310553337151513	FGF21LWT	Fed
640	Ccrn4l	1	s3	-0,327531449787454	FGF21LWT	Fed
641	Gcm1	1	s3	-0,146937011099739	FGF21LWT	Fed
642	Slco1a4	1	s3	-0,0650528209211352	FGF21LWT	Fed
643	Sult1d1	1	s3	0,365469528591042	FGF21LWT	Fed
644	Dhtkd1	1	s3	-0,0160956486359698	FGF21LWT	Fed
645	Kif1b	1	s3	-0,141018886795504	FGF21LWT	Fed
646	Lhpp	1	s3	-0,0598717248619121	FGF21LWT	Fed
647	Slc7a2	1	s3	0,00564160981086204	FGF21LWT	Fed
648	March6	1	s3	-0,0995241469553783	FGF21LWT	Fed
649	Pnpla2	1	s3	0,10279709383782	FGF21LWT	Fed
650	Gch1	1	s3	0,234569107949513	FGF21LWT	Fed
651	Nr1i3	1	s3	0,25447999259271	FGF21LWT	Fed
652	Ppm1k	1	s3	-0,209096942892286	FGF21LWT	Fed
653	Cyp3a25	1	s3	NA	FGF21LWT	Fed
654	Cyp3a57	1	s3	0,194779768960675	FGF21LWT	Fed
655	Klf15	1	s3	0,052232572283728	FGF21LWT	Fed
656	Atg2a	1	s3	-0,212494687630301	FGF21LWT	Fed
657	G6pc	1	s3	-0,866627238403504	FGF21LWT	Fed
658	Crcp	1	s3	-0,054183600370072	FGF21LWT	Fed
659	Cdo1	1	s3	-0,242257587580387	FGF21LWT	Fed
660	Pfkfb2	1	s3	-0,496268487826612	FGF21LWT	Fed
661	Akap13	1	s3	-0,280981039735501	FGF21LWT	Fed
662	Coq10b	1	s3	-0,0962284564271894	FGF21LWT	Fed
663	Pdgfrl	1	s3	-0,476030508484118	FGF21LWT	Fed
664	Zyg11b	1	s3	-0,181528114400892	FGF21LWT	Fed
665	Them4	1	s3	-0,321044098197871	FGF21LWT	Fed
666	Fam13a	1	s3	-0,522725239166021	FGF21LWT	Fed
667	Flcn	1	s3	-0,142292547178396	FGF21LWT	Fed
668	Esrrg	1	s3	-0,391952096504995	FGF21LWT	Fed
669	Slc15a4	1	s3	-0,476523629568982	FGF21LWT	Fed
670	Dock4	1	s3	-0,00827971635122182	FGF21LWT	Fed
671	Rtn4	1	s3	-0,534604060399255	FGF21LWT	Fed
672	Raet1b	1	s3	-0,989464424492192	FGF21LWT	Fed
673	Raet1e	1	s3	-0,555808900871286	FGF21LWT	Fed
674	Raet1a	1	s3	-0,747001355968941	FGF21LWT	Fed
675	Bud13	1	s3	-0,764664187740695	FGF21LWT	Fed
676	Cabyr	1	s3	-0,426129506851167	FGF21LWT	Fed
677	Clec2h	1	s3	-0,531713848873653	FGF21LWT	Fed
678	Syt1	1	s3	-0,0670764661118932	FGF21LWT	Fed
679	Abcg8	1	s3	-0,219444601852603	FGF21LWT	Fed
680	Abcg5	1	s3	-0,28558428015933	FGF21LWT	Fed
681	Slc23a3	1	s3	-0,165777745215278	FGF21LWT	Fed
682	Mtl5	1	s3	-0,145091584209387	FGF21LWT	Fed
683	Sftpa1	1	s3	-0,61036214253182	FGF21LWT	Fed
684	Tpm2	1	s3	-0,842255977157262	FGF21LWT	Fed
685	Cyp3a11	1	s3	-0,369485312853426	FGF21LWT	Fed
686	Cd36	1	s3	-0,123267732152643	FGF21LWT	Fed
687	Cxcl13	1	s3	-0,553705881194542	FGF21LWT	Fed
688	Klf10	1	s3	-0,340847455788865	FGF21LWT	Fed
689	Nr4a1	1	s3	-0,630535373378606	FGF21LWT	Fed
690	Hbp1	1	s3	-0,340035731429511	FGF21LWT	Fed
691	Cblb	1	s3	-0,289236124843216	FGF21LWT	Fed
692	1190005I06Rik	1	s3	-0,584887974737512	FGF21LWT	Fed
693	Cd1d1	1	s3	-0,523740483770821	FGF21LWT	Fed
694	Dgkh	1	s3	-0,71507427060249	FGF21LWT	Fed
695	Aspa	1	s3	-0,509908126643608	FGF21LWT	Fed
696	Dhrs4	1	s3	-0,347504045336946	FGF21LWT	Fed
697	Rapgef4	1	s3	-0,858782287801517	FGF21LWT	Fed
698	Hacl1	1	s3	-0,672790728018562	FGF21LWT	Fed
699	Zfp113	1	s3	-0,378018973574781	FGF21LWT	Fed
700	Rnf125	1	s3	-0,675269668485797	FGF21LWT	Fed
701	Ikbkg	1	s3	-0,319514308902674	FGF21LWT	Fed
702	Mbd1	1	s3	-0,743463010022012	FGF21LWT	Fed
703	Itga10	1	s3	NA	FGF21LWT	Fed
704	Pced1b	1	s3	-0,651954867601519	FGF21LWT	Fed
705	Yod1	1	s3	-0,226203118996947	FGF21LWT	Fed
706	Rcc1	1	s3	-0,350834812906482	FGF21LWT	Fed
707	Acrbp	1	s3	-0,234513585411653	FGF21LWT	Fed
708	Pnrc1	1	s3	-0,496410774746584	FGF21LWT	Fed
709	Lor	1	s3	-0,355031066831907	FGF21LWT	Fed
710	Heca	1	s3	-0,481427445308716	FGF21LWT	Fed
711	Klf11	1	s3	-0,212551231445253	FGF21LWT	Fed
712	Bcl2l11	1	s3	-0,284468218243457	FGF21LWT	Fed
713	Rcl1	1	s3	-0,417421323950725	FGF21LWT	Fed
714	Foxo1	1	s3	-0,794866676915721	FGF21LWT	Fed
715	Igfbp1	1	s3	-2,0192282993682	FGF21LWT	Fed
716	Irs2	1	s3	-0,725155277650025	FGF21LWT	Fed
717	Tcp11l2	1	s3	-0,633429544499506	FGF21LWT	Fed
718	Ppp1r15a	1	s3	-0,166713824476716	FGF21LWT	Fed
719	Caln1	1	s3	-0,65015236352833	FGF21LWT	Fed
720	Wsb1	1	s3	-0,597227876626067	FGF21LWT	Fed
721	Gabarapl1	1	s3	-0,718474784539833	FGF21LWT	Fed
722	Csrp2	1	s3	-0,522024667423212	FGF21LWT	Fed
723	Tbc1d8	1	s3	-0,746657324504339	FGF21LWT	Fed
724	Txnip	1	s3	-1,26924835061997	FGF21LWT	Fed
725	Pla2g12a	1	s3	-0,422904870152983	FGF21LWT	Fed
726	Dnmbp	1	s3	-0,712119953617564	FGF21LWT	Fed
727	Ypel3	1	s3	-0,342478802715211	FGF21LWT	Fed
728	Hps4	1	s3	-0,777252963233005	FGF21LWT	Fed
729	Irf2bp2	1	s3	-1,27907987115364	FGF21LWT	Fed
730	Cnppd1	1	s3	-0,752795010556364	FGF21LWT	Fed
731	Fnip1	1	s3	-0,777014249793032	FGF21LWT	Fed
732	Cnnm4	1	s3	-0,724179213328104	FGF21LWT	Fed
733	Zbtb2	1	s3	-0,331814604324731	FGF21LWT	Fed
734	Ell2	1	s3	-0,851921152324757	FGF21LWT	Fed
735	Nfe2l1	1	s3	-0,631406604995737	FGF21LWT	Fed
736	Trim24	1	s3	-0,618009169897505	FGF21LWT	Fed
737	Cmbl	1	s3	-0,555822617735449	FGF21LWT	Fed
738	Wbp1l	1	s3	-0,771953316277884	FGF21LWT	Fed
739	Grn	1	s3	-0,934329450833516	FGF21LWT	Fed
740	Ccnl1	1	s3	-0,39667406047743	FGF21LWT	Fed
741	Zfand6	1	s3	-0,395142704857255	FGF21LWT	Fed
742	Josd1	1	s3	-0,439344404279455	FGF21LWT	Fed
743	Pank3	1	s3	-0,362482499923756	FGF21LWT	Fed
744	Pus10	1	s3	-0,456244535289132	FGF21LWT	Fed
745	Tmem131	1	s3	-0,442165781701174	FGF21LWT	Fed
746	Lmbr1l	1	s3	-0,569601048176946	FGF21LWT	Fed
747	Junb	1	s3	-0,367037421434611	FGF21LWT	Fed
748	Cpeb2	1	s3	-0,579071224711774	FGF21LWT	Fed
749	Btg1	1	s3	-0,832154112353278	FGF21LWT	Fed
750	Crbn	1	s3	-0,208815374775003	FGF21LWT	Fed
751	Ric1	1	s3	-0,178863666780982	FGF21LWT	Fed
752	Zfp871	1	s3	-0,418900137018826	FGF21LWT	Fed
753	Spc25	1	s3	-0,272137153776116	FGF21LWT	Fed
754	Maff	1	s3	0,290309736015524	FGF21LWT	Fed
755	Gdf15	1	s3	-0,123023144215908	FGF21LWT	Fed
756	Osbpl5	1	s3	-0,227411880299579	FGF21LWT	Fed
757	Pcsk4	1	s3	-0,0716153379341602	FGF21LWT	Fed
758	Rgs16	1	s3	0,00274733480294564	FGF21LWT	Fed
759	Meig1	1	s3	-0,185247366455421	FGF21LWT	Fed
760	Impa2	1	s3	-0,740910650224705	FGF21LWT	Fed
761	Aldh3a2	1	s3	-0,410443355639407	FGF21LWT	Fed
762	Ces1d	1	s3	-0,208235576553557	FGF21LWT	Fed
763	Rufy4	1	s3	-0,547757792947419	FGF21LWT	Fed
764	Abcc3	1	s3	-0,131402508596592	FGF21LWT	Fed
765	Slc16a7	1	s3	-0,156810879239631	FGF21LWT	Fed
766	Acat1	1	s3	-0,232669624476529	FGF21LWT	Fed
767	Lrit2	1	s3	-0,155929956358076	FGF21LWT	Fed
768	Znrf3	1	s3	-0,103807960527009	FGF21LWT	Fed
769	Rbms1	1	s3	-0,11713927482475	FGF21LWT	Fed
770	Adcy6	1	s3	-0,340631283311852	FGF21LWT	Fed
771	Bag4	1	s3	-0,303144402004337	FGF21LWT	Fed
772	Tnrc6c	1	s3	-0,314131921373202	FGF21LWT	Fed
773	Slc38a4	1	s3	-0,24981313729182	FGF21LWT	Fed
774	1500012F01Rik	1	s3	-0,245728253186559	FGF21LWT	Fed
775	Fbxl17	1	s3	-0,168479476361731	FGF21LWT	Fed
776	Ctage5	1	s3	-0,178565489622539	FGF21LWT	Fed
777	Casp6	1	s3	-0,661429391513799	FGF21LWT	Fed
778	Unc93a	1	s3	-0,750184534484231	FGF21LWT	Fed
779	Slc27a2	1	s3	-0,387788496636375	FGF21LWT	Fed
780	Eci2	1	s3	-0,431561641286963	FGF21LWT	Fed
781	Abcb4	1	s3	-0,442400408401133	FGF21LWT	Fed
782	Zmym5	1	s3	-0,299550526426736	FGF21LWT	Fed
783	Fbxo21	1	s3	-0,5800180818313	FGF21LWT	Fed
784	Slc25a33	1	s3	-1,03074989446318	FGF21LWT	Fed
785	Ppp1r3g	1	s3	-2,35187634180956	FGF21LWT	Fed
786	Bclaf1	1	s3	-0,310736261852161	FGF21LWT	Fed
787	Prlr	1	s3	-0,568854560850349	FGF21LWT	Fed
788	Bnip3	1	s3	-0,223417579095599	FGF21LWT	Fed
789	Acaa1b	1	s3	-0,397816503713388	FGF21LWT	Fed
790	Chpt1	1	s3	-0,167622508361479	FGF21LWT	Fed
791	Acaa1a	1	s3	-0,327044721044633	FGF21LWT	Fed
792	Krt23	1	s3	-0,293828883780505	FGF21LWT	Fed
793	Jun	1	s3	-0,135171678353911	FGF21LWT	Fed
794	Impact	1	s3	-0,160874372133444	FGF21LWT	Fed
795	Arsa	1	s3	-0,317657346799281	FGF21LWT	Fed
796	Klhl24	1	s3	-0,305667729721564	FGF21LWT	Fed
797	Acadl	1	s3	-0,382182231071313	FGF21LWT	Fed
798	Gm4952	1	s3	-0,8591339540597	FGF21LWT	Fed
799	Vnn1	1	s3	-1,12949092196276	FGF21LWT	Fed
800	Decr1	1	s3	-0,443924805134522	FGF21LWT	Fed
801	Ephx2	1	s3	-0,398465348176821	FGF21LWT	Fed
802	Pex11a	1	s3	-0,79448931226392	FGF21LWT	Fed
803	Ech1	1	s3	-0,430284158417674	FGF21LWT	Fed
804	Eci1	1	s3	-0,368077622416051	FGF21LWT	Fed
805	Acot1	1	s3	-1,61273379034234	FGF21LWT	Fed
806	Retsat	1	s3	-1,15564706829422	FGF21LWT	Fed
807	Acot3	1	s3	-0,808305644993426	FGF21LWT	Fed
808	Acot4	1	s3	-0,507658991263369	FGF21LWT	Fed
809	Gstt2	1	s3	-0,30131485234741	FGF21LWT	Fed
810	Hist1h4c	1	s3	-0,643035250017188	FGF21LWT	Fed
811	Dclre1b	1	s3	-0,806677640704646	FGF21LWT	Fed
812	Hmgcs2	1	s3	-0,640687122232853	FGF21LWT	Fed
813	Angptl4	1	s3	-2,30418293230646	FGF21LWT	Fed
814	Lpin2	1	s3	-1,43080065268907	FGF21LWT	Fed
815	Ccdc144b	1	s3	-0,639403383467604	FGF21LWT	Fed
816	Hadha	1	s3	-0,572630131300455	FGF21LWT	Fed
817	Pura	2	s3	0,393556890084014	FGF21LWT	Fed
818	Krt222	2	s3	0,7677729525467	FGF21LWT	Fed
819	Wrn	2	s3	0,716138572059736	FGF21LWT	Fed
820	Oprm1	2	s3	0,258618655526311	FGF21LWT	Fed
821	Slc8a3	2	s3	0,518274533649778	FGF21LWT	Fed
822	Pdzrn3	2	s3	0,61057533705797	FGF21LWT	Fed
823	Gm4841	2	s3	0,746700348523541	FGF21LWT	Fed
824	Snap25	2	s3	0,855587093410078	FGF21LWT	Fed
825	Idua	2	s3	0,837591999944848	FGF21LWT	Fed
826	Zfp663	2	s3	0,730299367417238	FGF21LWT	Fed
827	Fmn2	2	s3	0,530567257527215	FGF21LWT	Fed
828	Mcidas	2	s3	0,680344272749073	FGF21LWT	Fed
829	Hexim2	2	s3	0,868157443994805	FGF21LWT	Fed
830	Oacyl	2	s3	0,82803690653048	FGF21LWT	Fed
831	Zfp764	2	s3	0,708452894903068	FGF21LWT	Fed
832	Proser3	2	s3	0,698115891206507	FGF21LWT	Fed
833	Supt7l	2	s3	0,732696241462831	FGF21LWT	Fed
834	March1	2	s3	0,760338370725492	FGF21LWT	Fed
835	Pdcd4	2	s3	0,79534528826936	FGF21LWT	Fed
836	Slc17a5	2	s3	0,798732154465746	FGF21LWT	Fed
837	Snap23	2	s3	0,830977533863489	FGF21LWT	Fed
838	Ly96	2	s3	0,714434389610414	FGF21LWT	Fed
839	Fgf23	2	s3	0,831993283266888	FGF21LWT	Fed
840	Tacr2	2	s3	0,606838505413858	FGF21LWT	Fed
841	Itgam	2	s3	0,752989959683545	FGF21LWT	Fed
842	Lhx6	2	s3	0,691158553956754	FGF21LWT	Fed
843	Trmt61a	2	s3	0,695938793388397	FGF21LWT	Fed
844	Slc16a6	2	s3	0,690836336968275	FGF21LWT	Fed
845	Dnmt3b	2	s3	0,42906284019285	FGF21LWT	Fed
846	Zbtb7c	2	s3	0,910335987870869	FGF21LWT	Fed
847	Sbno2	2	s3	0,976626996547352	FGF21LWT	Fed
848	Grwd1	2	s3	0,927607520468755	FGF21LWT	Fed
849	Gm20939	2	s3	0,898204566637213	FGF21LWT	Fed
850	Kifc3	2	s3	0,851385096092049	FGF21LWT	Fed
851	Pdia5	2	s3	0,345052318210577	FGF21LWT	Fed
852	Irf5	2	s3	0,17607376964371	FGF21LWT	Fed
853	Rangap1	2	s3	0,293730334779589	FGF21LWT	Fed
854	Kcp	2	s3	0,513149437696505	FGF21LWT	Fed
855	Lifr	2	s3	0,596807099620674	FGF21LWT	Fed
856	Pde4b	2	s3	0,264624000186662	FGF21LWT	Fed
857	Plk2	2	s3	0,916991925417365	FGF21LWT	Fed
858	Egfr	2	s3	0,662225491223442	FGF21LWT	Fed
859	Tgm1	2	s3	0,936882492915593	FGF21LWT	Fed
860	Bglap3	2	s3	0,750448314897878	FGF21LWT	Fed
861	Bglap2	2	s3	0,381812329011751	FGF21LWT	Fed
862	Slc2a2	2	s3	0,621637012806039	FGF21LWT	Fed
863	Preb	2	s3	0,561526587237752	FGF21LWT	Fed
864	Sec61a1	2	s3	0,851308228731961	FGF21LWT	Fed
865	Dhdds	2	s3	0,326466923267239	FGF21LWT	Fed
866	Srprb	2	s3	0,800604851312405	FGF21LWT	Fed
867	Sec23b	2	s3	1,06560104697372	FGF21LWT	Fed
868	Gmppa	2	s3	0,780909415335353	FGF21LWT	Fed
869	Srm	2	s3	1,06077270532646	FGF21LWT	Fed
870	Cnpy3	2	s3	0,312339918765424	FGF21LWT	Fed
871	Dpagt1	2	s3	0,329501650861916	FGF21LWT	Fed
872	Ddost	2	s3	0,374433964641886	FGF21LWT	Fed
873	Derl2	2	s3	0,307184442347243	FGF21LWT	Fed
874	Ccdc134	2	s3	0,729654357197311	FGF21LWT	Fed
875	Trabd	2	s3	0,517304800955946	FGF21LWT	Fed
876	Bhlha15	2	s3	2,13925735783658	FGF21LWT	Fed
877	Zfp322a	2	s3	0,524504754934372	FGF21LWT	Fed
878	Rint1	2	s3	0,661658396708328	FGF21LWT	Fed
879	Ikbke	2	s3	0,841246452453977	FGF21LWT	Fed
880	Hist2h2be	2	s3	0,624835749113061	FGF21LWT	Fed
881	Tmem120b	2	s3	0,605725672816856	FGF21LWT	Fed
882	Cyp26a1	2	s3	1,61271518554054	FGF21LWT	Fed
883	Arap1	2	s3	0,389243460596733	FGF21LWT	Fed
884	Sec22b	2	s3	0,519475585133643	FGF21LWT	Fed
885	Wars	2	s3	0,331416852986004	FGF21LWT	Fed
886	Stip1	2	s3	0,173858203260501	FGF21LWT	Fed
887	Hyou1	2	s3	0,195928775677693	FGF21LWT	Fed
888	Calr	2	s3	0,487491738614775	FGF21LWT	Fed
889	Hspa5	2	s3	0,939846110504149	FGF21LWT	Fed
890	Sdf2l1	2	s3	1,57853563600935	FGF21LWT	Fed
891	Dnajb11	2	s3	0,456699678097451	FGF21LWT	Fed
892	Derl3	2	s3	1,86078614975321	FGF21LWT	Fed
893	Pdia4	2	s3	0,785636170762698	FGF21LWT	Fed
894	Hapln4	2	s3	0,64802873790761	FGF21LWT	Fed
895	Ostc	2	s3	0,878083188825915	FGF21LWT	Fed
896	Pdia3	2	s3	0,547393780551213	FGF21LWT	Fed
897	2011-09-01	2	s3	0,43849525492918	FGF21LWT	Fed
898	Hsp90b1	2	s3	0,397919366799234	FGF21LWT	Fed
899	Ovol3	2	s3	0,974777825764227	FGF21LWT	Fed
900	Slc17a9	2	s3	1,03944400475578	FGF21LWT	Fed
901	Ccdc149	2	s3	1,28418718004335	FGF21LWT	Fed
902	Edem1	2	s3	0,577919746191073	FGF21LWT	Fed
903	Tmem41b	2	s3	0,717905819815218	FGF21LWT	Fed
904	Cad	2	s3	0,998370142547811	FGF21LWT	Fed
905	Mlec	2	s3	0,474709136181669	FGF21LWT	Fed
906	Snrpa	2	s3	0,362388489978203	FGF21LWT	Fed
907	Creld2	2	s3	1,23849185514137	FGF21LWT	Fed
908	Syvn1	2	s3	1,05792700991895	FGF21LWT	Fed
909	Nupr1	2	s3	0,529893827491922	FGF21LWT	Fed
910	Tspyl2	2	s3	0,9829152890397	FGF21LWT	Fed
911	Atf6b	2	s3	0,367505698528801	FGF21LWT	Fed
912	Xbp1	2	s3	0,642484124499431	FGF21LWT	Fed
913	A230050P20Rik	2	s3	0,756173902918906	FGF21LWT	Fed
914	Slc11a2	2	s3	0,62741236898656	FGF21LWT	Fed
915	Tnfaip2	2	s3	1,0782297576005	FGF21LWT	Fed
916	Als2	2	s3	0,46798122369607	FGF21LWT	Fed
917	Hn1l	2	s3	0,960293601674164	FGF21LWT	Fed
918	Edem2	2	s3	0,679992889909929	FGF21LWT	Fed
919	Tuba4a	2	s3	0,555779020183866	FGF21LWT	Fed
920	Elovl1	2	s3	0,468971402051837	FGF21LWT	Fed
921	Tssc1	2	s3	0,723163890152757	FGF21LWT	Fed
922	Tkfc	2	s3	0,775507204519924	FGF21LWT	Fed
923	Pdxp	2	s3	1,06862183651265	FGF21LWT	Fed
924	Mis12	2	s3	0,189859412508609	FGF21LWT	Fed
925	Hsph1	2	s3	0,38999540013573	FGF21LWT	Fed
926	Rnf181	2	s3	0,612082629507537	FGF21LWT	Fed
927	Pqlc1	2	s3	0,977648865972482	FGF21LWT	Fed
928	Gm6484	2	s3	2,49721211786757	FGF21LWT	Fed
929	Fam20c	2	s3	0,676163151761187	FGF21LWT	Fed
930	Gpi1	2	s3	0,529772105466151	FGF21LWT	Fed
931	Slc25a1	2	s3	0,307734524900695	FGF21LWT	Fed
932	Nid2	2	s3	0,578038253088478	FGF21LWT	Fed
933	Tubg1	2	s3	0,368635384044063	FGF21LWT	Fed
934	Tirap	2	s3	0,611600705464033	FGF21LWT	Fed
935	Apex1	2	s3	0,307423920920085	FGF21LWT	Fed
936	Cyb5r3	2	s3	0,788938378457155	FGF21LWT	Fed
937	Ttll12	2	s3	0,584073214293413	FGF21LWT	Fed
938	Primpol	2	s3	1,05648156979317	FGF21LWT	Fed
939	Nrg1	2	s3	0,990476287886441	FGF21LWT	Fed
940	Omp	2	s3	1,18913100835303	FGF21LWT	Fed
941	Ubxn4	2	s3	0,458778156183397	FGF21LWT	Fed
942	Nif3l1	2	s3	0,506995301731193	FGF21LWT	Fed
943	Slc36a1	2	s3	0,565150474344669	FGF21LWT	Fed
944	Pla2g15	2	s3	0,34032781238117	FGF21LWT	Fed
945	Cndp2	2	s3	0,310527944523942	FGF21LWT	Fed
946	Hsf4	2	s3	0,705582043278751	FGF21LWT	Fed
947	Parp1	2	s3	0,462923929713909	FGF21LWT	Fed
948	Dbnl	2	s3	0,121551614858998	FGF21LWT	Fed
949	Uso1	2	s3	0,63055821814393	FGF21LWT	Fed
950	Fbxo22	2	s3	0,897682616163314	FGF21LWT	Fed
951	Ttc39a	2	s3	-0,0666965659781704	FGF21LWT	Fed
952	Sh3bp2	2	s3	-0,268043296159144	FGF21LWT	Fed
953	Atp11a	2	s3	0,0844924530656392	FGF21LWT	Fed
954	S100a9	2	s3	-0,281876226412526	FGF21LWT	Fed
955	Spink1	2	s3	0,197559422155249	FGF21LWT	Fed
956	Extl1	2	s3	-0,0704555412064352	FGF21LWT	Fed
957	Rbp1	2	s3	0,778106638282415	FGF21LWT	Fed
958	Ly6e	2	s3	0,259853168300005	FGF21LWT	Fed
959	Insc	2	s3	0,36542315282071	FGF21LWT	Fed
960	Acmsd	2	s3	0,200341020329247	FGF21LWT	Fed
961	Prg4	2	s3	0,296838772737793	FGF21LWT	Fed
962	Slc13a3	2	s3	0,0993355560000193	FGF21LWT	Fed
963	Cxcl1	2	s3	-0,301335538780705	FGF21LWT	Fed
964	BC048546	2	s3	-0,293844362836072	FGF21LWT	Fed
965	Slc10a2	2	s3	0,217212218646809	FGF21LWT	Fed
966	Dusp14	2	s3	-0,256207518115987	FGF21LWT	Fed
967	2200002D01Rik	2	s3	0,0375277535383987	FGF21LWT	Fed
968	Mogat2	2	s3	-0,181654248049684	FGF21LWT	Fed
969	Gapdhs	2	s3	-0,0533421635438769	FGF21LWT	Fed
970	Snrpn	2	s3	-0,0284190502825119	FGF21LWT	Fed
971	Pcolce	2	s3	0,0591195328642797	FGF21LWT	Fed
972	Mfsd6	2	s3	-0,0862979121122223	FGF21LWT	Fed
973	Cep85	2	s3	0,387568314339673	FGF21LWT	Fed
974	Il13ra1	2	s3	0,209774889115478	FGF21LWT	Fed
975	Cobl	2	s3	0,654888197396556	FGF21LWT	Fed
976	C8b	2	s3	0,181110935754933	FGF21LWT	Fed
977	Slc41a2	2	s3	0,442725837441525	FGF21LWT	Fed
978	Orm1	2	s3	0,139113084228867	FGF21LWT	Fed
979	Orm2	2	s3	-0,12464191240718	FGF21LWT	Fed
980	Kcnh2	2	s3	0,865080700171419	FGF21LWT	Fed
981	Dnm1	2	s3	1,80470721651508	FGF21LWT	Fed
982	Syt10	2	s3	1,84865233919992	FGF21LWT	Fed
983	Ackr3	2	s3	0,277141291437739	FGF21LWT	Fed
984	S100a6	2	s3	0,460039106462575	FGF21LWT	Fed
985	Col1a2	2	s3	1,46352314584836	FGF21LWT	Fed
986	Col1a1	2	s3	0,165452900169557	FGF21LWT	Fed
987	Col3a1	2	s3	0,295211105565286	FGF21LWT	Fed
988	Col8a1	2	s3	0,192739913156141	FGF21LWT	Fed
989	Psmb9	2	s3	-0,412297868235003	FGF21LWT	Fed
990	Myl9	2	s3	-0,196497134353551	FGF21LWT	Fed
991	Tagln	2	s3	0,0264544370012256	FGF21LWT	Fed
992	Ly6a	2	s3	-0,19582634719205	FGF21LWT	Fed
993	Ly6c1	2	s3	-0,254238925001014	FGF21LWT	Fed
994	Ly6c2	2	s3	-0,134193676292911	FGF21LWT	Fed
995	Ccl2	2	s3	0,0439224968360969	FGF21LWT	Fed
996	Tmx2	2	s3	0,239574777172125	FGF21LWT	Fed
997	Cxx1b	2	s3	0,175715226601392	FGF21LWT	Fed
998	Fam25c	2	s3	0,0552787634796612	FGF21LWT	Fed
999	Ifi27l2a	2	s3	0,0577963159883517	FGF21LWT	Fed
1000	Lect2	2	s3	0,251050565924286	FGF21LWT	Fed
1001	Tpm1	2	s3	0,372829723295586	FGF21LWT	Fed
1002	Mitd1	2	s3	0,0758090190438416	FGF21LWT	Fed
1003	Arhgdia	2	s3	0,342718524510166	FGF21LWT	Fed
1004	Vamp5	2	s3	0,203685663675921	FGF21LWT	Fed
1005	Hist1h2ao	2	s3	0,491743542868406	FGF21LWT	Fed
1006	Hist1h2ag	2	s3	0,451026087006646	FGF21LWT	Fed
1007	Steap4	2	s3	0,373359526866385	FGF21LWT	Fed
1008	Hist1h2an	2	s3	0,318386128703743	FGF21LWT	Fed
1009	Cmtm6	2	s3	0,451422500716381	FGF21LWT	Fed
1010	AI182371	2	s3	0,282851568714671	FGF21LWT	Fed
1011	Taldo1	2	s3	0,0569174255901466	FGF21LWT	Fed
1012	Frmd8	2	s3	0,295630831119285	FGF21LWT	Fed
1013	E2f2	2	s3	0,540031914356366	FGF21LWT	Fed
1014	Serpinh1	2	s3	0,536152349527656	FGF21LWT	Fed
1015	BC029214	2	s3	0,784535943017891	FGF21LWT	Fed
1016	Hdhd3	2	s3	0,87791423616965	FGF21LWT	Fed
1017	Ttll1	2	s3	0,244424865760271	FGF21LWT	Fed
1018	Adgrf1	2	s3	1,02292658346963	FGF21LWT	Fed
1019	Mmp15	2	s3	0,53186646141183	FGF21LWT	Fed
1020	Lrrc28	2	s3	0,352296808553734	FGF21LWT	Fed
1021	Nudt16l1	2	s3	0,304202953425483	FGF21LWT	Fed
1022	Gamt	2	s3	0,289326630180511	FGF21LWT	Fed
1023	Khk	2	s3	0,332468848665183	FGF21LWT	Fed
1024	Cyp2c70	2	s3	1,31822345761687	FGF21LWT	Fed
1025	Elovl6	2	s3	1,65263667637718	FGF21LWT	Fed
1026	Acaca	2	s3	0,80295329813424	FGF21LWT	Fed
1027	Pklr	2	s3	0,826750686068275	FGF21LWT	Fed
1028	Thrsp	2	s3	1,71019256850982	FGF21LWT	Fed
1029	Pygl	2	s3	0,473361685269838	FGF21LWT	Fed
1030	Gck	2	s3	1,29217123619928	FGF21LWT	Fed
1031	Aacs	2	s3	1,57216164848877	FGF21LWT	Fed
1032	Klk1b8	2	s3	0,226843147588698	FGF21LWT	Fed
1033	Qdpr	2	s3	0,205232111988247	FGF21LWT	Fed
1034	Haao	2	s3	0,196381611459541	FGF21LWT	Fed
1035	Six5	2	s3	0,313056307686736	FGF21LWT	Fed
1036	Gstm7	2	s3	0,276637884412191	FGF21LWT	Fed
1037	Ngfr	2	s3	0,0547145239399667	FGF21LWT	Fed
1038	Selenbp1	2	s3	0,222046819184058	FGF21LWT	Fed
1039	Selenbp2	2	s3	0,7179173513635	FGF21LWT	Fed
1040	Hsd17b2	2	s3	0,204664130335704	FGF21LWT	Fed
1041	Slc22a7	2	s3	0,325944127103829	FGF21LWT	Fed
1042	Ppib	2	s3	0,282964656617859	FGF21LWT	Fed
1043	Pter	2	s3	0,319010467004718	FGF21LWT	Fed
1044	Nhej1	2	s3	0,196103752706536	FGF21LWT	Fed
1045	Nudt22	2	s3	0,396102504510189	FGF21LWT	Fed
1046	Akr1b3	2	s3	0,489280262949299	FGF21LWT	Fed
1047	S1pr1	2	s3	0,804633667541884	FGF21LWT	Fed
1048	Parp3	2	s3	0,0229491082490609	FGF21LWT	Fed
1049	Arhgef16	2	s3	0,279830924789577	FGF21LWT	Fed
1050	Gna14	2	s3	0,271831170008853	FGF21LWT	Fed
1051	Paox	2	s3	0,317346162024776	FGF21LWT	Fed
1052	Maged2	2	s3	0,0730230651740582	FGF21LWT	Fed
1053	Acot11	2	s3	-0,178628329325004	FGF21LWT	Fed
1054	Cnp	2	s3	-0,0932300551731329	FGF21LWT	Fed
1055	Zbtb8a	2	s3	0,555206630098982	FGF21LWT	Fed
1056	Rasl11b	2	s3	0,492118699005098	FGF21LWT	Fed
1057	Tram1	2	s3	0,638182591636266	FGF21LWT	Fed
1058	C2cd5	2	s3	0,711942877352582	FGF21LWT	Fed
1059	Cdk2ap2	2	s3	0,972019394994557	FGF21LWT	Fed
1060	Zfp932	2	s3	0,655946776661137	FGF21LWT	Fed
1061	Cars	2	s3	0,265600241313671	FGF21LWT	Fed
1062	Sgpl1	2	s3	0,373811080033086	FGF21LWT	Fed
1063	Fam84a	2	s3	0,708173041287074	FGF21LWT	Fed
1064	Sec11c	2	s3	0,737915367162147	FGF21LWT	Fed
1065	Ugt2b1	2	s3	0,711401678453104	FGF21LWT	Fed
1066	Acta2	2	s3	0,856113537562107	FGF21LWT	Fed
1067	Nuak2	2	s3	0,510726824906238	FGF21LWT	Fed
1068	Id3	2	s3	0,593395032693158	FGF21LWT	Fed
1069	Arhgap26	2	s3	0,221703020727691	FGF21LWT	Fed
1070	Ahnak	2	s3	0,0430149751887878	FGF21LWT	Fed
1071	Lrp2	2	s3	0,216767280918157	FGF21LWT	Fed
1072	Hist1h3c	2	s3	-0,0476178404279173	FGF21LWT	Fed
1073	Hist2h3b	2	s3	0,0822654189816552	FGF21LWT	Fed
1074	Camkk2	2	s3	0,346932780517118	FGF21LWT	Fed
1075	Cdpf1	2	s3	0,0598327377868877	FGF21LWT	Fed
1076	Lasp1	2	s3	0,11981408675125	FGF21LWT	Fed
1077	Ifi47	2	s3	0,0653245534612914	FGF21LWT	Fed
1078	Ahcyl2	2	s3	0,0847467498436494	FGF21LWT	Fed
1079	Ddc	2	s3	0,196469742853896	FGF21LWT	Fed
1080	Sigmar1	2	s3	0,232937561870338	FGF21LWT	Fed
1081	Irgm1	2	s3	0,257714447936428	FGF21LWT	Fed
1082	Ethe1	2	s3	0,141161623268824	FGF21LWT	Fed
1083	Ttc39c	2	s3	0,434175244139771	FGF21LWT	Fed
1084	Dexi	2	s3	0,441051485442811	FGF21LWT	Fed
1085	Mlh1	2	s3	0,447638786159793	FGF21LWT	Fed
1086	Nucb2	2	s3	0,713269535883004	FGF21LWT	Fed
1087	Ergic1	2	s3	0,273009289391931	FGF21LWT	Fed
1088	Atic	2	s3	0,430829441807139	FGF21LWT	Fed
1089	Traf3	2	s3	0,353428220821566	FGF21LWT	Fed
1090	Ppm1f	2	s3	0,201545266259245	FGF21LWT	Fed
1091	Bcl3	2	s3	-0,1047421670297	FGF21LWT	Fed
1092	Cxadr	2	s3	0,390958887335939	FGF21LWT	Fed
1093	Zfp870	2	s3	0,129602875962461	FGF21LWT	Fed
1094	Tlcd2	2	s3	0,0367426469242709	FGF21LWT	Fed
1095	Hmgcs1	2	s3	-0,213285182117374	FGF21LWT	Fed
1096	Cldn1	2	s3	0,00420572269581676	FGF21LWT	Fed
1097	Tjp2	2	s3	-0,0380925533779468	FGF21LWT	Fed
1098	Oma1	2	s3	0,294413695449309	FGF21LWT	Fed
1099	Mal2	2	s3	0,85096910953329	FGF21LWT	Fed
1100	Tsen15	2	s3	0,341982678695722	FGF21LWT	Fed
1101	Fgfr3	2	s3	0,759836818786054	FGF21LWT	Fed
1102	Ggt6	2	s3	0,0156774821861418	FGF21LWT	Fed
1103	Shroom1	2	s3	0,285091436333483	FGF21LWT	Fed
1104	Irgq	2	s3	0,299205975232842	FGF21LWT	Fed
1105	Trim13	2	s3	-0,189649566487442	FGF21LWT	Fed
1106	Nhlrc1	2	s3	0,170126372401834	FGF21LWT	Fed
1107	N6amt2	2	s3	-0,178270312203745	FGF21LWT	Fed
1108	Igfbp6	2	s3	1,06729423446545	FGF21LWT	Fed
1109	Irx1	2	s3	0,473064951845569	FGF21LWT	Fed
1110	Tes	2	s3	0,795404827827401	FGF21LWT	Fed
1111	Fndc5	2	s3	0,683711880986565	FGF21LWT	Fed
1112	Slc51b	2	s3	-0,2664761919095	FGF21LWT	Fed
1113	Ptgds	2	s3	0,379024053545907	FGF21LWT	Fed
1114	Tuft1	2	s3	0,147738596459176	FGF21LWT	Fed
1115	Gata4	2	s3	0,446582865295023	FGF21LWT	Fed
1116	Ajuba	2	s3	0,732151609264055	FGF21LWT	Fed
1117	Jmjd4	2	s3	0,526122166795716	FGF21LWT	Fed
1118	Slc25a45	2	s3	0,267023746557582	FGF21LWT	Fed
1119	Ttbk1	2	s3	0,171932209387362	FGF21LWT	Fed
1120	4930452B06Rik	2	s3	0,209416805948167	FGF21LWT	Fed
1121	6330416G13Rik	2	s3	0,25267973406999	FGF21LWT	Fed
1122	3110082I17Rik	2	s3	0,637552760792595	FGF21LWT	Fed
1123	Inhba	2	s3	1,52033329621062	FGF21LWT	Fed
1124	Lsr	2	s3	0,305814942432729	FGF21LWT	Fed
1125	Serpina5	2	s3	0,560591395390039	FGF21LWT	Fed
1126	Srms	2	s3	0,408655069541584	FGF21LWT	Fed
1127	Nmral1	2	s3	0,0737042322951229	FGF21LWT	Fed
1128	Ces4a	2	s3	0,172358478767726	FGF21LWT	Fed
1129	Ifitm3	2	s3	0,010434533476916	FGF21LWT	Fed
1130	Ifitm7	2	s3	0,23198132441502	FGF21LWT	Fed
1131	Syne4	2	s3	0,354770968075762	FGF21LWT	Fed
1132	Abca2	2	s3	0,432360489490929	FGF21LWT	Fed
1133	Fam114a1	2	s3	0,169497752880323	FGF21LWT	Fed
1134	Copg1	2	s3	0,475125368029589	FGF21LWT	Fed
1135	Tbc1d2	2	s3	0,207167873794696	FGF21LWT	Fed
1136	Tmem180	2	s3	0,250026940357661	FGF21LWT	Fed
1137	Fcrl5	2	s3	0,426056854176132	FGF21LWT	Fed
1138	Adipor2	2	s3	0,0703389171860245	FGF21LWT	Fed
1139	2009-09-01	2	s3	-0,00751923792441822	FGF21LWT	Fed
1140	Tjp3	2	s3	0,201093733414607	FGF21LWT	Fed
1141	Pde9a	2	s3	0,23509410633929	FGF21LWT	Fed
1142	Trim14	2	s3	0,611227207018292	FGF21LWT	Fed
1143	Dhcr7	2	s3	0,702820031996009	FGF21LWT	Fed
1144	Slc25a44	2	s3	0,244667235295037	FGF21LWT	Fed
1145	Alg12	2	s3	0,0848611950433718	FGF21LWT	Fed
1146	P4hb	2	s3	0,413082223077192	FGF21LWT	Fed
1147	Mettl1	2	s3	0,453673260288951	FGF21LWT	Fed
1148	Nek6	2	s3	0,440806562038034	FGF21LWT	Fed
1149	Cdk5rap3	2	s3	0,507463619039326	FGF21LWT	Fed
1150	Tuba1b	2	s3	1,00655218067855	FGF21LWT	Fed
1151	Tuba1c	2	s3	0,653052137160657	FGF21LWT	Fed
1152	Gale	2	s3	1,15013348982641	FGF21LWT	Fed
1153	Pycr2	2	s3	0,688083135779191	FGF21LWT	Fed
1154	Rcan1	2	s3	0,821192370510344	FGF21LWT	Fed
1155	Atf4	2	s3	0,229052308395188	FGF21LWT	Fed
1156	Dnph1	2	s3	0,130792658707858	FGF21LWT	Fed
1157	Tmem86b	2	s3	0,0059711816457817	FGF21LWT	Fed
1158	Tmem150a	2	s3	0,313394369420768	FGF21LWT	Fed
1159	Snd1	2	s3	0,165185331160231	FGF21LWT	Fed
1160	Foxa2	2	s3	-0,0278434452797729	FGF21LWT	Fed
1161	Rgs3	2	s3	0,0777679007107874	FGF21LWT	Fed
1162	Onecut1	2	s3	-0,237389164018849	FGF21LWT	Fed
1163	Ikzf4	2	s3	0,00808471564520818	FGF21LWT	Fed
1164	Spsb4	2	s3	0,368655463617033	FGF21LWT	Fed
1165	Atp2b2	2	s3	-0,273686451124014	FGF21LWT	Fed
1166	Mcm6	2	s3	-0,140953733974294	FGF21LWT	Fed
1167	Cdc20	2	s3	0,18652805782167	FGF21LWT	Fed
1168	Mcm2	2	s3	-0,0588088274543583	FGF21LWT	Fed
1169	Mcm5	2	s3	-0,0722367709018954	FGF21LWT	Fed
1170	Gbp11	2	s3	-0,158914703657082	FGF21LWT	Fed
1171	Gbp8	2	s3	-0,450140218804221	FGF21LWT	Fed
1172	Kcnj2	2	s3	-0,269235725357433	FGF21LWT	Fed
1173	Apobec1	2	s3	-0,334910976441604	FGF21LWT	Fed
1174	Hspa4l	2	s3	-0,155853753937636	FGF21LWT	Fed
1175	Raph1	2	s3	-0,183288504717508	FGF21LWT	Fed
1176	Gmds	2	s3	-0,0702897094728812	FGF21LWT	Fed
1177	Cacul1	2	s3	-0,214755959758299	FGF21LWT	Fed
1178	Abcb11	2	s3	0,0122337971690172	FGF21LWT	Fed
1179	Pde4a	2	s3	-0,257244204513117	FGF21LWT	Fed
1180	Olfr806	2	s3	0,0176279370929269	FGF21LWT	Fed
1181	Adprh	2	s3	-0,262546688438686	FGF21LWT	Fed
1182	Abhd5	2	s3	0,198410898185891	FGF21LWT	Fed
1183	Efr3b	2	s3	-0,115675253473988	FGF21LWT	Fed
1184	Lrig1	2	s3	-0,299463492916299	FGF21LWT	Fed
1185	Dpy19l3	2	s3	-0,00321241026437935	FGF21LWT	Fed
1186	Drc1	2	s3	-0,429479047641759	FGF21LWT	Fed
1187	Bbc3	2	s3	0,153192073099644	FGF21LWT	Fed
1188	Irf1	2	s3	0,338540104283835	FGF21LWT	Fed
1189	Sertad3	2	s3	0,33036079186393	FGF21LWT	Fed
1190	Rnf43	2	s3	1,19847822923125	FGF21LWT	Fed
1191	Efna1	2	s3	0,906581094947217	FGF21LWT	Fed
1192	Kank1	2	s3	0,764026754116983	FGF21LWT	Fed
1193	Dnajb5	2	s3	0,526629864552962	FGF21LWT	Fed
1194	Utp14b	2	s3	0,374183776836522	FGF21LWT	Fed
1195	Creb3l2	2	s3	0,389344729521509	FGF21LWT	Fed
1196	Txndc11	2	s3	0,197295925693298	FGF21LWT	Fed
1197	Pip4k2b	2	s3	0,0242688743807431	FGF21LWT	Fed
1198	Cks1b	2	s3	0,824860823271313	FGF21LWT	Fed
1199	Rgs12	2	s3	0,462906517226657	FGF21LWT	Fed
1200	Atxn1	2	s3	0,836787406734205	FGF21LWT	Fed
1201	Bcl6	2	s3	1,52435438427061	FGF21LWT	Fed
1202	Il1rap	2	s3	0,721047497201408	FGF21LWT	Fed
1203	Bcar3	2	s3	0,58622867432198	FGF21LWT	Fed
1204	Bdnf	2	s3	0,523057695058988	FGF21LWT	Fed
1205	Fam46a	2	s3	0,185421972698649	FGF21LWT	Fed
1206	Bag3	2	s3	0,63897771876095	FGF21LWT	Fed
1207	Ddit3	2	s3	0,677411153768686	FGF21LWT	Fed
1208	Tmem39a	2	s3	1,02660993774496	FGF21LWT	Fed
1209	Mgat2	2	s3	0,878127801327842	FGF21LWT	Fed
1210	Golph3l	2	s3	1,01934498187462	FGF21LWT	Fed
1211	H2afx	2	s3	0,446318888149285	FGF21LWT	Fed
1212	Acsl3	2	s3	0,84568783869109	FGF21LWT	Fed
1213	Dnajb9	2	s3	0,82613043554379	FGF21LWT	Fed
1214	6430548M08Rik	2	s3	0,753766770608893	FGF21LWT	Fed
1215	Txndc5	2	s3	0,636547469219709	FGF21LWT	Fed
1216	Sel1l	2	s3	0,312219129659757	FGF21LWT	Fed
1217	Slc35d2	2	s3	0,753988636700088	FGF21LWT	Fed
1218	Ufl1	2	s3	0,569622631116946	FGF21LWT	Fed
1219	Ccdc167	2	s3	0,387255902571187	FGF21LWT	Fed
1220	Magt1	2	s3	0,532497854971767	FGF21LWT	Fed
1221	Ssr3	2	s3	0,419076793474067	FGF21LWT	Fed
1222	Rbl1	2	s3	0,0658550813656111	FGF21LWT	Fed
1223	Mcm3	2	s3	0,114055004763328	FGF21LWT	Fed
1224	Cyp2c29	2	s3	0,165624369891821	FGF21LWT	Fed
1225	Cyp2c55	2	s3	0,0895458145229364	FGF21LWT	Fed
1226	Cyp2c38	2	s3	0,116256503236555	FGF21LWT	Fed
1227	Map2k3	2	s3	0,439193531302024	FGF21LWT	Fed
1228	Nes	2	s3	0,235689099046735	FGF21LWT	Fed
1229	Actg2	2	s3	0,183237161049375	FGF21LWT	Fed
1230	Ces2b	2	s3	0,679282811422118	FGF21LWT	Fed
1231	Ces2c	2	s3	0,444890336617821	FGF21LWT	Fed
1232	Dct	2	s3	0,41511639588489	FGF21LWT	Fed
1233	Cela1	2	s3	0,521748013403013	FGF21LWT	Fed
1234	Slc17a3	2	s3	0,0958942726464791	FGF21LWT	Fed
1235	Cyp1a2	2	s3	0,238338742376998	FGF21LWT	Fed
1236	Akr1c14	2	s3	0,481807543376268	FGF21LWT	Fed
1237	Dab2	2	s3	0,0782546371043615	FGF21LWT	Fed
1238	Ccnd2	2	s3	0,293596500345602	FGF21LWT	Fed
1239	Cldn5	2	s3	0,339866177545312	FGF21LWT	Fed
1240	Tmem97	2	s3	0,552879881389895	FGF21LWT	Fed
1241	Csf1	2	s3	0,608931872537298	FGF21LWT	Fed
1242	Rab3il1	2	s3	0,626541471747273	FGF21LWT	Fed
1243	Polr3g	2	s3	0,518161476884189	FGF21LWT	Fed
1244	Madd	2	s3	0,430825777454496	FGF21LWT	Fed
1245	Hist1h2bc	2	s3	0,460177020660558	FGF21LWT	Fed
1246	Ttr	2	s3	0,645076721316968	FGF21LWT	Fed
1247	Itpa	2	s3	0,539494691567992	FGF21LWT	Fed
1248	Ufm1	2	s3	0,440017890985979	FGF21LWT	Fed
1249	Psph	2	s3	0,227862601660764	FGF21LWT	Fed
1250	Fen1	2	s3	0,63805626054521	FGF21LWT	Fed
1251	Magee1	2	s3	0,240121179890698	FGF21LWT	Fed
1252	Stard4	2	s3	0,92358749914326	FGF21LWT	Fed
1253	Olfm3	2	s3	0,186454429748117	FGF21LWT	Fed
1254	Asf1b	2	s3	0,300587714802831	FGF21LWT	Fed
1255	Gstm2	2	s3	-0,177156197735638	FGF21LWT	Fed
1256	Slc26a6	2	s3	0,372567183343617	FGF21LWT	Fed
1257	Tbcb	2	s3	0,0681944432395767	FGF21LWT	Fed
1258	Fam47e	2	s3	0,0217020306604425	FGF21LWT	Fed
1259	Uba5	2	s3	0,376786380086372	FGF21LWT	Fed
1260	Tmem14a	2	s3	-0,00240892368572965	FGF21LWT	Fed
1261	Tgm2	2	s3	-0,210598705504516	FGF21LWT	Fed
1262	Hist1h2ab	2	s3	-0,695323774003922	FGF21LWT	Fed
1263	Tuba1a	2	s3	0,111818806883026	FGF21LWT	Fed
1264	Mmp19	2	s3	-0,27113178775986	FGF21LWT	Fed
1265	Shroom3	2	s3	0,36796787166822	FGF21LWT	Fed
1266	Cyp7a1	2	s3	1,02307352067617	FGF21LWT	Fed
1267	Ttc7	2	s3	0,19137564326223	FGF21LWT	Fed
1268	Lrrk1	2	s3	0,0944713088465896	FGF21LWT	Fed
1269	Tnnc1	2	s3	0,0985085678353643	FGF21LWT	Fed
1270	Homer2	2	s3	0,42655601623798	FGF21LWT	Fed
1271	Sac3d1	2	s3	0,321513567446186	FGF21LWT	Fed
1272	Slc27a3	2	s3	0,2363492616793	FGF21LWT	Fed
1273	Slc6a6	2	s3	0,331485239462317	FGF21LWT	Fed
1274	Polr3h	2	s3	0,24943199154005	FGF21LWT	Fed
1275	Hsd3b3	2	s3	0,526444599911196	FGF21LWT	Fed
1276	Hsd3b6	2	s3	0,395203205688716	FGF21LWT	Fed
1277	Hsd3b5	2	s3	1,03676530749823	FGF21LWT	Fed
1278	Hsd3b2	2	s3	0,66642238514293	FGF21LWT	Fed
1279	Ogfrl1	2	s3	0,275443147351028	FGF21LWT	Fed
1280	Cyp4f14	2	s3	0,379545963196477	FGF21LWT	Fed
1281	Zfp329	2	s3	0,564289735606262	FGF21LWT	Fed
1282	Bhlhe40	2	s3	0,0831518980597483	FGF21LWT	Fed
1283	Osgin1	2	s3	0,916282534327754	FGF21LWT	Fed
1284	P4ha2	2	s3	0,324340407629019	FGF21LWT	Fed
1285	Spcs2	2	s3	0,168641472702401	FGF21LWT	Fed
1286	Actb	2	s3	0,440085588435254	FGF21LWT	Fed
1287	Hes6	2	s3	0,946199454755423	FGF21LWT	Fed
1288	Cml1	2	s3	0,515264590570013	FGF21LWT	Fed
1289	Prkaa2	2	s3	0,338229816243799	FGF21LWT	Fed
1290	Comt	2	s3	0,295003330290005	FGF21LWT	Fed
1291	Vmo1	2	s3	0,176844768828008	FGF21LWT	Fed
1292	Nudt7	2	s3	0,992118029574449	FGF21LWT	Fed
1293	Serpina9	2	s3	1,64920650218631	FGF21LWT	Fed
1294	Krtcap2	2	s3	0,299552258202816	FGF21LWT	Fed
1295	Sec61b	2	s3	0,580153355586233	FGF21LWT	Fed
1296	Ern1	2	s3	0,173442324880003	FGF21LWT	Fed
1297	Hic1	2	s3	0,166129594828982	FGF21LWT	Fed
1298	Keg1	2	s3	0,793038163432989	FGF21LWT	Fed
1299	Slc22a28	2	s3	0,635304159152247	FGF21LWT	Fed
1300	Slc22a30	2	s3	0,896241740282333	FGF21LWT	Fed
1301	Eef2k	2	s3	0,463886613093701	FGF21LWT	Fed
1302	Nrep	2	s3	1,79992449635897	FGF21LWT	Fed
1303	Gsta4	2	s3	0,679660490452378	FGF21LWT	Fed
1304	Gm14440	2	s3	0,602540977624127	FGF21LWT	Fed
1305	Gstm4	2	s3	0,433477861357279	FGF21LWT	Fed
1306	Alg2	2	s3	0,943205369252484	FGF21LWT	Fed
1307	Orai1	2	s3	0,513604650311606	FGF21LWT	Fed
1308	Klk1b3	2	s3	0,377868256834457	FGF21LWT	Fed
1309	Commd7	2	s3	0,239217353338447	FGF21LWT	Fed
1310	Kalrn	2	s3	0,412873440808189	FGF21LWT	Fed
1311	Pgp	2	s3	0,383272417264527	FGF21LWT	Fed
1312	Tppp	2	s3	0,702860318923712	FGF21LWT	Fed
1313	Rec8	2	s3	0,537504412614879	FGF21LWT	Fed
1314	Wisp1	2	s3	0,672557239795071	FGF21LWT	Fed
1315	Piga	2	s3	0,257772987439401	FGF21LWT	Fed
1316	Akr1c20	2	s3	0,297508358861499	FGF21LWT	Fed
1317	Gstm6	2	s3	0,494506485920329	FGF21LWT	Fed
1318	Tpst1	2	s3	0,254569730446711	FGF21LWT	Fed
1319	Olig1	2	s3	0,515051330946286	FGF21LWT	Fed
1320	Col27a1	2	s3	0,951381961755043	FGF21LWT	Fed
1321	Gm11128	2	s3	0,438176826796426	FGF21LWT	Fed
1322	Tbccd1	2	s3	0,361418675213413	FGF21LWT	Fed
1323	1110065P20Rik	2	s3	0,516434439808066	FGF21LWT	Fed
1324	Adamts7	2	s3	0,802236512401437	FGF21LWT	Fed
1325	Hnrnpa3	2	s3	0,303655445173423	FGF21LWT	Fed
1326	Fam149a	2	s3	0,407715060449041	FGF21LWT	Fed
1327	Fbxw9	2	s3	0,395286344711703	FGF21LWT	Fed
1328	Pold2	2	s3	0,439236085488922	FGF21LWT	Fed
1329	Clic5	2	s3	0,55332569729526	FGF21LWT	Fed
1330	Szrd1	2	s3	0,500960934553728	FGF21LWT	Fed
1331	Asap3	2	s3	0,462464582686513	FGF21LWT	Fed
1332	Ubfd1	2	s3	-0,0808614413087732	FGF21LWT	Fed
1333	Ero1lb	2	s3	0,00256533676982684	FGF21LWT	Fed
1334	Sec11a	2	s3	0,218684773227192	FGF21LWT	Fed
1335	Ttc41	2	s3	-0,380486398953601	FGF21LWT	Fed
1336	Lefty1	2	s3	0,0481511063163031	FGF21LWT	Fed
1337	Ppp1r14c	2	s3	-0,187710480618796	FGF21LWT	Fed
1338	Zfp692	2	s3	-0,0896812847739525	FGF21LWT	Fed
1339	Ncbp2	2	s3	-0,225894108275705	FGF21LWT	Fed
1340	Chordc1	2	s3	0,0156689959239475	FGF21LWT	Fed
1341	2005-09-01	2	s3	0,0313868718754255	FGF21LWT	Fed
1342	Zfp428	2	s3	0,216675298392461	FGF21LWT	Fed
1343	Vegfa	2	s3	0,0368358027894882	FGF21LWT	Fed
1344	Mpp4	2	s3	0,199652357337206	FGF21LWT	Fed
1345	Neu2	2	s3	0,0744275616776751	FGF21LWT	Fed
1346	Gga2	2	s3	0,229540419619168	FGF21LWT	Fed
1347	Osbp	2	s3	-0,106102762676776	FGF21LWT	Fed
1348	Pard6b	2	s3	0,236649943249734	FGF21LWT	Fed
1349	Rfxank	2	s3	0,251517321604923	FGF21LWT	Fed
1350	Ints10	2	s3	-0,0726568118461408	FGF21LWT	Fed
1351	Smim14	2	s3	0,3773711651634	FGF21LWT	Fed
1352	C2cd4d	2	s3	0,336953039066817	FGF21LWT	Fed
1353	Mblac2	2	s3	0,600467948802558	FGF21LWT	Fed
1354	C330021F23Rik	2	s3	0,401210217322459	FGF21LWT	Fed
1355	Fdft1	2	s3	0,422291584616834	FGF21LWT	Fed
1356	Otub2	2	s3	-0,0612108497285941	FGF21LWT	Fed
1357	Erlin1	2	s3	0,0370503592420377	FGF21LWT	Fed
1358	Ttf2	2	s3	0,231565120881453	FGF21LWT	Fed
1359	Me1	2	s3	0,270502186780424	FGF21LWT	Fed
1360	Rassf6	2	s3	0,29933020226266	FGF21LWT	Fed
1361	Tiam2	2	s3	0,189955368006565	FGF21LWT	Fed
1362	Hltf	2	s3	0,239963443404182	FGF21LWT	Fed
1363	Mmab	2	s3	0,462825612672702	FGF21LWT	Fed
1364	Cyp51	2	s3	0,669140903437963	FGF21LWT	Fed
1365	Gnat2	2	s3	0,598092611843478	FGF21LWT	Fed
1366	Sec61g	2	s3	0,405170008180008	FGF21LWT	Fed
1367	Mvd	2	s3	1,51491736794592	FGF21LWT	Fed
1368	Nans	2	s3	0,394757905692744	FGF21LWT	Fed
1369	Cyb5b	2	s3	0,547666002780227	FGF21LWT	Fed
1370	Kctd7	2	s3	0,599014778537856	FGF21LWT	Fed
1371	Ldlr	2	s3	0,585305720155491	FGF21LWT	Fed
1372	Insig1	2	s3	1,23538713863366	FGF21LWT	Fed
1373	Mid1ip1	2	s3	1,80649314057373	FGF21LWT	Fed
1374	Pcsk9	2	s3	1,80148386669215	FGF21LWT	Fed
1375	Srebf1	2	s3	1,74039829799987	FGF21LWT	Fed
1376	Ihh	2	s3	1,38351407896077	FGF21LWT	Fed
1377	Cars2	2	s3	0,298096125094895	FGF21LWT	Fed
1378	Ccnd1	2	s3	0,981244829064591	FGF21LWT	Fed
1379	BC048507	2	s3	0,375904477351341	FGF21LWT	Fed
1380	Dynll1	2	s3	0,333155627905068	FGF21LWT	Fed
1381	Cml5	2	s3	0,701002720160073	FGF21LWT	Fed
1382	Noc4l	2	s3	0,451444007116575	FGF21LWT	Fed
1383	Ears2	2	s3	0,381641059688051	FGF21LWT	Fed
1384	Abhd8	2	s3	0,438906827977052	FGF21LWT	Fed
1385	Dtymk	2	s3	0,039780740274014	FGF21LWT	Fed
1386	Mfhas1	2	s3	0,190247597339317	FGF21LWT	Fed
1387	Mogs	2	s3	0,247417870328608	FGF21LWT	Fed
1388	Tubb5	2	s3	0,480647377450458	FGF21LWT	Fed
1389	Ampd2	2	s3	0,381818250626953	FGF21LWT	Fed
1390	Fkbp4	2	s3	0,326008876032311	FGF21LWT	Fed
1391	Polr3k	2	s3	0,244987472439485	FGF21LWT	Fed
1392	Tmem258	2	s3	0,402742862280945	FGF21LWT	Fed
1393	Erp29	2	s3	0,211320566924114	FGF21LWT	Fed
1394	Mrps27	2	s3	0,241172109444284	FGF21LWT	Fed
1395	Cryab	2	s3	0,150060153579556	FGF21LWT	Fed
1396	Itgae	2	s3	0,00829002883359919	FGF21LWT	Fed
1397	Ppp1r14b	2	s3	0,46335035785256	FGF21LWT	Fed
1398	Wfs1	2	s3	0,660172253626424	FGF21LWT	Fed
1399	Fam198a	2	s3	0,923485658557515	FGF21LWT	Fed
1400	Pik3r3	2	s3	0,539377390874593	FGF21LWT	Fed
1401	Ints2	2	s3	0,766330726598695	FGF21LWT	Fed
1402	Palld	2	s3	0,814119995686333	FGF21LWT	Fed
1403	Slc33a1	2	s3	0,558596278880078	FGF21LWT	Fed
1404	Cyp2u1	2	s3	0,647167959679324	FGF21LWT	Fed
1405	Slc35b1	2	s3	0,778481914784738	FGF21LWT	Fed
1406	Manf	2	s3	1,31787018579126	FGF21LWT	Fed
1407	Gmppb	2	s3	1,22766683651337	FGF21LWT	Fed
1408	Pdia6	2	s3	0,658038453664783	FGF21LWT	Fed
1409	Tmed3	2	s3	0,681217208594582	FGF21LWT	Fed
1410	Nme6	2	s3	0,819695446071407	FGF21LWT	Fed
1411	Fancb	2	s3	0,481293329935196	FGF21LWT	Fed
1412	Svil	2	s3	0,491170871076493	FGF21LWT	Fed
1413	Tubd1	2	s3	0,510902135793161	FGF21LWT	Fed
1414	Cdca8	2	s3	0,540675900850184	FGF21LWT	Fed
1415	Gm13154	2	s3	0,509341763367038	FGF21LWT	Fed
1416	Gbp6	2	s3	0,123587110501718	FGF21LWT	Fed
1417	Ces2e	2	s3	0,209929293751832	FGF21LWT	Fed
1418	Lgals1	2	s3	-0,056155606717855	FGF21LWT	Fed
1419	Nat8	2	s3	-0,0199559262082403	FGF21LWT	Fed
1420	Car3	2	s3	0,410281316950854	FGF21LWT	Fed
1421	Hamp2	2	s3	0,997405100964761	FGF21LWT	Fed
1422	Pdk1	2	s3	0,386616449609335	FGF21LWT	Fed
1423	Ttl	2	s3	0,310340675962349	FGF21LWT	Fed
1424	Lect1	2	s3	0,552017369130162	FGF21LWT	Fed
1425	Tmtc4	2	s3	0,27640107416532	FGF21LWT	Fed
1426	Sult1c2	2	s3	0,335890087928867	FGF21LWT	Fed
1427	Bdh2	2	s3	0,43599105982935	FGF21LWT	Fed
1428	Inmt	2	s3	0,456864506123312	FGF21LWT	Fed
1429	Snhg11	2	s3	-0,359064037569683	FGF21LWT	Fed
1430	9130409I23Rik	2	s3	-0,136756562248767	FGF21LWT	Fed
1431	Poli	2	s3	0,187742208746609	FGF21LWT	Fed
1432	Rfc3	2	s3	-0,138114346994556	FGF21LWT	Fed
1433	Abcb10	2	s3	-0,235337379156363	FGF21LWT	Fed
1434	Per2	2	s3	0,520801641030566	FGF21LWT	Fed
1435	Haus7	2	s3	0,435540036361673	FGF21LWT	Fed
1436	Telo2	2	s3	0,332017353107726	FGF21LWT	Fed
1437	B4galt5	2	s3	0,439145877019456	FGF21LWT	Fed
1438	Arrdc3	2	s3	1,13388734928103	FGF21LWT	Fed
1439	Cited2	2	s3	0,317700275805533	FGF21LWT	Fed
1440	Rab3a	2	s3	0,738574953935609	FGF21LWT	Fed
1441	Dclk3	2	s3	0,911180320737236	FGF21LWT	Fed
1442	AI661453	2	s3	0,459639435665876	FGF21LWT	Fed
1443	Fndc4	2	s3	0,311039934517417	FGF21LWT	Fed
1444	Mlxipl	2	s3	0,134842104075895	FGF21LWT	Fed
1445	Cyp2r1	2	s3	-0,0120789575955609	FGF21LWT	Fed
1446	Timd2	2	s3	0,242421539173181	FGF21LWT	Fed
1447	4430402I18Rik	2	s3	0,0700885424024955	FGF21LWT	Fed
1448	Calm1	2	s3	0,00892081648426668	FGF21LWT	Fed
1449	Sucnr1	2	s3	0,429408050767053	FGF21LWT	Fed
1450	Nup35	2	s3	-0,0207962240485564	FGF21LWT	Fed
1451	Depdc7	2	s3	0,0273846207410422	FGF21LWT	Fed
1452	Slc17a4	2	s3	0,00528003855231685	FGF21LWT	Fed
1453	Aimp2	2	s3	-0,084298250217687	FGF21LWT	Fed
1454	Lbhd1	2	s3	-0,0401089270390251	FGF21LWT	Fed
1455	Pold1	2	s3	-0,211679473154616	FGF21LWT	Fed
1456	Fam126a	2	s3	-0,158294635263193	FGF21LWT	Fed
1457	Aldh1a7	2	s3	-0,204046807534004	FGF21LWT	Fed
1458	Sfxn5	2	s3	-0,0481157423182115	FGF21LWT	Fed
1459	Dbi	2	s3	0,00938134179272154	FGF21LWT	Fed
1460	Slc25a37	2	s3	0,156441460026294	FGF21LWT	Fed
1461	Pkmyt1	2	s3	0,172868150682206	FGF21LWT	Fed
1462	Asph	2	s3	0,156013866649586	FGF21LWT	Fed
1463	Ociad2	2	s3	0,233694747472661	FGF21LWT	Fed
1464	Rgn	2	s3	0,282210896637638	FGF21LWT	Fed
1465	Gcat	2	s3	-0,0257581646332152	FGF21LWT	Fed
1466	Tkt	2	s3	0,346330423777404	FGF21LWT	Fed
1467	Ciita	2	s3	0,0589479478965806	FGF21LWT	Fed
1468	Gsap	2	s3	0,163775774667578	FGF21LWT	Fed
1469	Slc7a4	2	s3	0,151885922985606	FGF21LWT	Fed
1470	Cib3	2	s3	1,26548802411093	FGF21LWT	Fed
1471	Blnk	2	s3	0,743212279847148	FGF21LWT	Fed
1472	Hsbp1l1	2	s3	0,823306805552608	FGF21LWT	Fed
1473	Tfrc	2	s3	NA	FGF21LWT	Fed
1474	Gstm5	2	s3	0,307322900866225	FGF21LWT	Fed
1475	Aldoc	2	s3	0,387088526841005	FGF21LWT	Fed
1476	Slc23a1	2	s3	0,409038370806504	FGF21LWT	Fed
1477	Smoc2	2	s3	0,70059378066984	FGF21LWT	Fed
1478	Camk1d	2	s3	0,187200479567393	FGF21LWT	Fed
1479	Ntrk2	2	s3	-0,753526464569205	FGF21LWT	Fed
1480	Lrtm1	2	s3	-0,163438762640554	FGF21LWT	Fed
1481	Dntt	2	s3	-0,0748381602257906	FGF21LWT	Fed
1482	Iqcg	2	s3	-0,207391704743785	FGF21LWT	Fed
1483	H2-Q1	2	s3	0,0803433435198215	FGF21LWT	Fed
1484	Klk1	2	s3	0,218766942762549	FGF21LWT	Fed
1485	Klk1b5	2	s3	-0,0495640843635305	FGF21LWT	Fed
1486	Klk1b24	2	s3	0,478776570841593	FGF21LWT	Fed
1487	Egfbp2	2	s3	0,449615856179483	FGF21LWT	Fed
1488	Klk1b4	2	s3	0,199447990799906	FGF21LWT	Fed
1489	Klk1b26	2	s3	0,269289601651664	FGF21LWT	Fed
1490	Tm7sf2	2	s3	0,349917231329592	FGF21LWT	Fed
1491	Scd3	2	s3	0,541995283645523	FGF21LWT	Fed
1492	Scd1	2	s3	0,366770746274028	FGF21LWT	Fed
1493	Hmmr	2	s3	0,25268852739423	FGF21LWT	Fed
1494	Cldn2	2	s3	0,174977398189048	FGF21LWT	Fed
1495	Fam129b	2	s3	0,301856182583171	FGF21LWT	Fed
1496	Scd2	2	s3	0,542363265878545	FGF21LWT	Fed
1497	Ier5	2	s3	-0,0677263507352404	FGF21LWT	Fed
1498	Dnaja4	2	s3	-0,0747509543546485	FGF21LWT	Fed
1499	Nfe2	2	s3	0,330498208335635	FGF21LWT	Fed
1500	Atg9b	2	s3	0,133015569753895	FGF21LWT	Fed
1501	Fads1	2	s3	0,350850851763633	FGF21LWT	Fed
1502	Rassf7	2	s3	0,250773060248969	FGF21LWT	Fed
1503	Idi1	2	s3	0,265687150582956	FGF21LWT	Fed
1504	Zfand4	2	s3	0,164743584056469	FGF21LWT	Fed
1505	Rdh11	2	s3	0,49167679653268	FGF21LWT	Fed
1506	Ccdc69	2	s3	0,247088284238003	FGF21LWT	Fed
1507	Nsdhl	2	s3	0,392721281027938	FGF21LWT	Fed
1508	Msmo1	2	s3	0,630852033917023	FGF21LWT	Fed
1509	Ccdc166	2	s3	0,138443854656357	FGF21LWT	Fed
1510	Mvk	2	s3	0,303125302509107	FGF21LWT	Fed
1511	Olfml1	2	s3	0,705062779126123	FGF21LWT	Fed
1512	Sgsm1	2	s3	0,290409445727347	FGF21LWT	Fed
1513	Pgd	2	s3	0,228414514929453	FGF21LWT	Fed
1514	Aqp8	2	s3	0,227692110478431	FGF21LWT	Fed
1515	Acly	2	s3	0,388696283787663	FGF21LWT	Fed
1516	Lss	2	s3	0,497780653663557	FGF21LWT	Fed
1517	Sc5d	2	s3	0,533190859202342	FGF21LWT	Fed
1518	Fdps	2	s3	1,32135440495736	FGF21LWT	Fed
1519	Echdc1	2	s3	0,351266000689911	FGF21LWT	Fed
1520	Pmvk	2	s3	0,487581538416386	FGF21LWT	Fed
1521	Fasn	2	s3	1,86899751054776	FGF21LWT	Fed
1522	Sqle	2	s3	1,35509863413795	FGF21LWT	Fed
1523	Fabp5	2	s3	1,35869203239986	FGF21LWT	Fed
1524	Slc2a4	2	s3	1,13472512133975	FGF21LWT	Fed
1525	Gpam	2	s3	-0,116293776877103	FGF21LWT	Fed
1526	Rpia	2	s3	0,0606610255868691	FGF21LWT	Fed
1527	Atp6v1g1	2	s3	-0,00708616952744556	FGF21LWT	Fed
1528	Acss2	2	s3	0,332143905274133	FGF21LWT	Fed
1529	Pstpip2	2	s3	0,239004349764401	FGF21LWT	Fed
1530	Chrna4	2	s3	0,494147848724477	FGF21LWT	Fed
1531	G6pdx	2	s3	0,248861164893031	FGF21LWT	Fed
1532	Pnpla3	2	s3	0,520631718720483	FGF21LWT	Fed
1533	Pnpla5	2	s3	0,00325224450063732	FGF21LWT	Fed
1534	Gm11437	2	s3	0,160050013712033	FGF21LWT	Fed
1535	Pdzk1ip1	2	s3	0,346014772990981	FGF21LWT	Fed
1536	Ptgr1	2	s3	0,269327465633787	FGF21LWT	Fed
1537	Acacb	2	s3	-0,00653409805848248	FGF21LWT	Fed
1538	Swsap1	2	s3	0,166630965627512	FGF21LWT	Fed
1539	Hmgcr	2	s3	0,0722868819615119	FGF21LWT	Fed
1540	Gng11	2	s3	-0,0179995954855894	FGF21LWT	Fed
1541	Rnpep	2	s3	-0,101052893676247	FGF21LWT	Fed
1542	Ggcx	2	s3	0,166410641369952	FGF21LWT	Fed
1543	Suv420h2	2	s3	0,200012823141009	FGF21LWT	Fed
1544	Dock6	2	s3	0,36817567592559	FGF21LWT	Fed
1545	Prss8	2	s3	0,404795300027988	FGF21LWT	Fed
1546	Lzts2	2	s3	0,0942760512291283	FGF21LWT	Fed
1547	N4bp3	2	s3	0,176868535431392	FGF21LWT	Fed
1548	Mycn	2	s3	0,628663864991442	FGF21LWT	Fed
1549	Iffo2	2	s3	0,25713891387557	FGF21LWT	Fed
1550	Smcr8	2	s3	0,504990439350129	FGF21LWT	Fed
1551	Nsmf	2	s3	0,296258907159821	FGF21LWT	Fed
1552	Anks4b	2	s3	0,623034382094568	FGF21LWT	Fed
1553	Traf5	2	s3	0,339865712927508	FGF21LWT	Fed
1554	Oasl1	2	s3	0,118665532201154	FGF21LWT	Fed
1555	Pomk	2	s3	0,0861251065942437	FGF21LWT	Fed
1556	Rnd2	2	s3	0,23148633307382	FGF21LWT	Fed
1557	Ankrd9	2	s3	0,184246814719545	FGF21LWT	Fed
1558	S1pr5	2	s3	-0,103224472660321	FGF21LWT	Fed
1559	Lactb2	2	s3	-0,0450125692060332	FGF21LWT	Fed
1560	Rab23	2	s3	0,0257476716891132	FGF21LWT	Fed
1561	Mapk1ip1l	2	s3	-0,21365075214316	FGF21LWT	Fed
1562	Kbtbd4	2	s3	-0,5433230235483	FGF21LWT	Fed
1563	Snai2	2	s3	0,0170490332702515	FGF21LWT	Fed
1564	Msh6	2	s3	0,112201816413863	FGF21LWT	Fed
1565	Srd5a1	2	s3	-0,141810240192875	FGF21LWT	Fed
1566	Amd2	2	s3	0,283976930130125	FGF21LWT	Fed
1567	Eif2ak3	2	s3	0,378083826721789	FGF21LWT	Fed
1568	Ccl9	2	s3	0,0462881967052411	FGF21LWT	Fed
1569	Gm14420	2	s3	-0,0317779024382681	FGF21LWT	Fed
1570	Dph2	2	s3	0,603503524177659	FGF21LWT	Fed
1571	C230052I12Rik	2	s3	0,226672620118555	FGF21LWT	Fed
1572	Enpep	2	s3	0,319442618422416	FGF21LWT	Fed
1573	Taf12	2	s3	0,168350374106197	FGF21LWT	Fed
1574	Erh	2	s3	0,11967804248189	FGF21LWT	Fed
1575	Nrp1	2	s3	0,587286467895396	FGF21LWT	Fed
1576	Gemin6	2	s3	0,388215288517369	FGF21LWT	Fed
1577	Bet1	2	s3	0,349868259092796	FGF21LWT	Fed
1578	Cstf3	2	s3	0,414637942153787	FGF21LWT	Fed
1579	Erp44	2	s3	0,576128324304809	FGF21LWT	Fed
1580	Acsl4	2	s3	0,241981037806886	FGF21LWT	Fed
1581	Serpina12	2	s3	0,575970318585314	FGF21LWT	Fed
1582	Cdh1	2	s3	NA	FGF21LWT	Fed
1583	Bysl	2	s3	0,425116120331133	FGF21LWT	Fed
1584	Yipf5	2	s3	0,226662365868272	FGF21LWT	Fed
1585	Ctps	2	s3	0,389911694219171	FGF21LWT	Fed
1586	Lrrc59	2	s3	0,683716201487666	FGF21LWT	Fed
1587	Polr1e	2	s3	0,80875469752855	FGF21LWT	Fed
1588	Lman1	2	s3	0,780642645196471	FGF21LWT	Fed
1589	Rpn1	2	s3	0,449085040803022	FGF21LWT	Fed
1590	Uggt1	2	s3	0,417696374315316	FGF21LWT	Fed
1591	Tubb4b	2	s3	0,450634989216416	FGF21LWT	Fed
1592	Alg8	2	s3	0,398913656331301	FGF21LWT	Fed
1593	Scfd1	2	s3	0,0370417389351676	FGF21LWT	Fed
1594	Fam98a	2	s3	0,38987558947926	FGF21LWT	Fed
1595	Serp1	2	s3	0,68251182003346	FGF21LWT	Fed
1596	Ssr1	2	s3	0,172239751350574	FGF21LWT	Fed
1597	Papss1	2	s3	0,0965091869664247	FGF21LWT	Fed
1598	Gfpt1	2	s3	0,475047835318996	FGF21LWT	Fed
1599	Tmed9	2	s3	0,592767809232122	FGF21LWT	Fed
1600	Nktr	2	s3	0,333785403926314	FGF21LWT	Fed
1601	Ide	2	s3	0,320356331673262	FGF21LWT	Fed
1602	Cys1	2	s3	1,02726792577489	FGF21LWT	Fed
1603	Nudcd1	2	s3	0,67981802941971	FGF21LWT	Fed
1604	Vasn	2	s3	1,1205352311275	FGF21LWT	Fed
1605	Gbe1	2	s3	0,854565468457782	FGF21LWT	Fed
1606	Fras1	2	s3	0,476696229179488	FGF21LWT	Fed
1607	Leap2	2	s3	0,938377455047654	FGF21LWT	Fed
1608	Plet1	2	s3	0,70234894093741	FGF21LWT	Fed
1609	Krt19	2	s3	1,06912535327169	FGF21LWT	Fed
1610	Ntn3	2	s3	0,559361475305072	FGF21LWT	Fed
1611	Arfgap3	2	s3	0,774105815353741	FGF21LWT	Fed
1612	Tnfrsf19	2	s3	0,583211962787845	FGF21LWT	Fed
1613	Gadd45a	2	s3	1,49563189651482	FGF21LWT	Fed
1614	Umps	2	s3	1,05088811967254	FGF21LWT	Fed
1615	Spcs3	2	s3	0,511360121121802	FGF21LWT	Fed
1616	Hspa13	2	s3	0,95588700713944	FGF21LWT	Fed
1617	Heyl	2	s3	0,754707345490772	FGF21LWT	Fed
1618	Snrpd1	2	s3	0,633638814639967	FGF21LWT	Fed
1619	Tstd1	2	s3	0,504307483866747	FGF21LWT	Fed
1620	BC021614	2	s3	0,565636318870633	FGF21LWT	Fed
1621	Dapk2	2	s3	0,752059275603246	FGF21LWT	Fed
1622	Ppil1	2	s3	0,369118772474433	FGF21LWT	Fed
1623	Slc30a10	2	s3	0,0754767120543507	FGF21LWT	Fed
1624	Celsr1	2	s3	0,0112375605629857	FGF21LWT	Fed
1625	Leo1	2	s3	0,280707095028923	FGF21LWT	Fed
1626	Rorc	2	s3	0,122178864377009	FGF21LWT	Fed
1627	Tmie	2	s3	0,367294768615322	FGF21LWT	Fed
1628	Akap17b	2	s3	0,593646392456511	FGF21LWT	Fed
1629	Hsp90aa1	2	s3	0,24988773207785	FGF21LWT	Fed
1630	Mydgf	2	s3	0,15325549719368	FGF21LWT	Fed
1631	Tbcel	2	s3	0,540239321607494	FGF21LWT	Fed
1632	Tuba3a	2	s3	1,04717875702983	FGF21LWT	Fed
1633	Tsc22d1	2	s3	1,19347171930339	FGF21LWT	Fed
1634	Actg1	2	s3	1,72483880251602	FGF21LWT	Fed
1635	Fam110a	2	s3	0,589295633309582	FGF21LWT	Fed
1636	Kank2	2	s3	0,634007056011087	FGF21LWT	Fed
1637	Smim3	2	s3	0,289748925509447	FGF21LWT	Fed
1638	Pdgfa	2	s3	0,17521793820696	FGF21LWT	Fed
1639	Lgr5	2	s3	0,089286861427591	FGF21LWT	Fed
1640	Gse1	2	s3	0,56843337835312	FGF21LWT	Fed
1641	Spns2	2	s3	0,146372730189228	FGF21LWT	Fed
1642	Golga5	1	s15	0,543737890712098	FGF21LWT	Fasted
1643	Cgref1	1	s15	1,93815568898061	FGF21LWT	Fasted
1644	Gtf2ird1	1	s15	0,488263540146773	FGF21LWT	Fasted
1645	Osbpl11	1	s15	0,913712236255737	FGF21LWT	Fasted
1646	Defb1	1	s15	0,606122301584501	FGF21LWT	Fasted
1647	Tab2	1	s15	0,406662376206258	FGF21LWT	Fasted
1648	Srsf5	1	s15	0,624270757396456	FGF21LWT	Fasted
1649	Grhl1	1	s15	1,02618275466668	FGF21LWT	Fasted
1650	Chpf2	1	s15	0,539034216607631	FGF21LWT	Fasted
1651	Lyve1	1	s15	0,757785186683057	FGF21LWT	Fasted
1652	Clk1	1	s15	0,579562693880151	FGF21LWT	Fasted
1653	Nek7	1	s15	0,560418471063654	FGF21LWT	Fasted
1654	Tor1b	1	s15	0,533800994574785	FGF21LWT	Fasted
1655	Sec23a	1	s15	0,492808618847084	FGF21LWT	Fasted
1656	Slc35f2	1	s15	0,343213741362661	FGF21LWT	Fasted
1657	Gldc	1	s15	0,61171045668765	FGF21LWT	Fasted
1658	BC030867	1	s15	0,636829885754198	FGF21LWT	Fasted
1659	Mtnr1a	1	s15	1,00507146328291	FGF21LWT	Fasted
1660	Apoa4	1	s15	1,54542118417435	FGF21LWT	Fasted
1661	Serpinb6b	1	s15	0,229699593772192	FGF21LWT	Fasted
1662	Hal	1	s15	0,540117056486341	FGF21LWT	Fasted
1663	Il4i1	1	s15	0,228490093566482	FGF21LWT	Fasted
1664	Fam222a	1	s15	1,0864195547469	FGF21LWT	Fasted
1665	Dot1l	1	s15	0,951943677978122	FGF21LWT	Fasted
1666	Atp10d	1	s15	1,19679405629283	FGF21LWT	Fasted
1667	Dgka	1	s15	0,874408373870644	FGF21LWT	Fasted
1668	Acss3	1	s15	0,50432080478314	FGF21LWT	Fasted
1669	Map4k4	1	s15	0,325723247815564	FGF21LWT	Fasted
1670	Mfsd2a	1	s15	1,49053706606539	FGF21LWT	Fasted
1671	Zbed5	1	s15	1,33761914503257	FGF21LWT	Fasted
1672	Agpat9	1	s15	1,45960642991368	FGF21LWT	Fasted
1673	Tlr5	1	s15	0,706594283467483	FGF21LWT	Fasted
1674	Hilpda	1	s15	0,822210847398603	FGF21LWT	Fasted
1675	2010003K11Rik	1	s15	1,20765523538277	FGF21LWT	Fasted
1676	Tdrp	1	s15	0,365364314874192	FGF21LWT	Fasted
1677	Abhd1	1	s15	0,612114348834331	FGF21LWT	Fasted
1678	Tmem120a	1	s15	1,01030968235768	FGF21LWT	Fasted
1679	Fitm2	1	s15	0,655082274936836	FGF21LWT	Fasted
1680	Insig2	1	s15	2,15749888898004	FGF21LWT	Fasted
1681	Cidec	1	s15	3,4778729124589	FGF21LWT	Fasted
1682	Mthfr	1	s15	0,824741464466026	FGF21LWT	Fasted
1683	Tor3a	1	s15	1,32021227733132	FGF21LWT	Fasted
1684	Elovl3	1	s15	1,56755645349877	FGF21LWT	Fasted
1685	Lrfn3	1	s15	0,844448423208457	FGF21LWT	Fasted
1686	Wdr73	1	s15	0,48115324521331	FGF21LWT	Fasted
1687	Glrx	1	s15	0,546722886056722	FGF21LWT	Fasted
1688	Rbpms	1	s15	0,645325925062207	FGF21LWT	Fasted
1689	Pxmp4	1	s15	0,782830706749129	FGF21LWT	Fasted
1690	Tymp	1	s15	1,13513553146165	FGF21LWT	Fasted
1691	Sco2	1	s15	0,846871115945691	FGF21LWT	Fasted
1692	Apex2	1	s15	0,625590430081906	FGF21LWT	Fasted
1693	Cdkn1a	1	s15	3,35250873481529	FGF21LWT	Fasted
1694	1810055G02Rik	1	s15	1,26782535466731	FGF21LWT	Fasted
1695	Clpx	1	s15	1,218759798432	FGF21LWT	Fasted
1696	Ubd	1	s15	0,252670967077881	FGF21LWT	Fasted
1697	Ly6d	1	s15	0,934370347096647	FGF21LWT	Fasted
1698	Hip1r	1	s15	0,769195105994724	FGF21LWT	Fasted
1699	Tmem86a	1	s15	0,499307987984729	FGF21LWT	Fasted
1700	E030018B13Rik	1	s15	2,27699767587302	FGF21LWT	Fasted
1701	Csrp3	1	s15	1,2084109558848	FGF21LWT	Fasted
1702	Tmem87b	1	s15	0,691725887999421	FGF21LWT	Fasted
1703	Il1r1	1	s15	1,45140397799026	FGF21LWT	Fasted
1704	Olfr609	1	s15	1,02304477062444	FGF21LWT	Fasted
1705	Gm12	1	s15	1,10888160866832	FGF21LWT	Fasted
1706	March2	1	s15	0,901883112182533	FGF21LWT	Fasted
1707	2810408A11Rik	1	s15	0,795296298455297	FGF21LWT	Fasted
1708	Myom1	1	s15	0,633386535383992	FGF21LWT	Fasted
1709	1700017B05Rik	1	s15	1,18134188661463	FGF21LWT	Fasted
1710	Eif4ebp3	1	s15	1,69730777699917	FGF21LWT	Fasted
1711	Atp1b1	1	s15	1,01729432869942	FGF21LWT	Fasted
1712	Asl	1	s15	0,702398571925425	FGF21LWT	Fasted
1713	Aim1	1	s15	0,8256357188917	FGF21LWT	Fasted
1714	Map3k6	1	s15	1,2753892671482	FGF21LWT	Fasted
1715	Cntrl	1	s15	1,46081077597864	FGF21LWT	Fasted
1716	Cyp8b1	1	s15	1,56099729111116	FGF21LWT	Fasted
1717	Zfp746	1	s15	0,965411593034204	FGF21LWT	Fasted
1718	Abhd2	1	s15	0,497103480337163	FGF21LWT	Fasted
1719	Wdr92	1	s15	0,941488206401615	FGF21LWT	Fasted
1720	Golt1a	1	s15	1,14849578506016	FGF21LWT	Fasted
1721	Rfx4	1	s15	0,627183436030267	FGF21LWT	Fasted
1722	Acnat2	1	s15	0,555910407908385	FGF21LWT	Fasted
1723	Fam46c	1	s15	0,392138578880876	FGF21LWT	Fasted
1724	Ankrd33b	1	s15	0,857337723385474	FGF21LWT	Fasted
1725	Tmem243	1	s15	0,475516245644867	FGF21LWT	Fasted
1726	Pitpnm2	1	s15	0,0965887540591694	FGF21LWT	Fasted
1727	Gpt2	1	s15	0,743428929477187	FGF21LWT	Fasted
1728	Gjc3	1	s15	0,615697419411921	FGF21LWT	Fasted
1729	Usp18	1	s15	0,655796543943813	FGF21LWT	Fasted
1730	Fam214a	1	s15	0,69830148158931	FGF21LWT	Fasted
1731	Ddit4	1	s15	1,49528635251711	FGF21LWT	Fasted
1732	Cyp17a1	1	s15	1,30915206161912	FGF21LWT	Fasted
1733	Sez6l2	1	s15	0,475111598506121	FGF21LWT	Fasted
1734	Htra3	1	s15	0,908229920761022	FGF21LWT	Fasted
1735	Tns1	1	s15	0,567233283618037	FGF21LWT	Fasted
1736	Fam107a	1	s15	1,64623864769221	FGF21LWT	Fasted
1737	Dcun1d3	1	s15	0,803542058216189	FGF21LWT	Fasted
1738	Slc10a6	1	s15	0,912656965449467	FGF21LWT	Fasted
1739	Slc45a3	1	s15	0,751538148907198	FGF21LWT	Fasted
1740	Erc2	1	s15	0,647661086565593	FGF21LWT	Fasted
1741	6430573F11Rik	1	s15	0,500215441235361	FGF21LWT	Fasted
1742	Ccdc28a	1	s15	0,0411142801318594	FGF21LWT	Fasted
1743	Cox6b2	1	s15	0,454979652010548	FGF21LWT	Fasted
1744	Serinc2	1	s15	0,393181962869868	FGF21LWT	Fasted
1745	Sik1	1	s15	0,460155611391347	FGF21LWT	Fasted
1746	Chuk	1	s15	0,339769205659316	FGF21LWT	Fasted
1747	Abat	1	s15	0,569824593351575	FGF21LWT	Fasted
1748	Lpp	1	s15	0,240927525478142	FGF21LWT	Fasted
1749	Erbb2ip	1	s15	0,184868462060679	FGF21LWT	Fasted
1750	Itga7	1	s15	0,341906508235692	FGF21LWT	Fasted
1751	Tbl1xr1	1	s15	0,586240770858048	FGF21LWT	Fasted
1752	Dirc2	1	s15	0,558276196148778	FGF21LWT	Fasted
1753	Slc25a42	1	s15	0,644935471432504	FGF21LWT	Fasted
1754	Slc4a4	1	s15	0,744526078972332	FGF21LWT	Fasted
1755	Btg2	1	s15	0,872401345879299	FGF21LWT	Fasted
1756	Cth	1	s15	0,799302167167525	FGF21LWT	Fasted
1757	Sulf2	1	s15	0,960185467267012	FGF21LWT	Fasted
1758	Arl4d	1	s15	0,570865181074607	FGF21LWT	Fasted
1759	Tmco4	1	s15	0,229949001247597	FGF21LWT	Fasted
1760	Plce1	1	s15	0,174267552747419	FGF21LWT	Fasted
1761	Abca6	1	s15	0,42815238332587	FGF21LWT	Fasted
1762	Gne	1	s15	0,289640591953429	FGF21LWT	Fasted
1763	Cyhr1	1	s15	0,406528513966459	FGF21LWT	Fasted
1764	Mllt6	1	s15	0,283543475932849	FGF21LWT	Fasted
1765	Hipk3	1	s15	0,336430436382988	FGF21LWT	Fasted
1766	Smim19	1	s15	0,647077201911554	FGF21LWT	Fasted
1767	Pank1	1	s15	0,627242364001843	FGF21LWT	Fasted
1768	Ranbp10	1	s15	0,304489694768279	FGF21LWT	Fasted
1769	Parp16	1	s15	0,446781291453423	FGF21LWT	Fasted
1770	Hif3a	1	s15	0,290829069570489	FGF21LWT	Fasted
1771	Ablim3	1	s15	0,440798712062866	FGF21LWT	Fasted
1772	Il1rn	1	s15	0,367496596202127	FGF21LWT	Fasted
1773	Unc79	1	s15	0,0630899730549466	FGF21LWT	Fasted
1774	Sh3d21	1	s15	0,0455041904591456	FGF21LWT	Fasted
1775	Bsdc1	1	s15	0,362563902810004	FGF21LWT	Fasted
1776	Ctif	1	s15	0,529787823190583	FGF21LWT	Fasted
1777	Mmd	1	s15	0,804666465671071	FGF21LWT	Fasted
1778	Cebpd	1	s15	1,46634536978165	FGF21LWT	Fasted
1779	Tacc2	1	s15	1,07412810103968	FGF21LWT	Fasted
1780	Gm13298	1	s15	1,05198404143884	FGF21LWT	Fasted
1781	Srrm4	1	s15	1,50622205185599	FGF21LWT	Fasted
1782	Gfra1	1	s15	0,890724059858426	FGF21LWT	Fasted
1783	Slc22a21	1	s15	1,04486454042471	FGF21LWT	Fasted
1784	Calcoco1	1	s15	0,687758575457557	FGF21LWT	Fasted
1785	Il20rb	1	s15	0,782819295452611	FGF21LWT	Fasted
1786	Serinc3	1	s15	0,749498300400987	FGF21LWT	Fasted
1787	Rnf146	1	s15	0,462076163023436	FGF21LWT	Fasted
1788	Abcd4	1	s15	0,871136957849332	FGF21LWT	Fasted
1789	Rasd1	1	s15	0,788646252351186	FGF21LWT	Fasted
1790	Ahcy	1	s15	0,878140287694183	FGF21LWT	Fasted
1791	Cdip1	1	s15	0,661054998836931	FGF21LWT	Fasted
1792	Abhd15	1	s15	0,699884792982259	FGF21LWT	Fasted
1793	Sorbs3	1	s15	0,882676979346298	FGF21LWT	Fasted
1794	Slc25a22	1	s15	1,5300207918601	FGF21LWT	Fasted
1795	Tmem82	1	s15	0,767310597567242	FGF21LWT	Fasted
1796	Asic5	1	s15	1,28150751983002	FGF21LWT	Fasted
1797	Tat	1	s15	0,537115054784492	FGF21LWT	Fasted
1798	Slc25a25	1	s15	0,815011197289063	FGF21LWT	Fasted
1799	Pik3ap1	1	s15	0,49108072623299	FGF21LWT	Fasted
1800	Igsf11	1	s15	0,682254265575865	FGF21LWT	Fasted
1801	Lbp	1	s15	1,01501385982827	FGF21LWT	Fasted
1802	Oplah	1	s15	0,451604211625932	FGF21LWT	Fasted
1803	Upp2	1	s15	0,743711743002008	FGF21LWT	Fasted
1804	Mt1	1	s15	2,61385664781058	FGF21LWT	Fasted
1805	Mt2	1	s15	3,74735920332473	FGF21LWT	Fasted
1806	Sult1a1	1	s15	0,534438335850874	FGF21LWT	Fasted
1807	Epb4.1	1	s15	0,679275151901825	FGF21LWT	Fasted
1808	Aass	1	s15	1,23334334631787	FGF21LWT	Fasted
1809	Slain2	1	s15	0,519136271762289	FGF21LWT	Fasted
1810	Sds	1	s15	0,969873595338639	FGF21LWT	Fasted
1811	5031439G07Rik	1	s15	0,544852006988195	FGF21LWT	Fasted
1812	Mat1a	1	s15	0,902842165199688	FGF21LWT	Fasted
1813	Slc16a5	1	s15	1,05248697107471	FGF21LWT	Fasted
1814	Optn	1	s15	0,93497380163689	FGF21LWT	Fasted
1815	Slc6a9	1	s15	0,628291249467791	FGF21LWT	Fasted
1816	Cirbp	1	s15	1,22530393558027	FGF21LWT	Fasted
1817	Tdo2	1	s15	0,527888463929582	FGF21LWT	Fasted
1818	Sdc4	1	s15	0,432705702480764	FGF21LWT	Fasted
1819	Slc8b1	1	s15	0,577944706948613	FGF21LWT	Fasted
1820	Map1lc3b	1	s15	0,581823259924706	FGF21LWT	Fasted
1821	Kiss1	1	s15	1,07056516160237	FGF21LWT	Fasted
1822	Slc41a3	1	s15	1,17004352085683	FGF21LWT	Fasted
1823	Ctcfl	1	s15	0,891793474053331	FGF21LWT	Fasted
1824	Hmga1	1	s15	0,379106310869771	FGF21LWT	Fasted
1825	Fam134b	1	s15	1,56855206657352	FGF21LWT	Fasted
1826	Pptc7	1	s15	1,03588771817462	FGF21LWT	Fasted
1827	Trib1	1	s15	0,424193325188533	FGF21LWT	Fasted
1828	Crtc2	1	s15	0,459070349861586	FGF21LWT	Fasted
1829	Rhbdd2	1	s15	0,774014133859972	FGF21LWT	Fasted
1830	Xpa	1	s15	0,443904118287314	FGF21LWT	Fasted
1831	Map3k5	1	s15	0,632793119617272	FGF21LWT	Fasted
1832	Mfsd7c	1	s15	1,61841949548083	FGF21LWT	Fasted
1833	Por	1	s15	0,461432622353424	FGF21LWT	Fasted
1834	Acot12	1	s15	0,669350597133242	FGF21LWT	Fasted
1835	Cpt1a	1	s15	0,912376603314632	FGF21LWT	Fasted
1836	Gpcpd1	1	s15	1,72749437681817	FGF21LWT	Fasted
1837	Rabggtb	1	s15	0,588032442692359	FGF21LWT	Fasted
1838	Fbf1	1	s15	0,575442003039797	FGF21LWT	Fasted
1839	Odf3b	1	s15	0,630665011250919	FGF21LWT	Fasted
1840	Inca1	1	s15	0,946620753026487	FGF21LWT	Fasted
1841	Slc27a1	1	s15	0,849268438625645	FGF21LWT	Fasted
1842	Tnfrsf1b	1	s15	0,410789947545752	FGF21LWT	Fasted
1843	Cpsf4l	1	s15	0,571623501708483	FGF21LWT	Fasted
1844	Adam32	1	s15	-0,716609078064866	FGF21LWT	Fasted
1845	Rad51b	1	s15	0,142046826529486	FGF21LWT	Fasted
1846	2310061N02Rik	1	s15	0,0634316409707898	FGF21LWT	Fasted
1847	Gna15	1	s15	0,417239502196323	FGF21LWT	Fasted
1848	Hsd17b13	1	s15	0,209206515248519	FGF21LWT	Fasted
1849	Qpct	1	s15	0,448028450788422	FGF21LWT	Fasted
1850	Rsad1	1	s15	0,870749874478911	FGF21LWT	Fasted
1851	Map1lc3a	1	s15	0,427763656102197	FGF21LWT	Fasted
1852	Cd1d2	1	s15	0,12137513411915	FGF21LWT	Fasted
1853	Cyp4f15	1	s15	0,810328906787992	FGF21LWT	Fasted
1854	Flot1	1	s15	-0,07741978927635	FGF21LWT	Fasted
1855	Cables1	1	s15	-0,131702124002796	FGF21LWT	Fasted
1856	Cln6	1	s15	0,212287719593549	FGF21LWT	Fasted
1857	Serpinb1a	1	s15	-0,212171003858214	FGF21LWT	Fasted
1858	Bhlhb9	1	s15	-0,107195280142093	FGF21LWT	Fasted
1859	Tnfaip8l1	1	s15	0,59712116959118	FGF21LWT	Fasted
1860	Plekha6	1	s15	0,305876085978833	FGF21LWT	Fasted
1861	Osbpl3	1	s15	0,333645336784305	FGF21LWT	Fasted
1862	Adora1	1	s15	0,137016260724874	FGF21LWT	Fasted
1863	Dnase1	1	s15	0,170537396537886	FGF21LWT	Fasted
1864	Gal3st1	1	s15	0,0782820739863137	FGF21LWT	Fasted
1865	Fam160a1	1	s15	0,122020912703916	FGF21LWT	Fasted
1866	Pigp	1	s15	0,168255891008803	FGF21LWT	Fasted
1867	Egr1	1	s15	0,554376264891951	FGF21LWT	Fasted
1868	Mogat1	1	s15	0,154829542968963	FGF21LWT	Fasted
1869	Mbtd1	1	s15	0,371564645102876	FGF21LWT	Fasted
1870	Nln	1	s15	-0,0289006010708048	FGF21LWT	Fasted
1871	Tenm3	1	s15	0,221403850446113	FGF21LWT	Fasted
1872	Epha2	1	s15	0,393196487231416	FGF21LWT	Fasted
1873	G0s2	1	s15	0,779322701505233	FGF21LWT	Fasted
1874	A1cf	1	s15	0,0384859544596576	FGF21LWT	Fasted
1875	Id1	1	s15	-0,0261875225779722	FGF21LWT	Fasted
1876	Inhbb	1	s15	0,880437170722809	FGF21LWT	Fasted
1877	Rnf19a	1	s15	0,359513865464876	FGF21LWT	Fasted
1878	Wrnip1	1	s15	0,222955893830163	FGF21LWT	Fasted
1879	Hectd1	1	s15	0,173192728602288	FGF21LWT	Fasted
1880	Hsd17b11	1	s15	0,166400747641916	FGF21LWT	Fasted
1881	C5ar2	1	s15	0,524641311399265	FGF21LWT	Fasted
1882	Picalm	1	s15	0,366192357055663	FGF21LWT	Fasted
1883	Cpeb4	1	s15	0,731891941732281	FGF21LWT	Fasted
1884	Zfp36l2	1	s15	-0,0150100603694625	FGF21LWT	Fasted
1885	Acadm	1	s15	0,385134935326393	FGF21LWT	Fasted
1886	Hadhb	1	s15	0,415737513362078	FGF21LWT	Fasted
1887	Arel1	1	s15	0,388416599187783	FGF21LWT	Fasted
1888	Gyk	1	s15	0,36955145396136	FGF21LWT	Fasted
1889	Hic2	1	s15	0,685993231472718	FGF21LWT	Fasted
1890	Cpox	1	s15	0,63731280461414	FGF21LWT	Fasted
1891	3110043O21Rik	1	s15	0,943479649407143	FGF21LWT	Fasted
1892	Rab30	1	s15	1,23194622881199	FGF21LWT	Fasted
1893	Brap	1	s15	0,683869565890937	FGF21LWT	Fasted
1894	Figf	1	s15	0,13504985915183	FGF21LWT	Fasted
1895	AY074887	1	s15	0,410489396145548	FGF21LWT	Fasted
1896	Elavl4	1	s15	0,549757823255387	FGF21LWT	Fasted
1897	Kdm6b	1	s15	0,236627749727823	FGF21LWT	Fasted
1898	Gpatch2l	1	s15	0,516144657280084	FGF21LWT	Fasted
1899	Tgoln2	1	s15	0,671487138466487	FGF21LWT	Fasted
1900	Aifm2	1	s15	0,442867498954847	FGF21LWT	Fasted
1901	Acot8	1	s15	0,494234765572575	FGF21LWT	Fasted
1902	Lamb3	1	s15	1,06868215761229	FGF21LWT	Fasted
1903	Rgs1	1	s15	0,888018765769253	FGF21LWT	Fasted
1904	Hykk	1	s15	0,470438301664351	FGF21LWT	Fasted
1905	Ccng2	1	s15	1,03100562580892	FGF21LWT	Fasted
1906	3300002I08Rik	1	s15	0,40113782099189	FGF21LWT	Fasted
1907	Gemin2	1	s15	0,180452340118745	FGF21LWT	Fasted
1908	Cmtm4	1	s15	0,310843011569611	FGF21LWT	Fasted
1909	Eci3	1	s15	0,656416410046633	FGF21LWT	Fasted
1910	Slc25a47	1	s15	0,749234087991196	FGF21LWT	Fasted
1911	Tns2	1	s15	0,471354373740258	FGF21LWT	Fasted
1912	Pnpla8	1	s15	0,237749902405309	FGF21LWT	Fasted
1913	Etfdh	1	s15	0,658514155996187	FGF21LWT	Fasted
1914	Lmbrd1	1	s15	0,196281937551012	FGF21LWT	Fasted
1915	Tmed5	1	s15	0,873565847330253	FGF21LWT	Fasted
1916	Ttpa	1	s15	0,718594045799138	FGF21LWT	Fasted
1917	4931406P16Rik	1	s15	0,255562951090091	FGF21LWT	Fasted
1918	Nr1i2	1	s15	0,473027515030392	FGF21LWT	Fasted
1919	Acad11	1	s15	0,223401129284055	FGF21LWT	Fasted
1920	Ppp2r2d	1	s15	0,461601840903016	FGF21LWT	Fasted
1921	Ilvbl	1	s15	0,174381575238172	FGF21LWT	Fasted
1922	Serpine1	1	s15	0,120574411225499	FGF21LWT	Fasted
1923	Pdk4	1	s15	0,479405062764968	FGF21LWT	Fasted
1924	Ehhadh	1	s15	0,644355904441488	FGF21LWT	Fasted
1925	Acot2	1	s15	0,539103267851906	FGF21LWT	Fasted
1926	Acot5	1	s15	0,781790773133916	FGF21LWT	Fasted
1927	Plin4	1	s15	1,7138877436396	FGF21LWT	Fasted
1928	Cyp4a14	1	s15	3,29017414427153	FGF21LWT	Fasted
1929	Slc22a5	1	s15	1,309587167537	FGF21LWT	Fasted
1930	Baiap2l1	1	s15	0,62998975798356	FGF21LWT	Fasted
1931	Cyp4a31	1	s15	3,08431441171092	FGF21LWT	Fasted
1932	Cyp4a10	1	s15	2,86622192173833	FGF21LWT	Fasted
1933	Rtfdc1	1	s15	0,333009565939287	FGF21LWT	Fasted
1934	Cpt1b	1	s15	0,323053590133211	FGF21LWT	Fasted
1935	Tram2	1	s15	0,435199444284125	FGF21LWT	Fasted
1936	Vwa8	1	s15	0,464047249922475	FGF21LWT	Fasted
1937	Fam209	1	s15	0,630654698435541	FGF21LWT	Fasted
1938	Pdp2	1	s15	0,700963319415997	FGF21LWT	Fasted
1939	Ptp4a1	1	s15	0,546164015803519	FGF21LWT	Fasted
1940	1700039E15Rik	1	s15	0,438861446469911	FGF21LWT	Fasted
1941	Slc25a32	1	s15	0,734425719656316	FGF21LWT	Fasted
1942	Ubap1	1	s15	0,295751647785741	FGF21LWT	Fasted
1943	Crat	1	s15	0,941986181097926	FGF21LWT	Fasted
1944	Plin2	1	s15	1,04549372386609	FGF21LWT	Fasted
1945	Gadd45b	1	s15	0,994912197699092	FGF21LWT	Fasted
1946	Acsl1	1	s15	0,723140744210621	FGF21LWT	Fasted
1947	Chrna2	1	s15	0,783409247386786	FGF21LWT	Fasted
1948	Bace1	1	s15	0,500286815165795	FGF21LWT	Fasted
1949	Nlrp12	1	s15	0,824020557150149	FGF21LWT	Fasted
1950	Chkb	1	s15	0,589444361721812	FGF21LWT	Fasted
1951	Tmem56	1	s15	0,874035324561774	FGF21LWT	Fasted
1952	Hyal2	1	s15	0,340488959479758	FGF21LWT	Fasted
1953	Cerkl	1	s15	0,507945714343284	FGF21LWT	Fasted
1954	Arl4a	1	s15	1,17122905082006	FGF21LWT	Fasted
1955	Sun2	1	s15	0,8468894617692	FGF21LWT	Fasted
1956	Slc25a51	1	s15	0,678439991891258	FGF21LWT	Fasted
1957	Fbxo31	1	s15	1,05593425633656	FGF21LWT	Fasted
1958	Ralgapa2	1	s15	0,360109682822818	FGF21LWT	Fasted
1959	Lgals4	1	s15	1,04541285480006	FGF21LWT	Fasted
1960	Lgals6	1	s15	0,95709836697319	FGF21LWT	Fasted
1961	Slc25a34	1	s15	1,22499483898114	FGF21LWT	Fasted
1962	Mafb	1	s15	1,26276794049697	FGF21LWT	Fasted
1963	Ppargc1a	1	s15	0,874233787592873	FGF21LWT	Fasted
1964	Rab11fip4	1	s15	0,136486107958389	FGF21LWT	Fasted
1965	Aebp2	1	s15	0,484955654357931	FGF21LWT	Fasted
1966	Klf9	1	s15	0,678111652842611	FGF21LWT	Fasted
1967	Rabgef1	1	s15	0,282218870020298	FGF21LWT	Fasted
1968	Elmod3	1	s15	0,299555919317163	FGF21LWT	Fasted
1969	Tgoln1	1	s15	0,343523142280782	FGF21LWT	Fasted
1970	Crot	1	s15	0,518606130192643	FGF21LWT	Fasted
1971	Akap11	1	s15	0,280371307284232	FGF21LWT	Fasted
1972	Igfbp2	1	s15	0,495166899899388	FGF21LWT	Fasted
1973	Tango6	1	s15	0,401714538996246	FGF21LWT	Fasted
1974	Dusp1	1	s15	0,231691344131548	FGF21LWT	Fasted
1975	Vax2	1	s15	0,819477803177875	FGF21LWT	Fasted
1976	Ccdc25	1	s15	0,513088754701284	FGF21LWT	Fasted
1977	Ogfod1	1	s15	0,646927111692634	FGF21LWT	Fasted
1978	Olfr187	1	s15	0,464490503171013	FGF21LWT	Fasted
1979	Srgap2	1	s15	1,02043828652749	FGF21LWT	Fasted
1980	Klhl21	1	s15	-0,215251912561293	FGF21LWT	Fasted
1981	Sgms1	1	s15	0,315045638289499	FGF21LWT	Fasted
1982	Pmm1	1	s15	0,268306042721526	FGF21LWT	Fasted
1983	Cyth1	1	s15	0,552065844108396	FGF21LWT	Fasted
1984	Park2	1	s15	0,610756620089703	FGF21LWT	Fasted
1985	Ube2b	1	s15	0,438598496997667	FGF21LWT	Fasted
1986	Nelfcd	1	s15	0,603362648726133	FGF21LWT	Fasted
1987	Ralgps1	1	s15	0,62671057188642	FGF21LWT	Fasted
1988	Slc1a4	1	s15	0,807017998812087	FGF21LWT	Fasted
1989	Fryl	1	s15	1,01301122405744	FGF21LWT	Fasted
1990	Scn8a	1	s15	1,00677944108809	FGF21LWT	Fasted
1991	Zfp791	1	s15	0,8499139653686	FGF21LWT	Fasted
1992	Exosc9	1	s15	0,770485854251138	FGF21LWT	Fasted
1993	Tmc7	1	s15	0,700117150531625	FGF21LWT	Fasted
1994	Slc38a2	1	s15	0,644620265751009	FGF21LWT	Fasted
1995	Pim3	1	s15	0,824549944480193	FGF21LWT	Fasted
1996	Rasgef1b	1	s15	0,939990735861201	FGF21LWT	Fasted
1997	Atxn7	1	s15	0,468208600386218	FGF21LWT	Fasted
1998	Srek1	1	s15	0,364089397612421	FGF21LWT	Fasted
1999	Tmem239	1	s15	0,364533121858736	FGF21LWT	Fasted
[truncated: 37,385 more rows]
