# Supplementary material for: Hepatic FGF21 is not required for fasting metabolism but guides protein appetite post energy depletion
Source: EMBO Rep. 2026 Apr 27;27(12):3189–213. doi: 10.1038/s44319-026-00790-9 (PMC13303862; doi:10.1038/s44319-026-00790-9)
Supplement: Supplementary file 5 — Source data Fig. 3 [file 44319_2026_790_MOESM5_ESM.zip › Figure 3/3D/gene list pathway GO cluster1_liver.xlsx]

## Sheet: Annotation
MyList	Gene ID	Type	Tax ID	Homologene Gene ID	Homologene Gene Tax ID	GO:0016054 organic acid catabolic process	GO:0044283 small molecule biosynthetic pr	GO:0055088 lipid homeostasis	GO:0031667 response to nutrient levels	GO:0006790 sulfur compound metabolic proc	GO:0062012 regulation of small molecule m	GO:0009063 amino acid catabolic process	GO:0006639 acylglycerol metabolic process	GO:0006577 amino-acid betaine metabolic p	GO:0046486 glycerolipid metabolic process	GO:0001676 long-chain fatty acid metaboli	GO:0006869 lipid transport	GO:0032870 cellular response to hormone s	GO:0019319 hexose biosynthetic process	GO:0048545 response to steroid hormone	GO:0008202 steroid metabolic process	GO:0120162 positive regulation of cold-in	GO:0051791 medium-chain fatty acid metabo	GO:0090207 regulation of triglyceride met	GO:0033539 fatty acid beta-oxidation usin
Them4	75778	symbol	M. musculus	75778	M. musculus	1.0	0.0	0.0	0.0	0.0	0.0	0.0	0.0	0.0	0.0	0.0	0.0	0.0	0.0	0.0	0.0	0.0	0.0	0.0	0.0
Zyg11b	414872	symbol	M. musculus	414872	M. musculus	0.0	0.0	0.0	0.0	0.0	0.0	0.0	0.0	0.0	0.0	0.0	0.0	0.0	0.0	0.0	0.0	0.0	0.0	0.0	0.0
Pdgfrl	68797	symbol	M. musculus	68797	M. musculus	0.0	0.0	0.0	0.0	0.0	0.0	0.0	0.0	0.0	0.0	0.0	0.0	0.0	0.0	0.0	0.0	0.0	0.0	0.0	0.0
chr1						nan	nan	nan	nan	nan	nan	nan	nan	nan	nan	nan	nan	nan	nan	nan	nan	nan	nan	nan	nan
138528250-138538250_F						nan	nan	nan	nan	nan	nan	nan	nan	nan	nan	nan	nan	nan	nan	nan	nan	nan	nan	nan	nan
9530046B11Rik	78421	symbol	M. musculus	78421	M. musculus	0.0	0.0	0.0	0.0	0.0	0.0	0.0	0.0	0.0	0.0	0.0	0.0	0.0	0.0	0.0	0.0	0.0	0.0	0.0	0.0
Rnd1	223881	symbol	M. musculus	223881	M. musculus	0.0	0.0	0.0	0.0	0.0	0.0	0.0	0.0	0.0	0.0	0.0	0.0	0.0	0.0	0.0	0.0	0.0	0.0	0.0	0.0
Ralgapa2	241694	symbol	M. musculus	241694	M. musculus	0.0	0.0	0.0	0.0	0.0	0.0	0.0	0.0	0.0	0.0	0.0	0.0	0.0	0.0	0.0	0.0	0.0	0.0	0.0	0.0
Flcn	216805	symbol	M. musculus	216805	M. musculus	0.0	0.0	0.0	1.0	0.0	1.0	0.0	0.0	0.0	0.0	0.0	0.0	0.0	1.0	0.0	0.0	1.0	0.0	0.0	0.0
N4bp2l1	100637	symbol	M. musculus	100637	M. musculus	0.0	0.0	0.0	0.0	0.0	0.0	0.0	0.0	0.0	0.0	0.0	0.0	0.0	0.0	0.0	0.0	0.0	0.0	0.0	0.0
chr14						nan	nan	nan	nan	nan	nan	nan	nan	nan	nan	nan	nan	nan	nan	nan	nan	nan	nan	nan	nan
73746324-73749119_R						nan	nan	nan	nan	nan	nan	nan	nan	nan	nan	nan	nan	nan	nan	nan	nan	nan	nan	nan	nan
Esrrg	26381	symbol	M. musculus	26381	M. musculus	0.0	0.0	0.0	0.0	0.0	0.0	0.0	0.0	0.0	0.0	0.0	0.0	1.0	0.0	1.0	0.0	1.0	0.0	0.0	0.0
Mcc	328949	symbol	M. musculus	328949	M. musculus	0.0	0.0	0.0	0.0	0.0	0.0	0.0	0.0	0.0	0.0	0.0	0.0	0.0	0.0	0.0	0.0	0.0	0.0	0.0	0.0
Taok3	330177	symbol	M. musculus	330177	M. musculus	0.0	0.0	0.0	0.0	0.0	0.0	0.0	0.0	0.0	0.0	0.0	0.0	0.0	0.0	0.0	0.0	0.0	0.0	0.0	0.0
Erbb3	13867	symbol	M. musculus	13867	M. musculus	0.0	0.0	0.0	0.0	0.0	0.0	0.0	0.0	0.0	0.0	0.0	0.0	0.0	0.0	0.0	0.0	0.0	0.0	0.0	0.0
Fam13a	58909	symbol	M. musculus	58909	M. musculus	0.0	0.0	0.0	0.0	0.0	0.0	0.0	0.0	0.0	0.0	0.0	0.0	0.0	0.0	0.0	0.0	0.0	0.0	0.0	0.0
LOC102635844	269630	Gene_ID	M. musculus	269630	M. musculus	0.0	0.0	0.0	0.0	0.0	0.0	0.0	0.0	0.0	0.0	0.0	0.0	0.0	0.0	0.0	0.0	0.0	0.0	0.0	0.0
AK086504						nan	nan	nan	nan	nan	nan	nan	nan	nan	nan	nan	nan	nan	nan	nan	nan	nan	nan	nan	nan
Cabyr	71132	symbol	M. musculus	71132	M. musculus	0.0	0.0	0.0	0.0	0.0	0.0	0.0	0.0	0.0	0.0	0.0	0.0	0.0	0.0	0.0	0.0	0.0	0.0	0.0	0.0
chr11						nan	nan	nan	nan	nan	nan	nan	nan	nan	nan	nan	nan	nan	nan	nan	nan	nan	nan	nan	nan
95573399-95587949_F						nan	nan	nan	nan	nan	nan	nan	nan	nan	nan	nan	nan	nan	nan	nan	nan	nan	nan	nan	nan
Chn1	108699	symbol	M. musculus	108699	M. musculus	0.0	0.0	0.0	0.0	0.0	0.0	0.0	0.0	0.0	0.0	0.0	0.0	0.0	0.0	0.0	0.0	0.0	0.0	0.0	0.0
Nr1d2	353187	symbol	M. musculus	353187	M. musculus	0.0	0.0	1.0	0.0	0.0	1.0	0.0	0.0	0.0	0.0	0.0	0.0	1.0	0.0	0.0	0.0	0.0	0.0	0.0	0.0
Fbxo21	231670	symbol	M. musculus	231670	M. musculus	0.0	0.0	0.0	0.0	0.0	0.0	0.0	0.0	0.0	0.0	0.0	0.0	0.0	0.0	0.0	0.0	0.0	0.0	0.0	0.0
Clec2h	94071	symbol	M. musculus	94071	M. musculus	0.0	0.0	0.0	0.0	0.0	0.0	0.0	0.0	0.0	0.0	0.0	0.0	0.0	0.0	0.0	0.0	0.0	0.0	0.0	0.0
Pcsk4	18551	symbol	M. musculus	18551	M. musculus	0.0	0.0	0.0	0.0	1.0	0.0	0.0	0.0	0.0	0.0	0.0	0.0	0.0	0.0	0.0	0.0	0.0	0.0	0.0	0.0
Coq10b	67876	symbol	M. musculus	67876	M. musculus	0.0	0.0	0.0	0.0	0.0	0.0	0.0	0.0	0.0	0.0	0.0	0.0	0.0	0.0	0.0	0.0	0.0	0.0	0.0	0.0
Gm10804	100038525	symbol	M. musculus	100038525	M. musculus	0.0	0.0	0.0	0.0	0.0	0.0	0.0	0.0	0.0	0.0	0.0	0.0	0.0	0.0	0.0	0.0	0.0	0.0	0.0	0.0
Cables1	63955	symbol	M. musculus	63955	M. musculus	0.0	0.0	0.0	0.0	0.0	0.0	0.0	0.0	0.0	0.0	0.0	0.0	0.0	0.0	0.0	0.0	0.0	0.0	0.0	0.0
Rbms1	56878	symbol	M. musculus	56878	M. musculus	0.0	0.0	0.0	0.0	0.0	0.0	0.0	0.0	0.0	0.0	0.0	0.0	0.0	0.0	0.0	0.0	0.0	0.0	0.0	0.0
chr6						nan	nan	nan	nan	nan	nan	nan	nan	nan	nan	nan	nan	nan	nan	nan	nan	nan	nan	nan	nan
11996975-12037300_F						nan	nan	nan	nan	nan	nan	nan	nan	nan	nan	nan	nan	nan	nan	nan	nan	nan	nan	nan	nan
Slc38a4	69354	symbol	M. musculus	69354	M. musculus	0.0	0.0	0.0	0.0	0.0	0.0	0.0	0.0	0.0	0.0	0.0	1.0	0.0	0.0	0.0	0.0	0.0	0.0	0.0	0.0
A_55_P2539048						nan	nan	nan	nan	nan	nan	nan	nan	nan	nan	nan	nan	nan	nan	nan	nan	nan	nan	nan	nan
Fxr1	14359	symbol	M. musculus	14359	M. musculus	0.0	0.0	0.0	0.0	0.0	0.0	0.0	0.0	0.0	0.0	0.0	0.0	0.0	0.0	0.0	0.0	0.0	0.0	0.0	0.0
Sgms1	208449	symbol	M. musculus	208449	M. musculus	0.0	0.0	0.0	0.0	1.0	0.0	0.0	0.0	0.0	1.0	0.0	0.0	0.0	0.0	1.0	0.0	0.0	0.0	0.0	0.0
Abcg5	27409	symbol	M. musculus	27409	M. musculus	0.0	0.0	1.0	1.0	0.0	0.0	0.0	0.0	0.0	0.0	0.0	1.0	0.0	0.0	0.0	0.0	0.0	0.0	0.0	0.0
Abcg8	67470	symbol	M. musculus	67470	M. musculus	0.0	0.0	1.0	1.0	0.0	0.0	0.0	0.0	0.0	0.0	0.0	1.0	0.0	0.0	0.0	0.0	0.0	0.0	0.0	0.0
D830050J10Rik	352968	symbol	M. musculus	352968	M. musculus	0.0	0.0	0.0	0.0	0.0	0.0	0.0	0.0	0.0	0.0	0.0	0.0	0.0	0.0	0.0	0.0	0.0	0.0	0.0	0.0
Tmco4	77056	symbol	M. musculus	77056	M. musculus	0.0	0.0	0.0	0.0	0.0	0.0	0.0	0.0	0.0	0.0	0.0	0.0	0.0	0.0	0.0	0.0	0.0	0.0	0.0	0.0
Upp2	76654	symbol	M. musculus	76654	M. musculus	1.0	0.0	0.0	0.0	1.0	0.0	0.0	0.0	0.0	1.0	0.0	0.0	0.0	0.0	0.0	0.0	0.0	0.0	0.0	0.0
Syt1	20979	symbol	M. musculus	20979	M. musculus	0.0	0.0	0.0	0.0	0.0	0.0	0.0	0.0	0.0	0.0	0.0	0.0	0.0	0.0	0.0	0.0	0.0	0.0	0.0	0.0
Gch1	14528	symbol	M. musculus	14528	M. musculus	0.0	1.0	0.0	0.0	0.0	0.0	0.0	0.0	1.0	0.0	0.0	0.0	0.0	0.0	1.0	1.0	0.0	0.0	0.0	0.0
Hectd1	207304	symbol	M. musculus	207304	M. musculus	0.0	0.0	0.0	0.0	0.0	0.0	0.0	0.0	0.0	0.0	0.0	0.0	0.0	0.0	0.0	0.0	0.0	0.0	0.0	0.0
Slc23a3	22626	symbol	M. musculus	22626	M. musculus	0.0	0.0	0.0	0.0	0.0	0.0	0.0	0.0	0.0	0.0	0.0	0.0	0.0	0.0	0.0	0.0	0.0	0.0	0.0	0.0
Cobll1	319876	symbol	M. musculus	319876	M. musculus	0.0	0.0	0.0	0.0	0.0	0.0	0.0	0.0	0.0	0.0	0.0	0.0	0.0	0.0	0.0	0.0	0.0	0.0	0.0	0.0
Sftpa1	20387	symbol	M. musculus	20387	M. musculus	0.0	0.0	0.0	0.0	0.0	0.0	0.0	0.0	0.0	0.0	0.0	0.0	0.0	0.0	0.0	0.0	0.0	0.0	0.0	0.0
Tmed5	73130	symbol	M. musculus	73130	M. musculus	0.0	0.0	0.0	0.0	0.0	0.0	0.0	0.0	0.0	0.0	0.0	0.0	0.0	0.0	0.0	0.0	0.0	0.0	0.0	0.0
Mtl5	17771	gene_synonym	M. musculus	17771	M. musculus	0.0	0.0	0.0	0.0	0.0	0.0	0.0	0.0	0.0	0.0	0.0	0.0	0.0	0.0	0.0	0.0	0.0	0.0	0.0	0.0
Glt1d1	319804	symbol	M. musculus	319804	M. musculus	0.0	0.0	0.0	0.0	0.0	0.0	0.0	0.0	0.0	0.0	0.0	0.0	0.0	0.0	0.0	0.0	0.0	0.0	0.0	0.0
4833420G17Rik	67392	symbol	M. musculus	67392	M. musculus	0.0	0.0	0.0	0.0	0.0	0.0	0.0	0.0	0.0	0.0	0.0	0.0	0.0	0.0	0.0	0.0	0.0	0.0	0.0	0.0
Ivns1abp	117198	symbol	M. musculus	117198	M. musculus	0.0	0.0	0.0	0.0	0.0	0.0	0.0	0.0	0.0	0.0	0.0	0.0	0.0	0.0	0.0	0.0	0.0	0.0	0.0	0.0
Rnf169	108937	symbol	M. musculus	108937	M. musculus	0.0	0.0	0.0	0.0	0.0	0.0	0.0	0.0	0.0	0.0	0.0	0.0	0.0	0.0	0.0	0.0	0.0	0.0	0.0	0.0
AK037525						nan	nan	nan	nan	nan	nan	nan	nan	nan	nan	nan	nan	nan	nan	nan	nan	nan	nan	nan	nan
Adck2	57869	symbol	M. musculus	57869	M. musculus	0.0	0.0	0.0	0.0	0.0	1.0	0.0	0.0	0.0	0.0	0.0	0.0	0.0	0.0	0.0	0.0	0.0	0.0	0.0	0.0
Chst15	77590	symbol	M. musculus	77590	M. musculus	0.0	1.0	0.0	0.0	0.0	0.0	0.0	0.0	0.0	0.0	0.0	0.0	0.0	1.0	0.0	0.0	0.0	0.0	0.0	0.0
Paip1	218693	symbol	M. musculus	218693	M. musculus	0.0	0.0	0.0	0.0	0.0	0.0	0.0	0.0	0.0	0.0	0.0	0.0	0.0	0.0	0.0	0.0	0.0	0.0	0.0	0.0
A930033H14Rik	320700	symbol	M. musculus	320700	M. musculus	0.0	0.0	0.0	0.0	0.0	0.0	0.0	0.0	0.0	0.0	0.0	0.0	0.0	0.0	0.0	0.0	0.0	0.0	0.0	0.0
Rgs16	19734	symbol	M. musculus	19734	M. musculus	0.0	0.0	0.0	0.0	0.0	0.0	0.0	0.0	0.0	0.0	0.0	0.0	0.0	0.0	0.0	0.0	0.0	0.0	0.0	0.0
Lims2	225341	symbol	M. musculus	225341	M. musculus	0.0	0.0	0.0	0.0	0.0	0.0	0.0	0.0	0.0	0.0	0.0	0.0	0.0	0.0	0.0	0.0	0.0	0.0	0.0	0.0
Usp2	53376	symbol	M. musculus	53376	M. musculus	0.0	0.0	0.0	0.0	0.0	0.0	0.0	0.0	0.0	0.0	0.0	0.0	0.0	0.0	0.0	0.0	0.0	0.0	0.0	0.0
Trp53inp1	60599	symbol	M. musculus	60599	M. musculus	0.0	0.0	0.0	0.0	0.0	0.0	0.0	0.0	0.0	0.0	0.0	0.0	0.0	0.0	0.0	0.0	0.0	0.0	0.0	0.0
Nfkbia	18035	symbol	M. musculus	18035	M. musculus	0.0	0.0	0.0	0.0	0.0	0.0	0.0	0.0	0.0	0.0	0.0	0.0	0.0	0.0	1.0	0.0	0.0	0.0	0.0	0.0
Rusc2	100213	symbol	M. musculus	100213	M. musculus	0.0	0.0	0.0	0.0	0.0	0.0	0.0	0.0	0.0	0.0	0.0	0.0	0.0	0.0	0.0	0.0	0.0	0.0	0.0	0.0
Cln8	26889	symbol	M. musculus	26889	M. musculus	0.0	0.0	1.0	0.0	1.0	0.0	0.0	0.0	0.0	1.0	0.0	1.0	0.0	0.0	0.0	1.0	0.0	0.0	0.0	0.0
Zfp36	22695	symbol	M. musculus	22695	M. musculus	0.0	0.0	0.0	1.0	0.0	0.0	0.0	0.0	0.0	0.0	0.0	0.0	1.0	0.0	1.0	0.0	0.0	0.0	0.0	0.0
Per1	18626	symbol	M. musculus	18626	M. musculus	0.0	0.0	0.0	0.0	0.0	0.0	0.0	0.0	0.0	0.0	0.0	0.0	0.0	0.0	0.0	0.0	0.0	0.0	0.0	0.0
Tnrc6c	217351	symbol	M. musculus	217351	M. musculus	0.0	0.0	0.0	0.0	0.0	0.0	0.0	0.0	0.0	0.0	0.0	0.0	0.0	0.0	0.0	0.0	0.0	0.0	0.0	0.0
Muc19	239611	symbol	M. musculus	239611	M. musculus	0.0	0.0	0.0	0.0	0.0	0.0	0.0	0.0	0.0	0.0	0.0	0.0	0.0	0.0	0.0	0.0	0.0	0.0	0.0	0.0
Cirbp	12696	symbol	M. musculus	12696	M. musculus	0.0	0.0	0.0	0.0	0.0	0.0	0.0	0.0	0.0	0.0	0.0	0.0	0.0	0.0	0.0	0.0	0.0	0.0	0.0	1.0
Acrbp	54137	symbol	M. musculus	54137	M. musculus	0.0	0.0	0.0	0.0	0.0	0.0	0.0	0.0	0.0	0.0	0.0	0.0	0.0	0.0	0.0	0.0	0.0	0.0	0.0	0.0
Slc15a4	100561	symbol	M. musculus	100561	M. musculus	0.0	0.0	0.0	0.0	0.0	0.0	0.0	0.0	0.0	0.0	0.0	1.0	0.0	0.0	0.0	0.0	0.0	0.0	0.0	0.0
Tob2	57259	symbol	M. musculus	57259	M. musculus	0.0	0.0	0.0	0.0	0.0	0.0	0.0	0.0	0.0	0.0	0.0	0.0	0.0	0.0	0.0	0.0	0.0	0.0	0.0	0.0
Rdh9	103142	symbol	M. musculus	103142	M. musculus	1.0	1.0	0.0	0.0	0.0	1.0	0.0	0.0	0.0	1.0	1.0	0.0	0.0	0.0	0.0	1.0	0.0	0.0	0.0	0.0
Gm30948	102633020	symbol	M. musculus	102633020	M. musculus	0.0	0.0	0.0	0.0	0.0	0.0	0.0	0.0	0.0	0.0	0.0	0.0	0.0	0.0	0.0	0.0	0.0	0.0	0.0	0.0
Nipal1	70701	symbol	M. musculus	70701	M. musculus	0.0	0.0	0.0	0.0	0.0	0.0	0.0	0.0	0.0	0.0	0.0	0.0	0.0	0.0	0.0	0.0	0.0	0.0	0.0	0.0
Lrit2	239038	symbol	M. musculus	239038	M. musculus	0.0	0.0	0.0	0.0	0.0	0.0	0.0	0.0	0.0	0.0	0.0	0.0	0.0	0.0	0.0	0.0	0.0	0.0	0.0	0.0
Cnst	226744	symbol	M. musculus	226744	M. musculus	0.0	0.0	0.0	0.0	0.0	0.0	0.0	0.0	0.0	0.0	0.0	0.0	0.0	0.0	0.0	0.0	0.0	0.0	0.0	0.0
Etnppl	71760	symbol	M. musculus	71760	M. musculus	1.0	0.0	1.0	1.0	0.0	0.0	0.0	0.0	0.0	1.0	0.0	1.0	1.0	0.0	1.0	0.0	0.0	0.0	0.0	0.0
chr18						nan	nan	nan	nan	nan	nan	nan	nan	nan	nan	nan	nan	nan	nan	nan	nan	nan	nan	nan	nan
46651944-46652663_R						nan	nan	nan	nan	nan	nan	nan	nan	nan	nan	nan	nan	nan	nan	nan	nan	nan	nan	nan	nan
Ppm1k	243382	symbol	M. musculus	243382	M. musculus	1.0	0.0	0.0	0.0	0.0	0.0	1.0	0.0	0.0	0.0	0.0	0.0	0.0	0.0	0.0	0.0	0.0	0.0	0.0	0.0
chr16						nan	nan	nan	nan	nan	nan	nan	nan	nan	nan	nan	nan	nan	nan	nan	nan	nan	nan	nan	nan
90103524-90104408_R						nan	nan	nan	nan	nan	nan	nan	nan	nan	nan	nan	nan	nan	nan	nan	nan	nan	nan	nan	nan
Cyp3a57	622127	symbol	M. musculus	622127	M. musculus	0.0	0.0	0.0	0.0	0.0	0.0	0.0	0.0	0.0	0.0	0.0	0.0	0.0	0.0	0.0	1.0	0.0	0.0	0.0	0.0
Cyp3a25	56388	symbol	M. musculus	56388	M. musculus	0.0	0.0	0.0	0.0	0.0	0.0	0.0	0.0	0.0	0.0	0.0	0.0	0.0	0.0	0.0	1.0	0.0	0.0	0.0	0.0
Nr1i3	12355	symbol	M. musculus	12355	M. musculus	0.0	0.0	0.0	0.0	0.0	0.0	0.0	0.0	0.0	0.0	0.0	0.0	0.0	0.0	0.0	0.0	0.0	0.0	0.0	0.0
Baiap2l1	66898	symbol	M. musculus	66898	M. musculus	0.0	0.0	0.0	0.0	0.0	0.0	0.0	0.0	0.0	0.0	0.0	0.0	0.0	0.0	0.0	0.0	0.0	0.0	0.0	0.0
Klf15	66277	symbol	M. musculus	66277	M. musculus	0.0	0.0	0.0	0.0	0.0	0.0	0.0	0.0	0.0	0.0	0.0	0.0	1.0	0.0	0.0	0.0	0.0	0.0	0.0	0.0
Pck1	18534	symbol	M. musculus	18534	M. musculus	1.0	1.0	0.0	1.0	0.0	1.0	1.0	1.0	0.0	1.0	0.0	0.0	1.0	1.0	1.0	1.0	0.0	0.0	0.0	0.0
Sesn2	230784	symbol	M. musculus	230784	M. musculus	1.0	0.0	1.0	1.0	0.0	1.0	0.0	0.0	0.0	0.0	0.0	0.0	1.0	1.0	0.0	0.0	0.0	0.0	0.0	0.0
Gm10768	100038628	symbol	M. musculus	100038628	M. musculus	0.0	1.0	0.0	0.0	0.0	0.0	0.0	0.0	0.0	0.0	0.0	0.0	0.0	1.0	0.0	0.0	0.0	0.0	0.0	0.0
Dcaf6	74106	symbol	M. musculus	74106	M. musculus	0.0	0.0	0.0	0.0	0.0	0.0	0.0	0.0	0.0	0.0	0.0	0.0	0.0	0.0	0.0	0.0	0.0	0.0	0.0	0.0
A730009E18Rik	319603	symbol	M. musculus	319603	M. musculus	0.0	0.0	0.0	0.0	0.0	0.0	0.0	0.0	0.0	0.0	0.0	0.0	0.0	0.0	0.0	0.0	0.0	0.0	0.0	0.0
Dhtkd1	209692	symbol	M. musculus	209692	M. musculus	1.0	0.0	0.0	0.0	1.0	0.0	0.0	0.0	0.0	0.0	0.0	0.0	0.0	1.0	0.0	0.0	0.0	0.0	0.0	0.0
Atxn2	20239	symbol	M. musculus	20239	M. musculus	0.0	0.0	0.0	0.0	0.0	0.0	0.0	0.0	0.0	0.0	0.0	0.0	0.0	0.0	0.0	0.0	0.0	0.0	0.0	0.0
Pnpla8	67452	symbol	M. musculus	67452	M. musculus	1.0	1.0	1.0	0.0	0.0	0.0	0.0	0.0	0.0	1.0	1.0	1.0	0.0	0.0	0.0	0.0	0.0	0.0	0.0	0.0
Dennd5b	320560	symbol	M. musculus	320560	M. musculus	0.0	0.0	0.0	0.0	0.0	0.0	0.0	0.0	0.0	0.0	0.0	0.0	0.0	0.0	0.0	0.0	0.0	0.0	0.0	0.0
Gm4673	100043823	symbol	M. musculus	100043823	M. musculus	0.0	0.0	0.0	0.0	0.0	0.0	0.0	0.0	0.0	0.0	0.0	0.0	0.0	0.0	0.0	0.0	0.0	0.0	0.0	0.0
Atoh8	71093	symbol	M. musculus	71093	M. musculus	0.0	0.0	0.0	0.0	0.0	0.0	0.0	0.0	0.0	0.0	0.0	0.0	0.0	0.0	0.0	0.0	0.0	0.0	0.0	0.0
Prox1	19130	symbol	M. musculus	19130	M. musculus	0.0	0.0	0.0	1.0	0.0	1.0	0.0	0.0	0.0	0.0	0.0	0.0	0.0	0.0	0.0	0.0	0.0	0.0	0.0	0.0
Klf3	16599	symbol	M. musculus	16599	M. musculus	0.0	0.0	0.0	0.0	0.0	0.0	0.0	0.0	0.0	0.0	0.0	0.0	1.0	0.0	0.0	0.0	0.0	0.0	0.0	0.0
Herpud1	64209	symbol	M. musculus	64209	M. musculus	0.0	0.0	0.0	0.0	0.0	0.0	0.0	0.0	0.0	0.0	0.0	0.0	0.0	0.0	0.0	0.0	0.0	0.0	0.0	0.0
Rora	19883	symbol	M. musculus	19883	M. musculus	0.0	0.0	1.0	0.0	1.0	1.0	0.0	0.0	0.0	0.0	0.0	0.0	0.0	1.0	1.0	0.0	0.0	0.0	0.0	0.0
Dusp2	13537	symbol	M. musculus	13537	M. musculus	0.0	0.0	0.0	0.0	0.0	0.0	0.0	0.0	0.0	0.0	0.0	0.0	0.0	0.0	0.0	0.0	0.0	0.0	0.0	0.0
Shb	230126	symbol	M. musculus	230126	M. musculus	0.0	0.0	0.0	0.0	0.0	0.0	0.0	0.0	0.0	0.0	0.0	0.0	0.0	0.0	0.0	0.0	0.0	0.0	0.0	0.0
Ccrn4l	12457	gene_synonym	M. musculus	12457	M. musculus	0.0	0.0	0.0	0.0	1.0	0.0	0.0	0.0	0.0	0.0	0.0	0.0	0.0	0.0	0.0	0.0	0.0	0.0	0.0	0.0
Gcm1	14531	symbol	M. musculus	14531	M. musculus	0.0	0.0	0.0	0.0	0.0	0.0	0.0	0.0	0.0	0.0	0.0	0.0	0.0	0.0	0.0	0.0	0.0	0.0	0.0	0.0
Slc4a4	54403	symbol	M. musculus	54403	M. musculus	0.0	0.0	0.0	0.0	0.0	1.0	0.0	0.0	0.0	0.0	0.0	1.0	0.0	1.0	0.0	0.0	0.0	0.0	0.0	0.0
Crcp	12909	symbol	M. musculus	12909	M. musculus	0.0	0.0	0.0	0.0	0.0	0.0	0.0	0.0	0.0	0.0	0.0	0.0	0.0	0.0	0.0	0.0	0.0	0.0	0.0	0.0
Zfp281	226442	symbol	M. musculus	226442	M. musculus	0.0	0.0	0.0	0.0	0.0	0.0	0.0	0.0	0.0	0.0	0.0	0.0	0.0	0.0	0.0	0.0	0.0	0.0	0.0	0.0
C4bp-ps1	12270	symbol	M. musculus	12270	M. musculus	0.0	0.0	0.0	0.0	0.0	0.0	0.0	0.0	0.0	0.0	0.0	0.0	0.0	0.0	0.0	0.0	0.0	0.0	0.0	0.0
Slco1a4	28250	symbol	M. musculus	28250	M. musculus	0.0	0.0	0.0	0.0	0.0	0.0	0.0	0.0	0.0	0.0	0.0	1.0	0.0	0.0	0.0	0.0	0.0	0.0	0.0	0.0
Arih2	23807	symbol	M. musculus	23807	M. musculus	0.0	0.0	0.0	0.0	0.0	0.0	0.0	0.0	0.0	0.0	0.0	0.0	0.0	0.0	0.0	0.0	0.0	0.0	0.0	0.0
Ncoa4	27057	symbol	M. musculus	27057	M. musculus	0.0	0.0	0.0	0.0	0.0	0.0	0.0	0.0	0.0	0.0	0.0	0.0	0.0	0.0	0.0	0.0	0.0	0.0	0.0	0.0
Tbc1d8	54610	symbol	M. musculus	54610	M. musculus	0.0	0.0	0.0	0.0	0.0	0.0	0.0	0.0	0.0	0.0	0.0	0.0	0.0	0.0	0.0	0.0	0.0	0.0	0.0	0.0
AF061179						nan	nan	nan	nan	nan	nan	nan	nan	nan	nan	nan	nan	nan	nan	nan	nan	nan	nan	nan	nan
BB237529						nan	nan	nan	nan	nan	nan	nan	nan	nan	nan	nan	nan	nan	nan	nan	nan	nan	nan	nan	nan
Slc25a13	50799	symbol	M. musculus	50799	M. musculus	0.0	1.0	0.0	0.0	1.0	0.0	0.0	0.0	0.0	1.0	0.0	1.0	0.0	1.0	0.0	0.0	0.0	0.0	0.0	0.0
Tmem243	652925	symbol	M. musculus	652925	M. musculus	0.0	0.0	0.0	0.0	0.0	0.0	0.0	0.0	0.0	0.0	0.0	0.0	0.0	0.0	0.0	0.0	0.0	0.0	0.0	0.0
Pitpnm2	19679	symbol	M. musculus	19679	M. musculus	0.0	0.0	0.0	0.0	0.0	0.0	0.0	0.0	0.0	0.0	0.0	1.0	0.0	0.0	0.0	0.0	0.0	0.0	0.0	0.0
Arih1	23806	symbol	M. musculus	23806	M. musculus	0.0	0.0	0.0	0.0	0.0	0.0	0.0	0.0	0.0	0.0	0.0	0.0	0.0	0.0	0.0	0.0	0.0	0.0	0.0	0.0
Znrf3	407821	symbol	M. musculus	407821	M. musculus	0.0	0.0	0.0	0.0	0.0	0.0	0.0	0.0	0.0	0.0	0.0	0.0	0.0	0.0	0.0	0.0	0.0	0.0	0.0	0.0
Gemin2	66603	symbol	M. musculus	66603	M. musculus	0.0	0.0	0.0	0.0	0.0	0.0	0.0	0.0	0.0	0.0	0.0	0.0	0.0	0.0	0.0	0.0	0.0	0.0	0.0	0.0
9430038I01Rik	77252	symbol	M. musculus	77252	M. musculus	0.0	0.0	0.0	0.0	0.0	0.0	0.0	0.0	0.0	0.0	0.0	0.0	0.0	0.0	0.0	0.0	0.0	0.0	0.0	0.0
Ikbkg	16151	symbol	M. musculus	16151	M. musculus	0.0	0.0	0.0	0.0	0.0	0.0	0.0	0.0	0.0	0.0	0.0	0.0	0.0	0.0	0.0	0.0	0.0	0.0	0.0	0.0
Mbd1	17190	symbol	M. musculus	17190	M. musculus	0.0	0.0	0.0	0.0	0.0	0.0	0.0	0.0	0.0	0.0	0.0	0.0	0.0	0.0	0.0	0.0	0.0	0.0	0.0	0.0
Wipf3	330319	symbol	M. musculus	330319	M. musculus	0.0	0.0	0.0	0.0	0.0	0.0	0.0	0.0	0.0	0.0	0.0	0.0	0.0	0.0	0.0	0.0	0.0	0.0	0.0	0.0
Gm4285	100043189	symbol	M. musculus	100043189	M. musculus	0.0	0.0	0.0	0.0	0.0	0.0	0.0	0.0	0.0	0.0	0.0	0.0	0.0	0.0	0.0	0.0	0.0	0.0	0.0	0.0
Pfkfb2	18640	symbol	M. musculus	18640	M. musculus	1.0	1.0	0.0	0.0	1.0	0.0	0.0	0.0	0.0	0.0	0.0	0.0	0.0	1.0	0.0	0.0	0.0	0.0	0.0	0.0
Cyp3a13	13113	symbol	M. musculus	13113	M. musculus	0.0	0.0	0.0	0.0	0.0	0.0	0.0	0.0	0.0	0.0	0.0	0.0	0.0	0.0	0.0	1.0	0.0	0.0	0.0	0.0
Arrdc4	66412	symbol	M. musculus	66412	M. musculus	0.0	0.0	0.0	0.0	0.0	0.0	0.0	0.0	0.0	0.0	0.0	0.0	0.0	0.0	0.0	0.0	0.0	0.0	0.0	0.0
4931408D14Rik	77059	symbol	M. musculus	77059	M. musculus	0.0	0.0	0.0	0.0	0.0	0.0	0.0	0.0	0.0	0.0	0.0	0.0	0.0	0.0	0.0	0.0	0.0	0.0	0.0	0.0
5330406M23Rik	76671	symbol	M. musculus	76671	M. musculus	0.0	0.0	0.0	0.0	0.0	0.0	0.0	0.0	0.0	0.0	0.0	0.0	0.0	0.0	0.0	0.0	0.0	0.0	0.0	0.0
31078802-31079644_R						nan	nan	nan	nan	nan	nan	nan	nan	nan	nan	nan	nan	nan	nan	nan	nan	nan	nan	nan	nan
Kif1b	16561	symbol	M. musculus	16561	M. musculus	0.0	0.0	0.0	0.0	0.0	0.0	0.0	0.0	0.0	0.0	0.0	0.0	0.0	0.0	0.0	0.0	0.0	0.0	0.0	0.0
Zbtb44	235132	symbol	M. musculus	235132	M. musculus	0.0	0.0	0.0	0.0	0.0	0.0	0.0	0.0	0.0	0.0	0.0	0.0	0.0	0.0	0.0	0.0	0.0	0.0	0.0	0.0
Mknk2	17347	symbol	M. musculus	17347	M. musculus	0.0	0.0	0.0	0.0	0.0	0.0	0.0	0.0	0.0	0.0	0.0	0.0	0.0	0.0	0.0	0.0	0.0	0.0	0.0	0.0
Ppara	19013	symbol	M. musculus	19013	M. musculus	1.0	1.0	0.0	1.0	0.0	1.0	0.0	0.0	0.0	0.0	0.0	0.0	1.0	1.0	1.0	0.0	0.0	0.0	0.0	0.0
Slc16a7	20503	symbol	M. musculus	20503	M. musculus	0.0	0.0	0.0	0.0	0.0	0.0	0.0	0.0	0.0	0.0	0.0	1.0	0.0	0.0	0.0	0.0	0.0	0.0	0.0	0.0
Bche	12038	symbol	M. musculus	12038	M. musculus	0.0	0.0	0.0	1.0	0.0	0.0	0.0	0.0	0.0	0.0	0.0	0.0	0.0	0.0	1.0	0.0	0.0	0.0	0.0	0.0
Gaa	14387	symbol	M. musculus	14387	M. musculus	0.0	0.0	0.0	0.0	0.0	0.0	0.0	0.0	0.0	0.0	0.0	0.0	0.0	1.0	0.0	0.0	0.0	0.0	0.0	0.0
Cyp2j9	74519	symbol	M. musculus	74519	M. musculus	1.0	0.0	0.0	0.0	0.0	0.0	0.0	0.0	0.0	0.0	1.0	0.0	0.0	0.0	0.0	0.0	0.0	0.0	0.0	0.0
Brwd1	93871	symbol	M. musculus	93871	M. musculus	0.0	0.0	0.0	0.0	0.0	0.0	0.0	0.0	0.0	0.0	0.0	0.0	0.0	0.0	0.0	0.0	0.0	0.0	0.0	0.0
Lrrc16a	68732	gene_synonym	M. musculus	68732	M. musculus	0.0	0.0	0.0	0.0	1.0	0.0	0.0	0.0	0.0	0.0	0.0	0.0	0.0	0.0	0.0	0.0	0.0	0.0	0.0	0.0
Hnrnpa0	77134	symbol	M. musculus	77134	M. musculus	0.0	0.0	0.0	0.0	0.0	0.0	0.0	0.0	0.0	0.0	0.0	0.0	0.0	0.0	0.0	0.0	0.0	0.0	0.0	0.0
Ivd	56357	symbol	M. musculus	56357	M. musculus	1.0	0.0	0.0	0.0	0.0	0.0	1.0	0.0	0.0	0.0	0.0	0.0	0.0	0.0	0.0	0.0	0.0	0.0	0.0	1.0
Lrit1	239037	symbol	M. musculus	239037	M. musculus	0.0	0.0	0.0	0.0	0.0	0.0	0.0	0.0	0.0	0.0	0.0	0.0	0.0	0.0	0.0	0.0	0.0	0.0	0.0	0.0
Abhd6	66082	symbol	M. musculus	66082	M. musculus	1.0	0.0	0.0	0.0	0.0	1.0	0.0	1.0	0.0	1.0	0.0	0.0	0.0	0.0	0.0	0.0	1.0	0.0	0.0	0.0
Mapk1ip1	69546	symbol	M. musculus	69546	M. musculus	0.0	0.0	0.0	0.0	0.0	0.0	0.0	0.0	0.0	0.0	0.0	0.0	0.0	0.0	0.0	0.0	0.0	0.0	0.0	0.0
Snhg6	73824	symbol	M. musculus	73824	M. musculus	0.0	0.0	0.0	0.0	0.0	0.0	0.0	0.0	0.0	0.0	0.0	0.0	0.0	0.0	0.0	0.0	0.0	0.0	0.0	0.0
Rab14	68365	symbol	M. musculus	68365	M. musculus	0.0	0.0	0.0	0.0	0.0	0.0	0.0	0.0	0.0	0.0	0.0	0.0	0.0	0.0	0.0	0.0	0.0	0.0	0.0	0.0
Vmn1r65	81013	symbol	M. musculus	81013	M. musculus	0.0	0.0	0.0	0.0	0.0	0.0	0.0	0.0	0.0	0.0	0.0	0.0	0.0	0.0	0.0	0.0	0.0	0.0	0.0	0.0
Zfand5	22682	symbol	M. musculus	22682	M. musculus	0.0	0.0	0.0	0.0	0.0	0.0	0.0	0.0	0.0	0.0	0.0	0.0	0.0	0.0	0.0	0.0	0.0	0.0	0.0	0.0
Dusp1	19252	symbol	M. musculus	19252	M. musculus	0.0	0.0	0.0	0.0	0.0	0.0	0.0	0.0	0.0	0.0	0.0	0.0	1.0	0.0	1.0	0.0	0.0	0.0	0.0	0.0
Epb4.1l4aos	69749	gene_synonym	M. musculus	69749	M. musculus	0.0	0.0	0.0	0.0	0.0	0.0	0.0	0.0	0.0	0.0	0.0	0.0	0.0	0.0	0.0	0.0	0.0	0.0	0.0	0.0
Heca	380629	symbol	M. musculus	380629	M. musculus	0.0	0.0	0.0	0.0	0.0	0.0	0.0	0.0	0.0	0.0	0.0	0.0	0.0	0.0	0.0	0.0	0.0	0.0	0.0	0.0
Cbx7	52609	symbol	M. musculus	52609	M. musculus	0.0	0.0	0.0	0.0	0.0	0.0	0.0	0.0	0.0	0.0	0.0	0.0	0.0	0.0	0.0	0.0	0.0	0.0	0.0	0.0
Crbn	58799	symbol	M. musculus	58799	M. musculus	0.0	0.0	0.0	0.0	0.0	0.0	0.0	0.0	0.0	0.0	0.0	0.0	0.0	0.0	0.0	0.0	0.0	0.0	0.0	0.0
Bsdc1	100383	symbol	M. musculus	100383	M. musculus	0.0	0.0	0.0	0.0	0.0	0.0	0.0	0.0	0.0	0.0	0.0	0.0	0.0	0.0	0.0	0.0	0.0	0.0	0.0	0.0
138546641-138558591_F						nan	nan	nan	nan	nan	nan	nan	nan	nan	nan	nan	nan	nan	nan	nan	nan	nan	nan	nan	nan
Gm4129	100042958	symbol	M. musculus	100042958	M. musculus	0.0	0.0	0.0	0.0	0.0	0.0	0.0	0.0	0.0	0.0	0.0	0.0	0.0	0.0	0.0	0.0	0.0	0.0	0.0	0.0
Zfp871	208292	symbol	M. musculus	208292	M. musculus	0.0	0.0	0.0	0.0	0.0	0.0	0.0	0.0	0.0	0.0	0.0	0.0	0.0	0.0	0.0	0.0	0.0	0.0	0.0	0.0
Ric1	226089	symbol	M. musculus	226089	M. musculus	0.0	0.0	0.0	0.0	0.0	0.0	0.0	0.0	0.0	0.0	0.0	0.0	0.0	0.0	0.0	0.0	0.0	0.0	0.0	0.0
chr13						nan	nan	nan	nan	nan	nan	nan	nan	nan	nan	nan	nan	nan	nan	nan	nan	nan	nan	nan	nan
41337973-41379821_R						nan	nan	nan	nan	nan	nan	nan	nan	nan	nan	nan	nan	nan	nan	nan	nan	nan	nan	nan	nan
Igf1os	627270	symbol	M. musculus	627270	M. musculus	0.0	0.0	0.0	0.0	0.0	0.0	0.0	0.0	0.0	0.0	0.0	0.0	0.0	0.0	0.0	0.0	0.0	0.0	0.0	0.0
Klhl24	75785	symbol	M. musculus	75785	M. musculus	0.0	0.0	0.0	0.0	0.0	0.0	0.0	0.0	0.0	0.0	0.0	0.0	0.0	0.0	0.0	0.0	0.0	0.0	0.0	0.0
AI844869	98445	symbol	M. musculus	98445	M. musculus	0.0	0.0	0.0	0.0	0.0	0.0	0.0	0.0	0.0	0.0	0.0	0.0	0.0	0.0	0.0	0.0	0.0	0.0	0.0	0.0
Klf11	194655	symbol	M. musculus	194655	M. musculus	0.0	0.0	0.0	0.0	0.0	0.0	0.0	0.0	0.0	0.0	0.0	0.0	1.0	0.0	0.0	0.0	0.0	0.0	0.0	0.0
Hic2	58180	symbol	M. musculus	58180	M. musculus	0.0	0.0	0.0	0.0	0.0	0.0	0.0	0.0	0.0	0.0	0.0	0.0	0.0	0.0	0.0	0.0	0.0	0.0	0.0	0.0
Arsa	11883	symbol	M. musculus	11883	M. musculus	0.0	0.0	0.0	1.0	0.0	0.0	0.0	0.0	0.0	0.0	0.0	0.0	0.0	0.0	0.0	0.0	0.0	0.0	0.0	0.0
94200051-94200598_R						nan	nan	nan	nan	nan	nan	nan	nan	nan	nan	nan	nan	nan	nan	nan	nan	nan	nan	nan	nan
Fbxo32	67731	symbol	M. musculus	67731	M. musculus	0.0	0.0	0.0	0.0	0.0	0.0	0.0	0.0	0.0	0.0	0.0	0.0	1.0	0.0	1.0	0.0	0.0	0.0	0.0	0.0
Jmy	57748	symbol	M. musculus	57748	M. musculus	0.0	0.0	0.0	1.0	0.0	0.0	0.0	0.0	0.0	0.0	0.0	0.0	0.0	0.0	0.0	0.0	0.0	0.0	0.0	0.0
Josd1	74158	symbol	M. musculus	74158	M. musculus	0.0	0.0	0.0	0.0	0.0	0.0	0.0	0.0	0.0	0.0	0.0	0.0	0.0	0.0	0.0	0.0	0.0	0.0	0.0	0.0
Zfand6	65098	symbol	M. musculus	65098	M. musculus	0.0	0.0	0.0	0.0	0.0	0.0	0.0	0.0	0.0	0.0	0.0	0.0	0.0	0.0	0.0	0.0	0.0	0.0	0.0	0.0
Pank3	211347	symbol	M. musculus	211347	M. musculus	0.0	0.0	0.0	0.0	1.0	0.0	0.0	0.0	0.0	1.0	0.0	0.0	0.0	0.0	0.0	0.0	0.0	0.0	0.0	0.0
2410006H16Rik	69221	symbol	M. musculus	69221	M. musculus	0.0	0.0	0.0	0.0	0.0	0.0	0.0	0.0	0.0	0.0	0.0	0.0	0.0	0.0	0.0	0.0	0.0	0.0	0.0	0.0
Tm4sf4	229302	symbol	M. musculus	229302	M. musculus	0.0	0.0	0.0	0.0	0.0	0.0	0.0	0.0	0.0	0.0	0.0	0.0	0.0	0.0	0.0	0.0	0.0	0.0	0.0	0.0
Rcl1	59028	symbol	M. musculus	59028	M. musculus	0.0	0.0	0.0	0.0	0.0	0.0	0.0	0.0	0.0	0.0	0.0	0.0	0.0	0.0	0.0	0.0	0.0	0.0	0.0	0.0
Ctcflos	74161	symbol	M. musculus	74161	M. musculus	0.0	0.0	0.0	0.0	0.0	0.0	0.0	0.0	0.0	0.0	0.0	0.0	0.0	0.0	0.0	0.0	0.0	0.0	0.0	0.0
Bcl2l11	12125	symbol	M. musculus	12125	M. musculus	0.0	0.0	0.0	0.0	0.0	0.0	0.0	0.0	0.0	0.0	0.0	0.0	0.0	0.0	0.0	0.0	0.0	0.0	0.0	0.0
Irs2	384783	symbol	M. musculus	384783	M. musculus	0.0	0.0	0.0	0.0	0.0	1.0	0.0	0.0	0.0	0.0	0.0	0.0	1.0	1.0	0.0	0.0	0.0	0.0	1.0	0.0
Igfbp1	16006	symbol	M. musculus	16006	M. musculus	0.0	0.0	0.0	0.0	0.0	0.0	0.0	0.0	0.0	0.0	0.0	0.0	1.0	0.0	0.0	0.0	0.0	0.0	0.0	0.0
3110043O21Rik	73205	gene_synonym	M. musculus	73205	M. musculus	0.0	0.0	0.0	0.0	0.0	0.0	0.0	0.0	0.0	0.0	0.0	0.0	0.0	0.0	0.0	0.0	0.0	0.0	0.0	0.0
Acat1	110446	symbol	M. musculus	110446	M. musculus	1.0	0.0	0.0	1.0	1.0	0.0	1.0	0.0	0.0	1.0	1.0	0.0	0.0	0.0	0.0	0.0	0.0	0.0	0.0	0.0
Hadhb	231086	symbol	M. musculus	231086	M. musculus	1.0	0.0	0.0	0.0	0.0	0.0	0.0	0.0	0.0	0.0	0.0	0.0	0.0	0.0	1.0	0.0	0.0	0.0	0.0	0.0
Acadm	11364	symbol	M. musculus	11364	M. musculus	1.0	0.0	0.0	1.0	0.0	1.0	0.0	0.0	1.0	0.0	0.0	0.0	0.0	1.0	0.0	0.0	0.0	1.0	0.0	1.0
Gstt2	14872	symbol	M. musculus	14872	M. musculus	0.0	0.0	0.0	0.0	1.0	0.0	0.0	0.0	1.0	0.0	0.0	0.0	0.0	0.0	0.0	0.0	0.0	0.0	0.0	0.0
Gyk	14933	gene_synonym	M. musculus	14933	M. musculus	1.0	0.0	0.0	0.0	0.0	1.0	0.0	1.0	0.0	1.0	0.0	0.0	0.0	1.0	0.0	1.0	0.0	0.0	0.0	0.0
Arel1	68497	symbol	M. musculus	68497	M. musculus	0.0	0.0	0.0	0.0	0.0	0.0	0.0	0.0	0.0	0.0	0.0	0.0	0.0	0.0	0.0	0.0	0.0	0.0	0.0	0.0
chr7						nan	nan	nan	nan	nan	nan	nan	nan	nan	nan	nan	nan	nan	nan	nan	nan	nan	nan	nan	nan
144563845-144603732_R						nan	nan	nan	nan	nan	nan	nan	nan	nan	nan	nan	nan	nan	nan	nan	nan	nan	nan	nan	nan
Wrnip1	78903	symbol	M. musculus	78903	M. musculus	0.0	0.0	0.0	0.0	0.0	0.0	0.0	0.0	0.0	0.0	0.0	0.0	0.0	0.0	0.0	0.0	0.0	0.0	0.0	0.0
Mir22hg	100042498	symbol	M. musculus	100042498	M. musculus	0.0	0.0	0.0	0.0	0.0	0.0	0.0	0.0	0.0	0.0	0.0	0.0	0.0	0.0	0.0	0.0	0.0	0.0	0.0	0.0
Zfp36l2	12193	symbol	M. musculus	12193	M. musculus	0.0	0.0	0.0	0.0	0.0	0.0	0.0	0.0	0.0	0.0	0.0	0.0	1.0	0.0	1.0	0.0	0.0	0.0	0.0	0.0
Cpeb4	67579	symbol	M. musculus	67579	M. musculus	0.0	0.0	0.0	1.0	0.0	0.0	0.0	0.0	0.0	0.0	0.0	0.0	0.0	0.0	0.0	0.0	0.0	0.0	0.0	0.0
Lor	16939	gene_synonym	M. musculus	16939	M. musculus	0.0	0.0	0.0	0.0	0.0	0.0	0.0	0.0	0.0	0.0	0.0	0.0	0.0	0.0	0.0	0.0	0.0	0.0	0.0	0.0
AV112998						nan	nan	nan	nan	nan	nan	nan	nan	nan	nan	nan	nan	nan	nan	nan	nan	nan	nan	nan	nan
Btg1	12226	symbol	M. musculus	12226	M. musculus	0.0	0.0	0.0	0.0	0.0	0.0	0.0	0.0	0.0	0.0	0.0	0.0	1.0	0.0	0.0	0.0	0.0	0.0	0.0	0.0
Cpeb2	231207	symbol	M. musculus	231207	M. musculus	0.0	0.0	0.0	0.0	0.0	0.0	0.0	0.0	0.0	0.0	0.0	0.0	1.0	0.0	0.0	0.0	0.0	0.0	0.0	0.0
Tfdp2	211586	symbol	M. musculus	211586	M. musculus	0.0	0.0	0.0	0.0	0.0	0.0	0.0	0.0	0.0	0.0	0.0	0.0	0.0	0.0	0.0	0.0	0.0	0.0	0.0	0.0
AU022252	230696	symbol	M. musculus	230696	M. musculus	0.0	0.0	0.0	0.0	0.0	0.0	0.0	0.0	0.0	0.0	0.0	0.0	0.0	0.0	0.0	0.0	0.0	0.0	0.0	0.0
Agtr1a	11607	symbol	M. musculus	11607	M. musculus	0.0	0.0	0.0	0.0	0.0	1.0	0.0	0.0	0.0	0.0	0.0	0.0	1.0	0.0	1.0	0.0	0.0	0.0	0.0	0.0
Tmem131	56030	symbol	M. musculus	56030	M. musculus	0.0	0.0	0.0	0.0	0.0	0.0	0.0	0.0	0.0	0.0	0.0	0.0	0.0	0.0	0.0	0.0	0.0	0.0	0.0	0.0
Pus10	74467	symbol	M. musculus	74467	M. musculus	0.0	0.0	0.0	0.0	0.0	0.0	0.0	0.0	0.0	0.0	0.0	0.0	0.0	0.0	0.0	0.0	0.0	0.0	0.0	0.0
Cmbl	69574	symbol	M. musculus	69574	M. musculus	0.0	0.0	0.0	0.0	0.0	0.0	0.0	0.0	0.0	0.0	0.0	0.0	0.0	0.0	0.0	0.0	0.0	0.0	0.0	0.0
Nfe2l1	18023	symbol	M. musculus	18023	M. musculus	0.0	0.0	1.0	0.0	1.0	1.0	0.0	0.0	1.0	0.0	0.0	1.0	0.0	1.0	1.0	1.0	0.0	0.0	0.0	1.0
Ell2	192657	symbol	M. musculus	192657	M. musculus	0.0	0.0	0.0	0.0	0.0	0.0	0.0	0.0	0.0	0.0	0.0	0.0	0.0	0.0	0.0	0.0	0.0	0.0	0.0	0.0
Fam107b	66540	symbol	M. musculus	66540	M. musculus	0.0	0.0	0.0	0.0	0.0	0.0	0.0	0.0	0.0	0.0	0.0	0.0	0.0	0.0	0.0	0.0	0.0	0.0	0.0	0.0
Ptp4a1	19243	symbol	M. musculus	19243	M. musculus	0.0	0.0	0.0	0.0	0.0	0.0	0.0	0.0	0.0	0.0	0.0	0.0	0.0	0.0	0.0	0.0	0.0	0.0	0.0	0.0
Slc8b1	170756	symbol	M. musculus	170756	M. musculus	0.0	0.0	0.0	0.0	0.0	0.0	0.0	0.0	0.0	0.0	0.0	0.0	0.0	0.0	0.0	0.0	0.0	0.0	0.0	0.0
Junb	16477	symbol	M. musculus	16477	M. musculus	0.0	0.0	0.0	0.0	0.0	0.0	0.0	0.0	0.0	0.0	0.0	0.0	0.0	0.0	1.0	0.0	0.0	0.0	0.0	0.0
Dmtn	13829	symbol	M. musculus	13829	M. musculus	0.0	0.0	0.0	0.0	0.0	0.0	0.0	0.0	0.0	0.0	0.0	0.0	1.0	0.0	0.0	0.0	0.0	0.0	0.0	0.0
9530083O12Rik	319610	symbol	M. musculus	319610	M. musculus	0.0	0.0	0.0	0.0	0.0	0.0	0.0	0.0	0.0	0.0	0.0	0.0	0.0	0.0	0.0	0.0	0.0	0.0	0.0	0.0
Capza1	12340	symbol	M. musculus	12340	M. musculus	0.0	0.0	0.0	0.0	0.0	0.0	0.0	0.0	0.0	0.0	0.0	0.0	0.0	0.0	0.0	0.0	0.0	0.0	0.0	0.0
Arhgef15	442801	symbol	M. musculus	442801	M. musculus	0.0	0.0	0.0	0.0	0.0	0.0	0.0	0.0	0.0	0.0	0.0	0.0	0.0	0.0	0.0	0.0	0.0	0.0	0.0	0.0
chr5						nan	nan	nan	nan	nan	nan	nan	nan	nan	nan	nan	nan	nan	nan	nan	nan	nan	nan	nan	nan
52461266-52541416_R						nan	nan	nan	nan	nan	nan	nan	nan	nan	nan	nan	nan	nan	nan	nan	nan	nan	nan	nan	nan
92040526-92041319_F						nan	nan	nan	nan	nan	nan	nan	nan	nan	nan	nan	nan	nan	nan	nan	nan	nan	nan	nan	nan
Synpo2l	68760	symbol	M. musculus	68760	M. musculus	0.0	0.0	0.0	0.0	0.0	0.0	0.0	0.0	0.0	0.0	0.0	0.0	0.0	0.0	0.0	0.0	0.0	0.0	0.0	0.0
Psme3	19192	symbol	M. musculus	19192	M. musculus	0.0	0.0	0.0	0.0	0.0	0.0	0.0	0.0	0.0	0.0	0.0	0.0	0.0	0.0	0.0	0.0	0.0	0.0	0.0	0.0
Terf2ip	57321	symbol	M. musculus	57321	M. musculus	0.0	0.0	0.0	0.0	0.0	0.0	0.0	0.0	0.0	0.0	0.0	0.0	0.0	0.0	0.0	0.0	0.0	0.0	0.0	0.0
1700110I01Rik	73549	symbol	M. musculus	73549	M. musculus	0.0	0.0	0.0	0.0	0.0	0.0	0.0	0.0	0.0	0.0	0.0	0.0	0.0	0.0	0.0	0.0	0.0	0.0	0.0	0.0
A_55_P2726391						nan	nan	nan	nan	nan	nan	nan	nan	nan	nan	nan	nan	nan	nan	nan	nan	nan	nan	nan	nan
A530006G24Rik	381384	symbol	M. musculus	381384	M. musculus	0.0	0.0	0.0	0.0	0.0	0.0	0.0	0.0	0.0	0.0	0.0	0.0	0.0	0.0	0.0	0.0	0.0	0.0	0.0	0.0
Gm10576	100038646	symbol	M. musculus	100038646	M. musculus	0.0	0.0	0.0	0.0	0.0	0.0	0.0	0.0	0.0	0.0	0.0	0.0	0.0	0.0	0.0	0.0	0.0	0.0	0.0	0.0
Il15ra	16169	symbol	M. musculus	16169	M. musculus	0.0	0.0	0.0	1.0	0.0	0.0	0.0	0.0	0.0	0.0	0.0	0.0	0.0	0.0	0.0	0.0	0.0	0.0	0.0	0.0
47313842-47315840_F						nan	nan	nan	nan	nan	nan	nan	nan	nan	nan	nan	nan	nan	nan	nan	nan	nan	nan	nan	nan
Rhox4g	664608	symbol	M. musculus	664608	M. musculus	0.0	0.0	0.0	0.0	0.0	0.0	0.0	0.0	0.0	0.0	0.0	0.0	0.0	0.0	0.0	0.0	0.0	0.0	0.0	0.0
2310002F09Rik	100504720	symbol	M. musculus	100504720	M. musculus	0.0	0.0	0.0	0.0	0.0	0.0	0.0	0.0	0.0	0.0	0.0	0.0	0.0	0.0	0.0	0.0	0.0	0.0	0.0	0.0
Mms22l	212377	symbol	M. musculus	212377	M. musculus	0.0	0.0	0.0	0.0	0.0	0.0	0.0	0.0	0.0	0.0	0.0	0.0	0.0	0.0	0.0	0.0	0.0	0.0	0.0	0.0
Gm13562	115489442	symbol	M. musculus	115489442	M. musculus	0.0	0.0	0.0	0.0	0.0	0.0	0.0	0.0	0.0	0.0	0.0	0.0	0.0	0.0	0.0	0.0	0.0	0.0	0.0	0.0
Plekhg3	263406	symbol	M. musculus	263406	M. musculus	0.0	0.0	0.0	0.0	0.0	0.0	0.0	0.0	0.0	0.0	0.0	0.0	0.0	0.0	0.0	0.0	0.0	0.0	0.0	0.0
Btn1a1	12231	symbol	M. musculus	12231	M. musculus	0.0	0.0	0.0	0.0	0.0	0.0	0.0	0.0	0.0	0.0	0.0	0.0	0.0	0.0	0.0	0.0	0.0	0.0	0.0	0.0
Igsf9	93842	symbol	M. musculus	93842	M. musculus	0.0	0.0	0.0	0.0	0.0	0.0	0.0	0.0	0.0	0.0	0.0	0.0	0.0	0.0	0.0	0.0	0.0	0.0	0.0	0.0
Ms4a4c	64380	symbol	M. musculus	64380	M. musculus	0.0	0.0	0.0	0.0	0.0	0.0	0.0	0.0	0.0	0.0	0.0	0.0	0.0	0.0	0.0	0.0	0.0	0.0	0.0	0.0
Eya1	14048	symbol	M. musculus	14048	M. musculus	0.0	0.0	0.0	0.0	0.0	0.0	0.0	0.0	0.0	0.0	0.0	0.0	0.0	0.0	0.0	0.0	0.0	0.0	0.0	0.0
E130314K07Rik	320483	symbol	M. musculus	320483	M. musculus	0.0	0.0	0.0	0.0	0.0	0.0	0.0	0.0	0.0	0.0	0.0	0.0	0.0	0.0	0.0	0.0	0.0	0.0	0.0	0.0
Serpinb8	20725	symbol	M. musculus	20725	M. musculus	0.0	0.0	0.0	0.0	0.0	0.0	0.0	0.0	0.0	0.0	0.0	0.0	0.0	0.0	0.0	0.0	0.0	0.0	0.0	0.0
Fam219a	71901	symbol	M. musculus	71901	M. musculus	0.0	0.0	0.0	0.0	0.0	0.0	0.0	0.0	0.0	0.0	0.0	0.0	0.0	0.0	0.0	0.0	0.0	0.0	0.0	0.0
Gm10405	100038366	symbol	M. musculus	100038366	M. musculus	0.0	0.0	0.0	0.0	0.0	0.0	0.0	0.0	0.0	0.0	0.0	0.0	0.0	0.0	0.0	0.0	0.0	0.0	0.0	0.0
Gm6994	629678	symbol	M. musculus	629678	M. musculus	0.0	0.0	0.0	0.0	0.0	0.0	0.0	0.0	0.0	0.0	0.0	0.0	0.0	0.0	0.0	0.0	0.0	0.0	0.0	0.0
Bpifc	270757	symbol	M. musculus	270757	M. musculus	0.0	0.0	0.0	0.0	0.0	0.0	0.0	0.0	0.0	0.0	0.0	0.0	0.0	0.0	0.0	0.0	0.0	0.0	0.0	0.0
Sema4c	20353	symbol	M. musculus	20353	M. musculus	0.0	0.0	0.0	0.0	0.0	0.0	0.0	0.0	0.0	0.0	0.0	0.0	0.0	0.0	0.0	0.0	0.0	0.0	0.0	0.0
Mcam	84004	symbol	M. musculus	84004	M. musculus	0.0	0.0	0.0	0.0	0.0	0.0	0.0	0.0	0.0	0.0	0.0	0.0	0.0	0.0	0.0	0.0	0.0	0.0	0.0	0.0
Itsn1	16443	symbol	M. musculus	16443	M. musculus	0.0	0.0	0.0	0.0	0.0	0.0	0.0	0.0	0.0	0.0	0.0	0.0	0.0	0.0	0.0	0.0	0.0	0.0	0.0	0.0
Atxn7	246103	symbol	M. musculus	246103	M. musculus	0.0	0.0	0.0	0.0	0.0	0.0	0.0	0.0	0.0	0.0	0.0	0.0	0.0	0.0	0.0	0.0	0.0	0.0	0.0	0.0
Trim25	217069	symbol	M. musculus	217069	M. musculus	0.0	0.0	0.0	1.0	0.0	0.0	0.0	0.0	0.0	0.0	0.0	0.0	0.0	0.0	0.0	0.0	0.0	0.0	0.0	0.0
Hs3st2	195646	symbol	M. musculus	195646	M. musculus	0.0	0.0	0.0	0.0	0.0	0.0	0.0	0.0	0.0	0.0	0.0	0.0	0.0	0.0	0.0	0.0	0.0	0.0	0.0	0.0
Gm626	268729	gene_synonym	M. musculus	268729	M. musculus	0.0	0.0	0.0	0.0	0.0	0.0	0.0	0.0	0.0	0.0	0.0	0.0	0.0	0.0	0.0	0.0	0.0	0.0	0.0	0.0
Srek1	218543	symbol	M. musculus	218543	M. musculus	0.0	0.0	0.0	0.0	0.0	0.0	0.0	0.0	0.0	0.0	0.0	0.0	0.0	0.0	0.0	0.0	0.0	0.0	0.0	0.0
Tmem239	66766	symbol	M. musculus	66766	M. musculus	0.0	0.0	0.0	0.0	0.0	0.0	0.0	0.0	0.0	0.0	0.0	0.0	0.0	0.0	0.0	0.0	0.0	0.0	0.0	0.0
Ifitm7	74482	symbol	M. musculus	74482	M. musculus	0.0	0.0	0.0	0.0	0.0	0.0	0.0	0.0	0.0	0.0	0.0	0.0	0.0	0.0	0.0	0.0	0.0	0.0	0.0	0.0
Pdp2	382051	symbol	M. musculus	382051	M. musculus	0.0	0.0	0.0	0.0	0.0	0.0	0.0	0.0	0.0	0.0	0.0	0.0	0.0	0.0	0.0	0.0	0.0	0.0	0.0	0.0
Ung	22256	symbol	M. musculus	22256	M. musculus	0.0	0.0	0.0	0.0	0.0	0.0	0.0	0.0	0.0	0.0	0.0	0.0	0.0	0.0	0.0	0.0	0.0	0.0	0.0	0.0
Ldlrad3	241576	symbol	M. musculus	241576	M. musculus	0.0	0.0	0.0	0.0	0.0	0.0	0.0	0.0	0.0	0.0	0.0	0.0	0.0	0.0	0.0	0.0	0.0	0.0	0.0	0.0
Sgsh	27029	symbol	M. musculus	27029	M. musculus	0.0	0.0	0.0	0.0	0.0	0.0	0.0	0.0	0.0	0.0	0.0	0.0	0.0	0.0	0.0	0.0	0.0	0.0	0.0	0.0
Arl6ip6	65103	symbol	M. musculus	65103	M. musculus	0.0	0.0	0.0	0.0	0.0	0.0	0.0	0.0	0.0	0.0	0.0	0.0	0.0	0.0	0.0	0.0	0.0	0.0	0.0	0.0
Sp110	109032	symbol	M. musculus	109032	M. musculus	0.0	0.0	0.0	0.0	0.0	0.0	0.0	0.0	0.0	0.0	0.0	0.0	0.0	0.0	0.0	0.0	0.0	0.0	0.0	0.0
Ephb3	13845	symbol	M. musculus	13845	M. musculus	0.0	0.0	0.0	0.0	0.0	0.0	0.0	0.0	0.0	0.0	0.0	0.0	0.0	0.0	0.0	0.0	0.0	0.0	0.0	0.0
Zcchc9	69085	symbol	M. musculus	69085	M. musculus	0.0	0.0	0.0	0.0	0.0	0.0	0.0	0.0	0.0	0.0	0.0	0.0	0.0	0.0	0.0	0.0	0.0	0.0	0.0	0.0
I730030J21Rik	619313	symbol	M. musculus	619313	M. musculus	0.0	0.0	0.0	0.0	0.0	0.0	0.0	0.0	0.0	0.0	0.0	0.0	0.0	0.0	0.0	0.0	0.0	0.0	0.0	0.0
Mtfr2	71804	symbol	M. musculus	71804	M. musculus	0.0	0.0	0.0	0.0	0.0	0.0	0.0	0.0	0.0	0.0	0.0	0.0	0.0	0.0	0.0	0.0	0.0	0.0	0.0	0.0
Hemgn	93966	symbol	M. musculus	93966	M. musculus	0.0	0.0	0.0	0.0	0.0	0.0	0.0	0.0	0.0	0.0	0.0	0.0	0.0	0.0	0.0	0.0	0.0	0.0	0.0	0.0
Wdr89	72338	symbol	M. musculus	72338	M. musculus	0.0	0.0	0.0	0.0	0.0	0.0	0.0	0.0	0.0	0.0	0.0	0.0	0.0	0.0	0.0	0.0	0.0	0.0	0.0	0.0
Pak4	70584	symbol	M. musculus	70584	M. musculus	0.0	0.0	0.0	1.0	0.0	0.0	0.0	0.0	0.0	0.0	0.0	0.0	0.0	0.0	0.0	0.0	0.0	0.0	0.0	0.0
Nrp2	18187	symbol	M. musculus	18187	M. musculus	0.0	0.0	0.0	0.0	0.0	0.0	0.0	0.0	0.0	0.0	0.0	0.0	0.0	0.0	0.0	0.0	0.0	0.0	0.0	0.0
Cyp2u1	71519	symbol	M. musculus	71519	M. musculus	1.0	0.0	0.0	0.0	0.0	0.0	0.0	0.0	0.0	0.0	1.0	0.0	0.0	0.0	0.0	1.0	0.0	0.0	0.0	0.0
AK089156						nan	nan	nan	nan	nan	nan	nan	nan	nan	nan	nan	nan	nan	nan	nan	nan	nan	nan	nan	nan
1810044D09Rik	69798	symbol	M. musculus	69798	M. musculus	0.0	0.0	0.0	0.0	0.0	0.0	0.0	0.0	0.0	0.0	0.0	0.0	0.0	0.0	0.0	0.0	0.0	0.0	0.0	0.0
Lincpint	232685	gene_synonym	M. musculus	232685	M. musculus	0.0	0.0	0.0	0.0	0.0	0.0	0.0	0.0	0.0	0.0	0.0	0.0	0.0	0.0	0.0	0.0	0.0	0.0	0.0	0.0
Hnf4aos	68314	symbol	M. musculus	68314	M. musculus	0.0	0.0	0.0	0.0	0.0	0.0	0.0	0.0	0.0	0.0	0.0	0.0	0.0	0.0	0.0	0.0	0.0	0.0	0.0	0.0
Dpys	64705	symbol	M. musculus	64705	M. musculus	0.0	0.0	0.0	0.0	1.0	0.0	1.0	0.0	0.0	0.0	0.0	0.0	0.0	0.0	0.0	0.0	0.0	0.0	0.0	0.0
Hps4	192232	symbol	M. musculus	192232	M. musculus	0.0	0.0	0.0	0.0	0.0	0.0	0.0	0.0	0.0	0.0	0.0	0.0	0.0	0.0	0.0	0.0	0.0	0.0	0.0	0.0
Grn	14824	symbol	M. musculus	14824	M. musculus	0.0	0.0	0.0	0.0	0.0	0.0	0.0	0.0	0.0	0.0	0.0	0.0	0.0	0.0	0.0	0.0	0.0	0.0	0.0	0.0
Wbp1l	226178	symbol	M. musculus	226178	M. musculus	0.0	0.0	0.0	0.0	0.0	0.0	0.0	0.0	0.0	0.0	0.0	0.0	0.0	0.0	0.0	0.0	0.0	0.0	0.0	0.0
Etfdh	66841	symbol	M. musculus	66841	M. musculus	1.0	0.0	0.0	0.0	0.0	0.0	0.0	0.0	0.0	0.0	0.0	0.0	0.0	0.0	0.0	0.0	0.0	0.0	0.0	1.0
Caln1	140904	symbol	M. musculus	140904	M. musculus	0.0	0.0	0.0	0.0	0.0	0.0	0.0	0.0	0.0	0.0	0.0	0.0	0.0	0.0	0.0	0.0	0.0	0.0	0.0	0.0
Mmd	67468	symbol	M. musculus	67468	M. musculus	0.0	0.0	0.0	0.0	0.0	0.0	0.0	0.0	0.0	0.0	0.0	0.0	0.0	0.0	0.0	0.0	0.0	0.0	0.0	0.0
Irf2bp2	270110	symbol	M. musculus	270110	M. musculus	0.0	0.0	0.0	0.0	0.0	0.0	0.0	0.0	0.0	0.0	0.0	0.0	0.0	0.0	0.0	0.0	0.0	0.0	0.0	0.0
Gns	75612	symbol	M. musculus	75612	M. musculus	0.0	0.0	0.0	0.0	0.0	0.0	0.0	0.0	0.0	0.0	0.0	0.0	0.0	0.0	0.0	0.0	0.0	0.0	0.0	0.0
Gabarapl1	57436	symbol	M. musculus	57436	M. musculus	0.0	0.0	0.0	1.0	0.0	0.0	0.0	0.0	0.0	0.0	0.0	0.0	0.0	1.0	0.0	0.0	0.0	0.0	0.0	0.0
Fnip1	216742	symbol	M. musculus	216742	M. musculus	0.0	0.0	0.0	1.0	0.0	0.0	0.0	0.0	0.0	0.0	0.0	0.0	0.0	0.0	0.0	0.0	0.0	0.0	0.0	0.0
Cnppd1	69171	symbol	M. musculus	69171	M. musculus	0.0	0.0	0.0	0.0	0.0	0.0	0.0	0.0	0.0	0.0	0.0	0.0	0.0	0.0	0.0	0.0	0.0	0.0	0.0	0.0
Ppp1r3g	76487	symbol	M. musculus	76487	M. musculus	0.0	0.0	0.0	0.0	0.0	1.0	0.0	0.0	0.0	0.0	0.0	0.0	0.0	1.0	0.0	0.0	0.0	0.0	0.0	0.0
Slc25a33	70556	symbol	M. musculus	70556	M. musculus	0.0	0.0	0.0	0.0	0.0	0.0	0.0	0.0	0.0	0.0	0.0	0.0	1.0	0.0	0.0	0.0	0.0	0.0	0.0	0.0
chr2						nan	nan	nan	nan	nan	nan	nan	nan	nan	nan	nan	nan	nan	nan	nan	nan	nan	nan	nan	nan
59235155-59242518_F						nan	nan	nan	nan	nan	nan	nan	nan	nan	nan	nan	nan	nan	nan	nan	nan	nan	nan	nan	nan
Lmbr1l	74775	symbol	M. musculus	74775	M. musculus	0.0	0.0	0.0	0.0	0.0	0.0	0.0	0.0	0.0	0.0	0.0	0.0	0.0	0.0	0.0	0.0	0.0	0.0	0.0	0.0
chr17						nan	nan	nan	nan	nan	nan	nan	nan	nan	nan	nan	nan	nan	nan	nan	nan	nan	nan	nan	nan
26911397-26917047_F						nan	nan	nan	nan	nan	nan	nan	nan	nan	nan	nan	nan	nan	nan	nan	nan	nan	nan	nan	nan
26911032-26912366_F						nan	nan	nan	nan	nan	nan	nan	nan	nan	nan	nan	nan	nan	nan	nan	nan	nan	nan	nan	nan
Ppp1r15a	17872	symbol	M. musculus	17872	M. musculus	0.0	0.0	0.0	0.0	0.0	0.0	0.0	0.0	0.0	0.0	0.0	0.0	0.0	0.0	0.0	0.0	0.0	0.0	0.0	0.0
Tcp11l2	216198	symbol	M. musculus	216198	M. musculus	0.0	0.0	0.0	0.0	0.0	0.0	0.0	0.0	0.0	0.0	0.0	0.0	0.0	0.0	0.0	0.0	0.0	0.0	0.0	0.0
Pnrc1	108767	symbol	M. musculus	108767	M. musculus	0.0	0.0	0.0	0.0	0.0	0.0	0.0	0.0	0.0	0.0	0.0	0.0	0.0	0.0	0.0	0.0	0.0	0.0	0.0	0.0
Zkscan1	74570	symbol	M. musculus	74570	M. musculus	0.0	0.0	0.0	0.0	0.0	0.0	0.0	0.0	0.0	0.0	0.0	0.0	0.0	0.0	0.0	0.0	0.0	0.0	0.0	0.0
Trib3	228775	symbol	M. musculus	228775	M. musculus	0.0	0.0	0.0	0.0	0.0	1.0	0.0	0.0	0.0	0.0	0.0	0.0	1.0	0.0	0.0	0.0	0.0	0.0	0.0	0.0
Calcoco1	67488	symbol	M. musculus	67488	M. musculus	0.0	0.0	0.0	0.0	0.0	0.0	0.0	0.0	0.0	0.0	0.0	0.0	1.0	0.0	1.0	0.0	0.0	0.0	0.0	0.0
Egr1	13653	symbol	M. musculus	13653	M. musculus	0.0	0.0	0.0	0.0	0.0	1.0	0.0	0.0	0.0	0.0	0.0	0.0	1.0	0.0	0.0	0.0	0.0	0.0	0.0	1.0
Lpin2	64898	symbol	M. musculus	64898	M. musculus	1.0	0.0	0.0	0.0	0.0	0.0	0.0	1.0	0.0	1.0	0.0	0.0	1.0	0.0	0.0	0.0	0.0	0.0	0.0	0.0
Angptl4	57875	symbol	M. musculus	57875	M. musculus	0.0	0.0	1.0	1.0	0.0	1.0	0.0	0.0	0.0	0.0	0.0	0.0	0.0	0.0	0.0	0.0	0.0	0.0	0.0	0.0
Hmgcs2	15360	symbol	M. musculus	15360	M. musculus	0.0	1.0	0.0	1.0	1.0	0.0	0.0	0.0	0.0	1.0	1.0	0.0	1.0	0.0	1.0	1.0	0.0	0.0	0.0	0.0
AK087353						nan	nan	nan	nan	nan	nan	nan	nan	nan	nan	nan	nan	nan	nan	nan	nan	nan	nan	nan	nan
Dclre1b	140917	symbol	M. musculus	140917	M. musculus	0.0	0.0	0.0	0.0	0.0	0.0	0.0	0.0	0.0	0.0	0.0	0.0	0.0	0.0	0.0	0.0	0.0	0.0	0.0	0.0
Gm32117	102634569	symbol	M. musculus	102634569	M. musculus	0.0	0.0	0.0	0.0	0.0	0.0	0.0	0.0	0.0	0.0	0.0	0.0	0.0	0.0	0.0	0.0	0.0	0.0	0.0	0.0
Atg2b	76559	symbol	M. musculus	76559	M. musculus	0.0	0.0	0.0	0.0	0.0	0.0	0.0	0.0	0.0	0.0	0.0	1.0	0.0	1.0	0.0	0.0	0.0	0.0	0.0	0.0
Hist1h4c	319155	gene_synonym	M. musculus	319155	M. musculus	0.0	0.0	0.0	0.0	0.0	0.0	0.0	0.0	0.0	0.0	0.0	0.0	0.0	0.0	0.0	0.0	0.0	0.0	0.0	0.0
Ccdc144b	241943	gene_synonym	M. musculus	241943	M. musculus	0.0	0.0	0.0	0.0	0.0	0.0	0.0	0.0	0.0	0.0	0.0	0.0	0.0	0.0	0.0	0.0	0.0	0.0	0.0	0.0
Acsm3	20216	symbol	M. musculus	20216	M. musculus	1.0	1.0	0.0	0.0	1.0	0.0	0.0	0.0	0.0	1.0	0.0	0.0	0.0	0.0	0.0	0.0	0.0	0.0	0.0	0.0
Npc1	18145	symbol	M. musculus	18145	M. musculus	1.0	1.0	1.0	0.0	0.0	0.0	0.0	0.0	0.0	0.0	0.0	1.0	1.0	1.0	1.0	1.0	0.0	0.0	1.0	0.0
Pi4ka	224020	symbol	M. musculus	224020	M. musculus	0.0	0.0	0.0	0.0	0.0	0.0	0.0	0.0	0.0	1.0	0.0	0.0	0.0	0.0	0.0	0.0	0.0	0.0	0.0	0.0
Braf	109880	symbol	M. musculus	109880	M. musculus	0.0	0.0	0.0	0.0	0.0	0.0	0.0	0.0	0.0	0.0	0.0	0.0	1.0	0.0	0.0	0.0	0.0	0.0	0.0	0.0
Acadvl	11370	symbol	M. musculus	11370	M. musculus	1.0	0.0	0.0	0.0	0.0	1.0	0.0	0.0	0.0	0.0	0.0	0.0	0.0	0.0	0.0	0.0	0.0	0.0	0.0	1.0
Kcnn2	140492	symbol	M. musculus	140492	M. musculus	0.0	0.0	0.0	0.0	0.0	0.0	0.0	0.0	0.0	0.0	0.0	0.0	0.0	0.0	0.0	0.0	0.0	0.0	0.0	0.0
Slc2a1	20525	symbol	M. musculus	20525	M. musculus	0.0	0.0	0.0	1.0	1.0	0.0	0.0	0.0	0.0	1.0	0.0	1.0	1.0	0.0	0.0	0.0	0.0	0.0	0.0	0.0
C730014E05Rik	105246089	symbol	M. musculus	105246089	M. musculus	0.0	0.0	0.0	0.0	0.0	0.0	0.0	0.0	0.0	0.0	0.0	0.0	0.0	0.0	0.0	0.0	0.0	0.0	0.0	0.0
AI643350						nan	nan	nan	nan	nan	nan	nan	nan	nan	nan	nan	nan	nan	nan	nan	nan	nan	nan	nan	nan
Meig1	104362	symbol	M. musculus	104362	M. musculus	0.0	0.0	0.0	0.0	0.0	0.0	0.0	0.0	0.0	0.0	0.0	0.0	0.0	0.0	0.0	0.0	0.0	0.0	0.0	0.0
Rufy4	435626	symbol	M. musculus	435626	M. musculus	0.0	0.0	0.0	0.0	0.0	0.0	0.0	0.0	0.0	0.0	0.0	0.0	0.0	0.0	0.0	0.0	0.0	0.0	0.0	0.0
Erbb2ip	59079	gene_synonym	M. musculus	59079	M. musculus	0.0	0.0	0.0	0.0	0.0	0.0	0.0	0.0	0.0	0.0	0.0	0.0	0.0	0.0	0.0	0.0	0.0	0.0	0.0	0.0
Smad9	55994	symbol	M. musculus	55994	M. musculus	0.0	0.0	0.0	0.0	0.0	0.0	0.0	0.0	0.0	0.0	0.0	0.0	0.0	0.0	0.0	0.0	0.0	0.0	0.0	0.0
Jun	16476	symbol	M. musculus	16476	M. musculus	0.0	0.0	0.0	1.0	0.0	0.0	0.0	0.0	0.0	0.0	0.0	0.0	1.0	0.0	1.0	0.0	0.0	0.0	0.0	0.0
Krt23	94179	symbol	M. musculus	94179	M. musculus	0.0	0.0	0.0	0.0	0.0	0.0	0.0	0.0	0.0	0.0	0.0	0.0	0.0	0.0	0.0	0.0	0.0	0.0	0.0	0.0
Impact	16210	symbol	M. musculus	16210	M. musculus	0.0	0.0	0.0	1.0	0.0	0.0	0.0	0.0	0.0	0.0	0.0	0.0	0.0	0.0	0.0	0.0	0.0	0.0	0.0	0.0
Klf10	21847	symbol	M. musculus	21847	M. musculus	0.0	0.0	0.0	1.0	0.0	0.0	0.0	0.0	0.0	0.0	0.0	0.0	0.0	0.0	0.0	0.0	0.0	0.0	0.0	0.0
chr19						nan	nan	nan	nan	nan	nan	nan	nan	nan	nan	nan	nan	nan	nan	nan	nan	nan	nan	nan	nan
5834117-5835940_R						nan	nan	nan	nan	nan	nan	nan	nan	nan	nan	nan	nan	nan	nan	nan	nan	nan	nan	nan	nan
Retsat	67442	symbol	M. musculus	67442	M. musculus	0.0	0.0	0.0	0.0	0.0	0.0	0.0	0.0	0.0	0.0	1.0	0.0	0.0	0.0	0.0	1.0	0.0	0.0	0.0	0.0
Acot1	26897	symbol	M. musculus	26897	M. musculus	1.0	0.0	0.0	0.0	1.0	0.0	0.0	0.0	0.0	0.0	1.0	0.0	0.0	0.0	0.0	0.0	0.0	0.0	0.0	0.0
Eci1	13177	symbol	M. musculus	13177	M. musculus	1.0	0.0	0.0	0.0	0.0	0.0	0.0	0.0	0.0	0.0	0.0	0.0	0.0	0.0	0.0	0.0	0.0	0.0	0.0	0.0
Ech1	51798	symbol	M. musculus	51798	M. musculus	1.0	0.0	0.0	0.0	0.0	0.0	0.0	0.0	0.0	0.0	0.0	0.0	0.0	0.0	0.0	0.0	0.0	0.0	0.0	0.0
Acot4	171282	symbol	M. musculus	171282	M. musculus	1.0	0.0	0.0	0.0	1.0	0.0	1.0	0.0	0.0	0.0	1.0	0.0	0.0	0.0	0.0	0.0	0.0	0.0	0.0	0.0
Hadha	97212	symbol	M. musculus	97212	M. musculus	1.0	0.0	0.0	0.0	0.0	0.0	0.0	0.0	0.0	1.0	0.0	0.0	1.0	0.0	0.0	0.0	0.0	0.0	0.0	0.0
Nln	75805	symbol	M. musculus	75805	M. musculus	0.0	0.0	0.0	0.0	0.0	1.0	0.0	0.0	0.0	0.0	0.0	0.0	0.0	1.0	0.0	0.0	0.0	0.0	0.0	0.0
Dhrs4	28200	symbol	M. musculus	28200	M. musculus	0.0	0.0	0.0	0.0	0.0	0.0	0.0	0.0	0.0	0.0	1.0	0.0	0.0	0.0	0.0	1.0	0.0	0.0	0.0	0.0
Ces1d	104158	symbol	M. musculus	104158	M. musculus	1.0	0.0	0.0	0.0	1.0	0.0	0.0	1.0	0.0	1.0	1.0	0.0	0.0	0.0	0.0	1.0	0.0	0.0	0.0	1.0
Aldh3a2	11671	symbol	M. musculus	11671	M. musculus	1.0	0.0	0.0	0.0	0.0	0.0	0.0	0.0	0.0	0.0	1.0	0.0	0.0	0.0	0.0	1.0	0.0	0.0	0.0	0.0
Hmgcl	15356	symbol	M. musculus	15356	M. musculus	1.0	1.0	0.0	0.0	1.0	0.0	1.0	0.0	0.0	1.0	1.0	0.0	0.0	0.0	0.0	0.0	0.0	0.0	0.0	0.0
Acaa1b	235674	symbol	M. musculus	235674	M. musculus	1.0	1.0	0.0	0.0	0.0	0.0	0.0	0.0	0.0	1.0	1.0	0.0	0.0	0.0	0.0	1.0	0.0	0.0	0.0	0.0
4930525G20Rik	320163	symbol	M. musculus	320163	M. musculus	0.0	0.0	0.0	0.0	0.0	0.0	0.0	0.0	0.0	0.0	0.0	0.0	0.0	0.0	0.0	0.0	0.0	0.0	0.0	0.0
Brap	72399	symbol	M. musculus	72399	M. musculus	0.0	0.0	0.0	0.0	0.0	0.0	0.0	0.0	0.0	0.0	0.0	0.0	0.0	0.0	0.0	0.0	0.0	0.0	0.0	0.0
Rab30	75985	symbol	M. musculus	75985	M. musculus	0.0	0.0	1.0	0.0	0.0	0.0	0.0	0.0	0.0	0.0	0.0	0.0	0.0	0.0	0.0	0.0	0.0	0.0	0.0	0.0
Eci2	23986	symbol	M. musculus	23986	M. musculus	1.0	0.0	0.0	0.0	0.0	0.0	0.0	0.0	0.0	0.0	0.0	0.0	0.0	0.0	0.0	0.0	0.0	0.0	0.0	0.0
Gm4952	240549	symbol	M. musculus	240549	M. musculus	0.0	0.0	0.0	0.0	1.0	0.0	1.0	0.0	0.0	0.0	0.0	0.0	0.0	0.0	0.0	0.0	0.0	0.0	0.0	0.0
Acadl	11363	symbol	M. musculus	11363	M. musculus	1.0	0.0	0.0	0.0	0.0	1.0	0.0	0.0	1.0	0.0	1.0	0.0	0.0	0.0	0.0	0.0	1.0	0.0	0.0	1.0
Pex11a	18631	symbol	M. musculus	18631	M. musculus	0.0	0.0	0.0	0.0	0.0	0.0	0.0	0.0	0.0	0.0	0.0	0.0	0.0	0.0	0.0	0.0	0.0	0.0	0.0	0.0
Ephx2	13850	symbol	M. musculus	13850	M. musculus	1.0	0.0	1.0	0.0	0.0	1.0	0.0	0.0	0.0	0.0	1.0	0.0	0.0	0.0	0.0	0.0	0.0	0.0	0.0	0.0
Decr1	67460	symbol	M. musculus	67460	M. musculus	1.0	0.0	0.0	0.0	0.0	0.0	0.0	0.0	0.0	0.0	0.0	0.0	0.0	0.0	0.0	0.0	1.0	0.0	0.0	0.0
Vnn1	22361	symbol	M. musculus	22361	M. musculus	1.0	0.0	0.0	0.0	1.0	0.0	0.0	0.0	1.0	0.0	0.0	0.0	0.0	0.0	0.0	0.0	0.0	0.0	0.0	0.0
Acot5	217698	symbol	M. musculus	217698	M. musculus	1.0	0.0	0.0	0.0	1.0	0.0	0.0	0.0	0.0	0.0	1.0	0.0	0.0	0.0	0.0	0.0	0.0	0.0	0.0	0.0
Acot2	171210	symbol	M. musculus	171210	M. musculus	1.0	0.0	0.0	0.0	1.0	0.0	0.0	0.0	0.0	0.0	1.0	0.0	0.0	0.0	0.0	0.0	0.0	0.0	0.0	0.0
Gm32618	102635226	symbol	M. musculus	102635226	M. musculus	0.0	0.0	0.0	0.0	0.0	0.0	0.0	0.0	0.0	0.0	0.0	0.0	0.0	0.0	0.0	0.0	0.0	0.0	0.0	0.0
Cyp4a10	13117	symbol	M. musculus	13117	M. musculus	1.0	1.0	0.0	0.0	0.0	0.0	0.0	0.0	0.0	0.0	1.0	0.0	0.0	0.0	0.0	0.0	0.0	1.0	0.0	0.0
Cyp4a31	666168	symbol	M. musculus	666168	M. musculus	1.0	1.0	0.0	0.0	0.0	0.0	0.0	0.0	0.0	0.0	1.0	0.0	0.0	0.0	0.0	0.0	0.0	1.0	0.0	0.0
Chkb	12651	symbol	M. musculus	12651	M. musculus	0.0	0.0	0.0	0.0	0.0	0.0	0.0	0.0	0.0	1.0	0.0	0.0	0.0	0.0	0.0	0.0	0.0	0.0	0.0	0.0
4833411C07Rik	71624	symbol	M. musculus	71624	M. musculus	0.0	0.0	0.0	0.0	0.0	0.0	0.0	0.0	0.0	0.0	0.0	0.0	0.0	0.0	0.0	0.0	0.0	0.0	0.0	0.0
AK195524						nan	nan	nan	nan	nan	nan	nan	nan	nan	nan	nan	nan	nan	nan	nan	nan	nan	nan	nan	nan
Vwa8	219189	symbol	M. musculus	219189	M. musculus	0.0	0.0	0.0	0.0	0.0	0.0	0.0	0.0	0.0	0.0	0.0	0.0	0.0	0.0	0.0	0.0	0.0	0.0	0.0	0.0
Tram2	170829	symbol	M. musculus	170829	M. musculus	0.0	0.0	0.0	0.0	0.0	0.0	0.0	0.0	0.0	0.0	0.0	0.0	0.0	0.0	0.0	0.0	0.0	0.0	0.0	0.0
Cpt1b	12895	symbol	M. musculus	12895	M. musculus	1.0	0.0	0.0	0.0	0.0	0.0	0.0	0.0	1.0	0.0	0.0	1.0	0.0	0.0	0.0	0.0	0.0	0.0	0.0	0.0
Rtfdc1	66404	gene_synonym	M. musculus	66404	M. musculus	0.0	0.0	0.0	0.0	0.0	0.0	0.0	0.0	0.0	0.0	0.0	0.0	1.0	0.0	0.0	0.0	0.0	0.0	0.0	0.0
Crot	74114	symbol	M. musculus	74114	M. musculus	1.0	0.0	0.0	0.0	1.0	0.0	0.0	0.0	1.0	0.0	0.0	1.0	0.0	0.0	0.0	0.0	0.0	1.0	0.0	0.0
Tgoln1	22134	symbol	M. musculus	22134	M. musculus	0.0	0.0	0.0	0.0	0.0	0.0	0.0	0.0	0.0	0.0	0.0	0.0	0.0	0.0	0.0	0.0	0.0	0.0	0.0	0.0
Elmod3	232089	symbol	M. musculus	232089	M. musculus	0.0	0.0	0.0	0.0	0.0	0.0	0.0	0.0	0.0	0.0	0.0	0.0	0.0	0.0	0.0	0.0	0.0	0.0	0.0	0.0
Rabgef1	56715	symbol	M. musculus	56715	M. musculus	0.0	0.0	0.0	0.0	0.0	0.0	0.0	0.0	0.0	0.0	0.0	0.0	0.0	0.0	0.0	0.0	0.0	0.0	0.0	0.0
Tgoln2	22135	symbol	M. musculus	22135	M. musculus	0.0	0.0	0.0	0.0	0.0	0.0	0.0	0.0	0.0	0.0	0.0	0.0	0.0	0.0	0.0	0.0	0.0	0.0	0.0	0.0
Aifm2	71361	symbol	M. musculus	71361	M. musculus	0.0	0.0	0.0	0.0	0.0	0.0	0.0	0.0	0.0	0.0	0.0	0.0	0.0	0.0	0.0	0.0	0.0	0.0	0.0	0.0
Acot8	170789	symbol	M. musculus	170789	M. musculus	1.0	1.0	0.0	0.0	1.0	0.0	1.0	0.0	0.0	1.0	1.0	0.0	0.0	0.0	0.0	0.0	0.0	0.0	0.0	0.0
Lamb3	16780	symbol	M. musculus	16780	M. musculus	0.0	0.0	0.0	0.0	0.0	0.0	0.0	0.0	0.0	0.0	0.0	0.0	0.0	0.0	0.0	0.0	0.0	0.0	0.0	0.0
Slc6a16	381884	symbol	M. musculus	381884	M. musculus	0.0	0.0	0.0	0.0	0.0	0.0	0.0	0.0	0.0	0.0	0.0	0.0	0.0	0.0	0.0	0.0	0.0	0.0	0.0	0.0
Ehhadh	74147	symbol	M. musculus	74147	M. musculus	1.0	1.0	0.0	0.0	1.0	0.0	0.0	0.0	0.0	1.0	1.0	0.0	0.0	0.0	0.0	0.0	0.0	0.0	0.0	0.0
Hsd17b11	114664	symbol	M. musculus	114664	M. musculus	1.0	0.0	0.0	0.0	0.0	0.0	0.0	0.0	0.0	1.0	0.0	0.0	0.0	0.0	0.0	1.0	0.0	0.0	0.0	0.0
NAP111802-1						nan	nan	nan	nan	nan	nan	nan	nan	nan	nan	nan	nan	nan	nan	nan	nan	nan	nan	nan	nan
Acsl1	14081	symbol	M. musculus	14081	M. musculus	1.0	1.0	0.0	1.0	1.0	0.0	0.0	1.0	0.0	1.0	1.0	1.0	1.0	0.0	0.0	0.0	1.0	0.0	0.0	0.0
Gadd45b	17873	symbol	M. musculus	17873	M. musculus	0.0	0.0	0.0	0.0	0.0	0.0	0.0	0.0	0.0	0.0	0.0	0.0	0.0	0.0	0.0	0.0	0.0	0.0	0.0	0.0
Crat	12908	symbol	M. musculus	12908	M. musculus	1.0	0.0	0.0	0.0	0.0	0.0	0.0	0.0	1.0	0.0	1.0	0.0	0.0	0.0	0.0	0.0	0.0	1.0	0.0	1.0
Bace1	23821	symbol	M. musculus	23821	M. musculus	0.0	0.0	0.0	0.0	1.0	0.0	0.0	0.0	0.0	0.0	0.0	0.0	1.0	0.0	0.0	0.0	0.0	0.0	0.0	0.0
Hsdl2	72479	symbol	M. musculus	72479	M. musculus	0.0	0.0	1.0	0.0	0.0	0.0	0.0	0.0	0.0	0.0	0.0	0.0	0.0	0.0	0.0	0.0	0.0	0.0	0.0	0.0
Gpatch2l	70373	symbol	M. musculus	70373	M. musculus	0.0	0.0	0.0	0.0	0.0	0.0	0.0	0.0	0.0	0.0	0.0	0.0	0.0	0.0	0.0	0.0	0.0	0.0	0.0	0.0
Acad11	102632	symbol	M. musculus	102632	M. musculus	1.0	0.0	0.0	0.0	0.0	0.0	0.0	0.0	0.0	0.0	0.0	0.0	0.0	0.0	0.0	0.0	0.0	0.0	0.0	1.0
NAP093812-001						nan	nan	nan	nan	nan	nan	nan	nan	nan	nan	nan	nan	nan	nan	nan	nan	nan	nan	nan	nan
Chrna2	110902	symbol	M. musculus	110902	M. musculus	0.0	0.0	0.0	0.0	0.0	0.0	0.0	0.0	0.0	0.0	0.0	0.0	1.0	0.0	0.0	0.0	0.0	0.0	0.0	0.0
Efna5	13640	symbol	M. musculus	13640	M. musculus	0.0	0.0	0.0	0.0	0.0	0.0	0.0	0.0	0.0	0.0	0.0	0.0	1.0	0.0	1.0	0.0	0.0	0.0	0.0	0.0
Sgk2	27219	symbol	M. musculus	27219	M. musculus	0.0	0.0	0.0	0.0	0.0	0.0	0.0	0.0	0.0	0.0	0.0	0.0	0.0	0.0	0.0	0.0	0.0	0.0	0.0	0.0
Gm8350	666892	symbol	M. musculus	666892	M. musculus	0.0	0.0	0.0	0.0	0.0	0.0	0.0	0.0	0.0	0.0	0.0	0.0	0.0	0.0	0.0	0.0	0.0	0.0	0.0	0.0
Creb3l3	208677	symbol	M. musculus	208677	M. musculus	0.0	0.0	0.0	0.0	0.0	0.0	0.0	0.0	0.0	0.0	0.0	0.0	0.0	0.0	0.0	0.0	0.0	0.0	0.0	0.0
Nceh1	320024	symbol	M. musculus	320024	M. musculus	1.0	0.0	0.0	0.0	0.0	0.0	0.0	0.0	0.0	0.0	0.0	0.0	0.0	0.0	0.0	0.0	0.0	0.0	0.0	0.0
Palmd	114301	symbol	M. musculus	114301	M. musculus	0.0	0.0	0.0	0.0	0.0	0.0	0.0	0.0	0.0	0.0	0.0	0.0	0.0	0.0	0.0	0.0	0.0	0.0	0.0	0.0
1700039E15Rik	76713	gene_synonym	M. musculus	76713	M. musculus	0.0	0.0	0.0	0.0	0.0	0.0	0.0	0.0	0.0	0.0	0.0	0.0	0.0	0.0	0.0	0.0	0.0	0.0	0.0	0.0
79249302-79290000_R						nan	nan	nan	nan	nan	nan	nan	nan	nan	nan	nan	nan	nan	nan	nan	nan	nan	nan	nan	nan
Por	18984	symbol	M. musculus	18984	M. musculus	1.0	0.0	0.0	1.0	0.0	1.0	0.0	0.0	1.0	0.0	0.0	0.0	1.0	0.0	1.0	0.0	0.0	0.0	0.0	0.0
Rps9	76846	symbol	M. musculus	76846	M. musculus	0.0	0.0	0.0	0.0	0.0	0.0	0.0	0.0	0.0	0.0	0.0	0.0	0.0	0.0	0.0	0.0	0.0	0.0	0.0	0.0
4931406P16Rik	233103	gene_synonym	M. musculus	233103	M. musculus	0.0	0.0	0.0	0.0	0.0	0.0	0.0	0.0	0.0	0.0	0.0	0.0	0.0	0.0	0.0	0.0	0.0	0.0	0.0	0.0
Ilvbl	216136	symbol	M. musculus	216136	M. musculus	1.0	1.0	0.0	0.0	0.0	0.0	1.0	0.0	0.0	0.0	0.0	0.0	0.0	0.0	0.0	0.0	0.0	0.0	0.0	0.0
Ppp2r2d	52432	symbol	M. musculus	52432	M. musculus	0.0	0.0	0.0	0.0	0.0	0.0	0.0	0.0	0.0	0.0	0.0	0.0	0.0	0.0	0.0	0.0	0.0	0.0	0.0	0.0
Nr1i2	18171	symbol	M. musculus	18171	M. musculus	0.0	0.0	0.0	0.0	0.0	0.0	0.0	0.0	0.0	0.0	0.0	0.0	0.0	0.0	0.0	0.0	0.0	0.0	0.0	0.0
Plk3	12795	symbol	M. musculus	12795	M. musculus	0.0	0.0	0.0	0.0	0.0	0.0	0.0	0.0	0.0	0.0	0.0	0.0	0.0	0.0	0.0	0.0	0.0	0.0	0.0	0.0
Trib1	211770	symbol	M. musculus	211770	M. musculus	0.0	0.0	0.0	0.0	0.0	0.0	0.0	0.0	0.0	0.0	0.0	0.0	0.0	0.0	0.0	0.0	0.0	0.0	0.0	0.0
Ttpa	50500	symbol	M. musculus	50500	M. musculus	0.0	0.0	0.0	0.0	0.0	0.0	0.0	0.0	0.0	0.0	0.0	1.0	0.0	0.0	0.0	0.0	0.0	0.0	0.0	0.0
Lmbrd1	68421	symbol	M. musculus	68421	M. musculus	0.0	0.0	0.0	0.0	0.0	0.0	0.0	0.0	0.0	0.0	0.0	0.0	0.0	0.0	0.0	0.0	0.0	0.0	0.0	0.0
3300002I08Rik	69277	symbol	M. musculus	69277	M. musculus	0.0	0.0	0.0	0.0	0.0	0.0	0.0	0.0	0.0	0.0	0.0	0.0	0.0	0.0	0.0	0.0	0.0	0.0	0.0	0.0
Lhpp	76429	symbol	M. musculus	76429	M. musculus	0.0	0.0	0.0	0.0	0.0	0.0	0.0	0.0	0.0	0.0	0.0	0.0	0.0	0.0	0.0	0.0	0.0	0.0	0.0	0.0
Asic5	58170	symbol	M. musculus	58170	M. musculus	0.0	0.0	0.0	0.0	0.0	0.0	0.0	0.0	0.0	0.0	0.0	0.0	0.0	0.0	0.0	0.0	0.0	0.0	0.0	0.0
Pdk4	27273	symbol	M. musculus	27273	M. musculus	0.0	0.0	0.0	1.0	0.0	1.0	0.0	0.0	0.0	0.0	0.0	0.0	1.0	1.0	1.0	0.0	0.0	0.0	0.0	0.0
Mef2d	17261	symbol	M. musculus	17261	M. musculus	0.0	0.0	0.0	0.0	0.0	0.0	0.0	0.0	0.0	0.0	0.0	0.0	0.0	0.0	0.0	0.0	0.0	0.0	0.0	0.0
A_55_P2581296						nan	nan	nan	nan	nan	nan	nan	nan	nan	nan	nan	nan	nan	nan	nan	nan	nan	nan	nan	nan
Yod1	226418	symbol	M. musculus	226418	M. musculus	0.0	0.0	0.0	0.0	0.0	0.0	0.0	0.0	0.0	0.0	0.0	0.0	0.0	0.0	0.0	0.0	0.0	0.0	0.0	0.0
Wsb1	78889	symbol	M. musculus	78889	M. musculus	0.0	0.0	0.0	0.0	0.0	0.0	0.0	0.0	0.0	0.0	0.0	0.0	0.0	0.0	0.0	0.0	0.0	0.0	0.0	0.0
chr4						nan	nan	nan	nan	nan	nan	nan	nan	nan	nan	nan	nan	nan	nan	nan	nan	nan	nan	nan	nan
116790373-116797823_R						nan	nan	nan	nan	nan	nan	nan	nan	nan	nan	nan	nan	nan	nan	nan	nan	nan	nan	nan	nan
116791819-116798263_R						nan	nan	nan	nan	nan	nan	nan	nan	nan	nan	nan	nan	nan	nan	nan	nan	nan	nan	nan	nan
Bud13	215051	symbol	M. musculus	215051	M. musculus	0.0	0.0	0.0	0.0	0.0	0.0	0.0	0.0	0.0	0.0	0.0	0.0	0.0	0.0	0.0	0.0	0.0	0.0	0.0	0.0
Inhbb	16324	symbol	M. musculus	16324	M. musculus	0.0	0.0	0.0	1.0	0.0	0.0	0.0	0.0	0.0	0.0	0.0	0.0	1.0	0.0	1.0	0.0	0.0	0.0	0.0	0.0
Gm14964	100008567	symbol	M. musculus	100008567	M. musculus	0.0	0.0	0.0	0.0	0.0	0.0	0.0	0.0	0.0	0.0	0.0	0.0	0.0	0.0	0.0	0.0	0.0	0.0	0.0	0.0
Cblb	208650	symbol	M. musculus	208650	M. musculus	0.0	0.0	0.0	0.0	0.0	0.0	0.0	0.0	0.0	0.0	0.0	0.0	0.0	0.0	0.0	0.0	0.0	0.0	0.0	0.0
Cpox	12892	symbol	M. musculus	12892	M. musculus	0.0	0.0	0.0	0.0	0.0	0.0	0.0	0.0	0.0	0.0	0.0	0.0	0.0	0.0	0.0	0.0	0.0	0.0	0.0	0.0
Dnmbp	71972	symbol	M. musculus	71972	M. musculus	0.0	0.0	0.0	0.0	0.0	0.0	0.0	0.0	0.0	0.0	0.0	0.0	0.0	0.0	0.0	0.0	0.0	0.0	0.0	0.0
Ypel3	66090	symbol	M. musculus	66090	M. musculus	0.0	0.0	0.0	0.0	0.0	0.0	0.0	0.0	0.0	0.0	0.0	0.0	0.0	0.0	0.0	0.0	0.0	0.0	0.0	0.0
Fbxl17	50758	symbol	M. musculus	50758	M. musculus	0.0	0.0	0.0	0.0	0.0	0.0	0.0	0.0	0.0	0.0	0.0	0.0	0.0	0.0	0.0	0.0	0.0	0.0	0.0	0.0
1500012F01Rik	68949	gene_synonym	M. musculus	68949	M. musculus	0.0	0.0	0.0	0.0	0.0	0.0	0.0	0.0	0.0	0.0	0.0	0.0	0.0	0.0	0.0	0.0	0.0	0.0	0.0	0.0
A330023F24Rik	320977	symbol	M. musculus	320977	M. musculus	0.0	0.0	0.0	0.0	0.0	0.0	0.0	0.0	0.0	0.0	0.0	0.0	0.0	0.0	0.0	0.0	0.0	0.0	0.0	0.0
1010001N08Rik	68434	gene_synonym	M. musculus	68434	M. musculus	0.0	0.0	0.0	0.0	0.0	0.0	0.0	0.0	0.0	0.0	0.0	0.0	0.0	0.0	0.0	0.0	0.0	0.0	0.0	0.0
AK036131						nan	nan	nan	nan	nan	nan	nan	nan	nan	nan	nan	nan	nan	nan	nan	nan	nan	nan	nan	nan
Acot12	74156	symbol	M. musculus	74156	M. musculus	1.0	0.0	0.0	0.0	1.0	0.0	0.0	0.0	0.0	0.0	0.0	0.0	0.0	0.0	0.0	0.0	0.0	0.0	0.0	0.0
NAP096054-001						nan	nan	nan	nan	nan	nan	nan	nan	nan	nan	nan	nan	nan	nan	nan	nan	nan	nan	nan	nan
Gm2814	100040507	symbol	M. musculus	100040507	M. musculus	0.0	0.0	0.0	0.0	0.0	0.0	0.0	0.0	0.0	0.0	0.0	0.0	0.0	0.0	0.0	0.0	0.0	0.0	0.0	0.0
Cyp4a14	13119	symbol	M. musculus	13119	M. musculus	1.0	1.0	0.0	0.0	0.0	0.0	0.0	0.0	0.0	0.0	1.0	0.0	0.0	0.0	0.0	0.0	0.0	1.0	0.0	0.0
A_55_P2570418						nan	nan	nan	nan	nan	nan	nan	nan	nan	nan	nan	nan	nan	nan	nan	nan	nan	nan	nan	nan
Slc19a1	20509	symbol	M. musculus	20509	M. musculus	0.0	0.0	0.0	0.0	0.0	0.0	0.0	0.0	0.0	0.0	0.0	1.0	0.0	0.0	0.0	0.0	0.0	0.0	0.0	0.0
Csrp2	13008	symbol	M. musculus	13008	M. musculus	0.0	0.0	0.0	0.0	0.0	0.0	0.0	0.0	0.0	0.0	0.0	0.0	0.0	0.0	0.0	0.0	0.0	0.0	0.0	0.0
Txnip	56338	symbol	M. musculus	56338	M. musculus	0.0	0.0	0.0	0.0	0.0	0.0	0.0	0.0	0.0	0.0	0.0	0.0	0.0	0.0	1.0	0.0	0.0	0.0	0.0	0.0
Pla2g12a	66350	symbol	M. musculus	66350	M. musculus	1.0	0.0	0.0	0.0	0.0	0.0	0.0	0.0	0.0	1.0	0.0	1.0	0.0	0.0	0.0	0.0	0.0	0.0	0.0	0.0
ENSMUST00000168646						nan	nan	nan	nan	nan	nan	nan	nan	nan	nan	nan	nan	nan	nan	nan	nan	nan	nan	nan	nan
Cln6	76524	symbol	M. musculus	76524	M. musculus	0.0	0.0	0.0	0.0	1.0	0.0	0.0	0.0	0.0	0.0	0.0	0.0	0.0	0.0	0.0	1.0	0.0	0.0	0.0	0.0
0610031O16Rik	68369	symbol	M. musculus	68369	M. musculus	0.0	0.0	0.0	0.0	0.0	0.0	0.0	0.0	0.0	0.0	0.0	0.0	0.0	0.0	0.0	0.0	0.0	0.0	0.0	0.0
Hdc	15186	symbol	M. musculus	15186	M. musculus	1.0	0.0	0.0	0.0	0.0	0.0	1.0	0.0	0.0	0.0	0.0	0.0	0.0	0.0	0.0	0.0	0.0	0.0	0.0	0.0
Dgkh	380921	symbol	M. musculus	380921	M. musculus	1.0	0.0	0.0	0.0	0.0	0.0	0.0	1.0	0.0	1.0	0.0	0.0	0.0	0.0	0.0	0.0	0.0	0.0	0.0	0.0
C530014P21Rik	399604	symbol	M. musculus	399604	M. musculus	0.0	0.0	0.0	0.0	0.0	0.0	0.0	0.0	0.0	0.0	0.0	0.0	0.0	0.0	0.0	0.0	0.0	0.0	0.0	0.0
Hbp1	73389	symbol	M. musculus	73389	M. musculus	0.0	0.0	0.0	0.0	0.0	0.0	0.0	0.0	0.0	0.0	0.0	0.0	0.0	0.0	0.0	0.0	0.0	0.0	0.0	0.0
Cd1d1	12479	symbol	M. musculus	12479	M. musculus	0.0	0.0	0.0	0.0	0.0	0.0	0.0	0.0	0.0	0.0	0.0	0.0	0.0	0.0	0.0	0.0	0.0	0.0	0.0	0.0
1190005I06Rik	68918	symbol	M. musculus	68918	M. musculus	0.0	0.0	0.0	0.0	0.0	0.0	0.0	0.0	0.0	0.0	0.0	0.0	0.0	0.0	0.0	0.0	0.0	0.0	0.0	0.0
Rapgef4	56508	symbol	M. musculus	56508	M. musculus	0.0	0.0	0.0	0.0	0.0	0.0	0.0	0.0	0.0	0.0	0.0	0.0	0.0	0.0	0.0	0.0	0.0	0.0	0.0	0.0
Aspa	11484	symbol	M. musculus	11484	M. musculus	1.0	0.0	0.0	0.0	0.0	0.0	1.0	0.0	0.0	0.0	0.0	0.0	0.0	0.0	0.0	0.0	0.0	0.0	0.0	0.0
Gm10621	100038635	gene_synonym	M. musculus	100038635	M. musculus	0.0	0.0	0.0	0.0	0.0	0.0	0.0	0.0	0.0	0.0	0.0	0.0	0.0	0.0	0.0	0.0	0.0	0.0	0.0	0.0
Mbtd1	103537	symbol	M. musculus	103537	M. musculus	0.0	0.0	0.0	0.0	0.0	0.0	0.0	0.0	0.0	0.0	0.0	0.0	0.0	0.0	0.0	0.0	0.0	0.0	0.0	0.0
Ap4m1	11781	symbol	M. musculus	11781	M. musculus	0.0	0.0	0.0	0.0	0.0	0.0	0.0	0.0	0.0	0.0	0.0	0.0	0.0	0.0	0.0	0.0	0.0	0.0	0.0	0.0
Casp6	12368	symbol	M. musculus	12368	M. musculus	0.0	0.0	0.0	0.0	0.0	0.0	0.0	0.0	0.0	0.0	0.0	0.0	1.0	0.0	0.0	0.0	0.0	0.0	0.0	0.0
Ctage5	338320	gene_synonym	M. musculus	338320	M. musculus	0.0	0.0	1.0	0.0	0.0	0.0	0.0	0.0	0.0	0.0	0.0	0.0	0.0	0.0	0.0	0.0	0.0	0.0	0.0	0.0
AW549542	100039542	gene_synonym	M. musculus	100039542	M. musculus	0.0	0.0	0.0	0.0	0.0	0.0	0.0	0.0	0.0	0.0	0.0	0.0	0.0	0.0	0.0	0.0	0.0	0.0	0.0	0.0
Ipmk	69718	symbol	M. musculus	69718	M. musculus	0.0	1.0	0.0	0.0	0.0	0.0	0.0	0.0	0.0	1.0	0.0	0.0	0.0	0.0	0.0	1.0	0.0	0.0	0.0	0.0
Rnf4	19822	symbol	M. musculus	19822	M. musculus	0.0	0.0	0.0	0.0	0.0	0.0	0.0	0.0	0.0	0.0	0.0	0.0	1.0	0.0	1.0	0.0	0.0	0.0	0.0	0.0
Rad54l2	81000	symbol	M. musculus	81000	M. musculus	0.0	0.0	0.0	0.0	0.0	0.0	0.0	0.0	0.0	0.0	0.0	0.0	0.0	0.0	0.0	0.0	0.0	0.0	0.0	0.0
LOC105246088	105246089	Gene_ID	M. musculus	105246089	M. musculus	0.0	0.0	0.0	0.0	0.0	0.0	0.0	0.0	0.0	0.0	0.0	0.0	0.0	0.0	0.0	0.0	0.0	0.0	0.0	0.0
AW122171						nan	nan	nan	nan	nan	nan	nan	nan	nan	nan	nan	nan	nan	nan	nan	nan	nan	nan	nan	nan
Cxcl13	55985	symbol	M. musculus	55985	M. musculus	0.0	0.0	0.0	0.0	0.0	0.0	0.0	0.0	0.0	0.0	0.0	0.0	0.0	0.0	1.0	0.0	0.0	0.0	0.0	0.0
Nr4a1	15370	symbol	M. musculus	15370	M. musculus	0.0	0.0	0.0	0.0	0.0	0.0	0.0	0.0	0.0	0.0	0.0	0.0	1.0	0.0	0.0	0.0	0.0	0.0	0.0	0.0
Pcf11	74737	symbol	M. musculus	74737	M. musculus	0.0	0.0	0.0	0.0	0.0	0.0	0.0	0.0	0.0	0.0	0.0	0.0	0.0	0.0	0.0	0.0	0.0	0.0	0.0	0.0
AK080204						nan	nan	nan	nan	nan	nan	nan	nan	nan	nan	nan	nan	nan	nan	nan	nan	nan	nan	nan	nan
Gm15441	100038464	symbol	M. musculus	100038464	M. musculus	0.0	0.0	0.0	1.0	0.0	0.0	0.0	0.0	0.0	0.0	0.0	0.0	0.0	0.0	0.0	0.0	0.0	0.0	0.0	0.0
Rad51b	19363	symbol	M. musculus	19363	M. musculus	0.0	0.0	0.0	0.0	0.0	0.0	0.0	0.0	0.0	0.0	0.0	0.0	0.0	0.0	0.0	0.0	0.0	0.0	0.0	0.0
Figf	14205	gene_synonym	M. musculus	14205	M. musculus	0.0	0.0	0.0	0.0	0.0	0.0	0.0	0.0	0.0	0.0	0.0	0.0	0.0	0.0	0.0	0.0	0.0	0.0	0.0	0.0
5430434G16Rik	71385	symbol	M. musculus	71385	M. musculus	0.0	0.0	0.0	0.0	0.0	0.0	0.0	0.0	0.0	0.0	0.0	0.0	0.0	0.0	0.0	0.0	0.0	0.0	0.0	0.0
Ppargc1a	19017	symbol	M. musculus	19017	M. musculus	0.0	1.0	0.0	1.0	0.0	1.0	0.0	0.0	0.0	0.0	0.0	0.0	1.0	1.0	0.0	0.0	1.0	0.0	0.0	0.0
Picalm	233489	symbol	M. musculus	233489	M. musculus	0.0	0.0	0.0	0.0	0.0	0.0	0.0	0.0	0.0	0.0	0.0	0.0	0.0	0.0	0.0	0.0	0.0	0.0	0.0	0.0
C5ar2	319430	symbol	M. musculus	319430	M. musculus	0.0	0.0	0.0	0.0	0.0	0.0	0.0	0.0	0.0	0.0	0.0	0.0	0.0	0.0	0.0	0.0	0.0	0.0	0.0	0.0
Rmrp	19782	symbol	M. musculus	19782	M. musculus	0.0	0.0	0.0	0.0	0.0	0.0	0.0	0.0	0.0	0.0	0.0	0.0	0.0	0.0	0.0	0.0	0.0	0.0	0.0	0.0
Rn7sk	19817	symbol	M. musculus	19817	M. musculus	0.0	0.0	0.0	0.0	0.0	0.0	0.0	0.0	0.0	0.0	0.0	0.0	0.0	0.0	0.0	0.0	0.0	0.0	0.0	0.0
Rgs1	50778	symbol	M. musculus	50778	M. musculus	0.0	0.0	0.0	0.0	0.0	0.0	0.0	0.0	0.0	0.0	0.0	0.0	0.0	0.0	0.0	0.0	0.0	0.0	0.0	0.0
Pigp	56176	symbol	M. musculus	56176	M. musculus	0.0	0.0	0.0	0.0	0.0	0.0	0.0	0.0	0.0	1.0	0.0	0.0	0.0	0.0	0.0	0.0	0.0	0.0	0.0	0.0
AK172642						nan	nan	nan	nan	nan	nan	nan	nan	nan	nan	nan	nan	nan	nan	nan	nan	nan	nan	nan	nan
Suclg1	56451	symbol	M. musculus	56451	M. musculus	0.0	0.0	0.0	0.0	1.0	0.0	1.0	0.0	0.0	0.0	0.0	0.0	0.0	0.0	0.0	0.0	0.0	0.0	0.0	0.0
Unc93a	381058	symbol	M. musculus	381058	M. musculus	0.0	0.0	0.0	0.0	0.0	0.0	0.0	0.0	0.0	0.0	0.0	0.0	0.0	0.0	0.0	0.0	0.0	0.0	0.0	0.0
Acot3	171281	symbol	M. musculus	171281	M. musculus	1.0	0.0	0.0	0.0	1.0	0.0	0.0	0.0	0.0	0.0	1.0	0.0	0.0	0.0	0.0	0.0	0.0	0.0	0.0	0.0
Gm23952	102634376	symbol	M. musculus	102634376	M. musculus	0.0	0.0	0.0	0.0	0.0	0.0	0.0	0.0	0.0	0.0	0.0	0.0	0.0	0.0	0.0	0.0	0.0	0.0	0.0	0.0
Impa2	114663	symbol	M. musculus	114663	M. musculus	0.0	1.0	0.0	0.0	0.0	0.0	0.0	0.0	0.0	1.0	0.0	0.0	0.0	0.0	0.0	1.0	0.0	0.0	0.0	0.0
Abcc3	76408	symbol	M. musculus	76408	M. musculus	0.0	0.0	0.0	0.0	0.0	0.0	0.0	0.0	0.0	0.0	0.0	1.0	0.0	0.0	0.0	0.0	0.0	0.0	0.0	0.0
Dio3os	353504	symbol	M. musculus	353504	M. musculus	0.0	0.0	0.0	0.0	0.0	0.0	0.0	0.0	0.0	0.0	0.0	0.0	0.0	0.0	0.0	0.0	0.0	0.0	0.0	0.0
Vldlr	22359	symbol	M. musculus	22359	M. musculus	0.0	0.0	0.0	0.0	0.0	0.0	0.0	0.0	0.0	0.0	0.0	1.0	0.0	0.0	0.0	1.0	0.0	0.0	0.0	0.0
Gdf15	23886	symbol	M. musculus	23886	M. musculus	0.0	0.0	0.0	1.0	0.0	1.0	0.0	0.0	0.0	0.0	0.0	0.0	0.0	0.0	0.0	0.0	0.0	0.0	0.0	0.0
Maff	17133	symbol	M. musculus	17133	M. musculus	0.0	0.0	0.0	0.0	0.0	0.0	0.0	0.0	0.0	0.0	0.0	0.0	0.0	0.0	0.0	0.0	0.0	0.0	0.0	0.0
D130062J21Rik	100038651	symbol	M. musculus	100038651	M. musculus	0.0	0.0	0.0	0.0	0.0	0.0	0.0	0.0	0.0	0.0	0.0	0.0	0.0	0.0	0.0	0.0	0.0	0.0	0.0	0.0
Spc25	66442	symbol	M. musculus	66442	M. musculus	0.0	0.0	0.0	0.0	0.0	0.0	0.0	0.0	0.0	0.0	0.0	0.0	0.0	0.0	0.0	0.0	0.0	0.0	0.0	0.0
Cyp3a11	13112	symbol	M. musculus	13112	M. musculus	1.0	0.0	0.0	0.0	0.0	0.0	0.0	0.0	0.0	0.0	0.0	0.0	0.0	0.0	0.0	1.0	0.0	0.0	0.0	0.0
Tpm2	22004	symbol	M. musculus	22004	M. musculus	0.0	0.0	0.0	0.0	0.0	0.0	0.0	0.0	0.0	0.0	0.0	0.0	0.0	0.0	0.0	0.0	0.0	0.0	0.0	0.0
Osbpl5	79196	symbol	M. musculus	79196	M. musculus	0.0	0.0	0.0	0.0	0.0	0.0	0.0	0.0	0.0	0.0	0.0	1.0	0.0	0.0	0.0	0.0	0.0	0.0	0.0	0.0
Adam32	353188	symbol	M. musculus	353188	M. musculus	0.0	0.0	0.0	0.0	0.0	0.0	0.0	0.0	0.0	0.0	0.0	0.0	0.0	0.0	0.0	0.0	0.0	0.0	0.0	0.0
Raet1b	19369	symbol	M. musculus	19369	M. musculus	0.0	0.0	0.0	0.0	0.0	0.0	0.0	0.0	0.0	0.0	0.0	0.0	1.0	0.0	1.0	0.0	0.0	0.0	0.0	0.0
Raet1a	19368	symbol	M. musculus	19368	M. musculus	0.0	0.0	0.0	0.0	0.0	0.0	0.0	0.0	0.0	0.0	0.0	0.0	1.0	0.0	1.0	0.0	0.0	0.0	0.0	0.0
Raet1e	379043	symbol	M. musculus	379043	M. musculus	0.0	0.0	0.0	0.0	0.0	0.0	0.0	0.0	0.0	0.0	0.0	0.0	0.0	0.0	0.0	0.0	0.0	0.0	0.0	0.0
Rtn4	68585	symbol	M. musculus	68585	M. musculus	0.0	0.0	1.0	0.0	0.0	0.0	0.0	0.0	0.0	0.0	0.0	0.0	0.0	0.0	0.0	0.0	0.0	0.0	0.0	0.0
Dock4	238130	symbol	M. musculus	238130	M. musculus	0.0	0.0	0.0	0.0	0.0	0.0	0.0	0.0	0.0	0.0	0.0	0.0	0.0	0.0	0.0	0.0	0.0	0.0	0.0	0.0
Cd36	12491	symbol	M. musculus	12491	M. musculus	1.0	0.0	0.0	0.0	1.0	1.0	0.0	1.0	0.0	1.0	1.0	1.0	1.0	1.0	1.0	0.0	1.0	0.0	1.0	0.0
Gal3st1	53897	symbol	M. musculus	53897	M. musculus	0.0	0.0	0.0	0.0	1.0	0.0	0.0	0.0	0.0	1.0	0.0	0.0	0.0	0.0	0.0	0.0	0.0	0.0	0.0	0.0
Adora1	11539	symbol	M. musculus	11539	M. musculus	1.0	0.0	1.0	0.0	0.0	1.0	0.0	0.0	0.0	0.0	0.0	0.0	0.0	0.0	0.0	0.0	0.0	0.0	1.0	1.0
Bhlhb9	70237	symbol	M. musculus	70237	M. musculus	0.0	0.0	0.0	0.0	0.0	0.0	0.0	0.0	0.0	0.0	0.0	0.0	0.0	0.0	0.0	0.0	0.0	0.0	0.0	0.0
Serpinb1a	66222	symbol	M. musculus	66222	M. musculus	0.0	0.0	0.0	0.0	0.0	0.0	0.0	0.0	0.0	0.0	0.0	0.0	0.0	0.0	0.0	0.0	0.0	0.0	0.0	0.0
Dnase1	13419	symbol	M. musculus	13419	M. musculus	0.0	0.0	0.0	0.0	0.0	0.0	0.0	0.0	0.0	0.0	0.0	0.0	0.0	0.0	0.0	0.0	0.0	0.0	0.0	0.0
Mogat1	68393	symbol	M. musculus	68393	M. musculus	0.0	0.0	0.0	0.0	0.0	0.0	0.0	1.0	0.0	1.0	0.0	0.0	0.0	1.0	0.0	1.0	0.0	0.0	0.0	0.0
Timm9	30056	symbol	M. musculus	30056	M. musculus	0.0	0.0	0.0	0.0	0.0	0.0	0.0	0.0	0.0	0.0	0.0	0.0	0.0	0.0	0.0	0.0	0.0	0.0	0.0	0.0
1810032O08Rik	66293	gene_synonym	M. musculus	66293	M. musculus	0.0	0.0	0.0	0.0	0.0	0.0	0.0	0.0	0.0	0.0	0.0	0.0	0.0	0.0	0.0	0.0	0.0	0.0	0.0	0.0
Hacl1	56794	symbol	M. musculus	56794	M. musculus	1.0	0.0	0.0	0.0	0.0	0.0	0.0	0.0	0.0	0.0	1.0	0.0	0.0	0.0	0.0	0.0	0.0	0.0	0.0	0.0
Itga10	213119	symbol	M. musculus	213119	M. musculus	0.0	0.0	0.0	0.0	0.0	0.0	0.0	0.0	0.0	0.0	0.0	0.0	0.0	0.0	0.0	0.0	0.0	0.0	0.0	0.0
Gm20492	102632786	symbol	M. musculus	102632786	M. musculus	0.0	0.0	0.0	0.0	0.0	0.0	0.0	0.0	0.0	0.0	0.0	0.0	0.0	0.0	0.0	0.0	0.0	0.0	0.0	0.0
Ankrd44	329154	symbol	M. musculus	329154	M. musculus	0.0	0.0	0.0	0.0	0.0	0.0	0.0	0.0	0.0	0.0	0.0	0.0	0.0	0.0	0.0	0.0	0.0	0.0	0.0	0.0
Mat2a	232087	symbol	M. musculus	232087	M. musculus	0.0	0.0	0.0	1.0	1.0	0.0	0.0	0.0	0.0	0.0	0.0	0.0	1.0	0.0	0.0	0.0	0.0	0.0	0.0	0.0
Mkl2	239719	gene_synonym	M. musculus	239719	M. musculus	0.0	0.0	0.0	0.0	0.0	0.0	0.0	0.0	0.0	0.0	0.0	0.0	0.0	0.0	0.0	0.0	0.0	0.0	0.0	0.0
Cdc42bpa	226751	symbol	M. musculus	226751	M. musculus	0.0	0.0	0.0	0.0	0.0	0.0	0.0	0.0	0.0	0.0	0.0	0.0	0.0	0.0	0.0	0.0	0.0	0.0	0.0	0.0
Chd7	320790	symbol	M. musculus	320790	M. musculus	0.0	0.0	0.0	0.0	0.0	0.0	0.0	0.0	0.0	0.0	0.0	0.0	0.0	0.0	0.0	0.0	0.0	0.0	0.0	0.0
Slc25a27	74011	symbol	M. musculus	74011	M. musculus	0.0	0.0	1.0	0.0	0.0	0.0	0.0	0.0	0.0	0.0	0.0	0.0	0.0	0.0	0.0	0.0	0.0	0.0	0.0	1.0
BF471595						nan	nan	nan	nan	nan	nan	nan	nan	nan	nan	nan	nan	nan	nan	nan	nan	nan	nan	nan	nan
Epc2	227867	symbol	M. musculus	227867	M. musculus	0.0	0.0	0.0	0.0	0.0	0.0	0.0	0.0	0.0	0.0	0.0	0.0	0.0	0.0	0.0	0.0	0.0	0.0	0.0	0.0
Mtch2	56428	symbol	M. musculus	56428	M. musculus	1.0	0.0	1.0	0.0	0.0	1.0	0.0	0.0	0.0	0.0	0.0	0.0	0.0	1.0	0.0	0.0	0.0	0.0	0.0	0.0
Rnu2-10	19848	symbol	M. musculus	19848	M. musculus	0.0	0.0	0.0	0.0	0.0	0.0	0.0	0.0	0.0	0.0	0.0	0.0	0.0	0.0	0.0	0.0	0.0	0.0	0.0	0.0
Errfi1	74155	symbol	M. musculus	74155	M. musculus	1.0	1.0	1.0	0.0	0.0	0.0	0.0	0.0	0.0	0.0	0.0	0.0	1.0	1.0	1.0	1.0	0.0	0.0	0.0	0.0
Vsig2	57276	symbol	M. musculus	57276	M. musculus	0.0	0.0	0.0	0.0	0.0	0.0	0.0	0.0	0.0	0.0	0.0	0.0	0.0	0.0	0.0	0.0	0.0	0.0	0.0	0.0
Zfp672	319475	symbol	M. musculus	319475	M. musculus	0.0	0.0	0.0	0.0	0.0	0.0	0.0	0.0	0.0	0.0	0.0	0.0	0.0	0.0	0.0	0.0	0.0	0.0	0.0	0.0
Gm5785	544864	symbol	M. musculus	544864	M. musculus	0.0	0.0	0.0	0.0	0.0	0.0	0.0	0.0	0.0	0.0	0.0	0.0	0.0	0.0	0.0	0.0	0.0	0.0	0.0	0.0
2210016H18Rik	70125	symbol	M. musculus	70125	M. musculus	0.0	0.0	0.0	0.0	0.0	0.0	0.0	0.0	0.0	0.0	0.0	0.0	0.0	0.0	0.0	0.0	0.0	0.0	0.0	0.0
Map1lc3b	67443	symbol	M. musculus	67443	M. musculus	0.0	0.0	0.0	1.0	0.0	0.0	0.0	0.0	0.0	0.0	0.0	0.0	0.0	0.0	0.0	0.0	0.0	0.0	0.0	0.0
Wsb2	59043	symbol	M. musculus	59043	M. musculus	0.0	0.0	0.0	0.0	0.0	0.0	0.0	0.0	0.0	0.0	0.0	0.0	0.0	0.0	0.0	0.0	0.0	0.0	0.0	0.0
Pced1b	239647	symbol	M. musculus	239647	M. musculus	0.0	0.0	0.0	0.0	0.0	0.0	0.0	0.0	0.0	0.0	0.0	0.0	0.0	0.0	0.0	0.0	0.0	0.0	0.0	0.0
Trim24	21848	symbol	M. musculus	21848	M. musculus	0.0	0.0	0.0	0.0	0.0	0.0	0.0	0.0	0.0	0.0	0.0	0.0	1.0	0.0	0.0	0.0	0.0	0.0	0.0	0.0
Zpr1	22687	symbol	M. musculus	22687	M. musculus	0.0	0.0	0.0	0.0	0.0	0.0	0.0	0.0	0.0	0.0	0.0	0.0	0.0	0.0	0.0	0.0	0.0	0.0	0.0	0.0
Tfb2m	15278	symbol	M. musculus	15278	M. musculus	0.0	0.0	0.0	0.0	0.0	0.0	0.0	0.0	0.0	0.0	0.0	0.0	0.0	0.0	0.0	0.0	0.0	0.0	0.0	0.0
Tenm3	23965	symbol	M. musculus	23965	M. musculus	0.0	0.0	0.0	0.0	0.0	0.0	0.0	0.0	0.0	0.0	0.0	0.0	0.0	0.0	0.0	0.0	0.0	0.0	0.0	0.0
B230114P17Rik	402735	symbol	M. musculus	402735	M. musculus	0.0	0.0	0.0	0.0	0.0	0.0	0.0	0.0	0.0	0.0	0.0	0.0	0.0	0.0	0.0	0.0	0.0	0.0	0.0	0.0
Fam160a1	229488	gene_synonym	M. musculus	229488	M. musculus	0.0	0.0	0.0	0.0	0.0	0.0	0.0	0.0	0.0	0.0	0.0	0.0	0.0	0.0	0.0	0.0	0.0	0.0	0.0	0.0
Slc25a48	328258	symbol	M. musculus	328258	M. musculus	0.0	0.0	0.0	0.0	0.0	0.0	0.0	0.0	0.0	0.0	0.0	0.0	0.0	0.0	0.0	0.0	0.0	0.0	0.0	0.0
Nlrc5	434341	symbol	M. musculus	434341	M. musculus	0.0	0.0	0.0	0.0	0.0	0.0	0.0	0.0	0.0	0.0	0.0	0.0	0.0	0.0	0.0	0.0	0.0	0.0	0.0	0.0
Ccpg1	72278	symbol	M. musculus	72278	M. musculus	0.0	0.0	0.0	0.0	0.0	0.0	0.0	0.0	0.0	0.0	0.0	0.0	0.0	0.0	0.0	0.0	0.0	0.0	0.0	0.0
Trp53i13	216964	symbol	M. musculus	216964	M. musculus	0.0	0.0	0.0	0.0	0.0	0.0	0.0	0.0	0.0	0.0	0.0	0.0	0.0	0.0	0.0	0.0	0.0	0.0	0.0	0.0
Slc35g1	240660	symbol	M. musculus	240660	M. musculus	0.0	0.0	0.0	0.0	0.0	0.0	0.0	0.0	0.0	0.0	0.0	0.0	0.0	0.0	0.0	0.0	0.0	0.0	0.0	0.0
Ccar1	67500	symbol	M. musculus	67500	M. musculus	0.0	0.0	0.0	0.0	0.0	0.0	0.0	0.0	0.0	0.0	0.0	0.0	0.0	0.0	0.0	0.0	0.0	0.0	0.0	0.0
Smg1	233789	symbol	M. musculus	233789	M. musculus	0.0	0.0	0.0	0.0	0.0	0.0	0.0	0.0	0.0	1.0	0.0	0.0	0.0	0.0	0.0	0.0	0.0	0.0	0.0	0.0
Dusp3	72349	symbol	M. musculus	72349	M. musculus	0.0	0.0	0.0	0.0	0.0	0.0	0.0	0.0	0.0	0.0	0.0	0.0	0.0	0.0	0.0	0.0	0.0	0.0	0.0	0.0
Acnat2	209186	symbol	M. musculus	209186	M. musculus	1.0	0.0	0.0	0.0	1.0	0.0	0.0	0.0	0.0	0.0	0.0	0.0	0.0	0.0	0.0	0.0	0.0	0.0	0.0	0.0
Sema6b	20359	symbol	M. musculus	20359	M. musculus	0.0	0.0	0.0	0.0	0.0	0.0	0.0	0.0	0.0	0.0	0.0	0.0	0.0	0.0	0.0	0.0	0.0	0.0	0.0	0.0
Chac1	69065	symbol	M. musculus	69065	M. musculus	0.0	0.0	0.0	1.0	1.0	0.0	0.0	0.0	1.0	0.0	0.0	0.0	0.0	0.0	0.0	0.0	0.0	0.0	0.0	0.0
Phf13	230936	symbol	M. musculus	230936	M. musculus	0.0	0.0	0.0	0.0	0.0	0.0	0.0	0.0	0.0	0.0	0.0	0.0	0.0	0.0	0.0	0.0	0.0	0.0	0.0	0.0
Wdfy1	69368	symbol	M. musculus	69368	M. musculus	0.0	0.0	0.0	0.0	0.0	0.0	0.0	0.0	0.0	0.0	0.0	0.0	0.0	0.0	0.0	0.0	0.0	0.0	0.0	0.0
Erf	13875	symbol	M. musculus	13875	M. musculus	0.0	0.0	0.0	0.0	0.0	0.0	0.0	0.0	0.0	0.0	0.0	0.0	0.0	0.0	0.0	0.0	0.0	0.0	0.0	0.0
161969026-162001640_F						nan	nan	nan	nan	nan	nan	nan	nan	nan	nan	nan	nan	nan	nan	nan	nan	nan	nan	nan	nan
Oat	18242	symbol	M. musculus	18242	M. musculus	1.0	1.0	0.0	0.0	0.0	0.0	1.0	0.0	0.0	0.0	0.0	0.0	0.0	0.0	0.0	0.0	0.0	0.0	0.0	0.0
ENSMUST00000138821	665700	ensembl_transcript_id	M. musculus	665700	M. musculus	0.0	0.0	0.0	0.0	0.0	0.0	0.0	0.0	0.0	0.0	0.0	0.0	0.0	0.0	0.0	0.0	0.0	0.0	0.0	0.0
Eif4b	75705	symbol	M. musculus	75705	M. musculus	0.0	0.0	0.0	0.0	0.0	0.0	0.0	0.0	0.0	0.0	0.0	0.0	0.0	0.0	0.0	0.0	0.0	0.0	0.0	0.0
Lrp6	16974	symbol	M. musculus	16974	M. musculus	0.0	0.0	0.0	1.0	0.0	0.0	0.0	0.0	0.0	0.0	0.0	1.0	0.0	0.0	1.0	0.0	0.0	0.0	0.0	0.0
Zbtb2	381990	symbol	M. musculus	381990	M. musculus	0.0	0.0	0.0	0.0	0.0	0.0	0.0	0.0	0.0	0.0	0.0	0.0	0.0	0.0	0.0	0.0	0.0	0.0	0.0	0.0
Cnnm4	94220	symbol	M. musculus	94220	M. musculus	0.0	0.0	0.0	0.0	0.0	0.0	0.0	0.0	0.0	0.0	0.0	0.0	0.0	0.0	0.0	0.0	0.0	0.0	0.0	0.0
Mia2	338320	symbol	M. musculus	338320	M. musculus	0.0	0.0	1.0	0.0	0.0	0.0	0.0	0.0	0.0	0.0	0.0	0.0	0.0	0.0	0.0	0.0	0.0	0.0	0.0	0.0
Acaa1a	113868	symbol	M. musculus	113868	M. musculus	1.0	1.0	0.0	1.0	0.0	0.0	0.0	0.0	0.0	1.0	1.0	0.0	0.0	0.0	1.0	1.0	0.0	0.0	0.0	0.0
Grpel2	17714	symbol	M. musculus	17714	M. musculus	0.0	0.0	0.0	0.0	0.0	0.0	0.0	0.0	0.0	0.0	0.0	0.0	0.0	0.0	0.0	0.0	0.0	0.0	0.0	0.0
P2ry1	18441	symbol	M. musculus	18441	M. musculus	0.0	0.0	0.0	0.0	0.0	1.0	0.0	0.0	0.0	0.0	0.0	0.0	0.0	1.0	0.0	0.0	0.0	0.0	0.0	0.0
Ddhd2	72108	symbol	M. musculus	72108	M. musculus	1.0	0.0	0.0	0.0	0.0	0.0	0.0	1.0	0.0	1.0	0.0	0.0	0.0	0.0	0.0	0.0	0.0	0.0	1.0	0.0
Rab43	69834	symbol	M. musculus	69834	M. musculus	0.0	0.0	0.0	0.0	0.0	0.0	0.0	0.0	0.0	0.0	0.0	0.0	0.0	0.0	0.0	0.0	0.0	0.0	0.0	0.0
Bmp2k	140780	symbol	M. musculus	140780	M. musculus	0.0	0.0	0.0	0.0	0.0	0.0	0.0	0.0	0.0	0.0	0.0	0.0	0.0	0.0	0.0	0.0	0.0	0.0	0.0	0.0
Bclaf1	72567	symbol	M. musculus	72567	M. musculus	0.0	0.0	0.0	0.0	0.0	0.0	0.0	0.0	0.0	0.0	0.0	0.0	0.0	0.0	0.0	0.0	0.0	0.0	0.0	0.0
Tbce	70430	symbol	M. musculus	70430	M. musculus	0.0	0.0	0.0	0.0	0.0	0.0	0.0	0.0	0.0	0.0	0.0	0.0	0.0	0.0	0.0	0.0	0.0	0.0	0.0	0.0
Cpt2	12896	symbol	M. musculus	12896	M. musculus	1.0	0.0	0.0	0.0	0.0	0.0	0.0	0.0	1.0	0.0	1.0	1.0	0.0	0.0	0.0	0.0	1.0	0.0	0.0	0.0
Ndrg1	17988	symbol	M. musculus	17988	M. musculus	0.0	0.0	0.0	0.0	0.0	0.0	0.0	0.0	0.0	0.0	0.0	0.0	0.0	0.0	0.0	0.0	0.0	0.0	0.0	0.0
E130102H24Rik	77866	symbol	M. musculus	77866	M. musculus	0.0	0.0	0.0	0.0	0.0	0.0	0.0	0.0	0.0	0.0	0.0	0.0	0.0	0.0	0.0	0.0	0.0	0.0	0.0	0.0
Rc3h1	381305	symbol	M. musculus	381305	M. musculus	0.0	0.0	0.0	0.0	0.0	0.0	0.0	0.0	0.0	0.0	0.0	0.0	0.0	0.0	0.0	0.0	0.0	0.0	0.0	0.0
Sp3	20687	symbol	M. musculus	20687	M. musculus	0.0	0.0	0.0	0.0	0.0	0.0	0.0	0.0	0.0	0.0	0.0	0.0	0.0	0.0	0.0	0.0	0.0	0.0	0.0	0.0
Dsc2	13506	symbol	M. musculus	13506	M. musculus	0.0	0.0	0.0	1.0	0.0	0.0	0.0	0.0	0.0	0.0	0.0	0.0	0.0	0.0	0.0	0.0	0.0	0.0	0.0	0.0
Bcl10	12042	symbol	M. musculus	12042	M. musculus	0.0	1.0	0.0	1.0	0.0	0.0	1.0	0.0	0.0	0.0	0.0	0.0	0.0	0.0	1.0	0.0	0.0	0.0	0.0	0.0
Sirt1	93759	symbol	M. musculus	93759	M. musculus	0.0	1.0	1.0	1.0	0.0	1.0	0.0	1.0	0.0	1.0	0.0	0.0	1.0	1.0	0.0	0.0	0.0	0.0	1.0	0.0
Dnase2b	56629	symbol	M. musculus	56629	M. musculus	0.0	0.0	0.0	0.0	0.0	0.0	0.0	0.0	0.0	0.0	0.0	0.0	0.0	0.0	0.0	0.0	0.0	0.0	0.0	0.0
Gas5	14455	symbol	M. musculus	14455	M. musculus	0.0	0.0	0.0	0.0	0.0	0.0	0.0	0.0	0.0	0.0	0.0	0.0	0.0	0.0	0.0	0.0	0.0	0.0	0.0	0.0
6230400D17Rik	76133	symbol	M. musculus	76133	M. musculus	0.0	0.0	0.0	0.0	0.0	0.0	0.0	0.0	0.0	0.0	0.0	0.0	0.0	0.0	0.0	0.0	0.0	0.0	0.0	0.0
chr12						nan	nan	nan	nan	nan	nan	nan	nan	nan	nan	nan	nan	nan	nan	nan	nan	nan	nan	nan	nan
45418006-45418737_F						nan	nan	nan	nan	nan	nan	nan	nan	nan	nan	nan	nan	nan	nan	nan	nan	nan	nan	nan	nan
Zfp292	30046	symbol	M. musculus	30046	M. musculus	0.0	0.0	0.0	0.0	0.0	0.0	0.0	0.0	0.0	0.0	0.0	0.0	0.0	0.0	0.0	0.0	0.0	0.0	0.0	0.0
Pnp2	667034	symbol	M. musculus	667034	M. musculus	1.0	0.0	0.0	0.0	1.0	0.0	0.0	0.0	0.0	1.0	0.0	0.0	0.0	0.0	0.0	0.0	0.0	0.0	0.0	0.0
Chic2	74277	symbol	M. musculus	74277	M. musculus	0.0	0.0	0.0	0.0	0.0	0.0	0.0	0.0	0.0	0.0	0.0	0.0	0.0	0.0	0.0	0.0	0.0	0.0	0.0	0.0
N4bp2	333789	symbol	M. musculus	333789	M. musculus	0.0	0.0	0.0	0.0	0.0	0.0	0.0	0.0	0.0	0.0	0.0	0.0	0.0	0.0	0.0	0.0	0.0	0.0	0.0	0.0
Sik3	70661	symbol	M. musculus	70661	M. musculus	0.0	0.0	0.0	0.0	0.0	0.0	0.0	0.0	0.0	0.0	0.0	0.0	0.0	0.0	0.0	0.0	0.0	0.0	0.0	0.0
Gm826	329554	symbol	M. musculus	329554	M. musculus	0.0	0.0	0.0	0.0	0.0	0.0	0.0	0.0	0.0	0.0	0.0	0.0	0.0	0.0	0.0	0.0	0.0	0.0	0.0	0.0
Zhx3	320799	symbol	M. musculus	320799	M. musculus	0.0	0.0	0.0	0.0	0.0	0.0	0.0	0.0	0.0	0.0	0.0	0.0	0.0	0.0	0.0	0.0	0.0	0.0	0.0	0.0
Aebp2	11569	symbol	M. musculus	11569	M. musculus	0.0	0.0	0.0	0.0	0.0	0.0	0.0	0.0	0.0	0.0	0.0	0.0	0.0	0.0	0.0	0.0	0.0	0.0	0.0	0.0
Gm5115	330602	symbol	M. musculus	330602	M. musculus	0.0	0.0	0.0	0.0	0.0	0.0	0.0	0.0	0.0	0.0	0.0	0.0	0.0	0.0	0.0	0.0	0.0	0.0	0.0	0.0
Gin1	252876	symbol	M. musculus	252876	M. musculus	0.0	0.0	0.0	0.0	0.0	0.0	0.0	0.0	0.0	0.0	0.0	0.0	0.0	0.0	0.0	0.0	0.0	0.0	0.0	0.0
Gm4969	243866	gene_synonym	M. musculus	243866	M. musculus	0.0	0.0	0.0	0.0	0.0	0.0	0.0	0.0	0.0	0.0	0.0	0.0	0.0	0.0	1.0	0.0	0.0	0.0	0.0	0.0
Apol7b	278679	symbol	M. musculus	278679	M. musculus	0.0	0.0	0.0	0.0	0.0	0.0	0.0	0.0	0.0	0.0	0.0	0.0	0.0	0.0	0.0	0.0	0.0	0.0	0.0	0.0
Ip6k2	76500	symbol	M. musculus	76500	M. musculus	0.0	1.0	0.0	0.0	0.0	0.0	0.0	0.0	0.0	1.0	0.0	0.0	0.0	0.0	0.0	1.0	0.0	0.0	0.0	0.0
Maf1	68877	symbol	M. musculus	68877	M. musculus	0.0	0.0	0.0	0.0	0.0	0.0	0.0	0.0	0.0	0.0	0.0	0.0	0.0	0.0	0.0	0.0	0.0	0.0	0.0	0.0
4932439E07Rik	103405	symbol	M. musculus	103405	M. musculus	0.0	0.0	0.0	0.0	0.0	0.0	0.0	0.0	0.0	0.0	0.0	0.0	0.0	0.0	0.0	0.0	0.0	0.0	0.0	0.0
AK170517						nan	nan	nan	nan	nan	nan	nan	nan	nan	nan	nan	nan	nan	nan	nan	nan	nan	nan	nan	nan
Arrdc2	70807	symbol	M. musculus	70807	M. musculus	0.0	0.0	0.0	0.0	0.0	0.0	0.0	0.0	0.0	0.0	0.0	0.0	0.0	0.0	0.0	0.0	0.0	0.0	0.0	0.0
Syde2	214804	symbol	M. musculus	214804	M. musculus	0.0	0.0	0.0	0.0	0.0	0.0	0.0	0.0	0.0	0.0	0.0	0.0	0.0	0.0	0.0	0.0	0.0	0.0	0.0	0.0
9530053J19Rik	53961	symbol	M. musculus	53961	M. musculus	0.0	0.0	0.0	0.0	0.0	0.0	0.0	0.0	0.0	0.0	0.0	0.0	0.0	0.0	0.0	0.0	0.0	0.0	0.0	0.0
Tango2	27883	symbol	M. musculus	27883	M. musculus	0.0	0.0	0.0	0.0	0.0	0.0	0.0	0.0	0.0	0.0	0.0	0.0	0.0	0.0	0.0	0.0	0.0	0.0	0.0	0.0
74084292-74138492_R						nan	nan	nan	nan	nan	nan	nan	nan	nan	nan	nan	nan	nan	nan	nan	nan	nan	nan	nan	nan
Khdrbs3	13992	symbol	M. musculus	13992	M. musculus	0.0	0.0	0.0	0.0	0.0	0.0	0.0	0.0	0.0	0.0	0.0	0.0	0.0	0.0	0.0	0.0	0.0	0.0	0.0	0.0
D130020L05Rik	319760	symbol	M. musculus	319760	M. musculus	0.0	0.0	0.0	0.0	0.0	0.0	0.0	0.0	0.0	0.0	0.0	0.0	0.0	0.0	0.0	0.0	0.0	0.0	0.0	0.0
Akap13	75547	symbol	M. musculus	75547	M. musculus	0.0	0.0	0.0	0.0	0.0	0.0	0.0	0.0	0.0	0.0	0.0	0.0	0.0	0.0	0.0	0.0	0.0	0.0	0.0	0.0
Mpzl2	14012	symbol	M. musculus	14012	M. musculus	0.0	0.0	0.0	0.0	0.0	0.0	0.0	0.0	0.0	0.0	0.0	0.0	0.0	0.0	0.0	0.0	0.0	0.0	0.0	0.0
Kdsr	70750	symbol	M. musculus	70750	M. musculus	0.0	0.0	0.0	0.0	0.0	0.0	0.0	0.0	0.0	1.0	0.0	0.0	0.0	0.0	0.0	0.0	0.0	0.0	0.0	0.0
Dyrk2	69181	symbol	M. musculus	69181	M. musculus	0.0	0.0	0.0	0.0	0.0	1.0	0.0	0.0	0.0	0.0	0.0	0.0	0.0	1.0	0.0	0.0	0.0	0.0	0.0	0.0
March7	57438	gene_synonym	M. musculus	57438	M. musculus	0.0	0.0	0.0	0.0	0.0	0.0	0.0	0.0	0.0	0.0	0.0	0.0	0.0	0.0	0.0	0.0	0.0	0.0	0.0	0.0
Wdr5	140858	symbol	M. musculus	140858	M. musculus	0.0	1.0	0.0	0.0	0.0	1.0	0.0	0.0	0.0	0.0	0.0	0.0	0.0	1.0	0.0	0.0	0.0	0.0	0.0	0.0
Ccnl1	56706	symbol	M. musculus	56706	M. musculus	0.0	0.0	0.0	0.0	0.0	0.0	0.0	0.0	0.0	0.0	0.0	0.0	0.0	0.0	0.0	0.0	0.0	0.0	0.0	0.0
Gm13791	102634512	symbol	M. musculus	102634512	M. musculus	0.0	0.0	0.0	0.0	0.0	0.0	0.0	0.0	0.0	0.0	0.0	0.0	0.0	0.0	0.0	0.0	0.0	0.0	0.0	0.0
Rapgef5	217944	symbol	M. musculus	217944	M. musculus	0.0	0.0	0.0	0.0	0.0	0.0	0.0	0.0	0.0	0.0	0.0	0.0	0.0	0.0	0.0	0.0	0.0	0.0	0.0	0.0
Spin1	20729	symbol	M. musculus	20729	M. musculus	0.0	0.0	0.0	0.0	0.0	0.0	0.0	0.0	0.0	0.0	0.0	0.0	0.0	0.0	0.0	0.0	0.0	0.0	0.0	0.0
Tbl1xr1	81004	symbol	M. musculus	81004	M. musculus	1.0	0.0	0.0	1.0	0.0	1.0	0.0	0.0	0.0	0.0	0.0	0.0	0.0	0.0	0.0	0.0	0.0	0.0	1.0	0.0
Plbd1	66857	symbol	M. musculus	66857	M. musculus	1.0	0.0	0.0	0.0	0.0	0.0	0.0	0.0	0.0	1.0	0.0	0.0	0.0	0.0	0.0	0.0	0.0	0.0	0.0	0.0
Ulk1	22241	symbol	M. musculus	22241	M. musculus	0.0	0.0	0.0	1.0	0.0	0.0	0.0	0.0	0.0	0.0	0.0	0.0	0.0	0.0	0.0	0.0	0.0	0.0	0.0	0.0
Abhd1	57742	symbol	M. musculus	57742	M. musculus	1.0	1.0	0.0	0.0	0.0	0.0	0.0	0.0	0.0	1.0	0.0	0.0	0.0	0.0	0.0	0.0	0.0	1.0	0.0	0.0
Bcl9l	80288	symbol	M. musculus	80288	M. musculus	0.0	0.0	0.0	0.0	0.0	0.0	0.0	0.0	0.0	0.0	0.0	0.0	0.0	0.0	0.0	0.0	0.0	0.0	0.0	0.0
Gfra1	14585	symbol	M. musculus	14585	M. musculus	0.0	0.0	0.0	0.0	0.0	0.0	0.0	0.0	0.0	0.0	0.0	0.0	0.0	0.0	0.0	0.0	0.0	0.0	0.0	0.0
Fam134b	66270	gene_synonym	M. musculus	66270	M. musculus	0.0	0.0	0.0	0.0	0.0	0.0	0.0	0.0	0.0	0.0	0.0	0.0	0.0	0.0	0.0	0.0	0.0	0.0	0.0	0.0
Gm13298	545611	gene_synonym	M. musculus	545611	M. musculus	0.0	0.0	0.0	0.0	0.0	0.0	0.0	0.0	0.0	0.0	0.0	0.0	0.0	0.0	0.0	0.0	0.0	0.0	0.0	0.0
Tacc2	57752	symbol	M. musculus	57752	M. musculus	0.0	0.0	0.0	0.0	0.0	0.0	0.0	0.0	0.0	0.0	0.0	0.0	0.0	0.0	0.0	0.0	0.0	0.0	0.0	0.0
Gadd45g	23882	symbol	M. musculus	23882	M. musculus	0.0	0.0	0.0	0.0	0.0	0.0	0.0	0.0	0.0	0.0	0.0	0.0	0.0	0.0	0.0	0.0	1.0	0.0	0.0	0.0
1810053B23Rik	69857	symbol	M. musculus	69857	M. musculus	0.0	0.0	0.0	0.0	0.0	0.0	0.0	0.0	0.0	0.0	0.0	0.0	0.0	0.0	0.0	0.0	0.0	0.0	0.0	0.0
Epb4.1						nan	nan	nan	nan	nan	nan	nan	nan	nan	nan	nan	nan	nan	nan	nan	nan	nan	nan	nan	nan
Cebpd	12609	symbol	M. musculus	12609	M. musculus	0.0	0.0	0.0	0.0	0.0	0.0	0.0	0.0	0.0	0.0	0.0	0.0	0.0	0.0	0.0	0.0	0.0	0.0	0.0	0.0
Nrg4	83961	symbol	M. musculus	83961	M. musculus	0.0	0.0	0.0	0.0	0.0	0.0	0.0	0.0	0.0	0.0	0.0	0.0	0.0	0.0	0.0	0.0	0.0	0.0	0.0	0.0
Gata6	14465	symbol	M. musculus	14465	M. musculus	0.0	0.0	0.0	0.0	0.0	0.0	0.0	0.0	0.0	1.0	0.0	0.0	1.0	0.0	0.0	0.0	0.0	0.0	0.0	0.0
Kctd15	233107	symbol	M. musculus	233107	M. musculus	0.0	0.0	0.0	0.0	0.0	0.0	0.0	0.0	0.0	0.0	0.0	0.0	0.0	0.0	0.0	0.0	0.0	0.0	0.0	0.0
1700029I15Rik	75641	gene_synonym	M. musculus	75641	M. musculus	0.0	0.0	0.0	0.0	0.0	0.0	0.0	0.0	0.0	0.0	0.0	0.0	0.0	0.0	0.0	0.0	0.0	0.0	0.0	0.0
Inpp4a	269180	symbol	M. musculus	269180	M. musculus	0.0	0.0	0.0	0.0	0.0	0.0	0.0	0.0	0.0	1.0	0.0	0.0	0.0	0.0	0.0	0.0	0.0	0.0	0.0	0.0
Sdsl	257635	symbol	M. musculus	257635	M. musculus	1.0	0.0	0.0	0.0	0.0	0.0	1.0	0.0	0.0	0.0	0.0	0.0	0.0	0.0	0.0	0.0	0.0	0.0	0.0	0.0
Atl2	56298	symbol	M. musculus	56298	M. musculus	0.0	0.0	0.0	0.0	0.0	0.0	0.0	0.0	0.0	0.0	0.0	0.0	0.0	0.0	0.0	0.0	0.0	0.0	0.0	0.0
Lpin1	14245	symbol	M. musculus	14245	M. musculus	1.0	0.0	0.0	0.0	0.0	1.0	0.0	1.0	0.0	1.0	0.0	0.0	1.0	0.0	0.0	0.0	1.0	0.0	0.0	0.0
Arhgef26	622434	symbol	M. musculus	622434	M. musculus	0.0	0.0	0.0	0.0	0.0	0.0	0.0	0.0	0.0	0.0	0.0	0.0	0.0	0.0	0.0	0.0	0.0	0.0	0.0	0.0
Myom1	17929	symbol	M. musculus	17929	M. musculus	0.0	0.0	0.0	0.0	0.0	0.0	0.0	0.0	0.0	0.0	0.0	0.0	0.0	0.0	0.0	0.0	0.0	0.0	0.0	0.0
NAP111616-1						nan	nan	nan	nan	nan	nan	nan	nan	nan	nan	nan	nan	nan	nan	nan	nan	nan	nan	nan	nan
St6galnac4	20448	symbol	M. musculus	20448	M. musculus	0.0	0.0	0.0	0.0	1.0	0.0	0.0	0.0	0.0	1.0	0.0	0.0	0.0	1.0	0.0	0.0	0.0	0.0	0.0	0.0
Usp18	24110	symbol	M. musculus	24110	M. musculus	0.0	0.0	0.0	0.0	0.0	0.0	0.0	0.0	0.0	0.0	0.0	0.0	0.0	0.0	0.0	0.0	0.0	0.0	0.0	0.0
Gjc3	118446	symbol	M. musculus	118446	M. musculus	0.0	0.0	0.0	0.0	0.0	0.0	0.0	0.0	0.0	0.0	0.0	0.0	0.0	0.0	0.0	0.0	0.0	0.0	0.0	0.0
Ttll8	239591	symbol	M. musculus	239591	M. musculus	0.0	0.0	0.0	0.0	0.0	0.0	0.0	0.0	0.0	0.0	0.0	0.0	0.0	0.0	0.0	0.0	0.0	0.0	0.0	0.0
3930402G23Rik	665306	symbol	M. musculus	665306	M. musculus	0.0	0.0	0.0	0.0	0.0	0.0	0.0	0.0	0.0	0.0	0.0	0.0	0.0	0.0	0.0	0.0	0.0	0.0	0.0	0.0
Akap7	432442	symbol	M. musculus	432442	M. musculus	0.0	0.0	0.0	0.0	0.0	0.0	0.0	0.0	0.0	0.0	0.0	0.0	1.0	0.0	0.0	0.0	0.0	0.0	0.0	0.0
Mtmr1	53332	symbol	M. musculus	53332	M. musculus	1.0	0.0	0.0	0.0	0.0	1.0	0.0	0.0	0.0	1.0	0.0	0.0	0.0	0.0	0.0	0.0	0.0	0.0	0.0	0.0
Ube4b	63958	symbol	M. musculus	63958	M. musculus	0.0	0.0	0.0	0.0	0.0	0.0	0.0	0.0	0.0	0.0	0.0	0.0	0.0	0.0	0.0	0.0	0.0	0.0	0.0	0.0
Rps20	67427	symbol	M. musculus	67427	M. musculus	0.0	0.0	0.0	0.0	0.0	0.0	0.0	0.0	0.0	0.0	0.0	0.0	0.0	0.0	0.0	0.0	0.0	0.0	0.0	0.0
Brpf3	268936	symbol	M. musculus	268936	M. musculus	0.0	0.0	0.0	0.0	0.0	0.0	0.0	0.0	0.0	0.0	0.0	0.0	0.0	0.0	0.0	0.0	0.0	0.0	0.0	0.0
2410022M11Rik	100503842	symbol	M. musculus	100503842	M. musculus	0.0	0.0	0.0	0.0	0.0	0.0	0.0	0.0	0.0	0.0	0.0	0.0	0.0	0.0	0.0	0.0	0.0	0.0	0.0	0.0
Zfp113	56314	symbol	M. musculus	56314	M. musculus	0.0	0.0	0.0	0.0	0.0	0.0	0.0	0.0	0.0	0.0	0.0	0.0	0.0	0.0	0.0	0.0	0.0	0.0	0.0	0.0
E330037I15Rik	791344	symbol	M. musculus	791344	M. musculus	0.0	0.0	0.0	0.0	0.0	0.0	0.0	0.0	0.0	0.0	0.0	0.0	0.0	0.0	0.0	0.0	0.0	0.0	0.0	0.0
31267612-31293337_F						nan	nan	nan	nan	nan	nan	nan	nan	nan	nan	nan	nan	nan	nan	nan	nan	nan	nan	nan	nan
Sh3d21	66938	symbol	M. musculus	66938	M. musculus	0.0	0.0	0.0	0.0	0.0	0.0	0.0	0.0	0.0	0.0	0.0	0.0	0.0	0.0	0.0	0.0	0.0	0.0	0.0	0.0
Hsd17b10	15108	symbol	M. musculus	15108	M. musculus	1.0	1.0	0.0	0.0	0.0	0.0	1.0	0.0	0.0	0.0	0.0	0.0	0.0	0.0	0.0	1.0	0.0	0.0	0.0	0.0
2810403D21Rik	69964	symbol	M. musculus	69964	M. musculus	0.0	0.0	0.0	0.0	0.0	0.0	0.0	0.0	0.0	0.0	0.0	0.0	0.0	0.0	0.0	0.0	0.0	0.0	0.0	0.0
Ackr2	59289	symbol	M. musculus	59289	M. musculus	0.0	0.0	0.0	0.0	0.0	0.0	0.0	0.0	0.0	0.0	0.0	0.0	0.0	0.0	0.0	0.0	0.0	0.0	0.0	0.0
Nupr1l	69034	gene_synonym	M. musculus	69034	M. musculus	0.0	0.0	0.0	1.0	0.0	0.0	0.0	0.0	0.0	0.0	0.0	0.0	0.0	0.0	0.0	0.0	0.0	0.0	0.0	0.0
Cpt1a	12894	symbol	M. musculus	12894	M. musculus	1.0	0.0	0.0	1.0	0.0	1.0	0.0	1.0	1.0	1.0	1.0	0.0	0.0	1.0	1.0	0.0	0.0	0.0	1.0	0.0
4833417J20Rik	74604	symbol	M. musculus	74604	M. musculus	0.0	0.0	0.0	0.0	0.0	0.0	0.0	0.0	0.0	0.0	0.0	0.0	0.0	0.0	0.0	0.0	0.0	0.0	0.0	0.0
Hykk	235386	symbol	M. musculus	235386	M. musculus	0.0	0.0	0.0	0.0	0.0	0.0	0.0	0.0	0.0	0.0	0.0	0.0	0.0	0.0	0.0	0.0	0.0	0.0	0.0	0.0
March6	223455	gene_synonym	M. musculus	223455	M. musculus	0.0	0.0	0.0	0.0	0.0	1.0	0.0	0.0	0.0	0.0	0.0	0.0	0.0	0.0	0.0	0.0	0.0	0.0	0.0	0.0
Sirt3	64384	symbol	M. musculus	64384	M. musculus	0.0	0.0	0.0	0.0	0.0	1.0	0.0	0.0	0.0	0.0	0.0	0.0	0.0	0.0	0.0	0.0	0.0	0.0	0.0	0.0
Garem	381126	gene_synonym	M. musculus	381126	M. musculus	0.0	0.0	0.0	0.0	0.0	0.0	0.0	0.0	0.0	0.0	0.0	0.0	0.0	0.0	0.0	0.0	0.0	0.0	0.0	0.0
Odf2	18286	symbol	M. musculus	18286	M. musculus	0.0	0.0	0.0	0.0	0.0	0.0	0.0	0.0	0.0	0.0	0.0	0.0	0.0	0.0	0.0	0.0	0.0	0.0	0.0	0.0
Plekhg5	269608	symbol	M. musculus	269608	M. musculus	0.0	0.0	0.0	0.0	0.0	0.0	0.0	0.0	0.0	0.0	0.0	0.0	0.0	0.0	0.0	0.0	0.0	0.0	0.0	0.0
Ube2b	22210	symbol	M. musculus	22210	M. musculus	0.0	0.0	0.0	0.0	0.0	0.0	0.0	0.0	0.0	0.0	0.0	0.0	0.0	0.0	0.0	0.0	0.0	0.0	0.0	0.0
Hipk3	15259	symbol	M. musculus	15259	M. musculus	0.0	0.0	0.0	0.0	0.0	0.0	0.0	0.0	0.0	0.0	0.0	0.0	0.0	0.0	0.0	0.0	0.0	0.0	0.0	0.0
Osbpl11	106326	symbol	M. musculus	106326	M. musculus	0.0	0.0	1.0	0.0	0.0	0.0	0.0	0.0	0.0	0.0	0.0	1.0	0.0	0.0	0.0	0.0	0.0	0.0	0.0	0.0
Gtf2ird1	57080	symbol	M. musculus	57080	M. musculus	0.0	0.0	0.0	0.0	0.0	0.0	0.0	0.0	0.0	0.0	0.0	0.0	0.0	0.0	0.0	0.0	0.0	0.0	0.0	0.0
Golga5	27277	symbol	M. musculus	27277	M. musculus	0.0	0.0	0.0	0.0	0.0	0.0	0.0	0.0	0.0	0.0	0.0	0.0	0.0	0.0	0.0	0.0	0.0	0.0	0.0	0.0
BC089523						nan	nan	nan	nan	nan	nan	nan	nan	nan	nan	nan	nan	nan	nan	nan	nan	nan	nan	nan	nan
AK037423						nan	nan	nan	nan	nan	nan	nan	nan	nan	nan	nan	nan	nan	nan	nan	nan	nan	nan	nan	nan
Prnp	19122	symbol	M. musculus	19122	M. musculus	0.0	0.0	0.0	0.0	0.0	0.0	0.0	0.0	0.0	0.0	0.0	0.0	1.0	0.0	0.0	0.0	0.0	0.0	0.0	0.0
Pctp	18559	symbol	M. musculus	18559	M. musculus	0.0	0.0	0.0	0.0	0.0	0.0	0.0	0.0	0.0	0.0	0.0	1.0	0.0	0.0	0.0	1.0	1.0	0.0	0.0	0.0
Slc25a20	57279	symbol	M. musculus	57279	M. musculus	0.0	0.0	0.0	0.0	0.0	0.0	0.0	0.0	0.0	0.0	0.0	1.0	0.0	0.0	0.0	0.0	0.0	0.0	0.0	0.0
Gpt2	108682	symbol	M. musculus	108682	M. musculus	1.0	1.0	0.0	0.0	0.0	0.0	1.0	0.0	0.0	0.0	0.0	0.0	0.0	1.0	0.0	0.0	0.0	0.0	0.0	0.0
Man2a1	17158	symbol	M. musculus	17158	M. musculus	0.0	0.0	0.0	0.0	0.0	0.0	0.0	0.0	0.0	0.0	0.0	0.0	0.0	1.0	0.0	0.0	0.0	0.0	0.0	0.0
Patz1	56218	symbol	M. musculus	56218	M. musculus	0.0	0.0	0.0	0.0	0.0	0.0	0.0	0.0	0.0	0.0	0.0	0.0	0.0	0.0	0.0	0.0	0.0	0.0	0.0	0.0
Bnip3	12176	symbol	M. musculus	12176	M. musculus	0.0	0.0	0.0	1.0	0.0	0.0	0.0	0.0	0.0	0.0	0.0	0.0	0.0	0.0	0.0	0.0	0.0	0.0	0.0	0.0
Dnajb11	67838	symbol	M. musculus	67838	M. musculus	0.0	0.0	0.0	0.0	0.0	0.0	0.0	0.0	0.0	0.0	0.0	0.0	0.0	0.0	0.0	0.0	0.0	0.0	0.0	0.0
Tox	252838	symbol	M. musculus	252838	M. musculus	0.0	0.0	0.0	0.0	0.0	0.0	0.0	0.0	0.0	0.0	0.0	0.0	0.0	0.0	0.0	0.0	0.0	0.0	0.0	0.0
Zkscan17	268417	symbol	M. musculus	268417	M. musculus	0.0	0.0	0.0	0.0	0.0	0.0	0.0	0.0	0.0	0.0	0.0	0.0	0.0	0.0	0.0	0.0	0.0	0.0	0.0	0.0
Abcb4	18670	symbol	M. musculus	18670	M. musculus	0.0	0.0	1.0	0.0	0.0	0.0	0.0	0.0	0.0	0.0	0.0	1.0	0.0	0.0	1.0	0.0	0.0	0.0	0.0	0.0
Slc27a2	26458	symbol	M. musculus	26458	M. musculus	1.0	1.0	0.0	0.0	0.0	0.0	0.0	0.0	0.0	0.0	1.0	1.0	0.0	0.0	0.0	1.0	0.0	0.0	0.0	0.0
Abhd2	54608	symbol	M. musculus	54608	M. musculus	1.0	1.0	0.0	0.0	0.0	0.0	0.0	1.0	0.0	1.0	0.0	0.0	1.0	0.0	1.0	0.0	0.0	1.0	0.0	0.0
31007184-31007725_R						nan	nan	nan	nan	nan	nan	nan	nan	nan	nan	nan	nan	nan	nan	nan	nan	nan	nan	nan	nan
161992257-161992963_F						nan	nan	nan	nan	nan	nan	nan	nan	nan	nan	nan	nan	nan	nan	nan	nan	nan	nan	nan	nan
Zmym5	219105	symbol	M. musculus	219105	M. musculus	0.0	0.0	0.0	0.0	0.0	0.0	0.0	0.0	0.0	0.0	0.0	0.0	0.0	0.0	0.0	0.0	0.0	0.0	0.0	0.0
Cmtm4	97487	symbol	M. musculus	97487	M. musculus	0.0	0.0	0.0	0.0	0.0	0.0	0.0	0.0	0.0	0.0	0.0	0.0	0.0	0.0	0.0	0.0	0.0	0.0	0.0	0.0
Bag4	67384	symbol	M. musculus	67384	M. musculus	0.0	0.0	0.0	0.0	0.0	0.0	0.0	0.0	0.0	0.0	0.0	0.0	0.0	0.0	0.0	0.0	0.0	0.0	0.0	0.0
Adcy6	11512	symbol	M. musculus	11512	M. musculus	0.0	0.0	0.0	0.0	1.0	0.0	0.0	0.0	0.0	1.0	0.0	0.0	1.0	0.0	1.0	0.0	0.0	0.0	0.0	0.0
Rdh16	19683	symbol	M. musculus	19683	M. musculus	1.0	1.0	0.0	0.0	0.0	1.0	0.0	0.0	0.0	1.0	1.0	0.0	0.0	0.0	0.0	1.0	0.0	0.0	0.0	0.0
Prlr	19116	symbol	M. musculus	19116	M. musculus	0.0	0.0	0.0	0.0	0.0	0.0	0.0	0.0	0.0	0.0	0.0	0.0	1.0	0.0	0.0	0.0	1.0	0.0	0.0	0.0
4633401B06Rik	70828	symbol	M. musculus	70828	M. musculus	0.0	0.0	0.0	0.0	0.0	0.0	0.0	0.0	0.0	0.0	0.0	0.0	0.0	0.0	0.0	0.0	0.0	0.0	0.0	0.0
Smim13	108934	symbol	M. musculus	108934	M. musculus	0.0	0.0	0.0	0.0	0.0	0.0	0.0	0.0	0.0	0.0	0.0	0.0	0.0	0.0	0.0	0.0	0.0	0.0	0.0	0.0
Fgf1	14164	symbol	M. musculus	14164	M. musculus	0.0	0.0	0.0	0.0	0.0	1.0	0.0	0.0	0.0	0.0	0.0	0.0	0.0	0.0	0.0	0.0	0.0	0.0	0.0	0.0
Zfp612	234725	symbol	M. musculus	234725	M. musculus	0.0	0.0	0.0	0.0	0.0	0.0	0.0	0.0	0.0	0.0	0.0	0.0	0.0	0.0	0.0	0.0	0.0	0.0	0.0	0.0
Fbf1	217335	symbol	M. musculus	217335	M. musculus	0.0	0.0	0.0	0.0	0.0	0.0	0.0	0.0	0.0	0.0	0.0	0.0	0.0	0.0	0.0	0.0	0.0	0.0	0.0	0.0
136150450-136160852_F						nan	nan	nan	nan	nan	nan	nan	nan	nan	nan	nan	nan	nan	nan	nan	nan	nan	nan	nan	nan
Lmo4	16911	symbol	M. musculus	16911	M. musculus	0.0	0.0	0.0	0.0	0.0	0.0	0.0	0.0	0.0	0.0	0.0	0.0	0.0	0.0	0.0	0.0	0.0	0.0	0.0	0.0
Gde1	56209	symbol	M. musculus	56209	M. musculus	0.0	0.0	0.0	0.0	0.0	0.0	0.0	0.0	0.0	1.0	0.0	0.0	0.0	0.0	0.0	1.0	0.0	0.0	0.0	0.0
79248990-79315446_F						nan	nan	nan	nan	nan	nan	nan	nan	nan	nan	nan	nan	nan	nan	nan	nan	nan	nan	nan	nan
80763588-80764230_F						nan	nan	nan	nan	nan	nan	nan	nan	nan	nan	nan	nan	nan	nan	nan	nan	nan	nan	nan	nan
Fbxo31	76454	symbol	M. musculus	76454	M. musculus	0.0	0.0	0.0	0.0	0.0	0.0	0.0	0.0	0.0	0.0	0.0	0.0	0.0	0.0	0.0	0.0	0.0	0.0	0.0	0.0
D030063E12						nan	nan	nan	nan	nan	nan	nan	nan	nan	nan	nan	nan	nan	nan	nan	nan	nan	nan	nan	nan
Slc25a51	230125	symbol	M. musculus	230125	M. musculus	0.0	0.0	0.0	0.0	1.0	0.0	0.0	0.0	0.0	1.0	0.0	0.0	0.0	0.0	0.0	0.0	0.0	0.0	0.0	0.0
1110034G24Rik	73747	gene_synonym	M. musculus	73747	M. musculus	0.0	0.0	0.0	0.0	0.0	0.0	0.0	0.0	0.0	0.0	0.0	0.0	0.0	0.0	0.0	0.0	0.0	0.0	0.0	0.0
Mt1	17748	symbol	M. musculus	17748	M. musculus	0.0	0.0	0.0	0.0	0.0	0.0	0.0	0.0	0.0	0.0	0.0	0.0	0.0	0.0	0.0	0.0	0.0	0.0	0.0	0.0
Unc79	217843	symbol	M. musculus	217843	M. musculus	0.0	0.0	0.0	0.0	0.0	0.0	0.0	0.0	0.0	0.0	0.0	0.0	0.0	0.0	0.0	0.0	0.0	0.0	0.0	0.0
Tmem56	99887	gene_synonym	M. musculus	99887	M. musculus	0.0	0.0	1.0	0.0	0.0	0.0	0.0	0.0	0.0	0.0	0.0	0.0	0.0	0.0	0.0	0.0	0.0	0.0	0.0	0.0
Grasp	56149	gene_synonym	M. musculus	56149	M. musculus	0.0	0.0	0.0	0.0	0.0	0.0	0.0	0.0	0.0	0.0	0.0	0.0	0.0	0.0	0.0	0.0	0.0	0.0	0.0	0.0
Gne	50798	symbol	M. musculus	50798	M. musculus	0.0	1.0	0.0	0.0	1.0	0.0	0.0	0.0	0.0	1.0	0.0	0.0	0.0	1.0	0.0	0.0	0.0	0.0	0.0	0.0
Adgrf5	224792	symbol	M. musculus	224792	M. musculus	0.0	0.0	0.0	0.0	0.0	1.0	0.0	0.0	0.0	1.0	0.0	0.0	0.0	0.0	0.0	0.0	0.0	0.0	0.0	0.0
Snhg3	399101	symbol	M. musculus	399101	M. musculus	0.0	0.0	0.0	0.0	0.0	0.0	0.0	0.0	0.0	0.0	0.0	0.0	0.0	0.0	0.0	0.0	0.0	0.0	0.0	0.0
Pde4d	238871	symbol	M. musculus	238871	M. musculus	0.0	0.0	0.0	0.0	1.0	0.0	0.0	0.0	0.0	0.0	0.0	0.0	1.0	0.0	1.0	0.0	0.0	0.0	0.0	0.0
Galnt2	108148	symbol	M. musculus	108148	M. musculus	0.0	0.0	0.0	0.0	0.0	0.0	0.0	0.0	0.0	0.0	0.0	0.0	0.0	0.0	0.0	0.0	0.0	0.0	0.0	0.0
Pex1	71382	symbol	M. musculus	71382	M. musculus	0.0	0.0	0.0	0.0	0.0	0.0	0.0	0.0	0.0	0.0	0.0	0.0	0.0	0.0	0.0	0.0	0.0	0.0	0.0	0.0
Unc5b	107449	symbol	M. musculus	107449	M. musculus	0.0	0.0	0.0	0.0	0.0	0.0	0.0	0.0	0.0	0.0	0.0	0.0	0.0	0.0	0.0	0.0	0.0	0.0	0.0	0.0
4933409K07Rik	108816	symbol	M. musculus	108816	M. musculus	0.0	0.0	0.0	0.0	0.0	0.0	0.0	0.0	0.0	0.0	0.0	0.0	0.0	0.0	0.0	0.0	0.0	0.0	0.0	0.0
Galnt15	78754	symbol	M. musculus	78754	M. musculus	0.0	0.0	0.0	0.0	0.0	0.0	0.0	0.0	0.0	0.0	0.0	0.0	0.0	0.0	0.0	0.0	0.0	0.0	0.0	0.0
Acox1	11430	symbol	M. musculus	11430	M. musculus	1.0	1.0	1.0	0.0	0.0	0.0	0.0	0.0	0.0	1.0	1.0	0.0	0.0	0.0	0.0	0.0	0.0	0.0	0.0	0.0
Cbfa2t3	12398	symbol	M. musculus	12398	M. musculus	0.0	0.0	0.0	0.0	0.0	1.0	0.0	0.0	0.0	0.0	0.0	0.0	0.0	1.0	0.0	0.0	0.0	0.0	0.0	0.0
Adgrg2	237175	symbol	M. musculus	237175	M. musculus	0.0	0.0	0.0	0.0	0.0	0.0	0.0	0.0	0.0	0.0	0.0	0.0	0.0	0.0	0.0	0.0	0.0	0.0	0.0	0.0
Fmo2	55990	symbol	M. musculus	55990	M. musculus	0.0	0.0	0.0	0.0	1.0	1.0	0.0	0.0	0.0	0.0	0.0	0.0	0.0	0.0	0.0	0.0	0.0	0.0	0.0	0.0
Msmp	100039672	symbol	M. musculus	100039672	M. musculus	0.0	0.0	0.0	0.0	0.0	0.0	0.0	0.0	0.0	0.0	0.0	0.0	0.0	0.0	0.0	0.0	0.0	0.0	0.0	0.0
AK156187						nan	nan	nan	nan	nan	nan	nan	nan	nan	nan	nan	nan	nan	nan	nan	nan	nan	nan	nan	nan
Lepr	16847	symbol	M. musculus	16847	M. musculus	0.0	1.0	0.0	0.0	0.0	1.0	0.0	0.0	0.0	0.0	0.0	0.0	1.0	1.0	0.0	1.0	1.0	0.0	0.0	0.0
Anapc16	52717	symbol	M. musculus	52717	M. musculus	0.0	0.0	0.0	0.0	0.0	0.0	0.0	0.0	0.0	0.0	0.0	0.0	0.0	0.0	0.0	0.0	0.0	0.0	0.0	0.0
75389503-75396250_R						nan	nan	nan	nan	nan	nan	nan	nan	nan	nan	nan	nan	nan	nan	nan	nan	nan	nan	nan	nan
Fmo3	14262	symbol	M. musculus	14262	M. musculus	0.0	1.0	0.0	0.0	1.0	0.0	0.0	0.0	0.0	0.0	0.0	0.0	0.0	0.0	0.0	0.0	0.0	0.0	0.0	0.0
Cyp39a1	56050	symbol	M. musculus	56050	M. musculus	1.0	1.0	1.0	0.0	0.0	0.0	0.0	0.0	0.0	0.0	0.0	0.0	0.0	0.0	0.0	1.0	0.0	0.0	0.0	0.0
Plin4	57435	symbol	M. musculus	57435	M. musculus	0.0	0.0	0.0	0.0	0.0	0.0	0.0	0.0	0.0	0.0	0.0	0.0	0.0	0.0	0.0	0.0	0.0	0.0	0.0	0.0
Arl4a	11861	symbol	M. musculus	11861	M. musculus	0.0	0.0	0.0	0.0	0.0	0.0	0.0	0.0	0.0	0.0	0.0	0.0	0.0	0.0	0.0	0.0	0.0	0.0	0.0	0.0
Sun2	223697	symbol	M. musculus	223697	M. musculus	0.0	0.0	0.0	0.0	0.0	0.0	0.0	0.0	0.0	0.0	0.0	0.0	0.0	0.0	0.0	0.0	0.0	0.0	0.0	0.0
Slc25a32	69906	symbol	M. musculus	69906	M. musculus	0.0	0.0	0.0	0.0	0.0	0.0	0.0	0.0	0.0	0.0	0.0	1.0	0.0	0.0	0.0	0.0	0.0	0.0	0.0	0.0
Ubap1	67123	symbol	M. musculus	67123	M. musculus	0.0	0.0	0.0	0.0	0.0	0.0	0.0	0.0	0.0	0.0	0.0	0.0	0.0	0.0	0.0	0.0	0.0	0.0	0.0	0.0
Slc22a21	56517	symbol	M. musculus	56517	M. musculus	0.0	0.0	0.0	0.0	0.0	0.0	0.0	0.0	0.0	0.0	0.0	0.0	0.0	0.0	0.0	0.0	0.0	0.0	0.0	0.0
AK083287						nan	nan	nan	nan	nan	nan	nan	nan	nan	nan	nan	nan	nan	nan	nan	nan	nan	nan	nan	nan
St3gal5	20454	symbol	M. musculus	20454	M. musculus	0.0	0.0	0.0	0.0	0.0	0.0	0.0	0.0	0.0	0.0	0.0	0.0	0.0	0.0	0.0	0.0	0.0	0.0	0.0	0.0
AK035396						nan	nan	nan	nan	nan	nan	nan	nan	nan	nan	nan	nan	nan	nan	nan	nan	nan	nan	nan	nan
AK132033						nan	nan	nan	nan	nan	nan	nan	nan	nan	nan	nan	nan	nan	nan	nan	nan	nan	nan	nan	nan
Zbed5	71970	symbol	M. musculus	71970	M. musculus	0.0	0.0	0.0	0.0	0.0	0.0	0.0	0.0	0.0	0.0	0.0	0.0	0.0	0.0	0.0	0.0	0.0	0.0	0.0	0.0
2810416G20Rik	100040353	symbol	M. musculus	100040353	M. musculus	0.0	0.0	0.0	0.0	0.0	0.0	0.0	0.0	0.0	0.0	0.0	0.0	0.0	0.0	0.0	0.0	0.0	0.0	0.0	0.0
Zbtb11os1	66391	symbol	M. musculus	66391	M. musculus	0.0	0.0	0.0	0.0	0.0	0.0	0.0	0.0	0.0	0.0	0.0	0.0	0.0	0.0	0.0	0.0	0.0	0.0	0.0	0.0
chr3						nan	nan	nan	nan	nan	nan	nan	nan	nan	nan	nan	nan	nan	nan	nan	nan	nan	nan	nan	nan
21973306-21974266_R						nan	nan	nan	nan	nan	nan	nan	nan	nan	nan	nan	nan	nan	nan	nan	nan	nan	nan	nan	nan
Plin2	11520	symbol	M. musculus	11520	M. musculus	0.0	0.0	0.0	1.0	0.0	0.0	0.0	0.0	0.0	0.0	0.0	1.0	0.0	0.0	0.0	0.0	0.0	0.0	1.0	0.0
Plin5	66968	symbol	M. musculus	66968	M. musculus	0.0	0.0	0.0	0.0	0.0	1.0	0.0	0.0	0.0	0.0	0.0	0.0	0.0	0.0	0.0	0.0	0.0	0.0	1.0	0.0
Enc1	13803	symbol	M. musculus	13803	M. musculus	0.0	0.0	0.0	0.0	0.0	0.0	0.0	0.0	0.0	0.0	0.0	0.0	0.0	0.0	0.0	0.0	0.0	0.0	0.0	0.0
Clpx	270166	symbol	M. musculus	270166	M. musculus	0.0	0.0	0.0	0.0	1.0	0.0	0.0	0.0	0.0	0.0	0.0	0.0	0.0	0.0	0.0	0.0	0.0	0.0	0.0	0.0
1810055G02Rik	72056	symbol	M. musculus	72056	M. musculus	0.0	0.0	0.0	0.0	0.0	0.0	0.0	0.0	0.0	0.0	0.0	0.0	0.0	0.0	0.0	0.0	0.0	0.0	0.0	0.0
Mfsd2a	76574	symbol	M. musculus	76574	M. musculus	0.0	0.0	0.0	1.0	0.0	1.0	0.0	0.0	0.0	0.0	0.0	1.0	0.0	0.0	0.0	0.0	0.0	0.0	1.0	0.0
Agpat9	231510	gene_synonym	M. musculus	231510	M. musculus	0.0	0.0	0.0	0.0	0.0	0.0	0.0	1.0	0.0	1.0	0.0	0.0	0.0	0.0	0.0	0.0	0.0	0.0	0.0	0.0
Slc22a5	20520	symbol	M. musculus	20520	M. musculus	0.0	0.0	0.0	0.0	0.0	0.0	0.0	0.0	1.0	0.0	0.0	0.0	0.0	0.0	0.0	0.0	0.0	0.0	0.0	0.0
ENSMUST00000124404	70853	ensembl_transcript_id	M. musculus	70853	M. musculus	0.0	0.0	0.0	0.0	0.0	0.0	0.0	0.0	0.0	0.0	0.0	0.0	0.0	0.0	0.0	0.0	0.0	0.0	0.0	0.0
Nlrp12	378425	symbol	M. musculus	378425	M. musculus	0.0	0.0	0.0	0.0	0.0	0.0	0.0	0.0	0.0	0.0	0.0	0.0	0.0	0.0	0.0	0.0	0.0	0.0	0.0	0.0
Slc25a42	73095	symbol	M. musculus	73095	M. musculus	0.0	0.0	0.0	0.0	1.0	0.0	0.0	0.0	0.0	1.0	0.0	1.0	0.0	0.0	0.0	0.0	0.0	0.0	0.0	0.0
Rnf19a	30945	symbol	M. musculus	30945	M. musculus	0.0	0.0	0.0	0.0	0.0	0.0	0.0	0.0	0.0	0.0	0.0	0.0	0.0	0.0	0.0	0.0	0.0	0.0	0.0	0.0
4930458D05Rik	75802	symbol	M. musculus	75802	M. musculus	0.0	0.0	0.0	0.0	0.0	0.0	0.0	0.0	0.0	0.0	0.0	0.0	0.0	0.0	0.0	0.0	0.0	0.0	0.0	0.0
Map4k4	26921	symbol	M. musculus	26921	M. musculus	0.0	0.0	0.0	0.0	0.0	0.0	0.0	0.0	0.0	0.0	0.0	0.0	0.0	0.0	0.0	0.0	0.0	0.0	0.0	0.0
Serpine1	18787	symbol	M. musculus	18787	M. musculus	0.0	0.0	0.0	0.0	0.0	0.0	0.0	0.0	0.0	0.0	0.0	0.0	0.0	0.0	1.0	0.0	0.0	0.0	0.0	0.0
Tlr5	53791	symbol	M. musculus	53791	M. musculus	0.0	0.0	0.0	0.0	0.0	0.0	0.0	0.0	0.0	0.0	0.0	0.0	0.0	0.0	0.0	0.0	0.0	0.0	0.0	0.0
5031439G07Rik	223739	symbol	M. musculus	223739	M. musculus	0.0	0.0	0.0	0.0	0.0	0.0	0.0	0.0	0.0	0.0	0.0	0.0	0.0	0.0	0.0	0.0	0.0	0.0	0.0	0.0
Rab11fip4	268451	symbol	M. musculus	268451	M. musculus	0.0	0.0	0.0	0.0	0.0	0.0	0.0	0.0	0.0	0.0	0.0	0.0	0.0	0.0	0.0	0.0	0.0	0.0	0.0	0.0
Srsf5	20384	symbol	M. musculus	20384	M. musculus	0.0	0.0	0.0	0.0	0.0	0.0	0.0	0.0	0.0	0.0	0.0	0.0	1.0	0.0	0.0	0.0	0.0	0.0	0.0	0.0
Vaultrc5	378472	symbol	M. musculus	378472	M. musculus	0.0	0.0	0.0	0.0	0.0	0.0	0.0	0.0	0.0	0.0	0.0	0.0	0.0	0.0	0.0	0.0	0.0	0.0	0.0	0.0
Cerkl	228094	symbol	M. musculus	228094	M. musculus	0.0	0.0	0.0	0.0	0.0	0.0	0.0	0.0	0.0	1.0	0.0	0.0	0.0	0.0	0.0	0.0	0.0	0.0	0.0	0.0
Hyal2	15587	symbol	M. musculus	15587	M. musculus	0.0	0.0	0.0	0.0	0.0	0.0	0.0	0.0	0.0	0.0	0.0	0.0	0.0	1.0	0.0	0.0	0.0	0.0	0.0	0.0
Glrx	93692	symbol	M. musculus	93692	M. musculus	0.0	0.0	0.0	0.0	0.0	0.0	0.0	0.0	0.0	0.0	0.0	0.0	0.0	0.0	1.0	0.0	0.0	0.0	0.0	0.0
Wdr73	71968	symbol	M. musculus	71968	M. musculus	0.0	0.0	0.0	0.0	0.0	0.0	0.0	0.0	0.0	0.0	0.0	0.0	0.0	0.0	0.0	0.0	0.0	0.0	0.0	0.0
Fam13b	225358	symbol	M. musculus	225358	M. musculus	0.0	0.0	0.0	0.0	0.0	0.0	0.0	0.0	0.0	0.0	0.0	0.0	0.0	0.0	0.0	0.0	0.0	0.0	0.0	0.0
Sco2	100126824	symbol	M. musculus	100126824	M. musculus	0.0	0.0	0.0	0.0	0.0	0.0	0.0	0.0	0.0	0.0	0.0	0.0	0.0	0.0	0.0	0.0	0.0	0.0	0.0	0.0
Tymp	72962	symbol	M. musculus	72962	M. musculus	0.0	0.0	0.0	0.0	1.0	0.0	0.0	0.0	0.0	0.0	0.0	0.0	0.0	0.0	0.0	0.0	0.0	0.0	0.0	0.0
Pxmp4	59038	symbol	M. musculus	59038	M. musculus	0.0	0.0	0.0	0.0	0.0	0.0	0.0	0.0	0.0	0.0	0.0	0.0	0.0	0.0	0.0	0.0	0.0	0.0	0.0	0.0
Rbpms	19663	symbol	M. musculus	19663	M. musculus	0.0	0.0	0.0	0.0	0.0	0.0	0.0	0.0	0.0	0.0	0.0	0.0	0.0	0.0	0.0	0.0	0.0	0.0	0.0	0.0
Ablim3	319713	symbol	M. musculus	319713	M. musculus	0.0	0.0	0.0	0.0	0.0	0.0	0.0	0.0	0.0	0.0	0.0	0.0	0.0	0.0	0.0	0.0	0.0	0.0	0.0	0.0
Sdc4	20971	symbol	M. musculus	20971	M. musculus	0.0	0.0	0.0	0.0	0.0	0.0	0.0	0.0	0.0	0.0	0.0	0.0	0.0	0.0	0.0	0.0	0.0	0.0	0.0	0.0
Bmp1	12153	symbol	M. musculus	12153	M. musculus	0.0	0.0	0.0	0.0	0.0	0.0	0.0	0.0	0.0	0.0	0.0	0.0	0.0	0.0	0.0	0.0	0.0	0.0	0.0	0.0
Hif3a	53417	symbol	M. musculus	53417	M. musculus	0.0	0.0	0.0	0.0	0.0	0.0	0.0	0.0	0.0	0.0	0.0	0.0	0.0	0.0	0.0	0.0	0.0	0.0	0.0	0.0
LOC102639076	320187	Gene_ID	M. musculus	320187	M. musculus	0.0	0.0	0.0	0.0	0.0	0.0	0.0	0.0	0.0	0.0	0.0	0.0	0.0	0.0	0.0	0.0	0.0	0.0	0.0	0.0
Parp16	214424	symbol	M. musculus	214424	M. musculus	0.0	0.0	0.0	0.0	0.0	0.0	0.0	0.0	0.0	0.0	0.0	0.0	0.0	0.0	0.0	0.0	0.0	0.0	0.0	0.0
Gm4262	100043147	symbol	M. musculus	100043147	M. musculus	0.0	0.0	0.0	0.0	0.0	0.0	0.0	0.0	0.0	0.0	0.0	0.0	0.0	0.0	0.0	0.0	0.0	0.0	0.0	0.0
chr8						nan	nan	nan	nan	nan	nan	nan	nan	nan	nan	nan	nan	nan	nan	nan	nan	nan	nan	nan	nan
10886200-10905925_F						nan	nan	nan	nan	nan	nan	nan	nan	nan	nan	nan	nan	nan	nan	nan	nan	nan	nan	nan	nan
Ranbp10	74334	symbol	M. musculus	74334	M. musculus	0.0	0.0	0.0	0.0	0.0	0.0	0.0	0.0	0.0	0.0	0.0	0.0	0.0	0.0	0.0	0.0	0.0	0.0	0.0	0.0
Odf3b	70113	gene_synonym	M. musculus	70113	M. musculus	0.0	0.0	0.0	0.0	0.0	0.0	0.0	0.0	0.0	0.0	0.0	0.0	0.0	0.0	0.0	0.0	0.0	0.0	0.0	0.0
Rab9	56382	symbol	M. musculus	56382	M. musculus	0.0	0.0	0.0	0.0	0.0	0.0	0.0	0.0	0.0	0.0	0.0	0.0	0.0	0.0	0.0	0.0	0.0	0.0	0.0	0.0
Herc1	235439	symbol	M. musculus	235439	M. musculus	0.0	0.0	0.0	0.0	0.0	0.0	0.0	0.0	0.0	0.0	0.0	0.0	0.0	0.0	0.0	0.0	0.0	0.0	0.0	0.0
41934312-41945487_R						nan	nan	nan	nan	nan	nan	nan	nan	nan	nan	nan	nan	nan	nan	nan	nan	nan	nan	nan	nan
Nrbp2	223649	symbol	M. musculus	223649	M. musculus	0.0	0.0	0.0	0.0	0.0	0.0	0.0	0.0	0.0	0.0	0.0	0.0	0.0	0.0	0.0	0.0	0.0	0.0	0.0	0.0
A1cf	69865	symbol	M. musculus	69865	M. musculus	0.0	0.0	0.0	0.0	0.0	0.0	0.0	0.0	0.0	0.0	0.0	0.0	0.0	0.0	0.0	0.0	0.0	0.0	0.0	0.0
D4Ertd681e	52421	symbol	M. musculus	52421	M. musculus	0.0	0.0	0.0	0.0	0.0	0.0	0.0	0.0	0.0	0.0	0.0	0.0	0.0	0.0	0.0	0.0	0.0	0.0	0.0	0.0
Abcg4	192663	symbol	M. musculus	192663	M. musculus	0.0	0.0	1.0	0.0	0.0	1.0	0.0	0.0	0.0	0.0	0.0	1.0	0.0	0.0	0.0	0.0	0.0	0.0	0.0	0.0
D9Wsu90e	27962	symbol	M. musculus	27962	M. musculus	0.0	0.0	0.0	0.0	0.0	0.0	0.0	0.0	0.0	0.0	0.0	0.0	0.0	0.0	0.0	0.0	0.0	0.0	0.0	0.0
Sez6l2	233878	symbol	M. musculus	233878	M. musculus	0.0	0.0	0.0	0.0	0.0	0.0	0.0	0.0	0.0	0.0	0.0	0.0	0.0	0.0	0.0	0.0	0.0	0.0	0.0	0.0
Sgip1	73094	symbol	M. musculus	73094	M. musculus	0.0	0.0	0.0	1.0	0.0	0.0	0.0	0.0	0.0	0.0	0.0	0.0	0.0	0.0	0.0	0.0	0.0	0.0	0.0	0.0
Rpph1	85029	symbol	M. musculus	85029	M. musculus	0.0	0.0	0.0	0.0	0.0	0.0	0.0	0.0	0.0	0.0	0.0	0.0	0.0	0.0	0.0	0.0	0.0	0.0	0.0	0.0
79724027-79729152_R						nan	nan	nan	nan	nan	nan	nan	nan	nan	nan	nan	nan	nan	nan	nan	nan	nan	nan	nan	nan
Elovl3	12686	symbol	M. musculus	12686	M. musculus	1.0	1.0	0.0	0.0	1.0	0.0	0.0	0.0	0.0	1.0	1.0	0.0	0.0	0.0	0.0	0.0	1.0	0.0	0.0	0.0
Mfsd7c	217721	gene_synonym	M. musculus	217721	M. musculus	1.0	0.0	0.0	0.0	0.0	0.0	0.0	0.0	0.0	0.0	0.0	0.0	0.0	0.0	0.0	0.0	0.0	0.0	0.0	0.0
Mafb	16658	symbol	M. musculus	16658	M. musculus	0.0	0.0	0.0	1.0	0.0	0.0	0.0	0.0	0.0	0.0	0.0	0.0	0.0	0.0	0.0	0.0	0.0	0.0	0.0	0.0
Slc25a34	384071	symbol	M. musculus	384071	M. musculus	0.0	0.0	0.0	0.0	0.0	0.0	0.0	0.0	0.0	0.0	0.0	0.0	0.0	0.0	0.0	0.0	0.0	0.0	0.0	0.0
Lgals6	16857	symbol	M. musculus	16857	M. musculus	0.0	0.0	0.0	0.0	0.0	0.0	0.0	0.0	0.0	0.0	0.0	0.0	0.0	0.0	0.0	0.0	0.0	0.0	0.0	0.0
Lgals4	16855	symbol	M. musculus	16855	M. musculus	0.0	0.0	0.0	0.0	0.0	0.0	0.0	0.0	0.0	0.0	0.0	0.0	0.0	0.0	0.0	0.0	0.0	0.0	0.0	0.0
Cpsf4l	52670	symbol	M. musculus	52670	M. musculus	0.0	0.0	0.0	0.0	0.0	0.0	0.0	0.0	0.0	0.0	0.0	0.0	0.0	0.0	0.0	0.0	0.0	0.0	0.0	0.0
Tnfrsf1b	21938	symbol	M. musculus	21938	M. musculus	0.0	0.0	0.0	0.0	0.0	0.0	0.0	0.0	0.0	0.0	0.0	0.0	0.0	0.0	1.0	0.0	0.0	0.0	0.0	0.0
Alkbh3	69113	symbol	M. musculus	69113	M. musculus	0.0	0.0	0.0	0.0	0.0	0.0	0.0	0.0	0.0	0.0	0.0	0.0	0.0	0.0	0.0	0.0	0.0	0.0	0.0	0.0
E030003E18Rik	320092	symbol	M. musculus	320092	M. musculus	0.0	0.0	0.0	0.0	0.0	0.0	0.0	0.0	0.0	0.0	0.0	0.0	0.0	0.0	0.0	0.0	0.0	0.0	0.0	0.0
AY074887	246735	symbol	M. musculus	246735	M. musculus	0.0	0.0	0.0	0.0	0.0	0.0	0.0	0.0	0.0	0.0	0.0	0.0	0.0	0.0	0.0	0.0	0.0	0.0	0.0	0.0
Slc38a2	67760	symbol	M. musculus	67760	M. musculus	0.0	0.0	0.0	1.0	0.0	0.0	0.0	0.0	0.0	0.0	0.0	1.0	0.0	0.0	0.0	0.0	0.0	0.0	0.0	0.0
Foxo1	56458	symbol	M. musculus	56458	M. musculus	0.0	1.0	0.0	1.0	0.0	1.0	0.0	0.0	0.0	0.0	0.0	0.0	1.0	1.0	1.0	0.0	0.0	0.0	0.0	0.0
Rasgef1b	320292	symbol	M. musculus	320292	M. musculus	0.0	0.0	0.0	0.0	0.0	0.0	0.0	0.0	0.0	0.0	0.0	0.0	0.0	0.0	0.0	0.0	0.0	0.0	0.0	0.0
Pim3	223775	symbol	M. musculus	223775	M. musculus	0.0	0.0	0.0	0.0	0.0	0.0	0.0	0.0	0.0	0.0	0.0	0.0	0.0	0.0	0.0	0.0	0.0	0.0	0.0	0.0
AK141540						nan	nan	nan	nan	nan	nan	nan	nan	nan	nan	nan	nan	nan	nan	nan	nan	nan	nan	nan	nan
Nr2c2	22026	symbol	M. musculus	22026	M. musculus	0.0	0.0	0.0	0.0	0.0	0.0	0.0	0.0	0.0	0.0	0.0	0.0	0.0	0.0	1.0	0.0	0.0	0.0	0.0	0.0
Zbtb16	235320	symbol	M. musculus	235320	M. musculus	0.0	0.0	0.0	0.0	0.0	0.0	0.0	0.0	0.0	0.0	0.0	0.0	0.0	0.0	0.0	0.0	0.0	0.0	0.0	0.0
TC1636769						nan	nan	nan	nan	nan	nan	nan	nan	nan	nan	nan	nan	nan	nan	nan	nan	nan	nan	nan	nan
Elavl4	15572	symbol	M. musculus	15572	M. musculus	0.0	0.0	0.0	0.0	0.0	0.0	0.0	0.0	0.0	0.0	0.0	0.0	0.0	0.0	0.0	0.0	0.0	0.0	0.0	0.0
chr9						nan	nan	nan	nan	nan	nan	nan	nan	nan	nan	nan	nan	nan	nan	nan	nan	nan	nan	nan	nan
51905865-51911474_R						nan	nan	nan	nan	nan	nan	nan	nan	nan	nan	nan	nan	nan	nan	nan	nan	nan	nan	nan	nan
Sds	231691	symbol	M. musculus	231691	M. musculus	1.0	1.0	0.0	0.0	0.0	0.0	1.0	0.0	0.0	0.0	0.0	0.0	0.0	1.0	0.0	0.0	0.0	0.0	0.0	0.0
Ccng2	12452	symbol	M. musculus	12452	M. musculus	0.0	0.0	0.0	0.0	0.0	0.0	0.0	0.0	0.0	0.0	0.0	0.0	0.0	0.0	0.0	0.0	0.0	0.0	0.0	0.0
Serinc3	26943	symbol	M. musculus	26943	M. musculus	0.0	0.0	0.0	0.0	0.0	0.0	0.0	0.0	0.0	0.0	0.0	1.0	0.0	0.0	0.0	0.0	0.0	0.0	0.0	0.0
Rnf146	68031	symbol	M. musculus	68031	M. musculus	0.0	0.0	0.0	0.0	0.0	0.0	0.0	0.0	0.0	0.0	0.0	0.0	0.0	0.0	0.0	0.0	0.0	0.0	0.0	0.0
Klf9	16601	symbol	M. musculus	16601	M. musculus	1.0	0.0	0.0	0.0	0.0	0.0	0.0	0.0	0.0	0.0	0.0	0.0	1.0	0.0	1.0	0.0	0.0	0.0	0.0	0.0
Kdm6b	216850	symbol	M. musculus	216850	M. musculus	0.0	0.0	0.0	0.0	0.0	0.0	0.0	0.0	0.0	0.0	0.0	0.0	0.0	0.0	0.0	0.0	1.0	0.0	0.0	0.0
Lurap1l	52829	symbol	M. musculus	52829	M. musculus	0.0	0.0	0.0	0.0	0.0	0.0	0.0	0.0	0.0	0.0	0.0	0.0	0.0	0.0	0.0	0.0	0.0	0.0	0.0	0.0
Susd6	217684	symbol	M. musculus	217684	M. musculus	0.0	0.0	0.0	0.0	0.0	0.0	0.0	0.0	0.0	0.0	0.0	0.0	0.0	0.0	0.0	0.0	0.0	0.0	0.0	0.0
Vcam1	22329	symbol	M. musculus	22329	M. musculus	0.0	0.0	0.0	0.0	0.0	0.0	0.0	0.0	0.0	0.0	0.0	0.0	1.0	0.0	0.0	0.0	0.0	0.0	0.0	0.0
Mylip	218203	symbol	M. musculus	218203	M. musculus	0.0	0.0	1.0	0.0	0.0	0.0	0.0	0.0	0.0	0.0	0.0	0.0	0.0	0.0	0.0	0.0	0.0	0.0	0.0	0.0
Itprip	414801	symbol	M. musculus	414801	M. musculus	0.0	0.0	0.0	0.0	0.0	0.0	0.0	0.0	0.0	0.0	0.0	0.0	0.0	0.0	0.0	0.0	0.0	0.0	0.0	0.0
Lipg	16891	symbol	M. musculus	16891	M. musculus	1.0	1.0	1.0	1.0	0.0	0.0	0.0	1.0	0.0	1.0	0.0	1.0	0.0	0.0	0.0	0.0	0.0	0.0	0.0	0.0
Sgk1	20393	symbol	M. musculus	20393	M. musculus	0.0	0.0	0.0	0.0	0.0	0.0	0.0	0.0	0.0	0.0	0.0	0.0	1.0	0.0	1.0	0.0	0.0	0.0	0.0	0.0
Adm	11535	symbol	M. musculus	11535	M. musculus	0.0	0.0	0.0	0.0	0.0	0.0	0.0	0.0	0.0	0.0	0.0	0.0	0.0	0.0	0.0	1.0	0.0	0.0	0.0	0.0
Rcc1	100088	symbol	M. musculus	100088	M. musculus	0.0	0.0	0.0	0.0	0.0	0.0	0.0	0.0	0.0	0.0	0.0	0.0	0.0	0.0	0.0	0.0	0.0	0.0	0.0	0.0
Rassf2	215653	symbol	M. musculus	215653	M. musculus	0.0	0.0	0.0	0.0	0.0	0.0	0.0	0.0	0.0	0.0	0.0	0.0	0.0	0.0	0.0	0.0	0.0	0.0	0.0	0.0
Fitm2	228859	symbol	M. musculus	228859	M. musculus	1.0	0.0	1.0	0.0	1.0	0.0	0.0	1.0	0.0	1.0	1.0	0.0	0.0	0.0	0.0	0.0	0.0	0.0	1.0	0.0
Tmem120a	215210	symbol	M. musculus	215210	M. musculus	0.0	0.0	0.0	0.0	0.0	0.0	0.0	0.0	0.0	0.0	0.0	0.0	0.0	0.0	0.0	0.0	0.0	0.0	0.0	0.0
Cidec	14311	symbol	M. musculus	14311	M. musculus	0.0	0.0	0.0	0.0	0.0	1.0	0.0	0.0	0.0	0.0	0.0	1.0	0.0	0.0	0.0	0.0	0.0	0.0	1.0	0.0
Insig2	72999	symbol	M. musculus	72999	M. musculus	0.0	1.0	0.0	0.0	0.0	1.0	0.0	1.0	0.0	1.0	0.0	0.0	1.0	0.0	1.0	1.0	0.0	0.0	0.0	0.0
Apex2	77622	symbol	M. musculus	77622	M. musculus	0.0	0.0	0.0	0.0	0.0	0.0	0.0	0.0	0.0	0.0	0.0	0.0	0.0	0.0	0.0	0.0	0.0	0.0	0.0	0.0
Hilpda	69573	symbol	M. musculus	69573	M. musculus	0.0	0.0	0.0	0.0	0.0	0.0	0.0	0.0	0.0	0.0	0.0	0.0	0.0	0.0	0.0	0.0	0.0	0.0	0.0	0.0
Synpo	104027	symbol	M. musculus	104027	M. musculus	0.0	0.0	0.0	0.0	0.0	0.0	0.0	0.0	0.0	0.0	0.0	0.0	0.0	0.0	0.0	0.0	0.0	0.0	0.0	0.0
Acss3	380660	symbol	M. musculus	380660	M. musculus	0.0	0.0	0.0	0.0	0.0	0.0	0.0	0.0	0.0	0.0	0.0	0.0	0.0	0.0	0.0	0.0	0.0	0.0	0.0	0.0
Mtnr1a	17773	symbol	M. musculus	17773	M. musculus	0.0	0.0	0.0	0.0	0.0	0.0	0.0	0.0	0.0	0.0	0.0	0.0	0.0	0.0	0.0	0.0	0.0	0.0	0.0	0.0
Tdrp	72148	symbol	M. musculus	72148	M. musculus	0.0	0.0	0.0	0.0	0.0	0.0	0.0	0.0	0.0	0.0	0.0	0.0	0.0	0.0	0.0	0.0	0.0	0.0	0.0	0.0
2010003K11Rik	69861	symbol	M. musculus	69861	M. musculus	0.0	0.0	0.0	0.0	0.0	0.0	0.0	0.0	0.0	0.0	0.0	0.0	0.0	0.0	0.0	0.0	0.0	0.0	0.0	0.0
Ctif	269037	symbol	M. musculus	269037	M. musculus	0.0	0.0	0.0	0.0	0.0	0.0	0.0	0.0	0.0	0.0	0.0	0.0	0.0	0.0	0.0	0.0	0.0	0.0	0.0	0.0
Il4i1	14204	symbol	M. musculus	14204	M. musculus	1.0	0.0	0.0	0.0	0.0	0.0	1.0	0.0	0.0	0.0	0.0	0.0	0.0	0.0	0.0	0.0	0.0	0.0	0.0	0.0
Ubd	24108	symbol	M. musculus	24108	M. musculus	0.0	0.0	0.0	0.0	0.0	0.0	0.0	0.0	0.0	0.0	0.0	0.0	0.0	0.0	0.0	0.0	0.0	0.0	0.0	0.0
Gm15401	100038714	symbol	M. musculus	100038714	M. musculus	0.0	0.0	0.0	0.0	0.0	0.0	0.0	0.0	0.0	0.0	0.0	0.0	0.0	0.0	0.0	0.0	0.0	0.0	0.0	0.0
Dgka	13139	symbol	M. musculus	13139	M. musculus	1.0	0.0	0.0	0.0	0.0	0.0	0.0	1.0	0.0	1.0	0.0	0.0	0.0	0.0	0.0	0.0	0.0	0.0	0.0	0.0
Clock	12753	symbol	M. musculus	12753	M. musculus	0.0	0.0	0.0	0.0	0.0	0.0	0.0	0.0	0.0	0.0	0.0	0.0	0.0	0.0	0.0	0.0	0.0	0.0	0.0	0.0
Tor3a	30935	symbol	M. musculus	30935	M. musculus	0.0	0.0	0.0	0.0	0.0	0.0	0.0	0.0	0.0	0.0	0.0	0.0	0.0	0.0	0.0	0.0	0.0	0.0	0.0	0.0
Mthfr	17769	symbol	M. musculus	17769	M. musculus	0.0	1.0	0.0	0.0	1.0	0.0	1.0	0.0	1.0	0.0	0.0	0.0	0.0	0.0	0.0	0.0	0.0	0.0	0.0	0.0
Lrfn3	233067	symbol	M. musculus	233067	M. musculus	0.0	0.0	0.0	0.0	0.0	0.0	0.0	0.0	0.0	0.0	0.0	0.0	0.0	0.0	0.0	0.0	0.0	0.0	0.0	0.0
6430573F11Rik	319582	gene_synonym	M. musculus	319582	M. musculus	0.0	0.0	0.0	0.0	0.0	0.0	0.0	0.0	0.0	0.0	0.0	0.0	0.0	0.0	0.0	0.0	0.0	0.0	0.0	0.0
Atp6v0a2	21871	symbol	M. musculus	21871	M. musculus	0.0	0.0	0.0	0.0	0.0	0.0	0.0	0.0	0.0	0.0	0.0	0.0	0.0	0.0	0.0	0.0	0.0	0.0	0.0	0.0
Id1	15901	symbol	M. musculus	15901	M. musculus	0.0	0.0	0.0	0.0	0.0	0.0	0.0	0.0	0.0	0.0	0.0	0.0	0.0	0.0	0.0	0.0	1.0	0.0	0.0	0.0
BQ557966						nan	nan	nan	nan	nan	nan	nan	nan	nan	nan	nan	nan	nan	nan	nan	nan	nan	nan	nan	nan
G0s2	14373	symbol	M. musculus	14373	M. musculus	0.0	0.0	0.0	0.0	0.0	0.0	0.0	0.0	0.0	0.0	0.0	0.0	0.0	0.0	0.0	0.0	1.0	0.0	0.0	0.0
Epha2	13836	symbol	M. musculus	13836	M. musculus	0.0	0.0	0.0	0.0	1.0	0.0	0.0	0.0	0.0	0.0	0.0	0.0	0.0	0.0	0.0	0.0	0.0	0.0	0.0	0.0
Pank1	75735	symbol	M. musculus	75735	M. musculus	0.0	0.0	0.0	0.0	1.0	0.0	0.0	0.0	0.0	1.0	0.0	0.0	0.0	0.0	0.0	0.0	0.0	0.0	0.0	0.0
Smim19	102032	symbol	M. musculus	102032	M. musculus	0.0	0.0	0.0	0.0	0.0	0.0	0.0	0.0	0.0	0.0	0.0	0.0	0.0	0.0	0.0	0.0	0.0	0.0	0.0	0.0
Sult1d1	53315	symbol	M. musculus	53315	M. musculus	0.0	0.0	0.0	0.0	1.0	0.0	0.0	0.0	0.0	0.0	0.0	0.0	0.0	0.0	0.0	0.0	0.0	0.0	0.0	0.0
AW011956	105332	symbol	M. musculus	105332	M. musculus	0.0	0.0	0.0	0.0	0.0	0.0	0.0	0.0	0.0	0.0	0.0	0.0	0.0	0.0	0.0	0.0	0.0	0.0	0.0	0.0
Mllt6	246198	symbol	M. musculus	246198	M. musculus	0.0	0.0	0.0	0.0	0.0	0.0	0.0	0.0	0.0	0.0	0.0	0.0	0.0	0.0	0.0	0.0	0.0	0.0	0.0	0.0
Cyhr1	54151	gene_synonym	M. musculus	54151	M. musculus	0.0	0.0	0.0	0.0	0.0	0.0	0.0	0.0	0.0	0.0	0.0	0.0	0.0	0.0	0.0	0.0	0.0	0.0	0.0	0.0
Rnf125	67664	symbol	M. musculus	67664	M. musculus	0.0	0.0	0.0	0.0	0.0	0.0	0.0	0.0	0.0	0.0	0.0	0.0	0.0	0.0	0.0	0.0	0.0	0.0	0.0	0.0
Peg3	18616	symbol	M. musculus	18616	M. musculus	0.0	0.0	0.0	0.0	0.0	0.0	0.0	0.0	0.0	0.0	0.0	0.0	0.0	0.0	0.0	0.0	0.0	0.0	0.0	0.0
Cox6b2	333182	symbol	M. musculus	333182	M. musculus	0.0	0.0	0.0	0.0	0.0	0.0	0.0	0.0	0.0	0.0	0.0	0.0	0.0	0.0	0.0	0.0	0.0	0.0	0.0	0.0
Itga7	16404	symbol	M. musculus	16404	M. musculus	0.0	0.0	0.0	0.0	0.0	0.0	0.0	0.0	0.0	0.0	0.0	0.0	0.0	0.0	0.0	0.0	0.0	0.0	0.0	0.0
Sbno2	216161	symbol	M. musculus	216161	M. musculus	0.0	0.0	0.0	0.0	0.0	0.0	0.0	0.0	0.0	0.0	0.0	0.0	0.0	0.0	1.0	0.0	0.0	0.0	0.0	0.0
144567251-144602440_R						nan	nan	nan	nan	nan	nan	nan	nan	nan	nan	nan	nan	nan	nan	nan	nan	nan	nan	nan	nan
Dirc2	224132	gene_synonym	M. musculus	224132	M. musculus	0.0	0.0	0.0	0.0	0.0	0.0	0.0	0.0	0.0	0.0	0.0	0.0	0.0	0.0	0.0	0.0	0.0	0.0	0.0	0.0
Ube2e2	218793	symbol	M. musculus	218793	M. musculus	0.0	0.0	0.0	0.0	0.0	0.0	0.0	0.0	0.0	0.0	0.0	0.0	0.0	0.0	0.0	0.0	0.0	0.0	0.0	0.0
Lpp	210126	symbol	M. musculus	210126	M. musculus	0.0	0.0	0.0	0.0	0.0	0.0	0.0	0.0	0.0	0.0	0.0	0.0	0.0	0.0	0.0	0.0	0.0	0.0	0.0	0.0
Abca6	76184	symbol	M. musculus	76184	M. musculus	0.0	0.0	0.0	0.0	0.0	0.0	0.0	0.0	0.0	0.0	0.0	1.0	0.0	0.0	0.0	0.0	0.0	0.0	0.0	0.0
Plce1	74055	symbol	M. musculus	74055	M. musculus	1.0	0.0	0.0	0.0	0.0	0.0	0.0	1.0	0.0	1.0	0.0	0.0	0.0	0.0	0.0	0.0	0.0	0.0	0.0	0.0
Lamp2	16784	symbol	M. musculus	16784	M. musculus	0.0	0.0	0.0	1.0	0.0	0.0	0.0	0.0	0.0	0.0	0.0	0.0	0.0	0.0	0.0	0.0	0.0	0.0	0.0	0.0
Ccdc28a	215814	symbol	M. musculus	215814	M. musculus	0.0	0.0	0.0	0.0	0.0	0.0	0.0	0.0	0.0	0.0	0.0	0.0	0.0	0.0	0.0	0.0	0.0	0.0	0.0	0.0
9530006C21Rik	77393	symbol	M. musculus	77393	M. musculus	0.0	0.0	0.0	0.0	0.0	0.0	0.0	0.0	0.0	0.0	0.0	0.0	0.0	0.0	0.0	0.0	0.0	0.0	0.0	0.0
Serinc2	230779	symbol	M. musculus	230779	M. musculus	0.0	0.0	0.0	0.0	0.0	0.0	0.0	0.0	1.0	1.0	0.0	1.0	0.0	0.0	0.0	0.0	0.0	0.0	0.0	0.0
Cyth1	19157	symbol	M. musculus	19157	M. musculus	0.0	0.0	0.0	0.0	0.0	0.0	0.0	0.0	0.0	0.0	0.0	0.0	0.0	0.0	0.0	0.0	0.0	0.0	0.0	0.0
Pmm1	29858	symbol	M. musculus	29858	M. musculus	0.0	0.0	0.0	0.0	1.0	0.0	0.0	0.0	0.0	1.0	0.0	0.0	0.0	1.0	0.0	0.0	0.0	0.0	0.0	0.0
Crp	12944	symbol	M. musculus	12944	M. musculus	0.0	0.0	0.0	0.0	0.0	0.0	0.0	0.0	0.0	0.0	0.0	0.0	0.0	0.0	0.0	0.0	0.0	0.0	0.0	0.0
Sik1	17691	symbol	M. musculus	17691	M. musculus	0.0	0.0	0.0	0.0	0.0	1.0	0.0	0.0	0.0	0.0	0.0	0.0	0.0	1.0	0.0	0.0	0.0	0.0	1.0	0.0
AI426330	101563	symbol	M. musculus	101563	M. musculus	0.0	0.0	0.0	0.0	0.0	0.0	0.0	0.0	0.0	0.0	0.0	0.0	0.0	0.0	0.0	0.0	0.0	0.0	0.0	0.0
9430083A17Rik	77428	symbol	M. musculus	77428	M. musculus	0.0	0.0	0.0	0.0	0.0	0.0	0.0	0.0	0.0	0.0	0.0	0.0	0.0	0.0	0.0	0.0	0.0	0.0	0.0	0.0
9430037G07Rik	320692	symbol	M. musculus	320692	M. musculus	0.0	0.0	0.0	0.0	0.0	0.0	0.0	0.0	0.0	0.0	0.0	0.0	0.0	0.0	0.0	0.0	0.0	0.0	0.0	0.0
Abat	268860	symbol	M. musculus	268860	M. musculus	1.0	1.0	0.0	0.0	0.0	0.0	1.0	0.0	0.0	0.0	0.0	0.0	0.0	0.0	0.0	0.0	0.0	0.0	0.0	0.0
Chuk	12675	symbol	M. musculus	12675	M. musculus	0.0	0.0	0.0	0.0	0.0	0.0	0.0	0.0	0.0	0.0	0.0	0.0	1.0	0.0	0.0	0.0	0.0	0.0	0.0	0.0
Pkib	18768	symbol	M. musculus	18768	M. musculus	0.0	0.0	0.0	0.0	0.0	0.0	0.0	0.0	0.0	0.0	0.0	0.0	0.0	0.0	0.0	0.0	0.0	0.0	0.0	0.0
Osbpl3	71720	symbol	M. musculus	71720	M. musculus	1.0	1.0	0.0	0.0	0.0	0.0	0.0	0.0	0.0	0.0	0.0	1.0	0.0	0.0	0.0	1.0	0.0	0.0	0.0	0.0
Sult1a1	20887	symbol	M. musculus	20887	M. musculus	0.0	0.0	0.0	0.0	1.0	0.0	0.0	0.0	1.0	0.0	0.0	0.0	0.0	0.0	1.0	1.0	0.0	0.0	0.0	0.0
Cdo1	12583	symbol	M. musculus	12583	M. musculus	1.0	1.0	0.0	0.0	1.0	0.0	1.0	0.0	0.0	0.0	0.0	0.0	1.0	0.0	1.0	0.0	0.0	0.0	0.0	0.0
Got1	14718	symbol	M. musculus	14718	M. musculus	1.0	1.0	1.0	0.0	1.0	0.0	1.0	0.0	0.0	0.0	0.0	0.0	1.0	1.0	1.0	1.0	0.0	0.0	0.0	0.0
Slc16a5	217316	symbol	M. musculus	217316	M. musculus	0.0	0.0	0.0	0.0	0.0	0.0	0.0	0.0	0.0	0.0	0.0	1.0	0.0	0.0	0.0	0.0	0.0	0.0	0.0	0.0
Mat1a	11720	symbol	M. musculus	11720	M. musculus	1.0	0.0	0.0	0.0	1.0	0.0	1.0	0.0	0.0	0.0	0.0	0.0	0.0	0.0	0.0	0.0	0.0	0.0	0.0	0.0
Asl	109900	symbol	M. musculus	109900	M. musculus	0.0	1.0	0.0	1.0	1.0	0.0	1.0	0.0	1.0	0.0	0.0	0.0	0.0	0.0	0.0	0.0	0.0	0.0	0.0	0.0
G6pc	14377	gene_synonym	M. musculus	14377	M. musculus	0.0	1.0	1.0	1.0	1.0	0.0	0.0	1.0	0.0	1.0	0.0	1.0	1.0	1.0	0.0	1.0	0.0	0.0	0.0	0.0
Atg2a	329015	symbol	M. musculus	329015	M. musculus	0.0	0.0	0.0	0.0	0.0	0.0	0.0	0.0	0.0	0.0	0.0	1.0	0.0	1.0	0.0	0.0	0.0	0.0	0.0	0.0
Gm3807	100042371	symbol	M. musculus	100042371	M. musculus	0.0	0.0	0.0	0.0	0.0	0.0	0.0	0.0	0.0	0.0	0.0	0.0	0.0	0.0	0.0	0.0	0.0	0.0	0.0	0.0
Slc6a9	14664	symbol	M. musculus	14664	M. musculus	0.0	0.0	0.0	0.0	0.0	0.0	0.0	0.0	0.0	0.0	0.0	1.0	0.0	0.0	0.0	0.0	0.0	0.0	0.0	0.0
Hal	15109	symbol	M. musculus	15109	M. musculus	1.0	0.0	0.0	0.0	1.0	0.0	1.0	0.0	0.0	0.0	0.0	0.0	0.0	0.0	0.0	0.0	0.0	0.0	0.0	0.0
Gm33543	102636491	symbol	M. musculus	102636491	M. musculus	0.0	0.0	0.0	0.0	0.0	0.0	0.0	0.0	0.0	0.0	0.0	0.0	0.0	0.0	0.0	0.0	0.0	0.0	0.0	0.0
Pptc7	320717	symbol	M. musculus	320717	M. musculus	0.0	0.0	0.0	0.0	0.0	1.0	0.0	0.0	0.0	0.0	0.0	0.0	0.0	0.0	0.0	0.0	0.0	0.0	0.0	0.0
Rabggtb	19352	symbol	M. musculus	19352	M. musculus	0.0	0.0	0.0	0.0	0.0	0.0	0.0	0.0	0.0	0.0	0.0	0.0	0.0	0.0	0.0	0.0	0.0	0.0	0.0	0.0
Hmga1	15361	symbol	M. musculus	15361	M. musculus	0.0	0.0	0.0	0.0	0.0	0.0	0.0	0.0	0.0	0.0	0.0	0.0	1.0	0.0	0.0	0.0	0.0	0.0	0.0	0.0
Ctcfl	664799	symbol	M. musculus	664799	M. musculus	0.0	0.0	0.0	0.0	0.0	0.0	0.0	0.0	0.0	0.0	0.0	0.0	0.0	0.0	0.0	0.0	0.0	0.0	0.0	0.0
Sorbs3	20410	symbol	M. musculus	20410	M. musculus	0.0	0.0	0.0	0.0	0.0	0.0	0.0	0.0	0.0	0.0	0.0	0.0	0.0	0.0	0.0	0.0	0.0	0.0	0.0	0.0
Map3k5	26408	symbol	M. musculus	26408	M. musculus	0.0	0.0	0.0	1.0	0.0	0.0	0.0	0.0	0.0	0.0	0.0	0.0	1.0	0.0	0.0	0.0	0.0	0.0	0.0	0.0
Slc41a3	71699	symbol	M. musculus	71699	M. musculus	0.0	0.0	0.0	0.0	0.0	0.0	0.0	0.0	0.0	0.0	0.0	0.0	0.0	0.0	0.0	0.0	0.0	0.0	0.0	0.0
TC1574886						nan	nan	nan	nan	nan	nan	nan	nan	nan	nan	nan	nan	nan	nan	nan	nan	nan	nan	nan	nan
Tdo2	56720	symbol	M. musculus	56720	M. musculus	1.0	0.0	0.0	0.0	1.0	0.0	1.0	0.0	0.0	0.0	0.0	0.0	0.0	0.0	0.0	0.0	0.0	0.0	0.0	0.0
Gpcpd1	74182	symbol	M. musculus	74182	M. musculus	1.0	0.0	0.0	0.0	0.0	0.0	0.0	0.0	0.0	1.0	0.0	0.0	0.0	0.0	0.0	0.0	0.0	0.0	0.0	0.0
Xpa	22590	symbol	M. musculus	22590	M. musculus	0.0	0.0	0.0	0.0	0.0	0.0	0.0	0.0	0.0	0.0	0.0	0.0	0.0	0.0	0.0	0.0	0.0	0.0	0.0	0.0
B930025P03Rik	320014	symbol	M. musculus	320014	M. musculus	0.0	0.0	0.0	0.0	0.0	0.0	0.0	0.0	0.0	0.0	0.0	0.0	0.0	0.0	0.0	0.0	0.0	0.0	0.0	0.0
Rhbdd2	215160	symbol	M. musculus	215160	M. musculus	0.0	0.0	0.0	0.0	0.0	0.0	0.0	0.0	0.0	0.0	0.0	0.0	0.0	0.0	0.0	0.0	0.0	0.0	0.0	0.0
Crtc2	74343	symbol	M. musculus	74343	M. musculus	0.0	1.0	0.0	0.0	0.0	0.0	0.0	0.0	0.0	0.0	0.0	0.0	1.0	1.0	0.0	0.0	0.0	0.0	0.0	0.0
Gm41830	105246556	symbol	M. musculus	105246556	M. musculus	0.0	0.0	0.0	0.0	0.0	0.0	0.0	0.0	0.0	0.0	0.0	0.0	0.0	0.0	0.0	0.0	0.0	0.0	0.0	0.0
Sec23a	20334	symbol	M. musculus	20334	M. musculus	0.0	0.0	0.0	0.0	0.0	0.0	0.0	0.0	0.0	0.0	0.0	0.0	0.0	0.0	0.0	0.0	0.0	0.0	0.0	0.0
AK144717						nan	nan	nan	nan	nan	nan	nan	nan	nan	nan	nan	nan	nan	nan	nan	nan	nan	nan	nan	nan
Pdpr	319518	symbol	M. musculus	319518	M. musculus	0.0	0.0	0.0	0.0	0.0	0.0	0.0	0.0	0.0	0.0	0.0	0.0	0.0	0.0	0.0	0.0	0.0	0.0	0.0	0.0
31170350-31287353_F						nan	nan	nan	nan	nan	nan	nan	nan	nan	nan	nan	nan	nan	nan	nan	nan	nan	nan	nan	nan
2210408F21Rik	73652	symbol	M. musculus	73652	M. musculus	0.0	0.0	0.0	0.0	0.0	0.0	0.0	0.0	0.0	0.0	0.0	0.0	0.0	0.0	0.0	0.0	0.0	0.0	0.0	0.0
31233512-31241062_F						nan	nan	nan	nan	nan	nan	nan	nan	nan	nan	nan	nan	nan	nan	nan	nan	nan	nan	nan	nan
Slc23a2	54338	symbol	M. musculus	54338	M. musculus	0.0	0.0	0.0	0.0	0.0	0.0	0.0	0.0	0.0	0.0	0.0	1.0	0.0	1.0	0.0	0.0	0.0	0.0	0.0	0.0
Cebpb	12608	symbol	M. musculus	12608	M. musculus	0.0	0.0	0.0	0.0	0.0	0.0	0.0	0.0	0.0	0.0	0.0	0.0	0.0	0.0	1.0	0.0	1.0	0.0	0.0	0.0
86267450-86277650_F						nan	nan	nan	nan	nan	nan	nan	nan	nan	nan	nan	nan	nan	nan	nan	nan	nan	nan	nan	nan
Tmem86a	67893	symbol	M. musculus	67893	M. musculus	0.0	0.0	0.0	0.0	0.0	0.0	0.0	0.0	0.0	0.0	0.0	0.0	0.0	0.0	0.0	0.0	0.0	0.0	0.0	0.0
Hip1r	29816	symbol	M. musculus	29816	M. musculus	0.0	0.0	0.0	0.0	0.0	0.0	0.0	0.0	0.0	0.0	0.0	0.0	0.0	0.0	0.0	0.0	0.0	0.0	0.0	0.0
Mt2	17750	symbol	M. musculus	17750	M. musculus	0.0	0.0	0.0	0.0	0.0	0.0	0.0	0.0	0.0	0.0	0.0	0.0	0.0	0.0	0.0	0.0	0.0	0.0	0.0	0.0
Pip5k1a	18720	symbol	M. musculus	18720	M. musculus	0.0	0.0	0.0	0.0	0.0	0.0	0.0	0.0	0.0	1.0	0.0	0.0	0.0	0.0	0.0	0.0	0.0	0.0	0.0	0.0
Zfp746	69228	symbol	M. musculus	69228	M. musculus	0.0	0.0	0.0	0.0	0.0	0.0	0.0	0.0	0.0	0.0	0.0	0.0	0.0	0.0	0.0	0.0	0.0	0.0	0.0	0.0
Cyp8b1	13124	symbol	M. musculus	13124	M. musculus	1.0	1.0	0.0	0.0	0.0	0.0	0.0	0.0	0.0	1.0	0.0	0.0	0.0	0.0	0.0	1.0	0.0	0.0	0.0	0.0
Rfx4	71137	symbol	M. musculus	71137	M. musculus	0.0	0.0	0.0	0.0	0.0	0.0	0.0	0.0	0.0	0.0	0.0	0.0	0.0	0.0	0.0	0.0	0.0	0.0	0.0	0.0
Optn	71648	symbol	M. musculus	71648	M. musculus	0.0	0.0	0.0	0.0	0.0	0.0	0.0	0.0	0.0	0.0	0.0	0.0	0.0	0.0	0.0	0.0	0.0	0.0	0.0	0.0
Slc27a1	26457	symbol	M. musculus	26457	M. musculus	1.0	0.0	0.0	0.0	0.0	1.0	0.0	0.0	0.0	0.0	1.0	1.0	1.0	0.0	0.0	0.0	0.0	0.0	1.0	1.0
Inca1	103844	symbol	M. musculus	103844	M. musculus	0.0	0.0	0.0	0.0	0.0	0.0	0.0	0.0	0.0	0.0	0.0	0.0	0.0	0.0	0.0	0.0	0.0	0.0	0.0	0.0
Abcd4	19300	symbol	M. musculus	19300	M. musculus	1.0	0.0	0.0	0.0	0.0	0.0	0.0	0.0	0.0	0.0	1.0	1.0	0.0	0.0	0.0	0.0	0.0	0.0	0.0	0.0
Slc25a22	68267	symbol	M. musculus	68267	M. musculus	0.0	0.0	0.0	0.0	1.0	0.0	0.0	0.0	0.0	0.0	0.0	1.0	0.0	0.0	0.0	0.0	0.0	0.0	0.0	0.0
Cdip1	66626	symbol	M. musculus	66626	M. musculus	0.0	0.0	0.0	0.0	0.0	0.0	0.0	0.0	0.0	0.0	0.0	0.0	0.0	0.0	0.0	0.0	0.0	0.0	0.0	0.0
Abhd15	67477	symbol	M. musculus	67477	M. musculus	1.0	0.0	0.0	0.0	0.0	0.0	0.0	0.0	0.0	0.0	0.0	0.0	0.0	0.0	0.0	0.0	0.0	0.0	0.0	0.0
LOC102633456						nan	nan	nan	nan	nan	nan	nan	nan	nan	nan	nan	nan	nan	nan	nan	nan	nan	nan	nan	nan
Aim1	11630	gene_synonym	M. musculus	11630	M. musculus	0.0	0.0	0.0	0.0	0.0	0.0	0.0	0.0	0.0	0.0	0.0	0.0	0.0	0.0	0.0	0.0	0.0	0.0	0.0	0.0
Kiss1	280287	symbol	M. musculus	280287	M. musculus	0.0	0.0	0.0	0.0	0.0	0.0	0.0	0.0	0.0	0.0	0.0	0.0	0.0	0.0	0.0	0.0	0.0	0.0	0.0	0.0
Cntrl	26920	symbol	M. musculus	26920	M. musculus	0.0	0.0	0.0	0.0	0.0	0.0	0.0	0.0	0.0	0.0	0.0	0.0	0.0	0.0	0.0	0.0	0.0	0.0	0.0	0.0
Akna	100182	symbol	M. musculus	100182	M. musculus	0.0	0.0	0.0	0.0	0.0	0.0	0.0	0.0	0.0	0.0	0.0	0.0	0.0	0.0	0.0	0.0	0.0	0.0	0.0	0.0
Golt1a	68338	symbol	M. musculus	68338	M. musculus	0.0	0.0	0.0	0.0	0.0	0.0	0.0	0.0	0.0	0.0	0.0	0.0	0.0	0.0	0.0	0.0	0.0	0.0	0.0	0.0
Serpinb6b	20708	symbol	M. musculus	20708	M. musculus	0.0	0.0	0.0	0.0	0.0	0.0	0.0	0.0	0.0	0.0	0.0	0.0	0.0	0.0	0.0	0.0	0.0	0.0	0.0	0.0
Eif4ebp3	108112	symbol	M. musculus	108112	M. musculus	0.0	0.0	0.0	0.0	0.0	0.0	0.0	0.0	0.0	0.0	0.0	0.0	0.0	0.0	0.0	0.0	0.0	0.0	0.0	0.0
1700017B05Rik	74211	symbol	M. musculus	74211	M. musculus	0.0	0.0	0.0	0.0	0.0	0.0	0.0	0.0	0.0	0.0	0.0	0.0	0.0	0.0	0.0	0.0	0.0	0.0	0.0	0.0
Fam107a	268709	symbol	M. musculus	268709	M. musculus	0.0	0.0	0.0	1.0	0.0	0.0	0.0	0.0	0.0	0.0	0.0	0.0	1.0	0.0	1.0	0.0	0.0	0.0	0.0	0.0
Tns1	21961	symbol	M. musculus	21961	M. musculus	0.0	0.0	0.0	0.0	0.0	0.0	0.0	0.0	0.0	0.0	0.0	0.0	0.0	0.0	0.0	0.0	0.0	0.0	0.0	0.0
136129679-136148860_R						nan	nan	nan	nan	nan	nan	nan	nan	nan	nan	nan	nan	nan	nan	nan	nan	nan	nan	nan	nan
Atp1b1	11931	symbol	M. musculus	11931	M. musculus	0.0	0.0	0.0	0.0	1.0	0.0	0.0	0.0	0.0	0.0	0.0	0.0	0.0	0.0	0.0	0.0	0.0	0.0	0.0	0.0
Fam222a	433940	symbol	M. musculus	433940	M. musculus	0.0	0.0	0.0	0.0	0.0	0.0	0.0	0.0	0.0	0.0	0.0	0.0	0.0	0.0	0.0	0.0	0.0	0.0	0.0	0.0
Dot1l	208266	symbol	M. musculus	208266	M. musculus	0.0	0.0	0.0	0.0	0.0	0.0	0.0	0.0	0.0	0.0	0.0	0.0	0.0	0.0	0.0	0.0	0.0	0.0	0.0	0.0
Gm16157	100504026	gene_synonym	M. musculus	100504026	M. musculus	0.0	0.0	0.0	0.0	0.0	0.0	0.0	0.0	0.0	0.0	0.0	0.0	0.0	0.0	0.0	0.0	0.0	0.0	0.0	0.0
Sulf2	72043	symbol	M. musculus	72043	M. musculus	0.0	0.0	0.0	0.0	1.0	0.0	0.0	0.0	0.0	0.0	0.0	0.0	0.0	0.0	0.0	0.0	0.0	0.0	0.0	0.0
Cth	107869	symbol	M. musculus	107869	M. musculus	0.0	1.0	0.0	0.0	1.0	0.0	1.0	0.0	1.0	0.0	0.0	0.0	0.0	0.0	0.0	0.0	0.0	0.0	0.0	0.0
Btg2	12227	symbol	M. musculus	12227	M. musculus	0.0	0.0	0.0	0.0	0.0	0.0	0.0	0.0	0.0	0.0	0.0	0.0	1.0	0.0	1.0	0.0	0.0	0.0	0.0	0.0
Ly6d	17068	symbol	M. musculus	17068	M. musculus	0.0	0.0	0.0	0.0	0.0	0.0	0.0	0.0	0.0	0.0	0.0	0.0	0.0	0.0	0.0	0.0	0.0	0.0	0.0	0.0
Aass	30956	symbol	M. musculus	30956	M. musculus	1.0	1.0	0.0	0.0	1.0	0.0	1.0	0.0	0.0	0.0	0.0	0.0	0.0	0.0	0.0	0.0	0.0	0.0	0.0	0.0
LOC102641377						nan	nan	nan	nan	nan	nan	nan	nan	nan	nan	nan	nan	nan	nan	nan	nan	nan	nan	nan	nan
Map3k6	53608	symbol	M. musculus	53608	M. musculus	0.0	0.0	0.0	0.0	0.0	0.0	0.0	0.0	0.0	0.0	0.0	0.0	0.0	0.0	0.0	0.0	0.0	0.0	0.0	0.0
Slain2	75991	symbol	M. musculus	75991	M. musculus	0.0	0.0	0.0	0.0	0.0	0.0	0.0	0.0	0.0	0.0	0.0	0.0	0.0	0.0	0.0	0.0	0.0	0.0	0.0	0.0
Ctsl	13039	symbol	M. musculus	13039	M. musculus	0.0	0.0	0.0	1.0	1.0	0.0	0.0	0.0	1.0	0.0	0.0	0.0	0.0	0.0	1.0	0.0	0.0	0.0	0.0	0.0
Wdr92	103784	gene_synonym	M. musculus	103784	M. musculus	0.0	0.0	0.0	0.0	0.0	0.0	0.0	0.0	0.0	0.0	0.0	0.0	0.0	0.0	0.0	0.0	0.0	0.0	0.0	0.0
3930401B19Rik	77570	symbol	M. musculus	77570	M. musculus	0.0	0.0	0.0	0.0	0.0	0.0	0.0	0.0	0.0	0.0	0.0	0.0	0.0	0.0	0.0	0.0	0.0	0.0	0.0	0.0
BE944806						nan	nan	nan	nan	nan	nan	nan	nan	nan	nan	nan	nan	nan	nan	nan	nan	nan	nan	nan	nan
Il1rn	16181	symbol	M. musculus	16181	M. musculus	0.0	0.0	0.0	0.0	0.0	0.0	0.0	0.0	0.0	0.0	0.0	0.0	0.0	0.0	1.0	0.0	0.0	0.0	0.0	1.0
Mcpt-ps1	17223	symbol	M. musculus	17223	M. musculus	0.0	0.0	0.0	0.0	0.0	0.0	0.0	0.0	0.0	0.0	0.0	0.0	0.0	0.0	0.0	0.0	0.0	0.0	0.0	0.0
35967933-35986564_F						nan	nan	nan	nan	nan	nan	nan	nan	nan	nan	nan	nan	nan	nan	nan	nan	nan	nan	nan	nan
ENSMUST00000071522						nan	nan	nan	nan	nan	nan	nan	nan	nan	nan	nan	nan	nan	nan	nan	nan	nan	nan	nan	nan
Oplah	75475	symbol	M. musculus	75475	M. musculus	0.0	0.0	0.0	0.0	1.0	0.0	0.0	0.0	1.0	0.0	0.0	0.0	0.0	0.0	0.0	0.0	0.0	0.0	0.0	0.0
Lbp	16803	symbol	M. musculus	16803	M. musculus	0.0	0.0	0.0	0.0	0.0	0.0	0.0	0.0	0.0	0.0	0.0	1.0	0.0	0.0	1.0	0.0	0.0	0.0	0.0	0.0
Igsf11	207683	symbol	M. musculus	207683	M. musculus	0.0	0.0	0.0	0.0	0.0	0.0	0.0	0.0	0.0	0.0	0.0	0.0	0.0	0.0	0.0	0.0	0.0	0.0	0.0	0.0
Clmn	94040	symbol	M. musculus	94040	M. musculus	0.0	0.0	0.0	0.0	0.0	0.0	0.0	0.0	0.0	0.0	0.0	0.0	0.0	0.0	0.0	0.0	0.0	0.0	0.0	0.0
Tmem82	213989	symbol	M. musculus	213989	M. musculus	0.0	0.0	0.0	0.0	0.0	0.0	0.0	0.0	0.0	0.0	0.0	0.0	0.0	0.0	0.0	0.0	0.0	0.0	0.0	0.0
Ahcy	269378	symbol	M. musculus	269378	M. musculus	1.0	0.0	0.0	1.0	1.0	0.0	1.0	0.0	1.0	0.0	0.0	0.0	0.0	0.0	0.0	0.0	0.0	0.0	0.0	0.0
Itgb3	16416	symbol	M. musculus	16416	M. musculus	0.0	0.0	0.0	0.0	0.0	0.0	0.0	0.0	0.0	0.0	0.0	0.0	1.0	0.0	0.0	0.0	0.0	0.0	0.0	0.0
Cd14	12475	symbol	M. musculus	12475	M. musculus	0.0	0.0	0.0	0.0	0.0	0.0	0.0	0.0	0.0	0.0	0.0	0.0	0.0	0.0	1.0	0.0	0.0	0.0	0.0	0.0
Pla2g7	27226	symbol	M. musculus	27226	M. musculus	1.0	0.0	0.0	0.0	0.0	0.0	0.0	0.0	0.0	1.0	0.0	0.0	0.0	0.0	0.0	0.0	0.0	0.0	0.0	0.0
Cd163	93671	symbol	M. musculus	93671	M. musculus	0.0	0.0	0.0	0.0	0.0	0.0	0.0	0.0	0.0	0.0	0.0	0.0	0.0	0.0	0.0	0.0	0.0	0.0	0.0	0.0
Gja4	14612	symbol	M. musculus	14612	M. musculus	0.0	0.0	0.0	0.0	0.0	0.0	0.0	0.0	0.0	0.0	0.0	0.0	0.0	0.0	0.0	0.0	0.0	0.0	0.0	0.0
Acer2	230379	symbol	M. musculus	230379	M. musculus	1.0	1.0	0.0	0.0	1.0	0.0	0.0	0.0	0.0	1.0	0.0	0.0	0.0	0.0	0.0	1.0	0.0	0.0	0.0	0.0
Jdp2	81703	symbol	M. musculus	81703	M. musculus	0.0	0.0	0.0	0.0	0.0	0.0	0.0	0.0	0.0	0.0	0.0	0.0	0.0	0.0	0.0	0.0	0.0	0.0	0.0	0.0
Clec1b	56760	symbol	M. musculus	56760	M. musculus	0.0	0.0	0.0	0.0	0.0	0.0	0.0	0.0	0.0	0.0	0.0	0.0	0.0	0.0	0.0	0.0	0.0	0.0	0.0	0.0
Serpina3g	20715	symbol	M. musculus	20715	M. musculus	0.0	0.0	0.0	0.0	0.0	0.0	0.0	0.0	0.0	0.0	0.0	0.0	1.0	0.0	0.0	0.0	0.0	0.0	0.0	0.0
Serpina3f	238393	symbol	M. musculus	238393	M. musculus	0.0	0.0	0.0	0.0	0.0	0.0	0.0	0.0	0.0	0.0	0.0	0.0	1.0	0.0	0.0	0.0	0.0	0.0	0.0	0.0
Trpm2	28240	symbol	M. musculus	28240	M. musculus	0.0	0.0	0.0	0.0	0.0	0.0	0.0	0.0	0.0	0.0	0.0	0.0	0.0	0.0	0.0	0.0	0.0	0.0	0.0	1.0
Mefv	54483	symbol	M. musculus	54483	M. musculus	0.0	0.0	0.0	0.0	0.0	0.0	0.0	0.0	0.0	0.0	0.0	0.0	0.0	0.0	0.0	0.0	0.0	0.0	0.0	0.0
Marco	17167	symbol	M. musculus	17167	M. musculus	0.0	0.0	0.0	0.0	0.0	0.0	0.0	0.0	0.0	0.0	0.0	0.0	0.0	0.0	0.0	0.0	0.0	0.0	0.0	0.0
Ssh2	237860	symbol	M. musculus	237860	M. musculus	0.0	0.0	0.0	0.0	0.0	0.0	0.0	0.0	0.0	0.0	0.0	0.0	0.0	0.0	0.0	0.0	0.0	0.0	0.0	0.0
Rsad2	58185	symbol	M. musculus	58185	M. musculus	0.0	0.0	0.0	0.0	0.0	0.0	0.0	0.0	0.0	0.0	0.0	0.0	0.0	0.0	0.0	0.0	0.0	0.0	0.0	0.0
Alas1	11655	symbol	M. musculus	11655	M. musculus	0.0	0.0	0.0	1.0	0.0	0.0	0.0	0.0	0.0	0.0	0.0	0.0	1.0	0.0	0.0	0.0	0.0	0.0	0.0	0.0
Tuba8	53857	symbol	M. musculus	53857	M. musculus	0.0	0.0	0.0	0.0	0.0	0.0	0.0	0.0	0.0	0.0	0.0	0.0	0.0	0.0	0.0	0.0	0.0	0.0	0.0	0.0
Dusp8	18218	symbol	M. musculus	18218	M. musculus	0.0	0.0	0.0	0.0	0.0	0.0	0.0	0.0	0.0	0.0	0.0	0.0	0.0	0.0	0.0	0.0	0.0	0.0	0.0	0.0
Slc25a30	67554	symbol	M. musculus	67554	M. musculus	0.0	0.0	0.0	0.0	0.0	0.0	0.0	0.0	0.0	0.0	0.0	0.0	0.0	0.0	0.0	0.0	0.0	0.0	0.0	0.0
AV000840						nan	nan	nan	nan	nan	nan	nan	nan	nan	nan	nan	nan	nan	nan	nan	nan	nan	nan	nan	nan
E2f8	108961	symbol	M. musculus	108961	M. musculus	0.0	0.0	0.0	0.0	0.0	0.0	0.0	0.0	0.0	0.0	0.0	0.0	0.0	0.0	0.0	0.0	0.0	0.0	0.0	0.0
Adck5	268822	symbol	M. musculus	268822	M. musculus	0.0	0.0	0.0	0.0	0.0	0.0	0.0	0.0	0.0	0.0	0.0	0.0	0.0	0.0	0.0	0.0	0.0	0.0	0.0	0.0
Igf1	16000	symbol	M. musculus	16000	M. musculus	0.0	0.0	0.0	0.0	0.0	1.0	0.0	0.0	0.0	0.0	0.0	0.0	1.0	1.0	1.0	0.0	0.0	0.0	0.0	0.0
Slc25a25	227731	symbol	M. musculus	227731	M. musculus	0.0	0.0	0.0	1.0	1.0	0.0	0.0	0.0	0.0	0.0	0.0	1.0	0.0	0.0	0.0	0.0	0.0	0.0	0.0	0.0
Tat	234724	symbol	M. musculus	234724	M. musculus	1.0	0.0	0.0	0.0	0.0	0.0	1.0	0.0	0.0	0.0	0.0	0.0	0.0	0.0	1.0	0.0	0.0	0.0	0.0	0.0
Gm40812						nan	nan	nan	nan	nan	nan	nan	nan	nan	nan	nan	nan	nan	nan	nan	nan	nan	nan	nan	nan
Gm42102	105246904	symbol	M. musculus	105246904	M. musculus	0.0	0.0	0.0	0.0	0.0	0.0	0.0	0.0	0.0	0.0	0.0	0.0	0.0	0.0	0.0	0.0	0.0	0.0	0.0	0.0
Nfia	18027	symbol	M. musculus	18027	M. musculus	0.0	0.0	0.0	0.0	0.0	0.0	0.0	0.0	0.0	0.0	0.0	0.0	0.0	0.0	0.0	0.0	0.0	0.0	0.0	0.0
Akap11	219181	symbol	M. musculus	219181	M. musculus	0.0	0.0	0.0	0.0	0.0	0.0	0.0	0.0	0.0	0.0	0.0	0.0	0.0	0.0	0.0	0.0	0.0	0.0	0.0	0.0
Ralgps1	241308	symbol	M. musculus	241308	M. musculus	0.0	0.0	0.0	0.0	0.0	0.0	0.0	0.0	0.0	0.0	0.0	0.0	0.0	0.0	0.0	0.0	0.0	0.0	0.0	0.0
Phip	83946	symbol	M. musculus	83946	M. musculus	0.0	0.0	0.0	0.0	0.0	0.0	0.0	0.0	0.0	0.0	0.0	0.0	1.0	0.0	0.0	0.0	0.0	0.0	0.0	0.0
Nelfcd	57314	symbol	M. musculus	57314	M. musculus	0.0	0.0	0.0	0.0	0.0	0.0	0.0	0.0	0.0	0.0	0.0	0.0	0.0	0.0	0.0	0.0	0.0	0.0	0.0	0.0
105072936-105074001_F						nan	nan	nan	nan	nan	nan	nan	nan	nan	nan	nan	nan	nan	nan	nan	nan	nan	nan	nan	nan
Zfp133-ps	668917	symbol	M. musculus	668917	M. musculus	0.0	0.0	0.0	0.0	0.0	0.0	0.0	0.0	0.0	0.0	0.0	0.0	0.0	0.0	0.0	0.0	0.0	0.0	0.0	0.0
Fryl	72313	symbol	M. musculus	72313	M. musculus	0.0	0.0	0.0	0.0	0.0	0.0	0.0	0.0	0.0	0.0	0.0	0.0	0.0	0.0	0.0	0.0	0.0	0.0	0.0	0.0
Slc1a4	55963	symbol	M. musculus	55963	M. musculus	0.0	0.0	0.0	0.0	0.0	0.0	0.0	0.0	0.0	0.0	0.0	1.0	0.0	0.0	0.0	0.0	0.0	0.0	0.0	0.0
Kansl3	226976	symbol	M. musculus	226976	M. musculus	0.0	0.0	0.0	0.0	0.0	0.0	0.0	0.0	0.0	0.0	0.0	0.0	0.0	0.0	0.0	0.0	0.0	0.0	0.0	0.0
Ciart	229599	symbol	M. musculus	229599	M. musculus	0.0	0.0	0.0	0.0	0.0	0.0	0.0	0.0	0.0	0.0	0.0	0.0	0.0	0.0	0.0	0.0	0.0	0.0	0.0	0.0
146493273-146493932_R						nan	nan	nan	nan	nan	nan	nan	nan	nan	nan	nan	nan	nan	nan	nan	nan	nan	nan	nan	nan
Park2	50873	gene_synonym	M. musculus	50873	M. musculus	0.0	0.0	0.0	0.0	0.0	1.0	0.0	0.0	0.0	0.0	0.0	0.0	1.0	1.0	1.0	0.0	0.0	0.0	0.0	0.0
LOC105247398	105247398	Gene_ID	M. musculus	105247398	M. musculus	0.0	0.0	0.0	0.0	0.0	0.0	0.0	0.0	0.0	0.0	0.0	0.0	0.0	0.0	0.0	0.0	0.0	0.0	0.0	0.0
35143801-35144482_F						nan	nan	nan	nan	nan	nan	nan	nan	nan	nan	nan	nan	nan	nan	nan	nan	nan	nan	nan	nan
Fdxacb1	382137	symbol	M. musculus	382137	M. musculus	0.0	0.0	0.0	0.0	0.0	0.0	0.0	0.0	0.0	0.0	0.0	0.0	0.0	0.0	0.0	0.0	0.0	0.0	0.0	0.0
NAP069259-1						nan	nan	nan	nan	nan	nan	nan	nan	nan	nan	nan	nan	nan	nan	nan	nan	nan	nan	nan	nan
ENSMUST00000148137	329055	ensembl_transcript_id	M. musculus	329055	M. musculus	0.0	0.0	0.0	0.0	0.0	0.0	0.0	0.0	0.0	0.0	0.0	0.0	0.0	0.0	0.0	1.0	0.0	0.0	0.0	0.0
Fgl1	234199	symbol	M. musculus	234199	M. musculus	0.0	0.0	0.0	0.0	0.0	1.0	0.0	0.0	0.0	0.0	0.0	0.0	0.0	1.0	0.0	1.0	0.0	0.0	0.0	0.0
Gm31704	102634016	symbol	M. musculus	102634016	M. musculus	0.0	0.0	0.0	0.0	0.0	0.0	0.0	0.0	0.0	0.0	0.0	0.0	0.0	0.0	0.0	0.0	0.0	0.0	0.0	0.0
NAP113833-1						nan	nan	nan	nan	nan	nan	nan	nan	nan	nan	nan	nan	nan	nan	nan	nan	nan	nan	nan	nan
Bcorl1	320376	symbol	M. musculus	320376	M. musculus	0.0	0.0	0.0	0.0	0.0	0.0	0.0	0.0	0.0	0.0	0.0	0.0	0.0	0.0	0.0	0.0	0.0	0.0	0.0	0.0
71242333-71273533_F						nan	nan	nan	nan	nan	nan	nan	nan	nan	nan	nan	nan	nan	nan	nan	nan	nan	nan	nan	nan
Srgap2	14270	symbol	M. musculus	14270	M. musculus	0.0	0.0	0.0	0.0	0.0	0.0	0.0	0.0	0.0	0.0	0.0	0.0	0.0	0.0	0.0	0.0	0.0	0.0	0.0	0.0
Olfr187	258319	gene_synonym	M. musculus	258319	M. musculus	0.0	0.0	0.0	0.0	0.0	0.0	0.0	0.0	0.0	0.0	0.0	0.0	0.0	0.0	0.0	0.0	0.0	0.0	0.0	0.0
Cpd	12874	symbol	M. musculus	12874	M. musculus	0.0	0.0	0.0	0.0	0.0	0.0	0.0	0.0	0.0	0.0	0.0	0.0	0.0	0.0	0.0	0.0	0.0	0.0	0.0	0.0
Vax2	24113	symbol	M. musculus	24113	M. musculus	0.0	0.0	0.0	0.0	0.0	0.0	0.0	0.0	0.0	0.0	0.0	0.0	0.0	0.0	0.0	0.0	0.0	0.0	0.0	0.0
Suv39h2	64707	symbol	M. musculus	64707	M. musculus	0.0	0.0	0.0	0.0	0.0	0.0	0.0	0.0	0.0	0.0	0.0	0.0	0.0	0.0	0.0	0.0	0.0	0.0	0.0	0.0
4933427D06Rik	232217	symbol	M. musculus	232217	M. musculus	0.0	0.0	0.0	0.0	0.0	0.0	0.0	0.0	0.0	0.0	0.0	0.0	0.0	0.0	0.0	0.0	0.0	0.0	0.0	0.0
Tmprss3	140765	symbol	M. musculus	140765	M. musculus	0.0	0.0	0.0	0.0	0.0	0.0	0.0	0.0	0.0	0.0	0.0	0.0	0.0	0.0	0.0	0.0	0.0	0.0	0.0	0.0
Gm35410	102638978	symbol	M. musculus	102638978	M. musculus	0.0	0.0	0.0	0.0	0.0	0.0	0.0	0.0	0.0	0.0	0.0	0.0	0.0	0.0	0.0	0.0	0.0	0.0	0.0	0.0
Ogfod1	270086	symbol	M. musculus	270086	M. musculus	0.0	0.0	0.0	0.0	0.0	0.0	0.0	0.0	0.0	0.0	0.0	0.0	0.0	0.0	0.0	0.0	0.0	0.0	0.0	0.0
AA536875	380934	symbol	M. musculus	380934	M. musculus	0.0	0.0	0.0	0.0	0.0	0.0	0.0	0.0	0.0	0.0	0.0	0.0	0.0	0.0	0.0	0.0	0.0	0.0	0.0	0.0
Ccdc25	67179	symbol	M. musculus	67179	M. musculus	0.0	0.0	0.0	0.0	0.0	0.0	0.0	0.0	0.0	0.0	0.0	0.0	0.0	0.0	0.0	0.0	0.0	0.0	0.0	0.0
Scn8a	20273	symbol	M. musculus	20273	M. musculus	0.0	0.0	0.0	0.0	0.0	0.0	0.0	0.0	0.0	0.0	0.0	0.0	0.0	0.0	0.0	0.0	0.0	0.0	0.0	0.0
A_55_P2725951						nan	nan	nan	nan	nan	nan	nan	nan	nan	nan	nan	nan	nan	nan	nan	nan	nan	nan	nan	nan
NAP112173-1						nan	nan	nan	nan	nan	nan	nan	nan	nan	nan	nan	nan	nan	nan	nan	nan	nan	nan	nan	nan
Zfp791	244556	symbol	M. musculus	244556	M. musculus	0.0	0.0	0.0	0.0	0.0	0.0	0.0	0.0	0.0	0.0	0.0	0.0	0.0	0.0	0.0	0.0	0.0	0.0	0.0	0.0
Exosc9	50911	symbol	M. musculus	50911	M. musculus	0.0	0.0	0.0	0.0	0.0	0.0	0.0	0.0	0.0	0.0	0.0	0.0	0.0	0.0	0.0	0.0	0.0	0.0	0.0	0.0
A_55_P2724929						nan	nan	nan	nan	nan	nan	nan	nan	nan	nan	nan	nan	nan	nan	nan	nan	nan	nan	nan	nan
chrX						nan	nan	nan	nan	nan	nan	nan	nan	nan	nan	nan	nan	nan	nan	nan	nan	nan	nan	nan	nan
120963050-120963598_F						nan	nan	nan	nan	nan	nan	nan	nan	nan	nan	nan	nan	nan	nan	nan	nan	nan	nan	nan	nan
LOC102635467	102635467	Gene_ID	M. musculus	102635467	M. musculus	0.0	0.0	0.0	0.0	0.0	0.0	0.0	0.0	0.0	0.0	0.0	0.0	0.0	0.0	0.0	0.0	0.0	0.0	0.0	0.0
Rad51c	114714	symbol	M. musculus	114714	M. musculus	0.0	0.0	0.0	0.0	0.0	0.0	0.0	0.0	0.0	0.0	0.0	0.0	0.0	0.0	0.0	0.0	0.0	0.0	0.0	0.0
D830039M14Rik	320949	symbol	M. musculus	320949	M. musculus	0.0	0.0	0.0	0.0	0.0	0.0	0.0	0.0	0.0	0.0	0.0	0.0	0.0	0.0	0.0	0.0	0.0	0.0	0.0	0.0
AA986860	212439	symbol	M. musculus	212439	M. musculus	0.0	0.0	0.0	0.0	0.0	0.0	0.0	0.0	0.0	0.0	0.0	0.0	0.0	0.0	0.0	0.0	0.0	0.0	0.0	0.0
133839368-133839762_F						nan	nan	nan	nan	nan	nan	nan	nan	nan	nan	nan	nan	nan	nan	nan	nan	nan	nan	nan	nan
Arhgef3	71704	symbol	M. musculus	71704	M. musculus	0.0	0.0	0.0	0.0	0.0	0.0	0.0	0.0	0.0	0.0	0.0	0.0	0.0	0.0	0.0	0.0	0.0	0.0	0.0	0.0
Il6ra	16194	symbol	M. musculus	16194	M. musculus	0.0	0.0	0.0	0.0	0.0	0.0	0.0	0.0	0.0	0.0	0.0	0.0	0.0	0.0	0.0	0.0	0.0	0.0	0.0	0.0
Mtbp	105837	symbol	M. musculus	105837	M. musculus	0.0	0.0	0.0	0.0	0.0	0.0	0.0	0.0	0.0	0.0	0.0	0.0	0.0	0.0	0.0	0.0	0.0	0.0	0.0	0.0
Ctgf	14219	gene_synonym	M. musculus	14219	M. musculus	0.0	0.0	0.0	0.0	0.0	0.0	0.0	0.0	0.0	0.0	0.0	0.0	0.0	0.0	0.0	0.0	0.0	0.0	0.0	0.0
Fkbp5	14229	symbol	M. musculus	14229	M. musculus	0.0	0.0	0.0	0.0	0.0	0.0	0.0	0.0	0.0	0.0	0.0	0.0	0.0	0.0	0.0	0.0	0.0	0.0	0.0	0.0
Ppargc1b	170826	symbol	M. musculus	170826	M. musculus	0.0	0.0	0.0	0.0	0.0	0.0	0.0	0.0	0.0	0.0	0.0	0.0	1.0	0.0	1.0	0.0	1.0	0.0	0.0	0.0
Rhobtb1	69288	symbol	M. musculus	69288	M. musculus	0.0	0.0	0.0	0.0	0.0	0.0	0.0	0.0	0.0	0.0	0.0	0.0	0.0	0.0	0.0	0.0	0.0	0.0	0.0	0.0
Tmc7	209760	symbol	M. musculus	209760	M. musculus	0.0	0.0	0.0	0.0	0.0	0.0	0.0	0.0	0.0	0.0	0.0	0.0	0.0	0.0	0.0	0.0	0.0	0.0	0.0	0.0
131734714-131741964_R						nan	nan	nan	nan	nan	nan	nan	nan	nan	nan	nan	nan	nan	nan	nan	nan	nan	nan	nan	nan
BC058985						nan	nan	nan	nan	nan	nan	nan	nan	nan	nan	nan	nan	nan	nan	nan	nan	nan	nan	nan	nan
Rasd1	19416	symbol	M. musculus	19416	M. musculus	0.0	0.0	0.0	0.0	0.0	0.0	0.0	0.0	0.0	0.0	0.0	0.0	0.0	0.0	0.0	0.0	0.0	0.0	0.0	0.0
Tango6	272538	symbol	M. musculus	272538	M. musculus	0.0	0.0	0.0	0.0	0.0	0.0	0.0	0.0	0.0	0.0	0.0	0.0	0.0	0.0	0.0	0.0	0.0	0.0	0.0	0.0
Igfbp2	16008	symbol	M. musculus	16008	M. musculus	0.0	0.0	0.0	1.0	0.0	0.0	0.0	0.0	0.0	0.0	0.0	0.0	1.0	0.0	1.0	0.0	0.0	0.0	0.0	0.0
Fam209	76426	symbol	M. musculus	76426	M. musculus	0.0	0.0	0.0	0.0	0.0	0.0	0.0	0.0	0.0	0.0	0.0	0.0	0.0	0.0	0.0	0.0	0.0	0.0	0.0	0.0
Tns2	209039	symbol	M. musculus	209039	M. musculus	0.0	0.0	0.0	0.0	0.0	0.0	0.0	0.0	0.0	0.0	0.0	0.0	0.0	0.0	0.0	0.0	0.0	0.0	0.0	0.0
Slc25a47	104910	symbol	M. musculus	104910	M. musculus	0.0	0.0	0.0	0.0	0.0	0.0	0.0	0.0	0.0	0.0	0.0	1.0	0.0	0.0	0.0	0.0	0.0	0.0	0.0	0.0
Eci3	69123	symbol	M. musculus	69123	M. musculus	1.0	0.0	0.0	0.0	0.0	0.0	0.0	0.0	0.0	0.0	0.0	0.0	0.0	0.0	0.0	0.0	0.0	0.0	0.0	0.0
BC030870						nan	nan	nan	nan	nan	nan	nan	nan	nan	nan	nan	nan	nan	nan	nan	nan	nan	nan	nan	nan
M17518						nan	nan	nan	nan	nan	nan	nan	nan	nan	nan	nan	nan	nan	nan	nan	nan	nan	nan	nan	nan
Tmem91	320208	symbol	M. musculus	320208	M. musculus	0.0	0.0	0.0	0.0	0.0	0.0	0.0	0.0	0.0	0.0	0.0	0.0	0.0	0.0	0.0	0.0	0.0	0.0	0.0	0.0
26869173-26869823_R						nan	nan	nan	nan	nan	nan	nan	nan	nan	nan	nan	nan	nan	nan	nan	nan	nan	nan	nan	nan
Gm20611	327760	symbol	M. musculus	327760	M. musculus	0.0	0.0	0.0	0.0	0.0	0.0	0.0	0.0	0.0	0.0	0.0	0.0	0.0	0.0	0.0	0.0	0.0	0.0	0.0	0.0
Osbpl1a	64291	symbol	M. musculus	64291	M. musculus	0.0	0.0	0.0	0.0	0.0	0.0	0.0	0.0	0.0	0.0	0.0	1.0	0.0	0.0	0.0	0.0	0.0	0.0	0.0	0.0
Cep85l	100038725	symbol	M. musculus	100038725	M. musculus	0.0	0.0	0.0	0.0	0.0	0.0	0.0	0.0	0.0	0.0	0.0	0.0	0.0	0.0	0.0	0.0	0.0	0.0	0.0	0.0
Gm32280	102634778	symbol	M. musculus	102634778	M. musculus	0.0	0.0	0.0	0.0	0.0	0.0	0.0	0.0	0.0	0.0	0.0	0.0	0.0	0.0	0.0	0.0	0.0	0.0	0.0	0.0
Rufy2	70432	symbol	M. musculus	70432	M. musculus	0.0	0.0	0.0	0.0	0.0	0.0	0.0	0.0	0.0	0.0	0.0	0.0	0.0	0.0	0.0	0.0	0.0	0.0	0.0	0.0
9130001E16Rik	71575	symbol	M. musculus	71575	M. musculus	0.0	0.0	0.0	0.0	0.0	0.0	0.0	0.0	0.0	0.0	0.0	0.0	0.0	0.0	0.0	0.0	0.0	0.0	0.0	0.0
34693404-34717987_R						nan	nan	nan	nan	nan	nan	nan	nan	nan	nan	nan	nan	nan	nan	nan	nan	nan	nan	nan	nan
Nek7	59125	symbol	M. musculus	59125	M. musculus	0.0	0.0	0.0	0.0	0.0	0.0	0.0	0.0	0.0	0.0	0.0	0.0	0.0	0.0	0.0	0.0	0.0	0.0	0.0	0.0
Tor1b	30934	symbol	M. musculus	30934	M. musculus	0.0	0.0	0.0	0.0	0.0	0.0	0.0	0.0	0.0	0.0	0.0	0.0	0.0	0.0	0.0	0.0	0.0	0.0	0.0	0.0
Zranb1	360216	symbol	M. musculus	360216	M. musculus	0.0	0.0	0.0	0.0	0.0	0.0	0.0	0.0	0.0	1.0	0.0	0.0	0.0	0.0	0.0	0.0	0.0	0.0	0.0	0.0
Pnpla2	66853	symbol	M. musculus	66853	M. musculus	1.0	0.0	1.0	0.0	0.0	1.0	0.0	1.0	0.0	1.0	1.0	0.0	0.0	0.0	0.0	1.0	0.0	0.0	1.0	0.0
Tmtc2	278279	symbol	M. musculus	278279	M. musculus	0.0	0.0	0.0	0.0	0.0	0.0	0.0	0.0	0.0	0.0	0.0	0.0	0.0	0.0	0.0	0.0	0.0	0.0	0.0	0.0
Agpat6	102247	gene_synonym	M. musculus	102247	M. musculus	1.0	0.0	0.0	0.0	1.0	0.0	0.0	1.0	0.0	1.0	0.0	0.0	0.0	0.0	0.0	0.0	0.0	0.0	0.0	0.0
Snhg12	100039864	symbol	M. musculus	100039864	M. musculus	0.0	0.0	0.0	0.0	0.0	0.0	0.0	0.0	0.0	0.0	0.0	0.0	0.0	0.0	0.0	0.0	0.0	0.0	0.0	0.0
Slc7a2	11988	symbol	M. musculus	11988	M. musculus	0.0	0.0	0.0	0.0	0.0	0.0	0.0	0.0	0.0	0.0	0.0	1.0	0.0	0.0	0.0	0.0	0.0	0.0	0.0	0.0
Il20rb	213208	symbol	M. musculus	213208	M. musculus	0.0	0.0	0.0	0.0	0.0	0.0	0.0	0.0	0.0	0.0	0.0	0.0	0.0	0.0	0.0	0.0	0.0	0.0	0.0	0.0
Clk1	12747	symbol	M. musculus	12747	M. musculus	0.0	0.0	0.0	0.0	0.0	0.0	0.0	0.0	0.0	0.0	0.0	0.0	0.0	0.0	0.0	0.0	0.0	0.0	0.0	0.0
Atp10d	231287	symbol	M. musculus	231287	M. musculus	0.0	0.0	0.0	0.0	0.0	0.0	0.0	0.0	0.0	0.0	0.0	1.0	0.0	0.0	0.0	0.0	0.0	0.0	0.0	0.0
Tnfaip8l1	66443	symbol	M. musculus	66443	M. musculus	0.0	0.0	0.0	0.0	0.0	0.0	0.0	0.0	0.0	0.0	0.0	0.0	0.0	0.0	0.0	0.0	0.0	0.0	0.0	0.0
BC057675						nan	nan	nan	nan	nan	nan	nan	nan	nan	nan	nan	nan	nan	nan	nan	nan	nan	nan	nan	nan
ENSMUST00000118804						nan	nan	nan	nan	nan	nan	nan	nan	nan	nan	nan	nan	nan	nan	nan	nan	nan	nan	nan	nan
ENSMUST00000119515						nan	nan	nan	nan	nan	nan	nan	nan	nan	nan	nan	nan	nan	nan	nan	nan	nan	nan	nan	nan
Cenpq	83815	symbol	M. musculus	83815	M. musculus	0.0	0.0	0.0	0.0	0.0	0.0	0.0	0.0	0.0	0.0	0.0	0.0	0.0	0.0	0.0	0.0	0.0	0.0	0.0	0.0
Klhl21	242785	symbol	M. musculus	242785	M. musculus	0.0	0.0	0.0	0.0	0.0	0.0	0.0	0.0	0.0	0.0	0.0	0.0	0.0	0.0	0.0	0.0	0.0	0.0	0.0	0.0
Flot1	14251	symbol	M. musculus	14251	M. musculus	0.0	0.0	0.0	0.0	0.0	0.0	0.0	0.0	0.0	0.0	0.0	0.0	1.0	0.0	0.0	0.0	0.0	0.0	0.0	0.0
Chpt1	212862	symbol	M. musculus	212862	M. musculus	0.0	0.0	0.0	0.0	0.0	0.0	0.0	0.0	0.0	1.0	0.0	0.0	0.0	0.0	0.0	0.0	0.0	0.0	0.0	0.0
Cd1d2	12480	symbol	M. musculus	12480	M. musculus	0.0	0.0	0.0	0.0	0.0	0.0	0.0	0.0	0.0	0.0	0.0	0.0	0.0	0.0	0.0	0.0	0.0	0.0	0.0	0.0
Pik3ap1	83490	symbol	M. musculus	83490	M. musculus	0.0	0.0	0.0	0.0	0.0	0.0	0.0	0.0	0.0	0.0	0.0	0.0	0.0	0.0	0.0	0.0	0.0	0.0	0.0	0.0
Cyp4f15	106648	symbol	M. musculus	106648	M. musculus	1.0	0.0	0.0	0.0	0.0	0.0	0.0	0.0	0.0	0.0	1.0	0.0	0.0	0.0	0.0	0.0	0.0	0.0	0.0	0.0
Ctso	229445	symbol	M. musculus	229445	M. musculus	0.0	0.0	0.0	0.0	0.0	0.0	0.0	0.0	0.0	0.0	0.0	0.0	0.0	0.0	0.0	0.0	0.0	0.0	0.0	0.0
Map1lc3a	66734	symbol	M. musculus	66734	M. musculus	0.0	0.0	0.0	1.0	0.0	0.0	0.0	0.0	0.0	0.0	0.0	0.0	0.0	0.0	0.0	0.0	0.0	0.0	0.0	0.0
Rsad1	237926	symbol	M. musculus	237926	M. musculus	0.0	0.0	0.0	0.0	0.0	0.0	0.0	0.0	0.0	0.0	0.0	0.0	0.0	0.0	0.0	0.0	0.0	0.0	0.0	0.0
ENSMUST00000119085						nan	nan	nan	nan	nan	nan	nan	nan	nan	nan	nan	nan	nan	nan	nan	nan	nan	nan	nan	nan
Mrpl38	60441	symbol	M. musculus	60441	M. musculus	0.0	0.0	0.0	0.0	0.0	0.0	0.0	0.0	0.0	0.0	0.0	0.0	0.0	0.0	0.0	0.0	0.0	0.0	0.0	0.0
BC107364	329716	symbol	M. musculus	329716	M. musculus	0.0	0.0	0.0	0.0	0.0	0.0	0.0	0.0	0.0	0.0	0.0	0.0	0.0	0.0	0.0	0.0	0.0	0.0	0.0	0.0
Qpct	70536	symbol	M. musculus	70536	M. musculus	0.0	0.0	0.0	0.0	0.0	0.0	0.0	0.0	0.0	0.0	0.0	0.0	0.0	0.0	0.0	0.0	0.0	0.0	0.0	0.0
Hsd17b13	243168	symbol	M. musculus	243168	M. musculus	0.0	0.0	0.0	0.0	0.0	1.0	0.0	0.0	0.0	0.0	0.0	0.0	0.0	0.0	0.0	0.0	0.0	0.0	0.0	0.0
Slc39a13	68427	symbol	M. musculus	68427	M. musculus	0.0	0.0	0.0	0.0	0.0	0.0	0.0	0.0	0.0	0.0	0.0	0.0	0.0	0.0	0.0	0.0	0.0	0.0	0.0	0.0
64232564-64349617_R						nan	nan	nan	nan	nan	nan	nan	nan	nan	nan	nan	nan	nan	nan	nan	nan	nan	nan	nan	nan
61227541-61274669_F						nan	nan	nan	nan	nan	nan	nan	nan	nan	nan	nan	nan	nan	nan	nan	nan	nan	nan	nan	nan
Gna15	14676	symbol	M. musculus	14676	M. musculus	0.0	0.0	0.0	0.0	0.0	0.0	0.0	0.0	0.0	0.0	0.0	0.0	1.0	0.0	0.0	0.0	0.0	0.0	0.0	0.0
Aars	234734	gene_synonym	M. musculus	234734	M. musculus	0.0	0.0	0.0	0.0	0.0	0.0	1.0	0.0	0.0	0.0	0.0	0.0	0.0	0.0	0.0	0.0	0.0	0.0	0.0	0.0
23517278-23523756_F						nan	nan	nan	nan	nan	nan	nan	nan	nan	nan	nan	nan	nan	nan	nan	nan	nan	nan	nan	nan
Fam172a	68675	gene_synonym	M. musculus	68675	M. musculus	0.0	0.0	0.0	0.0	0.0	0.0	0.0	0.0	0.0	0.0	0.0	0.0	0.0	0.0	0.0	0.0	0.0	0.0	0.0	0.0
86718451-86718832_R						nan	nan	nan	nan	nan	nan	nan	nan	nan	nan	nan	nan	nan	nan	nan	nan	nan	nan	nan	nan
Arhgap20os	408028	symbol	M. musculus	408028	M. musculus	0.0	0.0	0.0	0.0	0.0	0.0	0.0	0.0	0.0	0.0	0.0	0.0	0.0	0.0	0.0	0.0	0.0	0.0	0.0	0.0
111612191-111652286_F						nan	nan	nan	nan	nan	nan	nan	nan	nan	nan	nan	nan	nan	nan	nan	nan	nan	nan	nan	nan
2310061N02Rik	69661	gene_synonym	M. musculus	69661	M. musculus	0.0	0.0	0.0	0.0	0.0	0.0	0.0	0.0	0.0	0.0	0.0	0.0	0.0	0.0	0.0	0.0	0.0	0.0	0.0	0.0
Nnmt	18113	symbol	M. musculus	18113	M. musculus	0.0	0.0	0.0	0.0	1.0	1.0	0.0	0.0	0.0	0.0	0.0	0.0	0.0	1.0	0.0	0.0	0.0	0.0	0.0	0.0
Arl13b	68146	symbol	M. musculus	68146	M. musculus	0.0	0.0	0.0	0.0	0.0	0.0	0.0	0.0	0.0	0.0	0.0	0.0	0.0	0.0	0.0	0.0	0.0	0.0	0.0	0.0
2010109N18Rik	66550	symbol	M. musculus	66550	M. musculus	0.0	0.0	0.0	0.0	0.0	0.0	0.0	0.0	0.0	0.0	0.0	0.0	0.0	0.0	0.0	0.0	0.0	0.0	0.0	0.0
101040523-101080248_F						nan	nan	nan	nan	nan	nan	nan	nan	nan	nan	nan	nan	nan	nan	nan	nan	nan	nan	nan	nan
Ankrd33b	67434	symbol	M. musculus	67434	M. musculus	0.0	0.0	0.0	0.0	0.0	0.0	0.0	0.0	0.0	0.0	0.0	0.0	0.0	0.0	0.0	0.0	0.0	0.0	0.0	0.0
Htra3	78558	symbol	M. musculus	78558	M. musculus	0.0	0.0	0.0	0.0	0.0	0.0	0.0	0.0	0.0	0.0	0.0	0.0	0.0	0.0	0.0	0.0	0.0	0.0	0.0	0.0
Fam46c	74645	gene_synonym	M. musculus	74645	M. musculus	0.0	0.0	0.0	0.0	0.0	0.0	0.0	0.0	0.0	0.0	0.0	0.0	0.0	0.0	0.0	0.0	0.0	0.0	0.0	0.0
Gm11827	100503518	symbol	M. musculus	100503518	M. musculus	0.0	0.0	0.0	0.0	0.0	0.0	0.0	0.0	0.0	0.0	0.0	0.0	0.0	0.0	0.0	0.0	0.0	0.0	0.0	0.0
E030018B13Rik	381994	symbol	M. musculus	381994	M. musculus	0.0	0.0	0.0	0.0	0.0	0.0	0.0	0.0	0.0	0.0	0.0	0.0	0.0	0.0	0.0	0.0	0.0	0.0	0.0	0.0
Csrp3	13009	symbol	M. musculus	13009	M. musculus	0.0	0.0	0.0	0.0	0.0	0.0	0.0	0.0	0.0	0.0	0.0	0.0	1.0	0.0	0.0	0.0	0.0	0.0	0.0	0.0
Rbm44	329207	symbol	M. musculus	329207	M. musculus	0.0	0.0	0.0	0.0	0.0	0.0	0.0	0.0	0.0	0.0	0.0	0.0	0.0	0.0	0.0	0.0	0.0	0.0	0.0	0.0
AI463170	100504549	symbol	M. musculus	100504549	M. musculus	0.0	0.0	0.0	0.0	0.0	0.0	0.0	0.0	0.0	0.0	0.0	0.0	0.0	0.0	0.0	0.0	0.0	0.0	0.0	0.0
Il1r1	16177	symbol	M. musculus	16177	M. musculus	0.0	0.0	0.0	0.0	0.0	0.0	0.0	0.0	0.0	0.0	0.0	0.0	0.0	0.0	0.0	0.0	0.0	0.0	0.0	0.0
BB123696	105404	symbol	M. musculus	105404	M. musculus	0.0	0.0	0.0	0.0	0.0	0.0	0.0	0.0	0.0	0.0	0.0	0.0	0.0	0.0	0.0	0.0	0.0	0.0	0.0	0.0
Tmem87b	72477	symbol	M. musculus	72477	M. musculus	0.0	0.0	0.0	0.0	0.0	0.0	0.0	0.0	0.0	0.0	0.0	0.0	0.0	0.0	0.0	0.0	0.0	0.0	0.0	0.0
Cyp17a1	13074	symbol	M. musculus	13074	M. musculus	0.0	1.0	0.0	0.0	0.0	1.0	0.0	0.0	0.0	1.0	1.0	0.0	0.0	0.0	0.0	1.0	0.0	0.0	0.0	0.0
AA414992	102402	symbol	M. musculus	102402	M. musculus	0.0	0.0	0.0	0.0	0.0	0.0	0.0	0.0	0.0	0.0	0.0	0.0	0.0	0.0	0.0	0.0	0.0	0.0	0.0	0.0
Ddit4	74747	symbol	M. musculus	74747	M. musculus	0.0	0.0	0.0	0.0	0.0	1.0	0.0	0.0	0.0	0.0	0.0	0.0	1.0	1.0	1.0	0.0	0.0	0.0	0.0	0.0
Plekha6	240753	symbol	M. musculus	240753	M. musculus	0.0	0.0	0.0	0.0	0.0	0.0	0.0	0.0	0.0	0.0	0.0	0.0	0.0	0.0	0.0	0.0	0.0	0.0	0.0	0.0
Fam214a	235493	gene_synonym	M. musculus	235493	M. musculus	0.0	0.0	0.0	0.0	0.0	0.0	0.0	0.0	0.0	0.0	0.0	0.0	0.0	0.0	0.0	0.0	0.0	0.0	0.0	0.0
CB846113						nan	nan	nan	nan	nan	nan	nan	nan	nan	nan	nan	nan	nan	nan	nan	nan	nan	nan	nan	nan
Arl4d	80981	symbol	M. musculus	80981	M. musculus	0.0	0.0	0.0	0.0	0.0	0.0	0.0	0.0	0.0	0.0	0.0	0.0	0.0	0.0	0.0	0.0	0.0	0.0	0.0	0.0
Hgd	15233	symbol	M. musculus	15233	M. musculus	1.0	0.0	0.0	0.0	0.0	0.0	1.0	0.0	0.0	0.0	0.0	0.0	0.0	0.0	0.0	0.0	0.0	0.0	0.0	0.0
AU021884	106335	symbol	M. musculus	106335	M. musculus	0.0	0.0	0.0	0.0	0.0	0.0	0.0	0.0	0.0	0.0	0.0	0.0	0.0	0.0	0.0	0.0	0.0	0.0	0.0	0.0
Gldc	104174	symbol	M. musculus	104174	M. musculus	1.0	0.0	0.0	0.0	0.0	0.0	1.0	0.0	0.0	0.0	0.0	0.0	0.0	0.0	0.0	0.0	0.0	0.0	0.0	0.0
Bhmt	12116	symbol	M. musculus	12116	M. musculus	0.0	1.0	0.0	0.0	1.0	0.0	1.0	0.0	1.0	0.0	0.0	0.0	0.0	0.0	0.0	0.0	0.0	0.0	0.0	0.0
BG080041						nan	nan	nan	nan	nan	nan	nan	nan	nan	nan	nan	nan	nan	nan	nan	nan	nan	nan	nan	nan
BY726210						nan	nan	nan	nan	nan	nan	nan	nan	nan	nan	nan	nan	nan	nan	nan	nan	nan	nan	nan	nan
LOC101056219	101056219	Gene_ID	M. musculus	101056219	M. musculus	0.0	0.0	0.0	0.0	0.0	0.0	0.0	0.0	0.0	0.0	0.0	0.0	0.0	0.0	0.0	0.0	0.0	0.0	0.0	0.0
LOC102642957						nan	nan	nan	nan	nan	nan	nan	nan	nan	nan	nan	nan	nan	nan	nan	nan	nan	nan	nan	nan
CJ206177						nan	nan	nan	nan	nan	nan	nan	nan	nan	nan	nan	nan	nan	nan	nan	nan	nan	nan	nan	nan
March2	224703	gene_synonym	M. musculus	224703	M. musculus	0.0	0.0	0.0	0.0	0.0	0.0	0.0	0.0	0.0	0.0	0.0	0.0	0.0	0.0	0.0	0.0	0.0	0.0	0.0	0.0
Gm38832	105242682	symbol	M. musculus	105242682	M. musculus	0.0	0.0	0.0	0.0	0.0	0.0	0.0	0.0	0.0	0.0	0.0	0.0	0.0	0.0	0.0	0.0	0.0	0.0	0.0	0.0
65463150-65463487_F						nan	nan	nan	nan	nan	nan	nan	nan	nan	nan	nan	nan	nan	nan	nan	nan	nan	nan	nan	nan
Cgref1	68567	symbol	M. musculus	68567	M. musculus	0.0	0.0	0.0	0.0	0.0	0.0	0.0	0.0	0.0	0.0	0.0	0.0	0.0	0.0	0.0	0.0	0.0	0.0	0.0	0.0
58496493-58601253_F						nan	nan	nan	nan	nan	nan	nan	nan	nan	nan	nan	nan	nan	nan	nan	nan	nan	nan	nan	nan
119945358-119962612_F						nan	nan	nan	nan	nan	nan	nan	nan	nan	nan	nan	nan	nan	nan	nan	nan	nan	nan	nan	nan
AK049482						nan	nan	nan	nan	nan	nan	nan	nan	nan	nan	nan	nan	nan	nan	nan	nan	nan	nan	nan	nan
Gm12	192852	gene_synonym	M. musculus	192852	M. musculus	0.0	0.0	0.0	0.0	0.0	0.0	0.0	0.0	0.0	0.0	0.0	0.0	0.0	0.0	0.0	0.0	0.0	0.0	0.0	0.0
94077196-94077860_F						nan	nan	nan	nan	nan	nan	nan	nan	nan	nan	nan	nan	nan	nan	nan	nan	nan	nan	nan	nan
AK213775						nan	nan	nan	nan	nan	nan	nan	nan	nan	nan	nan	nan	nan	nan	nan	nan	nan	nan	nan	nan
Olfr609	259086	gene_synonym	M. musculus	259086	M. musculus	0.0	0.0	0.0	0.0	0.0	0.0	0.0	0.0	0.0	0.0	0.0	0.0	0.0	0.0	0.0	0.0	0.0	0.0	0.0	0.0
2010204K13Rik	68355	symbol	M. musculus	68355	M. musculus	0.0	0.0	0.0	0.0	0.0	0.0	0.0	0.0	0.0	0.0	0.0	0.0	0.0	0.0	0.0	0.0	0.0	0.0	0.0	0.0
78957377-78962977_R						nan	nan	nan	nan	nan	nan	nan	nan	nan	nan	nan	nan	nan	nan	nan	nan	nan	nan	nan	nan
BB618686						nan	nan	nan	nan	nan	nan	nan	nan	nan	nan	nan	nan	nan	nan	nan	nan	nan	nan	nan	nan
Gm29896	102631599	symbol	M. musculus	102631599	M. musculus	0.0	0.0	0.0	0.0	0.0	0.0	0.0	0.0	0.0	0.0	0.0	0.0	0.0	0.0	0.0	0.0	0.0	0.0	0.0	0.0
BC030867						nan	nan	nan	nan	nan	nan	nan	nan	nan	nan	nan	nan	nan	nan	nan	nan	nan	nan	nan	nan
5771425-5848475_F						nan	nan	nan	nan	nan	nan	nan	nan	nan	nan	nan	nan	nan	nan	nan	nan	nan	nan	nan	nan
Apoa4	11808	symbol	M. musculus	11808	M. musculus	1.0	0.0	1.0	0.0	0.0	1.0	0.0	0.0	0.0	1.0	0.0	1.0	0.0	0.0	0.0	1.0	0.0	0.0	1.0	0.0
Gm10680	100048894	symbol	M. musculus	100048894	M. musculus	0.0	0.0	0.0	0.0	0.0	0.0	0.0	0.0	0.0	0.0	0.0	0.0	0.0	0.0	0.0	0.0	0.0	0.0	0.0	0.0
Slc35f2	72022	symbol	M. musculus	72022	M. musculus	0.0	0.0	0.0	0.0	0.0	0.0	0.0	0.0	0.0	0.0	0.0	0.0	0.0	0.0	0.0	0.0	0.0	0.0	0.0	0.0
Chpf2	100910	symbol	M. musculus	100910	M. musculus	0.0	0.0	0.0	0.0	0.0	0.0	0.0	0.0	0.0	0.0	0.0	0.0	0.0	0.0	0.0	0.0	0.0	0.0	0.0	0.0
ENSMUST00000177565						nan	nan	nan	nan	nan	nan	nan	nan	nan	nan	nan	nan	nan	nan	nan	nan	nan	nan	nan	nan
Gm3893	100042539	symbol	M. musculus	100042539	M. musculus	0.0	0.0	0.0	0.0	0.0	0.0	0.0	0.0	0.0	0.0	0.0	0.0	0.0	0.0	0.0	0.0	0.0	0.0	0.0	0.0
2810408A11Rik	70419	symbol	M. musculus	70419	M. musculus	0.0	0.0	0.0	0.0	0.0	0.0	0.0	0.0	0.0	0.0	0.0	0.0	0.0	0.0	0.0	0.0	0.0	0.0	0.0	0.0
AK028540						nan	nan	nan	nan	nan	nan	nan	nan	nan	nan	nan	nan	nan	nan	nan	nan	nan	nan	nan	nan
Gm30173	102631981	symbol	M. musculus	102631981	M. musculus	0.0	0.0	0.0	0.0	0.0	0.0	0.0	0.0	0.0	0.0	0.0	0.0	0.0	0.0	0.0	0.0	0.0	0.0	0.0	0.0
Tab2	68652	symbol	M. musculus	68652	M. musculus	0.0	0.0	0.0	0.0	0.0	0.0	0.0	0.0	0.0	0.0	0.0	0.0	0.0	0.0	0.0	0.0	0.0	0.0	0.0	0.0
Defb1	13214	symbol	M. musculus	13214	M. musculus	0.0	0.0	0.0	0.0	0.0	0.0	0.0	0.0	0.0	0.0	0.0	0.0	0.0	0.0	1.0	0.0	0.0	0.0	0.0	0.0
Slc45a3	212980	symbol	M. musculus	212980	M. musculus	0.0	0.0	0.0	0.0	0.0	1.0	0.0	0.0	0.0	0.0	0.0	0.0	0.0	1.0	0.0	0.0	0.0	0.0	0.0	0.0
Fpgs	14287	symbol	M. musculus	14287	M. musculus	0.0	0.0	0.0	0.0	0.0	0.0	1.0	0.0	1.0	0.0	0.0	0.0	0.0	0.0	0.0	0.0	0.0	0.0	0.0	0.0
Erc2	238988	symbol	M. musculus	238988	M. musculus	0.0	0.0	0.0	0.0	0.0	0.0	0.0	0.0	0.0	0.0	0.0	0.0	0.0	0.0	0.0	0.0	0.0	0.0	0.0	0.0
Cdkn1a	12575	symbol	M. musculus	12575	M. musculus	0.0	0.0	0.0	1.0	0.0	0.0	0.0	0.0	0.0	0.0	0.0	0.0	0.0	0.0	0.0	0.0	0.0	0.0	0.0	0.0
Grhl1	195733	symbol	M. musculus	195733	M. musculus	0.0	0.0	0.0	0.0	0.0	0.0	0.0	0.0	0.0	0.0	0.0	0.0	0.0	0.0	0.0	0.0	0.0	0.0	0.0	0.0
Slc10a6	75750	symbol	M. musculus	75750	M. musculus	0.0	0.0	0.0	0.0	0.0	0.0	0.0	0.0	0.0	0.0	0.0	1.0	0.0	0.0	0.0	0.0	0.0	0.0	0.0	0.0
Dcun1d3	233805	symbol	M. musculus	233805	M. musculus	0.0	0.0	0.0	0.0	0.0	0.0	0.0	0.0	0.0	0.0	0.0	0.0	0.0	0.0	0.0	0.0	0.0	0.0	0.0	0.0
Srrm4	68955	symbol	M. musculus	68955	M. musculus	0.0	0.0	0.0	0.0	0.0	0.0	0.0	0.0	0.0	0.0	0.0	0.0	0.0	0.0	0.0	0.0	0.0	0.0	0.0	0.0
Lyve1	114332	symbol	M. musculus	114332	M. musculus	0.0	0.0	0.0	0.0	0.0	0.0	0.0	0.0	0.0	0.0	0.0	0.0	0.0	0.0	0.0	0.0	0.0	0.0	0.0	0.0
Fam35a	75698	gene_synonym	M. musculus	75698	M. musculus	0.0	0.0	0.0	0.0	0.0	0.0	0.0	0.0	0.0	0.0	0.0	0.0	0.0	0.0	0.0	0.0	0.0	0.0	0.0	0.0
Fut1	14343	symbol	M. musculus	14343	M. musculus	0.0	0.0	0.0	1.0	0.0	1.0	0.0	0.0	0.0	0.0	0.0	0.0	1.0	1.0	0.0	0.0	0.0	0.0	1.0	0.0
Fgf21	56636	symbol	M. musculus	56636	M. musculus	0.0	0.0	0.0	0.0	0.0	1.0	0.0	0.0	0.0	0.0	0.0	0.0	0.0	0.0	0.0	0.0	1.0	0.0	1.0	0.0

## Sheet: Enrichment
GroupID	Category	Term	Description	LogP	Log(q-value)	Genes	Symbols	InTerm_InList
1_Summary	GO Biological Processes	GO:0016054	organic acid catabolic process	-29.7194	-25.8467	11363,11364,11370,11430,11720,12583,12894,12895,12896,12908,13177,14204,14245,14718,15108,15109,15186,15233,15356,16601,18242,18534,19300,23986,26458,30956,51798,54608,56050,56357,56720,56794,57742,64898,66841,67460,69123,74114,74147,97212,102632,104158,104174,106648,108682,110446,113868,170789,171282,216136,230784,231086,231691,234724,235674,243382,257635,268860,269378,11539,11808,16891,27226,66…	Acadl,Acadm,Acadvl,Acox1,Mat1a,Cdo1,Cpt1a,Cpt1b,Cpt2,Crat,Eci1,Il4i1,Lpin1,Got1,Hsd17b10,Hal,Hdc,Hgd,Hmgcl,Klf9,Oat,Pck1,Abcd4,Eci2,Slc27a2,Aass,Ech1,Abhd2,Cyp39a1,Ivd,Tdo2,Hacl1,Abhd1,Lpin2,Etfdh,Decr1,Eci3,Crot,Ehhadh,Hadha,Acad11,Ces1d,Gldc,Cyp4f15,Gpt2,Acat1,Acaa1a,Acot8,Acot4,Ilvbl,Sesn2,Hadhb,Sds,Tat,Acaa1b,Ppm1k,Sdsl,Abat,Ahcy,Adora1,Apoa4,Lipg,Pla2g7,Abhd6,Pla2g12a,Pnpla2,Plbd1,Pnpla8,Abh…	119/-
1_Member	GO Biological Processes	GO:0016054	organic acid catabolic process	-29.7194	-25.8467	11363,11364,11370,11430,11720,12583,12894,12895,12896,12908,13177,14204,14245,14718,15108,15109,15186,15233,15356,16601,18242,18534,19300,23986,26458,30956,51798,54608,56050,56357,56720,56794,57742,64898,66841,67460,69123,74114,74147,97212,102632,104158,104174,106648,108682,110446,113868,170789,171282,216136,230784,231086,231691,234724,235674,243382,257635,268860,269378	Acadl,Acadm,Acadvl,Acox1,Mat1a,Cdo1,Cpt1a,Cpt1b,Cpt2,Crat,Eci1,Il4i1,Lpin1,Got1,Hsd17b10,Hal,Hdc,Hgd,Hmgcl,Klf9,Oat,Pck1,Abcd4,Eci2,Slc27a2,Aass,Ech1,Abhd2,Cyp39a1,Ivd,Tdo2,Hacl1,Abhd1,Lpin2,Etfdh,Decr1,Eci3,Crot,Ehhadh,Hadha,Acad11,Ces1d,Gldc,Cyp4f15,Gpt2,Acat1,Acaa1a,Acot8,Acot4,Ilvbl,Sesn2,Hadhb,Sds,Tat,Acaa1b,Ppm1k,Sdsl,Abat,Ahcy	59/225
1_Member	GO Biological Processes	GO:0046395	carboxylic acid catabolic process	-29.7194	-25.8467	11363,11364,11370,11430,11720,12583,12894,12895,12896,12908,13177,14204,14245,14718,15108,15109,15186,15233,15356,16601,18242,18534,19300,23986,26458,30956,51798,54608,56050,56357,56720,56794,57742,64898,66841,67460,69123,74114,74147,97212,102632,104158,104174,106648,108682,110446,113868,170789,171282,216136,230784,231086,231691,234724,235674,243382,257635,268860,269378	Acadl,Acadm,Acadvl,Acox1,Mat1a,Cdo1,Cpt1a,Cpt1b,Cpt2,Crat,Eci1,Il4i1,Lpin1,Got1,Hsd17b10,Hal,Hdc,Hgd,Hmgcl,Klf9,Oat,Pck1,Abcd4,Eci2,Slc27a2,Aass,Ech1,Abhd2,Cyp39a1,Ivd,Tdo2,Hacl1,Abhd1,Lpin2,Etfdh,Decr1,Eci3,Crot,Ehhadh,Hadha,Acad11,Ces1d,Gldc,Cyp4f15,Gpt2,Acat1,Acaa1a,Acot8,Acot4,Ilvbl,Sesn2,Hadhb,Sds,Tat,Acaa1b,Ppm1k,Sdsl,Abat,Ahcy	59/225
1_Member	GO Biological Processes	GO:0009062	fatty acid catabolic process	-26.4512	-22.7546	11363,11364,11370,11430,12894,12895,12896,12908,13177,14245,15108,18534,19300,23986,26458,51798,54608,56357,56794,57742,64898,66841,67460,69123,74114,74147,97212,102632,104158,106648,110446,113868,170789,216136,230784,231086,235674	Acadl,Acadm,Acadvl,Acox1,Cpt1a,Cpt1b,Cpt2,Crat,Eci1,Lpin1,Hsd17b10,Pck1,Abcd4,Eci2,Slc27a2,Ech1,Abhd2,Ivd,Hacl1,Abhd1,Lpin2,Etfdh,Decr1,Eci3,Crot,Ehhadh,Hadha,Acad11,Ces1d,Cyp4f15,Acat1,Acaa1a,Acot8,Ilvbl,Sesn2,Hadhb,Acaa1b	37/91
1_Member	GO Biological Processes	GO:0072329	monocarboxylic acid catabolic process	-23.5829	-20.0113	11363,11364,11370,11430,12894,12895,12896,12908,13177,14245,15108,16601,18534,19300,23986,26458,51798,54608,56050,56357,56794,57742,64898,66841,67460,69123,74114,74147,97212,102632,104158,106648,110446,113868,170789,216136,230784,231086,235674	Acadl,Acadm,Acadvl,Acox1,Cpt1a,Cpt1b,Cpt2,Crat,Eci1,Lpin1,Hsd17b10,Klf9,Pck1,Abcd4,Eci2,Slc27a2,Ech1,Abhd2,Cyp39a1,Ivd,Hacl1,Abhd1,Lpin2,Etfdh,Decr1,Eci3,Crot,Ehhadh,Hadha,Acad11,Ces1d,Cyp4f15,Acat1,Acaa1a,Acot8,Ilvbl,Sesn2,Hadhb,Acaa1b	39/120
1_Member	GO Biological Processes	GO:0016042	lipid catabolic process	-23.1375	-19.6628	11363,11364,11370,11430,11539,11808,12894,12895,12896,12908,13177,14245,15108,16601,16891,18534,19300,23986,26458,27226,51798,54608,56050,56357,56794,57742,64898,66082,66350,66841,66853,66857,67452,67460,67477,69123,71760,72108,74055,74114,74147,74182,81004,97212,102632,104158,106648,110446,113868,114664,170789,171210,216136,217721,228859,230379,230784,231086,235674,320024	Acadl,Acadm,Acadvl,Acox1,Adora1,Apoa4,Cpt1a,Cpt1b,Cpt2,Crat,Eci1,Lpin1,Hsd17b10,Klf9,Lipg,Pck1,Abcd4,Eci2,Slc27a2,Pla2g7,Ech1,Abhd2,Cyp39a1,Ivd,Hacl1,Abhd1,Lpin2,Abhd6,Pla2g12a,Etfdh,Pnpla2,Plbd1,Pnpla8,Decr1,Abhd15,Eci3,Etnppl,Ddhd2,Plce1,Crot,Ehhadh,Gpcpd1,Tbl1xr1,Hadha,Acad11,Ces1d,Cyp4f15,Acat1,Acaa1a,Hsd17b11,Acot8,Acot2,Ilvbl,Flvcr2,Fitm2,Acer2,Sesn2,Hadhb,Acaa1b,Nceh1	60/304
1_Member	GO Biological Processes	GO:0044282	small molecule catabolic process	-21.9568	-18.5613	11363,11364,11370,11430,11720,12583,12894,12895,12896,12908,13177,14204,14245,14718,14933,15108,15109,15186,15233,15356,16601,18242,18534,18640,19300,23986,26458,30956,51798,54608,56050,56357,56720,56794,57742,64898,66841,67460,69123,74114,74147,76654,97212,102632,104158,104174,106648,108682,110446,113868,170789,171282,216136,230784,231086,231691,234724,235674,243382,257635,268860,269378,667034	Acadl,Acadm,Acadvl,Acox1,Mat1a,Cdo1,Cpt1a,Cpt1b,Cpt2,Crat,Eci1,Il4i1,Lpin1,Got1,Gk,Hsd17b10,Hal,Hdc,Hgd,Hmgcl,Klf9,Oat,Pck1,Pfkfb2,Abcd4,Eci2,Slc27a2,Aass,Ech1,Abhd2,Cyp39a1,Ivd,Tdo2,Hacl1,Abhd1,Lpin2,Etfdh,Decr1,Eci3,Crot,Ehhadh,Upp2,Hadha,Acad11,Ces1d,Gldc,Cyp4f15,Gpt2,Acat1,Acaa1a,Acot8,Acot4,Ilvbl,Sesn2,Hadhb,Sds,Tat,Acaa1b,Ppm1k,Sdsl,Abat,Ahcy,Pnp2	63/351
1_Member	GO Biological Processes	GO:0006635	fatty acid beta-oxidation	-20.8839	-17.5553	11363,11364,11370,11430,12894,12895,12896,12908,13177,15108,19300,23986,26458,51798,56357,66841,67460,69123,74114,74147,97212,102632,110446,113868,230784,231086,235674	Acadl,Acadm,Acadvl,Acox1,Cpt1a,Cpt1b,Cpt2,Crat,Eci1,Hsd17b10,Abcd4,Eci2,Slc27a2,Ech1,Ivd,Etfdh,Decr1,Eci3,Crot,Ehhadh,Hadha,Acad11,Acat1,Acaa1a,Sesn2,Hadhb,Acaa1b	27/60
1_Member	GO Biological Processes	GO:0019395	fatty acid oxidation	-20.6524	-17.3818	11363,11364,11370,11430,12491,12894,12895,12896,12908,13177,15108,18984,19300,23986,26458,51798,56357,56794,66841,67460,69123,74114,74147,97212,102632,106648,110446,113868,216136,230784,231086,235674	Acadl,Acadm,Acadvl,Acox1,Cd36,Cpt1a,Cpt1b,Cpt2,Crat,Eci1,Hsd17b10,Por,Abcd4,Eci2,Slc27a2,Ech1,Ivd,Hacl1,Etfdh,Decr1,Eci3,Crot,Ehhadh,Hadha,Acad11,Cyp4f15,Acat1,Acaa1a,Ilvbl,Sesn2,Hadhb,Acaa1b	32/91
1_Member	GO Biological Processes	GO:0034440	lipid oxidation	-20.2808	-17.0614	11363,11364,11370,11430,12491,12894,12895,12896,12908,13177,15108,18984,19300,23986,26458,27226,51798,56357,56794,66841,67460,69123,74114,74147,97212,102632,106648,110446,113868,216136,230784,231086,235674	Acadl,Acadm,Acadvl,Acox1,Cd36,Cpt1a,Cpt1b,Cpt2,Crat,Eci1,Hsd17b10,Por,Abcd4,Eci2,Slc27a2,Pla2g7,Ech1,Ivd,Hacl1,Etfdh,Decr1,Eci3,Crot,Ehhadh,Hadha,Acad11,Cyp4f15,Acat1,Acaa1a,Ilvbl,Sesn2,Hadhb,Acaa1b	33/100
1_Member	GO Biological Processes	GO:0032787	monocarboxylic acid metabolic process	-19.3263	-16.1526	11363,11364,11370,11430,11484,11671,12491,12686,12894,12895,12896,12908,13112,13117,13119,13124,13177,13850,14081,14204,14245,15108,15109,16601,16891,18145,18534,18640,18984,19013,19300,19683,20216,22361,23986,26457,26458,26897,51798,54608,56050,56357,56428,56794,57742,64898,66841,67452,67460,69123,71519,71720,74114,74147,74155,74156,74519,75778,97212,102247,102632,103142,104158,106648,110446,113…	Acadl,Acadm,Acadvl,Acox1,Aspa,Aldh3a2,Cd36,Elovl3,Cpt1a,Cpt1b,Cpt2,Crat,Cyp3a11,Cyp4a10,Cyp4a14,Cyp8b1,Eci1,Ephx2,Acsl1,Il4i1,Lpin1,Hsd17b10,Hal,Klf9,Lipg,Npc1,Pck1,Pfkfb2,Por,Ppara,Abcd4,Rdh16,Acsm3,Vnn1,Eci2,Slc27a1,Slc27a2,Acot1,Ech1,Abhd2,Cyp39a1,Ivd,Mtch2,Hacl1,Abhd1,Lpin2,Etfdh,Pnpla8,Decr1,Eci3,Cyp2u1,Osbpl3,Crot,Ehhadh,Errfi1,Acot12,Cyp2j9,Them4,Hadha,Gpat4,Acad11,Rdh9,Ces1d,Cyp4f15,Acat1…	80/599
1_Member	GO Biological Processes	GO:0006631	fatty acid metabolic process	-18.2486	-15.1163	11363,11364,11370,11430,11671,12491,12686,12894,12895,12896,12908,13117,13119,13177,13850,14081,14245,15108,16891,18534,18984,19013,19300,20216,23986,26457,26458,26897,51798,54608,56357,56794,57742,64898,66841,67452,67460,69123,71519,74114,74147,74156,74519,75778,97212,102247,102632,104158,106648,110446,113868,170789,171210,171281,171282,209186,216136,217698,230784,231086,235674,666168	Acadl,Acadm,Acadvl,Acox1,Aldh3a2,Cd36,Elovl3,Cpt1a,Cpt1b,Cpt2,Crat,Cyp4a10,Cyp4a14,Eci1,Ephx2,Acsl1,Lpin1,Hsd17b10,Lipg,Pck1,Por,Ppara,Abcd4,Acsm3,Eci2,Slc27a1,Slc27a2,Acot1,Ech1,Abhd2,Ivd,Hacl1,Abhd1,Lpin2,Etfdh,Pnpla8,Decr1,Eci3,Cyp2u1,Crot,Ehhadh,Acot12,Cyp2j9,Them4,Hadha,Gpat4,Acad11,Ces1d,Cyp4f15,Acat1,Acaa1a,Acot8,Acot2,Acot3,Acot4,Acnat2,Ilvbl,Acot5,Sesn2,Hadhb,Acaa1b,Cyp4a31	62/400
1_Member	GO Biological Processes	GO:0030258	lipid modification	-15.777	-12.6825	11363,11364,11370,11430,12491,12894,12895,12896,12908,13112,13139,13177,13850,15108,18984,19300,23986,26458,27226,51798,53332,56357,56794,66841,67460,69123,74114,74147,97212,102632,106648,110446,113868,216136,230784,231086,235674,380921	Acadl,Acadm,Acadvl,Acox1,Cd36,Cpt1a,Cpt1b,Cpt2,Crat,Cyp3a11,Dgka,Eci1,Ephx2,Hsd17b10,Por,Abcd4,Eci2,Slc27a2,Pla2g7,Ech1,Mtmr1,Ivd,Hacl1,Etfdh,Decr1,Eci3,Crot,Ehhadh,Hadha,Acad11,Cyp4f15,Acat1,Acaa1a,Ilvbl,Sesn2,Hadhb,Acaa1b,Dgkh	38/181
2_Summary	GO Biological Processes	GO:0044283	small molecule biosynthetic process	-12.4065	-9.34675	11430,12042,12116,12583,12686,13074,13117,13119,13124,14081,14262,14377,14528,14718,15108,15356,15360,16847,16891,17769,18242,18534,18640,19013,19017,19683,20216,26458,30956,50798,50799,54608,56050,56458,57742,67452,69718,71720,72999,74147,74155,74343,76500,77590,93759,103142,107869,108682,109900,113868,114663,140858,170789,216136,230379,231691,235674,268860,666168,100038628,18145	Acox1,Bcl10,Bhmt,Cdo1,Elovl3,Cyp17a1,Cyp4a10,Cyp4a14,Cyp8b1,Acsl1,Fmo3,G6pc1,Gch1,Got1,Hsd17b10,Hmgcl,Hmgcs2,Lepr,Lipg,Mthfr,Oat,Pck1,Pfkfb2,Ppara,Ppargc1a,Rdh16,Acsm3,Slc27a2,Aass,Gne,Slc25a13,Abhd2,Cyp39a1,Foxo1,Abhd1,Pnpla8,Ipmk,Osbpl3,Insig2,Ehhadh,Errfi1,Crtc2,Ip6k2,Chst15,Sirt1,Rdh9,Cth,Gpt2,Asl,Acaa1a,Impa2,Wdr5,Acot8,Ilvbl,Acer2,Sds,Acaa1b,Abat,Cyp4a31,Gm10768,Npc1	61/-
2_Member	GO Biological Processes	GO:0044283	small molecule biosynthetic process	-12.4065	-9.34675	11430,12042,12116,12583,12686,13074,13117,13119,13124,14081,14262,14377,14528,14718,15108,15356,15360,16847,16891,17769,18242,18534,18640,19013,19017,19683,20216,26458,30956,50798,50799,54608,56050,56458,57742,67452,69718,71720,72999,74147,74155,74343,76500,77590,93759,103142,107869,108682,109900,113868,114663,140858,170789,216136,230379,231691,235674,268860,666168,100038628	Acox1,Bcl10,Bhmt,Cdo1,Elovl3,Cyp17a1,Cyp4a10,Cyp4a14,Cyp8b1,Acsl1,Fmo3,G6pc1,Gch1,Got1,Hsd17b10,Hmgcl,Hmgcs2,Lepr,Lipg,Mthfr,Oat,Pck1,Pfkfb2,Ppara,Ppargc1a,Rdh16,Acsm3,Slc27a2,Aass,Gne,Slc25a13,Abhd2,Cyp39a1,Foxo1,Abhd1,Pnpla8,Ipmk,Osbpl3,Insig2,Ehhadh,Errfi1,Crtc2,Ip6k2,Chst15,Sirt1,Rdh9,Cth,Gpt2,Asl,Acaa1a,Impa2,Wdr5,Acot8,Ilvbl,Acer2,Sds,Acaa1b,Abat,Cyp4a31,Gm10768	60/502
2_Member	GO Biological Processes	GO:0016053	organic acid biosynthetic process	-8.73376	-6.09155	11430,12042,12116,12583,12686,13117,13119,13124,14081,14262,14718,15108,16891,17769,18242,18640,19683,20216,26458,30956,50798,54608,56050,57742,67452,71720,74147,74155,103142,107869,109900,113868,170789,216136,231691,235674,268860,666168	Acox1,Bcl10,Bhmt,Cdo1,Elovl3,Cyp4a10,Cyp4a14,Cyp8b1,Acsl1,Fmo3,Got1,Hsd17b10,Lipg,Mthfr,Oat,Pfkfb2,Rdh16,Acsm3,Slc27a2,Aass,Gne,Abhd2,Cyp39a1,Abhd1,Pnpla8,Osbpl3,Ehhadh,Errfi1,Rdh9,Cth,Asl,Acaa1a,Acot8,Ilvbl,Sds,Acaa1b,Abat,Cyp4a31	38/301
2_Member	GO Biological Processes	GO:0046394	carboxylic acid biosynthetic process	-7.87614	-5.34591	11430,12042,12116,12686,13117,13119,13124,14081,14718,15108,16891,17769,18242,18640,19683,20216,26458,30956,50798,54608,56050,57742,67452,71720,74147,74155,103142,107869,109900,113868,170789,216136,231691,235674,268860,666168	Acox1,Bcl10,Bhmt,Elovl3,Cyp4a10,Cyp4a14,Cyp8b1,Acsl1,Got1,Hsd17b10,Lipg,Mthfr,Oat,Pfkfb2,Rdh16,Acsm3,Slc27a2,Aass,Gne,Abhd2,Cyp39a1,Abhd1,Pnpla8,Osbpl3,Ehhadh,Errfi1,Rdh9,Cth,Asl,Acaa1a,Acot8,Ilvbl,Sds,Acaa1b,Abat,Cyp4a31	36/296
2_Member	GO Biological Processes	GO:0072330	monocarboxylic acid biosynthetic process	-4.98126	-2.81617	11430,12686,13124,14081,15108,16891,18640,19683,20216,26458,54608,56050,57742,67452,71720,74147,74155,103142,113868,170789,231691,235674	Acox1,Elovl3,Cyp8b1,Acsl1,Hsd17b10,Lipg,Pfkfb2,Rdh16,Acsm3,Slc27a2,Abhd2,Cyp39a1,Abhd1,Pnpla8,Osbpl3,Ehhadh,Errfi1,Rdh9,Acaa1a,Acot8,Sds,Acaa1b	22/183
2_Member	GO Biological Processes	GO:0008206	bile acid metabolic process	-4.96154	-2.80069	13124,15108,18145,26458,56050,71720,74155,113868,235674	Cyp8b1,Hsd17b10,Npc1,Slc27a2,Cyp39a1,Osbpl3,Errfi1,Acaa1a,Acaa1b	9/35
2_Member	GO Biological Processes	GO:0006699	bile acid biosynthetic process	-4.0208	-1.98384	13124,15108,26458,56050,71720,74155	Cyp8b1,Hsd17b10,Slc27a2,Cyp39a1,Osbpl3,Errfi1	6/19
3_Summary	GO Biological Processes	GO:0055088	lipid homeostasis	-11.859	-8.83147	11430,11539,11808,13850,14377,14718,16891,18023,18145,18670,19883,26889,27409,56050,56428,57875,66853,67452,67470,68585,71760,72479,74011,74155,75985,93759,99887,106326,192663,218203,228859,230784,338320,353187	Acox1,Adora1,Apoa4,Ephx2,G6pc1,Got1,Lipg,Nfe2l1,Npc1,Abcb4,Rora,Cln8,Abcg5,Cyp39a1,Mtch2,Angptl4,Pnpla2,Pnpla8,Abcg8,Rtn4,Etnppl,Hsdl2,Slc25a27,Errfi1,Rab30,Sirt1,Tlcd4,Osbpl11,Abcg4,Mylip,Fitm2,Sesn2,Mia2,Nr1d2	34/-
3_Member	GO Biological Processes	GO:0055088	lipid homeostasis	-11.859	-8.83147	11430,11539,11808,13850,14377,14718,16891,18023,18145,18670,19883,26889,27409,56050,56428,57875,66853,67452,67470,68585,71760,72479,74011,74155,75985,93759,99887,106326,192663,218203,228859,230784,338320,353187	Acox1,Adora1,Apoa4,Ephx2,G6pc1,Got1,Lipg,Nfe2l1,Npc1,Abcb4,Rora,Cln8,Abcg5,Cyp39a1,Mtch2,Angptl4,Pnpla2,Pnpla8,Abcg8,Rtn4,Etnppl,Hsdl2,Slc25a27,Errfi1,Rab30,Sirt1,Tlcd4,Osbpl11,Abcg4,Mylip,Fitm2,Sesn2,Mia2,Nr1d2	34/193
3_Member	GO Biological Processes	GO:0055090	acylglycerol homeostasis	-8.44171	-5.83623	11539,11808,19883,27409,57875,66853,67452,67470,74011,93759,106326,228859,230784,338320	Adora1,Apoa4,Rora,Abcg5,Angptl4,Pnpla2,Pnpla8,Abcg8,Slc25a27,Sirt1,Osbpl11,Fitm2,Sesn2,Mia2	14/46
3_Member	GO Biological Processes	GO:0070328	triglyceride homeostasis	-7.57626	-5.08787	11539,19883,27409,57875,66853,67452,67470,74011,93759,106326,228859,230784,338320	Adora1,Rora,Abcg5,Angptl4,Pnpla2,Pnpla8,Abcg8,Slc25a27,Sirt1,Osbpl11,Fitm2,Sesn2,Mia2	13/45
3_Member	GO Biological Processes	GO:0042632	cholesterol homeostasis	-5.6629	-3.40304	11430,11808,13850,14377,16891,18023,18145,19883,27409,56050,67470,72479,74155,93759,192663,218203,338320	Acox1,Apoa4,Ephx2,G6pc1,Lipg,Nfe2l1,Npc1,Rora,Abcg5,Cyp39a1,Abcg8,Hsdl2,Errfi1,Sirt1,Abcg4,Mylip,Mia2	17/106
3_Member	GO Biological Processes	GO:0055092	sterol homeostasis	-5.60498	-3.36071	11430,11808,13850,14377,16891,18023,18145,19883,27409,56050,67470,72479,74155,93759,192663,218203,338320	Acox1,Apoa4,Ephx2,G6pc1,Lipg,Nfe2l1,Npc1,Rora,Abcg5,Cyp39a1,Abcg8,Hsdl2,Errfi1,Sirt1,Abcg4,Mylip,Mia2	17/107
3_Member	GO Biological Processes	GO:0035356	intracellular triglyceride homeostasis	-3.08209	-1.24885	66853,74011,93759,228859	Pnpla2,Slc25a27,Sirt1,Fitm2	4/11
4_Summary	GO Biological Processes	GO:0031667	response to nutrient levels	-11.7482	-8.7506	11364,11520,11655,11883,12038,12042,12176,12575,12894,13039,13506,14081,14343,14377,15360,16008,16169,16210,16324,16476,16658,16784,16891,16974,18534,18984,19013,19017,19130,20525,21847,22241,22695,23886,26408,27273,27409,56458,57436,57748,57875,66734,67443,67470,67579,67760,69034,69065,70584,71760,73094,76574,81004,93759,109900,110446,113868,216742,216805,217069,227731,230784,232087,268709,26937…	Acadm,Plin2,Alas1,Arsa,Bche,Bcl10,Bnip3,Cdkn1a,Cpt1a,Ctsl,Dsc2,Acsl1,Fut1,G6pc1,Hmgcs2,Igfbp2,Il15ra,Impact,Inhbb,Jun,Mafb,Lamp2,Lipg,Lrp6,Pck1,Por,Ppara,Ppargc1a,Prox1,Slc2a1,Klf10,Ulk1,Zfp36,Gdf15,Map3k5,Pdk4,Abcg5,Foxo1,Gabarapl1,Jmy,Angptl4,Map1lc3a,Map1lc3b,Abcg8,Cpeb4,Slc38a2,Nupr2,Chac1,Pak4,Etnppl,Sgip1,Mfsd2a,Tbl1xr1,Sirt1,Asl,Acat1,Acaa1a,Fnip1,Flcn,Trim25,Slc25a25,Sesn2,Mat2a,Fam107a,A…	66/-
4_Member	GO Biological Processes	GO:0031667	response to nutrient levels	-11.7482	-8.7506	11364,11520,11655,11883,12038,12042,12176,12575,12894,13039,13506,14081,14343,14377,15360,16008,16169,16210,16324,16476,16658,16784,16891,16974,18534,18984,19013,19017,19130,20525,21847,22241,22695,23886,26408,27273,27409,56458,57436,57748,57875,66734,67443,67470,67579,67760,69034,69065,70584,71760,73094,76574,81004,93759,109900,110446,113868,216742,216805,217069,227731,230784,232087,268709,26937…	Acadm,Plin2,Alas1,Arsa,Bche,Bcl10,Bnip3,Cdkn1a,Cpt1a,Ctsl,Dsc2,Acsl1,Fut1,G6pc1,Hmgcs2,Igfbp2,Il15ra,Impact,Inhbb,Jun,Mafb,Lamp2,Lipg,Lrp6,Pck1,Por,Ppara,Ppargc1a,Prox1,Slc2a1,Klf10,Ulk1,Zfp36,Gdf15,Map3k5,Pdk4,Abcg5,Foxo1,Gabarapl1,Jmy,Angptl4,Map1lc3a,Map1lc3b,Abcg8,Cpeb4,Slc38a2,Nupr2,Chac1,Pak4,Etnppl,Sgip1,Mfsd2a,Tbl1xr1,Sirt1,Asl,Acat1,Acaa1a,Fnip1,Flcn,Trim25,Slc25a25,Sesn2,Mat2a,Fam107a,A…	66/605
4_Member	GO Biological Processes	GO:0042594	response to starvation	-9.39555	-6.60208	11364,11520,12575,13039,13506,15360,16210,16324,16476,16784,18534,19013,20525,21847,22241,22695,26408,27273,56458,57436,57748,57875,66734,67443,67579,67760,69034,70584,76574,93759,110446,216742,216805,230784,232087	Acadm,Plin2,Cdkn1a,Ctsl,Dsc2,Hmgcs2,Impact,Inhbb,Jun,Lamp2,Pck1,Ppara,Slc2a1,Klf10,Ulk1,Zfp36,Map3k5,Pdk4,Foxo1,Gabarapl1,Jmy,Angptl4,Map1lc3a,Map1lc3b,Cpeb4,Slc38a2,Nupr2,Pak4,Mfsd2a,Sirt1,Acat1,Fnip1,Flcn,Sesn2,Mat2a	35/248
4_Member	GO Biological Processes	GO:0009267	cellular response to starvation	-8.98231	-6.31028	11520,12575,13039,13506,16210,16324,16476,16784,18534,19013,20525,21847,22241,26408,27273,56458,57436,57748,57875,66734,67443,67579,67760,69034,70584,76574,93759,216742,216805,230784,232087	Plin2,Cdkn1a,Ctsl,Dsc2,Impact,Inhbb,Jun,Lamp2,Pck1,Ppara,Slc2a1,Klf10,Ulk1,Map3k5,Pdk4,Foxo1,Gabarapl1,Jmy,Angptl4,Map1lc3a,Map1lc3b,Cpeb4,Slc38a2,Nupr2,Pak4,Mfsd2a,Sirt1,Fnip1,Flcn,Sesn2,Mat2a	31/208
4_Member	GO Biological Processes	GO:0031669	cellular response to nutrient levels	-6.17573	-3.82812	11520,12575,13039,13506,16210,16324,16476,16784,18534,19013,20525,21847,22241,26408,27273,56458,57436,57748,57875,66734,67443,67579,67760,69034,70584,76574,93759,216742,216805,230784,232087,268709	Plin2,Cdkn1a,Ctsl,Dsc2,Impact,Inhbb,Jun,Lamp2,Pck1,Ppara,Slc2a1,Klf10,Ulk1,Map3k5,Pdk4,Foxo1,Gabarapl1,Jmy,Angptl4,Map1lc3a,Map1lc3b,Cpeb4,Slc38a2,Nupr2,Pak4,Mfsd2a,Sirt1,Fnip1,Flcn,Sesn2,Mat2a,Fam107a	32/288
4_Member	GO Biological Processes	GO:0034198	cellular response to amino acid starvation	-2.70444	-0.963729	12575,16210,22241,26408,66734,67760,216805,230784,232087	Cdkn1a,Impact,Ulk1,Map3k5,Map1lc3a,Slc38a2,Flcn,Sesn2,Mat2a	9/67
4_Member	GO Biological Processes	GO:1990928	response to amino acid starvation	-2.48673	-0.824555	12575,16210,22241,26408,66734,67760,216805,230784,232087	Cdkn1a,Impact,Ulk1,Map3k5,Map1lc3a,Slc38a2,Flcn,Sesn2,Mat2a	9/72
5_Summary	GO Biological Processes	GO:0006790	sulfur compound metabolic process	-11.3745	-8.42136	11720,12116,12583,12686,14081,14262,14872,15356,15360,17769,18023,20216,20887,22361,26897,30956,53315,56451,56720,69065,72043,73095,74114,74147,74156,75475,75735,102247,104158,107869,110446,170789,171210,171281,171282,209186,211347,217698,228859,232087,240549,269378,12491,13039,15109,18113,18551,20448,23821,26889,50798,53897,76524,109900,208449,230379,11512,11931,12457,13836,14377,14718,18640,198…	Mat1a,Bhmt,Cdo1,Elovl3,Acsl1,Fmo3,Gstt2,Hmgcl,Hmgcs2,Mthfr,Nfe2l1,Acsm3,Sult1a1,Vnn1,Acot1,Aass,Sult1d1,Suclg1,Tdo2,Chac1,Sulf2,Slc25a42,Crot,Ehhadh,Acot12,Oplah,Pank1,Gpat4,Ces1d,Cth,Acat1,Acot8,Acot2,Acot3,Acot4,Acnat2,Pank3,Acot5,Fitm2,Mat2a,Gm4952,Ahcy,Cd36,Ctsl,Hal,Nnmt,Pcsk4,St6galnac4,Bace1,Cln8,Gne,Gal3st1,Cln6,Asl,Sgms1,Acer2,Adcy6,Atp1b1,Noct,Epha2,G6pc1,Got1,Pfkfb2,Rora,Slc25a13,Fmo2,S…	79/-
5_Member	GO Biological Processes	GO:0006790	sulfur compound metabolic process	-11.3745	-8.42136	11720,12116,12583,12686,14081,14262,14872,15356,15360,17769,18023,20216,20887,22361,26897,30956,53315,56451,56720,69065,72043,73095,74114,74147,74156,75475,75735,102247,104158,107869,110446,170789,171210,171281,171282,209186,211347,217698,228859,232087,240549,269378	Mat1a,Bhmt,Cdo1,Elovl3,Acsl1,Fmo3,Gstt2,Hmgcl,Hmgcs2,Mthfr,Nfe2l1,Acsm3,Sult1a1,Vnn1,Acot1,Aass,Sult1d1,Suclg1,Tdo2,Chac1,Sulf2,Slc25a42,Crot,Ehhadh,Acot12,Oplah,Pank1,Gpat4,Ces1d,Cth,Acat1,Acot8,Acot2,Acot3,Acot4,Acnat2,Pank3,Acot5,Fitm2,Mat2a,Gm4952,Ahcy	42/293
5_Member	GO Biological Processes	GO:0006637	acyl-CoA metabolic process	-9.82379	-6.95114	12686,14081,15356,15360,20216,26897,30956,56451,56720,74147,74156,102247,104158,110446,170789,171210,171281,171282,209186,217698,228859,240549	Elovl3,Acsl1,Hmgcl,Hmgcs2,Acsm3,Acot1,Aass,Suclg1,Tdo2,Ehhadh,Acot12,Gpat4,Ces1d,Acat1,Acot8,Acot2,Acot3,Acot4,Acnat2,Acot5,Fitm2,Gm4952	22/100
5_Member	GO Biological Processes	GO:0035383	thioester metabolic process	-9.82379	-6.95114	12686,14081,15356,15360,20216,26897,30956,56451,56720,74147,74156,102247,104158,110446,170789,171210,171281,171282,209186,217698,228859,240549	Elovl3,Acsl1,Hmgcl,Hmgcs2,Acsm3,Acot1,Aass,Suclg1,Tdo2,Ehhadh,Acot12,Gpat4,Ces1d,Acat1,Acot8,Acot2,Acot3,Acot4,Acnat2,Acot5,Fitm2,Gm4952	22/100
5_Member	GO Biological Processes	GO:0043603	amide metabolic process	-7.80507	-5.2846	12491,12686,13039,14081,14872,15109,15356,15360,18023,18113,18551,20216,20448,22361,23821,26889,26897,30956,50798,53897,56451,56720,69065,73095,74114,74147,74156,75475,75735,76524,102247,104158,107869,109900,110446,170789,171210,171281,171282,208449,209186,211347,217698,228859,230379,240549	Cd36,Elovl3,Ctsl,Acsl1,Gstt2,Hal,Hmgcl,Hmgcs2,Nfe2l1,Nnmt,Pcsk4,Acsm3,St6galnac4,Vnn1,Bace1,Cln8,Acot1,Aass,Gne,Gal3st1,Suclg1,Tdo2,Chac1,Slc25a42,Crot,Ehhadh,Acot12,Oplah,Pank1,Cln6,Gpat4,Ces1d,Cth,Asl,Acat1,Acot8,Acot2,Acot3,Acot4,Sgms1,Acnat2,Pank3,Acot5,Fitm2,Acer2,Gm4952	46/439
5_Member	GO Biological Processes	GO:0072521	purine-containing compound metabolic process	-5.63622	-3.38306	11512,11931,12457,12686,13836,14081,14377,14718,15356,15360,18113,18640,19883,20216,22361,26897,30956,50799,55990,56451,56720,68267,68732,73095,74114,74147,74156,75735,102247,104158,110446,170789,171210,171281,171282,209186,209692,211347,217698,227731,228859,230125,238871,240549,269378,270166,667034	Adcy6,Atp1b1,Noct,Elovl3,Epha2,Acsl1,G6pc1,Got1,Hmgcl,Hmgcs2,Nnmt,Pfkfb2,Rora,Acsm3,Vnn1,Acot1,Aass,Slc25a13,Fmo2,Suclg1,Tdo2,Slc25a22,Carmil1,Slc25a42,Crot,Ehhadh,Acot12,Pank1,Gpat4,Ces1d,Acat1,Acot8,Acot2,Acot3,Acot4,Acnat2,Dhtkd1,Pank3,Acot5,Slc25a25,Fitm2,Slc25a51,Pde4d,Gm4952,Ahcy,Clpx,Pnp2	47/538
5_Member	GO Biological Processes	GO:0006753	nucleoside phosphate metabolic process	-5.25421	-3.04902	11512,11931,12457,12686,13836,14081,14718,15356,15360,18113,18640,19883,20216,20525,22361,26897,29858,30956,50798,50799,55990,56451,56720,64705,68267,72962,73095,74114,74147,74156,75735,76654,102247,104158,110446,170789,171210,171281,171282,209186,209692,211347,217698,227731,228859,230125,238871,240549,270166,667034	Adcy6,Atp1b1,Noct,Elovl3,Epha2,Acsl1,Got1,Hmgcl,Hmgcs2,Nnmt,Pfkfb2,Rora,Acsm3,Slc2a1,Vnn1,Acot1,Pmm1,Aass,Gne,Slc25a13,Fmo2,Suclg1,Tdo2,Dpys,Slc25a22,Tymp,Slc25a42,Crot,Ehhadh,Acot12,Pank1,Upp2,Gpat4,Ces1d,Acat1,Acot8,Acot2,Acot3,Acot4,Acnat2,Dhtkd1,Pank3,Acot5,Slc25a25,Fitm2,Slc25a51,Pde4d,Gm4952,Clpx,Pnp2	50/606
5_Member	GO Biological Processes	GO:0055086	nucleobase-containing small molecule metabolic process	-5.09789	-2.91543	11512,11931,12457,12686,13836,14081,14718,15356,15360,18113,18640,19883,20216,20525,22361,26897,29858,30956,50798,50799,55990,56451,56720,64705,68267,72962,73095,74114,74147,74156,75735,76654,102247,104158,110446,170789,171210,171281,171282,209186,209692,211347,217698,227731,228859,230125,238871,240549,269378,270166,667034	Adcy6,Atp1b1,Noct,Elovl3,Epha2,Acsl1,Got1,Hmgcl,Hmgcs2,Nnmt,Pfkfb2,Rora,Acsm3,Slc2a1,Vnn1,Acot1,Pmm1,Aass,Gne,Slc25a13,Fmo2,Suclg1,Tdo2,Dpys,Slc25a22,Tymp,Slc25a42,Crot,Ehhadh,Acot12,Pank1,Upp2,Gpat4,Ces1d,Acat1,Acot8,Acot2,Acot3,Acot4,Acnat2,Dhtkd1,Pank3,Acot5,Slc25a25,Fitm2,Slc25a51,Pde4d,Gm4952,Ahcy,Clpx,Pnp2	51/631
6_Summary	GO Biological Processes	GO:0062012	regulation of small molecule metabolic process	-11.3646	-8.42136	11363,11364,11370,11607,11808,12398,12491,12894,13653,13850,14164,14933,16000,16847,17691,18023,18113,18441,18534,19013,19017,19130,19683,19883,23886,27273,50873,54403,55990,56428,56458,57869,57875,66968,69181,72999,74747,75805,76487,76574,93759,103142,140858,192663,212980,216805,223455,228775,230784,234199,320717,384783,11539,13074,14245,14311,14343,18984,26457,53332,56636,64384,66082,66853,8100…	Acadl,Acadm,Acadvl,Agtr1a,Apoa4,Cbfa2t3,Cd36,Cpt1a,Egr1,Ephx2,Fgf1,Gk,Igf1,Lepr,Sik1,Nfe2l1,Nnmt,P2ry1,Pck1,Ppara,Ppargc1a,Prox1,Rdh16,Rora,Gdf15,Pdk4,Prkn,Slc4a4,Fmo2,Mtch2,Foxo1,Adck2,Angptl4,Plin5,Dyrk2,Insig2,Ddit4,Nln,Ppp1r3g,Mfsd2a,Sirt1,Rdh9,Wdr5,Abcg4,Slc45a3,Flcn,Marchf6,Trib3,Sesn2,Fgl1,Pptc7,Irs2,Adora1,Cyp17a1,Lpin1,Cidec,Fut1,Por,Slc27a1,Mtmr1,Fgf21,Sirt3,Abhd6,Pnpla2,Tbl1xr1,Adgrf5,…	68/-
6_Member	GO Biological Processes	GO:0062012	regulation of small molecule metabolic process	-11.3646	-8.42136	11363,11364,11370,11607,11808,12398,12491,12894,13653,13850,14164,14933,16000,16847,17691,18023,18113,18441,18534,19013,19017,19130,19683,19883,23886,27273,50873,54403,55990,56428,56458,57869,57875,66968,69181,72999,74747,75805,76487,76574,93759,103142,140858,192663,212980,216805,223455,228775,230784,234199,320717,384783	Acadl,Acadm,Acadvl,Agtr1a,Apoa4,Cbfa2t3,Cd36,Cpt1a,Egr1,Ephx2,Fgf1,Gk,Igf1,Lepr,Sik1,Nfe2l1,Nnmt,P2ry1,Pck1,Ppara,Ppargc1a,Prox1,Rdh16,Rora,Gdf15,Pdk4,Prkn,Slc4a4,Fmo2,Mtch2,Foxo1,Adck2,Angptl4,Plin5,Dyrk2,Insig2,Ddit4,Nln,Ppp1r3g,Mfsd2a,Sirt1,Rdh9,Wdr5,Abcg4,Slc45a3,Flcn,Marchf6,Trib3,Sesn2,Fgl1,Pptc7,Irs2	52/421
6_Member	GO Biological Processes	GO:0019216	regulation of lipid metabolic process	-10.6902	-7.77178	11363,11370,11539,11607,11808,12491,12894,13074,13653,13850,14164,14245,14311,14343,14933,16000,17691,18023,18534,18984,19013,19017,19130,19683,19883,23886,26457,27273,53332,55990,56636,57875,64384,66082,66853,66968,72999,76574,81004,93759,103142,192663,212980,223455,224792,228775,243168,353187,384783	Acadl,Acadvl,Adora1,Agtr1a,Apoa4,Cd36,Cpt1a,Cyp17a1,Egr1,Ephx2,Fgf1,Lpin1,Cidec,Fut1,Gk,Igf1,Sik1,Nfe2l1,Pck1,Por,Ppara,Ppargc1a,Prox1,Rdh16,Rora,Gdf15,Slc27a1,Pdk4,Mtmr1,Fmo2,Fgf21,Angptl4,Sirt3,Abhd6,Pnpla2,Plin5,Insig2,Mfsd2a,Tbl1xr1,Sirt1,Rdh9,Abcg4,Slc45a3,Marchf6,Adgrf5,Trib3,Hsd17b13,Nr1d2,Irs2	49/398
6_Member	GO Biological Processes	GO:0045834	positive regulation of lipid metabolic process	-9.50233	-6.69038	11539,11607,11808,12491,12894,13074,14164,14343,16000,18534,18984,19013,19017,19683,23886,26457,56636,57875,64384,66082,66853,66968,72999,76574,103142,192663,212980,224792,243168,384783	Adora1,Agtr1a,Apoa4,Cd36,Cpt1a,Cyp17a1,Fgf1,Fut1,Igf1,Pck1,Por,Ppara,Ppargc1a,Rdh16,Gdf15,Slc27a1,Fgf21,Angptl4,Sirt3,Abhd6,Pnpla2,Plin5,Insig2,Mfsd2a,Rdh9,Abcg4,Slc45a3,Adgrf5,Hsd17b13,Irs2	30/187
6_Member	GO Biological Processes	GO:0010565	regulation of ketone metabolic process	-7.62402	-5.1131	11363,11370,11808,12894,13653,14933,18023,19013,19017,19130,19683,23886,27273,55990,57869,57875,66968,72999,76574,93759,103142,212980,228775,320717,384783	Acadl,Acadvl,Apoa4,Cpt1a,Egr1,Gk,Nfe2l1,Ppara,Ppargc1a,Prox1,Rdh16,Gdf15,Pdk4,Fmo2,Adck2,Angptl4,Plin5,Insig2,Mfsd2a,Sirt1,Rdh9,Slc45a3,Trib3,Pptc7,Irs2	25/163
6_Member	GO Biological Processes	GO:0046890	regulation of lipid biosynthetic process	-7.60275	-5.10117	11363,11370,11808,13074,13653,14164,14245,16000,17691,18534,18984,19013,19017,19130,19683,26457,27273,57875,64384,66082,66968,72999,76574,93759,103142,192663,212980,223455,224792,228775,243168	Acadl,Acadvl,Apoa4,Cyp17a1,Egr1,Fgf1,Lpin1,Igf1,Sik1,Pck1,Por,Ppara,Ppargc1a,Prox1,Rdh16,Slc27a1,Pdk4,Angptl4,Sirt3,Abhd6,Plin5,Insig2,Mfsd2a,Sirt1,Rdh9,Abcg4,Slc45a3,Marchf6,Adgrf5,Trib3,Hsd17b13	31/237
6_Member	GO Biological Processes	GO:0046889	positive regulation of lipid biosynthetic process	-6.1422	-3.80103	11808,13074,14164,16000,18534,18984,19013,19017,19683,26457,64384,66082,66968,72999,76574,103142,192663,212980,224792,243168	Apoa4,Cyp17a1,Fgf1,Igf1,Pck1,Por,Ppara,Ppargc1a,Rdh16,Slc27a1,Sirt3,Abhd6,Plin5,Insig2,Mfsd2a,Rdh9,Abcg4,Slc45a3,Adgrf5,Hsd17b13	20/132
6_Member	GO Biological Processes	GO:0019217	regulation of fatty acid metabolic process	-6.10955	-3.77824	11363,11370,11808,12894,14933,18023,19013,19017,23886,27273,55990,57875,66968,72999,76574,93759,212980,228775,384783	Acadl,Acadvl,Apoa4,Cpt1a,Gk,Nfe2l1,Ppara,Ppargc1a,Gdf15,Pdk4,Fmo2,Angptl4,Plin5,Insig2,Mfsd2a,Sirt1,Slc45a3,Trib3,Irs2	19/121
6_Member	GO Biological Processes	GO:0062013	positive regulation of small molecule metabolic process	-6.10682	-3.77824	11607,11808,12491,12894,14164,16000,18113,18441,18534,19013,19017,19683,23886,50873,54403,56458,66968,69181,72999,76487,93759,103142,140858,192663,212980,320717,384783	Agtr1a,Apoa4,Cd36,Cpt1a,Fgf1,Igf1,Nnmt,P2ry1,Pck1,Ppara,Ppargc1a,Rdh16,Gdf15,Prkn,Slc4a4,Foxo1,Plin5,Dyrk2,Insig2,Ppp1r3g,Sirt1,Rdh9,Wdr5,Abcg4,Slc45a3,Pptc7,Irs2	27/221
6_Member	GO Biological Processes	GO:0046320	regulation of fatty acid oxidation	-5.80732	-3.52012	11363,11370,12894,19013,19017,23886,27273,55990,66968,76574,384783	Acadl,Acadvl,Cpt1a,Ppara,Ppargc1a,Gdf15,Pdk4,Fmo2,Plin5,Mfsd2a,Irs2	11/44
6_Member	GO Biological Processes	GO:0046321	positive regulation of fatty acid oxidation	-3.62876	-1.6619	12894,19013,19017,23886,66968,384783	Cpt1a,Ppara,Ppargc1a,Gdf15,Plin5,Irs2	6/22
6_Member	GO Biological Processes	GO:0045923	positive regulation of fatty acid metabolic process	-2.73457	-0.987395	11808,12894,19013,19017,23886,66968,212980,384783	Apoa4,Cpt1a,Ppara,Ppargc1a,Gdf15,Plin5,Slc45a3,Irs2	8/54
7_Summary	GO Biological Processes	GO:0009063	amino acid catabolic process	-9.55959	-6.70813	11720,12583,14204,14718,15108,15109,15186,15233,15356,18242,30956,56357,56720,104174,108682,110446,231691,234724,243382,257635,268860,269378,11484,12116,14287,17769,109900,216136,240549,107869,64705,234734,12042,18534,56451,170789,171282	Mat1a,Cdo1,Il4i1,Got1,Hsd17b10,Hal,Hdc,Hgd,Hmgcl,Oat,Aass,Ivd,Tdo2,Gldc,Gpt2,Acat1,Sds,Tat,Ppm1k,Sdsl,Abat,Ahcy,Aspa,Bhmt,Fpgs,Mthfr,Asl,Ilvbl,Gm4952,Cth,Dpys,Aars1,Bcl10,Pck1,Suclg1,Acot8,Acot4	37/-
7_Member	GO Biological Processes	GO:0009063	amino acid catabolic process	-9.55959	-6.70813	11720,12583,14204,14718,15108,15109,15186,15233,15356,18242,30956,56357,56720,104174,108682,110446,231691,234724,243382,257635,268860,269378	Mat1a,Cdo1,Il4i1,Got1,Hsd17b10,Hal,Hdc,Hgd,Hmgcl,Oat,Aass,Ivd,Tdo2,Gldc,Gpt2,Acat1,Sds,Tat,Ppm1k,Sdsl,Abat,Ahcy	22/103
7_Member	GO Biological Processes	GO:0170040	proteinogenic amino acid catabolic process	-9.37712	-6.60137	11720,12583,14204,14718,15108,15109,15186,15233,15356,18242,30956,56357,56720,104174,108682,110446,231691,234724,257635	Mat1a,Cdo1,Il4i1,Got1,Hsd17b10,Hal,Hdc,Hgd,Hmgcl,Oat,Aass,Ivd,Tdo2,Gldc,Gpt2,Acat1,Sds,Tat,Sdsl	19/78
7_Member	GO Biological Processes	GO:1901606	alpha-amino acid catabolic process	-9.07229	-6.37573	11720,12583,14204,14718,15108,15109,15186,15233,15356,18242,30956,56357,56720,104174,108682,110446,231691,234724,257635,269378	Mat1a,Cdo1,Il4i1,Got1,Hsd17b10,Hal,Hdc,Hgd,Hmgcl,Oat,Aass,Ivd,Tdo2,Gldc,Gpt2,Acat1,Sds,Tat,Sdsl,Ahcy	20/90
7_Member	GO Biological Processes	GO:0170035	L-amino acid catabolic process	-8.97881	-6.31028	11720,12583,14204,14718,15108,15109,15186,15233,15356,18242,30956,56357,56720,108682,110446,231691,234724,257635,269378	Mat1a,Cdo1,Il4i1,Got1,Hsd17b10,Hal,Hdc,Hgd,Hmgcl,Oat,Aass,Ivd,Tdo2,Gpt2,Acat1,Sds,Tat,Sdsl,Ahcy	19/82
7_Member	GO Biological Processes	GO:0170039	proteinogenic amino acid metabolic process	-7.93122	-5.38079	11484,11720,12116,12583,14204,14287,14718,15108,15109,15186,15233,15356,17769,18242,30956,56357,56720,104174,108682,109900,110446,216136,231691,234724,240549,257635	Aspa,Mat1a,Bhmt,Cdo1,Il4i1,Fpgs,Got1,Hsd17b10,Hal,Hdc,Hgd,Hmgcl,Mthfr,Oat,Aass,Ivd,Tdo2,Gldc,Gpt2,Asl,Acat1,Ilvbl,Sds,Tat,Gm4952,Sdsl	26/169
7_Member	GO Biological Processes	GO:1901605	alpha-amino acid metabolic process	-7.15272	-4.70332	11484,11720,12116,12583,14204,14287,14718,15108,15109,15186,15233,15356,17769,18242,30956,56357,56720,104174,107869,108682,109900,110446,216136,231691,234724,240549,257635,269378	Aspa,Mat1a,Bhmt,Cdo1,Il4i1,Fpgs,Got1,Hsd17b10,Hal,Hdc,Hgd,Hmgcl,Mthfr,Oat,Aass,Ivd,Tdo2,Gldc,Cth,Gpt2,Asl,Acat1,Ilvbl,Sds,Tat,Gm4952,Sdsl,Ahcy	28/209
7_Member	GO Biological Processes	GO:0170033	L-amino acid metabolic process	-6.80769	-4.375	11484,11720,12116,12583,14204,14287,14718,15108,15109,15186,15233,15356,17769,18242,30956,56357,56720,108682,109900,110446,216136,231691,234724,257635,269378	Aspa,Mat1a,Bhmt,Cdo1,Il4i1,Fpgs,Got1,Hsd17b10,Hal,Hdc,Hgd,Hmgcl,Mthfr,Oat,Aass,Ivd,Tdo2,Gpt2,Asl,Acat1,Ilvbl,Sds,Tat,Sdsl,Ahcy	25/179
7_Member	GO Biological Processes	GO:0006520	amino acid metabolic process	-6.34578	-3.97828	11484,11720,12116,12583,14204,14287,14718,15108,15109,15186,15233,15356,17769,18242,30956,56357,56720,64705,104174,107869,108682,109900,110446,216136,231691,234724,234734,240549,243382,257635,268860,269378	Aspa,Mat1a,Bhmt,Cdo1,Il4i1,Fpgs,Got1,Hsd17b10,Hal,Hdc,Hgd,Hmgcl,Mthfr,Oat,Aass,Ivd,Tdo2,Dpys,Gldc,Cth,Gpt2,Asl,Acat1,Ilvbl,Sds,Tat,Aars1,Gm4952,Ppm1k,Sdsl,Abat,Ahcy	32/283
7_Member	GO Biological Processes	GO:0043648	dicarboxylic acid metabolic process	-3.43497	-1.50184	11484,12042,14287,14718,15109,18242,18534,56451,108682,109900,170789,171282,234724	Aspa,Bcl10,Fpgs,Got1,Hal,Oat,Pck1,Suclg1,Gpt2,Asl,Acot8,Acot4,Tat	13/102
7_Member	GO Biological Processes	GO:0009068	aspartate family amino acid catabolic process	-3.26564	-1.37325	11720,14718,15108,30956,110446	Mat1a,Got1,Hsd17b10,Aass,Acat1	5/17
7_Member	GO Biological Processes	GO:0009066	aspartate family amino acid metabolic process	-3.20607	-1.32465	11484,11720,12116,14718,15108,17769,30956,110446	Aspa,Mat1a,Bhmt,Got1,Hsd17b10,Mthfr,Aass,Acat1	8/46
7_Member	GO Biological Processes	GO:0006536	glutamate metabolic process	-2.77567	-1.02029	14287,14718,15109,18242,109900,234724	Fpgs,Got1,Hal,Oat,Asl,Tat	6/31
7_Member	GO Biological Processes	GO:0008652	amino acid biosynthetic process	-2.65906	-0.934082	12116,14718,17769,18242,30956,107869,109900,216136,268860	Bhmt,Got1,Mthfr,Oat,Aass,Cth,Asl,Ilvbl,Abat	9/68
7_Member	GO Biological Processes	GO:0170034	L-amino acid biosynthetic process	-2.57819	-0.877479	12116,14718,17769,18242,30956,109900,216136	Bhmt,Got1,Mthfr,Oat,Aass,Asl,Ilvbl	7/45
7_Member	GO Biological Processes	GO:1901607	alpha-amino acid biosynthetic process	-2.48635	-0.824555	12116,14718,17769,18242,30956,107869,109900,216136	Bhmt,Got1,Mthfr,Oat,Aass,Cth,Asl,Ilvbl	8/59
7_Member	GO Biological Processes	GO:0170038	proteinogenic amino acid biosynthetic process	-2.26637	-0.674319	12116,14718,17769,18242,30956,109900,216136	Bhmt,Got1,Mthfr,Oat,Aass,Asl,Ilvbl	7/51
8_Summary	GO Biological Processes	GO:0006639	acylglycerol metabolic process	-9.51991	-6.69038	12491,12894,13139,14081,14245,14377,14933,16891,18534,54608,64898,66082,66853,68393,72108,72999,74055,93759,102247,104158,228859,231510,380921	Cd36,Cpt1a,Dgka,Acsl1,Lpin1,G6pc1,Gk,Lipg,Pck1,Abhd2,Lpin2,Abhd6,Pnpla2,Mogat1,Ddhd2,Insig2,Plce1,Sirt1,Gpat4,Ces1d,Fitm2,Gpat3,Dgkh	23/-
8_Member	GO Biological Processes	GO:0006639	acylglycerol metabolic process	-9.51991	-6.69038	12491,12894,13139,14081,14245,14377,14933,16891,18534,54608,64898,66082,66853,68393,72108,72999,74055,93759,102247,104158,228859,231510,380921	Cd36,Cpt1a,Dgka,Acsl1,Lpin1,G6pc1,Gk,Lipg,Pck1,Abhd2,Lpin2,Abhd6,Pnpla2,Mogat1,Ddhd2,Insig2,Plce1,Sirt1,Gpat4,Ces1d,Fitm2,Gpat3,Dgkh	23/113
8_Member	GO Biological Processes	GO:0006638	neutral lipid metabolic process	-9.36007	-6.60136	12491,12894,13139,14081,14245,14377,14933,16891,18534,54608,64898,66082,66853,68393,72108,72999,74055,93759,102247,104158,228859,231510,380921	Cd36,Cpt1a,Dgka,Acsl1,Lpin1,G6pc1,Gk,Lipg,Pck1,Abhd2,Lpin2,Abhd6,Pnpla2,Mogat1,Ddhd2,Insig2,Plce1,Sirt1,Gpat4,Ces1d,Fitm2,Gpat3,Dgkh	23/115
8_Member	GO Biological Processes	GO:0006641	triglyceride metabolic process	-7.24771	-4.79003	12491,12894,14081,14245,14377,14933,16891,18534,64898,66853,68393,72108,72999,93759,102247,228859,231510	Cd36,Cpt1a,Acsl1,Lpin1,G6pc1,Gk,Lipg,Pck1,Lpin2,Pnpla2,Mogat1,Ddhd2,Insig2,Sirt1,Gpat4,Fitm2,Gpat3	17/83
8_Member	GO Biological Processes	GO:0046460	neutral lipid biosynthetic process	-6.77855	-4.3683	14081,14245,14933,18534,64898,66853,68393,74055,93759,102247,231510	Acsl1,Lpin1,Gk,Pck1,Lpin2,Pnpla2,Mogat1,Plce1,Sirt1,Gpat4,Gpat3	11/36
8_Member	GO Biological Processes	GO:0046463	acylglycerol biosynthetic process	-6.77855	-4.3683	14081,14245,14933,18534,64898,66853,68393,74055,93759,102247,231510	Acsl1,Lpin1,Gk,Pck1,Lpin2,Pnpla2,Mogat1,Plce1,Sirt1,Gpat4,Gpat3	11/36
8_Member	GO Biological Processes	GO:0019432	triglyceride biosynthetic process	-6.00704	-3.69069	14081,14245,14933,18534,64898,68393,93759,102247,231510	Acsl1,Lpin1,Gk,Pck1,Lpin2,Mogat1,Sirt1,Gpat4,Gpat3	9/27
8_Member	GO Biological Processes	GO:0046339	diacylglycerol metabolic process	-3.20228	-1.32306	13139,66853,68393,74055,102247,380921	Dgka,Pnpla2,Mogat1,Plce1,Gpat4,Dgkh	6/26
8_Member	GO Biological Processes	GO:0006651	diacylglycerol biosynthetic process	-2.44323	-0.799331	66853,68393,74055	Pnpla2,Mogat1,Plce1	3/8
9_Summary	GO Biological Processes	GO:0006577	amino-acid betaine metabolic process	-9.24963	-6.50731	11363,11364,12116,12894,12895,12896,12908,18984,20520,74114,13039,14287,14528,14872,17769,18023,20887,22361,69065,75475,107869,109900,230779,269378	Acadl,Acadm,Bhmt,Cpt1a,Cpt1b,Cpt2,Crat,Por,Slc22a5,Crot,Ctsl,Fpgs,Gch1,Gstt2,Mthfr,Nfe2l1,Sult1a1,Vnn1,Chac1,Oplah,Cth,Asl,Serinc2,Ahcy	24/-
9_Member	GO Biological Processes	GO:0006577	amino-acid betaine metabolic process	-9.24963	-6.50731	11363,11364,12116,12894,12895,12896,12908,18984,20520,74114	Acadl,Acadm,Bhmt,Cpt1a,Cpt1b,Cpt2,Crat,Por,Slc22a5,Crot	10/18
9_Member	GO Biological Processes	GO:0009437	carnitine metabolic process	-9.16028	-6.43376	11363,11364,12894,12895,12896,12908,18984,20520,74114	Acadl,Acadm,Cpt1a,Cpt1b,Cpt2,Crat,Por,Slc22a5,Crot	9/14
9_Member	GO Biological Processes	GO:0006575	modified amino acid metabolic process	-5.43921	-3.21492	11363,11364,12116,12894,12895,12896,12908,13039,14287,14528,14872,17769,18023,18984,20520,20887,22361,69065,74114,75475,107869,109900,230779,269378	Acadl,Acadm,Bhmt,Cpt1a,Cpt1b,Cpt2,Crat,Ctsl,Fpgs,Gch1,Gstt2,Mthfr,Nfe2l1,Por,Slc22a5,Sult1a1,Vnn1,Chac1,Crot,Oplah,Cth,Asl,Serinc2,Ahcy	24/198
10_Summary	GO Biological Processes	GO:0046486	glycerolipid metabolic process	-9.09724	-6.38595	11808,12491,12651,12894,13139,14081,14245,14377,14933,16891,18534,18720,27226,53332,53897,54608,56176,64898,66082,66853,67452,68393,69718,72108,72999,74055,74182,76500,93759,97212,102247,104158,114663,212862,224020,228859,230779,231510,233789,269180,360216,380921,11430,12686,13074,13124,15356,15360,19683,20216,20448,57742,70750,74147,103142,110446,113868,114664,170789,208449,224792,228094,230379,…	Apoa4,Cd36,Chkb,Cpt1a,Dgka,Acsl1,Lpin1,G6pc1,Gk,Lipg,Pck1,Pip5k1a,Pla2g7,Mtmr1,Gal3st1,Abhd2,Pigp,Lpin2,Abhd6,Pnpla2,Pnpla8,Mogat1,Ipmk,Ddhd2,Insig2,Plce1,Gpcpd1,Ip6k2,Sirt1,Hadha,Gpat4,Ces1d,Impa2,Chpt1,Pi4ka,Fitm2,Serinc2,Gpat3,Smg1,Inpp4a,Zranb1,Dgkh,Acox1,Elovl3,Cyp17a1,Cyp8b1,Hmgcl,Hmgcs2,Rdh16,Acsm3,St6galnac4,Abhd1,Kdsr,Ehhadh,Rdh9,Acat1,Acaa1a,Hsd17b11,Acot8,Sgms1,Adgrf5,Cerkl,Acer2,Acaa1…	81/-
10_Member	GO Biological Processes	GO:0046486	glycerolipid metabolic process	-9.09724	-6.38595	11808,12491,12651,12894,13139,14081,14245,14377,14933,16891,18534,18720,27226,53332,53897,54608,56176,64898,66082,66853,67452,68393,69718,72108,72999,74055,74182,76500,93759,97212,102247,104158,114663,212862,224020,228859,230779,231510,233789,269180,360216,380921	Apoa4,Cd36,Chkb,Cpt1a,Dgka,Acsl1,Lpin1,G6pc1,Gk,Lipg,Pck1,Pip5k1a,Pla2g7,Mtmr1,Gal3st1,Abhd2,Pigp,Lpin2,Abhd6,Pnpla2,Pnpla8,Mogat1,Ipmk,Ddhd2,Insig2,Plce1,Gpcpd1,Ip6k2,Sirt1,Hadha,Gpat4,Ces1d,Impa2,Chpt1,Pi4ka,Fitm2,Serinc2,Gpat3,Smg1,Inpp4a,Zranb1,Dgkh	42/345
10_Member	GO Biological Processes	GO:0008610	lipid biosynthetic process	-6.68357	-4.28074	11430,12651,12686,13074,13124,13139,14081,14245,14933,15356,15360,16891,18534,18720,19683,20216,20448,53897,54608,56176,57742,64898,66853,67452,68393,70750,72999,74055,74147,76500,93759,102247,103142,110446,113868,114663,114664,170789,208449,212862,224020,224792,228094,228859,230379,231510,233789,235674,269180,360216,380921	Acox1,Chkb,Elovl3,Cyp17a1,Cyp8b1,Dgka,Acsl1,Lpin1,Gk,Hmgcl,Hmgcs2,Lipg,Pck1,Pip5k1a,Rdh16,Acsm3,St6galnac4,Gal3st1,Abhd2,Pigp,Abhd1,Lpin2,Pnpla2,Pnpla8,Mogat1,Kdsr,Insig2,Plce1,Ehhadh,Ip6k2,Sirt1,Gpat4,Rdh9,Acat1,Acaa1a,Impa2,Hsd17b11,Acot8,Sgms1,Chpt1,Pi4ka,Adgrf5,Cerkl,Fitm2,Acer2,Gpat3,Smg1,Acaa1b,Inpp4a,Zranb1,Dgkh	51/557
10_Member	GO Biological Processes	GO:0006644	phospholipid metabolic process	-5.90768	-3.61365	11808,12651,13139,14245,14465,15360,18720,26889,27226,53332,56176,56209,66082,66350,66857,67452,69718,71760,74055,74182,76500,97212,102247,114663,208449,212862,224020,224792,228859,230779,231510,233789,269180,360216,380921	Apoa4,Chkb,Dgka,Lpin1,Gata6,Hmgcs2,Pip5k1a,Cln8,Pla2g7,Mtmr1,Pigp,Gde1,Abhd6,Pla2g12a,Plbd1,Pnpla8,Ipmk,Etnppl,Plce1,Gpcpd1,Ip6k2,Hadha,Gpat4,Impa2,Sgms1,Chpt1,Pi4ka,Adgrf5,Fitm2,Serinc2,Gpat3,Smg1,Inpp4a,Zranb1,Dgkh	35/340
10_Member	GO Biological Processes	GO:0045017	glycerolipid biosynthetic process	-5.2681	-3.05821	12651,13139,14081,14245,14933,18534,18720,56176,64898,66853,68393,74055,76500,93759,102247,114663,212862,224020,231510,233789,269180,360216,380921	Chkb,Dgka,Acsl1,Lpin1,Gk,Pck1,Pip5k1a,Pigp,Lpin2,Pnpla2,Mogat1,Plce1,Ip6k2,Sirt1,Gpat4,Impa2,Chpt1,Pi4ka,Gpat3,Smg1,Inpp4a,Zranb1,Dgkh	23/189
10_Member	GO Biological Processes	GO:0006650	glycerophospholipid metabolic process	-3.84023	-1.83954	11808,12651,13139,14245,18720,27226,53332,56176,66082,67452,69718,74055,74182,76500,97212,102247,114663,212862,224020,230779,231510,233789,269180,360216,380921	Apoa4,Chkb,Dgka,Lpin1,Pip5k1a,Pla2g7,Mtmr1,Pigp,Abhd6,Pnpla8,Ipmk,Plce1,Gpcpd1,Ip6k2,Hadha,Gpat4,Impa2,Chpt1,Pi4ka,Serinc2,Gpat3,Smg1,Inpp4a,Zranb1,Dgkh	25/263
10_Member	GO Biological Processes	GO:0008654	phospholipid biosynthetic process	-2.52564	-0.848929	12651,13139,15360,18720,56176,76500,102247,114663,208449,212862,224020,224792,228859,231510,233789,269180,360216,380921	Chkb,Dgka,Hmgcs2,Pip5k1a,Pigp,Ip6k2,Gpat4,Impa2,Sgms1,Chpt1,Pi4ka,Adgrf5,Fitm2,Gpat3,Smg1,Inpp4a,Zranb1,Dgkh	18/206
10_Member	GO Biological Processes	GO:0046854	phosphatidylinositol phosphate biosynthetic process	-2.26637	-0.674319	18720,76500,114663,224020,233789,269180,360216	Pip5k1a,Ip6k2,Impa2,Pi4ka,Smg1,Inpp4a,Zranb1	7/51
10_Member	GO Biological Processes	GO:0046474	glycerophospholipid biosynthetic process	-2.06689	-0.540593	12651,13139,18720,56176,76500,102247,114663,212862,224020,231510,233789,269180,360216,380921	Chkb,Dgka,Pip5k1a,Pigp,Ip6k2,Gpat4,Impa2,Chpt1,Pi4ka,Gpat3,Smg1,Inpp4a,Zranb1,Dgkh	14/161
10_Member	GO Biological Processes	GO:0090407	organophosphate biosynthetic process	-2.03478	-0.521963	11512,12651,12686,13139,14081,14933,15360,18534,18720,20525,29858,50798,50799,56176,69718,73095,75735,76500,76654,102247,110446,114663,208449,211347,212862,224020,224792,228859,230125,231510,233789,269180,360216,380921,667034	Adcy6,Chkb,Elovl3,Dgka,Acsl1,Gk,Hmgcs2,Pck1,Pip5k1a,Slc2a1,Pmm1,Gne,Slc25a13,Pigp,Ipmk,Slc25a42,Pank1,Ip6k2,Upp2,Gpat4,Acat1,Impa2,Sgms1,Pank3,Chpt1,Pi4ka,Adgrf5,Fitm2,Slc25a51,Gpat3,Smg1,Inpp4a,Zranb1,Dgkh,Pnp2	35/543
11_Summary	GO Biological Processes	GO:0001676	long-chain fatty acid metabolic process	-8.74717	-6.092	11363,11430,12491,12894,12896,13117,13119,13850,14081,26457,26458,26897,56794,67452,71519,74147,74519,106648,113868,170789,171210,171281,171282,217698,235674,666168,12686,19300,11671,15356,15360,110446,228859,12908,13074,19683,28200,66853,67442,103142,104158	Acadl,Acox1,Cd36,Cpt1a,Cpt2,Cyp4a10,Cyp4a14,Ephx2,Acsl1,Slc27a1,Slc27a2,Acot1,Hacl1,Pnpla8,Cyp2u1,Ehhadh,Cyp2j9,Cyp4f15,Acaa1a,Acot8,Acot2,Acot3,Acot4,Acot5,Acaa1b,Cyp4a31,Elovl3,Abcd4,Aldh3a2,Hmgcl,Hmgcs2,Acat1,Fitm2,Crat,Cyp17a1,Rdh16,Dhrs4,Pnpla2,Retsat,Rdh9,Ces1d	41/-
11_Member	GO Biological Processes	GO:0001676	long-chain fatty acid metabolic process	-8.74717	-6.092	11363,11430,12491,12894,12896,13117,13119,13850,14081,26457,26458,26897,56794,67452,71519,74147,74519,106648,113868,170789,171210,171281,171282,217698,235674,666168	Acadl,Acox1,Cd36,Cpt1a,Cpt2,Cyp4a10,Cyp4a14,Ephx2,Acsl1,Slc27a1,Slc27a2,Acot1,Hacl1,Pnpla8,Cyp2u1,Ehhadh,Cyp2j9,Cyp4f15,Acaa1a,Acot8,Acot2,Acot3,Acot4,Acot5,Acaa1b,Cyp4a31	26/155
11_Member	GO Biological Processes	GO:0000038	very long-chain fatty acid metabolic process	-7.98331	-5.41169	11430,12686,14081,19300,26458,106648,113868,171210,171281,171282,217698,235674	Acox1,Elovl3,Acsl1,Abcd4,Slc27a2,Cyp4f15,Acaa1a,Acot2,Acot3,Acot4,Acot5,Acaa1b	12/35
11_Member	GO Biological Processes	GO:1901568	fatty acid derivative metabolic process	-5.94629	-3.64184	11430,11671,12686,14081,15356,15360,74147,106648,110446,113868,170789,171210,228859,235674	Acox1,Aldh3a2,Elovl3,Acsl1,Hmgcl,Hmgcs2,Ehhadh,Cyp4f15,Acat1,Acaa1a,Acot8,Acot2,Fitm2,Acaa1b	14/70
11_Member	GO Biological Processes	GO:1901570	fatty acid derivative biosynthetic process	-5.55125	-3.31207	11430,12686,14081,15356,15360,74147,110446,113868,170789,235674	Acox1,Elovl3,Acsl1,Hmgcl,Hmgcs2,Ehhadh,Acat1,Acaa1a,Acot8,Acaa1b	10/38
11_Member	GO Biological Processes	GO:0033540	fatty acid beta-oxidation using acyl-CoA oxidase	-4.83375	-2.68945	11430,12908,74147,113868,235674	Acox1,Crat,Ehhadh,Acaa1a,Acaa1b	5/9
11_Member	GO Biological Processes	GO:0120254	olefinic compound metabolic process	-4.00864	-1.97484	11430,13074,13117,13119,13850,14081,19683,28200,66853,67442,67452,71519,74147,74519,103142,104158,106648,113868,170789,235674,666168	Acox1,Cyp17a1,Cyp4a10,Cyp4a14,Ephx2,Acsl1,Rdh16,Dhrs4,Pnpla2,Retsat,Pnpla8,Cyp2u1,Ehhadh,Cyp2j9,Rdh9,Ces1d,Cyp4f15,Acaa1a,Acot8,Acaa1b,Cyp4a31	21/197
11_Member	GO Biological Processes	GO:0036109	alpha-linolenic acid metabolic process	-3.54897	-1.59013	11430,74147,113868,170789,235674	Acox1,Ehhadh,Acaa1a,Acot8,Acaa1b	5/15
11_Member	GO Biological Processes	GO:0033559	unsaturated fatty acid metabolic process	-2.55741	-0.866055	11430,12686,13117,13119,13850,14081,67452,71519,74147,74519,106648,113868,170789,235674,666168	Acox1,Elovl3,Cyp4a10,Cyp4a14,Ephx2,Acsl1,Pnpla8,Cyp2u1,Ehhadh,Cyp2j9,Cyp4f15,Acaa1a,Acot8,Acaa1b,Cyp4a31	15/157
11_Member	GO Biological Processes	GO:0006636	unsaturated fatty acid biosynthetic process	-2.17361	-0.606307	11430,12686,67452,74147,113868,170789,235674	Acox1,Elovl3,Pnpla8,Ehhadh,Acaa1a,Acot8,Acaa1b	7/53
12_Summary	GO Biological Processes	GO:0006869	lipid transport	-8.7186	-6.08899	11520,11808,12491,12895,12896,14081,14311,16803,16891,16974,18145,18559,18670,19300,19679,20525,22359,26457,26458,26943,27409,28250,50500,57279,64291,66350,67452,67470,71720,71760,74114,75750,76184,76408,76559,76574,79196,106326,192663,230779,231287,329015,11988,14664,18023,20503,20509,26889,50799,54338,55963,67760,68267,69354,69906,100561,217316,14377,54403,73095,104910,227731	Plin2,Apoa4,Cd36,Cpt1b,Cpt2,Acsl1,Cidec,Lbp,Lipg,Lrp6,Npc1,Pctp,Abcb4,Abcd4,Pitpnm2,Slc2a1,Vldlr,Slc27a1,Slc27a2,Serinc3,Abcg5,Slco1a4,Ttpa,Slc25a20,Osbpl1a,Pla2g12a,Pnpla8,Abcg8,Osbpl3,Etnppl,Crot,Slc10a6,Abca6,Abcc3,Atg2b,Mfsd2a,Osbpl5,Osbpl11,Abcg4,Serinc2,Atp10d,Atg2a,Slc7a2,Slc6a9,Nfe2l1,Slc16a7,Slc19a1,Cln8,Slc25a13,Slc23a2,Slc1a4,Slc38a2,Slc25a22,Slc38a4,Slc25a32,Slc15a4,Slc16a5,G6pc1,Slc4…	62/-
12_Member	GO Biological Processes	GO:0006869	lipid transport	-8.7186	-6.08899	11520,11808,12491,12895,12896,14081,14311,16803,16891,16974,18145,18559,18670,19300,19679,20525,22359,26457,26458,26943,27409,28250,50500,57279,64291,66350,67452,67470,71720,71760,74114,75750,76184,76408,76559,76574,79196,106326,192663,230779,231287,329015	Plin2,Apoa4,Cd36,Cpt1b,Cpt2,Acsl1,Cidec,Lbp,Lipg,Lrp6,Npc1,Pctp,Abcb4,Abcd4,Pitpnm2,Slc2a1,Vldlr,Slc27a1,Slc27a2,Serinc3,Abcg5,Slco1a4,Ttpa,Slc25a20,Osbpl1a,Pla2g12a,Pnpla8,Abcg8,Osbpl3,Etnppl,Crot,Slc10a6,Abca6,Abcc3,Atg2b,Mfsd2a,Osbpl5,Osbpl11,Abcg4,Serinc2,Atp10d,Atg2a	42/355
12_Member	GO Biological Processes	GO:0010876	lipid localization	-8.68165	-6.06427	11520,11808,12491,12895,12896,14081,14311,16803,16891,16974,18145,18559,18670,19300,19679,20525,22359,26457,26458,26943,27409,28250,50500,57279,64291,66350,67452,67470,71720,71760,74114,75750,76184,76408,76559,76574,79196,106326,192663,230779,231287,329015	Plin2,Apoa4,Cd36,Cpt1b,Cpt2,Acsl1,Cidec,Lbp,Lipg,Lrp6,Npc1,Pctp,Abcb4,Abcd4,Pitpnm2,Slc2a1,Vldlr,Slc27a1,Slc27a2,Serinc3,Abcg5,Slco1a4,Ttpa,Slc25a20,Osbpl1a,Pla2g12a,Pnpla8,Abcg8,Osbpl3,Etnppl,Crot,Slc10a6,Abca6,Abcc3,Atg2b,Mfsd2a,Osbpl5,Osbpl11,Abcg4,Serinc2,Atp10d,Atg2a	42/356
12_Member	GO Biological Processes	GO:1902001	fatty acid transmembrane transport	-6.48722	-4.09887	12491,12895,12896,19300,20525,26457,57279	Cd36,Cpt1b,Cpt2,Abcd4,Slc2a1,Slc27a1,Slc25a20	7/13
12_Member	GO Biological Processes	GO:0015909	long-chain fatty acid transport	-6.25526	-3.8945	11520,12491,12895,12896,14081,19300,20525,26457,26458,57279,66350,67452,76574	Plin2,Cd36,Cpt1b,Cpt2,Acsl1,Abcd4,Slc2a1,Slc27a1,Slc27a2,Slc25a20,Pla2g12a,Pnpla8,Mfsd2a	13/57
12_Member	GO Biological Processes	GO:0046942	carboxylic acid transport	-5.77345	-3.49739	11520,11988,12491,12895,12896,14081,14664,18023,18670,19300,20503,20509,20525,26457,26458,26889,28250,50799,54338,55963,57279,66350,67452,67760,68267,69354,69906,74114,75750,76408,76574,100561,217316	Plin2,Slc7a2,Cd36,Cpt1b,Cpt2,Acsl1,Slc6a9,Nfe2l1,Abcb4,Abcd4,Slc16a7,Slc19a1,Slc2a1,Slc27a1,Slc27a2,Cln8,Slco1a4,Slc25a13,Slc23a2,Slc1a4,Slc25a20,Pla2g12a,Pnpla8,Slc38a2,Slc25a22,Slc38a4,Slc25a32,Crot,Slc10a6,Abcc3,Mfsd2a,Slc15a4,Slc16a5	33/315
12_Member	GO Biological Processes	GO:0015849	organic acid transport	-5.74307	-3.47248	11520,11988,12491,12895,12896,14081,14664,18023,18670,19300,20503,20509,20525,26457,26458,26889,28250,50799,54338,55963,57279,66350,67452,67760,68267,69354,69906,74114,75750,76408,76574,100561,217316	Plin2,Slc7a2,Cd36,Cpt1b,Cpt2,Acsl1,Slc6a9,Nfe2l1,Abcb4,Abcd4,Slc16a7,Slc19a1,Slc2a1,Slc27a1,Slc27a2,Cln8,Slco1a4,Slc25a13,Slc23a2,Slc1a4,Slc25a20,Pla2g12a,Pnpla8,Slc38a2,Slc25a22,Slc38a4,Slc25a32,Crot,Slc10a6,Abcc3,Mfsd2a,Slc15a4,Slc16a5	33/316
12_Member	GO Biological Processes	GO:1905039	carboxylic acid transmembrane transport	-5.63246	-3.38306	11988,12491,12895,12896,14664,19300,20503,20509,20525,26457,26889,50799,54338,55963,57279,67760,68267,69354,69906,100561	Slc7a2,Cd36,Cpt1b,Cpt2,Slc6a9,Abcd4,Slc16a7,Slc19a1,Slc2a1,Slc27a1,Cln8,Slc25a13,Slc23a2,Slc1a4,Slc25a20,Slc38a2,Slc25a22,Slc38a4,Slc25a32,Slc15a4	20/142
12_Member	GO Biological Processes	GO:1903825	organic acid transmembrane transport	-5.4429	-3.21492	11988,12491,12895,12896,14664,19300,20503,20509,20525,26457,26889,50799,54338,55963,57279,67760,68267,69354,69906,100561	Slc7a2,Cd36,Cpt1b,Cpt2,Slc6a9,Abcd4,Slc16a7,Slc19a1,Slc2a1,Slc27a1,Cln8,Slc25a13,Slc23a2,Slc1a4,Slc25a20,Slc38a2,Slc25a22,Slc38a4,Slc25a32,Slc15a4	20/146
12_Member	GO Biological Processes	GO:0015711	organic anion transport	-5.0392	-2.86984	11520,11988,12491,12895,12896,14081,14377,14664,18023,18670,19300,20503,20509,20525,26457,26458,26889,28250,50799,54338,54403,55963,57279,66350,67452,67760,68267,69354,69906,73095,74114,75750,76408,76574,100561,104910,217316,227731	Plin2,Slc7a2,Cd36,Cpt1b,Cpt2,Acsl1,G6pc1,Slc6a9,Nfe2l1,Abcb4,Abcd4,Slc16a7,Slc19a1,Slc2a1,Slc27a1,Slc27a2,Cln8,Slco1a4,Slc25a13,Slc23a2,Slc4a4,Slc1a4,Slc25a20,Pla2g12a,Pnpla8,Slc38a2,Slc25a22,Slc38a4,Slc25a32,Slc25a42,Crot,Slc10a6,Abcc3,Mfsd2a,Slc15a4,Slc25a47,Slc16a5,Slc25a25	38/419
12_Member	GO Biological Processes	GO:0015718	monocarboxylic acid transport	-4.91738	-2.76901	11520,12491,12895,12896,14081,18670,19300,20503,20525,26457,26458,28250,57279,66350,67452,74114,75750,76408,76574,217316	Plin2,Cd36,Cpt1b,Cpt2,Acsl1,Abcb4,Abcd4,Slc16a7,Slc2a1,Slc27a1,Slc27a2,Slco1a4,Slc25a20,Pla2g12a,Pnpla8,Crot,Slc10a6,Abcc3,Mfsd2a,Slc16a5	20/158
12_Member	GO Biological Processes	GO:0015908	fatty acid transport	-4.24552	-2.16174	11520,12491,12895,12896,14081,19300,20525,26457,26458,57279,66350,67452,74114,76574	Plin2,Cd36,Cpt1b,Cpt2,Acsl1,Abcd4,Slc2a1,Slc27a1,Slc27a2,Slc25a20,Pla2g12a,Pnpla8,Crot,Mfsd2a	14/97
13_Summary	GO Biological Processes	GO:0032870	cellular response to hormone stimulus	-8.42324	-5.82934	11512,11607,11655,12193,13009,13640,14081,14245,14343,14377,14465,14718,15360,15361,15370,16000,16006,16008,16324,16416,16476,16599,16601,16847,18145,18534,18984,19013,19017,19116,19252,20393,21848,22695,26381,26457,27273,54608,56458,64898,66277,67488,67731,70556,71760,72999,74155,74747,83946,93759,170826,194655,228775,231207,238871,268709,353187,384783,12226,12227,12583,12675,13653,20384,20525,2…	Adcy6,Agtr1a,Alas1,Zfp36l2,Csrp3,Efna5,Acsl1,Lpin1,Fut1,G6pc1,Gata6,Got1,Hmgcs2,Hmga1,Nr4a1,Igf1,Igfbp1,Igfbp2,Inhbb,Itgb3,Jun,Klf3,Klf9,Lepr,Npc1,Pck1,Por,Ppara,Ppargc1a,Prlr,Dusp1,Sgk1,Trim24,Zfp36,Esrrg,Slc27a1,Pdk4,Abhd2,Foxo1,Lpin2,Klf15,Calcoco1,Fbxo32,Slc25a33,Etnppl,Insig2,Errfi1,Ddit4,Phip,Sirt1,Ppargc1b,Klf11,Trib3,Cpeb2,Pde4d,Fam107a,Nr1d2,Irs2,Btg1,Btg2,Cdo1,Chuk,Egr1,Srsf5,Slc2a1,Ser…	88/-
13_Member	GO Biological Processes	GO:0032870	cellular response to hormone stimulus	-8.42324	-5.82934	11512,11607,11655,12193,13009,13640,14081,14245,14343,14377,14465,14718,15360,15361,15370,16000,16006,16008,16324,16416,16476,16599,16601,16847,18145,18534,18984,19013,19017,19116,19252,20393,21848,22695,26381,26457,27273,54608,56458,64898,66277,67488,67731,70556,71760,72999,74155,74747,83946,93759,170826,194655,228775,231207,238871,268709,353187,384783	Adcy6,Agtr1a,Alas1,Zfp36l2,Csrp3,Efna5,Acsl1,Lpin1,Fut1,G6pc1,Gata6,Got1,Hmgcs2,Hmga1,Nr4a1,Igf1,Igfbp1,Igfbp2,Inhbb,Itgb3,Jun,Klf3,Klf9,Lepr,Npc1,Pck1,Por,Ppara,Ppargc1a,Prlr,Dusp1,Sgk1,Trim24,Zfp36,Esrrg,Slc27a1,Pdk4,Abhd2,Foxo1,Lpin2,Klf15,Calcoco1,Fbxo32,Slc25a33,Etnppl,Insig2,Errfi1,Ddit4,Phip,Sirt1,Ppargc1b,Klf11,Trib3,Cpeb2,Pde4d,Fam107a,Nr1d2,Irs2	58/598
13_Member	GO Biological Processes	GO:0043434	response to peptide hormone	-7.97031	-5.40941	11512,11607,11655,12226,12227,12583,12675,13009,13653,14245,14343,14377,14718,15360,15361,15370,16000,16006,16324,16416,16476,16599,18534,18984,19013,20384,20393,20525,20715,21848,26457,27273,56458,64898,66277,70556,72999,74155,83946,93759,97212,109880,194655,228775,230784,231207,238393,384783	Adcy6,Agtr1a,Alas1,Btg1,Btg2,Cdo1,Chuk,Csrp3,Egr1,Lpin1,Fut1,G6pc1,Got1,Hmgcs2,Hmga1,Nr4a1,Igf1,Igfbp1,Inhbb,Itgb3,Jun,Klf3,Pck1,Por,Ppara,Srsf5,Sgk1,Slc2a1,Serpina3g,Trim24,Slc27a1,Pdk4,Foxo1,Lpin2,Klf15,Slc25a33,Insig2,Errfi1,Phip,Sirt1,Hadha,Braf,Klf11,Trib3,Sesn2,Cpeb2,Serpina3f,Irs2	48/463
13_Member	GO Biological Processes	GO:0032868	response to insulin	-7.55781	-5.0831	11655,13009,13653,14245,14377,14718,15360,15361,16000,16006,16324,16476,18534,19013,20384,20393,20525,26457,27273,56458,64898,66277,70556,72999,74155,83946,93759,97212,228775,230784,231207,384783	Alas1,Csrp3,Egr1,Lpin1,G6pc1,Got1,Hmgcs2,Hmga1,Igf1,Igfbp1,Inhbb,Jun,Pck1,Ppara,Srsf5,Sgk1,Slc2a1,Slc27a1,Pdk4,Foxo1,Lpin2,Klf15,Slc25a33,Insig2,Errfi1,Phip,Sirt1,Hadha,Trib3,Sesn2,Cpeb2,Irs2	32/251
13_Member	GO Biological Processes	GO:0071375	cellular response to peptide hormone stimulus	-6.18336	-3.82922	11512,11607,11655,13009,14245,14343,14377,14718,15360,15361,15370,16000,16006,16324,16416,16476,16599,18534,18984,20393,26457,27273,56458,64898,66277,70556,72999,74155,83946,194655,228775,231207,384783	Adcy6,Agtr1a,Alas1,Csrp3,Lpin1,Fut1,G6pc1,Got1,Hmgcs2,Hmga1,Nr4a1,Igf1,Igfbp1,Inhbb,Itgb3,Jun,Klf3,Pck1,Por,Sgk1,Slc27a1,Pdk4,Foxo1,Lpin2,Klf15,Slc25a33,Insig2,Errfi1,Phip,Klf11,Trib3,Cpeb2,Irs2	33/302
13_Member	GO Biological Processes	GO:0032869	cellular response to insulin stimulus	-5.715	-3.44981	11655,13009,14245,14377,14718,15360,15361,16000,16006,16324,18534,20393,26457,27273,56458,64898,70556,72999,74155,83946,228775,231207,384783	Alas1,Csrp3,Lpin1,G6pc1,Got1,Hmgcs2,Hmga1,Igf1,Igfbp1,Inhbb,Pck1,Sgk1,Slc27a1,Pdk4,Foxo1,Lpin2,Slc25a33,Insig2,Errfi1,Phip,Trib3,Cpeb2,Irs2	23/178
13_Member	GO Biological Processes	GO:1901699	cellular response to nitrogen compound	-5.14636	-2.95945	11512,11607,11655,12368,12491,13009,13653,13829,14245,14251,14343,14377,14676,14718,15360,15361,15370,16000,16006,16324,16416,16476,16599,18534,18984,19122,19368,19369,19822,20393,22329,23821,26408,26457,27273,50873,56458,64898,66277,66404,70556,72999,74155,74343,83946,93759,110902,194655,228775,230784,231207,232087,238871,384783,432442	Adcy6,Agtr1a,Alas1,Casp6,Cd36,Csrp3,Egr1,Dmtn,Lpin1,Flot1,Fut1,G6pc1,Gna15,Got1,Hmgcs2,Hmga1,Nr4a1,Igf1,Igfbp1,Inhbb,Itgb3,Jun,Klf3,Pck1,Por,Prnp,Raet1a,Raet1b,Rnf4,Sgk1,Vcam1,Bace1,Map3k5,Slc27a1,Pdk4,Prkn,Foxo1,Lpin2,Klf15,Rtf2,Slc25a33,Insig2,Errfi1,Crtc2,Phip,Sirt1,Chrna2,Klf11,Trib3,Sesn2,Cpeb2,Mat2a,Pde4d,Irs2,Akap7	55/697
14_Summary	GO Biological Processes	GO:0019319	hexose biosynthetic process	-8.39117	-5.80855	14377,14718,16847,18534,18640,19013,19017,50799,56458,74343,77590,93759,108682,140858,231691,100038628,11364,12491,16000,17691,18023,18113,19883,27273,69181,75805,76487,212980,230784,234199,384783,12398,18441,50873,54403,56428,74747,216805,14343,12894,17158,29858,74155,54338,14387,14933,15587,18145,20448,50798,57436,68393,76559,209692,329015	G6pc1,Got1,Lepr,Pck1,Pfkfb2,Ppara,Ppargc1a,Slc25a13,Foxo1,Crtc2,Chst15,Sirt1,Gpt2,Wdr5,Sds,Gm10768,Acadm,Cd36,Igf1,Sik1,Nfe2l1,Nnmt,Rora,Pdk4,Dyrk2,Nln,Ppp1r3g,Slc45a3,Sesn2,Fgl1,Irs2,Cbfa2t3,P2ry1,Prkn,Slc4a4,Mtch2,Ddit4,Flcn,Fut1,Cpt1a,Man2a1,Pmm1,Errfi1,Slc23a2,Gaa,Gk,Hyal2,Npc1,St6galnac4,Gne,Gabarapl1,Mogat1,Atg2b,Dhtkd1,Atg2a	55/-
14_Member	GO Biological Processes	GO:0019319	hexose biosynthetic process	-8.39117	-5.80855	14377,14718,16847,18534,18640,19013,19017,50799,56458,74343,77590,93759,108682,140858,231691,100038628	G6pc1,Got1,Lepr,Pck1,Pfkfb2,Ppara,Ppargc1a,Slc25a13,Foxo1,Crtc2,Chst15,Sirt1,Gpt2,Wdr5,Sds,Gm10768	16/62
14_Member	GO Biological Processes	GO:0006094	gluconeogenesis	-7.91961	-5.37939	14377,14718,16847,18534,18640,19013,19017,50799,56458,74343,93759,108682,140858,231691,100038628	G6pc1,Got1,Lepr,Pck1,Pfkfb2,Ppara,Ppargc1a,Slc25a13,Foxo1,Crtc2,Sirt1,Gpt2,Wdr5,Sds,Gm10768	15/58
14_Member	GO Biological Processes	GO:0046364	monosaccharide biosynthetic process	-7.57135	-5.08787	14377,14718,16847,18534,18640,19013,19017,50799,56458,74343,77590,93759,108682,140858,231691,100038628	G6pc1,Got1,Lepr,Pck1,Pfkfb2,Ppara,Ppargc1a,Slc25a13,Foxo1,Crtc2,Chst15,Sirt1,Gpt2,Wdr5,Sds,Gm10768	16/70
14_Member	GO Biological Processes	GO:0010906	regulation of glucose metabolic process	-6.95967	-4.51838	11364,12491,16000,16847,17691,18023,18113,19013,19017,19883,27273,56458,69181,75805,76487,93759,140858,212980,230784,234199,384783	Acadm,Cd36,Igf1,Lepr,Sik1,Nfe2l1,Nnmt,Ppara,Ppargc1a,Rora,Pdk4,Foxo1,Dyrk2,Nln,Ppp1r3g,Sirt1,Wdr5,Slc45a3,Sesn2,Fgl1,Irs2	21/129
14_Member	GO Biological Processes	GO:0006109	regulation of carbohydrate metabolic process	-6.47455	-4.09326	11364,12398,12491,16000,16847,17691,18023,18113,18441,19013,19017,19883,27273,50873,54403,56428,56458,69181,74747,75805,76487,93759,140858,212980,216805,230784,234199,384783	Acadm,Cbfa2t3,Cd36,Igf1,Lepr,Sik1,Nfe2l1,Nnmt,P2ry1,Ppara,Ppargc1a,Rora,Pdk4,Prkn,Slc4a4,Mtch2,Foxo1,Dyrk2,Ddit4,Nln,Ppp1r3g,Sirt1,Wdr5,Slc45a3,Flcn,Sesn2,Fgl1,Irs2	28/225
14_Member	GO Biological Processes	GO:0016051	carbohydrate biosynthetic process	-6.05333	-3.73091	11364,14343,14377,14718,16847,18534,18640,19013,19017,50799,56458,74343,76487,77590,93759,108682,140858,231691,100038628	Acadm,Fut1,G6pc1,Got1,Lepr,Pck1,Pfkfb2,Ppara,Ppargc1a,Slc25a13,Foxo1,Crtc2,Ppp1r3g,Chst15,Sirt1,Gpt2,Wdr5,Sds,Gm10768	19/122
14_Member	GO Biological Processes	GO:0043255	regulation of carbohydrate biosynthetic process	-4.49846	-2.38924	11364,12491,16000,16847,17691,18113,18441,19013,19017,56458,69181,75805,76487,93759,140858,230784,384783	Acadm,Cd36,Igf1,Lepr,Sik1,Nnmt,P2ry1,Ppara,Ppargc1a,Foxo1,Dyrk2,Nln,Ppp1r3g,Sirt1,Wdr5,Sesn2,Irs2	17/129
14_Member	GO Biological Processes	GO:0010907	positive regulation of glucose metabolic process	-4.34418	-2.25329	12491,16000,18113,19013,19017,56458,69181,76487,93759,140858,212980,384783	Cd36,Igf1,Nnmt,Ppara,Ppargc1a,Foxo1,Dyrk2,Ppp1r3g,Sirt1,Wdr5,Slc45a3,Irs2	12/72
14_Member	GO Biological Processes	GO:0006111	regulation of gluconeogenesis	-3.90889	-1.89357	11364,16847,17691,18113,19013,19017,56458,75805,93759,140858,230784	Acadm,Lepr,Sik1,Nnmt,Ppara,Ppargc1a,Foxo1,Nln,Sirt1,Wdr5,Sesn2	11/68
14_Member	GO Biological Processes	GO:0019318	hexose metabolic process	-3.74145	-1.75649	12894,14377,14718,16847,17158,18534,18640,19013,19017,29858,50799,56458,74155,74343,77590,93759,108682,140858,231691,100038628	Cpt1a,G6pc1,Got1,Lepr,Man2a1,Pck1,Pfkfb2,Ppara,Ppargc1a,Pmm1,Slc25a13,Foxo1,Errfi1,Crtc2,Chst15,Sirt1,Gpt2,Wdr5,Sds,Gm10768	20/191
14_Member	GO Biological Processes	GO:0006006	glucose metabolic process	-3.57155	-1.60738	12894,14377,14718,16847,18534,18640,19013,19017,50799,56458,74155,74343,93759,108682,140858,231691,100038628	Cpt1a,G6pc1,Got1,Lepr,Pck1,Pfkfb2,Ppara,Ppargc1a,Slc25a13,Foxo1,Errfi1,Crtc2,Sirt1,Gpt2,Wdr5,Sds,Gm10768	17/153
14_Member	GO Biological Processes	GO:0005996	monosaccharide metabolic process	-3.48003	-1.53424	12894,14377,14718,16847,17158,18534,18640,19013,19017,29858,50799,54338,56458,74155,74343,77590,93759,108682,140858,231691,100038628	Cpt1a,G6pc1,Got1,Lepr,Man2a1,Pck1,Pfkfb2,Ppara,Ppargc1a,Pmm1,Slc25a13,Slc23a2,Foxo1,Errfi1,Crtc2,Chst15,Sirt1,Gpt2,Wdr5,Sds,Gm10768	21/215
14_Member	GO Biological Processes	GO:0005975	carbohydrate metabolic process	-3.44616	-1.51002	11364,12894,14343,14377,14387,14718,14933,15587,16847,17158,18145,18534,18640,19013,19017,20448,29858,50798,50799,54338,56458,57436,68393,74155,74343,76487,76559,77590,93759,108682,140858,209692,231691,329015,100038628	Acadm,Cpt1a,Fut1,G6pc1,Gaa,Got1,Gk,Hyal2,Lepr,Man2a1,Npc1,Pck1,Pfkfb2,Ppara,Ppargc1a,St6galnac4,Pmm1,Gne,Slc25a13,Slc23a2,Foxo1,Gabarapl1,Mogat1,Errfi1,Crtc2,Ppp1r3g,Atg2b,Chst15,Sirt1,Gpt2,Wdr5,Dhtkd1,Sds,Atg2a,Gm10768	35/446
14_Member	GO Biological Processes	GO:0045913	positive regulation of carbohydrate metabolic process	-3.44566	-1.51002	12491,16000,18113,18441,19013,19017,54403,56458,69181,76487,93759,140858,212980,384783	Cd36,Igf1,Nnmt,P2ry1,Ppara,Ppargc1a,Slc4a4,Foxo1,Dyrk2,Ppp1r3g,Sirt1,Wdr5,Slc45a3,Irs2	14/115
14_Member	GO Biological Processes	GO:0045722	positive regulation of gluconeogenesis	-2.77567	-1.02029	18113,19013,19017,56458,93759,140858	Nnmt,Ppara,Ppargc1a,Foxo1,Sirt1,Wdr5	6/31
15_Summary	GO Biological Processes	GO:0048545	response to steroid hormone	-7.51369	-5.04758	11607,12038,12193,12583,13039,14718,15360,16000,16008,16181,16476,16477,16601,18145,18534,18984,19013,19252,20393,20887,22695,26381,50873,54608,56338,56458,67488,67731,71760,74155,74747,113868,170826,234724,268709,11512,12042,12227,12475,12491,12608,12894,13640,14528,16324,16803,16974,18023,18035,18670,18787,19368,19369,19822,19883,21938,22026,27273,55985,72999,93692,208449,216161,231086,238871,2…	Agtr1a,Bche,Zfp36l2,Cdo1,Ctsl,Got1,Hmgcs2,Igf1,Igfbp2,Il1rn,Jun,Junb,Klf9,Npc1,Pck1,Por,Ppara,Dusp1,Sgk1,Sult1a1,Zfp36,Esrrg,Prkn,Abhd2,Txnip,Foxo1,Calcoco1,Fbxo32,Etnppl,Errfi1,Ddit4,Acaa1a,Ppargc1b,Tat,Fam107a,Adcy6,Bcl10,Btg2,Cd14,Cd36,Cebpb,Cpt1a,Efna5,Gch1,Inhbb,Lbp,Lrp6,Nfe2l1,Nfkbia,Abcb4,Serpine1,Raet1a,Raet1b,Rnf4,Rora,Tnfrsf1b,Nr2c2,Pdk4,Cxcl13,Insig2,Glrx,Sgms1,Sbno2,Hadhb,Pde4d,Meiosi…	67/-
15_Member	GO Biological Processes	GO:0048545	response to steroid hormone	-7.51369	-5.04758	11607,12038,12193,12583,13039,14718,15360,16000,16008,16181,16476,16477,16601,18145,18534,18984,19013,19252,20393,20887,22695,26381,50873,54608,56338,56458,67488,67731,71760,74155,74747,113868,170826,234724,268709	Agtr1a,Bche,Zfp36l2,Cdo1,Ctsl,Got1,Hmgcs2,Igf1,Igfbp2,Il1rn,Jun,Junb,Klf9,Npc1,Pck1,Por,Ppara,Dusp1,Sgk1,Sult1a1,Zfp36,Esrrg,Prkn,Abhd2,Txnip,Foxo1,Calcoco1,Fbxo32,Etnppl,Errfi1,Ddit4,Acaa1a,Ppargc1b,Tat,Fam107a	35/292
15_Member	GO Biological Processes	GO:0051384	response to glucocorticoid	-6.64337	-4.24784	11607,12038,12193,12583,13039,14718,15360,16008,16181,16601,18534,18984,19252,20887,22695,50873,56458,67731,71760,74155,74747,234724,268709	Agtr1a,Bche,Zfp36l2,Cdo1,Ctsl,Got1,Hmgcs2,Igfbp2,Il1rn,Klf9,Pck1,Por,Dusp1,Sult1a1,Zfp36,Prkn,Foxo1,Fbxo32,Etnppl,Errfi1,Ddit4,Tat,Fam107a	23/158
15_Member	GO Biological Processes	GO:0031960	response to corticosteroid	-6.36641	-3.99207	11607,12038,12193,12583,13039,14718,15360,16008,16181,16601,18534,18984,19252,20393,20887,22695,50873,56458,67731,71760,74155,74747,234724,268709	Agtr1a,Bche,Zfp36l2,Cdo1,Ctsl,Got1,Hmgcs2,Igfbp2,Il1rn,Klf9,Pck1,Por,Dusp1,Sgk1,Sult1a1,Zfp36,Prkn,Foxo1,Fbxo32,Etnppl,Errfi1,Ddit4,Tat,Fam107a	24/176
15_Member	GO Biological Processes	GO:0071383	cellular response to steroid hormone stimulus	-5.17243	-2.98102	11607,12193,15360,16000,16601,18145,18534,19013,20393,22695,26381,54608,56458,67488,67731,71760,74155,74747,170826,268709	Agtr1a,Zfp36l2,Hmgcs2,Igf1,Klf9,Npc1,Pck1,Ppara,Sgk1,Zfp36,Esrrg,Abhd2,Foxo1,Calcoco1,Fbxo32,Etnppl,Errfi1,Ddit4,Ppargc1b,Fam107a	20/152
15_Member	GO Biological Processes	GO:0071396	cellular response to lipid	-4.92938	-2.77365	11512,11607,12042,12193,12227,12475,12491,12608,12894,13640,14528,15360,16000,16324,16601,16803,16974,18023,18035,18145,18534,18670,18787,19013,19368,19369,19822,19883,20393,21938,22026,22695,26381,27273,54608,55985,56458,67488,67731,71760,72999,74155,74747,93692,170826,208449,216161,231086,238871,243866,268709	Adcy6,Agtr1a,Bcl10,Zfp36l2,Btg2,Cd14,Cd36,Cebpb,Cpt1a,Efna5,Gch1,Hmgcs2,Igf1,Inhbb,Klf9,Lbp,Lrp6,Nfe2l1,Nfkbia,Npc1,Pck1,Abcb4,Serpine1,Ppara,Raet1a,Raet1b,Rnf4,Rora,Sgk1,Tnfrsf1b,Nr2c2,Zfp36,Esrrg,Pdk4,Abhd2,Cxcl13,Foxo1,Calcoco1,Fbxo32,Etnppl,Insig2,Errfi1,Ddit4,Glrx,Ppargc1b,Sgms1,Sbno2,Hadhb,Pde4d,Meiosin,Fam107a	51/640
15_Member	GO Biological Processes	GO:0071384	cellular response to corticosteroid stimulus	-4.53607	-2.41161	11607,12193,15360,16601,18534,20393,22695,56458,67731,71760,74155,74747,268709	Agtr1a,Zfp36l2,Hmgcs2,Klf9,Pck1,Sgk1,Zfp36,Foxo1,Fbxo32,Etnppl,Errfi1,Ddit4,Fam107a	13/80
15_Member	GO Biological Processes	GO:0071385	cellular response to glucocorticoid stimulus	-4.34418	-2.25329	11607,12193,15360,16601,18534,22695,56458,67731,71760,74155,74747,268709	Agtr1a,Zfp36l2,Hmgcs2,Klf9,Pck1,Zfp36,Foxo1,Fbxo32,Etnppl,Errfi1,Ddit4,Fam107a	12/72
15_Member	GO Biological Processes	GO:1901654	response to ketone	-2.83561	-1.05987	11512,11607,12227,13214,13640,15360,16324,16476,16601,18534,18670,18984,19252,19822,20393,50873,54608,56338,56458,67731,74155,74747,234724	Adcy6,Agtr1a,Btg2,Defb1,Efna5,Hmgcs2,Inhbb,Jun,Klf9,Pck1,Abcb4,Por,Dusp1,Rnf4,Sgk1,Prkn,Abhd2,Txnip,Foxo1,Fbxo32,Errfi1,Ddit4,Tat	23/274
15_Member	GO Biological Processes	GO:0071548	response to dexamethasone	-2.48635	-0.824555	11607,18534,18984,56458,67731,74155,74747,234724	Agtr1a,Pck1,Por,Foxo1,Fbxo32,Errfi1,Ddit4,Tat	8/59
15_Member	GO Biological Processes	GO:0071549	cellular response to dexamethasone stimulus	-2.09383	-0.560626	11607,18534,56458,67731,74155,74747	Agtr1a,Pck1,Foxo1,Fbxo32,Errfi1,Ddit4	6/42
15_Member	GO Biological Processes	GO:1901655	cellular response to ketone	-2.01418	-0.511668	11512,11607,12227,13640,16324,16601,18534,19822,20393,56458,67731,74155,74747	Adcy6,Agtr1a,Btg2,Efna5,Inhbb,Klf9,Pck1,Rnf4,Sgk1,Foxo1,Fbxo32,Errfi1,Ddit4	13/147
16_Summary	GO Biological Processes	GO:0008202	steroid metabolic process	-6.8005	-4.375	11535,11808,13074,13112,13113,13124,14377,15108,15360,16847,18023,18145,18559,19683,20887,22359,26458,26889,28200,56050,56388,71519,71720,72999,74155,76524,103142,113868,114664,234199,235674,329055,622127,11671,14528,14718,14933,18534,56209,66853,67442,68393,69718,76500,104158,114663,230379	Adm,Apoa4,Cyp17a1,Cyp3a11,Cyp3a13,Cyp8b1,G6pc1,Hsd17b10,Hmgcs2,Lepr,Nfe2l1,Npc1,Pctp,Rdh16,Sult1a1,Vldlr,Slc27a2,Cln8,Dhrs4,Cyp39a1,Cyp3a25,Cyp2u1,Osbpl3,Insig2,Errfi1,Cln6,Rdh9,Acaa1a,Hsd17b11,Fgl1,Acaa1b,Lipo1,Cyp3a57,Aldh3a2,Gch1,Got1,Gk,Pck1,Gde1,Pnpla2,Retsat,Mogat1,Ipmk,Ip6k2,Ces1d,Impa2,Acer2	47/-
16_Member	GO Biological Processes	GO:0008202	steroid metabolic process	-6.8005	-4.375	11535,11808,13074,13112,13113,13124,14377,15108,15360,16847,18023,18145,18559,19683,20887,22359,26458,26889,28200,56050,56388,71519,71720,72999,74155,76524,103142,113868,114664,234199,235674,329055,622127	Adm,Apoa4,Cyp17a1,Cyp3a11,Cyp3a13,Cyp8b1,G6pc1,Hsd17b10,Hmgcs2,Lepr,Nfe2l1,Npc1,Pctp,Rdh16,Sult1a1,Vldlr,Slc27a2,Cln8,Dhrs4,Cyp39a1,Cyp3a25,Cyp2u1,Osbpl3,Insig2,Errfi1,Cln6,Rdh9,Acaa1a,Hsd17b11,Fgl1,Acaa1b,Lipo1,Cyp3a57	33/284
16_Member	GO Biological Processes	GO:0006066	alcohol metabolic process	-4.66884	-2.52858	11671,11808,13074,14528,14718,14933,15360,16847,18023,18145,18534,18559,19683,22359,26889,28200,56050,56209,66853,67442,68393,69718,72999,74155,76500,76524,103142,104158,114663,230379,234199	Aldh3a2,Apoa4,Cyp17a1,Gch1,Got1,Gk,Hmgcs2,Lepr,Nfe2l1,Npc1,Pck1,Pctp,Rdh16,Vldlr,Cln8,Dhrs4,Cyp39a1,Gde1,Pnpla2,Retsat,Mogat1,Ipmk,Insig2,Errfi1,Ip6k2,Cln6,Rdh9,Ces1d,Impa2,Acer2,Fgl1	31/324
16_Member	GO Biological Processes	GO:0016125	sterol metabolic process	-2.69254	-0.961342	11808,15360,16847,18023,18145,18559,22359,26889,56050,72999,74155,76524,234199,329055	Apoa4,Hmgcs2,Lepr,Nfe2l1,Npc1,Pctp,Vldlr,Cln8,Cyp39a1,Insig2,Errfi1,Cln6,Fgl1,Lipo1	14/137
16_Member	GO Biological Processes	GO:0008203	cholesterol metabolic process	-2.54579	-0.857832	11808,15360,16847,18023,18145,18559,22359,26889,56050,72999,74155,76524,234199	Apoa4,Hmgcs2,Lepr,Nfe2l1,Npc1,Pctp,Vldlr,Cln8,Cyp39a1,Insig2,Errfi1,Cln6,Fgl1	13/127
16_Member	GO Biological Processes	GO:1902652	secondary alcohol metabolic process	-2.1857	-0.615717	11808,15360,16847,18023,18145,18559,22359,26889,56050,72999,74155,76524,234199	Apoa4,Hmgcs2,Lepr,Nfe2l1,Npc1,Pctp,Vldlr,Cln8,Cyp39a1,Insig2,Errfi1,Cln6,Fgl1	13/140
17_Summary	GO Biological Processes	GO:0120162	positive regulation of cold-induced thermogenesis	-5.96446	-3.6541	11363,12491,12608,12686,12896,14081,14245,14373,16847,19017,19116,23882,26381,56636,67460,170826,216850,15901,18559,66082,216805	Acadl,Cd36,Cebpb,Elovl3,Cpt2,Acsl1,Lpin1,G0s2,Lepr,Ppargc1a,Prlr,Gadd45g,Esrrg,Fgf21,Decr1,Ppargc1b,Kdm6b,Id1,Pctp,Abhd6,Flcn	21/-
17_Member	GO Biological Processes	GO:0120162	positive regulation of cold-induced thermogenesis	-5.96446	-3.6541	11363,12491,12608,12686,12896,14081,14245,14373,16847,19017,19116,23882,26381,56636,67460,170826,216850	Acadl,Cd36,Cebpb,Elovl3,Cpt2,Acsl1,Lpin1,G0s2,Lepr,Ppargc1a,Prlr,Gadd45g,Esrrg,Fgf21,Decr1,Ppargc1b,Kdm6b	17/101
17_Member	GO Biological Processes	GO:0120161	regulation of cold-induced thermogenesis	-5.79121	-3.50963	11363,12491,12608,12686,12896,14081,14245,14373,15901,16847,18559,19017,19116,23882,26381,56636,66082,67460,170826,216805,216850	Acadl,Cd36,Cebpb,Elovl3,Cpt2,Acsl1,Lpin1,G0s2,Id1,Lepr,Pctp,Ppargc1a,Prlr,Gadd45g,Esrrg,Fgf21,Abhd6,Decr1,Ppargc1b,Flcn,Kdm6b	21/151
18_Summary	GO Biological Processes	GO:0051791	medium-chain fatty acid metabolic process	-5.90652	-3.61365	11364,12908,13117,13119,54608,57742,74114,666168	Acadm,Crat,Cyp4a10,Cyp4a14,Abhd2,Abhd1,Crot,Cyp4a31	8/-
18_Member	GO Biological Processes	GO:0051791	medium-chain fatty acid metabolic process	-5.90652	-3.61365	11364,12908,13117,13119,54608,57742,74114,666168	Acadm,Crat,Cyp4a10,Cyp4a14,Abhd2,Abhd1,Crot,Cyp4a31	8/21
18_Member	GO Biological Processes	GO:0051793	medium-chain fatty acid catabolic process	-3.53382	-1.57762	11364,54608,57742	Acadm,Abhd2,Abhd1	3/4
19_Summary	GO Biological Processes	GO:0090207	regulation of triglyceride metabolic process	-5.51379	-3.27963	11808,12491,14311,14343,17691,26457,56636,66853,66968,76574,81004,93759,11539,12894,384783,11520,72108,228859,18145	Apoa4,Cd36,Cidec,Fut1,Sik1,Slc27a1,Fgf21,Pnpla2,Plin5,Mfsd2a,Tbl1xr1,Sirt1,Adora1,Cpt1a,Irs2,Plin2,Ddhd2,Fitm2,Npc1	19/-
19_Member	GO Biological Processes	GO:0090207	regulation of triglyceride metabolic process	-5.51379	-3.27963	11808,12491,14311,14343,17691,26457,56636,66853,66968,76574,81004,93759	Apoa4,Cd36,Cidec,Fut1,Sik1,Slc27a1,Fgf21,Pnpla2,Plin5,Mfsd2a,Tbl1xr1,Sirt1	12/56
19_Member	GO Biological Processes	GO:0090208	positive regulation of triglyceride metabolic process	-4.48173	-2.37623	11808,12491,14343,26457,56636,66853,66968,76574	Apoa4,Cd36,Fut1,Slc27a1,Fgf21,Pnpla2,Plin5,Mfsd2a	8/31
19_Member	GO Biological Processes	GO:0050996	positive regulation of lipid catabolic process	-4.16864	-2.09187	11539,11808,12894,14343,56636,66853,66968,384783	Adora1,Apoa4,Cpt1a,Fut1,Fgf21,Pnpla2,Plin5,Irs2	8/34
19_Member	GO Biological Processes	GO:0010896	regulation of triglyceride catabolic process	-3.13962	-1.28192	11808,14343,56636,66853,66968	Apoa4,Fut1,Fgf21,Pnpla2,Plin5	5/18
19_Member	GO Biological Processes	GO:0050994	regulation of lipid catabolic process	-3.01327	-1.1937	11539,11808,12894,14311,14343,56636,66853,66968,76574,384783	Adora1,Apoa4,Cpt1a,Cidec,Fut1,Fgf21,Pnpla2,Plin5,Mfsd2a,Irs2	10/73
19_Member	GO Biological Processes	GO:0010898	positive regulation of triglyceride catabolic process	-2.92074	-1.12363	11808,14343,56636,66853	Apoa4,Fut1,Fgf21,Pnpla2	4/12
19_Member	GO Biological Processes	GO:0010889	regulation of triglyceride storage	-2.86268	-1.08157	11520,66853,66968	Plin2,Pnpla2,Plin5	3/6
19_Member	GO Biological Processes	GO:0034389	lipid droplet organization	-2.14531	-0.592477	11520,14311,66853,66968,72108,228859	Plin2,Cidec,Pnpla2,Plin5,Ddhd2,Fitm2	6/41
19_Member	GO Biological Processes	GO:0019915	lipid storage	-2.04342	-0.52775	11520,12491,14311,18145,66853,66968,228859	Plin2,Cd36,Cidec,Npc1,Pnpla2,Plin5,Fitm2	7/56
20_Summary	GO Biological Processes	GO:0033539	fatty acid beta-oxidation using acyl-CoA dehydrogenase	-5.37781	-3.16299	11363,11364,11370,56357,66841,102632,12908,12696,18023,26457,74011,104158,11539,13653,16181,28240	Acadl,Acadm,Acadvl,Ivd,Etfdh,Acad11,Crat,Cirbp,Nfe2l1,Slc27a1,Slc25a27,Ces1d,Adora1,Egr1,Il1rn,Trpm2	16/-
20_Member	GO Biological Processes	GO:0033539	fatty acid beta-oxidation using acyl-CoA dehydrogenase	-5.37781	-3.16299	11363,11364,11370,56357,66841,102632	Acadl,Acadm,Acadvl,Ivd,Etfdh,Acad11	6/12
20_Member	GO Biological Processes	GO:0019254	carnitine metabolic process, CoA-linked	-4.12192	-2.06355	11363,11364,12908	Acadl,Acadm,Crat	3/3
20_Member	GO Biological Processes	GO:0009409	response to cold	-2.73457	-0.987395	11363,11364,11370,12696,18023,26457,74011,104158	Acadl,Acadm,Acadvl,Cirbp,Nfe2l1,Slc27a1,Slc25a27,Ces1d	8/54
20_Member	GO Biological Processes	GO:0001659	temperature homeostasis	-2.26637	-0.674319	11363,11370,11539,13653,16181,28240,104158	Acadl,Acadvl,Adora1,Egr1,Il1rn,Trpm2,Ces1d	7/51
