# Supplementary material for: Hepatic FGF21 is not required for fasting metabolism but guides protein appetite post energy depletion
Source: EMBO Rep. 2026 Apr 27;27(12):3189–213. doi: 10.1038/s44319-026-00790-9 (PMC13303862; doi:10.1038/s44319-026-00790-9)
Supplement: Supplementary file 5 — Source data Fig. 3 [file 44319_2026_790_MOESM5_ESM.zip › Figure 3/3D/gene list pathway GO cluster2_liver.xlsx]

## Sheet: Annotation
MyList	Gene ID	Type	Tax ID	Homologene Gene ID	Homologene Gene Tax ID	GO:0006695 cholesterol biosynthetic proce	GO:0006986 response to unfolded protein	GO:0032787 monocarboxylic acid metabolic	GO:0006457 protein folding	GO:0043603 amide metabolic process	GO:0018279 protein N-linked glycosylation	GO:0055086 nucleobase-containing small mo	GO:0019216 regulation of lipid metabolic	GO:0033559 unsaturated fatty acid metabol	GO:0008299 isoprenoid biosynthetic proces	GO:0006720 isoprenoid metabolic process	GO:0010817 regulation of hormone levels	GO:0071466 cellular response to xenobioti	GO:0005975 carbohydrate metabolic process	GO:0055088 lipid homeostasis	GO:0006888 endoplasmic reticulum to Golgi	GO:1905897 regulation of response to endo	GO:0015711 organic anion transport	GO:0051156 glucose 6-phosphate metabolic	GO:0008209 androgen metabolic process
Hsd17b2	15486	symbol	M. musculus	15486	M. musculus	1.0	0.0	0.0	0.0	0.0	0.0	0.0	0.0	0.0	0.0	0.0	1.0	0.0	0.0	0.0	0.0	0.0	0.0	0.0	1.0
Akr1b3	11677	gene_synonym	M. musculus	11677	M. musculus	1.0	0.0	1.0	0.0	0.0	0.0	0.0	0.0	1.0	0.0	1.0	1.0	0.0	1.0	0.0	0.0	0.0	0.0	0.0	0.0
Slc22a7	108114	symbol	M. musculus	108114	M. musculus	0.0	0.0	0.0	0.0	0.0	0.0	0.0	0.0	0.0	0.0	0.0	0.0	0.0	0.0	0.0	0.0	0.0	1.0	0.0	0.0
Selenbp2	20342	symbol	M. musculus	20342	M. musculus	0.0	0.0	0.0	0.0	0.0	0.0	0.0	0.0	0.0	0.0	0.0	0.0	0.0	0.0	0.0	0.0	0.0	0.0	0.0	0.0
Selenbp1	20341	symbol	M. musculus	20341	M. musculus	0.0	0.0	0.0	0.0	0.0	0.0	0.0	0.0	0.0	0.0	0.0	0.0	0.0	0.0	0.0	0.0	0.0	0.0	0.0	0.0
9030619P08Rik	105892	symbol	M. musculus	105892	M. musculus	0.0	0.0	0.0	0.0	0.0	0.0	0.0	0.0	0.0	0.0	0.0	0.0	0.0	0.0	0.0	0.0	0.0	0.0	0.0	0.0
AK046650						nan	nan	nan	nan	nan	nan	nan	nan	nan	nan	nan	nan	nan	nan	nan	nan	nan	nan	nan	nan
Mvk	17855	symbol	M. musculus	17855	M. musculus	1.0	0.0	0.0	0.0	1.0	0.0	1.0	0.0	0.0	1.0	1.0	0.0	0.0	0.0	0.0	0.0	0.0	0.0	0.0	0.0
Snrpn	20646	symbol	M. musculus	20646	M. musculus	0.0	0.0	0.0	0.0	0.0	0.0	0.0	0.0	0.0	0.0	0.0	0.0	0.0	0.0	0.0	0.0	0.0	0.0	0.0	0.0
Pcolce	18542	symbol	M. musculus	18542	M. musculus	0.0	0.0	0.0	0.0	0.0	0.0	0.0	0.0	0.0	0.0	0.0	0.0	0.0	0.0	0.0	0.0	0.0	0.0	0.0	0.0
Gapdhs	14447	symbol	M. musculus	14447	M. musculus	0.0	0.0	1.0	0.0	0.0	0.0	1.0	1.0	0.0	0.0	0.0	0.0	0.0	1.0	0.0	0.0	0.0	0.0	0.0	0.0
Acot11	329910	symbol	M. musculus	329910	M. musculus	0.0	0.0	1.0	0.0	1.0	0.0	1.0	0.0	0.0	0.0	0.0	0.0	0.0	0.0	0.0	0.0	0.0	0.0	0.0	0.0
LOC102631757	102631757	Gene_ID	M. musculus	102631757	M. musculus	0.0	0.0	0.0	0.0	0.0	0.0	0.0	0.0	0.0	0.0	0.0	0.0	0.0	0.0	0.0	0.0	0.0	0.0	0.0	0.0
Mogat2	233549	symbol	M. musculus	233549	M. musculus	1.0	0.0	0.0	0.0	0.0	0.0	0.0	0.0	0.0	0.0	0.0	0.0	0.0	1.0	0.0	0.0	0.0	0.0	0.0	0.0
Gna14	14675	symbol	M. musculus	14675	M. musculus	0.0	0.0	0.0	0.0	0.0	0.0	0.0	0.0	0.0	0.0	0.0	1.0	0.0	0.0	0.0	0.0	0.0	0.0	0.0	0.0
Ly6c2	100041546	symbol	M. musculus	100041546	M. musculus	0.0	0.0	0.0	0.0	0.0	0.0	0.0	0.0	0.0	0.0	0.0	0.0	0.0	0.0	0.0	0.0	0.0	0.0	0.0	0.0
Ly6c1	17067	symbol	M. musculus	17067	M. musculus	0.0	0.0	0.0	0.0	0.0	0.0	0.0	0.0	0.0	0.0	0.0	0.0	0.0	0.0	0.0	0.0	0.0	0.0	0.0	0.0
Ly6a	110454	symbol	M. musculus	110454	M. musculus	0.0	0.0	0.0	0.0	0.0	0.0	0.0	0.0	0.0	0.0	0.0	0.0	0.0	0.0	0.0	0.0	0.0	0.0	0.0	0.0
Tagln	21345	symbol	M. musculus	21345	M. musculus	0.0	0.0	0.0	0.0	0.0	0.0	0.0	0.0	0.0	0.0	0.0	0.0	0.0	0.0	0.0	0.0	0.0	0.0	0.0	0.0
Myl9	98932	symbol	M. musculus	98932	M. musculus	0.0	0.0	0.0	0.0	0.0	0.0	0.0	0.0	0.0	0.0	0.0	0.0	0.0	0.0	0.0	0.0	0.0	0.0	0.0	0.0
Ciita	12265	symbol	M. musculus	12265	M. musculus	0.0	0.0	0.0	0.0	0.0	0.0	0.0	0.0	0.0	0.0	0.0	0.0	0.0	0.0	0.0	0.0	0.0	0.0	0.0	0.0
Ccl2	20296	symbol	M. musculus	20296	M. musculus	0.0	0.0	0.0	0.0	0.0	0.0	0.0	0.0	0.0	0.0	0.0	0.0	1.0	0.0	0.0	0.0	0.0	0.0	0.0	0.0
Psmb9	16912	symbol	M. musculus	16912	M. musculus	0.0	0.0	0.0	0.0	0.0	0.0	0.0	0.0	0.0	0.0	0.0	0.0	0.0	0.0	0.0	0.0	0.0	0.0	0.0	0.0
NAP111445-1						nan	nan	nan	nan	nan	nan	nan	nan	nan	nan	nan	nan	nan	nan	nan	nan	nan	nan	nan	nan
Sparc	20692	symbol	M. musculus	20692	M. musculus	0.0	0.0	0.0	0.0	0.0	0.0	0.0	0.0	0.0	0.0	0.0	0.0	0.0	0.0	0.0	0.0	0.0	0.0	0.0	0.0
AF000427						nan	nan	nan	nan	nan	nan	nan	nan	nan	nan	nan	nan	nan	nan	nan	nan	nan	nan	nan	nan
Lect2	16841	symbol	M. musculus	16841	M. musculus	0.0	0.0	0.0	0.0	0.0	0.0	0.0	0.0	0.0	0.0	0.0	0.0	0.0	0.0	0.0	0.0	0.0	0.0	0.0	0.0
Ifi27l2a	76933	symbol	M. musculus	76933	M. musculus	0.0	0.0	0.0	0.0	0.0	0.0	0.0	0.0	0.0	0.0	0.0	0.0	0.0	0.0	0.0	0.0	0.0	0.0	0.0	0.0
Cxx1b	553127	gene_synonym	M. musculus	553127	M. musculus	0.0	0.0	0.0	0.0	0.0	0.0	0.0	0.0	0.0	0.0	0.0	0.0	0.0	0.0	0.0	0.0	0.0	0.0	0.0	0.0
Tmx2	66958	symbol	M. musculus	66958	M. musculus	0.0	0.0	0.0	0.0	0.0	0.0	0.0	0.0	0.0	0.0	0.0	0.0	0.0	0.0	0.0	0.0	0.0	0.0	0.0	0.0
Maged2	80884	symbol	M. musculus	80884	M. musculus	0.0	0.0	0.0	0.0	0.0	0.0	0.0	0.0	0.0	0.0	0.0	0.0	0.0	0.0	0.0	0.0	0.0	0.0	0.0	0.0
Fam25c	69134	gene_synonym	M. musculus	69134	M. musculus	0.0	0.0	0.0	0.0	0.0	0.0	0.0	0.0	0.0	0.0	0.0	0.0	0.0	0.0	0.0	0.0	0.0	0.0	0.0	0.0
Ly6e	17069	symbol	M. musculus	17069	M. musculus	0.0	0.0	0.0	0.0	0.0	0.0	0.0	0.0	0.0	0.0	0.0	0.0	0.0	0.0	0.0	0.0	0.0	0.0	0.0	0.0
Rbp1	19659	symbol	M. musculus	19659	M. musculus	1.0	0.0	1.0	0.0	0.0	0.0	0.0	0.0	1.0	1.0	1.0	1.0	0.0	0.0	1.0	0.0	0.0	1.0	0.0	0.0
Acmsd	266645	symbol	M. musculus	266645	M. musculus	0.0	0.0	0.0	0.0	0.0	0.0	0.0	1.0	0.0	0.0	0.0	0.0	0.0	1.0	0.0	0.0	0.0	0.0	0.0	0.0
Orm2	18406	symbol	M. musculus	18406	M. musculus	0.0	0.0	0.0	0.0	0.0	0.0	0.0	0.0	0.0	0.0	0.0	0.0	0.0	0.0	0.0	0.0	0.0	0.0	0.0	0.0
Orm1	18405	symbol	M. musculus	18405	M. musculus	0.0	0.0	0.0	0.0	0.0	0.0	0.0	0.0	0.0	0.0	0.0	0.0	0.0	0.0	0.0	0.0	0.0	0.0	0.0	0.0
Slc41a2	338365	symbol	M. musculus	338365	M. musculus	0.0	0.0	0.0	0.0	0.0	0.0	0.0	0.0	0.0	0.0	0.0	0.0	0.0	0.0	0.0	0.0	0.0	0.0	0.0	0.0
C8b	110382	symbol	M. musculus	110382	M. musculus	0.0	0.0	0.0	0.0	0.0	0.0	0.0	0.0	0.0	0.0	0.0	0.0	0.0	0.0	0.0	0.0	0.0	0.0	0.0	0.0
Cxcl1	14825	symbol	M. musculus	14825	M. musculus	0.0	0.0	0.0	0.0	0.0	0.0	0.0	0.0	0.0	0.0	0.0	0.0	0.0	0.0	0.0	0.0	0.0	0.0	0.0	0.0
Gm32894	102635603	symbol	M. musculus	102635603	M. musculus	0.0	0.0	0.0	0.0	0.0	0.0	0.0	0.0	0.0	0.0	0.0	0.0	0.0	0.0	0.0	0.0	0.0	0.0	0.0	0.0
Slc13a3	114644	symbol	M. musculus	114644	M. musculus	0.0	0.0	0.0	0.0	0.0	0.0	0.0	0.0	0.0	0.0	0.0	0.0	0.0	0.0	0.0	0.0	0.0	1.0	0.0	0.0
Prg4	96875	symbol	M. musculus	96875	M. musculus	0.0	0.0	0.0	0.0	0.0	0.0	0.0	0.0	0.0	0.0	0.0	0.0	0.0	0.0	0.0	0.0	0.0	0.0	0.0	0.0
Spink1	20730	symbol	M. musculus	20730	M. musculus	0.0	0.0	0.0	0.0	0.0	0.0	0.0	0.0	0.0	0.0	0.0	0.0	0.0	0.0	0.0	0.0	0.0	0.0	0.0	0.0
S100a9	20202	symbol	M. musculus	20202	M. musculus	0.0	0.0	0.0	0.0	0.0	0.0	0.0	0.0	0.0	0.0	0.0	0.0	0.0	0.0	0.0	0.0	0.0	0.0	0.0	0.0
Atp11a	50770	symbol	M. musculus	50770	M. musculus	0.0	0.0	0.0	0.0	0.0	0.0	0.0	0.0	0.0	0.0	0.0	0.0	0.0	0.0	0.0	0.0	0.0	0.0	0.0	0.0
ENSMUST00000178160						nan	nan	nan	nan	nan	nan	nan	nan	nan	nan	nan	nan	nan	nan	nan	nan	nan	nan	nan	nan
Sh3bp2	24055	symbol	M. musculus	24055	M. musculus	0.0	0.0	0.0	0.0	0.0	0.0	0.0	0.0	0.0	0.0	0.0	0.0	0.0	0.0	0.0	0.0	0.0	0.0	0.0	0.0
Ttc39a	230603	symbol	M. musculus	230603	M. musculus	0.0	0.0	0.0	0.0	0.0	0.0	0.0	0.0	0.0	0.0	0.0	0.0	0.0	0.0	0.0	0.0	0.0	0.0	0.0	0.0
Gm19522	100503040	symbol	M. musculus	100503040	M. musculus	0.0	0.0	0.0	0.0	0.0	0.0	0.0	0.0	0.0	0.0	0.0	0.0	0.0	0.0	0.0	0.0	0.0	0.0	0.0	0.0
Ccl9	20308	symbol	M. musculus	20308	M. musculus	0.0	0.0	0.0	0.0	0.0	0.0	0.0	0.0	0.0	0.0	0.0	0.0	0.0	0.0	0.0	0.0	0.0	0.0	0.0	0.0
Tuft1	22156	symbol	M. musculus	22156	M. musculus	0.0	0.0	0.0	0.0	0.0	0.0	0.0	0.0	0.0	0.0	0.0	0.0	0.0	0.0	0.0	0.0	0.0	0.0	0.0	0.0
Ptgds	19215	symbol	M. musculus	19215	M. musculus	1.0	0.0	1.0	0.0	0.0	0.0	0.0	0.0	1.0	0.0	0.0	0.0	0.0	0.0	0.0	0.0	0.0	0.0	0.0	0.0
Slc51b	330962	symbol	M. musculus	330962	M. musculus	0.0	0.0	0.0	0.0	0.0	0.0	0.0	0.0	0.0	0.0	0.0	0.0	0.0	0.0	0.0	0.0	0.0	1.0	0.0	0.0
Fndc5	384061	symbol	M. musculus	384061	M. musculus	0.0	0.0	0.0	0.0	0.0	0.0	0.0	0.0	0.0	0.0	0.0	0.0	0.0	0.0	0.0	0.0	0.0	0.0	0.0	0.0
Tes	21753	symbol	M. musculus	21753	M. musculus	0.0	0.0	0.0	0.0	0.0	0.0	0.0	0.0	0.0	0.0	0.0	0.0	0.0	0.0	0.0	0.0	0.0	0.0	0.0	0.0
Irx1	16371	symbol	M. musculus	16371	M. musculus	0.0	0.0	0.0	0.0	0.0	0.0	0.0	0.0	0.0	0.0	0.0	0.0	0.0	0.0	0.0	0.0	0.0	0.0	0.0	0.0
Serpina4-ps1	321018	symbol	M. musculus	321018	M. musculus	0.0	0.0	0.0	0.0	0.0	0.0	0.0	0.0	0.0	0.0	0.0	0.0	0.0	0.0	0.0	0.0	0.0	0.0	0.0	0.0
1700018L02Rik	67329	symbol	M. musculus	67329	M. musculus	0.0	0.0	0.0	0.0	0.0	0.0	0.0	0.0	0.0	0.0	0.0	0.0	0.0	0.0	0.0	0.0	0.0	0.0	0.0	0.0
Xbp1	22433	symbol	M. musculus	22433	M. musculus	0.0	1.0	0.0	0.0	0.0	0.0	0.0	0.0	0.0	0.0	0.0	0.0	1.0	0.0	1.0	0.0	1.0	0.0	0.0	0.0
Atf4	11911	symbol	M. musculus	11911	M. musculus	1.0	1.0	0.0	0.0	1.0	0.0	0.0	1.0	0.0	0.0	0.0	0.0	0.0	1.0	0.0	0.0	0.0	0.0	0.0	0.0
Id3	15903	symbol	M. musculus	15903	M. musculus	0.0	0.0	0.0	0.0	0.0	0.0	0.0	0.0	0.0	0.0	0.0	0.0	0.0	0.0	0.0	0.0	0.0	0.0	0.0	0.0
Nrp1	18186	symbol	M. musculus	18186	M. musculus	0.0	0.0	0.0	0.0	0.0	0.0	0.0	0.0	0.0	0.0	0.0	0.0	0.0	0.0	0.0	0.0	0.0	0.0	0.0	0.0
ENSMUST00000117621						nan	nan	nan	nan	nan	nan	nan	nan	nan	nan	nan	nan	nan	nan	nan	nan	nan	nan	nan	nan
Apobec1	11810	symbol	M. musculus	11810	M. musculus	0.0	0.0	0.0	0.0	0.0	0.0	0.0	1.0	0.0	0.0	0.0	0.0	1.0	0.0	0.0	0.0	0.0	0.0	0.0	0.0
Kcnj2	16518	symbol	M. musculus	16518	M. musculus	0.0	0.0	0.0	0.0	0.0	0.0	0.0	0.0	0.0	0.0	0.0	0.0	0.0	0.0	0.0	0.0	0.0	0.0	0.0	0.0
Drc1	381738	symbol	M. musculus	381738	M. musculus	0.0	0.0	0.0	0.0	0.0	0.0	0.0	0.0	0.0	0.0	0.0	0.0	0.0	0.0	0.0	0.0	0.0	0.0	0.0	0.0
Gbp8	76074	symbol	M. musculus	76074	M. musculus	0.0	0.0	0.0	0.0	0.0	0.0	0.0	0.0	0.0	0.0	0.0	0.0	0.0	0.0	0.0	0.0	0.0	0.0	0.0	0.0
Gbp11	634650	symbol	M. musculus	634650	M. musculus	0.0	0.0	0.0	0.0	0.0	0.0	0.0	0.0	0.0	0.0	0.0	0.0	0.0	0.0	0.0	0.0	0.0	0.0	0.0	0.0
Lrig1	16206	symbol	M. musculus	16206	M. musculus	0.0	0.0	0.0	0.0	0.0	0.0	0.0	0.0	0.0	0.0	0.0	0.0	0.0	0.0	0.0	0.0	0.0	0.0	0.0	0.0
C430042M11Rik	320021	symbol	M. musculus	320021	M. musculus	0.0	0.0	0.0	0.0	0.0	0.0	0.0	0.0	0.0	0.0	0.0	0.0	0.0	0.0	0.0	0.0	0.0	0.0	0.0	0.0
Mcm6	17219	symbol	M. musculus	17219	M. musculus	0.0	0.0	0.0	0.0	0.0	0.0	0.0	0.0	0.0	0.0	0.0	0.0	0.0	0.0	0.0	0.0	0.0	0.0	0.0	0.0
Mcm3	17215	symbol	M. musculus	17215	M. musculus	0.0	0.0	0.0	0.0	0.0	0.0	0.0	0.0	0.0	0.0	0.0	0.0	0.0	0.0	0.0	0.0	0.0	0.0	0.0	0.0
Cdc20	107995	symbol	M. musculus	107995	M. musculus	0.0	0.0	0.0	0.0	0.0	0.0	0.0	0.0	0.0	0.0	0.0	0.0	0.0	0.0	0.0	0.0	0.0	0.0	0.0	0.0
Mcm5	17218	symbol	M. musculus	17218	M. musculus	0.0	0.0	0.0	0.0	0.0	0.0	0.0	0.0	0.0	0.0	0.0	0.0	0.0	0.0	0.0	0.0	0.0	0.0	0.0	0.0
Mcm2	17216	symbol	M. musculus	17216	M. musculus	0.0	0.0	0.0	0.0	0.0	0.0	0.0	0.0	0.0	0.0	0.0	0.0	0.0	0.0	0.0	0.0	0.0	0.0	0.0	0.0
Rgs3	50780	symbol	M. musculus	50780	M. musculus	0.0	0.0	0.0	0.0	0.0	0.0	0.0	0.0	0.0	0.0	0.0	0.0	0.0	0.0	0.0	0.0	0.0	0.0	0.0	0.0
Foxa2	15376	symbol	M. musculus	15376	M. musculus	0.0	0.0	0.0	0.0	0.0	0.0	0.0	1.0	0.0	0.0	0.0	1.0	0.0	0.0	0.0	0.0	0.0	0.0	0.0	0.0
Ikzf4	22781	symbol	M. musculus	22781	M. musculus	0.0	0.0	0.0	0.0	0.0	0.0	0.0	0.0	0.0	0.0	0.0	0.0	0.0	0.0	0.0	0.0	0.0	0.0	0.0	0.0
Onecut1	15379	symbol	M. musculus	15379	M. musculus	0.0	0.0	0.0	0.0	0.0	0.0	0.0	0.0	0.0	0.0	0.0	0.0	0.0	1.0	0.0	0.0	0.0	0.0	0.0	0.0
S100a6	20200	symbol	M. musculus	20200	M. musculus	0.0	0.0	0.0	0.0	0.0	0.0	0.0	0.0	0.0	0.0	0.0	0.0	0.0	0.0	0.0	0.0	0.0	0.0	0.0	0.0
Ackr3	12778	symbol	M. musculus	12778	M. musculus	0.0	0.0	0.0	0.0	0.0	0.0	0.0	0.0	0.0	0.0	0.0	0.0	0.0	0.0	0.0	0.0	0.0	0.0	0.0	0.0
Smoc2	64074	symbol	M. musculus	64074	M. musculus	0.0	0.0	0.0	0.0	0.0	0.0	0.0	0.0	0.0	0.0	0.0	0.0	0.0	0.0	0.0	0.0	0.0	0.0	0.0	0.0
Igfbp6	16012	symbol	M. musculus	16012	M. musculus	0.0	0.0	0.0	0.0	0.0	0.0	0.0	0.0	0.0	0.0	0.0	0.0	0.0	0.0	0.0	0.0	0.0	0.0	0.0	0.0
ENSMUST00000103426	16019	ensembl_transcript_id	M. musculus	16019	M. musculus	0.0	0.0	0.0	0.0	0.0	0.0	0.0	0.0	0.0	0.0	0.0	0.0	0.0	0.0	0.0	0.0	0.0	0.0	0.0	0.0
Vcpkmt	207965	symbol	M. musculus	207965	M. musculus	0.0	0.0	0.0	0.0	0.0	0.0	0.0	0.0	0.0	0.0	0.0	0.0	0.0	0.0	0.0	0.0	0.0	0.0	0.0	0.0
Cldn2	12738	symbol	M. musculus	12738	M. musculus	0.0	0.0	0.0	0.0	0.0	0.0	0.0	0.0	0.0	0.0	0.0	0.0	0.0	0.0	0.0	0.0	0.0	0.0	0.0	0.0
Hmmr	15366	symbol	M. musculus	15366	M. musculus	0.0	0.0	0.0	0.0	0.0	0.0	0.0	0.0	0.0	0.0	0.0	0.0	0.0	1.0	0.0	0.0	0.0	0.0	0.0	0.0
Scd2	20250	symbol	M. musculus	20250	M. musculus	1.0	0.0	1.0	0.0	0.0	0.0	0.0	0.0	1.0	0.0	0.0	0.0	0.0	0.0	0.0	0.0	0.0	0.0	0.0	0.0
Fam129b	227737	gene_synonym	M. musculus	227737	M. musculus	0.0	0.0	0.0	0.0	0.0	0.0	0.0	0.0	0.0	0.0	0.0	1.0	0.0	0.0	0.0	0.0	0.0	0.0	0.0	0.0
Mmab	77697	symbol	M. musculus	77697	M. musculus	0.0	0.0	0.0	0.0	0.0	0.0	0.0	0.0	0.0	0.0	0.0	0.0	0.0	0.0	0.0	0.0	0.0	0.0	0.0	0.0
Tmem97	69071	symbol	M. musculus	69071	M. musculus	0.0	0.0	0.0	0.0	0.0	0.0	0.0	0.0	0.0	0.0	0.0	0.0	0.0	0.0	1.0	0.0	0.0	0.0	0.0	0.0
6330416G13Rik	230279	gene_synonym	M. musculus	230279	M. musculus	0.0	0.0	0.0	0.0	0.0	0.0	0.0	0.0	0.0	0.0	0.0	0.0	0.0	0.0	0.0	0.0	0.0	0.0	0.0	0.0
4930452B06Rik	74430	gene_synonym	M. musculus	74430	M. musculus	0.0	0.0	0.0	0.0	0.0	0.0	0.0	0.0	0.0	0.0	0.0	0.0	0.0	0.0	0.0	0.0	0.0	0.0	0.0	0.0
Srms	20811	symbol	M. musculus	20811	M. musculus	0.0	0.0	0.0	0.0	0.0	0.0	0.0	0.0	0.0	0.0	0.0	0.0	0.0	0.0	0.0	0.0	0.0	0.0	0.0	0.0
Serpina5	268591	symbol	M. musculus	268591	M. musculus	0.0	0.0	0.0	0.0	0.0	0.0	0.0	0.0	0.0	0.0	0.0	0.0	0.0	0.0	0.0	0.0	0.0	0.0	0.0	0.0
Lsr	54135	symbol	M. musculus	54135	M. musculus	0.0	0.0	0.0	0.0	0.0	0.0	0.0	1.0	0.0	0.0	0.0	0.0	0.0	0.0	0.0	0.0	0.0	0.0	0.0	0.0
AK034071						nan	nan	nan	nan	nan	nan	nan	nan	nan	nan	nan	nan	nan	nan	nan	nan	nan	nan	nan	nan
Atg9b	213948	symbol	M. musculus	213948	M. musculus	0.0	0.0	0.0	0.0	0.0	0.0	0.0	0.0	0.0	0.0	0.0	0.0	0.0	0.0	0.0	0.0	0.0	0.0	0.0	0.0
Nfe2	18022	symbol	M. musculus	18022	M. musculus	0.0	0.0	0.0	0.0	0.0	0.0	0.0	0.0	0.0	0.0	0.0	0.0	0.0	0.0	0.0	0.0	0.0	0.0	0.0	0.0
Dnaja4	58233	symbol	M. musculus	58233	M. musculus	0.0	0.0	0.0	1.0	0.0	0.0	0.0	0.0	0.0	0.0	0.0	0.0	0.0	0.0	0.0	0.0	0.0	0.0	0.0	0.0
Camk1d	227541	symbol	M. musculus	227541	M. musculus	0.0	0.0	0.0	0.0	0.0	0.0	0.0	0.0	0.0	0.0	0.0	0.0	0.0	0.0	0.0	0.0	0.0	0.0	0.0	0.0
Esr1	13982	symbol	M. musculus	13982	M. musculus	1.0	0.0	0.0	0.0	0.0	0.0	0.0	1.0	0.0	0.0	0.0	1.0	0.0	0.0	0.0	0.0	0.0	0.0	0.0	1.0
Fabp5	16592	symbol	M. musculus	16592	M. musculus	1.0	0.0	0.0	0.0	0.0	0.0	1.0	1.0	0.0	0.0	0.0	0.0	0.0	1.0	0.0	0.0	0.0	1.0	0.0	0.0
NAP114472-1						nan	nan	nan	nan	nan	nan	nan	nan	nan	nan	nan	nan	nan	nan	nan	nan	nan	nan	nan	nan
NAP111439-1						nan	nan	nan	nan	nan	nan	nan	nan	nan	nan	nan	nan	nan	nan	nan	nan	nan	nan	nan	nan
chr2						nan	nan	nan	nan	nan	nan	nan	nan	nan	nan	nan	nan	nan	nan	nan	nan	nan	nan	nan	nan
119697845-119719245_F						nan	nan	nan	nan	nan	nan	nan	nan	nan	nan	nan	nan	nan	nan	nan	nan	nan	nan	nan	nan
Syne4	233066	symbol	M. musculus	233066	M. musculus	0.0	0.0	0.0	0.0	0.0	0.0	0.0	0.0	0.0	0.0	0.0	0.0	0.0	0.0	0.0	0.0	0.0	0.0	0.0	0.0
2200002D01Rik	72275	symbol	M. musculus	72275	M. musculus	0.0	0.0	0.0	0.0	0.0	0.0	0.0	0.0	0.0	0.0	0.0	0.0	0.0	0.0	0.0	0.0	0.0	0.0	0.0	0.0
Dusp14	56405	symbol	M. musculus	56405	M. musculus	0.0	0.0	0.0	0.0	0.0	0.0	0.0	0.0	0.0	0.0	0.0	0.0	0.0	0.0	0.0	0.0	0.0	0.0	0.0	0.0
Aldoc	11676	symbol	M. musculus	11676	M. musculus	1.0	0.0	1.0	0.0	0.0	0.0	1.0	0.0	0.0	0.0	0.0	0.0	0.0	1.0	0.0	0.0	0.0	0.0	0.0	0.0
Slc23a1	20522	symbol	M. musculus	20522	M. musculus	0.0	0.0	0.0	0.0	0.0	0.0	0.0	0.0	0.0	0.0	0.0	0.0	0.0	0.0	0.0	0.0	0.0	1.0	0.0	0.0
Cobl	12808	symbol	M. musculus	12808	M. musculus	0.0	0.0	0.0	0.0	0.0	0.0	0.0	0.0	0.0	0.0	0.0	0.0	0.0	0.0	0.0	0.0	0.0	0.0	0.0	0.0
Il13ra1	16164	symbol	M. musculus	16164	M. musculus	0.0	0.0	0.0	0.0	0.0	0.0	0.0	0.0	0.0	0.0	0.0	0.0	0.0	0.0	0.0	0.0	0.0	0.0	0.0	0.0
Bag3	29810	symbol	M. musculus	29810	M. musculus	0.0	1.0	0.0	1.0	0.0	0.0	0.0	0.0	0.0	0.0	0.0	0.0	0.0	0.0	0.0	0.0	0.0	0.0	0.0	0.0
Slc7a4	224022	symbol	M. musculus	224022	M. musculus	0.0	0.0	0.0	0.0	0.0	0.0	0.0	0.0	0.0	0.0	0.0	0.0	0.0	0.0	0.0	0.0	0.0	1.0	0.0	0.0
Gsap	212167	symbol	M. musculus	212167	M. musculus	0.0	0.0	0.0	0.0	0.0	0.0	0.0	0.0	0.0	0.0	0.0	0.0	0.0	0.0	0.0	0.0	0.0	0.0	0.0	0.0
Acaca	107476	symbol	M. musculus	107476	M. musculus	1.0	0.0	1.0	0.0	1.0	0.0	1.0	0.0	0.0	0.0	0.0	0.0	0.0	0.0	1.0	0.0	0.0	0.0	0.0	0.0
NAP092820-001						nan	nan	nan	nan	nan	nan	nan	nan	nan	nan	nan	nan	nan	nan	nan	nan	nan	nan	nan	nan
Elovl6	170439	symbol	M. musculus	170439	M. musculus	1.0	0.0	1.0	0.0	1.0	0.0	1.0	0.0	1.0	0.0	0.0	0.0	0.0	0.0	0.0	0.0	0.0	0.0	0.0	0.0
Slc2a4	20528	symbol	M. musculus	20528	M. musculus	0.0	0.0	0.0	0.0	0.0	1.0	0.0	0.0	0.0	0.0	0.0	0.0	0.0	0.0	0.0	0.0	0.0	1.0	0.0	0.0
Thrsp	21835	symbol	M. musculus	21835	M. musculus	0.0	0.0	0.0	0.0	0.0	0.0	0.0	1.0	0.0	0.0	0.0	0.0	0.0	0.0	0.0	0.0	0.0	0.0	0.0	0.0
Cyp2c70	226105	symbol	M. musculus	226105	M. musculus	0.0	0.0	1.0	0.0	0.0	0.0	0.0	0.0	1.0	0.0	0.0	0.0	1.0	0.0	0.0	0.0	0.0	0.0	0.0	0.0
Sec61g	20335	symbol	M. musculus	20335	M. musculus	0.0	0.0	0.0	0.0	0.0	0.0	0.0	0.0	0.0	0.0	0.0	0.0	0.0	0.0	0.0	0.0	0.0	0.0	0.0	0.0
Pygl	110095	symbol	M. musculus	110095	M. musculus	0.0	0.0	0.0	0.0	0.0	1.0	1.0	0.0	0.0	0.0	0.0	0.0	0.0	1.0	0.0	0.0	0.0	0.0	0.0	0.0
Hcn3	15168	symbol	M. musculus	15168	M. musculus	0.0	0.0	0.0	0.0	0.0	0.0	0.0	0.0	0.0	0.0	0.0	0.0	0.0	0.0	0.0	0.0	0.0	0.0	0.0	0.0
Pklr	18770	symbol	M. musculus	18770	M. musculus	1.0	0.0	1.0	0.0	0.0	0.0	1.0	0.0	0.0	0.0	0.0	0.0	0.0	1.0	0.0	0.0	0.0	0.0	0.0	0.0
Khk	16548	symbol	M. musculus	16548	M. musculus	0.0	0.0	1.0	0.0	0.0	0.0	1.0	0.0	0.0	0.0	0.0	0.0	0.0	1.0	0.0	0.0	0.0	0.0	1.0	0.0
Lrrc28	67867	symbol	M. musculus	67867	M. musculus	0.0	0.0	0.0	0.0	0.0	0.0	0.0	0.0	0.0	0.0	0.0	0.0	0.0	0.0	0.0	0.0	0.0	0.0	0.0	0.0
Gpi1	14751	symbol	M. musculus	14751	M. musculus	1.0	0.0	1.0	0.0	0.0	0.0	1.0	1.0	0.0	0.0	0.0	0.0	0.0	1.0	0.0	0.0	0.0	0.0	1.0	0.0
Gck	103988	symbol	M. musculus	103988	M. musculus	0.0	0.0	1.0	0.0	0.0	0.0	1.0	1.0	0.0	0.0	0.0	1.0	0.0	1.0	1.0	0.0	0.0	0.0	1.0	0.0
Trmt61b	68789	symbol	M. musculus	68789	M. musculus	0.0	0.0	0.0	0.0	0.0	0.0	0.0	0.0	0.0	0.0	0.0	0.0	0.0	0.0	0.0	0.0	0.0	0.0	0.0	0.0
BC021614						nan	nan	nan	nan	nan	nan	nan	nan	nan	nan	nan	nan	nan	nan	nan	nan	nan	nan	nan	nan
Dapk2	13143	symbol	M. musculus	13143	M. musculus	0.0	0.0	0.0	0.0	0.0	0.0	0.0	0.0	0.0	0.0	0.0	0.0	0.0	0.0	0.0	0.0	0.0	0.0	0.0	0.0
Haao	107766	symbol	M. musculus	107766	M. musculus	1.0	0.0	1.0	0.0	0.0	0.0	1.0	0.0	0.0	0.0	0.0	0.0	0.0	1.0	0.0	0.0	0.0	0.0	0.0	0.0
Qdpr	110391	symbol	M. musculus	110391	M. musculus	1.0	0.0	0.0	0.0	0.0	0.0	0.0	0.0	0.0	0.0	0.0	0.0	0.0	0.0	0.0	0.0	0.0	0.0	0.0	0.0
Klk1b8	16624	symbol	M. musculus	16624	M. musculus	0.0	0.0	0.0	1.0	0.0	0.0	0.0	0.0	0.0	0.0	0.0	0.0	0.0	0.0	0.0	0.0	0.0	0.0	0.0	0.0
Gstm7	68312	symbol	M. musculus	68312	M. musculus	1.0	0.0	1.0	0.0	1.0	0.0	0.0	0.0	1.0	0.0	0.0	0.0	1.0	0.0	0.0	0.0	0.0	0.0	0.0	0.0
Ngfr	18053	symbol	M. musculus	18053	M. musculus	0.0	0.0	0.0	0.0	0.0	0.0	0.0	0.0	0.0	0.0	0.0	0.0	0.0	0.0	0.0	0.0	0.0	0.0	0.0	0.0
Klk1b26	16618	symbol	M. musculus	16618	M. musculus	0.0	0.0	0.0	1.0	0.0	0.0	0.0	0.0	0.0	0.0	0.0	0.0	0.0	0.0	0.0	0.0	0.0	0.0	0.0	0.0
Klk1b4	18048	symbol	M. musculus	18048	M. musculus	0.0	0.0	0.0	1.0	0.0	0.0	0.0	0.0	0.0	0.0	0.0	0.0	0.0	0.0	0.0	0.0	0.0	0.0	0.0	0.0
Egfbp2	13647	symbol	M. musculus	13647	M. musculus	0.0	0.0	0.0	1.0	0.0	0.0	0.0	0.0	0.0	0.0	0.0	0.0	0.0	0.0	0.0	0.0	0.0	0.0	0.0	0.0
Klk1b24	16617	symbol	M. musculus	16617	M. musculus	0.0	0.0	0.0	1.0	0.0	0.0	0.0	0.0	0.0	0.0	0.0	0.0	0.0	0.0	0.0	0.0	0.0	0.0	0.0	0.0
Klk1b5	16622	symbol	M. musculus	16622	M. musculus	0.0	0.0	0.0	1.0	0.0	0.0	0.0	0.0	0.0	0.0	0.0	0.0	0.0	0.0	0.0	0.0	0.0	0.0	0.0	0.0
Klk1	16612	symbol	M. musculus	16612	M. musculus	0.0	0.0	0.0	1.0	0.0	0.0	0.0	0.0	0.0	0.0	0.0	0.0	0.0	0.0	0.0	0.0	0.0	0.0	0.0	0.0
Ptgr1	67103	symbol	M. musculus	67103	M. musculus	0.0	0.0	1.0	0.0	0.0	0.0	0.0	0.0	1.0	0.0	0.0	0.0	0.0	0.0	0.0	0.0	0.0	0.0	0.0	0.0
Pdzk1ip1	67182	symbol	M. musculus	67182	M. musculus	0.0	0.0	0.0	0.0	0.0	0.0	0.0	0.0	0.0	0.0	0.0	0.0	0.0	0.0	0.0	0.0	0.0	0.0	0.0	0.0
Gm11437	628813	symbol	M. musculus	628813	M. musculus	0.0	0.0	0.0	0.0	0.0	0.0	0.0	0.0	0.0	0.0	0.0	0.0	0.0	0.0	0.0	0.0	0.0	0.0	0.0	0.0
Gamt	14431	symbol	M. musculus	14431	M. musculus	1.0	0.0	1.0	0.0	1.0	0.0	1.0	0.0	0.0	0.0	0.0	0.0	0.0	0.0	0.0	0.0	0.0	0.0	0.0	0.0
Suv420h2	232811	gene_synonym	M. musculus	232811	M. musculus	0.0	0.0	0.0	0.0	0.0	0.0	0.0	0.0	0.0	0.0	0.0	0.0	0.0	0.0	0.0	0.0	0.0	0.0	0.0	0.0
Prss8	76560	symbol	M. musculus	76560	M. musculus	0.0	0.0	0.0	0.0	0.0	0.0	0.0	0.0	0.0	0.0	0.0	0.0	0.0	0.0	0.0	0.0	0.0	0.0	0.0	0.0
Dock6	319899	symbol	M. musculus	319899	M. musculus	0.0	0.0	0.0	0.0	0.0	0.0	0.0	0.0	0.0	0.0	0.0	0.0	0.0	0.0	0.0	0.0	0.0	0.0	0.0	0.0
Gng11	66066	symbol	M. musculus	66066	M. musculus	0.0	0.0	0.0	0.0	0.0	0.0	0.0	0.0	0.0	0.0	0.0	0.0	0.0	0.0	0.0	0.0	0.0	0.0	0.0	0.0
Hmgcr	15357	symbol	M. musculus	15357	M. musculus	1.0	0.0	0.0	0.0	1.0	0.0	1.0	0.0	0.0	1.0	1.0	1.0	0.0	0.0	0.0	0.0	0.0	0.0	0.0	0.0
Hsbp1l1	66255	symbol	M. musculus	66255	M. musculus	0.0	0.0	0.0	0.0	0.0	0.0	0.0	0.0	0.0	0.0	0.0	0.0	0.0	0.0	0.0	0.0	0.0	0.0	0.0	0.0
Wisp1	22402	gene_synonym	M. musculus	22402	M. musculus	0.0	0.0	0.0	0.0	0.0	0.0	0.0	0.0	0.0	0.0	0.0	0.0	0.0	0.0	0.0	0.0	0.0	0.0	0.0	0.0
5033421B08Rik	75990	symbol	M. musculus	75990	M. musculus	0.0	0.0	0.0	0.0	0.0	0.0	0.0	0.0	0.0	0.0	0.0	0.0	0.0	0.0	0.0	0.0	0.0	0.0	0.0	0.0
chr5						nan	nan	nan	nan	nan	nan	nan	nan	nan	nan	nan	nan	nan	nan	nan	nan	nan	nan	nan	nan
125861675-125880125_R						nan	nan	nan	nan	nan	nan	nan	nan	nan	nan	nan	nan	nan	nan	nan	nan	nan	nan	nan	nan
Rab26os	75614	symbol	M. musculus	75614	M. musculus	0.0	0.0	0.0	0.0	0.0	0.0	0.0	0.0	0.0	0.0	0.0	0.0	0.0	0.0	0.0	0.0	0.0	0.0	0.0	0.0
Plet1	76509	symbol	M. musculus	76509	M. musculus	0.0	0.0	0.0	0.0	0.0	0.0	0.0	0.0	0.0	0.0	0.0	0.0	0.0	0.0	0.0	0.0	0.0	0.0	0.0	0.0
Blnk	17060	symbol	M. musculus	17060	M. musculus	0.0	0.0	0.0	0.0	0.0	0.0	0.0	0.0	0.0	0.0	0.0	0.0	0.0	0.0	0.0	0.0	0.0	0.0	0.0	0.0
Cib3	234421	symbol	M. musculus	234421	M. musculus	0.0	0.0	0.0	0.0	0.0	0.0	0.0	0.0	0.0	0.0	0.0	0.0	0.0	0.0	0.0	0.0	0.0	0.0	0.0	0.0
H2-Q1	15006	symbol	M. musculus	15006	M. musculus	0.0	0.0	0.0	0.0	0.0	0.0	0.0	0.0	0.0	0.0	0.0	0.0	0.0	0.0	0.0	0.0	0.0	0.0	0.0	0.0
Iqcg	69707	symbol	M. musculus	69707	M. musculus	0.0	0.0	0.0	0.0	0.0	0.0	0.0	0.0	0.0	0.0	0.0	0.0	0.0	0.0	0.0	0.0	0.0	0.0	0.0	0.0
Dntt	21673	symbol	M. musculus	21673	M. musculus	0.0	0.0	0.0	0.0	0.0	0.0	0.0	0.0	0.0	0.0	0.0	0.0	0.0	0.0	0.0	0.0	0.0	0.0	0.0	0.0
Lrtm1	319476	symbol	M. musculus	319476	M. musculus	0.0	0.0	0.0	0.0	0.0	0.0	0.0	0.0	0.0	0.0	0.0	0.0	0.0	0.0	0.0	0.0	0.0	0.0	0.0	0.0
Ntrk2	18212	symbol	M. musculus	18212	M. musculus	0.0	0.0	0.0	0.0	0.0	0.0	0.0	0.0	0.0	0.0	0.0	0.0	0.0	0.0	0.0	0.0	0.0	1.0	0.0	0.0
ENSMUST00000098589	100379146	ensembl_transcript_id	M. musculus	100379146	M. musculus	0.0	0.0	0.0	0.0	0.0	0.0	0.0	0.0	0.0	0.0	0.0	0.0	0.0	0.0	0.0	0.0	0.0	0.0	0.0	0.0
Trim7	94089	symbol	M. musculus	94089	M. musculus	0.0	0.0	0.0	0.0	0.0	0.0	0.0	0.0	0.0	0.0	0.0	0.0	0.0	0.0	0.0	0.0	0.0	0.0	0.0	0.0
Hmgcs1	208715	symbol	M. musculus	208715	M. musculus	1.0	0.0	0.0	0.0	1.0	0.0	1.0	0.0	0.0	1.0	1.0	0.0	0.0	0.0	0.0	0.0	0.0	0.0	0.0	0.0
Tlcd2	380712	symbol	M. musculus	380712	M. musculus	0.0	0.0	0.0	0.0	0.0	0.0	0.0	0.0	0.0	0.0	0.0	0.0	0.0	0.0	1.0	0.0	0.0	0.0	0.0	0.0
Gpam	14732	symbol	M. musculus	14732	M. musculus	1.0	0.0	1.0	0.0	1.0	0.0	1.0	1.0	0.0	0.0	0.0	0.0	0.0	0.0	1.0	0.0	0.0	0.0	0.0	0.0
LOC102636309	102636309	Gene_ID	M. musculus	102636309	M. musculus	0.0	0.0	0.0	0.0	0.0	0.0	0.0	0.0	0.0	0.0	0.0	0.0	0.0	0.0	0.0	0.0	0.0	0.0	0.0	0.0
Echdc1	52665	symbol	M. musculus	52665	M. musculus	0.0	0.0	1.0	0.0	0.0	0.0	0.0	0.0	0.0	0.0	0.0	0.0	0.0	0.0	0.0	0.0	0.0	0.0	0.0	0.0
Nsdhl	18194	symbol	M. musculus	18194	M. musculus	1.0	0.0	0.0	0.0	0.0	0.0	0.0	0.0	0.0	0.0	0.0	0.0	0.0	0.0	0.0	0.0	0.0	0.0	0.0	0.0
Rdh11	17252	symbol	M. musculus	17252	M. musculus	1.0	0.0	0.0	0.0	0.0	0.0	0.0	0.0	1.0	0.0	1.0	1.0	0.0	0.0	0.0	0.0	0.0	0.0	1.0	0.0
C330021F23Rik	546049	gene_synonym	M. musculus	546049	M. musculus	0.0	0.0	0.0	0.0	1.0	0.0	0.0	0.0	0.0	0.0	0.0	0.0	0.0	0.0	0.0	0.0	0.0	0.0	0.0	0.0
Paox	212503	symbol	M. musculus	212503	M. musculus	0.0	0.0	0.0	0.0	0.0	0.0	0.0	0.0	0.0	0.0	0.0	0.0	0.0	0.0	0.0	0.0	0.0	0.0	0.0	0.0
Acss2	60525	symbol	M. musculus	60525	M. musculus	1.0	0.0	1.0	0.0	1.0	0.0	1.0	0.0	0.0	0.0	0.0	0.0	0.0	0.0	0.0	0.0	0.0	0.0	0.0	0.0
1810008I18Rik	100503969	symbol	M. musculus	100503969	M. musculus	0.0	0.0	0.0	0.0	0.0	0.0	0.0	0.0	0.0	0.0	0.0	0.0	0.0	0.0	0.0	0.0	0.0	0.0	0.0	0.0
Gm29856	102631545	symbol	M. musculus	102631545	M. musculus	0.0	0.0	0.0	0.0	0.0	0.0	0.0	0.0	0.0	0.0	0.0	0.0	0.0	0.0	0.0	0.0	0.0	0.0	0.0	0.0
Acly	104112	symbol	M. musculus	104112	M. musculus	1.0	0.0	1.0	0.0	1.0	0.0	1.0	0.0	0.0	0.0	0.0	0.0	0.0	0.0	0.0	0.0	0.0	0.0	0.0	0.0
Lss	16987	symbol	M. musculus	16987	M. musculus	1.0	0.0	0.0	0.0	0.0	0.0	0.0	0.0	0.0	1.0	1.0	0.0	0.0	0.0	0.0	0.0	0.0	0.0	0.0	0.0
Alg12	223774	symbol	M. musculus	223774	M. musculus	0.0	0.0	0.0	0.0	0.0	1.0	0.0	0.0	0.0	0.0	0.0	0.0	0.0	0.0	0.0	0.0	0.0	0.0	0.0	0.0
Ldlr	16835	symbol	M. musculus	16835	M. musculus	1.0	0.0	0.0	0.0	1.0	0.0	0.0	1.0	0.0	0.0	1.0	0.0	0.0	0.0	1.0	0.0	0.0	0.0	0.0	0.0
chr14						nan	nan	nan	nan	nan	nan	nan	nan	nan	nan	nan	nan	nan	nan	nan	nan	nan	nan	nan	nan
26834450-26847000_R						nan	nan	nan	nan	nan	nan	nan	nan	nan	nan	nan	nan	nan	nan	nan	nan	nan	nan	nan	nan
Me1	17436	symbol	M. musculus	17436	M. musculus	0.0	0.0	1.0	0.0	0.0	0.0	1.0	1.0	0.0	0.0	0.0	0.0	0.0	1.0	0.0	0.0	0.0	0.0	1.0	0.0
NAP001637-001						nan	nan	nan	nan	nan	nan	nan	nan	nan	nan	nan	nan	nan	nan	nan	nan	nan	nan	nan	nan
Rassf6	73246	symbol	M. musculus	73246	M. musculus	0.0	0.0	0.0	0.0	0.0	0.0	0.0	0.0	0.0	0.0	0.0	0.0	0.0	0.0	0.0	0.0	0.0	0.0	0.0	0.0
Atp6v1g1	66290	symbol	M. musculus	66290	M. musculus	0.0	0.0	0.0	0.0	0.0	0.0	0.0	0.0	0.0	0.0	0.0	0.0	0.0	0.0	0.0	0.0	0.0	0.0	0.0	0.0
Rpia	19895	symbol	M. musculus	19895	M. musculus	0.0	0.0	0.0	0.0	0.0	0.0	1.0	0.0	0.0	0.0	0.0	0.0	0.0	1.0	0.0	0.0	0.0	0.0	1.0	0.0
AA879870						nan	nan	nan	nan	nan	nan	nan	nan	nan	nan	nan	nan	nan	nan	nan	nan	nan	nan	nan	nan
Ptk6	20459	symbol	M. musculus	20459	M. musculus	0.0	0.0	0.0	0.0	0.0	0.0	0.0	0.0	0.0	0.0	0.0	0.0	0.0	0.0	0.0	0.0	0.0	0.0	0.0	0.0
Pnpla5	75772	symbol	M. musculus	75772	M. musculus	0.0	0.0	0.0	0.0	0.0	0.0	0.0	0.0	0.0	0.0	0.0	0.0	0.0	0.0	1.0	0.0	0.0	0.0	0.0	0.0
Pnpla3	116939	symbol	M. musculus	116939	M. musculus	1.0	0.0	1.0	0.0	0.0	0.0	1.0	0.0	1.0	0.0	0.0	0.0	0.0	0.0	1.0	0.0	0.0	0.0	0.0	0.0
G6pdx	14381	symbol	M. musculus	14381	M. musculus	1.0	0.0	0.0	0.0	1.0	1.0	1.0	0.0	0.0	0.0	0.0	0.0	0.0	1.0	0.0	0.0	0.0	0.0	1.0	0.0
Ccdc69	52570	symbol	M. musculus	52570	M. musculus	0.0	0.0	0.0	0.0	0.0	0.0	0.0	0.0	0.0	0.0	0.0	0.0	0.0	0.0	0.0	0.0	0.0	0.0	0.0	0.0
Zfand4	67492	symbol	M. musculus	67492	M. musculus	0.0	0.0	0.0	0.0	0.0	0.0	0.0	0.0	0.0	0.0	0.0	0.0	0.0	0.0	0.0	0.0	0.0	0.0	0.0	0.0
Cyp51	13121	symbol	M. musculus	13121	M. musculus	1.0	0.0	0.0	0.0	0.0	0.0	0.0	0.0	0.0	0.0	0.0	0.0	0.0	0.0	0.0	0.0	0.0	0.0	0.0	0.0
Idi1	319554	symbol	M. musculus	319554	M. musculus	1.0	0.0	0.0	0.0	0.0	0.0	1.0	0.0	0.0	1.0	1.0	0.0	0.0	0.0	0.0	0.0	0.0	0.0	0.0	0.0
Aqp8	11833	symbol	M. musculus	11833	M. musculus	0.0	0.0	0.0	0.0	0.0	0.0	0.0	1.0	0.0	0.0	0.0	0.0	0.0	0.0	0.0	0.0	0.0	1.0	0.0	0.0
Pgd	110208	symbol	M. musculus	110208	M. musculus	1.0	0.0	1.0	0.0	0.0	0.0	1.0	0.0	0.0	0.0	0.0	0.0	0.0	1.0	0.0	0.0	0.0	0.0	1.0	0.0
chr1						nan	nan	nan	nan	nan	nan	nan	nan	nan	nan	nan	nan	nan	nan	nan	nan	nan	nan	nan	nan
59449275-59474025_F						nan	nan	nan	nan	nan	nan	nan	nan	nan	nan	nan	nan	nan	nan	nan	nan	nan	nan	nan	nan
Chrna4	11438	symbol	M. musculus	11438	M. musculus	0.0	0.0	0.0	0.0	0.0	0.0	0.0	0.0	0.0	0.0	0.0	0.0	0.0	0.0	0.0	0.0	0.0	0.0	0.0	0.0
Pstpip2	19201	symbol	M. musculus	19201	M. musculus	0.0	0.0	0.0	0.0	0.0	0.0	0.0	0.0	0.0	0.0	0.0	0.0	0.0	0.0	0.0	0.0	0.0	0.0	0.0	0.0
Pmvk	68603	symbol	M. musculus	68603	M. musculus	1.0	0.0	0.0	0.0	1.0	0.0	1.0	0.0	0.0	1.0	1.0	0.0	0.0	0.0	0.0	0.0	0.0	0.0	0.0	0.0
Rassf7	66985	symbol	M. musculus	66985	M. musculus	0.0	0.0	0.0	0.0	0.0	0.0	0.0	0.0	0.0	0.0	0.0	0.0	0.0	0.0	0.0	0.0	0.0	0.0	0.0	0.0
Fads1	76267	symbol	M. musculus	76267	M. musculus	1.0	0.0	1.0	0.0	0.0	0.0	0.0	0.0	1.0	0.0	0.0	0.0	0.0	0.0	0.0	0.0	0.0	0.0	0.0	0.0
Pcsk9	100102	symbol	M. musculus	100102	M. musculus	1.0	0.0	0.0	1.0	0.0	0.0	0.0	0.0	0.0	0.0	0.0	0.0	0.0	0.0	1.0	0.0	0.0	0.0	0.0	0.0
Mid1ip1	68041	symbol	M. musculus	68041	M. musculus	0.0	0.0	0.0	0.0	0.0	0.0	0.0	1.0	0.0	0.0	0.0	0.0	0.0	0.0	0.0	0.0	0.0	0.0	0.0	0.0
Fdps	110196	symbol	M. musculus	110196	M. musculus	1.0	0.0	0.0	0.0	0.0	0.0	1.0	1.0	0.0	1.0	1.0	0.0	0.0	0.0	0.0	0.0	0.0	0.0	0.0	0.0
NAP002856-002						nan	nan	nan	nan	nan	nan	nan	nan	nan	nan	nan	nan	nan	nan	nan	nan	nan	nan	nan	nan
ENSMUST00000177157	545826	ensembl_transcript_id	M. musculus	545826	M. musculus	0.0	0.0	0.0	0.0	0.0	0.0	0.0	0.0	0.0	0.0	0.0	0.0	0.0	0.0	0.0	0.0	0.0	0.0	0.0	0.0
CJ042244						nan	nan	nan	nan	nan	nan	nan	nan	nan	nan	nan	nan	nan	nan	nan	nan	nan	nan	nan	nan
Sqle	20775	symbol	M. musculus	20775	M. musculus	1.0	0.0	0.0	0.0	0.0	0.0	0.0	0.0	0.0	0.0	0.0	0.0	0.0	0.0	0.0	0.0	0.0	0.0	0.0	0.0
Fasn	14104	symbol	M. musculus	14104	M. musculus	1.0	0.0	1.0	0.0	1.0	0.0	1.0	0.0	0.0	0.0	0.0	0.0	0.0	0.0	0.0	0.0	0.0	0.0	0.0	0.0
Ihh	16147	symbol	M. musculus	16147	M. musculus	0.0	0.0	0.0	1.0	0.0	1.0	0.0	0.0	0.0	0.0	0.0	0.0	0.0	0.0	0.0	0.0	0.0	0.0	0.0	0.0
Srebf1	20787	symbol	M. musculus	20787	M. musculus	1.0	0.0	0.0	0.0	0.0	0.0	0.0	1.0	0.0	0.0	0.0	1.0	1.0	0.0	0.0	0.0	0.0	0.0	0.0	0.0
Kctd7	212919	symbol	M. musculus	212919	M. musculus	0.0	0.0	0.0	0.0	0.0	0.0	0.0	0.0	0.0	0.0	0.0	0.0	0.0	0.0	0.0	0.0	0.0	0.0	0.0	0.0
Sc5d	235293	symbol	M. musculus	235293	M. musculus	1.0	0.0	0.0	0.0	0.0	0.0	0.0	0.0	0.0	0.0	0.0	0.0	0.0	0.0	0.0	0.0	0.0	0.0	0.0	0.0
4732419C18Rik	100042484	symbol	M. musculus	100042484	M. musculus	0.0	0.0	0.0	0.0	0.0	0.0	0.0	0.0	0.0	0.0	0.0	0.0	0.0	0.0	0.0	0.0	0.0	0.0	0.0	0.0
Svil	225115	symbol	M. musculus	225115	M. musculus	0.0	0.0	0.0	0.0	0.0	0.0	0.0	0.0	0.0	0.0	0.0	0.0	0.0	0.0	0.0	0.0	0.0	0.0	0.0	0.0
AF039839						nan	nan	nan	nan	nan	nan	nan	nan	nan	nan	nan	nan	nan	nan	nan	nan	nan	nan	nan	nan
chr8						nan	nan	nan	nan	nan	nan	nan	nan	nan	nan	nan	nan	nan	nan	nan	nan	nan	nan	nan	nan
126268510-126290810_R						nan	nan	nan	nan	nan	nan	nan	nan	nan	nan	nan	nan	nan	nan	nan	nan	nan	nan	nan	nan
E130101M22						nan	nan	nan	nan	nan	nan	nan	nan	nan	nan	nan	nan	nan	nan	nan	nan	nan	nan	nan	nan
Gas2l3	237436	symbol	M. musculus	237436	M. musculus	0.0	0.0	0.0	0.0	0.0	0.0	0.0	0.0	0.0	0.0	0.0	0.0	0.0	0.0	0.0	0.0	0.0	0.0	0.0	0.0
Aacs	78894	symbol	M. musculus	78894	M. musculus	0.0	0.0	1.0	0.0	0.0	0.0	0.0	0.0	0.0	0.0	0.0	1.0	1.0	0.0	0.0	0.0	0.0	0.0	0.0	0.0
Tstd1	226654	symbol	M. musculus	226654	M. musculus	0.0	0.0	0.0	0.0	0.0	0.0	0.0	0.0	0.0	0.0	0.0	0.0	0.0	0.0	0.0	0.0	0.0	0.0	0.0	0.0
Rab23	19335	symbol	M. musculus	19335	M. musculus	0.0	0.0	0.0	0.0	0.0	0.0	1.0	0.0	0.0	0.0	0.0	0.0	0.0	1.0	0.0	0.0	0.0	0.0	0.0	0.0
Lactb2	212442	symbol	M. musculus	212442	M. musculus	0.0	0.0	0.0	0.0	0.0	0.0	0.0	0.0	0.0	0.0	0.0	0.0	0.0	0.0	0.0	0.0	0.0	0.0	0.0	0.0
Gm30692	102632684	symbol	M. musculus	102632684	M. musculus	0.0	0.0	0.0	0.0	0.0	0.0	0.0	0.0	0.0	0.0	0.0	0.0	0.0	0.0	0.0	0.0	0.0	0.0	0.0	0.0
Acacb	100705	symbol	M. musculus	100705	M. musculus	1.0	0.0	1.0	0.0	1.0	0.0	1.0	1.0	0.0	0.0	0.0	0.0	1.0	1.0	0.0	0.0	0.0	1.0	1.0	0.0
chr10						nan	nan	nan	nan	nan	nan	nan	nan	nan	nan	nan	nan	nan	nan	nan	nan	nan	nan	nan	nan
92547995-92556102_F						nan	nan	nan	nan	nan	nan	nan	nan	nan	nan	nan	nan	nan	nan	nan	nan	nan	nan	nan	nan
Slc25a44	229517	symbol	M. musculus	229517	M. musculus	0.0	0.0	0.0	0.0	0.0	0.0	0.0	0.0	0.0	0.0	0.0	0.0	0.0	0.0	0.0	0.0	0.0	1.0	0.0	0.0
Scd3	30049	symbol	M. musculus	30049	M. musculus	1.0	0.0	1.0	0.0	0.0	0.0	0.0	0.0	1.0	0.0	0.0	0.0	0.0	0.0	0.0	0.0	0.0	0.0	0.0	0.0
Oasl1	231655	symbol	M. musculus	231655	M. musculus	0.0	0.0	0.0	0.0	0.0	0.0	0.0	0.0	0.0	0.0	0.0	0.0	0.0	0.0	0.0	0.0	0.0	0.0	0.0	0.0
Msmo1	66234	symbol	M. musculus	66234	M. musculus	1.0	0.0	0.0	0.0	0.0	0.0	0.0	0.0	0.0	0.0	0.0	0.0	0.0	0.0	0.0	0.0	0.0	0.0	0.0	0.0
Gm16006	105245957	symbol	M. musculus	105245957	M. musculus	0.0	0.0	0.0	0.0	0.0	0.0	0.0	0.0	0.0	0.0	0.0	0.0	0.0	0.0	0.0	0.0	0.0	0.0	0.0	0.0
Fam114a1	68303	symbol	M. musculus	68303	M. musculus	0.0	0.0	0.0	0.0	0.0	0.0	0.0	0.0	0.0	0.0	0.0	0.0	0.0	0.0	0.0	0.0	0.0	0.0	0.0	0.0
Zfp870	240066	symbol	M. musculus	240066	M. musculus	0.0	0.0	0.0	0.0	0.0	0.0	0.0	0.0	0.0	0.0	0.0	0.0	0.0	0.0	0.0	0.0	0.0	0.0	0.0	0.0
Cxadr	13052	symbol	M. musculus	13052	M. musculus	0.0	0.0	0.0	0.0	0.0	0.0	0.0	0.0	0.0	0.0	0.0	0.0	0.0	0.0	0.0	0.0	0.0	0.0	0.0	0.0
A230050P20Rik	319278	gene_synonym	M. musculus	319278	M. musculus	0.0	0.0	0.0	0.0	0.0	0.0	0.0	0.0	0.0	0.0	0.0	0.0	0.0	0.0	0.0	0.0	0.0	0.0	0.0	0.0
Zfp646	233905	symbol	M. musculus	233905	M. musculus	0.0	0.0	0.0	0.0	0.0	0.0	0.0	0.0	0.0	0.0	0.0	0.0	0.0	0.0	0.0	0.0	0.0	0.0	0.0	0.0
Bcl3	12051	symbol	M. musculus	12051	M. musculus	0.0	0.0	0.0	0.0	0.0	0.0	0.0	0.0	0.0	0.0	0.0	0.0	0.0	0.0	0.0	0.0	0.0	0.0	0.0	0.0
Tjp2	21873	symbol	M. musculus	21873	M. musculus	0.0	0.0	0.0	0.0	0.0	0.0	0.0	0.0	0.0	0.0	0.0	0.0	0.0	0.0	0.0	0.0	0.0	0.0	0.0	0.0
Cldn1	12737	symbol	M. musculus	12737	M. musculus	0.0	0.0	0.0	0.0	0.0	0.0	0.0	0.0	0.0	0.0	0.0	0.0	0.0	0.0	0.0	0.0	0.0	0.0	0.0	0.0
Celsr1	12614	symbol	M. musculus	12614	M. musculus	0.0	0.0	0.0	0.0	0.0	0.0	0.0	0.0	0.0	0.0	0.0	0.0	0.0	0.0	0.0	0.0	0.0	0.0	0.0	0.0
Slc30a10	226781	symbol	M. musculus	226781	M. musculus	0.0	0.0	0.0	0.0	0.0	0.0	0.0	0.0	0.0	0.0	0.0	0.0	0.0	0.0	0.0	0.0	0.0	0.0	0.0	0.0
Ppil1	68816	symbol	M. musculus	68816	M. musculus	0.0	0.0	0.0	1.0	0.0	0.0	0.0	0.0	0.0	0.0	0.0	0.0	0.0	0.0	0.0	0.0	0.0	0.0	0.0	0.0
Insc	233752	symbol	M. musculus	233752	M. musculus	0.0	0.0	0.0	0.0	0.0	0.0	0.0	0.0	0.0	0.0	0.0	0.0	0.0	0.0	0.0	0.0	0.0	0.0	0.0	0.0
Kank2	235041	symbol	M. musculus	235041	M. musculus	0.0	0.0	0.0	0.0	0.0	0.0	0.0	0.0	0.0	0.0	0.0	0.0	0.0	0.0	0.0	0.0	0.0	0.0	0.0	0.0
Fam110a	73847	symbol	M. musculus	73847	M. musculus	0.0	0.0	0.0	0.0	0.0	0.0	0.0	0.0	0.0	0.0	0.0	0.0	0.0	0.0	0.0	0.0	0.0	0.0	0.0	0.0
Col27a1	373864	symbol	M. musculus	373864	M. musculus	0.0	0.0	0.0	0.0	0.0	0.0	0.0	0.0	0.0	0.0	0.0	0.0	0.0	0.0	0.0	0.0	0.0	0.0	0.0	0.0
Smim3	106878	symbol	M. musculus	106878	M. musculus	0.0	0.0	0.0	0.0	0.0	0.0	0.0	0.0	0.0	0.0	0.0	0.0	0.0	0.0	0.0	0.0	0.0	0.0	0.0	0.0
Fam20c	80752	symbol	M. musculus	80752	M. musculus	0.0	0.0	0.0	0.0	0.0	0.0	0.0	0.0	0.0	0.0	0.0	0.0	0.0	0.0	0.0	0.0	0.0	0.0	0.0	0.0
Pomk	74653	symbol	M. musculus	74653	M. musculus	0.0	0.0	0.0	0.0	0.0	1.0	0.0	0.0	0.0	0.0	0.0	0.0	0.0	1.0	0.0	0.0	0.0	0.0	0.0	0.0
Pdgfa	18590	symbol	M. musculus	18590	M. musculus	0.0	0.0	0.0	0.0	0.0	0.0	0.0	1.0	0.0	0.0	0.0	0.0	0.0	0.0	0.0	0.0	0.0	0.0	0.0	0.0
Anks4b	72074	symbol	M. musculus	72074	M. musculus	0.0	1.0	0.0	0.0	0.0	0.0	0.0	0.0	0.0	0.0	0.0	0.0	0.0	0.0	0.0	0.0	0.0	0.0	0.0	0.0
Nsmf	56876	symbol	M. musculus	56876	M. musculus	0.0	0.0	0.0	0.0	0.0	0.0	0.0	0.0	0.0	0.0	0.0	0.0	0.0	0.0	0.0	0.0	0.0	0.0	0.0	0.0
Smcr8	237782	symbol	M. musculus	237782	M. musculus	0.0	0.0	0.0	0.0	0.0	0.0	0.0	0.0	0.0	0.0	0.0	0.0	0.0	0.0	0.0	0.0	0.0	0.0	0.0	0.0
Hyou1	12282	symbol	M. musculus	12282	M. musculus	0.0	1.0	0.0	1.0	0.0	0.0	0.0	0.0	0.0	0.0	0.0	0.0	0.0	0.0	0.0	1.0	1.0	0.0	0.0	0.0
Utp14b	195434	symbol	M. musculus	195434	M. musculus	0.0	0.0	0.0	0.0	0.0	0.0	0.0	0.0	0.0	0.0	0.0	0.0	0.0	0.0	0.0	0.0	0.0	0.0	0.0	0.0
Swsap1	66962	symbol	M. musculus	66962	M. musculus	0.0	0.0	0.0	0.0	0.0	0.0	0.0	0.0	0.0	0.0	0.0	0.0	0.0	0.0	0.0	0.0	0.0	0.0	0.0	0.0
Iffo2	212632	symbol	M. musculus	212632	M. musculus	0.0	0.0	0.0	0.0	0.0	0.0	0.0	0.0	0.0	0.0	0.0	0.0	0.0	0.0	0.0	0.0	0.0	0.0	0.0	0.0
Mycn	18109	symbol	M. musculus	18109	M. musculus	0.0	0.0	0.0	0.0	0.0	0.0	0.0	0.0	0.0	0.0	0.0	0.0	0.0	0.0	0.0	0.0	0.0	0.0	0.0	0.0
N4bp3	212706	symbol	M. musculus	212706	M. musculus	0.0	0.0	0.0	0.0	0.0	0.0	0.0	0.0	0.0	0.0	0.0	0.0	0.0	0.0	0.0	0.0	0.0	0.0	0.0	0.0
Lzts2	226154	symbol	M. musculus	226154	M. musculus	0.0	0.0	0.0	0.0	0.0	0.0	0.0	0.0	0.0	0.0	0.0	0.0	0.0	0.0	0.0	0.0	0.0	0.0	0.0	0.0
Spns2	216892	symbol	M. musculus	216892	M. musculus	0.0	0.0	0.0	0.0	0.0	0.0	0.0	0.0	0.0	0.0	0.0	0.0	0.0	0.0	0.0	0.0	0.0	0.0	0.0	0.0
Gse1	382034	symbol	M. musculus	382034	M. musculus	0.0	0.0	0.0	0.0	0.0	0.0	0.0	0.0	0.0	0.0	0.0	0.0	0.0	0.0	0.0	0.0	0.0	0.0	0.0	0.0
Lgr5	14160	symbol	M. musculus	14160	M. musculus	0.0	0.0	0.0	0.0	0.0	0.0	0.0	0.0	0.0	0.0	0.0	0.0	0.0	0.0	0.0	0.0	0.0	0.0	0.0	0.0
Leap2	259301	symbol	M. musculus	259301	M. musculus	0.0	0.0	0.0	0.0	0.0	0.0	0.0	0.0	0.0	0.0	0.0	0.0	0.0	0.0	0.0	0.0	0.0	0.0	0.0	0.0
Leo1	235497	symbol	M. musculus	235497	M. musculus	0.0	0.0	0.0	0.0	0.0	0.0	0.0	0.0	0.0	0.0	0.0	0.0	0.0	0.0	0.0	0.0	0.0	0.0	0.0	0.0
Tmie	20776	symbol	M. musculus	20776	M. musculus	0.0	0.0	0.0	0.0	0.0	0.0	0.0	0.0	0.0	0.0	0.0	0.0	0.0	0.0	0.0	0.0	0.0	0.0	0.0	0.0
Rorc	19885	symbol	M. musculus	19885	M. musculus	0.0	0.0	0.0	0.0	0.0	0.0	0.0	1.0	0.0	0.0	0.0	0.0	1.0	0.0	0.0	0.0	0.0	0.0	0.0	0.0
S1pr5	94226	symbol	M. musculus	94226	M. musculus	0.0	0.0	0.0	0.0	0.0	0.0	0.0	0.0	0.0	0.0	0.0	0.0	0.0	0.0	0.0	0.0	0.0	0.0	0.0	0.0
ENSMUST00000071515	105246638	ensembl_transcript_id	M. musculus	105246638	M. musculus	0.0	0.0	0.0	0.0	0.0	0.0	0.0	0.0	0.0	0.0	0.0	0.0	0.0	0.0	0.0	0.0	0.0	0.0	0.0	0.0
ENSMUST00000120059	385356	ensembl_transcript_id	M. musculus	385356	M. musculus	0.0	0.0	0.0	0.0	0.0	0.0	0.0	0.0	0.0	0.0	0.0	0.0	0.0	0.0	0.0	0.0	0.0	0.0	0.0	0.0
Actg1	11465	symbol	M. musculus	11465	M. musculus	0.0	0.0	0.0	0.0	0.0	0.0	0.0	0.0	0.0	0.0	0.0	0.0	0.0	0.0	0.0	0.0	0.0	0.0	0.0	0.0
chr11						nan	nan	nan	nan	nan	nan	nan	nan	nan	nan	nan	nan	nan	nan	nan	nan	nan	nan	nan	nan
35805295-35817263_F						nan	nan	nan	nan	nan	nan	nan	nan	nan	nan	nan	nan	nan	nan	nan	nan	nan	nan	nan	nan
NAP112112-1						nan	nan	nan	nan	nan	nan	nan	nan	nan	nan	nan	nan	nan	nan	nan	nan	nan	nan	nan	nan
NAP111417-1						nan	nan	nan	nan	nan	nan	nan	nan	nan	nan	nan	nan	nan	nan	nan	nan	nan	nan	nan	nan
Nudcd1	67429	symbol	M. musculus	67429	M. musculus	0.0	0.0	0.0	0.0	0.0	0.0	0.0	0.0	0.0	0.0	0.0	0.0	0.0	0.0	0.0	0.0	0.0	0.0	0.0	0.0
Cys1	12879	symbol	M. musculus	12879	M. musculus	0.0	0.0	0.0	0.0	0.0	0.0	0.0	0.0	0.0	0.0	0.0	0.0	0.0	0.0	0.0	0.0	0.0	0.0	0.0	0.0
Oma1	67013	symbol	M. musculus	67013	M. musculus	0.0	0.0	0.0	1.0	0.0	0.0	0.0	0.0	0.0	0.0	0.0	0.0	0.0	1.0	0.0	0.0	0.0	0.0	0.0	0.0
Dnph1	381101	symbol	M. musculus	381101	M. musculus	1.0	0.0	0.0	0.0	1.0	1.0	1.0	0.0	0.0	0.0	0.0	0.0	0.0	1.0	0.0	0.0	0.0	0.0	0.0	0.0
Traf3	22031	symbol	M. musculus	22031	M. musculus	0.0	0.0	0.0	0.0	0.0	0.0	0.0	0.0	0.0	0.0	0.0	0.0	0.0	0.0	0.0	0.0	0.0	0.0	0.0	0.0
Snhg14	52480	symbol	M. musculus	52480	M. musculus	0.0	0.0	0.0	0.0	0.0	0.0	0.0	0.0	0.0	0.0	0.0	0.0	0.0	0.0	0.0	0.0	0.0	0.0	0.0	0.0
Mal2	105853	symbol	M. musculus	105853	M. musculus	0.0	0.0	0.0	0.0	0.0	0.0	0.0	0.0	0.0	0.0	0.0	0.0	0.0	0.0	0.0	0.0	0.0	0.0	0.0	0.0
Acsl4	50790	symbol	M. musculus	50790	M. musculus	1.0	0.0	1.0	0.0	1.0	0.0	1.0	1.0	1.0	0.0	0.0	1.0	0.0	0.0	0.0	0.0	0.0	1.0	0.0	0.0
Fgfr3	14184	symbol	M. musculus	14184	M. musculus	0.0	0.0	0.0	0.0	0.0	0.0	0.0	0.0	0.0	0.0	0.0	0.0	0.0	0.0	0.0	0.0	0.0	0.0	0.0	0.0
Tsen15	66637	symbol	M. musculus	66637	M. musculus	0.0	0.0	0.0	0.0	0.0	0.0	0.0	0.0	0.0	0.0	0.0	0.0	0.0	0.0	0.0	0.0	0.0	0.0	0.0	0.0
Hn1l	52009	gene_synonym	M. musculus	52009	M. musculus	0.0	0.0	0.0	0.0	0.0	0.0	0.0	0.0	0.0	0.0	0.0	0.0	0.0	0.0	0.0	0.0	0.0	0.0	0.0	0.0
Serpina10	217847	symbol	M. musculus	217847	M. musculus	0.0	0.0	0.0	0.0	0.0	0.0	0.0	0.0	0.0	0.0	0.0	0.0	0.0	0.0	0.0	0.0	0.0	0.0	0.0	0.0
Slc10a2	20494	symbol	M. musculus	20494	M. musculus	0.0	0.0	0.0	0.0	0.0	0.0	0.0	0.0	0.0	0.0	0.0	0.0	0.0	0.0	0.0	0.0	0.0	1.0	0.0	0.0
9130221J18Rik	20494	gene_synonym	M. musculus	20494	M. musculus	0.0	0.0	0.0	0.0	0.0	0.0	0.0	0.0	0.0	0.0	0.0	0.0	0.0	0.0	0.0	0.0	0.0	1.0	0.0	0.0
Tert	21752	symbol	M. musculus	21752	M. musculus	0.0	0.0	0.0	0.0	0.0	0.0	0.0	0.0	0.0	0.0	0.0	0.0	0.0	0.0	0.0	0.0	0.0	0.0	0.0	0.0
Cyp7a1	13122	symbol	M. musculus	13122	M. musculus	1.0	0.0	1.0	0.0	0.0	0.0	0.0	1.0	0.0	0.0	0.0	0.0	0.0	0.0	1.0	0.0	0.0	0.0	0.0	0.0
Rgs12	71729	symbol	M. musculus	71729	M. musculus	0.0	0.0	0.0	0.0	0.0	0.0	0.0	0.0	0.0	0.0	0.0	0.0	0.0	0.0	0.0	0.0	0.0	0.0	0.0	0.0
Stt3a	16430	symbol	M. musculus	16430	M. musculus	0.0	0.0	0.0	0.0	0.0	1.0	0.0	0.0	0.0	0.0	0.0	0.0	0.0	0.0	0.0	0.0	0.0	0.0	0.0	0.0
Nmral1	67824	symbol	M. musculus	67824	M. musculus	0.0	0.0	0.0	0.0	0.0	0.0	0.0	0.0	0.0	0.0	0.0	0.0	0.0	0.0	0.0	0.0	0.0	0.0	0.0	0.0
BC048546						nan	nan	nan	nan	nan	nan	nan	nan	nan	nan	nan	nan	nan	nan	nan	nan	nan	nan	nan	nan
Extl1	56219	symbol	M. musculus	56219	M. musculus	0.0	0.0	0.0	0.0	0.0	1.0	0.0	0.0	0.0	0.0	0.0	0.0	0.0	0.0	0.0	0.0	0.0	0.0	0.0	0.0
Erc2	238988	symbol	M. musculus	238988	M. musculus	0.0	0.0	0.0	0.0	0.0	0.0	0.0	0.0	0.0	0.0	0.0	0.0	0.0	0.0	0.0	0.0	0.0	0.0	0.0	0.0
Nudt22	68323	symbol	M. musculus	68323	M. musculus	0.0	0.0	0.0	0.0	0.0	0.0	0.0	0.0	0.0	0.0	0.0	0.0	0.0	0.0	0.0	0.0	0.0	0.0	0.0	0.0
Ppib	19035	symbol	M. musculus	19035	M. musculus	0.0	0.0	0.0	1.0	0.0	0.0	0.0	0.0	0.0	0.0	0.0	0.0	0.0	0.0	0.0	0.0	0.0	0.0	0.0	0.0
Cstf3	228410	symbol	M. musculus	228410	M. musculus	0.0	0.0	0.0	0.0	0.0	0.0	0.0	0.0	0.0	0.0	0.0	0.0	0.0	0.0	0.0	0.0	0.0	0.0	0.0	0.0
Otub2	68149	symbol	M. musculus	68149	M. musculus	0.0	0.0	0.0	0.0	0.0	0.0	0.0	0.0	0.0	0.0	0.0	0.0	0.0	0.0	0.0	0.0	0.0	0.0	0.0	0.0
Eef2k	13631	symbol	M. musculus	13631	M. musculus	0.0	0.0	0.0	0.0	0.0	0.0	0.0	0.0	0.0	0.0	0.0	0.0	0.0	0.0	0.0	0.0	0.0	0.0	0.0	0.0
Ttf2	74044	symbol	M. musculus	74044	M. musculus	0.0	0.0	0.0	0.0	0.0	0.0	0.0	0.0	0.0	0.0	0.0	0.0	0.0	0.0	0.0	0.0	0.0	0.0	0.0	0.0
Erlin1	226144	symbol	M. musculus	226144	M. musculus	1.0	1.0	0.0	0.0	0.0	0.0	0.0	1.0	0.0	0.0	0.0	0.0	0.0	0.0	0.0	0.0	0.0	0.0	0.0	0.0
Mblac2	72852	symbol	M. musculus	72852	M. musculus	0.0	0.0	1.0	0.0	0.0	0.0	0.0	0.0	0.0	0.0	0.0	0.0	0.0	0.0	0.0	0.0	0.0	0.0	0.0	0.0
Gm15998	100038411	symbol	M. musculus	100038411	M. musculus	0.0	0.0	0.0	0.0	0.0	0.0	0.0	0.0	0.0	0.0	0.0	0.0	0.0	0.0	0.0	0.0	0.0	0.0	0.0	0.0
Arhgef16	230972	symbol	M. musculus	230972	M. musculus	0.0	0.0	0.0	0.0	0.0	0.0	0.0	0.0	0.0	0.0	0.0	0.0	0.0	0.0	0.0	0.0	0.0	0.0	0.0	0.0
Parp3	235587	symbol	M. musculus	235587	M. musculus	0.0	0.0	0.0	0.0	0.0	0.0	0.0	0.0	0.0	0.0	0.0	0.0	0.0	0.0	0.0	0.0	0.0	0.0	0.0	0.0
Apex1	11792	symbol	M. musculus	11792	M. musculus	0.0	0.0	0.0	0.0	0.0	0.0	0.0	0.0	0.0	0.0	0.0	0.0	0.0	0.0	0.0	0.0	0.0	0.0	0.0	0.0
Edem1	192193	symbol	M. musculus	192193	M. musculus	0.0	1.0	0.0	0.0	0.0	1.0	0.0	0.0	0.0	0.0	0.0	0.0	0.0	1.0	0.0	0.0	0.0	0.0	0.0	0.0
Tirap	117149	symbol	M. musculus	117149	M. musculus	0.0	0.0	0.0	0.0	0.0	0.0	0.0	0.0	0.0	0.0	0.0	0.0	0.0	0.0	0.0	0.0	0.0	0.0	0.0	0.0
Csf1	12977	symbol	M. musculus	12977	M. musculus	0.0	0.0	0.0	0.0	0.0	0.0	0.0	0.0	0.0	0.0	0.0	0.0	0.0	0.0	0.0	0.0	0.0	0.0	0.0	0.0
Hltf	20585	symbol	M. musculus	20585	M. musculus	0.0	0.0	0.0	0.0	0.0	0.0	0.0	0.0	0.0	0.0	0.0	0.0	0.0	0.0	0.0	0.0	0.0	0.0	0.0	0.0
Tiam2	24001	symbol	M. musculus	24001	M. musculus	0.0	0.0	0.0	0.0	0.0	0.0	0.0	0.0	0.0	0.0	0.0	0.0	0.0	0.0	0.0	0.0	0.0	0.0	0.0	0.0
1810064F22Rik	69862	symbol	M. musculus	69862	M. musculus	0.0	0.0	0.0	0.0	0.0	0.0	0.0	0.0	0.0	0.0	0.0	0.0	0.0	0.0	0.0	0.0	0.0	0.0	0.0	0.0
Pter	19212	symbol	M. musculus	19212	M. musculus	0.0	0.0	0.0	0.0	1.0	0.0	0.0	0.0	0.0	0.0	0.0	0.0	0.0	0.0	0.0	0.0	0.0	0.0	0.0	0.0
Arhgap26	71302	symbol	M. musculus	71302	M. musculus	0.0	0.0	0.0	0.0	0.0	0.0	0.0	0.0	0.0	0.0	0.0	0.0	0.0	0.0	0.0	0.0	0.0	0.0	0.0	0.0
Hist2h3c1	15077	gene_synonym	M. musculus	15077	M. musculus	0.0	0.0	0.0	0.0	0.0	0.0	0.0	0.0	0.0	0.0	0.0	0.0	0.0	0.0	0.0	0.0	0.0	0.0	0.0	0.0
Hist2h3c2	97114	gene_synonym	M. musculus	97114	M. musculus	0.0	0.0	0.0	0.0	0.0	0.0	0.0	0.0	0.0	0.0	0.0	0.0	0.0	0.0	0.0	0.0	0.0	0.0	0.0	0.0
Cep85	70012	symbol	M. musculus	70012	M. musculus	0.0	0.0	0.0	0.0	0.0	0.0	0.0	0.0	0.0	0.0	0.0	0.0	0.0	0.0	0.0	0.0	0.0	0.0	0.0	0.0
Gm4402	100043380	symbol	M. musculus	100043380	M. musculus	0.0	0.0	0.0	0.0	0.0	0.0	0.0	0.0	0.0	0.0	0.0	0.0	0.0	0.0	0.0	0.0	0.0	0.0	0.0	0.0
Zfp322a	218100	symbol	M. musculus	218100	M. musculus	0.0	0.0	0.0	0.0	0.0	0.0	0.0	0.0	0.0	0.0	0.0	0.0	0.0	0.0	0.0	0.0	0.0	0.0	0.0	0.0
Mfsd6	98682	symbol	M. musculus	98682	M. musculus	0.0	0.0	0.0	0.0	0.0	0.0	0.0	0.0	0.0	0.0	0.0	0.0	0.0	0.0	0.0	0.0	0.0	0.0	0.0	0.0
Atf6b	12915	symbol	M. musculus	12915	M. musculus	0.0	1.0	0.0	0.0	0.0	0.0	0.0	0.0	0.0	0.0	0.0	0.0	0.0	0.0	0.0	0.0	1.0	0.0	0.0	0.0
Aimp2	231872	symbol	M. musculus	231872	M. musculus	0.0	0.0	0.0	0.0	0.0	0.0	0.0	0.0	0.0	0.0	0.0	0.0	0.0	0.0	0.0	0.0	0.0	0.0	0.0	0.0
Lifr	16880	symbol	M. musculus	16880	M. musculus	0.0	0.0	0.0	0.0	0.0	0.0	0.0	0.0	0.0	0.0	0.0	0.0	0.0	0.0	0.0	0.0	0.0	0.0	0.0	0.0
Kcp	333088	symbol	M. musculus	333088	M. musculus	0.0	0.0	0.0	0.0	0.0	0.0	0.0	0.0	0.0	0.0	0.0	0.0	0.0	0.0	0.0	0.0	0.0	0.0	0.0	0.0
ENSMUST00000184255	100416032	ensembl_transcript_id	M. musculus	100416032	M. musculus	0.0	0.0	0.0	0.0	0.0	0.0	0.0	0.0	0.0	0.0	0.0	0.0	0.0	0.0	0.0	0.0	0.0	0.0	0.0	0.0
Lrp2	14725	symbol	M. musculus	14725	M. musculus	1.0	0.0	0.0	0.0	0.0	0.0	0.0	0.0	0.0	0.0	0.0	0.0	0.0	0.0	0.0	0.0	0.0	1.0	0.0	0.0
ENSMUST00000189380	433221	ensembl_transcript_id	M. musculus	433221	M. musculus	0.0	0.0	0.0	0.0	0.0	0.0	0.0	0.0	0.0	0.0	0.0	0.0	0.0	0.0	0.0	0.0	0.0	0.0	0.0	0.0
Hist2h3b	319154	gene_synonym	M. musculus	319154	M. musculus	0.0	0.0	0.0	0.0	0.0	0.0	0.0	0.0	0.0	0.0	0.0	0.0	0.0	0.0	0.0	0.0	0.0	0.0	0.0	0.0
Hist1h3c	319148	gene_synonym	M. musculus	319148	M. musculus	0.0	0.0	0.0	0.0	0.0	0.0	0.0	0.0	0.0	0.0	0.0	0.0	0.0	0.0	0.0	0.0	0.0	0.0	0.0	0.0
Hsp90aa1	15519	symbol	M. musculus	15519	M. musculus	0.0	1.0	0.0	1.0	0.0	0.0	0.0	0.0	0.0	0.0	0.0	0.0	1.0	0.0	0.0	0.0	0.0	0.0	0.0	0.0
Hist1h2ag	319167	gene_synonym	M. musculus	319167	M. musculus	0.0	0.0	0.0	0.0	0.0	0.0	0.0	0.0	0.0	0.0	0.0	0.0	0.0	0.0	0.0	0.0	0.0	0.0	0.0	0.0
Hist1h2ao	665433	gene_synonym	M. musculus	665433	M. musculus	0.0	0.0	0.0	0.0	0.0	0.0	0.0	0.0	0.0	0.0	0.0	0.0	0.0	0.0	0.0	0.0	0.0	0.0	0.0	0.0
Gm9530	671336	symbol	M. musculus	671336	M. musculus	0.0	0.0	0.0	0.0	0.0	0.0	0.0	0.0	0.0	0.0	0.0	0.0	0.0	0.0	0.0	0.0	0.0	0.0	0.0	0.0
Hist1h2an	319170	gene_synonym	M. musculus	319170	M. musculus	0.0	0.0	0.0	0.0	0.0	0.0	0.0	0.0	0.0	0.0	0.0	0.0	0.0	0.0	0.0	0.0	0.0	0.0	0.0	0.0
Steap4	117167	symbol	M. musculus	117167	M. musculus	0.0	0.0	0.0	0.0	0.0	0.0	0.0	0.0	0.0	0.0	0.0	0.0	0.0	0.0	0.0	0.0	0.0	0.0	0.0	0.0
Dpy19l3	233115	symbol	M. musculus	233115	M. musculus	0.0	0.0	0.0	0.0	0.0	1.0	0.0	0.0	0.0	0.0	0.0	0.0	0.0	0.0	0.0	0.0	0.0	0.0	0.0	0.0
BC049987	115487218	symbol	M. musculus	115487218	M. musculus	0.0	0.0	0.0	0.0	0.0	0.0	0.0	0.0	0.0	0.0	0.0	0.0	0.0	0.0	0.0	0.0	0.0	0.0	0.0	0.0
Dhcr7	13360	symbol	M. musculus	13360	M. musculus	1.0	0.0	0.0	0.0	0.0	0.0	0.0	1.0	0.0	0.0	0.0	0.0	0.0	0.0	0.0	0.0	0.0	0.0	0.0	0.0
Trim14	74735	symbol	M. musculus	74735	M. musculus	0.0	0.0	0.0	0.0	0.0	0.0	0.0	0.0	0.0	0.0	0.0	0.0	0.0	0.0	0.0	0.0	0.0	0.0	0.0	0.0
Slc25a45	107375	symbol	M. musculus	107375	M. musculus	0.0	0.0	0.0	0.0	0.0	0.0	0.0	0.0	0.0	0.0	0.0	0.0	0.0	0.0	0.0	0.0	0.0	0.0	0.0	0.0
Cmah	12763	symbol	M. musculus	12763	M. musculus	0.0	0.0	0.0	0.0	1.0	0.0	1.0	0.0	0.0	0.0	0.0	0.0	0.0	0.0	0.0	0.0	0.0	0.0	0.0	0.0
Tmem86b	68255	symbol	M. musculus	68255	M. musculus	0.0	0.0	0.0	0.0	0.0	0.0	0.0	0.0	0.0	0.0	0.0	0.0	0.0	0.0	0.0	0.0	0.0	0.0	0.0	0.0
138570107-138632310_F						nan	nan	nan	nan	nan	nan	nan	nan	nan	nan	nan	nan	nan	nan	nan	nan	nan	nan	nan	nan
Irgm1	15944	symbol	M. musculus	15944	M. musculus	0.0	0.0	0.0	0.0	0.0	0.0	0.0	0.0	0.0	0.0	0.0	0.0	0.0	0.0	0.0	0.0	0.0	0.0	0.0	0.0
Sec22b	20333	symbol	M. musculus	20333	M. musculus	0.0	0.0	0.0	0.0	0.0	0.0	0.0	0.0	0.0	0.0	0.0	0.0	0.0	0.0	0.0	1.0	0.0	0.0	0.0	0.0
Arap1	69710	symbol	M. musculus	69710	M. musculus	0.0	0.0	0.0	0.0	0.0	0.0	0.0	0.0	0.0	0.0	0.0	0.0	0.0	0.0	0.0	0.0	0.0	0.0	0.0	0.0
Gm21286	102640145	symbol	M. musculus	102640145	M. musculus	0.0	0.0	0.0	0.0	0.0	0.0	0.0	0.0	0.0	0.0	0.0	0.0	0.0	0.0	0.0	0.0	0.0	0.0	0.0	0.0
Mup-ps12	100039019	symbol	M. musculus	100039019	M. musculus	0.0	0.0	0.0	0.0	0.0	0.0	0.0	0.0	0.0	0.0	0.0	0.0	0.0	0.0	0.0	0.0	0.0	0.0	0.0	0.0
chr6						nan	nan	nan	nan	nan	nan	nan	nan	nan	nan	nan	nan	nan	nan	nan	nan	nan	nan	nan	nan
91133122-91133347_R						nan	nan	nan	nan	nan	nan	nan	nan	nan	nan	nan	nan	nan	nan	nan	nan	nan	nan	nan	nan
Ces4a	234677	symbol	M. musculus	234677	M. musculus	0.0	0.0	0.0	0.0	0.0	0.0	0.0	0.0	0.0	0.0	0.0	0.0	0.0	0.0	0.0	0.0	0.0	0.0	0.0	0.0
Ddc	13195	symbol	M. musculus	13195	M. musculus	0.0	0.0	0.0	0.0	0.0	0.0	0.0	0.0	0.0	0.0	0.0	0.0	0.0	0.0	0.0	0.0	0.0	0.0	0.0	0.0
Ahcyl2	74340	symbol	M. musculus	74340	M. musculus	0.0	0.0	0.0	0.0	1.0	0.0	0.0	0.0	0.0	0.0	0.0	0.0	0.0	0.0	0.0	0.0	0.0	0.0	0.0	0.0
Mettl20	320204	gene_synonym	M. musculus	320204	M. musculus	0.0	0.0	0.0	0.0	0.0	0.0	0.0	1.0	0.0	0.0	0.0	0.0	0.0	0.0	0.0	0.0	0.0	0.0	0.0	0.0
Camkk2	207565	symbol	M. musculus	207565	M. musculus	0.0	0.0	0.0	0.0	0.0	0.0	0.0	0.0	0.0	0.0	0.0	0.0	0.0	0.0	0.0	0.0	0.0	0.0	0.0	0.0
A_55_P2560209						nan	nan	nan	nan	nan	nan	nan	nan	nan	nan	nan	nan	nan	nan	nan	nan	nan	nan	nan	nan
Bglap2	12097	symbol	M. musculus	12097	M. musculus	0.0	0.0	0.0	0.0	0.0	0.0	0.0	1.0	0.0	0.0	0.0	1.0	0.0	0.0	0.0	0.0	0.0	0.0	0.0	0.0
Bglap3	12095	symbol	M. musculus	12095	M. musculus	0.0	0.0	0.0	0.0	0.0	0.0	0.0	0.0	0.0	0.0	0.0	0.0	0.0	0.0	0.0	0.0	0.0	0.0	0.0	0.0
Neb	17996	symbol	M. musculus	17996	M. musculus	0.0	0.0	0.0	0.0	0.0	0.0	0.0	0.0	0.0	0.0	0.0	0.0	0.0	0.0	0.0	0.0	0.0	0.0	0.0	0.0
Irf5	27056	symbol	M. musculus	27056	M. musculus	0.0	0.0	0.0	0.0	0.0	0.0	0.0	0.0	0.0	0.0	0.0	0.0	0.0	0.0	0.0	0.0	0.0	0.0	0.0	0.0
Pdia5	72599	symbol	M. musculus	72599	M. musculus	0.0	0.0	0.0	1.0	0.0	0.0	0.0	0.0	0.0	0.0	0.0	0.0	0.0	0.0	0.0	0.0	0.0	0.0	0.0	0.0
BG086592						nan	nan	nan	nan	nan	nan	nan	nan	nan	nan	nan	nan	nan	nan	nan	nan	nan	nan	nan	nan
Tgm1	21816	symbol	M. musculus	21816	M. musculus	0.0	0.0	0.0	0.0	0.0	0.0	0.0	0.0	0.0	0.0	0.0	0.0	0.0	0.0	0.0	0.0	0.0	0.0	0.0	0.0
Rfc5	72151	symbol	M. musculus	72151	M. musculus	0.0	0.0	0.0	0.0	0.0	0.0	0.0	0.0	0.0	0.0	0.0	0.0	0.0	0.0	0.0	0.0	0.0	0.0	0.0	0.0
Egfr	13649	symbol	M. musculus	13649	M. musculus	0.0	0.0	0.0	0.0	0.0	0.0	0.0	0.0	0.0	0.0	0.0	1.0	0.0	0.0	0.0	0.0	0.0	0.0	0.0	0.0
N6amt2	68043	gene_synonym	M. musculus	68043	M. musculus	0.0	0.0	0.0	0.0	0.0	0.0	0.0	0.0	0.0	0.0	0.0	0.0	0.0	0.0	0.0	0.0	0.0	0.0	0.0	0.0
Nhlrc1	105193	symbol	M. musculus	105193	M. musculus	0.0	1.0	0.0	0.0	0.0	0.0	0.0	0.0	0.0	0.0	0.0	0.0	0.0	1.0	0.0	0.0	0.0	0.0	0.0	0.0
Ttbk1	106763	symbol	M. musculus	106763	M. musculus	0.0	0.0	0.0	0.0	0.0	0.0	0.0	0.0	0.0	0.0	0.0	0.0	0.0	0.0	0.0	0.0	0.0	0.0	0.0	0.0
A_55_P2124065						nan	nan	nan	nan	nan	nan	nan	nan	nan	nan	nan	nan	nan	nan	nan	nan	nan	nan	nan	nan
Ifi47	15953	symbol	M. musculus	15953	M. musculus	0.0	0.0	0.0	0.0	0.0	0.0	0.0	0.0	0.0	0.0	0.0	0.0	0.0	0.0	0.0	0.0	0.0	0.0	0.0	0.0
Adipor2	68465	symbol	M. musculus	68465	M. musculus	0.0	0.0	1.0	0.0	0.0	0.0	0.0	0.0	0.0	0.0	0.0	0.0	1.0	0.0	0.0	0.0	0.0	0.0	0.0	0.0
Tjp3	27375	symbol	M. musculus	27375	M. musculus	0.0	0.0	0.0	0.0	0.0	0.0	0.0	0.0	0.0	0.0	0.0	0.0	0.0	0.0	0.0	0.0	0.0	0.0	0.0	0.0
Pde9a	18585	symbol	M. musculus	18585	M. musculus	0.0	0.0	0.0	0.0	0.0	0.0	1.0	0.0	0.0	0.0	0.0	0.0	0.0	1.0	0.0	0.0	0.0	0.0	0.0	0.0
Irgq	210146	symbol	M. musculus	210146	M. musculus	0.0	0.0	0.0	0.0	0.0	0.0	0.0	0.0	0.0	0.0	0.0	0.0	0.0	0.0	0.0	0.0	0.0	0.0	0.0	0.0
Shroom1	71774	symbol	M. musculus	71774	M. musculus	0.0	0.0	0.0	0.0	0.0	0.0	0.0	0.0	0.0	0.0	0.0	0.0	0.0	0.0	0.0	0.0	0.0	0.0	0.0	0.0
Ggt6	71522	symbol	M. musculus	71522	M. musculus	0.0	0.0	0.0	0.0	1.0	0.0	1.0	0.0	0.0	0.0	0.0	0.0	0.0	0.0	0.0	0.0	0.0	0.0	0.0	0.0
Jmjd4	194952	symbol	M. musculus	194952	M. musculus	0.0	0.0	0.0	0.0	0.0	0.0	0.0	0.0	0.0	0.0	0.0	0.0	0.0	0.0	0.0	0.0	0.0	0.0	0.0	0.0
Ajuba	16475	symbol	M. musculus	16475	M. musculus	1.0	0.0	0.0	0.0	0.0	0.0	1.0	0.0	0.0	0.0	0.0	0.0	0.0	0.0	0.0	0.0	0.0	0.0	0.0	0.0
Gata4	14463	symbol	M. musculus	14463	M. musculus	0.0	0.0	0.0	0.0	0.0	0.0	0.0	0.0	0.0	0.0	0.0	0.0	1.0	0.0	0.0	0.0	0.0	0.0	0.0	0.0
Inhba	16323	symbol	M. musculus	16323	M. musculus	1.0	0.0	0.0	0.0	0.0	0.0	0.0	0.0	1.0	0.0	0.0	1.0	0.0	0.0	0.0	0.0	0.0	0.0	0.0	1.0
9530076L18						nan	nan	nan	nan	nan	nan	nan	nan	nan	nan	nan	nan	nan	nan	nan	nan	nan	nan	nan	nan
A530001N23Rik	328265	symbol	M. musculus	328265	M. musculus	0.0	0.0	0.0	0.0	0.0	0.0	0.0	0.0	0.0	0.0	0.0	0.0	0.0	0.0	0.0	0.0	0.0	0.0	0.0	0.0
NAP070997-1						nan	nan	nan	nan	nan	nan	nan	nan	nan	nan	nan	nan	nan	nan	nan	nan	nan	nan	nan	nan
Als2	74018	symbol	M. musculus	74018	M. musculus	0.0	0.0	0.0	0.0	0.0	0.0	0.0	0.0	0.0	0.0	0.0	0.0	0.0	0.0	0.0	0.0	0.0	0.0	0.0	0.0
Trim13	66597	symbol	M. musculus	66597	M. musculus	0.0	1.0	0.0	0.0	0.0	0.0	0.0	0.0	0.0	0.0	0.0	0.0	0.0	0.0	0.0	0.0	0.0	0.0	0.0	0.0
ENSMUST00000180541						nan	nan	nan	nan	nan	nan	nan	nan	nan	nan	nan	nan	nan	nan	nan	nan	nan	nan	nan	nan
Gstm5	14866	symbol	M. musculus	14866	M. musculus	0.0	0.0	0.0	0.0	1.0	0.0	0.0	0.0	0.0	0.0	0.0	0.0	1.0	0.0	0.0	0.0	0.0	0.0	0.0	0.0
Traf3ip2	103213	symbol	M. musculus	103213	M. musculus	0.0	0.0	0.0	0.0	0.0	0.0	0.0	0.0	0.0	0.0	0.0	0.0	1.0	0.0	0.0	0.0	0.0	0.0	0.0	0.0
Sigmar1	18391	symbol	M. musculus	18391	M. musculus	0.0	0.0	0.0	0.0	0.0	0.0	0.0	0.0	0.0	0.0	0.0	0.0	0.0	0.0	0.0	0.0	0.0	0.0	0.0	0.0
158169020-158191295_R						nan	nan	nan	nan	nan	nan	nan	nan	nan	nan	nan	nan	nan	nan	nan	nan	nan	nan	nan	nan
Dnmt3b	13436	symbol	M. musculus	13436	M. musculus	0.0	0.0	0.0	0.0	0.0	0.0	0.0	0.0	0.0	0.0	0.0	0.0	0.0	0.0	0.0	0.0	0.0	0.0	0.0	0.0
Ppm1f	68606	symbol	M. musculus	68606	M. musculus	0.0	0.0	0.0	0.0	0.0	0.0	0.0	0.0	0.0	0.0	0.0	0.0	1.0	0.0	0.0	0.0	0.0	0.0	0.0	0.0
Atic	108147	symbol	M. musculus	108147	M. musculus	0.0	0.0	0.0	0.0	1.0	1.0	1.0	0.0	0.0	0.0	0.0	0.0	0.0	1.0	0.0	0.0	0.0	0.0	0.0	0.0
Ethe1	66071	symbol	M. musculus	66071	M. musculus	0.0	0.0	0.0	0.0	1.0	0.0	0.0	0.0	0.0	0.0	0.0	0.0	0.0	0.0	0.0	0.0	0.0	0.0	0.0	0.0
Gm17753	654469	symbol	M. musculus	654469	M. musculus	0.0	0.0	0.0	0.0	0.0	0.0	0.0	0.0	0.0	0.0	0.0	0.0	0.0	0.0	0.0	0.0	0.0	0.0	0.0	0.0
Rfxank	19727	symbol	M. musculus	19727	M. musculus	0.0	0.0	0.0	0.0	0.0	0.0	0.0	0.0	0.0	0.0	0.0	0.0	0.0	0.0	0.0	0.0	0.0	0.0	0.0	0.0
A_66_P111844						nan	nan	nan	nan	nan	nan	nan	nan	nan	nan	nan	nan	nan	nan	nan	nan	nan	nan	nan	nan
ENSMUST00000170597	100416276	ensembl_transcript_id	M. musculus	100416276	M. musculus	0.0	0.0	0.0	0.0	0.0	0.0	0.0	0.0	0.0	0.0	0.0	0.0	0.0	0.0	0.0	0.0	0.0	0.0	0.0	0.0
3110045C21Rik	67303	symbol	M. musculus	67303	M. musculus	0.0	0.0	0.0	0.0	0.0	0.0	0.0	0.0	0.0	0.0	0.0	0.0	0.0	0.0	0.0	0.0	0.0	0.0	0.0	0.0
Zfp932	69504	symbol	M. musculus	69504	M. musculus	0.0	0.0	0.0	0.0	0.0	0.0	0.0	0.0	0.0	0.0	0.0	0.0	0.0	0.0	0.0	0.0	0.0	0.0	0.0	0.0
Ovol3	381867	symbol	M. musculus	381867	M. musculus	0.0	0.0	0.0	0.0	0.0	0.0	0.0	0.0	0.0	0.0	0.0	0.0	0.0	0.0	0.0	0.0	0.0	0.0	0.0	0.0
TC1676895						nan	nan	nan	nan	nan	nan	nan	nan	nan	nan	nan	nan	nan	nan	nan	nan	nan	nan	nan	nan
Uggt1	320011	symbol	M. musculus	320011	M. musculus	0.0	0.0	0.0	0.0	0.0	1.0	1.0	0.0	0.0	0.0	0.0	0.0	0.0	0.0	0.0	0.0	0.0	0.0	0.0	0.0
P4ha2	18452	symbol	M. musculus	18452	M. musculus	0.0	0.0	0.0	0.0	1.0	0.0	0.0	0.0	0.0	0.0	0.0	0.0	0.0	0.0	0.0	0.0	0.0	0.0	0.0	0.0
Nuak2	74137	symbol	M. musculus	74137	M. musculus	0.0	0.0	0.0	0.0	0.0	0.0	0.0	0.0	0.0	0.0	0.0	0.0	0.0	0.0	0.0	0.0	0.0	0.0	0.0	0.0
Sec11c	66286	symbol	M. musculus	66286	M. musculus	0.0	0.0	0.0	1.0	0.0	0.0	0.0	0.0	0.0	0.0	0.0	0.0	0.0	0.0	0.0	0.0	0.0	0.0	0.0	0.0
chr17						nan	nan	nan	nan	nan	nan	nan	nan	nan	nan	nan	nan	nan	nan	nan	nan	nan	nan	nan	nan
95255725-95272425_R						nan	nan	nan	nan	nan	nan	nan	nan	nan	nan	nan	nan	nan	nan	nan	nan	nan	nan	nan	nan
Sgpl1	20397	symbol	M. musculus	20397	M. musculus	1.0	0.0	1.0	0.0	1.0	0.0	0.0	0.0	0.0	0.0	0.0	1.0	0.0	0.0	0.0	0.0	0.0	0.0	0.0	1.0
Cars	27267	gene_synonym	M. musculus	27267	M. musculus	0.0	0.0	0.0	0.0	0.0	0.0	0.0	0.0	0.0	0.0	0.0	0.0	0.0	0.0	0.0	0.0	0.0	0.0	0.0	0.0
Rnf43	207742	symbol	M. musculus	207742	M. musculus	0.0	0.0	0.0	0.0	0.0	0.0	0.0	0.0	0.0	0.0	0.0	0.0	0.0	0.0	0.0	0.0	0.0	0.0	0.0	0.0
CB566291						nan	nan	nan	nan	nan	nan	nan	nan	nan	nan	nan	nan	nan	nan	nan	nan	nan	nan	nan	nan
Ttc39c	72747	symbol	M. musculus	72747	M. musculus	0.0	0.0	0.0	0.0	0.0	0.0	0.0	0.0	0.0	0.0	0.0	0.0	0.0	0.0	0.0	0.0	0.0	0.0	0.0	0.0
S1pr1	13609	symbol	M. musculus	13609	M. musculus	0.0	0.0	0.0	0.0	0.0	0.0	0.0	0.0	0.0	0.0	0.0	0.0	0.0	0.0	0.0	0.0	0.0	0.0	0.0	0.0
Gm6484	624219	gene_synonym	M. musculus	624219	M. musculus	0.0	0.0	0.0	0.0	0.0	0.0	0.0	1.0	0.0	0.0	0.0	0.0	0.0	0.0	1.0	0.0	0.0	0.0	0.0	0.0
Derl2	116891	symbol	M. musculus	116891	M. musculus	0.0	1.0	0.0	0.0	0.0	0.0	0.0	0.0	0.0	0.0	0.0	0.0	0.0	0.0	0.0	0.0	0.0	0.0	0.0	0.0
Car3	12350	symbol	M. musculus	12350	M. musculus	0.0	0.0	0.0	0.0	0.0	0.0	0.0	0.0	0.0	0.0	0.0	0.0	0.0	0.0	0.0	0.0	0.0	0.0	0.0	0.0
Tnfaip2	21928	symbol	M. musculus	21928	M. musculus	0.0	0.0	0.0	0.0	0.0	0.0	0.0	0.0	0.0	0.0	0.0	0.0	0.0	0.0	0.0	0.0	0.0	0.0	0.0	0.0
C2cd5	74741	symbol	M. musculus	74741	M. musculus	0.0	0.0	0.0	0.0	0.0	0.0	0.0	0.0	0.0	0.0	0.0	0.0	0.0	0.0	0.0	0.0	0.0	0.0	0.0	0.0
Cyb5r3	109754	symbol	M. musculus	109754	M. musculus	1.0	0.0	0.0	0.0	0.0	0.0	0.0	0.0	0.0	0.0	0.0	0.0	0.0	0.0	0.0	0.0	0.0	0.0	0.0	0.0
Gm1943	384864	symbol	M. musculus	384864	M. musculus	0.0	0.0	0.0	0.0	0.0	0.0	0.0	0.0	0.0	0.0	0.0	0.0	0.0	0.0	0.0	0.0	0.0	0.0	0.0	0.0
66216675-66234475_R						nan	nan	nan	nan	nan	nan	nan	nan	nan	nan	nan	nan	nan	nan	nan	nan	nan	nan	nan	nan
Mlh1	17350	symbol	M. musculus	17350	M. musculus	0.0	0.0	0.0	0.0	0.0	0.0	0.0	0.0	0.0	0.0	0.0	0.0	0.0	0.0	0.0	0.0	0.0	0.0	0.0	0.0
Dexi	58239	symbol	M. musculus	58239	M. musculus	0.0	0.0	0.0	0.0	0.0	0.0	0.0	0.0	0.0	0.0	0.0	0.0	0.0	0.0	0.0	0.0	0.0	0.0	0.0	0.0
Acta2	11475	symbol	M. musculus	11475	M. musculus	0.0	0.0	0.0	0.0	0.0	0.0	0.0	0.0	0.0	0.0	0.0	0.0	0.0	0.0	0.0	0.0	0.0	0.0	0.0	0.0
Ugt2b1	71773	symbol	M. musculus	71773	M. musculus	1.0	0.0	0.0	0.0	0.0	0.0	0.0	0.0	0.0	0.0	0.0	1.0	1.0	0.0	0.0	0.0	0.0	0.0	0.0	0.0
C730027H18Rik	319572	symbol	M. musculus	319572	M. musculus	0.0	0.0	0.0	0.0	0.0	0.0	0.0	0.0	0.0	0.0	0.0	0.0	0.0	0.0	0.0	0.0	0.0	0.0	0.0	0.0
Sil1	81500	symbol	M. musculus	81500	M. musculus	0.0	0.0	0.0	0.0	0.0	0.0	0.0	0.0	0.0	0.0	0.0	0.0	0.0	0.0	0.0	0.0	0.0	0.0	0.0	0.0
Zbtb7c	207259	symbol	M. musculus	207259	M. musculus	0.0	0.0	0.0	0.0	0.0	0.0	0.0	0.0	0.0	0.0	0.0	0.0	0.0	0.0	0.0	0.0	0.0	0.0	0.0	0.0
Atxn1	20238	symbol	M. musculus	20238	M. musculus	0.0	0.0	0.0	0.0	0.0	0.0	0.0	0.0	0.0	0.0	0.0	0.0	0.0	0.0	0.0	0.0	0.0	0.0	0.0	0.0
Tfrc	22042	symbol	M. musculus	22042	M. musculus	0.0	0.0	0.0	0.0	0.0	0.0	0.0	0.0	0.0	0.0	0.0	0.0	1.0	0.0	0.0	0.0	0.0	0.0	0.0	0.0
Primpol	408022	symbol	M. musculus	408022	M. musculus	0.0	0.0	0.0	0.0	0.0	0.0	0.0	0.0	0.0	0.0	0.0	0.0	0.0	0.0	0.0	0.0	0.0	0.0	0.0	0.0
Gm35933	102639678	symbol	M. musculus	102639678	M. musculus	0.0	0.0	0.0	0.0	0.0	0.0	0.0	0.0	0.0	0.0	0.0	0.0	0.0	0.0	0.0	0.0	0.0	0.0	0.0	0.0
Ampd2	109674	symbol	M. musculus	109674	M. musculus	0.0	0.0	0.0	0.0	0.0	1.0	1.0	0.0	0.0	0.0	0.0	0.0	0.0	1.0	1.0	0.0	0.0	0.0	0.0	0.0
Sgsm1	52850	symbol	M. musculus	52850	M. musculus	0.0	0.0	0.0	0.0	0.0	0.0	0.0	0.0	0.0	0.0	0.0	0.0	0.0	0.0	0.0	0.0	0.0	0.0	0.0	0.0
135956616-135957485_R						nan	nan	nan	nan	nan	nan	nan	nan	nan	nan	nan	nan	nan	nan	nan	nan	nan	nan	nan	nan
Omp	18378	symbol	M. musculus	18378	M. musculus	0.0	0.0	0.0	0.0	0.0	0.0	0.0	0.0	0.0	0.0	0.0	0.0	0.0	0.0	0.0	0.0	0.0	0.0	0.0	0.0
Nrg1	211323	symbol	M. musculus	211323	M. musculus	0.0	0.0	0.0	0.0	0.0	0.0	0.0	0.0	0.0	0.0	0.0	1.0	0.0	0.0	0.0	0.0	0.0	0.0	0.0	0.0
Nucb2	53322	symbol	M. musculus	53322	M. musculus	0.0	0.0	0.0	0.0	0.0	0.0	0.0	1.0	0.0	0.0	0.0	1.0	0.0	0.0	0.0	0.0	0.0	0.0	0.0	0.0
NAP102481-1						nan	nan	nan	nan	nan	nan	nan	nan	nan	nan	nan	nan	nan	nan	nan	nan	nan	nan	nan	nan
Ergic1	67458	symbol	M. musculus	67458	M. musculus	0.0	0.0	0.0	0.0	0.0	0.0	0.0	0.0	0.0	0.0	0.0	0.0	0.0	0.0	0.0	1.0	0.0	0.0	0.0	0.0
Edem2	108687	symbol	M. musculus	108687	M. musculus	0.0	1.0	0.0	0.0	0.0	1.0	0.0	0.0	0.0	0.0	0.0	0.0	0.0	1.0	0.0	0.0	0.0	0.0	0.0	0.0
Fcrl5	329693	symbol	M. musculus	329693	M. musculus	0.0	0.0	0.0	0.0	0.0	0.0	0.0	0.0	0.0	0.0	0.0	0.0	0.0	0.0	0.0	0.0	0.0	0.0	0.0	0.0
ENSMUST00000119371						nan	nan	nan	nan	nan	nan	nan	nan	nan	nan	nan	nan	nan	nan	nan	nan	nan	nan	nan	nan
ENSMUST00000076538	667350	ensembl_transcript_id	M. musculus	667350	M. musculus	0.0	0.0	0.0	0.0	0.0	0.0	0.0	0.0	0.0	0.0	0.0	0.0	0.0	0.0	0.0	0.0	0.0	0.0	0.0	0.0
Sec23b	27054	symbol	M. musculus	27054	M. musculus	0.0	0.0	0.0	0.0	0.0	0.0	0.0	0.0	0.0	0.0	0.0	0.0	0.0	0.0	0.0	1.0	0.0	0.0	0.0	0.0
Srprb	20818	symbol	M. musculus	20818	M. musculus	0.0	0.0	0.0	0.0	0.0	0.0	0.0	0.0	0.0	0.0	0.0	0.0	0.0	0.0	0.0	0.0	0.0	0.0	0.0	0.0
Gmppa	69080	symbol	M. musculus	69080	M. musculus	0.0	0.0	0.0	0.0	0.0	1.0	1.0	1.0	0.0	0.0	0.0	0.0	0.0	0.0	0.0	0.0	0.0	0.0	0.0	0.0
Dhdds	67422	symbol	M. musculus	67422	M. musculus	1.0	0.0	0.0	0.0	0.0	1.0	1.0	0.0	0.0	1.0	1.0	0.0	0.0	0.0	0.0	0.0	0.0	0.0	0.0	0.0
Cnpy3	72029	symbol	M. musculus	72029	M. musculus	0.0	0.0	0.0	0.0	0.0	0.0	0.0	0.0	0.0	0.0	0.0	0.0	0.0	0.0	0.0	0.0	0.0	0.0	0.0	0.0
Sec61a1	53421	symbol	M. musculus	53421	M. musculus	0.0	0.0	0.0	0.0	0.0	0.0	0.0	0.0	0.0	0.0	0.0	0.0	0.0	0.0	0.0	0.0	0.0	0.0	0.0	0.0
Preb	50907	symbol	M. musculus	50907	M. musculus	0.0	0.0	0.0	0.0	0.0	0.0	0.0	0.0	0.0	0.0	0.0	0.0	0.0	0.0	0.0	1.0	0.0	0.0	0.0	0.0
Slc2a2	20526	symbol	M. musculus	20526	M. musculus	0.0	0.0	0.0	0.0	0.0	0.0	0.0	0.0	0.0	0.0	0.0	1.0	0.0	0.0	0.0	0.0	0.0	1.0	0.0	0.0
Cdk5rap3	80280	symbol	M. musculus	80280	M. musculus	0.0	1.0	0.0	0.0	0.0	0.0	0.0	0.0	0.0	0.0	0.0	0.0	0.0	0.0	0.0	0.0	0.0	0.0	0.0	0.0
Srm	20810	symbol	M. musculus	20810	M. musculus	0.0	0.0	0.0	0.0	0.0	0.0	0.0	0.0	0.0	0.0	0.0	0.0	0.0	0.0	0.0	0.0	0.0	0.0	0.0	0.0
Dpagt1	13478	symbol	M. musculus	13478	M. musculus	0.0	0.0	0.0	0.0	0.0	1.0	0.0	0.0	0.0	0.0	0.0	0.0	0.0	0.0	0.0	0.0	0.0	0.0	0.0	0.0
Hapln4	330790	symbol	M. musculus	330790	M. musculus	0.0	0.0	0.0	0.0	0.0	0.0	0.0	0.0	0.0	0.0	0.0	0.0	0.0	0.0	0.0	0.0	0.0	0.0	0.0	0.0
Slc9a3r1	26941	gene_synonym	M. musculus	26941	M. musculus	0.0	0.0	0.0	0.0	0.0	0.0	0.0	0.0	0.0	0.0	0.0	0.0	0.0	0.0	0.0	0.0	0.0	1.0	0.0	0.0
Fam84a	105005	gene_synonym	M. musculus	105005	M. musculus	0.0	0.0	0.0	0.0	0.0	0.0	0.0	0.0	0.0	0.0	0.0	0.0	0.0	0.0	0.0	0.0	0.0	0.0	0.0	0.0
Dbnl	13169	symbol	M. musculus	13169	M. musculus	0.0	0.0	0.0	0.0	0.0	0.0	0.0	0.0	0.0	0.0	0.0	0.0	0.0	0.0	0.0	0.0	0.0	0.0	0.0	0.0
Parp1	11545	symbol	M. musculus	11545	M. musculus	0.0	0.0	0.0	1.0	0.0	0.0	1.0	1.0	0.0	0.0	0.0	0.0	0.0	1.0	0.0	0.0	0.0	0.0	0.0	0.0
Hsf4	26386	symbol	M. musculus	26386	M. musculus	0.0	0.0	0.0	0.0	0.0	0.0	0.0	0.0	0.0	0.0	0.0	0.0	0.0	0.0	0.0	0.0	0.0	0.0	0.0	0.0
Cndp2	66054	symbol	M. musculus	66054	M. musculus	0.0	0.0	0.0	0.0	0.0	0.0	0.0	0.0	0.0	0.0	0.0	0.0	0.0	0.0	0.0	0.0	0.0	0.0	0.0	0.0
Cmtm6	67213	symbol	M. musculus	67213	M. musculus	0.0	0.0	0.0	0.0	0.0	0.0	0.0	0.0	0.0	0.0	0.0	0.0	0.0	0.0	0.0	0.0	0.0	0.0	0.0	0.0
Slc36a1	215335	symbol	M. musculus	215335	M. musculus	0.0	0.0	0.0	0.0	0.0	0.0	0.0	0.0	0.0	0.0	0.0	0.0	0.0	0.0	0.0	0.0	0.0	1.0	0.0	0.0
Nif3l1	65102	symbol	M. musculus	65102	M. musculus	0.0	0.0	0.0	0.0	0.0	0.0	0.0	0.0	0.0	0.0	0.0	0.0	0.0	0.0	0.0	0.0	0.0	0.0	0.0	0.0
Ubxn4	67812	symbol	M. musculus	67812	M. musculus	0.0	1.0	0.0	0.0	0.0	0.0	0.0	0.0	0.0	0.0	0.0	0.0	0.0	0.0	0.0	0.0	0.0	0.0	0.0	0.0
Pla2g15	192654	symbol	M. musculus	192654	M. musculus	1.0	0.0	1.0	0.0	1.0	0.0	0.0	0.0	0.0	0.0	0.0	0.0	0.0	0.0	0.0	0.0	0.0	0.0	0.0	0.0
Rnpep	215615	symbol	M. musculus	215615	M. musculus	0.0	0.0	0.0	1.0	0.0	0.0	0.0	0.0	0.0	0.0	0.0	0.0	0.0	0.0	0.0	0.0	0.0	0.0	0.0	0.0
Polr1e	64424	symbol	M. musculus	64424	M. musculus	0.0	0.0	0.0	0.0	0.0	0.0	0.0	0.0	0.0	0.0	0.0	0.0	0.0	0.0	0.0	0.0	0.0	0.0	0.0	0.0
Fbxo22	71999	symbol	M. musculus	71999	M. musculus	0.0	0.0	0.0	0.0	0.0	0.0	0.0	0.0	0.0	0.0	0.0	0.0	0.0	0.0	0.0	0.0	0.0	0.0	0.0	0.0
Gm7102	633057	gene_synonym	M. musculus	633057	M. musculus	0.0	0.0	0.0	0.0	0.0	0.0	0.0	0.0	0.0	0.0	0.0	0.0	0.0	0.0	0.0	0.0	0.0	0.0	0.0	0.0
Tubb4b	227613	symbol	M. musculus	227613	M. musculus	0.0	0.0	0.0	0.0	0.0	0.0	0.0	0.0	0.0	0.0	0.0	0.0	0.0	0.0	0.0	0.0	0.0	0.0	0.0	0.0
Gm12576	102635494	symbol	M. musculus	102635494	M. musculus	0.0	0.0	0.0	0.0	0.0	0.0	0.0	0.0	0.0	0.0	0.0	0.0	0.0	0.0	0.0	0.0	0.0	0.0	0.0	0.0
Fmn2	54418	symbol	M. musculus	54418	M. musculus	0.0	0.0	0.0	0.0	0.0	0.0	0.0	0.0	0.0	0.0	0.0	0.0	0.0	0.0	0.0	0.0	0.0	0.0	0.0	0.0
Mcidas	622408	symbol	M. musculus	622408	M. musculus	0.0	0.0	0.0	0.0	0.0	0.0	0.0	0.0	0.0	0.0	0.0	0.0	0.0	0.0	0.0	0.0	0.0	0.0	0.0	0.0
Nalcn	338370	symbol	M. musculus	338370	M. musculus	0.0	0.0	0.0	0.0	0.0	0.0	0.0	0.0	0.0	0.0	0.0	0.0	0.0	0.0	0.0	0.0	0.0	0.0	0.0	0.0
Lhx6	16874	symbol	M. musculus	16874	M. musculus	0.0	0.0	0.0	0.0	0.0	0.0	0.0	0.0	0.0	0.0	0.0	0.0	0.0	0.0	0.0	0.0	0.0	0.0	0.0	0.0
Fgf23	64654	symbol	M. musculus	64654	M. musculus	1.0	0.0	0.0	0.0	0.0	0.0	0.0	0.0	0.0	0.0	0.0	1.0	0.0	0.0	0.0	0.0	0.0	0.0	0.0	0.0
March1	72925	gene_synonym	M. musculus	72925	M. musculus	0.0	0.0	0.0	0.0	0.0	0.0	0.0	0.0	0.0	0.0	0.0	0.0	0.0	0.0	0.0	0.0	0.0	0.0	0.0	0.0
Fam107a	268709	symbol	M. musculus	268709	M. musculus	0.0	0.0	0.0	0.0	0.0	0.0	0.0	0.0	0.0	0.0	0.0	0.0	0.0	0.0	0.0	0.0	0.0	0.0	0.0	0.0
Lrig2	269473	symbol	M. musculus	269473	M. musculus	0.0	0.0	0.0	0.0	0.0	0.0	0.0	0.0	0.0	0.0	0.0	0.0	0.0	0.0	0.0	0.0	0.0	0.0	0.0	0.0
Ly96	17087	symbol	M. musculus	17087	M. musculus	0.0	0.0	0.0	0.0	0.0	0.0	0.0	0.0	0.0	0.0	0.0	0.0	0.0	0.0	0.0	0.0	0.0	0.0	0.0	0.0
Snap23	20619	symbol	M. musculus	20619	M. musculus	0.0	0.0	0.0	0.0	0.0	0.0	0.0	0.0	0.0	0.0	0.0	1.0	0.0	0.0	0.0	0.0	0.0	0.0	0.0	0.0
Slc17a5	235504	symbol	M. musculus	235504	M. musculus	0.0	0.0	0.0	0.0	0.0	0.0	0.0	0.0	0.0	0.0	0.0	0.0	0.0	0.0	0.0	0.0	0.0	1.0	0.0	0.0
Pdcd4	18569	symbol	M. musculus	18569	M. musculus	0.0	0.0	0.0	0.0	0.0	0.0	0.0	0.0	0.0	0.0	0.0	0.0	0.0	0.0	0.0	0.0	0.0	0.0	0.0	0.0
Clasp2	76499	symbol	M. musculus	76499	M. musculus	0.0	0.0	0.0	0.0	0.0	0.0	0.0	0.0	0.0	0.0	0.0	0.0	0.0	0.0	0.0	1.0	0.0	0.0	0.0	0.0
AA522020	103067	symbol	M. musculus	103067	M. musculus	0.0	0.0	0.0	0.0	0.0	0.0	0.0	0.0	0.0	0.0	0.0	0.0	0.0	0.0	0.0	0.0	0.0	0.0	0.0	0.0
Itgam	16409	symbol	M. musculus	16409	M. musculus	0.0	0.0	0.0	0.0	0.0	0.0	0.0	0.0	0.0	0.0	0.0	0.0	0.0	0.0	0.0	0.0	0.0	0.0	0.0	0.0
Tacr2	21337	symbol	M. musculus	21337	M. musculus	0.0	0.0	0.0	0.0	0.0	0.0	0.0	0.0	0.0	0.0	0.0	1.0	0.0	0.0	0.0	0.0	0.0	0.0	0.0	0.0
Wrn	22427	symbol	M. musculus	22427	M. musculus	0.0	0.0	0.0	0.0	0.0	0.0	0.0	0.0	0.0	0.0	0.0	0.0	0.0	0.0	0.0	0.0	0.0	0.0	0.0	0.0
Supt7l	72195	symbol	M. musculus	72195	M. musculus	0.0	0.0	0.0	0.0	0.0	0.0	0.0	0.0	0.0	0.0	0.0	0.0	0.0	0.0	0.0	0.0	0.0	0.0	0.0	0.0
Proser3	333193	symbol	M. musculus	333193	M. musculus	0.0	0.0	0.0	0.0	0.0	0.0	0.0	0.0	0.0	0.0	0.0	0.0	0.0	0.0	0.0	0.0	0.0	0.0	0.0	0.0
Zfp764	233893	symbol	M. musculus	233893	M. musculus	0.0	0.0	0.0	0.0	0.0	0.0	0.0	0.0	0.0	0.0	0.0	0.0	0.0	0.0	0.0	0.0	0.0	0.0	0.0	0.0
Oacyl	319888	symbol	M. musculus	319888	M. musculus	0.0	0.0	0.0	0.0	0.0	0.0	0.0	0.0	0.0	0.0	0.0	0.0	0.0	0.0	0.0	0.0	0.0	0.0	0.0	0.0
Zfp663	381405	symbol	M. musculus	381405	M. musculus	0.0	0.0	0.0	0.0	0.0	0.0	0.0	0.0	0.0	0.0	0.0	0.0	0.0	0.0	0.0	0.0	0.0	0.0	0.0	0.0
Idua	15932	symbol	M. musculus	15932	M. musculus	0.0	0.0	0.0	0.0	0.0	1.0	0.0	0.0	0.0	0.0	0.0	0.0	0.0	1.0	0.0	0.0	0.0	0.0	0.0	0.0
Hexim2	71059	symbol	M. musculus	71059	M. musculus	0.0	0.0	0.0	0.0	0.0	0.0	0.0	0.0	0.0	0.0	0.0	0.0	0.0	0.0	0.0	0.0	0.0	0.0	0.0	0.0
Snap25	20614	symbol	M. musculus	20614	M. musculus	0.0	0.0	0.0	0.0	0.0	0.0	0.0	0.0	0.0	0.0	0.0	1.0	0.0	0.0	0.0	0.0	0.0	0.0	0.0	0.0
Gm4841	225594	symbol	M. musculus	225594	M. musculus	0.0	0.0	0.0	0.0	0.0	0.0	0.0	0.0	0.0	0.0	0.0	0.0	0.0	0.0	0.0	0.0	0.0	0.0	0.0	0.0
Krt222	268481	symbol	M. musculus	268481	M. musculus	0.0	0.0	0.0	0.0	0.0	0.0	0.0	0.0	0.0	0.0	0.0	0.0	0.0	0.0	0.0	0.0	0.0	0.0	0.0	0.0
Btnl10	192194	symbol	M. musculus	192194	M. musculus	0.0	0.0	0.0	0.0	0.0	0.0	0.0	0.0	0.0	0.0	0.0	0.0	0.0	0.0	0.0	0.0	0.0	0.0	0.0	0.0
60728207-60745369_R						nan	nan	nan	nan	nan	nan	nan	nan	nan	nan	nan	nan	nan	nan	nan	nan	nan	nan	nan	nan
Oprm1	18390	symbol	M. musculus	18390	M. musculus	0.0	0.0	0.0	0.0	0.0	0.0	0.0	1.0	0.0	0.0	0.0	1.0	0.0	0.0	0.0	0.0	0.0	0.0	0.0	0.0
Pdzrn3	55983	symbol	M. musculus	55983	M. musculus	0.0	0.0	0.0	0.0	0.0	0.0	0.0	0.0	0.0	0.0	0.0	0.0	0.0	0.0	0.0	0.0	0.0	0.0	0.0	0.0
Slc8a3	110893	symbol	M. musculus	110893	M. musculus	0.0	0.0	0.0	0.0	0.0	0.0	0.0	0.0	0.0	0.0	0.0	0.0	0.0	0.0	0.0	0.0	0.0	0.0	0.0	0.0
Gm5433	100043416	gene_synonym	M. musculus	100043416	M. musculus	0.0	0.0	0.0	0.0	0.0	0.0	0.0	0.0	0.0	0.0	0.0	0.0	0.0	0.0	0.0	0.0	0.0	0.0	0.0	0.0
Pura	19290	symbol	M. musculus	19290	M. musculus	0.0	0.0	0.0	0.0	0.0	0.0	0.0	0.0	0.0	0.0	0.0	0.0	0.0	0.0	0.0	0.0	0.0	0.0	0.0	0.0
Kifc3	16582	symbol	M. musculus	16582	M. musculus	0.0	0.0	0.0	0.0	0.0	0.0	0.0	0.0	0.0	0.0	0.0	0.0	0.0	0.0	0.0	1.0	0.0	0.0	0.0	0.0
Gm20939	100044193	symbol	M. musculus	100044193	M. musculus	0.0	0.0	0.0	0.0	0.0	0.0	0.0	0.0	0.0	0.0	0.0	0.0	0.0	0.0	0.0	0.0	0.0	0.0	0.0	0.0
Grwd1	101612	symbol	M. musculus	101612	M. musculus	0.0	0.0	0.0	0.0	0.0	0.0	0.0	0.0	0.0	0.0	0.0	0.0	0.0	0.0	0.0	0.0	0.0	0.0	0.0	0.0
Chid1	68038	symbol	M. musculus	68038	M. musculus	0.0	0.0	0.0	0.0	0.0	0.0	0.0	0.0	0.0	0.0	0.0	0.0	0.0	1.0	0.0	0.0	0.0	0.0	0.0	0.0
Sbno2	216161	symbol	M. musculus	216161	M. musculus	0.0	0.0	0.0	0.0	0.0	0.0	0.0	0.0	0.0	0.0	0.0	0.0	0.0	0.0	0.0	0.0	0.0	0.0	0.0	0.0
Slc16a6	104681	symbol	M. musculus	104681	M. musculus	0.0	0.0	0.0	0.0	0.0	0.0	0.0	0.0	0.0	0.0	0.0	0.0	0.0	0.0	0.0	0.0	0.0	1.0	0.0	0.0
Trmt61a	328162	symbol	M. musculus	328162	M. musculus	0.0	0.0	0.0	0.0	0.0	0.0	0.0	0.0	0.0	0.0	0.0	0.0	0.0	0.0	0.0	0.0	0.0	0.0	0.0	0.0
A530030E21Rik	320731	symbol	M. musculus	320731	M. musculus	0.0	0.0	0.0	0.0	0.0	0.0	0.0	0.0	0.0	0.0	0.0	0.0	0.0	0.0	0.0	0.0	0.0	0.0	0.0	0.0
Col1a2	12843	symbol	M. musculus	12843	M. musculus	0.0	0.0	0.0	0.0	0.0	0.0	0.0	0.0	0.0	0.0	0.0	0.0	0.0	0.0	0.0	0.0	0.0	0.0	0.0	0.0
Col1a1	12842	symbol	M. musculus	12842	M. musculus	0.0	0.0	0.0	0.0	0.0	0.0	0.0	0.0	0.0	0.0	0.0	0.0	1.0	0.0	0.0	0.0	0.0	0.0	0.0	0.0
Col8a1	12837	symbol	M. musculus	12837	M. musculus	0.0	0.0	0.0	0.0	0.0	0.0	0.0	0.0	0.0	0.0	0.0	0.0	0.0	0.0	0.0	0.0	0.0	0.0	0.0	0.0
Col3a1	12825	symbol	M. musculus	12825	M. musculus	0.0	0.0	0.0	0.0	0.0	0.0	0.0	0.0	0.0	0.0	0.0	0.0	0.0	0.0	0.0	0.0	0.0	0.0	0.0	0.0
Syt10	54526	symbol	M. musculus	54526	M. musculus	0.0	0.0	0.0	0.0	0.0	0.0	0.0	0.0	0.0	0.0	0.0	0.0	0.0	0.0	0.0	0.0	0.0	0.0	0.0	0.0
Dnm1	13429	symbol	M. musculus	13429	M. musculus	0.0	0.0	0.0	0.0	0.0	0.0	0.0	0.0	0.0	0.0	0.0	0.0	0.0	0.0	0.0	0.0	0.0	0.0	0.0	0.0
chr4						nan	nan	nan	nan	nan	nan	nan	nan	nan	nan	nan	nan	nan	nan	nan	nan	nan	nan	nan	nan
35106125-35127700_R						nan	nan	nan	nan	nan	nan	nan	nan	nan	nan	nan	nan	nan	nan	nan	nan	nan	nan	nan	nan
Grn	14824	symbol	M. musculus	14824	M. musculus	0.0	0.0	0.0	0.0	0.0	0.0	0.0	0.0	0.0	0.0	0.0	0.0	0.0	0.0	0.0	0.0	0.0	0.0	0.0	0.0
Kcnh2	16511	symbol	M. musculus	16511	M. musculus	0.0	0.0	0.0	0.0	0.0	0.0	0.0	0.0	0.0	0.0	0.0	0.0	1.0	0.0	0.0	0.0	0.0	0.0	0.0	0.0
Mis12	67139	symbol	M. musculus	67139	M. musculus	0.0	0.0	0.0	0.0	0.0	0.0	0.0	0.0	0.0	0.0	0.0	0.0	0.0	0.0	0.0	0.0	0.0	0.0	0.0	0.0
Alg2	56737	symbol	M. musculus	56737	M. musculus	0.0	0.0	0.0	0.0	0.0	1.0	0.0	0.0	0.0	0.0	0.0	0.0	0.0	0.0	0.0	0.0	0.0	0.0	0.0	0.0
6430548M08Rik	234797	symbol	M. musculus	234797	M. musculus	0.0	0.0	0.0	0.0	0.0	0.0	0.0	0.0	0.0	0.0	0.0	0.0	0.0	0.0	0.0	0.0	0.0	0.0	0.0	0.0
Ccdc134	76457	symbol	M. musculus	76457	M. musculus	0.0	0.0	0.0	0.0	0.0	0.0	0.0	0.0	0.0	0.0	0.0	0.0	0.0	0.0	0.0	0.0	0.0	0.0	0.0	0.0
Mgat2	217664	symbol	M. musculus	217664	M. musculus	0.0	0.0	0.0	0.0	0.0	1.0	0.0	0.0	0.0	0.0	0.0	0.0	0.0	1.0	0.0	0.0	0.0	0.0	0.0	0.0
Tmem39a	67846	symbol	M. musculus	67846	M. musculus	0.0	0.0	0.0	0.0	0.0	0.0	0.0	0.0	0.0	0.0	0.0	0.0	0.0	0.0	0.0	0.0	0.0	0.0	0.0	0.0
Ddit3	13198	symbol	M. musculus	13198	M. musculus	0.0	1.0	0.0	0.0	0.0	0.0	0.0	1.0	0.0	0.0	0.0	0.0	0.0	0.0	0.0	0.0	1.0	0.0	0.0	0.0
Dnajb9	27362	symbol	M. musculus	27362	M. musculus	0.0	1.0	0.0	0.0	0.0	0.0	0.0	0.0	0.0	0.0	0.0	0.0	0.0	0.0	0.0	0.0	1.0	0.0	0.0	0.0
Acsl3	74205	symbol	M. musculus	74205	M. musculus	1.0	0.0	1.0	0.0	1.0	0.0	1.0	1.0	1.0	0.0	0.0	0.0	0.0	0.0	0.0	0.0	0.0	1.0	0.0	0.0
H2afx	15270	gene_synonym	M. musculus	15270	M. musculus	0.0	0.0	0.0	0.0	0.0	0.0	0.0	0.0	0.0	0.0	0.0	0.0	0.0	0.0	0.0	0.0	0.0	0.0	0.0	0.0
Sec11a	56529	symbol	M. musculus	56529	M. musculus	0.0	0.0	0.0	1.0	0.0	0.0	0.0	0.0	0.0	0.0	0.0	0.0	0.0	0.0	0.0	0.0	0.0	0.0	0.0	0.0
Ccdc167	68597	symbol	M. musculus	68597	M. musculus	0.0	0.0	0.0	0.0	0.0	0.0	0.0	0.0	0.0	0.0	0.0	0.0	0.0	0.0	0.0	0.0	0.0	0.0	0.0	0.0
Ssr3	67437	symbol	M. musculus	67437	M. musculus	0.0	0.0	0.0	0.0	0.0	0.0	0.0	0.0	0.0	0.0	0.0	0.0	0.0	0.0	0.0	0.0	0.0	0.0	0.0	0.0
Magt1	67075	symbol	M. musculus	67075	M. musculus	0.0	0.0	0.0	0.0	0.0	1.0	0.0	0.0	0.0	0.0	0.0	0.0	0.0	0.0	0.0	0.0	0.0	0.0	0.0	0.0
Ufl1	67490	symbol	M. musculus	67490	M. musculus	0.0	1.0	0.0	0.0	0.0	0.0	0.0	0.0	0.0	0.0	0.0	0.0	0.0	0.0	0.0	0.0	1.0	0.0	0.0	0.0
Sel1l	20338	symbol	M. musculus	20338	M. musculus	0.0	1.0	0.0	0.0	0.0	0.0	0.0	0.0	0.0	0.0	0.0	0.0	0.0	0.0	0.0	0.0	0.0	0.0	0.0	0.0
Txndc5	105245	symbol	M. musculus	105245	M. musculus	0.0	0.0	0.0	1.0	0.0	0.0	0.0	0.0	0.0	0.0	0.0	0.0	0.0	0.0	0.0	0.0	0.0	0.0	0.0	0.0
Fam46a	212943	gene_synonym	M. musculus	212943	M. musculus	0.0	0.0	0.0	0.0	0.0	0.0	0.0	0.0	0.0	0.0	0.0	0.0	0.0	0.0	0.0	0.0	0.0	0.0	0.0	0.0
NAP058885-1						nan	nan	nan	nan	nan	nan	nan	nan	nan	nan	nan	nan	nan	nan	nan	nan	nan	nan	nan	nan
Hspa13	110920	symbol	M. musculus	110920	M. musculus	0.0	0.0	0.0	1.0	0.0	0.0	0.0	0.0	0.0	0.0	0.0	0.0	0.0	0.0	0.0	0.0	0.0	0.0	0.0	0.0
Slc35d2	70484	symbol	M. musculus	70484	M. musculus	0.0	0.0	0.0	0.0	0.0	1.0	0.0	0.0	0.0	0.0	0.0	0.0	0.0	0.0	0.0	0.0	0.0	1.0	0.0	0.0
Ufm1	67890	symbol	M. musculus	67890	M. musculus	0.0	1.0	0.0	0.0	0.0	0.0	0.0	0.0	0.0	0.0	0.0	0.0	0.0	0.0	0.0	0.0	0.0	0.0	0.0	0.0
Itpa	16434	symbol	M. musculus	16434	M. musculus	0.0	0.0	0.0	0.0	0.0	0.0	1.0	0.0	0.0	0.0	0.0	0.0	0.0	1.0	0.0	0.0	0.0	0.0	0.0	0.0
ENSMUST00000120497						nan	nan	nan	nan	nan	nan	nan	nan	nan	nan	nan	nan	nan	nan	nan	nan	nan	nan	nan	nan
Ttr	22139	symbol	M. musculus	22139	M. musculus	0.0	0.0	0.0	0.0	0.0	0.0	1.0	0.0	0.0	0.0	1.0	0.0	0.0	0.0	0.0	0.0	0.0	0.0	0.0	0.0
Polr3g	67486	symbol	M. musculus	67486	M. musculus	0.0	0.0	0.0	0.0	0.0	0.0	0.0	0.0	0.0	0.0	0.0	0.0	0.0	0.0	0.0	0.0	0.0	0.0	0.0	0.0
Akap17b	338351	symbol	M. musculus	338351	M. musculus	0.0	0.0	0.0	0.0	0.0	0.0	0.0	0.0	0.0	0.0	0.0	0.0	0.0	0.0	0.0	0.0	0.0	0.0	0.0	0.0
Tsc22d1	21807	symbol	M. musculus	21807	M. musculus	0.0	0.0	0.0	0.0	0.0	0.0	0.0	0.0	0.0	0.0	0.0	0.0	0.0	0.0	0.0	0.0	0.0	0.0	0.0	0.0
Cdk2ap2	52004	symbol	M. musculus	52004	M. musculus	0.0	0.0	0.0	0.0	0.0	0.0	0.0	0.0	0.0	0.0	0.0	0.0	0.0	0.0	0.0	0.0	0.0	0.0	0.0	0.0
NAP063515-1						nan	nan	nan	nan	nan	nan	nan	nan	nan	nan	nan	nan	nan	nan	nan	nan	nan	nan	nan	nan
Mydgf	28106	symbol	M. musculus	28106	M. musculus	0.0	0.0	0.0	0.0	0.0	0.0	0.0	0.0	0.0	0.0	0.0	0.0	0.0	0.0	0.0	0.0	0.0	0.0	0.0	0.0
ENSMUST00000146697	667113	ensembl_transcript_id	M. musculus	667113	M. musculus	0.0	0.0	0.0	0.0	0.0	0.0	0.0	0.0	0.0	0.0	0.0	0.0	0.0	0.0	0.0	0.0	0.0	0.0	0.0	0.0
Tuba3a	22144	symbol	M. musculus	22144	M. musculus	0.0	0.0	0.0	0.0	0.0	0.0	0.0	0.0	0.0	0.0	0.0	0.0	0.0	0.0	0.0	0.0	0.0	0.0	0.0	0.0
Tbcel	272589	symbol	M. musculus	272589	M. musculus	0.0	0.0	0.0	1.0	0.0	0.0	0.0	0.0	0.0	0.0	0.0	0.0	0.0	0.0	0.0	0.0	0.0	0.0	0.0	0.0
Ccnd1	12443	symbol	M. musculus	12443	M. musculus	0.0	1.0	0.0	0.0	0.0	0.0	0.0	0.0	0.0	0.0	0.0	0.0	1.0	0.0	0.0	0.0	0.0	0.0	0.0	0.0
Cars2	71941	symbol	M. musculus	71941	M. musculus	0.0	0.0	0.0	0.0	0.0	0.0	0.0	0.0	0.0	0.0	0.0	0.0	0.0	0.0	0.0	0.0	0.0	0.0	0.0	0.0
Gm4055	100042834	symbol	M. musculus	100042834	M. musculus	0.0	0.0	0.0	0.0	0.0	0.0	0.0	0.0	0.0	0.0	0.0	0.0	0.0	0.0	0.0	0.0	0.0	0.0	0.0	0.0
Psg16	26436	symbol	M. musculus	26436	M. musculus	0.0	0.0	0.0	0.0	0.0	0.0	0.0	0.0	0.0	0.0	0.0	0.0	0.0	0.0	0.0	0.0	0.0	0.0	0.0	0.0
Gm39749	105244071	symbol	M. musculus	105244071	M. musculus	0.0	0.0	0.0	0.0	0.0	0.0	0.0	0.0	0.0	0.0	0.0	0.0	0.0	0.0	0.0	0.0	0.0	0.0	0.0	0.0
Gm7967	666182	symbol	M. musculus	666182	M. musculus	0.0	0.0	0.0	0.0	0.0	0.0	0.0	0.0	0.0	0.0	0.0	0.0	0.0	0.0	0.0	0.0	0.0	0.0	0.0	0.0
Gmppb	331026	symbol	M. musculus	331026	M. musculus	0.0	0.0	0.0	0.0	0.0	1.0	1.0	0.0	0.0	0.0	0.0	0.0	0.0	1.0	0.0	0.0	0.0	0.0	0.0	0.0
Nme6	54369	symbol	M. musculus	54369	M. musculus	0.0	0.0	0.0	0.0	0.0	1.0	1.0	0.0	0.0	0.0	0.0	0.0	0.0	1.0	0.0	0.0	0.0	0.0	0.0	0.0
Cad	69719	symbol	M. musculus	69719	M. musculus	1.0	0.0	1.0	0.0	0.0	1.0	1.0	0.0	0.0	0.0	0.0	0.0	1.0	1.0	0.0	0.0	0.0	0.0	0.0	0.0
Slc11a2	18174	symbol	M. musculus	18174	M. musculus	0.0	0.0	0.0	0.0	0.0	0.0	0.0	0.0	0.0	0.0	0.0	0.0	0.0	0.0	0.0	0.0	0.0	0.0	0.0	0.0
Pqlc1	66943	gene_synonym	M. musculus	66943	M. musculus	0.0	0.0	0.0	0.0	0.0	0.0	0.0	0.0	0.0	0.0	0.0	0.0	0.0	0.0	0.0	0.0	0.0	0.0	0.0	0.0
Rnf181	66510	symbol	M. musculus	66510	M. musculus	0.0	0.0	0.0	0.0	0.0	0.0	0.0	0.0	0.0	0.0	0.0	0.0	0.0	0.0	0.0	0.0	0.0	0.0	0.0	0.0
Ccdc149	100503884	symbol	M. musculus	100503884	M. musculus	0.0	0.0	0.0	0.0	0.0	0.0	0.0	0.0	0.0	0.0	0.0	0.0	0.0	0.0	0.0	0.0	0.0	0.0	0.0	0.0
Ikbke	56489	symbol	M. musculus	56489	M. musculus	0.0	0.0	0.0	0.0	0.0	0.0	0.0	0.0	0.0	0.0	0.0	0.0	0.0	0.0	0.0	0.0	0.0	0.0	0.0	0.0
AK044196						nan	nan	nan	nan	nan	nan	nan	nan	nan	nan	nan	nan	nan	nan	nan	nan	nan	nan	nan	nan
Tmem41b	233724	symbol	M. musculus	233724	M. musculus	0.0	0.0	0.0	0.0	0.0	0.0	0.0	0.0	0.0	0.0	0.0	0.0	0.0	0.0	0.0	0.0	0.0	0.0	0.0	0.0
Bhlha15	17341	symbol	M. musculus	17341	M. musculus	0.0	1.0	0.0	0.0	0.0	0.0	0.0	0.0	0.0	0.0	0.0	0.0	0.0	0.0	0.0	1.0	0.0	0.0	0.0	0.0
Trabd	67976	symbol	M. musculus	67976	M. musculus	0.0	0.0	0.0	0.0	0.0	0.0	0.0	0.0	0.0	0.0	0.0	0.0	0.0	0.0	0.0	0.0	0.0	0.0	0.0	0.0
Rint1	72772	symbol	M. musculus	72772	M. musculus	0.0	0.0	0.0	0.0	0.0	0.0	0.0	0.0	0.0	0.0	0.0	0.0	0.0	0.0	0.0	1.0	0.0	0.0	0.0	0.0
Gadd45a	13197	symbol	M. musculus	13197	M. musculus	0.0	0.0	0.0	0.0	0.0	0.0	0.0	0.0	0.0	0.0	0.0	0.0	0.0	0.0	0.0	0.0	0.0	0.0	0.0	0.0
Tnfrsf19	29820	symbol	M. musculus	29820	M. musculus	0.0	0.0	0.0	0.0	0.0	0.0	0.0	0.0	0.0	0.0	0.0	0.0	0.0	0.0	0.0	0.0	0.0	0.0	0.0	0.0
NAP111351-1						nan	nan	nan	nan	nan	nan	nan	nan	nan	nan	nan	nan	nan	nan	nan	nan	nan	nan	nan	nan
193815525-193825775_F						nan	nan	nan	nan	nan	nan	nan	nan	nan	nan	nan	nan	nan	nan	nan	nan	nan	nan	nan	nan
Cks1b	54124	symbol	M. musculus	54124	M. musculus	0.0	0.0	0.0	0.0	0.0	0.0	0.0	0.0	0.0	0.0	0.0	0.0	0.0	0.0	0.0	0.0	0.0	0.0	0.0	0.0
Umps	22247	symbol	M. musculus	22247	M. musculus	0.0	0.0	0.0	0.0	0.0	1.0	1.0	0.0	0.0	0.0	0.0	0.0	0.0	1.0	0.0	0.0	0.0	0.0	0.0	0.0
Arfgap3	66251	symbol	M. musculus	66251	M. musculus	0.0	0.0	0.0	0.0	0.0	0.0	0.0	0.0	0.0	0.0	0.0	0.0	0.0	0.0	0.0	1.0	0.0	0.0	0.0	0.0
Gm11128	100504710	gene_synonym	M. musculus	100504710	M. musculus	0.0	0.0	0.0	0.0	0.0	0.0	0.0	0.0	0.0	0.0	0.0	0.0	0.0	0.0	0.0	0.0	0.0	0.0	0.0	0.0
Olig1	50914	symbol	M. musculus	50914	M. musculus	0.0	0.0	0.0	0.0	0.0	0.0	0.0	0.0	0.0	0.0	0.0	0.0	0.0	0.0	0.0	0.0	0.0	0.0	0.0	0.0
Bcar3	29815	symbol	M. musculus	29815	M. musculus	0.0	0.0	0.0	0.0	0.0	0.0	0.0	0.0	0.0	0.0	0.0	0.0	0.0	0.0	0.0	0.0	0.0	0.0	0.0	0.0
Clic5	224796	symbol	M. musculus	224796	M. musculus	0.0	0.0	0.0	0.0	0.0	0.0	0.0	0.0	0.0	0.0	0.0	0.0	0.0	0.0	0.0	0.0	0.0	0.0	0.0	0.0
Asap3	230837	symbol	M. musculus	230837	M. musculus	0.0	0.0	0.0	0.0	0.0	0.0	0.0	0.0	0.0	0.0	0.0	0.0	0.0	0.0	0.0	0.0	0.0	0.0	0.0	0.0
Zbtb8a	73680	symbol	M. musculus	73680	M. musculus	0.0	0.0	0.0	0.0	0.0	0.0	0.0	0.0	0.0	0.0	0.0	0.0	0.0	0.0	0.0	0.0	0.0	0.0	0.0	0.0
Hhat	226861	symbol	M. musculus	226861	M. musculus	0.0	0.0	0.0	0.0	0.0	0.0	0.0	0.0	0.0	0.0	0.0	0.0	0.0	0.0	0.0	0.0	0.0	0.0	0.0	0.0
Ntn3	18209	symbol	M. musculus	18209	M. musculus	0.0	0.0	0.0	0.0	0.0	0.0	0.0	0.0	0.0	0.0	0.0	0.0	0.0	0.0	0.0	0.0	0.0	0.0	0.0	0.0
Krt19	16669	symbol	M. musculus	16669	M. musculus	0.0	0.0	0.0	0.0	0.0	0.0	0.0	0.0	0.0	0.0	0.0	0.0	0.0	0.0	0.0	0.0	0.0	0.0	0.0	0.0
Cyp26a1	13082	symbol	M. musculus	13082	M. musculus	0.0	0.0	1.0	0.0	0.0	0.0	0.0	0.0	0.0	0.0	1.0	1.0	1.0	0.0	0.0	0.0	0.0	0.0	0.0	0.0
143992000-143992611_F						nan	nan	nan	nan	nan	nan	nan	nan	nan	nan	nan	nan	nan	nan	nan	nan	nan	nan	nan	nan
Plk2	20620	symbol	M. musculus	20620	M. musculus	0.0	0.0	0.0	0.0	0.0	0.0	0.0	0.0	0.0	0.0	0.0	0.0	0.0	0.0	0.0	0.0	0.0	0.0	0.0	0.0
Gbe1	74185	symbol	M. musculus	74185	M. musculus	0.0	0.0	0.0	0.0	0.0	0.0	0.0	0.0	0.0	0.0	0.0	0.0	0.0	1.0	0.0	0.0	0.0	0.0	0.0	0.0
sept-11						nan	nan	nan	nan	nan	nan	nan	nan	nan	nan	nan	nan	nan	nan	nan	nan	nan	nan	nan	nan
Vasn	246154	symbol	M. musculus	246154	M. musculus	0.0	0.0	0.0	0.0	0.0	0.0	0.0	0.0	0.0	0.0	0.0	0.0	0.0	0.0	0.0	0.0	0.0	0.0	0.0	0.0
Gm10734	670198	symbol	M. musculus	670198	M. musculus	0.0	0.0	0.0	0.0	0.0	0.0	0.0	0.0	0.0	0.0	0.0	0.0	0.0	0.0	0.0	0.0	0.0	0.0	0.0	0.0
Cflar	12633	symbol	M. musculus	12633	M. musculus	0.0	0.0	0.0	0.0	0.0	0.0	0.0	0.0	0.0	0.0	0.0	0.0	0.0	0.0	0.0	0.0	0.0	0.0	0.0	0.0
Rpn1	103963	symbol	M. musculus	103963	M. musculus	0.0	0.0	0.0	0.0	0.0	1.0	0.0	0.0	0.0	0.0	0.0	0.0	0.0	0.0	0.0	0.0	0.0	0.0	0.0	0.0
Lman1	70361	symbol	M. musculus	70361	M. musculus	0.0	0.0	0.0	0.0	0.0	0.0	0.0	0.0	0.0	0.0	0.0	0.0	0.0	0.0	0.0	1.0	0.0	0.0	0.0	0.0
Chordc1	66917	symbol	M. musculus	66917	M. musculus	0.0	0.0	0.0	1.0	0.0	0.0	0.0	0.0	0.0	0.0	0.0	0.0	0.0	0.0	0.0	0.0	0.0	0.0	0.0	0.0
Wars	22375	gene_synonym	M. musculus	22375	M. musculus	0.0	0.0	0.0	0.0	0.0	0.0	0.0	0.0	0.0	0.0	0.0	0.0	0.0	0.0	0.0	0.0	0.0	0.0	0.0	0.0
Dnajb5	56323	symbol	M. musculus	56323	M. musculus	0.0	1.0	0.0	1.0	0.0	0.0	0.0	0.0	0.0	0.0	0.0	0.0	0.0	0.0	0.0	0.0	0.0	0.0	0.0	0.0
Nfxl1	100978	symbol	M. musculus	100978	M. musculus	0.0	0.0	0.0	0.0	0.0	0.0	0.0	0.0	0.0	0.0	0.0	0.0	0.0	0.0	0.0	0.0	0.0	0.0	0.0	0.0
Sorbs2	234214	symbol	M. musculus	234214	M. musculus	0.0	0.0	0.0	0.0	0.0	0.0	0.0	0.0	0.0	0.0	0.0	0.0	0.0	0.0	0.0	0.0	0.0	0.0	0.0	0.0
Il1rap	16180	symbol	M. musculus	16180	M. musculus	0.0	0.0	0.0	0.0	0.0	0.0	0.0	0.0	0.0	0.0	0.0	0.0	0.0	0.0	0.0	0.0	0.0	0.0	0.0	0.0
Bcl6	12053	symbol	M. musculus	12053	M. musculus	0.0	0.0	0.0	0.0	0.0	0.0	0.0	0.0	0.0	0.0	0.0	0.0	0.0	0.0	0.0	0.0	0.0	0.0	0.0	0.0
chr9						nan	nan	nan	nan	nan	nan	nan	nan	nan	nan	nan	nan	nan	nan	nan	nan	nan	nan	nan	nan
14460976-14488051_F						nan	nan	nan	nan	nan	nan	nan	nan	nan	nan	nan	nan	nan	nan	nan	nan	nan	nan	nan	nan
Efna1	13636	symbol	M. musculus	13636	M. musculus	0.0	0.0	0.0	0.0	0.0	0.0	0.0	0.0	0.0	0.0	0.0	0.0	0.0	0.0	0.0	0.0	0.0	0.0	0.0	0.0
Bdnf	12064	symbol	M. musculus	12064	M. musculus	0.0	0.0	0.0	0.0	0.0	0.0	0.0	0.0	0.0	0.0	0.0	0.0	1.0	0.0	0.0	0.0	0.0	1.0	0.0	0.0
Klf12	16597	symbol	M. musculus	16597	M. musculus	0.0	0.0	0.0	0.0	0.0	0.0	0.0	0.0	0.0	0.0	0.0	0.0	0.0	0.0	0.0	0.0	0.0	0.0	0.0	0.0
AK139043						nan	nan	nan	nan	nan	nan	nan	nan	nan	nan	nan	nan	nan	nan	nan	nan	nan	nan	nan	nan
Kank1	107351	symbol	M. musculus	107351	M. musculus	0.0	0.0	0.0	0.0	0.0	0.0	0.0	0.0	0.0	0.0	0.0	0.0	0.0	0.0	0.0	0.0	0.0	0.0	0.0	0.0
Gm31872	102634240	symbol	M. musculus	102634240	M. musculus	0.0	0.0	0.0	0.0	0.0	0.0	0.0	0.0	0.0	0.0	0.0	0.0	0.0	0.0	0.0	0.0	0.0	0.0	0.0	0.0
Gm10033	378466	symbol	M. musculus	378466	M. musculus	0.0	0.0	0.0	0.0	0.0	0.0	0.0	0.0	0.0	0.0	0.0	0.0	0.0	0.0	0.0	0.0	0.0	0.0	0.0	0.0
AW048141						nan	nan	nan	nan	nan	nan	nan	nan	nan	nan	nan	nan	nan	nan	nan	nan	nan	nan	nan	nan
Creb3l2	208647	symbol	M. musculus	208647	M. musculus	0.0	1.0	0.0	0.0	0.0	0.0	0.0	0.0	0.0	0.0	0.0	0.0	0.0	0.0	0.0	1.0	0.0	0.0	0.0	0.0
Txndc11	106200	symbol	M. musculus	106200	M. musculus	0.0	0.0	0.0	0.0	0.0	0.0	0.0	0.0	0.0	0.0	0.0	0.0	0.0	0.0	0.0	0.0	0.0	0.0	0.0	0.0
Eif2ak3	13666	symbol	M. musculus	13666	M. musculus	0.0	1.0	0.0	0.0	0.0	0.0	0.0	1.0	0.0	0.0	0.0	0.0	0.0	0.0	0.0	0.0	1.0	0.0	0.0	0.0
Fam149a	212326	symbol	M. musculus	212326	M. musculus	0.0	0.0	0.0	0.0	0.0	0.0	0.0	0.0	0.0	0.0	0.0	0.0	0.0	0.0	0.0	0.0	0.0	0.0	0.0	0.0
Pip4k2b	108083	symbol	M. musculus	108083	M. musculus	1.0	0.0	0.0	0.0	0.0	0.0	1.0	0.0	0.0	0.0	0.0	0.0	0.0	0.0	0.0	0.0	0.0	0.0	0.0	0.0
Msh6	17688	symbol	M. musculus	17688	M. musculus	0.0	0.0	0.0	0.0	0.0	0.0	0.0	0.0	0.0	0.0	0.0	0.0	0.0	0.0	0.0	0.0	0.0	0.0	0.0	0.0
Snai2	20583	symbol	M. musculus	20583	M. musculus	0.0	0.0	0.0	0.0	0.0	0.0	0.0	1.0	0.0	0.0	0.0	0.0	0.0	0.0	0.0	0.0	0.0	0.0	0.0	0.0
Pdhb	68263	symbol	M. musculus	68263	M. musculus	0.0	0.0	1.0	0.0	1.0	0.0	1.0	0.0	0.0	0.0	0.0	0.0	0.0	1.0	0.0	0.0	0.0	0.0	0.0	0.0
Amd2	100041585	symbol	M. musculus	100041585	M. musculus	0.0	0.0	0.0	0.0	1.0	0.0	0.0	0.0	0.0	0.0	0.0	0.0	0.0	0.0	0.0	0.0	0.0	0.0	0.0	0.0
Srd5a1	78925	symbol	M. musculus	78925	M. musculus	1.0	0.0	0.0	0.0	0.0	0.0	0.0	0.0	1.0	0.0	0.0	1.0	1.0	0.0	0.0	0.0	0.0	0.0	0.0	1.0
Prkaa2	108079	symbol	M. musculus	108079	M. musculus	1.0	0.0	1.0	0.0	0.0	0.0	1.0	1.0	0.0	0.0	0.0	0.0	1.0	0.0	1.0	0.0	0.0	0.0	0.0	0.0
Ide	15925	symbol	M. musculus	15925	M. musculus	0.0	0.0	0.0	0.0	1.0	0.0	0.0	0.0	0.0	0.0	0.0	1.0	0.0	0.0	0.0	0.0	0.0	0.0	0.0	0.0
Pde4b	18578	symbol	M. musculus	18578	M. musculus	0.0	0.0	0.0	0.0	0.0	0.0	0.0	0.0	0.0	0.0	0.0	0.0	1.0	0.0	0.0	0.0	0.0	0.0	0.0	0.0
Lrrc59	98238	symbol	M. musculus	98238	M. musculus	0.0	0.0	0.0	0.0	0.0	0.0	0.0	0.0	0.0	0.0	0.0	0.0	0.0	0.0	0.0	0.0	0.0	0.0	0.0	0.0
Ctps	51797	gene_synonym	M. musculus	51797	M. musculus	0.0	0.0	0.0	0.0	0.0	1.0	1.0	0.0	0.0	0.0	0.0	0.0	0.0	1.0	0.0	0.0	0.0	0.0	0.0	0.0
Yipf5	67180	symbol	M. musculus	67180	M. musculus	0.0	0.0	0.0	1.0	1.0	0.0	0.0	0.0	0.0	0.0	0.0	1.0	0.0	0.0	0.0	1.0	0.0	0.0	0.0	0.0
Bysl	53414	symbol	M. musculus	53414	M. musculus	0.0	0.0	0.0	0.0	0.0	0.0	0.0	0.0	0.0	0.0	0.0	0.0	0.0	0.0	0.0	0.0	0.0	0.0	0.0	0.0
Cdh1	12550	symbol	M. musculus	12550	M. musculus	0.0	0.0	0.0	0.0	0.0	0.0	0.0	0.0	0.0	0.0	0.0	0.0	0.0	0.0	0.0	0.0	0.0	0.0	0.0	0.0
Rangap1	19387	symbol	M. musculus	19387	M. musculus	0.0	0.0	0.0	0.0	0.0	0.0	0.0	0.0	0.0	0.0	0.0	0.0	0.0	0.0	0.0	0.0	0.0	0.0	0.0	0.0
Tmed9	67511	symbol	M. musculus	67511	M. musculus	0.0	0.0	0.0	0.0	0.0	0.0	0.0	0.0	0.0	0.0	0.0	0.0	0.0	0.0	0.0	1.0	0.0	0.0	0.0	0.0
Tbccd1	70573	symbol	M. musculus	70573	M. musculus	0.0	0.0	0.0	0.0	0.0	0.0	0.0	0.0	0.0	0.0	0.0	0.0	0.0	0.0	0.0	0.0	0.0	0.0	0.0	0.0
Papss1	23971	symbol	M. musculus	23971	M. musculus	0.0	0.0	0.0	0.0	1.0	1.0	1.0	0.0	0.0	0.0	0.0	0.0	0.0	1.0	0.0	0.0	0.0	0.0	0.0	0.0
Ssr1	107513	symbol	M. musculus	107513	M. musculus	0.0	0.0	0.0	0.0	0.0	0.0	0.0	0.0	0.0	0.0	0.0	0.0	0.0	0.0	0.0	0.0	0.0	0.0	0.0	0.0
Fam98a	72722	symbol	M. musculus	72722	M. musculus	0.0	0.0	0.0	0.0	0.0	0.0	0.0	0.0	0.0	0.0	0.0	0.0	0.0	0.0	0.0	0.0	0.0	0.0	0.0	0.0
Erh	13877	symbol	M. musculus	13877	M. musculus	0.0	0.0	0.0	0.0	0.0	0.0	0.0	0.0	0.0	0.0	0.0	0.0	0.0	0.0	0.0	0.0	0.0	0.0	0.0	0.0
NAP111082-1						nan	nan	nan	nan	nan	nan	nan	nan	nan	nan	nan	nan	nan	nan	nan	nan	nan	nan	nan	nan
Serp1	28146	symbol	M. musculus	28146	M. musculus	0.0	1.0	0.0	0.0	0.0	0.0	0.0	0.0	0.0	0.0	0.0	1.0	0.0	1.0	0.0	0.0	0.0	0.0	0.0	0.0
Scfd1	76983	symbol	M. musculus	76983	M. musculus	0.0	0.0	0.0	0.0	0.0	0.0	0.0	0.0	0.0	0.0	0.0	0.0	0.0	0.0	0.0	1.0	0.0	0.0	0.0	0.0
Nktr	18087	symbol	M. musculus	18087	M. musculus	0.0	0.0	0.0	1.0	0.0	0.0	0.0	0.0	0.0	0.0	0.0	0.0	0.0	0.0	0.0	0.0	0.0	0.0	0.0	0.0
AK038233						nan	nan	nan	nan	nan	nan	nan	nan	nan	nan	nan	nan	nan	nan	nan	nan	nan	nan	nan	nan
63163019-63164281_F						nan	nan	nan	nan	nan	nan	nan	nan	nan	nan	nan	nan	nan	nan	nan	nan	nan	nan	nan	nan
Ttc23	67009	symbol	M. musculus	67009	M. musculus	0.0	0.0	0.0	0.0	0.0	0.0	0.0	0.0	0.0	0.0	0.0	0.0	0.0	0.0	0.0	0.0	0.0	0.0	0.0	0.0
Taf12	66464	symbol	M. musculus	66464	M. musculus	0.0	0.0	0.0	0.0	0.0	0.0	0.0	0.0	0.0	0.0	0.0	0.0	0.0	0.0	0.0	0.0	0.0	0.0	0.0	0.0
Ahnak	66395	symbol	M. musculus	66395	M. musculus	0.0	0.0	0.0	0.0	0.0	0.0	0.0	0.0	0.0	0.0	0.0	0.0	0.0	0.0	0.0	0.0	0.0	0.0	0.0	0.0
Gm14420	628308	gene_synonym	M. musculus	628308	M. musculus	0.0	0.0	0.0	0.0	0.0	0.0	0.0	0.0	0.0	0.0	0.0	0.0	0.0	0.0	0.0	0.0	0.0	0.0	0.0	0.0
Mapk1ip1l	218975	symbol	M. musculus	218975	M. musculus	0.0	0.0	0.0	0.0	0.0	0.0	0.0	0.0	0.0	0.0	0.0	0.0	0.0	0.0	0.0	0.0	0.0	0.0	0.0	0.0
NAP111475-1						nan	nan	nan	nan	nan	nan	nan	nan	nan	nan	nan	nan	nan	nan	nan	nan	nan	nan	nan	nan
Kbtbd4	67136	symbol	M. musculus	67136	M. musculus	0.0	0.0	0.0	0.0	0.0	0.0	0.0	0.0	0.0	0.0	0.0	0.0	0.0	0.0	0.0	0.0	0.0	0.0	0.0	0.0
BC029214						nan	nan	nan	nan	nan	nan	nan	nan	nan	nan	nan	nan	nan	nan	nan	nan	nan	nan	nan	nan
Tuba1a	22142	symbol	M. musculus	22142	M. musculus	0.0	0.0	0.0	0.0	0.0	0.0	0.0	0.0	0.0	0.0	0.0	0.0	0.0	0.0	0.0	0.0	0.0	0.0	0.0	0.0
Ttll1	319953	symbol	M. musculus	319953	M. musculus	0.0	0.0	0.0	0.0	0.0	0.0	0.0	0.0	0.0	0.0	0.0	0.0	0.0	0.0	0.0	0.0	0.0	0.0	0.0	0.0
Hdhd3	72748	symbol	M. musculus	72748	M. musculus	0.0	0.0	0.0	0.0	0.0	0.0	0.0	0.0	0.0	0.0	0.0	0.0	0.0	0.0	0.0	0.0	0.0	0.0	0.0	0.0
2310040G24Rik	381792	symbol	M. musculus	381792	M. musculus	0.0	0.0	0.0	0.0	0.0	0.0	0.0	0.0	0.0	0.0	0.0	0.0	0.0	0.0	0.0	0.0	0.0	0.0	0.0	0.0
Fancb	237211	symbol	M. musculus	237211	M. musculus	0.0	0.0	0.0	0.0	0.0	0.0	0.0	0.0	0.0	0.0	0.0	0.0	1.0	0.0	0.0	0.0	0.0	0.0	0.0	0.0
Serpinh1	12406	symbol	M. musculus	12406	M. musculus	0.0	0.0	0.0	1.0	0.0	0.0	0.0	0.0	0.0	0.0	0.0	0.0	0.0	0.0	0.0	0.0	0.0	0.0	0.0	0.0
Kalrn	545156	symbol	M. musculus	545156	M. musculus	0.0	0.0	0.0	0.0	0.0	0.0	0.0	0.0	0.0	0.0	0.0	1.0	0.0	0.0	0.0	0.0	0.0	0.0	0.0	0.0
Tubd1	56427	symbol	M. musculus	56427	M. musculus	0.0	0.0	0.0	0.0	0.0	0.0	0.0	0.0	0.0	0.0	0.0	0.0	0.0	0.0	0.0	0.0	0.0	0.0	0.0	0.0
Pgp	67078	symbol	M. musculus	67078	M. musculus	1.0	0.0	0.0	0.0	0.0	0.0	0.0	1.0	0.0	0.0	0.0	0.0	0.0	1.0	0.0	0.0	0.0	0.0	0.0	0.0
Tmem14a	75712	symbol	M. musculus	75712	M. musculus	0.0	0.0	0.0	0.0	0.0	0.0	0.0	0.0	0.0	0.0	0.0	0.0	0.0	0.0	0.0	0.0	0.0	0.0	0.0	0.0
Uba5	66663	symbol	M. musculus	66663	M. musculus	0.0	1.0	0.0	0.0	0.0	0.0	0.0	0.0	0.0	0.0	0.0	0.0	0.0	0.0	0.0	0.0	0.0	0.0	0.0	0.0
Fam47e	384198	symbol	M. musculus	384198	M. musculus	0.0	0.0	0.0	0.0	0.0	0.0	0.0	0.0	0.0	0.0	0.0	0.0	0.0	0.0	0.0	0.0	0.0	0.0	0.0	0.0
Cyp2c53-ps	638988	symbol	M. musculus	638988	M. musculus	0.0	0.0	0.0	0.0	0.0	0.0	0.0	0.0	0.0	0.0	0.0	0.0	0.0	0.0	0.0	0.0	0.0	0.0	0.0	0.0
Asf1b	66929	symbol	M. musculus	66929	M. musculus	0.0	0.0	0.0	0.0	0.0	0.0	0.0	0.0	0.0	0.0	0.0	0.0	0.0	0.0	0.0	0.0	0.0	0.0	0.0	0.0
Klk1b3	18050	symbol	M. musculus	18050	M. musculus	0.0	0.0	0.0	1.0	0.0	0.0	0.0	0.0	0.0	0.0	0.0	0.0	0.0	0.0	0.0	0.0	0.0	0.0	0.0	0.0
Commd7	99311	symbol	M. musculus	99311	M. musculus	0.0	0.0	0.0	0.0	0.0	0.0	0.0	0.0	0.0	0.0	0.0	0.0	0.0	0.0	0.0	0.0	0.0	0.0	0.0	0.0
Polr3h	78929	symbol	M. musculus	78929	M. musculus	0.0	0.0	0.0	0.0	0.0	0.0	0.0	0.0	0.0	0.0	0.0	0.0	0.0	0.0	0.0	0.0	0.0	0.0	0.0	0.0
Slc6a6	21366	symbol	M. musculus	21366	M. musculus	0.0	0.0	0.0	0.0	0.0	0.0	0.0	0.0	0.0	0.0	0.0	0.0	0.0	0.0	0.0	0.0	0.0	1.0	0.0	0.0
Slc27a3	26568	symbol	M. musculus	26568	M. musculus	0.0	0.0	1.0	0.0	1.0	0.0	1.0	0.0	1.0	0.0	0.0	0.0	0.0	0.0	0.0	0.0	0.0	1.0	0.0	0.0
Nudt16l1	66911	symbol	M. musculus	66911	M. musculus	0.0	0.0	0.0	0.0	0.0	0.0	0.0	0.0	0.0	0.0	0.0	0.0	0.0	0.0	0.0	0.0	0.0	0.0	0.0	0.0
Shroom3	27428	symbol	M. musculus	27428	M. musculus	0.0	0.0	0.0	0.0	0.0	0.0	0.0	0.0	0.0	0.0	0.0	0.0	0.0	0.0	0.0	0.0	0.0	0.0	0.0	0.0
Pik3r3	18710	symbol	M. musculus	18710	M. musculus	0.0	0.0	0.0	0.0	0.0	0.0	0.0	0.0	0.0	0.0	0.0	0.0	0.0	0.0	0.0	0.0	0.0	0.0	0.0	0.0
Fam198a	245050	gene_synonym	M. musculus	245050	M. musculus	0.0	0.0	0.0	0.0	0.0	0.0	0.0	0.0	0.0	0.0	0.0	0.0	0.0	0.0	0.0	0.0	0.0	0.0	0.0	0.0
Tmem258	69038	symbol	M. musculus	69038	M. musculus	0.0	1.0	0.0	0.0	0.0	1.0	0.0	0.0	0.0	0.0	0.0	0.0	0.0	0.0	0.0	0.0	0.0	0.0	0.0	0.0
Polr3k	67005	symbol	M. musculus	67005	M. musculus	0.0	0.0	0.0	0.0	0.0	0.0	0.0	0.0	0.0	0.0	0.0	0.0	0.0	0.0	0.0	0.0	0.0	0.0	0.0	0.0
Gm35986	102639747	symbol	M. musculus	102639747	M. musculus	0.0	0.0	0.0	0.0	0.0	0.0	0.0	0.0	0.0	0.0	0.0	0.0	0.0	0.0	0.0	0.0	0.0	0.0	0.0	0.0
AK078917						nan	nan	nan	nan	nan	nan	nan	nan	nan	nan	nan	nan	nan	nan	nan	nan	nan	nan	nan	nan
Wfs1	22393	symbol	M. musculus	22393	M. musculus	0.0	1.0	0.0	0.0	0.0	0.0	0.0	1.0	0.0	0.0	0.0	0.0	0.0	0.0	0.0	0.0	1.0	0.0	0.0	0.0
Ppp1r14b	18938	symbol	M. musculus	18938	M. musculus	0.0	0.0	0.0	0.0	0.0	0.0	0.0	0.0	0.0	0.0	0.0	0.0	0.0	0.0	0.0	0.0	0.0	0.0	0.0	0.0
Opa3	403187	symbol	M. musculus	403187	M. musculus	0.0	0.0	0.0	0.0	0.0	0.0	0.0	1.0	0.0	0.0	0.0	0.0	0.0	0.0	0.0	0.0	0.0	0.0	0.0	0.0
Pold2	18972	symbol	M. musculus	18972	M. musculus	0.0	0.0	0.0	0.0	0.0	0.0	0.0	0.0	0.0	0.0	0.0	0.0	0.0	0.0	0.0	0.0	0.0	0.0	0.0	0.0
Fbxw9	68628	symbol	M. musculus	68628	M. musculus	0.0	0.0	0.0	0.0	0.0	0.0	0.0	0.0	0.0	0.0	0.0	0.0	0.0	0.0	0.0	0.0	0.0	0.0	0.0	0.0
Ints2	70422	symbol	M. musculus	70422	M. musculus	0.0	0.0	0.0	0.0	0.0	0.0	0.0	0.0	0.0	0.0	0.0	0.0	0.0	0.0	0.0	0.0	0.0	0.0	0.0	0.0
Rec8	56739	symbol	M. musculus	56739	M. musculus	0.0	0.0	0.0	0.0	0.0	0.0	0.0	0.0	0.0	0.0	0.0	0.0	0.0	0.0	0.0	0.0	0.0	0.0	0.0	0.0
Abhd8	64296	symbol	M. musculus	64296	M. musculus	1.0	0.0	0.0	0.0	0.0	0.0	1.0	0.0	0.0	0.0	0.0	0.0	0.0	0.0	1.0	0.0	0.0	0.0	0.0	0.0
Ears2	67417	symbol	M. musculus	67417	M. musculus	0.0	0.0	0.0	0.0	0.0	0.0	0.0	0.0	0.0	0.0	0.0	0.0	0.0	0.0	0.0	0.0	0.0	0.0	0.0	0.0
Noc4l	100608	symbol	M. musculus	100608	M. musculus	0.0	0.0	0.0	0.0	0.0	0.0	0.0	0.0	0.0	0.0	0.0	0.0	0.0	0.0	0.0	0.0	0.0	0.0	0.0	0.0
Zfp428	232969	symbol	M. musculus	232969	M. musculus	0.0	0.0	0.0	0.0	0.0	0.0	0.0	0.0	0.0	0.0	0.0	0.0	0.0	0.0	0.0	0.0	0.0	0.0	0.0	0.0
sept-05						nan	nan	nan	nan	nan	nan	nan	nan	nan	nan	nan	nan	nan	nan	nan	nan	nan	nan	nan	nan
Hnrnpa3	229279	symbol	M. musculus	229279	M. musculus	0.0	0.0	0.0	0.0	0.0	0.0	0.0	0.0	0.0	0.0	0.0	0.0	0.0	0.0	0.0	0.0	0.0	0.0	0.0	0.0
Adamts7	108153	symbol	M. musculus	108153	M. musculus	0.0	0.0	0.0	0.0	0.0	1.0	0.0	0.0	0.0	0.0	0.0	0.0	0.0	0.0	0.0	0.0	0.0	0.0	0.0	0.0
Piga	18700	symbol	M. musculus	18700	M. musculus	1.0	0.0	0.0	1.0	0.0	1.0	1.0	0.0	0.0	0.0	0.0	0.0	0.0	0.0	0.0	0.0	0.0	0.0	0.0	0.0
Slc22a30	319800	symbol	M. musculus	319800	M. musculus	0.0	0.0	0.0	0.0	0.0	0.0	0.0	0.0	0.0	0.0	0.0	0.0	0.0	0.0	0.0	0.0	0.0	1.0	0.0	0.0
Slc22a28	434674	symbol	M. musculus	434674	M. musculus	0.0	0.0	0.0	0.0	0.0	0.0	0.0	0.0	0.0	0.0	0.0	0.0	0.0	0.0	0.0	0.0	0.0	1.0	0.0	0.0
Keg1	64697	symbol	M. musculus	64697	M. musculus	0.0	0.0	0.0	0.0	0.0	0.0	0.0	0.0	0.0	0.0	0.0	0.0	0.0	0.0	0.0	0.0	0.0	0.0	0.0	0.0
Fkbp4	14228	symbol	M. musculus	14228	M. musculus	0.0	0.0	0.0	1.0	0.0	0.0	0.0	0.0	0.0	0.0	0.0	0.0	0.0	0.0	0.0	0.0	0.0	0.0	0.0	0.0
Polr2i	69920	symbol	M. musculus	69920	M. musculus	0.0	0.0	0.0	0.0	0.0	0.0	0.0	0.0	0.0	0.0	0.0	0.0	0.0	0.0	0.0	0.0	0.0	0.0	0.0	0.0
Tubb5	22154	symbol	M. musculus	22154	M. musculus	0.0	0.0	0.0	0.0	0.0	0.0	0.0	0.0	0.0	0.0	0.0	0.0	0.0	0.0	0.0	0.0	0.0	0.0	0.0	0.0
Tuba1b	22143	symbol	M. musculus	22143	M. musculus	0.0	0.0	0.0	0.0	0.0	0.0	0.0	0.0	0.0	0.0	0.0	0.0	0.0	0.0	0.0	0.0	0.0	0.0	0.0	0.0
Mogs	57377	symbol	M. musculus	57377	M. musculus	0.0	0.0	0.0	0.0	0.0	1.0	0.0	0.0	0.0	0.0	0.0	0.0	0.0	1.0	0.0	0.0	0.0	0.0	0.0	0.0
Gorasp2	70231	symbol	M. musculus	70231	M. musculus	0.0	1.0	0.0	0.0	0.0	0.0	0.0	0.0	0.0	0.0	0.0	0.0	0.0	0.0	0.0	1.0	0.0	0.0	0.0	0.0
4930402H24Rik	228602	gene_synonym	M. musculus	228602	M. musculus	0.0	0.0	0.0	0.0	0.0	0.0	0.0	0.0	0.0	0.0	0.0	0.0	0.0	0.0	0.0	0.0	0.0	0.0	0.0	0.0
Mfhas1	52065	symbol	M. musculus	52065	M. musculus	0.0	0.0	0.0	0.0	0.0	0.0	0.0	0.0	0.0	0.0	0.0	0.0	0.0	0.0	0.0	0.0	0.0	0.0	0.0	0.0
Nupr1	56312	symbol	M. musculus	56312	M. musculus	0.0	0.0	0.0	0.0	0.0	0.0	0.0	1.0	0.0	0.0	0.0	0.0	0.0	0.0	0.0	0.0	1.0	0.0	0.0	0.0
BC020092						nan	nan	nan	nan	nan	nan	nan	nan	nan	nan	nan	nan	nan	nan	nan	nan	nan	nan	nan	nan
1810059H22Rik	69820	symbol	M. musculus	69820	M. musculus	0.0	0.0	0.0	0.0	0.0	0.0	0.0	0.0	0.0	0.0	0.0	0.0	0.0	0.0	0.0	0.0	0.0	0.0	0.0	0.0
AK139938						nan	nan	nan	nan	nan	nan	nan	nan	nan	nan	nan	nan	nan	nan	nan	nan	nan	nan	nan	nan
1110065P20Rik	68920	symbol	M. musculus	68920	M. musculus	0.0	0.0	0.0	0.0	0.0	0.0	0.0	0.0	0.0	0.0	0.0	0.0	0.0	0.0	0.0	0.0	0.0	0.0	0.0	0.0
Stard4	170459	symbol	M. musculus	170459	M. musculus	0.0	0.0	0.0	0.0	0.0	0.0	0.0	1.0	0.0	0.0	0.0	0.0	0.0	0.0	0.0	0.0	0.0	0.0	0.0	0.0
Szrd1	213491	symbol	M. musculus	213491	M. musculus	0.0	0.0	0.0	0.0	0.0	0.0	0.0	0.0	0.0	0.0	0.0	0.0	0.0	0.0	0.0	0.0	0.0	0.0	0.0	0.0
Mcfd2	193813	symbol	M. musculus	193813	M. musculus	0.0	0.0	0.0	0.0	0.0	0.0	0.0	0.0	0.0	0.0	0.0	0.0	0.0	0.0	0.0	0.0	0.0	0.0	0.0	0.0
Gga2	74105	symbol	M. musculus	74105	M. musculus	0.0	0.0	0.0	0.0	0.0	0.0	0.0	0.0	0.0	0.0	0.0	0.0	0.0	0.0	0.0	1.0	0.0	0.0	0.0	0.0
Neu2	23956	symbol	M. musculus	23956	M. musculus	0.0	0.0	0.0	0.0	1.0	1.0	0.0	0.0	0.0	0.0	0.0	0.0	0.0	1.0	0.0	0.0	0.0	0.0	0.0	0.0
Atp2b2	11941	symbol	M. musculus	11941	M. musculus	0.0	0.0	0.0	0.0	0.0	0.0	1.0	0.0	0.0	0.0	0.0	0.0	0.0	1.0	0.0	0.0	0.0	0.0	0.0	0.0
Spsb4	211949	symbol	M. musculus	211949	M. musculus	0.0	0.0	0.0	0.0	0.0	0.0	0.0	0.0	0.0	0.0	0.0	0.0	0.0	0.0	0.0	0.0	0.0	0.0	0.0	0.0
Psph	100678	symbol	M. musculus	100678	M. musculus	1.0	0.0	1.0	0.0	0.0	0.0	0.0	0.0	0.0	0.0	0.0	0.0	0.0	0.0	0.0	0.0	0.0	0.0	0.0	0.0
Rbl1	19650	symbol	M. musculus	19650	M. musculus	0.0	0.0	0.0	0.0	0.0	0.0	0.0	0.0	0.0	0.0	0.0	0.0	0.0	0.0	0.0	0.0	0.0	0.0	0.0	0.0
Zkscan1	74570	symbol	M. musculus	74570	M. musculus	0.0	0.0	0.0	0.0	0.0	0.0	0.0	0.0	0.0	0.0	0.0	0.0	0.0	0.0	0.0	0.0	0.0	0.0	0.0	0.0
Dnajb11	67838	symbol	M. musculus	67838	M. musculus	0.0	0.0	0.0	1.0	0.0	0.0	0.0	0.0	0.0	0.0	0.0	0.0	0.0	0.0	0.0	0.0	0.0	0.0	0.0	0.0
Ces2c	234671	symbol	M. musculus	234671	M. musculus	1.0	0.0	1.0	0.0	0.0	0.0	0.0	0.0	1.0	0.0	1.0	1.0	0.0	0.0	0.0	0.0	0.0	0.0	0.0	0.0
Ces2b	234669	symbol	M. musculus	234669	M. musculus	0.0	0.0	1.0	0.0	0.0	0.0	0.0	0.0	1.0	0.0	0.0	0.0	0.0	0.0	0.0	0.0	0.0	0.0	0.0	0.0
Actg2	11468	symbol	M. musculus	11468	M. musculus	0.0	0.0	0.0	0.0	0.0	0.0	0.0	0.0	0.0	0.0	0.0	0.0	0.0	0.0	0.0	0.0	0.0	0.0	0.0	0.0
Cyp2c29	13095	symbol	M. musculus	13095	M. musculus	0.0	0.0	1.0	0.0	0.0	0.0	0.0	0.0	1.0	0.0	0.0	0.0	1.0	0.0	0.0	0.0	0.0	0.0	0.0	0.0
Nes	18008	symbol	M. musculus	18008	M. musculus	0.0	0.0	0.0	0.0	0.0	0.0	0.0	0.0	0.0	0.0	0.0	0.0	0.0	0.0	0.0	0.0	0.0	0.0	0.0	0.0
Map2k3	26397	symbol	M. musculus	26397	M. musculus	0.0	0.0	0.0	1.0	0.0	0.0	0.0	0.0	0.0	0.0	0.0	0.0	0.0	0.0	0.0	0.0	0.0	0.0	0.0	0.0
Uso1	56041	symbol	M. musculus	56041	M. musculus	0.0	0.0	0.0	0.0	0.0	0.0	0.0	0.0	0.0	0.0	0.0	0.0	0.0	0.0	0.0	1.0	0.0	0.0	0.0	0.0
Akr1c20	116852	symbol	M. musculus	116852	M. musculus	1.0	0.0	1.0	0.0	0.0	0.0	0.0	0.0	1.0	0.0	0.0	1.0	1.0	0.0	0.0	0.0	0.0	0.0	0.0	1.0
Vegfa	22339	symbol	M. musculus	22339	M. musculus	0.0	0.0	0.0	0.0	0.0	0.0	0.0	0.0	0.0	0.0	0.0	0.0	0.0	0.0	0.0	0.0	0.0	0.0	0.0	0.0
Cyp2c38	13097	symbol	M. musculus	13097	M. musculus	0.0	0.0	1.0	0.0	0.0	0.0	0.0	0.0	1.0	0.0	0.0	0.0	1.0	0.0	0.0	0.0	0.0	0.0	0.0	0.0
Cyp2c55	72082	symbol	M. musculus	72082	M. musculus	0.0	0.0	1.0	0.0	0.0	0.0	0.0	0.0	1.0	0.0	1.0	1.0	1.0	0.0	0.0	0.0	0.0	0.0	0.0	0.0
2810408I11Rik	69941	symbol	M. musculus	69941	M. musculus	0.0	0.0	0.0	0.0	0.0	0.0	0.0	0.0	0.0	0.0	0.0	0.0	0.0	0.0	0.0	0.0	0.0	0.0	0.0	0.0
Tbc1d2	381605	symbol	M. musculus	381605	M. musculus	0.0	0.0	0.0	0.0	0.0	0.0	0.0	0.0	0.0	0.0	0.0	0.0	0.0	0.0	0.0	0.0	0.0	0.0	0.0	0.0
sept-09						nan	nan	nan	nan	nan	nan	nan	nan	nan	nan	nan	nan	nan	nan	nan	nan	nan	nan	nan	nan
Calm1	12313	symbol	M. musculus	12313	M. musculus	0.0	0.0	0.0	0.0	0.0	0.0	0.0	0.0	0.0	0.0	0.0	0.0	0.0	0.0	0.0	0.0	0.0	0.0	0.0	0.0
Tmem180	75146	gene_synonym	M. musculus	75146	M. musculus	0.0	0.0	0.0	0.0	0.0	0.0	0.0	0.0	0.0	0.0	0.0	0.0	0.0	0.0	0.0	0.0	0.0	0.0	0.0	0.0
Ssr2	66256	symbol	M. musculus	66256	M. musculus	0.0	0.0	0.0	0.0	0.0	0.0	0.0	0.0	0.0	0.0	0.0	0.0	0.0	0.0	0.0	0.0	0.0	0.0	0.0	0.0
Smim14	68552	symbol	M. musculus	68552	M. musculus	0.0	0.0	0.0	0.0	0.0	0.0	0.0	0.0	0.0	0.0	0.0	0.0	0.0	0.0	0.0	0.0	0.0	0.0	0.0	0.0
C2cd4d	271944	symbol	M. musculus	271944	M. musculus	0.0	0.0	0.0	0.0	0.0	0.0	0.0	0.0	0.0	0.0	0.0	0.0	0.0	0.0	0.0	0.0	0.0	0.0	0.0	0.0
Calr	12317	symbol	M. musculus	12317	M. musculus	0.0	1.0	0.0	1.0	0.0	0.0	0.0	0.0	0.0	0.0	0.0	0.0	1.0	0.0	0.0	0.0	0.0	0.0	0.0	0.0
Mettl1	17299	symbol	M. musculus	17299	M. musculus	0.0	0.0	0.0	0.0	0.0	0.0	0.0	0.0	0.0	0.0	0.0	0.0	0.0	0.0	0.0	0.0	0.0	0.0	0.0	0.0
Nek6	59126	symbol	M. musculus	59126	M. musculus	0.0	0.0	0.0	0.0	0.0	0.0	0.0	0.0	0.0	0.0	0.0	0.0	0.0	0.0	0.0	0.0	0.0	0.0	0.0	0.0
P4hb	18453	symbol	M. musculus	18453	M. musculus	0.0	1.0	0.0	1.0	1.0	0.0	0.0	0.0	0.0	0.0	0.0	1.0	0.0	0.0	0.0	1.0	0.0	0.0	0.0	0.0
Pycr2	69051	symbol	M. musculus	69051	M. musculus	1.0	0.0	1.0	0.0	0.0	0.0	0.0	0.0	0.0	0.0	0.0	0.0	0.0	0.0	0.0	0.0	0.0	0.0	0.0	0.0
Tuba1c	22146	symbol	M. musculus	22146	M. musculus	0.0	0.0	0.0	0.0	0.0	0.0	0.0	0.0	0.0	0.0	0.0	0.0	0.0	0.0	0.0	0.0	0.0	0.0	0.0	0.0
Gale	74246	symbol	M. musculus	74246	M. musculus	0.0	0.0	1.0	0.0	0.0	0.0	1.0	0.0	0.0	0.0	0.0	0.0	0.0	1.0	0.0	0.0	0.0	0.0	0.0	0.0
Copg1	54161	symbol	M. musculus	54161	M. musculus	0.0	0.0	0.0	0.0	0.0	0.0	0.0	0.0	0.0	0.0	0.0	0.0	0.0	0.0	0.0	1.0	0.0	0.0	0.0	0.0
E2f2	242705	symbol	M. musculus	242705	M. musculus	0.0	0.0	0.0	0.0	0.0	0.0	0.0	0.0	0.0	0.0	0.0	0.0	0.0	0.0	0.0	0.0	0.0	0.0	0.0	0.0
Taldo1	21351	symbol	M. musculus	21351	M. musculus	0.0	0.0	0.0	0.0	0.0	0.0	1.0	0.0	0.0	0.0	0.0	0.0	0.0	1.0	0.0	0.0	0.0	0.0	1.0	0.0
Pdxp	57028	symbol	M. musculus	57028	M. musculus	0.0	0.0	0.0	0.0	0.0	0.0	0.0	0.0	0.0	0.0	0.0	0.0	0.0	1.0	0.0	0.0	0.0	0.0	1.0	0.0
Tkfc	225913	symbol	M. musculus	225913	M. musculus	1.0	0.0	1.0	0.0	0.0	0.0	1.0	0.0	0.0	0.0	0.0	0.0	0.0	1.0	0.0	0.0	0.0	0.0	1.0	0.0
Tssc1	380752	gene_synonym	M. musculus	380752	M. musculus	0.0	0.0	0.0	0.0	0.0	0.0	0.0	0.0	0.0	0.0	0.0	1.0	0.0	0.0	0.0	0.0	0.0	0.0	0.0	0.0
Rcan1	54720	symbol	M. musculus	54720	M. musculus	0.0	0.0	0.0	0.0	0.0	0.0	0.0	0.0	0.0	0.0	0.0	0.0	0.0	0.0	0.0	0.0	0.0	0.0	0.0	0.0
Tuba4a	22145	symbol	M. musculus	22145	M. musculus	0.0	0.0	0.0	0.0	0.0	0.0	0.0	0.0	0.0	0.0	0.0	0.0	0.0	0.0	0.0	0.0	0.0	0.0	0.0	0.0
Cyb5b	66427	symbol	M. musculus	66427	M. musculus	0.0	0.0	0.0	0.0	0.0	0.0	0.0	0.0	0.0	0.0	0.0	0.0	0.0	0.0	0.0	0.0	0.0	0.0	0.0	0.0
Nhej1	75570	symbol	M. musculus	75570	M. musculus	0.0	0.0	0.0	0.0	0.0	0.0	0.0	0.0	0.0	0.0	0.0	0.0	0.0	0.0	0.0	0.0	0.0	0.0	0.0	0.0
Tubg1	103733	symbol	M. musculus	103733	M. musculus	0.0	0.0	0.0	0.0	0.0	0.0	0.0	0.0	0.0	0.0	0.0	0.0	0.0	0.0	0.0	0.0	0.0	0.0	0.0	0.0
Nid2	18074	symbol	M. musculus	18074	M. musculus	0.0	0.0	0.0	0.0	0.0	0.0	0.0	0.0	0.0	0.0	0.0	0.0	0.0	0.0	0.0	0.0	0.0	0.0	0.0	0.0
Slc25a1	13358	symbol	M. musculus	13358	M. musculus	0.0	0.0	0.0	0.0	0.0	0.0	0.0	0.0	0.0	0.0	0.0	0.0	0.0	0.0	0.0	0.0	0.0	1.0	0.0	0.0
Gnat2	14686	symbol	M. musculus	14686	M. musculus	0.0	0.0	0.0	0.0	0.0	0.0	0.0	0.0	0.0	0.0	0.0	0.0	0.0	0.0	0.0	0.0	0.0	1.0	0.0	0.0
Nans	94181	symbol	M. musculus	94181	M. musculus	1.0	0.0	1.0	0.0	1.0	1.0	1.0	0.0	0.0	0.0	0.0	0.0	0.0	1.0	0.0	0.0	0.0	0.0	0.0	0.0
Mvd	192156	symbol	M. musculus	192156	M. musculus	1.0	0.0	0.0	0.0	1.0	0.0	1.0	0.0	0.0	1.0	1.0	0.0	0.0	0.0	0.0	0.0	0.0	0.0	0.0	0.0
Insig1	231070	symbol	M. musculus	231070	M. musculus	1.0	0.0	0.0	1.0	0.0	0.0	0.0	1.0	0.0	0.0	0.0	0.0	0.0	0.0	1.0	0.0	0.0	0.0	0.0	0.0
3110052M02Rik	73229	gene_synonym	M. musculus	73229	M. musculus	0.0	0.0	0.0	0.0	0.0	0.0	0.0	0.0	0.0	0.0	0.0	0.0	0.0	0.0	0.0	0.0	0.0	0.0	0.0	0.0
Cml5	69049	gene_synonym	M. musculus	69049	M. musculus	0.0	0.0	0.0	0.0	0.0	0.0	0.0	0.0	0.0	0.0	0.0	0.0	0.0	0.0	0.0	0.0	0.0	0.0	0.0	0.0
Dynll1	56455	symbol	M. musculus	56455	M. musculus	0.0	0.0	0.0	0.0	0.0	0.0	0.0	0.0	0.0	0.0	0.0	1.0	0.0	0.0	0.0	0.0	0.0	0.0	0.0	0.0
Slc33a1	11416	symbol	M. musculus	11416	M. musculus	0.0	0.0	0.0	0.0	0.0	0.0	0.0	0.0	0.0	0.0	0.0	0.0	0.0	0.0	0.0	0.0	0.0	1.0	0.0	0.0
BC048507	408058	symbol	M. musculus	408058	M. musculus	0.0	0.0	0.0	0.0	0.0	0.0	0.0	0.0	0.0	0.0	0.0	0.0	0.0	0.0	0.0	0.0	0.0	0.0	0.0	0.0
Traf5	22033	symbol	M. musculus	22033	M. musculus	0.0	0.0	0.0	0.0	0.0	0.0	0.0	0.0	0.0	0.0	0.0	0.0	0.0	0.0	0.0	0.0	0.0	0.0	0.0	0.0
Alg8	381903	symbol	M. musculus	381903	M. musculus	0.0	0.0	0.0	0.0	0.0	1.0	0.0	0.0	0.0	0.0	0.0	0.0	0.0	0.0	0.0	0.0	0.0	0.0	0.0	0.0
Frmd8	67457	symbol	M. musculus	67457	M. musculus	0.0	0.0	0.0	0.0	0.0	0.0	0.0	0.0	0.0	0.0	0.0	0.0	0.0	0.0	0.0	0.0	0.0	0.0	0.0	0.0
Ankrd9	74251	symbol	M. musculus	74251	M. musculus	0.0	0.0	0.0	0.0	0.0	0.0	0.0	0.0	0.0	0.0	0.0	0.0	0.0	0.0	0.0	0.0	0.0	0.0	0.0	0.0
Ggcx	56316	symbol	M. musculus	56316	M. musculus	0.0	0.0	0.0	1.0	0.0	0.0	0.0	1.0	0.0	0.0	0.0	0.0	0.0	0.0	0.0	0.0	0.0	0.0	0.0	0.0
Rnd2	11858	symbol	M. musculus	11858	M. musculus	0.0	0.0	0.0	0.0	0.0	0.0	0.0	0.0	0.0	0.0	0.0	0.0	0.0	0.0	0.0	0.0	0.0	0.0	0.0	0.0
Ccdc166	223648	symbol	M. musculus	223648	M. musculus	0.0	0.0	0.0	0.0	0.0	0.0	0.0	0.0	0.0	0.0	0.0	0.0	0.0	0.0	0.0	0.0	0.0	0.0	0.0	0.0
Ifitm7	74482	symbol	M. musculus	74482	M. musculus	0.0	0.0	0.0	0.0	0.0	0.0	0.0	0.0	0.0	0.0	0.0	0.0	0.0	0.0	0.0	0.0	0.0	0.0	0.0	0.0
Elovl1	54325	symbol	M. musculus	54325	M. musculus	1.0	0.0	1.0	0.0	1.0	0.0	1.0	0.0	1.0	0.0	0.0	0.0	0.0	0.0	0.0	0.0	0.0	0.0	0.0	0.0
Abca2	11305	symbol	M. musculus	11305	M. musculus	1.0	0.0	0.0	0.0	1.0	0.0	0.0	1.0	0.0	0.0	0.0	0.0	0.0	0.0	1.0	0.0	0.0	0.0	0.0	0.0
Ifitm3	66141	symbol	M. musculus	66141	M. musculus	0.0	0.0	0.0	0.0	0.0	0.0	0.0	0.0	0.0	0.0	0.0	0.0	0.0	0.0	0.0	0.0	0.0	0.0	0.0	0.0
Lasp1	16796	symbol	M. musculus	16796	M. musculus	0.0	0.0	0.0	0.0	0.0	0.0	0.0	0.0	0.0	0.0	0.0	0.0	0.0	0.0	0.0	0.0	0.0	0.0	0.0	0.0
AI182371	98870	symbol	M. musculus	98870	M. musculus	0.0	0.0	0.0	0.0	0.0	0.0	0.0	0.0	0.0	0.0	0.0	0.0	0.0	0.0	0.0	0.0	0.0	0.0	0.0	0.0
Slc25a35	71998	symbol	M. musculus	71998	M. musculus	0.0	0.0	0.0	0.0	0.0	0.0	0.0	0.0	0.0	0.0	0.0	0.0	0.0	0.0	0.0	0.0	0.0	0.0	0.0	0.0
Cnp	12799	symbol	M. musculus	12799	M. musculus	0.0	0.0	0.0	0.0	0.0	0.0	1.0	0.0	0.0	0.0	0.0	0.0	0.0	1.0	0.0	0.0	0.0	0.0	0.0	0.0
Serpina12	68054	symbol	M. musculus	68054	M. musculus	1.0	0.0	0.0	0.0	0.0	0.0	0.0	1.0	0.0	0.0	0.0	0.0	0.0	1.0	0.0	0.0	0.0	0.0	0.0	0.0
Xiap	11798	symbol	M. musculus	11798	M. musculus	1.0	0.0	1.0	0.0	0.0	0.0	0.0	0.0	0.0	0.0	0.0	0.0	0.0	1.0	0.0	0.0	0.0	0.0	0.0	0.0
Nudt7	67528	symbol	M. musculus	67528	M. musculus	0.0	0.0	1.0	0.0	1.0	0.0	1.0	0.0	0.0	0.0	0.0	0.0	0.0	1.0	0.0	0.0	0.0	0.0	0.0	0.0
Gm16551	100503019	symbol	M. musculus	100503019	M. musculus	0.0	0.0	0.0	0.0	0.0	0.0	0.0	0.0	0.0	0.0	0.0	0.0	0.0	0.0	0.0	0.0	0.0	0.0	0.0	0.0
3110082I17Rik	73212	gene_synonym	M. musculus	73212	M. musculus	0.0	0.0	0.0	0.0	0.0	0.0	0.0	1.0	0.0	0.0	0.0	0.0	0.0	0.0	0.0	0.0	0.0	0.0	0.0	0.0
AI195470	107131	symbol	M. musculus	107131	M. musculus	0.0	0.0	0.0	0.0	0.0	0.0	0.0	0.0	0.0	0.0	0.0	0.0	0.0	0.0	0.0	0.0	0.0	0.0	0.0	0.0
Serpina9	71907	symbol	M. musculus	71907	M. musculus	0.0	0.0	0.0	0.0	0.0	0.0	0.0	0.0	0.0	0.0	0.0	0.0	0.0	0.0	0.0	0.0	0.0	0.0	0.0	0.0
Tmem120b	330189	symbol	M. musculus	330189	M. musculus	0.0	0.0	0.0	0.0	0.0	0.0	0.0	0.0	0.0	0.0	0.0	0.0	0.0	0.0	0.0	0.0	0.0	0.0	0.0	0.0
Hist2h2be	319190	gene_synonym	M. musculus	319190	M. musculus	0.0	0.0	0.0	0.0	0.0	0.0	0.0	0.0	0.0	0.0	0.0	0.0	0.0	0.0	0.0	0.0	0.0	0.0	0.0	0.0
Mmp15	17388	symbol	M. musculus	17388	M. musculus	0.0	0.0	0.0	0.0	0.0	0.0	0.0	0.0	0.0	0.0	0.0	0.0	0.0	0.0	0.0	0.0	0.0	0.0	0.0	0.0
Adgrf1	77596	symbol	M. musculus	77596	M. musculus	0.0	0.0	0.0	0.0	0.0	0.0	0.0	1.0	0.0	0.0	0.0	0.0	0.0	0.0	0.0	0.0	0.0	0.0	0.0	0.0
Adh6-ps1	639769	symbol	M. musculus	639769	M. musculus	0.0	0.0	0.0	0.0	0.0	0.0	0.0	0.0	0.0	0.0	0.0	0.0	0.0	0.0	0.0	0.0	0.0	0.0	0.0	0.0
Comt	12846	symbol	M. musculus	12846	M. musculus	1.0	0.0	1.0	0.0	0.0	0.0	0.0	1.0	1.0	0.0	0.0	1.0	1.0	1.0	0.0	0.0	0.0	0.0	0.0	0.0
Slc26a6	171429	symbol	M. musculus	171429	M. musculus	0.0	0.0	0.0	0.0	0.0	0.0	0.0	0.0	0.0	0.0	0.0	0.0	0.0	0.0	0.0	0.0	0.0	1.0	0.0	0.0
Abhd5	67469	symbol	M. musculus	67469	M. musculus	1.0	0.0	1.0	0.0	0.0	0.0	1.0	1.0	0.0	0.0	0.0	0.0	0.0	0.0	1.0	0.0	0.0	0.0	0.0	0.0
Prok1	246691	symbol	M. musculus	246691	M. musculus	0.0	0.0	0.0	0.0	0.0	0.0	0.0	0.0	0.0	0.0	0.0	0.0	0.0	0.0	0.0	0.0	0.0	0.0	0.0	0.0
Itgae	16407	symbol	M. musculus	16407	M. musculus	0.0	0.0	0.0	0.0	0.0	0.0	0.0	0.0	0.0	0.0	0.0	0.0	0.0	0.0	0.0	0.0	0.0	0.0	0.0	0.0
Cryab	12955	symbol	M. musculus	12955	M. musculus	0.0	0.0	0.0	1.0	1.0	0.0	0.0	0.0	0.0	0.0	0.0	0.0	0.0	0.0	0.0	0.0	0.0	0.0	0.0	0.0
NAP114397-1						nan	nan	nan	nan	nan	nan	nan	nan	nan	nan	nan	nan	nan	nan	nan	nan	nan	nan	nan	nan
Sec61b	66212	symbol	M. musculus	66212	M. musculus	0.0	1.0	0.0	0.0	0.0	0.0	0.0	0.0	0.0	0.0	0.0	0.0	0.0	0.0	0.0	0.0	0.0	0.0	0.0	0.0
NAP114295-1						nan	nan	nan	nan	nan	nan	nan	nan	nan	nan	nan	nan	nan	nan	nan	nan	nan	nan	nan	nan
Krtcap2	66059	symbol	M. musculus	66059	M. musculus	0.0	0.0	0.0	0.0	0.0	1.0	0.0	0.0	0.0	0.0	0.0	0.0	0.0	0.0	0.0	0.0	0.0	0.0	0.0	0.0
Spcs2	66624	symbol	M. musculus	66624	M. musculus	0.0	0.0	0.0	1.0	0.0	0.0	0.0	0.0	0.0	0.0	0.0	0.0	0.0	0.0	0.0	0.0	0.0	0.0	0.0	0.0
Erp29	67397	symbol	M. musculus	67397	M. musculus	0.0	0.0	0.0	0.0	0.0	0.0	0.0	0.0	0.0	0.0	0.0	0.0	0.0	0.0	0.0	1.0	1.0	0.0	0.0	0.0
Six5	20475	symbol	M. musculus	20475	M. musculus	0.0	0.0	0.0	0.0	0.0	0.0	0.0	0.0	0.0	0.0	0.0	0.0	0.0	0.0	0.0	0.0	0.0	0.0	0.0	0.0
Snrpd1	20641	symbol	M. musculus	20641	M. musculus	0.0	0.0	0.0	0.0	0.0	0.0	0.0	0.0	0.0	0.0	0.0	0.0	0.0	0.0	0.0	0.0	0.0	0.0	0.0	0.0
Heyl	56198	symbol	M. musculus	56198	M. musculus	0.0	0.0	0.0	0.0	0.0	0.0	0.0	0.0	0.0	0.0	0.0	0.0	0.0	0.0	0.0	0.0	0.0	0.0	0.0	0.0
Pstk	214580	symbol	M. musculus	214580	M. musculus	0.0	0.0	0.0	0.0	0.0	0.0	0.0	0.0	0.0	0.0	0.0	0.0	0.0	0.0	0.0	0.0	0.0	0.0	0.0	0.0
Spcs3	76687	symbol	M. musculus	76687	M. musculus	0.0	0.0	0.0	1.0	0.0	0.0	0.0	0.0	0.0	0.0	0.0	0.0	0.0	0.0	0.0	0.0	0.0	0.0	0.0	0.0
D930048N14Rik	97775	symbol	M. musculus	97775	M. musculus	0.0	0.0	0.0	0.0	0.0	0.0	0.0	0.0	0.0	0.0	0.0	0.0	0.0	0.0	0.0	0.0	0.0	0.0	0.0	0.0
Gemin6	67242	symbol	M. musculus	67242	M. musculus	0.0	0.0	0.0	0.0	0.0	0.0	0.0	0.0	0.0	0.0	0.0	0.0	0.0	0.0	0.0	0.0	0.0	0.0	0.0	0.0
Erp44	76299	symbol	M. musculus	76299	M. musculus	0.0	1.0	0.0	1.0	0.0	1.0	0.0	0.0	0.0	0.0	0.0	0.0	0.0	0.0	0.0	0.0	0.0	0.0	0.0	0.0
Bet1	12068	symbol	M. musculus	12068	M. musculus	0.0	0.0	0.0	0.0	0.0	0.0	0.0	0.0	0.0	0.0	0.0	0.0	0.0	0.0	0.0	1.0	0.0	0.0	0.0	0.0
Tram1	72265	symbol	M. musculus	72265	M. musculus	0.0	1.0	0.0	0.0	0.0	0.0	0.0	0.0	0.0	0.0	0.0	0.0	0.0	0.0	0.0	0.0	0.0	0.0	0.0	0.0
Rasl11b	68939	symbol	M. musculus	68939	M. musculus	0.0	0.0	0.0	0.0	0.0	0.0	0.0	0.0	0.0	0.0	0.0	0.0	0.0	0.0	0.0	0.0	0.0	0.0	0.0	0.0
Ints10	70885	symbol	M. musculus	70885	M. musculus	0.0	0.0	0.0	0.0	0.0	0.0	0.0	0.0	0.0	0.0	0.0	0.0	0.0	0.0	0.0	0.0	0.0	0.0	0.0	0.0
Pard6b	58220	symbol	M. musculus	58220	M. musculus	0.0	0.0	0.0	0.0	0.0	0.0	0.0	0.0	0.0	0.0	0.0	0.0	0.0	0.0	0.0	0.0	0.0	0.0	0.0	0.0
Osbp	76303	symbol	M. musculus	76303	M. musculus	1.0	0.0	0.0	0.0	1.0	0.0	1.0	0.0	0.0	0.0	0.0	1.0	0.0	0.0	0.0	0.0	0.0	0.0	0.0	0.0
Lefty1	13590	symbol	M. musculus	13590	M. musculus	0.0	0.0	0.0	0.0	0.0	0.0	0.0	0.0	0.0	0.0	0.0	0.0	0.0	0.0	0.0	0.0	0.0	0.0	0.0	0.0
Ttc41	103220	symbol	M. musculus	103220	M. musculus	0.0	0.0	0.0	0.0	0.0	0.0	0.0	0.0	0.0	0.0	0.0	0.0	0.0	0.0	0.0	0.0	0.0	0.0	0.0	0.0
Ero1lb	67475	gene_synonym	M. musculus	67475	M. musculus	0.0	0.0	0.0	1.0	1.0	0.0	0.0	0.0	0.0	0.0	0.0	1.0	0.0	0.0	0.0	1.0	0.0	0.0	0.0	0.0
Ubfd1	28018	symbol	M. musculus	28018	M. musculus	0.0	0.0	0.0	0.0	0.0	0.0	0.0	0.0	0.0	0.0	0.0	0.0	0.0	0.0	0.0	0.0	0.0	0.0	0.0	0.0
AV373117						nan	nan	nan	nan	nan	nan	nan	nan	nan	nan	nan	nan	nan	nan	nan	nan	nan	nan	nan	nan
Stip1	20867	symbol	M. musculus	20867	M. musculus	0.0	0.0	0.0	0.0	0.0	0.0	0.0	0.0	0.0	0.0	0.0	0.0	0.0	0.0	0.0	0.0	0.0	0.0	0.0	0.0
Hspa4l	18415	symbol	M. musculus	18415	M. musculus	0.0	1.0	0.0	1.0	0.0	0.0	0.0	0.0	0.0	0.0	0.0	0.0	0.0	0.0	0.0	0.0	0.0	0.0	0.0	0.0
Dnajb2	56812	symbol	M. musculus	56812	M. musculus	0.0	1.0	0.0	1.0	0.0	0.0	0.0	0.0	0.0	0.0	0.0	0.0	0.0	0.0	0.0	0.0	0.0	0.0	0.0	0.0
Hsph1	15505	symbol	M. musculus	15505	M. musculus	0.0	1.0	0.0	1.0	0.0	0.0	0.0	0.0	0.0	0.0	0.0	0.0	0.0	0.0	0.0	0.0	0.0	0.0	0.0	0.0
Cyp2d40	71754	symbol	M. musculus	71754	M. musculus	0.0	0.0	0.0	0.0	0.0	0.0	0.0	0.0	0.0	0.0	0.0	0.0	0.0	0.0	0.0	0.0	0.0	0.0	0.0	0.0
Gfpt1	14583	symbol	M. musculus	14583	M. musculus	0.0	0.0	0.0	0.0	0.0	1.0	1.0	0.0	0.0	0.0	0.0	0.0	0.0	0.0	0.0	0.0	0.0	0.0	0.0	0.0
Syvn1	74126	symbol	M. musculus	74126	M. musculus	0.0	1.0	0.0	0.0	0.0	0.0	0.0	0.0	0.0	0.0	0.0	0.0	0.0	0.0	0.0	0.0	1.0	0.0	0.0	0.0
Creld2	76737	symbol	M. musculus	76737	M. musculus	0.0	0.0	0.0	0.0	0.0	0.0	0.0	0.0	0.0	0.0	0.0	0.0	0.0	0.0	0.0	0.0	0.0	0.0	0.0	0.0
Snrpa	53607	symbol	M. musculus	53607	M. musculus	0.0	0.0	0.0	0.0	0.0	0.0	0.0	0.0	0.0	0.0	0.0	0.0	0.0	0.0	0.0	0.0	0.0	0.0	0.0	0.0
Hsp90b1	22027	symbol	M. musculus	22027	M. musculus	0.0	1.0	0.0	1.0	1.0	0.0	0.0	0.0	0.0	0.0	0.0	1.0	0.0	0.0	0.0	0.0	0.0	0.0	0.0	0.0
Hspa5	14828	symbol	M. musculus	14828	M. musculus	0.0	1.0	0.0	1.0	0.0	0.0	0.0	1.0	0.0	0.0	0.0	0.0	0.0	0.0	0.0	0.0	1.0	0.0	0.0	0.0
Sdf2l1	64136	symbol	M. musculus	64136	M. musculus	0.0	1.0	0.0	1.0	0.0	0.0	0.0	0.0	0.0	0.0	0.0	0.0	0.0	0.0	0.0	0.0	0.0	0.0	0.0	0.0
Manf	74840	symbol	M. musculus	74840	M. musculus	0.0	1.0	0.0	0.0	0.0	0.0	0.0	1.0	0.0	0.0	0.0	0.0	0.0	0.0	0.0	0.0	1.0	0.0	0.0	0.0
Slc35b1	110172	symbol	M. musculus	110172	M. musculus	0.0	0.0	0.0	0.0	0.0	0.0	0.0	0.0	0.0	0.0	0.0	0.0	0.0	0.0	0.0	0.0	0.0	1.0	0.0	0.0
Tmed3	66111	symbol	M. musculus	66111	M. musculus	0.0	0.0	0.0	0.0	0.0	0.0	0.0	0.0	0.0	0.0	0.0	0.0	0.0	0.0	0.0	1.0	0.0	0.0	0.0	0.0
Pdia6	71853	symbol	M. musculus	71853	M. musculus	0.0	1.0	0.0	0.0	0.0	0.0	0.0	0.0	0.0	0.0	0.0	0.0	0.0	0.0	0.0	0.0	1.0	0.0	0.0	0.0
Ddost	13200	symbol	M. musculus	13200	M. musculus	0.0	0.0	0.0	0.0	0.0	1.0	0.0	0.0	0.0	0.0	0.0	0.0	0.0	0.0	0.0	0.0	0.0	0.0	0.0	0.0
Cyp2u1	71519	symbol	M. musculus	71519	M. musculus	1.0	0.0	1.0	0.0	0.0	0.0	0.0	0.0	1.0	0.0	0.0	0.0	1.0	0.0	0.0	0.0	0.0	0.0	0.0	0.0
Pdia4	12304	symbol	M. musculus	12304	M. musculus	0.0	1.0	0.0	1.0	0.0	0.0	0.0	0.0	0.0	0.0	0.0	0.0	0.0	0.0	0.0	0.0	0.0	0.0	0.0	0.0
Derl3	70377	symbol	M. musculus	70377	M. musculus	0.0	1.0	0.0	0.0	0.0	1.0	0.0	0.0	0.0	0.0	0.0	0.0	0.0	0.0	0.0	0.0	0.0	0.0	0.0	0.0
Pdia3	14827	symbol	M. musculus	14827	M. musculus	0.0	1.0	0.0	1.0	0.0	0.0	0.0	0.0	0.0	0.0	0.0	0.0	0.0	0.0	0.0	0.0	0.0	0.0	0.0	0.0
Ostc	66357	symbol	M. musculus	66357	M. musculus	0.0	0.0	0.0	0.0	0.0	1.0	0.0	0.0	0.0	0.0	0.0	0.0	0.0	0.0	0.0	0.0	0.0	0.0	0.0	0.0
Ttll12	223723	symbol	M. musculus	223723	M. musculus	0.0	0.0	0.0	0.0	0.0	0.0	0.0	0.0	0.0	0.0	0.0	0.0	0.0	0.0	0.0	0.0	0.0	0.0	0.0	0.0
Mrps27	218506	symbol	M. musculus	218506	M. musculus	0.0	0.0	0.0	0.0	0.0	0.0	0.0	0.0	0.0	0.0	0.0	0.0	0.0	0.0	0.0	0.0	0.0	0.0	0.0	0.0
Tspyl2	52808	symbol	M. musculus	52808	M. musculus	0.0	0.0	0.0	0.0	0.0	0.0	0.0	0.0	0.0	0.0	0.0	0.0	0.0	0.0	0.0	0.0	0.0	0.0	0.0	0.0
Slc17a9	228993	symbol	M. musculus	228993	M. musculus	0.0	0.0	0.0	0.0	0.0	0.0	0.0	0.0	0.0	0.0	0.0	0.0	0.0	0.0	0.0	0.0	0.0	1.0	0.0	0.0
NAP061766-1						nan	nan	nan	nan	nan	nan	nan	nan	nan	nan	nan	nan	nan	nan	nan	nan	nan	nan	nan	nan
Snd1	56463	symbol	M. musculus	56463	M. musculus	0.0	0.0	0.0	0.0	0.0	0.0	0.0	0.0	0.0	0.0	0.0	0.0	0.0	0.0	0.0	0.0	0.0	0.0	0.0	0.0
Tmem150a	232086	symbol	M. musculus	232086	M. musculus	1.0	0.0	0.0	0.0	0.0	0.0	1.0	0.0	0.0	0.0	0.0	0.0	0.0	0.0	0.0	0.0	0.0	0.0	0.0	0.0
ENSMUST00000190584	383603	ensembl_transcript_id	M. musculus	383603	M. musculus	0.0	0.0	0.0	0.0	0.0	0.0	0.0	0.0	0.0	0.0	0.0	0.0	0.0	0.0	0.0	0.0	0.0	0.0	0.0	0.0
Gm4956	241041	symbol	M. musculus	241041	M. musculus	0.0	0.0	0.0	0.0	0.0	0.0	0.0	0.0	0.0	0.0	0.0	0.0	0.0	0.0	0.0	0.0	0.0	0.0	0.0	0.0
Tbcb	66411	symbol	M. musculus	66411	M. musculus	0.0	0.0	0.0	1.0	0.0	0.0	0.0	0.0	0.0	0.0	0.0	0.0	0.0	0.0	0.0	0.0	0.0	0.0	0.0	0.0
Mlec	109154	symbol	M. musculus	109154	M. musculus	0.0	0.0	0.0	0.0	0.0	1.0	0.0	0.0	0.0	0.0	0.0	0.0	0.0	0.0	0.0	0.0	0.0	0.0	0.0	0.0
chr15						nan	nan	nan	nan	nan	nan	nan	nan	nan	nan	nan	nan	nan	nan	nan	nan	nan	nan	nan	nan
102920547-102933472_R						nan	nan	nan	nan	nan	nan	nan	nan	nan	nan	nan	nan	nan	nan	nan	nan	nan	nan	nan	nan
Hist1h2bc	68024	gene_synonym	M. musculus	68024	M. musculus	0.0	0.0	0.0	0.0	0.0	0.0	0.0	0.0	0.0	0.0	0.0	0.0	0.0	0.0	0.0	0.0	0.0	0.0	0.0	0.0
Dct	13190	symbol	M. musculus	13190	M. musculus	0.0	0.0	0.0	0.0	0.0	0.0	0.0	0.0	0.0	0.0	0.0	0.0	0.0	0.0	0.0	0.0	0.0	0.0	0.0	0.0
Rab3il1	74760	symbol	M. musculus	74760	M. musculus	0.0	0.0	0.0	0.0	0.0	0.0	0.0	0.0	0.0	0.0	0.0	0.0	0.0	0.0	0.0	0.0	0.0	0.0	0.0	0.0
ENSMUST00000102977	319158	ensembl_transcript_id	M. musculus	319158	M. musculus	0.0	0.0	0.0	0.0	0.0	0.0	0.0	0.0	0.0	0.0	0.0	0.0	0.0	0.0	0.0	0.0	0.0	0.0	0.0	0.0
ENSMUST00000129312	319179	ensembl_transcript_id	M. musculus	319179	M. musculus	0.0	0.0	0.0	0.0	0.0	0.0	0.0	0.0	0.0	0.0	0.0	0.0	0.0	0.0	0.0	0.0	0.0	0.0	0.0	0.0
Gm20627	102631874	symbol	M. musculus	102631874	M. musculus	0.0	0.0	0.0	0.0	0.0	0.0	0.0	0.0	0.0	0.0	0.0	0.0	0.0	0.0	0.0	0.0	0.0	0.0	0.0	0.0
Akr1c14	105387	symbol	M. musculus	105387	M. musculus	1.0	0.0	1.0	0.0	0.0	0.0	0.0	0.0	1.0	0.0	0.0	1.0	0.0	0.0	0.0	0.0	0.0	0.0	0.0	1.0
Cyp1a2	13077	symbol	M. musculus	13077	M. musculus	1.0	0.0	1.0	0.0	0.0	0.0	0.0	0.0	1.0	0.0	1.0	1.0	1.0	0.0	0.0	0.0	0.0	0.0	0.0	0.0
Slc17a3	105355	symbol	M. musculus	105355	M. musculus	0.0	0.0	0.0	0.0	0.0	0.0	1.0	0.0	0.0	0.0	0.0	0.0	0.0	0.0	0.0	0.0	0.0	1.0	0.0	0.0
Cela1	109901	symbol	M. musculus	109901	M. musculus	0.0	0.0	0.0	0.0	0.0	1.0	0.0	0.0	0.0	0.0	0.0	0.0	0.0	1.0	0.0	0.0	0.0	0.0	0.0	0.0
Cldn5	12741	symbol	M. musculus	12741	M. musculus	0.0	0.0	0.0	0.0	0.0	0.0	0.0	0.0	0.0	0.0	0.0	0.0	0.0	0.0	0.0	0.0	0.0	0.0	0.0	0.0
Ccnd2	12444	symbol	M. musculus	12444	M. musculus	0.0	0.0	0.0	0.0	0.0	0.0	0.0	0.0	0.0	0.0	0.0	0.0	0.0	0.0	0.0	0.0	0.0	0.0	0.0	0.0
Dab2	13132	symbol	M. musculus	13132	M. musculus	0.0	0.0	0.0	0.0	0.0	0.0	0.0	1.0	0.0	0.0	0.0	1.0	0.0	0.0	0.0	0.0	0.0	0.0	0.0	0.0
Dclk3	245038	symbol	M. musculus	245038	M. musculus	0.0	0.0	0.0	0.0	0.0	0.0	0.0	0.0	0.0	0.0	0.0	0.0	0.0	0.0	0.0	0.0	0.0	0.0	0.0	0.0
Rab3a	19339	symbol	M. musculus	19339	M. musculus	0.0	0.0	0.0	0.0	0.0	0.0	0.0	0.0	0.0	0.0	0.0	1.0	0.0	0.0	0.0	0.0	0.0	0.0	0.0	0.0
Gm6135	620205	symbol	M. musculus	620205	M. musculus	0.0	0.0	0.0	0.0	0.0	0.0	0.0	0.0	0.0	0.0	0.0	0.0	0.0	0.0	0.0	0.0	0.0	0.0	0.0	0.0
Golph3l	229593	symbol	M. musculus	229593	M. musculus	0.0	0.0	0.0	0.0	0.0	0.0	0.0	0.0	0.0	0.0	0.0	0.0	0.0	0.0	0.0	1.0	0.0	0.0	0.0	0.0
Arrdc3	105171	symbol	M. musculus	105171	M. musculus	0.0	0.0	0.0	0.0	0.0	0.0	0.0	0.0	0.0	0.0	0.0	0.0	0.0	0.0	0.0	0.0	0.0	0.0	0.0	0.0
B4galt5	56336	symbol	M. musculus	56336	M. musculus	1.0	0.0	0.0	0.0	1.0	1.0	1.0	0.0	0.0	0.0	0.0	0.0	0.0	1.0	0.0	0.0	0.0	0.0	0.0	0.0
AI661453	224833	symbol	M. musculus	224833	M. musculus	0.0	0.0	0.0	0.0	0.0	0.0	0.0	0.0	0.0	0.0	0.0	0.0	0.0	0.0	0.0	0.0	0.0	0.0	0.0	0.0
Asph	65973	symbol	M. musculus	65973	M. musculus	0.0	0.0	0.0	0.0	0.0	0.0	0.0	0.0	0.0	0.0	0.0	0.0	0.0	0.0	0.0	0.0	0.0	0.0	0.0	0.0
Ccdc171	320226	symbol	M. musculus	320226	M. musculus	0.0	0.0	0.0	0.0	0.0	0.0	0.0	0.0	0.0	0.0	0.0	0.0	0.0	0.0	0.0	0.0	0.0	0.0	0.0	0.0
4430402I18Rik	381218	gene_synonym	M. musculus	381218	M. musculus	0.0	0.0	0.0	0.0	0.0	0.0	0.0	0.0	0.0	0.0	0.0	0.0	0.0	0.0	0.0	0.0	0.0	0.0	0.0	0.0
Timd2	171284	symbol	M. musculus	171284	M. musculus	0.0	0.0	0.0	0.0	0.0	0.0	0.0	0.0	0.0	0.0	0.0	0.0	0.0	0.0	0.0	0.0	0.0	0.0	0.0	0.0
5730405O15Rik	70489	symbol	M. musculus	70489	M. musculus	0.0	0.0	0.0	0.0	0.0	0.0	0.0	0.0	0.0	0.0	0.0	0.0	0.0	0.0	0.0	0.0	0.0	0.0	0.0	0.0
LOC105244102	105244102	Gene_ID	M. musculus	105244102	M. musculus	0.0	0.0	0.0	0.0	0.0	0.0	0.0	0.0	0.0	0.0	0.0	0.0	0.0	0.0	0.0	0.0	0.0	0.0	0.0	0.0
Afm	280662	symbol	M. musculus	280662	M. musculus	0.0	0.0	0.0	0.0	0.0	0.0	0.0	0.0	0.0	0.0	0.0	0.0	0.0	0.0	0.0	0.0	0.0	0.0	0.0	0.0
Gm33789	102636827	symbol	M. musculus	102636827	M. musculus	0.0	0.0	0.0	0.0	0.0	0.0	0.0	0.0	0.0	0.0	0.0	0.0	0.0	0.0	0.0	0.0	0.0	0.0	0.0	0.0
9330162012Rik	493800	symbol	M. musculus	493800	M. musculus	0.0	0.0	0.0	0.0	0.0	0.0	0.0	0.0	0.0	0.0	0.0	0.0	0.0	0.0	0.0	0.0	0.0	0.0	0.0	0.0
Slc25a23	66972	symbol	M. musculus	66972	M. musculus	0.0	0.0	0.0	0.0	0.0	0.0	0.0	0.0	0.0	0.0	0.0	0.0	0.0	0.0	0.0	0.0	0.0	1.0	0.0	0.0
1810019D21Rik	69771	symbol	M. musculus	69771	M. musculus	0.0	0.0	0.0	0.0	0.0	0.0	0.0	0.0	0.0	0.0	0.0	0.0	0.0	0.0	0.0	0.0	0.0	0.0	0.0	0.0
A130088B03Rik	432971	symbol	M. musculus	432971	M. musculus	0.0	0.0	0.0	0.0	0.0	0.0	0.0	0.0	0.0	0.0	0.0	0.0	0.0	0.0	0.0	0.0	0.0	0.0	0.0	0.0
Bbc3	170770	symbol	M. musculus	170770	M. musculus	0.0	1.0	0.0	0.0	0.0	0.0	0.0	0.0	0.0	0.0	0.0	0.0	0.0	0.0	0.0	0.0	0.0	0.0	0.0	0.0
Hist3h2a	319162	gene_synonym	M. musculus	319162	M. musculus	0.0	0.0	0.0	0.0	0.0	0.0	0.0	0.0	0.0	0.0	0.0	0.0	0.0	0.0	0.0	0.0	0.0	0.0	0.0	0.0
Fdft1	14137	symbol	M. musculus	14137	M. musculus	1.0	0.0	0.0	0.0	0.0	0.0	0.0	0.0	0.0	1.0	1.0	0.0	0.0	0.0	0.0	0.0	0.0	0.0	0.0	0.0
Nrep	27528	symbol	M. musculus	27528	M. musculus	0.0	0.0	0.0	0.0	0.0	0.0	0.0	0.0	0.0	0.0	0.0	0.0	0.0	0.0	0.0	0.0	0.0	0.0	0.0	0.0
Tnnc1	21924	symbol	M. musculus	21924	M. musculus	0.0	0.0	0.0	0.0	0.0	0.0	0.0	0.0	0.0	0.0	0.0	0.0	0.0	0.0	0.0	0.0	0.0	0.0	0.0	0.0
Lrrk1	233328	symbol	M. musculus	233328	M. musculus	0.0	0.0	0.0	0.0	0.0	0.0	0.0	0.0	0.0	0.0	0.0	0.0	0.0	0.0	0.0	0.0	0.0	0.0	0.0	0.0
Ttc7	225049	symbol	M. musculus	225049	M. musculus	1.0	0.0	0.0	0.0	0.0	0.0	1.0	0.0	0.0	0.0	0.0	0.0	0.0	0.0	0.0	0.0	0.0	0.0	0.0	0.0
Osgin1	71839	symbol	M. musculus	71839	M. musculus	0.0	0.0	0.0	0.0	0.0	0.0	0.0	0.0	0.0	0.0	0.0	0.0	0.0	0.0	0.0	0.0	0.0	0.0	0.0	0.0
116814196-116920696_R						nan	nan	nan	nan	nan	nan	nan	nan	nan	nan	nan	nan	nan	nan	nan	nan	nan	nan	nan	nan
Olfml1	244198	symbol	M. musculus	244198	M. musculus	0.0	0.0	0.0	0.0	0.0	0.0	0.0	0.0	0.0	0.0	0.0	0.0	0.0	0.0	0.0	0.0	0.0	0.0	0.0	0.0
Fen1	14156	symbol	M. musculus	14156	M. musculus	0.0	0.0	0.0	0.0	0.0	0.0	0.0	0.0	0.0	0.0	0.0	0.0	0.0	0.0	0.0	0.0	0.0	0.0	0.0	0.0
Actb	11461	symbol	M. musculus	11461	M. musculus	0.0	0.0	0.0	0.0	0.0	0.0	0.0	0.0	0.0	0.0	0.0	0.0	0.0	0.0	0.0	0.0	0.0	0.0	0.0	0.0
Cml1	66116	gene_synonym	M. musculus	66116	M. musculus	0.0	0.0	0.0	0.0	0.0	0.0	0.0	0.0	0.0	0.0	0.0	0.0	0.0	0.0	0.0	0.0	0.0	0.0	0.0	0.0
Hes6	55927	symbol	M. musculus	55927	M. musculus	0.0	0.0	0.0	0.0	0.0	0.0	0.0	0.0	0.0	0.0	0.0	0.0	0.0	0.0	0.0	0.0	0.0	0.0	0.0	0.0
Gm12718	622167	symbol	M. musculus	622167	M. musculus	0.0	0.0	0.0	0.0	0.0	0.0	0.0	0.0	0.0	0.0	0.0	0.0	0.0	0.0	0.0	0.0	0.0	0.0	0.0	0.0
Olfm3	229759	symbol	M. musculus	229759	M. musculus	0.0	0.0	0.0	0.0	0.0	0.0	0.0	0.0	0.0	0.0	0.0	0.0	0.0	0.0	0.0	0.0	0.0	0.0	0.0	0.0
Palld	72333	symbol	M. musculus	72333	M. musculus	0.0	0.0	0.0	0.0	0.0	0.0	0.0	0.0	0.0	0.0	0.0	0.0	0.0	0.0	0.0	0.0	0.0	0.0	0.0	0.0
chrX						nan	nan	nan	nan	nan	nan	nan	nan	nan	nan	nan	nan	nan	nan	nan	nan	nan	nan	nan	nan
146827709-146913398_R						nan	nan	nan	nan	nan	nan	nan	nan	nan	nan	nan	nan	nan	nan	nan	nan	nan	nan	nan	nan
Fras1	231470	symbol	M. musculus	231470	M. musculus	0.0	0.0	0.0	0.0	0.0	0.0	0.0	0.0	0.0	0.0	0.0	0.0	0.0	0.0	0.0	0.0	0.0	0.0	0.0	0.0
Gm32872	102635578	symbol	M. musculus	102635578	M. musculus	0.0	0.0	0.0	0.0	0.0	0.0	0.0	0.0	0.0	0.0	0.0	0.0	0.0	0.0	0.0	0.0	0.0	0.0	0.0	0.0
Mlxipl	58805	symbol	M. musculus	58805	M. musculus	1.0	0.0	0.0	0.0	0.0	0.0	0.0	1.0	0.0	0.0	0.0	1.0	0.0	0.0	1.0	0.0	0.0	0.0	0.0	0.0
Fndc4	64339	symbol	M. musculus	64339	M. musculus	0.0	0.0	0.0	0.0	0.0	0.0	0.0	0.0	0.0	0.0	0.0	0.0	0.0	0.0	0.0	0.0	0.0	0.0	0.0	0.0
Sucnr1	84112	symbol	M. musculus	84112	M. musculus	0.0	0.0	0.0	0.0	0.0	0.0	0.0	0.0	0.0	0.0	0.0	0.0	0.0	0.0	0.0	0.0	0.0	0.0	0.0	0.0
Cyp2r1	244209	symbol	M. musculus	244209	M. musculus	1.0	0.0	0.0	0.0	0.0	0.0	0.0	0.0	0.0	0.0	0.0	0.0	1.0	0.0	0.0	0.0	0.0	0.0	0.0	0.0
Cited2	17684	symbol	M. musculus	17684	M. musculus	0.0	0.0	0.0	0.0	0.0	0.0	0.0	0.0	0.0	0.0	0.0	0.0	0.0	0.0	0.0	0.0	0.0	0.0	0.0	0.0
Sertad3	170742	symbol	M. musculus	170742	M. musculus	0.0	0.0	0.0	0.0	0.0	0.0	0.0	0.0	0.0	0.0	0.0	0.0	0.0	0.0	0.0	0.0	0.0	0.0	0.0	0.0
Irf1	16362	symbol	M. musculus	16362	M. musculus	0.0	0.0	0.0	0.0	0.0	0.0	0.0	0.0	0.0	0.0	0.0	0.0	0.0	0.0	0.0	0.0	0.0	0.0	0.0	0.0
Gsta3	14859	symbol	M. musculus	14859	M. musculus	0.0	0.0	0.0	0.0	1.0	0.0	0.0	0.0	0.0	0.0	0.0	0.0	1.0	0.0	0.0	0.0	0.0	0.0	0.0	0.0
C230037L09						nan	nan	nan	nan	nan	nan	nan	nan	nan	nan	nan	nan	nan	nan	nan	nan	nan	nan	nan	nan
Hic1	15248	symbol	M. musculus	15248	M. musculus	0.0	0.0	0.0	0.0	0.0	0.0	0.0	0.0	0.0	0.0	0.0	0.0	0.0	0.0	0.0	0.0	0.0	0.0	0.0	0.0
Zfp329	67230	symbol	M. musculus	67230	M. musculus	0.0	0.0	0.0	0.0	0.0	0.0	0.0	0.0	0.0	0.0	0.0	0.0	0.0	0.0	0.0	0.0	0.0	0.0	0.0	0.0
Cyp4f14	64385	symbol	M. musculus	64385	M. musculus	0.0	0.0	1.0	0.0	0.0	0.0	0.0	0.0	1.0	0.0	0.0	0.0	0.0	0.0	0.0	0.0	0.0	0.0	0.0	0.0
Ogfrl1	70155	symbol	M. musculus	70155	M. musculus	0.0	0.0	0.0	0.0	0.0	0.0	0.0	0.0	0.0	0.0	0.0	0.0	0.0	0.0	0.0	0.0	0.0	0.0	0.0	0.0
Hsd3b2	15493	symbol	M. musculus	15493	M. musculus	1.0	0.0	0.0	0.0	0.0	0.0	0.0	0.0	0.0	0.0	0.0	1.0	0.0	0.0	0.0	0.0	0.0	0.0	0.0	1.0
Hsd3b5	15496	symbol	M. musculus	15496	M. musculus	1.0	0.0	0.0	0.0	0.0	0.0	0.0	0.0	0.0	0.0	0.0	1.0	0.0	0.0	0.0	0.0	0.0	0.0	0.0	1.0
Hsd3b6	15497	symbol	M. musculus	15497	M. musculus	1.0	0.0	0.0	0.0	0.0	0.0	0.0	0.0	0.0	0.0	0.0	1.0	0.0	0.0	0.0	0.0	0.0	0.0	0.0	1.0
Hsd3b3	15494	symbol	M. musculus	15494	M. musculus	1.0	0.0	0.0	0.0	0.0	0.0	0.0	0.0	0.0	0.0	0.0	1.0	0.0	0.0	0.0	0.0	0.0	0.0	0.0	1.0
Hyi	68180	symbol	M. musculus	68180	M. musculus	0.0	0.0	1.0	0.0	0.0	0.0	0.0	0.0	0.0	0.0	0.0	0.0	0.0	0.0	0.0	0.0	0.0	0.0	1.0	0.0
Orai1	109305	symbol	M. musculus	109305	M. musculus	0.0	0.0	0.0	0.0	0.0	0.0	0.0	0.0	0.0	0.0	0.0	1.0	0.0	0.0	0.0	0.0	0.0	0.0	0.0	0.0
Gm31025	102633118	symbol	M. musculus	102633118	M. musculus	0.0	0.0	0.0	0.0	0.0	0.0	0.0	0.0	0.0	0.0	0.0	0.0	0.0	0.0	0.0	0.0	0.0	0.0	0.0	0.0
Gm32643	102635257	symbol	M. musculus	102635257	M. musculus	0.0	0.0	0.0	0.0	0.0	0.0	0.0	0.0	0.0	0.0	0.0	0.0	0.0	0.0	0.0	0.0	0.0	0.0	0.0	0.0
Ier5	15939	symbol	M. musculus	15939	M. musculus	0.0	0.0	0.0	0.0	0.0	0.0	0.0	0.0	0.0	0.0	0.0	0.0	0.0	0.0	0.0	0.0	0.0	0.0	0.0	0.0
Vamp5	53620	symbol	M. musculus	53620	M. musculus	0.0	0.0	0.0	0.0	0.0	0.0	0.0	0.0	0.0	0.0	0.0	0.0	0.0	0.0	0.0	1.0	0.0	0.0	0.0	0.0
Arhgdia	192662	symbol	M. musculus	192662	M. musculus	0.0	0.0	0.0	0.0	0.0	0.0	0.0	0.0	0.0	0.0	0.0	0.0	0.0	0.0	0.0	0.0	0.0	0.0	0.0	0.0
Mitd1	69028	symbol	M. musculus	69028	M. musculus	0.0	0.0	0.0	0.0	0.0	0.0	0.0	0.0	0.0	0.0	0.0	0.0	0.0	0.0	0.0	0.0	0.0	0.0	0.0	0.0
Tpm1	22003	symbol	M. musculus	22003	M. musculus	0.0	0.0	0.0	0.0	0.0	0.0	0.0	0.0	0.0	0.0	0.0	0.0	0.0	0.0	0.0	0.0	0.0	0.0	0.0	0.0
C230052I12Rik	101831	gene_synonym	M. musculus	101831	M. musculus	0.0	0.0	0.0	0.0	0.0	0.0	0.0	0.0	0.0	0.0	0.0	0.0	0.0	0.0	0.0	0.0	0.0	0.0	0.0	0.0
Dph2	67728	symbol	M. musculus	67728	M. musculus	0.0	0.0	0.0	0.0	0.0	0.0	0.0	0.0	0.0	0.0	0.0	0.0	0.0	0.0	0.0	0.0	0.0	0.0	0.0	0.0
9030622O22Rik	100043820	symbol	M. musculus	100043820	M. musculus	0.0	0.0	0.0	0.0	0.0	0.0	0.0	0.0	0.0	0.0	0.0	0.0	0.0	0.0	0.0	0.0	0.0	0.0	0.0	0.0
Abcb10	56199	symbol	M. musculus	56199	M. musculus	0.0	1.0	0.0	0.0	0.0	0.0	0.0	0.0	0.0	0.0	0.0	0.0	0.0	0.0	0.0	0.0	0.0	0.0	0.0	0.0
Rfc3	69263	symbol	M. musculus	69263	M. musculus	0.0	0.0	0.0	0.0	0.0	0.0	0.0	0.0	0.0	0.0	0.0	0.0	0.0	0.0	0.0	0.0	0.0	0.0	0.0	0.0
Poli	26447	symbol	M. musculus	26447	M. musculus	0.0	0.0	0.0	0.0	0.0	0.0	0.0	0.0	0.0	0.0	0.0	0.0	0.0	0.0	0.0	0.0	0.0	0.0	0.0	0.0
Bhlhe40	20893	symbol	M. musculus	20893	M. musculus	0.0	0.0	0.0	0.0	0.0	0.0	0.0	0.0	0.0	0.0	0.0	0.0	0.0	0.0	0.0	0.0	0.0	0.0	0.0	0.0
Ghr	14600	symbol	M. musculus	14600	M. musculus	0.0	0.0	0.0	0.0	1.0	0.0	0.0	0.0	0.0	0.0	0.0	1.0	0.0	0.0	0.0	0.0	0.0	0.0	0.0	0.0
Pold1	18971	symbol	M. musculus	18971	M. musculus	0.0	0.0	0.0	0.0	0.0	0.0	0.0	0.0	0.0	0.0	0.0	0.0	0.0	0.0	1.0	0.0	0.0	0.0	0.0	0.0
Lbhd1	102308570	symbol	M. musculus	102308570	M. musculus	0.0	0.0	0.0	0.0	0.0	0.0	0.0	0.0	0.0	0.0	0.0	0.0	0.0	0.0	0.0	0.0	0.0	0.0	0.0	0.0
Slc17a4	319848	symbol	M. musculus	319848	M. musculus	0.0	0.0	0.0	0.0	0.0	0.0	0.0	0.0	0.0	0.0	0.0	1.0	0.0	0.0	0.0	0.0	0.0	1.0	0.0	0.0
Depdc7	211896	symbol	M. musculus	211896	M. musculus	0.0	0.0	0.0	0.0	0.0	0.0	0.0	0.0	0.0	0.0	0.0	0.0	0.0	0.0	0.0	0.0	0.0	0.0	0.0	0.0
Nup35	69482	symbol	M. musculus	69482	M. musculus	0.0	0.0	0.0	0.0	0.0	0.0	0.0	0.0	0.0	0.0	0.0	0.0	0.0	0.0	0.0	0.0	0.0	0.0	0.0	0.0
Snhg11	319317	symbol	M. musculus	319317	M. musculus	0.0	0.0	0.0	0.0	0.0	0.0	0.0	0.0	0.0	0.0	0.0	0.0	0.0	0.0	0.0	0.0	0.0	0.0	0.0	0.0
Gmds	218138	symbol	M. musculus	218138	M. musculus	0.0	0.0	0.0	0.0	0.0	1.0	1.0	0.0	0.0	0.0	0.0	0.0	0.0	0.0	0.0	0.0	0.0	0.0	0.0	0.0
Raph1	77300	symbol	M. musculus	77300	M. musculus	0.0	0.0	0.0	0.0	0.0	0.0	0.0	0.0	0.0	0.0	0.0	0.0	0.0	0.0	0.0	0.0	0.0	0.0	0.0	0.0
5730435O14Rik	70538	symbol	M. musculus	70538	M. musculus	0.0	0.0	0.0	0.0	0.0	0.0	0.0	0.0	0.0	0.0	0.0	0.0	0.0	0.0	0.0	0.0	0.0	0.0	0.0	0.0
Pde4a	18577	symbol	M. musculus	18577	M. musculus	0.0	0.0	0.0	0.0	0.0	0.0	1.0	0.0	0.0	0.0	0.0	0.0	1.0	1.0	0.0	0.0	0.0	0.0	0.0	0.0
Cacul1	78832	symbol	M. musculus	78832	M. musculus	0.0	0.0	0.0	0.0	0.0	0.0	0.0	0.0	0.0	0.0	0.0	0.0	0.0	0.0	0.0	0.0	0.0	0.0	0.0	0.0
Abcb11	27413	symbol	M. musculus	27413	M. musculus	1.0	0.0	1.0	0.0	0.0	0.0	0.0	1.0	0.0	0.0	0.0	0.0	1.0	0.0	1.0	0.0	0.0	1.0	0.0	0.0
Dtymk	21915	symbol	M. musculus	21915	M. musculus	1.0	0.0	0.0	0.0	0.0	1.0	1.0	0.0	0.0	0.0	0.0	0.0	0.0	1.0	0.0	0.0	0.0	0.0	0.0	0.0
Cdpf1	72355	symbol	M. musculus	72355	M. musculus	0.0	0.0	0.0	0.0	0.0	0.0	0.0	0.0	0.0	0.0	0.0	0.0	0.0	0.0	0.0	0.0	0.0	0.0	0.0	0.0
Gm10765	100038529	symbol	M. musculus	100038529	M. musculus	0.0	0.0	0.0	0.0	0.0	0.0	0.0	0.0	0.0	0.0	0.0	0.0	0.0	0.0	0.0	0.0	0.0	0.0	0.0	0.0
Olfr806	258546	gene_synonym	M. musculus	258546	M. musculus	0.0	0.0	0.0	0.0	0.0	0.0	0.0	0.0	0.0	0.0	0.0	0.0	0.0	0.0	0.0	0.0	0.0	0.0	0.0	0.0
Adprh	11544	symbol	M. musculus	11544	M. musculus	0.0	0.0	0.0	0.0	0.0	0.0	0.0	0.0	0.0	0.0	0.0	0.0	0.0	0.0	0.0	0.0	0.0	0.0	0.0	0.0
Efr3b	668212	symbol	M. musculus	668212	M. musculus	1.0	0.0	0.0	0.0	0.0	0.0	1.0	0.0	0.0	0.0	0.0	0.0	0.0	0.0	0.0	0.0	0.0	0.0	0.0	0.0
Gm38416	330850	symbol	M. musculus	330850	M. musculus	0.0	0.0	0.0	0.0	0.0	0.0	0.0	0.0	0.0	0.0	0.0	0.0	0.0	0.0	0.0	0.0	0.0	0.0	0.0	0.0
Gm35287	102638811	symbol	M. musculus	102638811	M. musculus	0.0	0.0	0.0	0.0	0.0	0.0	0.0	0.0	0.0	0.0	0.0	0.0	0.0	0.0	0.0	0.0	0.0	0.0	0.0	0.0
5033430I15Rik	76000	symbol	M. musculus	76000	M. musculus	0.0	0.0	0.0	0.0	0.0	0.0	0.0	0.0	0.0	0.0	0.0	0.0	0.0	0.0	0.0	0.0	0.0	0.0	0.0	0.0
Mpp4	227157	symbol	M. musculus	227157	M. musculus	0.0	0.0	0.0	0.0	0.0	0.0	0.0	0.0	0.0	0.0	0.0	0.0	0.0	0.0	0.0	0.0	0.0	0.0	0.0	0.0
Ncbp2	68092	symbol	M. musculus	68092	M. musculus	0.0	0.0	0.0	0.0	0.0	0.0	0.0	0.0	0.0	0.0	0.0	0.0	0.0	0.0	0.0	0.0	0.0	0.0	0.0	0.0
Tgm2	21817	symbol	M. musculus	21817	M. musculus	0.0	0.0	0.0	0.0	0.0	0.0	0.0	0.0	0.0	0.0	0.0	0.0	0.0	0.0	0.0	0.0	0.0	0.0	0.0	0.0
Zfp692	103836	symbol	M. musculus	103836	M. musculus	0.0	0.0	0.0	0.0	0.0	0.0	0.0	1.0	0.0	0.0	0.0	0.0	0.0	0.0	0.0	0.0	0.0	0.0	0.0	0.0
Ppp1r14c	76142	symbol	M. musculus	76142	M. musculus	0.0	0.0	0.0	0.0	0.0	0.0	0.0	0.0	0.0	0.0	0.0	0.0	0.0	0.0	0.0	0.0	0.0	0.0	0.0	0.0
Gm16793	100504714	symbol	M. musculus	100504714	M. musculus	0.0	0.0	0.0	0.0	0.0	0.0	0.0	0.0	0.0	0.0	0.0	0.0	0.0	0.0	0.0	0.0	0.0	0.0	0.0	0.0
Hist1h2ab	319172	gene_synonym	M. musculus	319172	M. musculus	0.0	0.0	0.0	0.0	0.0	0.0	0.0	0.0	0.0	0.0	0.0	0.0	0.0	0.0	0.0	0.0	0.0	0.0	0.0	0.0
BC025829						nan	nan	nan	nan	nan	nan	nan	nan	nan	nan	nan	nan	nan	nan	nan	nan	nan	nan	nan	nan
Ern1	78943	symbol	M. musculus	78943	M. musculus	0.0	1.0	0.0	0.0	0.0	0.0	0.0	0.0	0.0	0.0	0.0	0.0	0.0	0.0	0.0	0.0	1.0	0.0	0.0	0.0
Vmo1	327956	symbol	M. musculus	327956	M. musculus	0.0	0.0	0.0	0.0	0.0	0.0	0.0	0.0	0.0	0.0	0.0	0.0	0.0	0.0	0.0	0.0	0.0	0.0	0.0	0.0
Gm11967	102639588	symbol	M. musculus	102639588	M. musculus	0.0	0.0	0.0	0.0	0.0	0.0	0.0	0.0	0.0	0.0	0.0	0.0	0.0	0.0	0.0	0.0	0.0	0.0	0.0	0.0
Enpep	13809	symbol	M. musculus	13809	M. musculus	0.0	0.0	0.0	1.0	1.0	0.0	0.0	0.0	0.0	0.0	0.0	1.0	0.0	0.0	0.0	0.0	0.0	0.0	0.0	0.0
AK032699						nan	nan	nan	nan	nan	nan	nan	nan	nan	nan	nan	nan	nan	nan	nan	nan	nan	nan	nan	nan
TC1651530						nan	nan	nan	nan	nan	nan	nan	nan	nan	nan	nan	nan	nan	nan	nan	nan	nan	nan	nan	nan
Dbi	13167	symbol	M. musculus	13167	M. musculus	0.0	0.0	1.0	0.0	0.0	0.0	0.0	0.0	0.0	0.0	0.0	0.0	0.0	0.0	0.0	0.0	0.0	0.0	0.0	0.0
Ttl	69737	symbol	M. musculus	69737	M. musculus	0.0	0.0	0.0	0.0	0.0	0.0	0.0	0.0	0.0	0.0	0.0	0.0	0.0	0.0	0.0	0.0	0.0	0.0	0.0	0.0
Pkmyt1	268930	symbol	M. musculus	268930	M. musculus	0.0	0.0	0.0	0.0	0.0	0.0	0.0	0.0	0.0	0.0	0.0	0.0	0.0	0.0	0.0	0.0	0.0	0.0	0.0	0.0
Slc25a37	67712	symbol	M. musculus	67712	M. musculus	0.0	0.0	0.0	0.0	0.0	0.0	0.0	0.0	0.0	0.0	0.0	0.0	0.0	0.0	0.0	0.0	0.0	0.0	0.0	0.0
Lect1	16840	gene_synonym	M. musculus	16840	M. musculus	0.0	0.0	0.0	0.0	0.0	0.0	0.0	0.0	0.0	0.0	0.0	0.0	0.0	0.0	0.0	0.0	0.0	0.0	0.0	0.0
Fbxo33	70611	symbol	M. musculus	70611	M. musculus	0.0	0.0	0.0	0.0	0.0	0.0	0.0	0.0	0.0	0.0	0.0	0.0	0.0	0.0	0.0	0.0	0.0	0.0	0.0	0.0
Sac3d1	66406	symbol	M. musculus	66406	M. musculus	0.0	0.0	0.0	0.0	0.0	0.0	0.0	0.0	0.0	0.0	0.0	0.0	0.0	0.0	0.0	0.0	0.0	0.0	0.0	0.0
Homer2	26557	symbol	M. musculus	26557	M. musculus	0.0	0.0	0.0	0.0	0.0	0.0	0.0	0.0	0.0	0.0	0.0	0.0	0.0	0.0	0.0	0.0	0.0	0.0	0.0	0.0
Tpst1	22021	symbol	M. musculus	22021	M. musculus	0.0	0.0	0.0	0.0	1.0	0.0	0.0	0.0	0.0	0.0	0.0	0.0	0.0	0.0	0.0	0.0	0.0	0.0	0.0	0.0
Gstm6	14867	symbol	M. musculus	14867	M. musculus	0.0	0.0	0.0	0.0	1.0	0.0	0.0	0.0	0.0	0.0	0.0	0.0	0.0	0.0	0.0	0.0	0.0	0.0	0.0	0.0
Gstm4	14865	symbol	M. musculus	14865	M. musculus	1.0	0.0	1.0	0.0	1.0	0.0	0.0	0.0	1.0	0.0	0.0	0.0	1.0	0.0	0.0	0.0	0.0	0.0	0.0	0.0
Gcat	26912	symbol	M. musculus	26912	M. musculus	0.0	0.0	0.0	0.0	0.0	0.0	0.0	0.0	0.0	0.0	0.0	0.0	0.0	0.0	0.0	0.0	0.0	0.0	0.0	0.0
Tkt	21881	symbol	M. musculus	21881	M. musculus	0.0	0.0	0.0	0.0	0.0	1.0	1.0	0.0	0.0	0.0	0.0	0.0	0.0	1.0	0.0	0.0	0.0	0.0	1.0	0.0
Rgn	19733	symbol	M. musculus	19733	M. musculus	1.0	0.0	1.0	0.0	0.0	0.0	0.0	1.0	0.0	0.0	0.0	0.0	0.0	1.0	0.0	0.0	0.0	0.0	0.0	0.0
Ociad2	433904	symbol	M. musculus	433904	M. musculus	0.0	0.0	0.0	0.0	0.0	0.0	0.0	0.0	0.0	0.0	0.0	0.0	0.0	0.0	0.0	0.0	0.0	0.0	0.0	0.0
Bdh2	69772	symbol	M. musculus	69772	M. musculus	0.0	0.0	1.0	0.0	0.0	0.0	0.0	0.0	0.0	0.0	0.0	0.0	0.0	0.0	0.0	0.0	0.0	0.0	0.0	0.0
Telo2	71718	symbol	M. musculus	71718	M. musculus	0.0	0.0	0.0	1.0	0.0	0.0	0.0	0.0	0.0	0.0	0.0	0.0	0.0	0.0	0.0	0.0	0.0	0.0	0.0	0.0
Haus7	73738	symbol	M. musculus	73738	M. musculus	0.0	0.0	0.0	0.0	0.0	0.0	0.0	0.0	0.0	0.0	0.0	0.0	0.0	0.0	0.0	0.0	0.0	0.0	0.0	0.0
Per2	18627	symbol	M. musculus	18627	M. musculus	1.0	0.0	1.0	0.0	0.0	0.0	0.0	0.0	0.0	0.0	0.0	1.0	0.0	1.0	0.0	0.0	0.0	0.0	0.0	0.0
Pdk1	228026	symbol	M. musculus	228026	M. musculus	0.0	0.0	0.0	0.0	0.0	0.0	0.0	1.0	0.0	0.0	0.0	0.0	0.0	0.0	0.0	0.0	0.0	0.0	0.0	0.0
Hamp2	66438	symbol	M. musculus	66438	M. musculus	0.0	0.0	0.0	0.0	0.0	0.0	0.0	0.0	0.0	0.0	0.0	0.0	0.0	0.0	0.0	0.0	0.0	0.0	0.0	1.0
Sult1c2	69083	symbol	M. musculus	69083	M. musculus	0.0	0.0	0.0	0.0	1.0	0.0	0.0	0.0	0.0	0.0	0.0	0.0	0.0	0.0	0.0	0.0	0.0	0.0	0.0	0.0
Inmt	21743	symbol	M. musculus	21743	M. musculus	0.0	0.0	0.0	0.0	0.0	0.0	0.0	0.0	0.0	0.0	0.0	0.0	0.0	0.0	0.0	0.0	0.0	0.0	0.0	0.0
Tmtc4	70551	symbol	M. musculus	70551	M. musculus	0.0	1.0	0.0	0.0	0.0	1.0	0.0	0.0	0.0	0.0	0.0	0.0	0.0	0.0	0.0	0.0	0.0	0.0	0.0	0.0
Tppp	72948	symbol	M. musculus	72948	M. musculus	0.0	0.0	0.0	0.0	0.0	0.0	0.0	0.0	0.0	0.0	0.0	0.0	0.0	0.0	0.0	0.0	0.0	0.0	0.0	0.0
Aldh1a7	26358	symbol	M. musculus	26358	M. musculus	1.0	0.0	0.0	0.0	0.0	0.0	0.0	0.0	0.0	0.0	0.0	0.0	0.0	1.0	0.0	0.0	0.0	0.0	1.0	0.0
Sfxn5	94282	symbol	M. musculus	94282	M. musculus	0.0	0.0	0.0	0.0	0.0	0.0	0.0	0.0	0.0	0.0	0.0	0.0	0.0	0.0	0.0	0.0	0.0	1.0	0.0	0.0
Fam126a	84652	gene_synonym	M. musculus	84652	M. musculus	1.0	0.0	0.0	0.0	0.0	0.0	1.0	0.0	0.0	0.0	0.0	0.0	0.0	0.0	0.0	0.0	0.0	0.0	0.0	0.0
Echdc3	67856	symbol	M. musculus	67856	M. musculus	0.0	0.0	1.0	0.0	0.0	0.0	0.0	0.0	0.0	0.0	0.0	0.0	0.0	0.0	0.0	0.0	0.0	0.0	0.0	0.0
Mmp19	58223	symbol	M. musculus	58223	M. musculus	0.0	0.0	0.0	0.0	0.0	0.0	0.0	0.0	0.0	0.0	0.0	0.0	0.0	0.0	0.0	0.0	0.0	0.0	0.0	0.0
Tm7sf2	73166	symbol	M. musculus	73166	M. musculus	1.0	0.0	0.0	0.0	0.0	0.0	0.0	0.0	0.0	0.0	0.0	0.0	0.0	0.0	0.0	0.0	0.0	0.0	0.0	0.0
Scd1	20249	symbol	M. musculus	20249	M. musculus	1.0	0.0	1.0	0.0	0.0	0.0	0.0	0.0	1.0	0.0	0.0	0.0	0.0	0.0	1.0	0.0	0.0	0.0	0.0	0.0
1700028E10Rik	625175	symbol	M. musculus	625175	M. musculus	0.0	0.0	0.0	0.0	0.0	0.0	0.0	0.0	0.0	0.0	0.0	0.0	0.0	0.0	0.0	0.0	0.0	0.0	0.0	0.0
Magee1	107528	symbol	M. musculus	107528	M. musculus	0.0	0.0	0.0	0.0	0.0	0.0	0.0	0.0	0.0	0.0	0.0	0.0	0.0	0.0	0.0	0.0	0.0	0.0	0.0	0.0
Gstm2	14863	symbol	M. musculus	14863	M. musculus	1.0	0.0	1.0	0.0	1.0	0.0	0.0	0.0	1.0	0.0	0.0	0.0	1.0	0.0	0.0	0.0	0.0	0.0	0.0	0.0
1500011K16Rik	67885	gene_synonym	M. musculus	67885	M. musculus	0.0	0.0	1.0	0.0	0.0	0.0	0.0	1.0	0.0	0.0	0.0	0.0	0.0	0.0	1.0	0.0	0.0	0.0	0.0	0.0
Gm14440	100503353	gene_synonym	M. musculus	100503353	M. musculus	0.0	0.0	0.0	0.0	0.0	0.0	0.0	0.0	0.0	0.0	0.0	0.0	0.0	0.0	0.0	0.0	0.0	0.0	0.0	0.0
Gsta4	14860	symbol	M. musculus	14860	M. musculus	0.0	0.0	0.0	0.0	1.0	0.0	0.0	0.0	0.0	0.0	0.0	0.0	1.0	0.0	0.0	0.0	0.0	0.0	0.0	0.0
Gm8221	666661	symbol	M. musculus	666661	M. musculus	0.0	0.0	0.0	0.0	0.0	0.0	0.0	0.0	0.0	0.0	0.0	0.0	0.0	0.0	0.0	0.0	0.0	0.0	0.0	0.0
Madd	228355	symbol	M. musculus	228355	M. musculus	0.0	0.0	0.0	0.0	0.0	0.0	0.0	0.0	0.0	0.0	0.0	1.0	0.0	0.0	0.0	0.0	0.0	0.0	0.0	0.0
Apol7a	75761	symbol	M. musculus	75761	M. musculus	0.0	0.0	0.0	0.0	0.0	0.0	0.0	0.0	0.0	0.0	0.0	0.0	0.0	0.0	0.0	0.0	0.0	0.0	0.0	0.0
ENSMUST00000119163						nan	nan	nan	nan	nan	nan	nan	nan	nan	nan	nan	nan	nan	nan	nan	nan	nan	nan	nan	nan
9130409I23Rik	619326	gene_synonym	M. musculus	619326	M. musculus	1.0	0.0	0.0	0.0	1.0	0.0	1.0	0.0	0.0	0.0	0.0	0.0	0.0	0.0	0.0	0.0	0.0	0.0	0.0	0.0
78107225-78118850_F						nan	nan	nan	nan	nan	nan	nan	nan	nan	nan	nan	nan	nan	nan	nan	nan	nan	nan	nan	nan
Snora81	100217420	symbol	M. musculus	100217420	M. musculus	0.0	0.0	0.0	0.0	0.0	0.0	0.0	0.0	0.0	0.0	0.0	0.0	0.0	0.0	0.0	0.0	0.0	0.0	0.0	0.0
Ces2e	234673	symbol	M. musculus	234673	M. musculus	1.0	0.0	1.0	0.0	0.0	0.0	0.0	0.0	1.0	0.0	1.0	1.0	0.0	0.0	0.0	0.0	0.0	0.0	0.0	0.0
Nat8	68396	symbol	M. musculus	68396	M. musculus	0.0	0.0	0.0	0.0	1.0	0.0	0.0	0.0	0.0	0.0	0.0	0.0	0.0	0.0	0.0	0.0	0.0	0.0	0.0	0.0
Lgals1	16852	symbol	M. musculus	16852	M. musculus	0.0	0.0	0.0	0.0	0.0	0.0	0.0	0.0	0.0	0.0	0.0	0.0	0.0	0.0	0.0	0.0	0.0	0.0	0.0	0.0
Gbp6	100702	symbol	M. musculus	100702	M. musculus	0.0	0.0	0.0	0.0	0.0	0.0	0.0	0.0	0.0	0.0	0.0	0.0	0.0	0.0	0.0	0.0	0.0	0.0	0.0	0.0
Gm13154	433804	gene_synonym	M. musculus	433804	M. musculus	0.0	0.0	0.0	0.0	0.0	0.0	0.0	0.0	0.0	0.0	0.0	0.0	0.0	0.0	0.0	0.0	0.0	0.0	0.0	0.0
Cdca8	52276	symbol	M. musculus	52276	M. musculus	0.0	0.0	0.0	0.0	0.0	0.0	0.0	0.0	0.0	0.0	0.0	0.0	0.0	0.0	0.0	0.0	0.0	0.0	0.0	0.0

## Sheet: Enrichment
GroupID	Category	Term	Description	LogP	Log(q-value)	Genes	Symbols	InTerm_InList
1_Summary	GO Biological Processes	GO:0006695	cholesterol biosynthetic process	-19.8562	-15.9835	13121,13360,14137,14381,15357,16987,17855,18194,20775,20787,66234,68603,73166,108079,109754,110196,192156,208715,231070,235293,319554,15486,15493,15494,15496,15497,16323,78925,105387,116852,244209,11305,14104,14732,14863,14865,16475,16592,18700,19215,19659,20249,20250,30049,50790,54325,56336,58805,60525,64296,67422,67469,68054,68312,74205,76267,76303,84652,100705,104112,107476,108083,116939,17043…	Cyp51,Dhcr7,Fdft1,G6pdx,Hmgcr,Lss,Mvk,Nsdhl,Sqle,Srebf1,Msmo1,Pmvk,Tm7sf2,Prkaa2,Cyb5r3,Fdps,Mvd,Hmgcs1,Insig1,Sc5d,Idi1,Hsd17b2,Hsd3b2,Hsd3b3,Hsd3b5,Hsd3b6,Inhba,Srd5a1,Akr1c14,Akr1c20,Cyp2r1,Abca2,Fasn,Gpam,Gstm2,Gstm4,Ajuba,Fabp5,Piga,Ptgds,Rbp1,Scd1,Scd2,Scd3,Acsl4,Elovl1,B4galt5,Mlxipl,Acss2,Abhd8,Dhdds,Abhd5,Serpina12,Gstm7,Acsl3,Fads1,Osbp,Hycc1,Acacb,Acly,Acaca,Pip4k2b,Pnpla3,Elovl6,Pla2g…	107/-
1_Member	GO Biological Processes	GO:0006695	cholesterol biosynthetic process	-19.8562	-15.9835	13121,13360,14137,14381,15357,16987,17855,18194,20775,20787,66234,68603,73166,108079,109754,110196,192156,208715,231070,235293,319554	Cyp51,Dhcr7,Fdft1,G6pdx,Hmgcr,Lss,Mvk,Nsdhl,Sqle,Srebf1,Msmo1,Pmvk,Tm7sf2,Prkaa2,Cyb5r3,Fdps,Mvd,Hmgcs1,Insig1,Sc5d,Idi1	21/36
1_Member	GO Biological Processes	GO:1902653	secondary alcohol biosynthetic process	-19.8562	-15.9835	13121,13360,14137,14381,15357,16987,17855,18194,20775,20787,66234,68603,73166,108079,109754,110196,192156,208715,231070,235293,319554	Cyp51,Dhcr7,Fdft1,G6pdx,Hmgcr,Lss,Mvk,Nsdhl,Sqle,Srebf1,Msmo1,Pmvk,Tm7sf2,Prkaa2,Cyb5r3,Fdps,Mvd,Hmgcs1,Insig1,Sc5d,Idi1	21/36
1_Member	GO Biological Processes	GO:0006694	steroid biosynthetic process	-18.8842	-15.1877	13121,13360,14137,14381,15357,15486,15493,15494,15496,15497,16323,16987,17855,18194,20775,20787,66234,68603,73166,78925,105387,108079,109754,110196,116852,192156,208715,231070,235293,244209,319554	Cyp51,Dhcr7,Fdft1,G6pdx,Hmgcr,Hsd17b2,Hsd3b2,Hsd3b3,Hsd3b5,Hsd3b6,Inhba,Lss,Mvk,Nsdhl,Sqle,Srebf1,Msmo1,Pmvk,Tm7sf2,Srd5a1,Akr1c14,Prkaa2,Cyb5r3,Fdps,Akr1c20,Mvd,Hmgcs1,Insig1,Sc5d,Cyp2r1,Idi1	31/99
1_Member	GO Biological Processes	GO:0016126	sterol biosynthetic process	-18.2554	-14.6837	13121,13360,14137,14381,15357,16987,17855,18194,20775,20787,66234,68603,73166,108079,109754,110196,192156,208715,231070,235293,319554	Cyp51,Dhcr7,Fdft1,G6pdx,Hmgcr,Lss,Mvk,Nsdhl,Sqle,Srebf1,Msmo1,Pmvk,Tm7sf2,Prkaa2,Cyb5r3,Fdps,Mvd,Hmgcs1,Insig1,Sc5d,Idi1	21/41
1_Member	GO Biological Processes	GO:0008610	lipid biosynthetic process	-16.5353	-13.1398	11305,13121,13360,14104,14137,14381,14732,14863,14865,15357,15486,15493,15494,15496,15497,16323,16475,16592,16987,17855,18194,18700,19215,19659,20249,20250,20775,20787,30049,50790,54325,56336,58805,60525,64296,66234,67422,67469,68054,68312,68603,73166,74205,76267,76303,78925,84652,100705,104112,105387,107476,108079,108083,109754,110196,116852,116939,170439,192156,192654,208715,225049,231070,23208…	Abca2,Cyp51,Dhcr7,Fasn,Fdft1,G6pdx,Gpam,Gstm2,Gstm4,Hmgcr,Hsd17b2,Hsd3b2,Hsd3b3,Hsd3b5,Hsd3b6,Inhba,Ajuba,Fabp5,Lss,Mvk,Nsdhl,Piga,Ptgds,Rbp1,Scd1,Scd2,Sqle,Srebf1,Scd3,Acsl4,Elovl1,B4galt5,Mlxipl,Acss2,Abhd8,Msmo1,Dhdds,Abhd5,Serpina12,Gstm7,Pmvk,Tm7sf2,Acsl3,Fads1,Osbp,Srd5a1,Hycc1,Acacb,Acly,Akr1c14,Acaca,Prkaa2,Pip4k2b,Cyb5r3,Fdps,Akr1c20,Pnpla3,Elovl6,Mvd,Pla2g15,Hmgcs1,Ttc7,Insig1,Tmem150a,…	70/557
1_Member	GO Biological Processes	GO:0044283	small molecule biosynthetic process	-15.4519	-12.2325	11305,11676,11677,11798,11911,13121,13122,13360,14104,14137,14381,14431,14751,14863,14865,15357,16323,16987,17855,18194,18627,18770,19215,19659,19733,20249,20250,20775,20787,21915,30049,50790,54325,60525,66234,67078,67422,68054,68312,68603,69051,69719,73166,74205,76267,94181,100678,100705,104112,107476,107766,108079,109754,110196,110208,110391,170439,192156,208715,231070,235293,244209,319554,3811…	Abca2,Aldoc,Akr1b1,Xiap,Atf4,Cyp51,Cyp7a1,Dhcr7,Fasn,Fdft1,G6pdx,Gamt,Gpi1,Gstm2,Gstm4,Hmgcr,Inhba,Lss,Mvk,Nsdhl,Per2,Pklr,Ptgds,Rbp1,Rgn,Scd1,Scd2,Sqle,Srebf1,Dtymk,Scd3,Acsl4,Elovl1,Acss2,Msmo1,Pgp,Dhdds,Serpina12,Gstm7,Pmvk,Pycr2,Cad,Tm7sf2,Acsl3,Fads1,Nans,Psph,Acacb,Acly,Acaca,Haao,Prkaa2,Cyb5r3,Fdps,Pgd,Qdpr,Elovl6,Mvd,Hmgcs1,Insig1,Sc5d,Cyp2r1,Idi1,Dnph1	64/502
1_Member	GO Biological Processes	GO:0008202	steroid metabolic process	-14.4334	-11.2597	11305,12846,13077,13121,13122,13360,13982,14137,14381,14725,15357,15486,15493,15494,15496,15497,16323,16835,16987,17855,18194,20397,20775,20787,27413,64654,66234,68603,71519,71773,73166,78925,100102,105387,108079,109754,110196,116852,192156,208715,226144,231070,235293,244209,319554	Abca2,Comt,Cyp1a2,Cyp51,Cyp7a1,Dhcr7,Esr1,Fdft1,G6pdx,Lrp2,Hmgcr,Hsd17b2,Hsd3b2,Hsd3b3,Hsd3b5,Hsd3b6,Inhba,Ldlr,Lss,Mvk,Nsdhl,Sgpl1,Sqle,Srebf1,Abcb11,Fgf23,Msmo1,Pmvk,Cyp2u1,Ugt2b1,Tm7sf2,Srd5a1,Pcsk9,Akr1c14,Prkaa2,Cyb5r3,Fdps,Akr1c20,Mvd,Hmgcs1,Erlin1,Insig1,Sc5d,Cyp2r1,Idi1	45/284
1_Member	GO Biological Processes	GO:0046165	alcohol biosynthetic process	-13.8804	-10.7481	11305,13121,13360,14137,14381,15357,16987,17855,18194,20775,20787,66234,67078,67422,68603,73166,108079,109754,110196,110391,192156,208715,231070,235293,244209,319554	Abca2,Cyp51,Dhcr7,Fdft1,G6pdx,Hmgcr,Lss,Mvk,Nsdhl,Sqle,Srebf1,Msmo1,Pgp,Dhdds,Pmvk,Tm7sf2,Prkaa2,Cyb5r3,Fdps,Qdpr,Mvd,Hmgcs1,Insig1,Sc5d,Cyp2r1,Idi1	26/99
1_Member	GO Biological Processes	GO:0008203	cholesterol metabolic process	-11.9806	-8.95305	11305,13077,13121,13122,13360,14137,14381,15357,16835,16987,17855,18194,20775,20787,66234,68603,73166,100102,108079,109754,110196,192156,208715,226144,231070,235293,319554	Abca2,Cyp1a2,Cyp51,Cyp7a1,Dhcr7,Fdft1,G6pdx,Hmgcr,Ldlr,Lss,Mvk,Nsdhl,Sqle,Srebf1,Msmo1,Pmvk,Tm7sf2,Pcsk9,Prkaa2,Cyb5r3,Fdps,Mvd,Hmgcs1,Erlin1,Insig1,Sc5d,Idi1	27/127
1_Member	GO Biological Processes	GO:1902652	secondary alcohol metabolic process	-11.7106	-8.71305	11305,13077,13121,13122,13360,14137,14381,15357,16835,16987,17855,18194,20775,20787,66234,68603,73166,100102,108079,109754,110196,192156,208715,226144,231070,235293,244209,319554	Abca2,Cyp1a2,Cyp51,Cyp7a1,Dhcr7,Fdft1,G6pdx,Hmgcr,Ldlr,Lss,Mvk,Nsdhl,Sqle,Srebf1,Msmo1,Pmvk,Tm7sf2,Pcsk9,Prkaa2,Cyb5r3,Fdps,Mvd,Hmgcs1,Erlin1,Insig1,Sc5d,Cyp2r1,Idi1	28/140
1_Member	GO Biological Processes	GO:0016125	sterol metabolic process	-11.1577	-8.18817	11305,13077,13121,13122,13360,14137,14381,15357,16835,16987,17855,18194,20775,20787,66234,68603,73166,100102,108079,109754,110196,192156,208715,226144,231070,235293,319554	Abca2,Cyp1a2,Cyp51,Cyp7a1,Dhcr7,Fdft1,G6pdx,Hmgcr,Ldlr,Lss,Mvk,Nsdhl,Sqle,Srebf1,Msmo1,Pmvk,Tm7sf2,Pcsk9,Prkaa2,Cyb5r3,Fdps,Mvd,Hmgcs1,Erlin1,Insig1,Sc5d,Idi1	27/137
1_Member	GO Biological Processes	GO:0006066	alcohol metabolic process	-10.5511	-7.60789	11305,11677,13077,13121,13122,13360,14137,14381,14725,15357,16835,16987,17252,17855,18194,19659,20775,20787,26358,66234,67078,67422,68603,73166,100102,105387,108079,109754,110196,110391,116852,192156,208715,225913,226144,231070,233549,234671,234673,235293,244209,319554	Abca2,Akr1b1,Cyp1a2,Cyp51,Cyp7a1,Dhcr7,Fdft1,G6pdx,Lrp2,Hmgcr,Ldlr,Lss,Rdh11,Mvk,Nsdhl,Rbp1,Sqle,Srebf1,Aldh1a7,Msmo1,Pgp,Dhdds,Pmvk,Tm7sf2,Pcsk9,Akr1c14,Prkaa2,Cyb5r3,Fdps,Qdpr,Akr1c20,Mvd,Hmgcs1,Tkfc,Erlin1,Insig1,Mogat2,Ces2c,Ces2e,Sc5d,Cyp2r1,Idi1	42/324
2_Summary	GO Biological Processes	GO:0006986	response to unfolded protein	-17.6309	-14.1562	11911,12443,12915,13198,13666,14828,15505,15519,17341,18415,22393,22433,27362,28146,29810,56199,56323,67812,70231,70377,70551,71853,72265,74126,74840,76299,78943,80280,108687,116891,192193,208647,64136,12282,12304,12317,14827,18453,20338,22027,56812,66212,66597,66663,67490,67890,69038,72074,105193,170770,226144	Atf4,Ccnd1,Atf6b,Ddit3,Eif2ak3,Hspa5,Hsph1,Hsp90aa1,Bhlha15,Hspa4l,Wfs1,Xbp1,Dnajb9,Serp1,Bag3,Abcb10,Dnajb5,Ubxn4,Gorasp2,Derl3,Tmtc4,Pdia6,Tram1,Syvn1,Manf,Erp44,Ern1,Cdk5rap3,Edem2,Derl2,Edem1,Creb3l2,Sdf2l1,Hyou1,Pdia4,Calr,Pdia3,P4hb,Sel1l,Hsp90b1,Dnajb2,Sec61b,Trim13,Uba5,Ufl1,Ufm1,Tmem258,Anks4b,Nhlrc1,Bbc3,Erlin1	51/-
2_Member	GO Biological Processes	GO:0006986	response to unfolded protein	-17.6309	-14.1562	11911,12443,12915,13198,13666,14828,15505,15519,17341,18415,22393,22433,27362,28146,29810,56199,56323,67812,70231,70377,70551,71853,72265,74126,74840,76299,78943,80280,108687,116891,192193,208647	Atf4,Ccnd1,Atf6b,Ddit3,Eif2ak3,Hspa5,Hsph1,Hsp90aa1,Bhlha15,Hspa4l,Wfs1,Xbp1,Dnajb9,Serp1,Bag3,Abcb10,Dnajb5,Ubxn4,Gorasp2,Derl3,Tmtc4,Pdia6,Tram1,Syvn1,Manf,Erp44,Ern1,Cdk5rap3,Edem2,Derl2,Edem1,Creb3l2	32/116
2_Member	GO Biological Processes	GO:0035966	response to topologically incorrect protein	-16.216	-12.8875	11911,12443,12915,13198,13666,14828,15505,15519,17341,18415,22393,22433,27362,28146,29810,56199,56323,64136,67812,70231,70377,70551,71853,72265,74126,74840,76299,78943,80280,108687,116891,192193,208647	Atf4,Ccnd1,Atf6b,Ddit3,Eif2ak3,Hspa5,Hsph1,Hsp90aa1,Bhlha15,Hspa4l,Wfs1,Xbp1,Dnajb9,Serp1,Bag3,Abcb10,Dnajb5,Sdf2l1,Ubxn4,Gorasp2,Derl3,Tmtc4,Pdia6,Tram1,Syvn1,Manf,Erp44,Ern1,Cdk5rap3,Edem2,Derl2,Edem1,Creb3l2	33/137
2_Member	GO Biological Processes	GO:0034976	response to endoplasmic reticulum stress	-15.6535	-12.383	11911,12282,12304,12317,12443,12915,13198,13666,14827,14828,17341,18453,20338,22027,22393,22433,27362,28146,56812,64136,66212,66597,66663,67490,67812,67890,69038,70231,70377,70551,71853,72074,74126,74840,76299,78943,80280,105193,108687,116891,170770,192193,208647,226144	Atf4,Hyou1,Pdia4,Calr,Ccnd1,Atf6b,Ddit3,Eif2ak3,Pdia3,Hspa5,Bhlha15,P4hb,Sel1l,Hsp90b1,Wfs1,Xbp1,Dnajb9,Serp1,Dnajb2,Sdf2l1,Sec61b,Trim13,Uba5,Ufl1,Ubxn4,Ufm1,Tmem258,Gorasp2,Derl3,Tmtc4,Pdia6,Anks4b,Syvn1,Manf,Erp44,Ern1,Cdk5rap3,Nhlrc1,Edem2,Derl2,Bbc3,Edem1,Creb3l2,Erlin1	44/253
2_Member	GO Biological Processes	GO:0034620	cellular response to unfolded protein	-10.2933	-7.42067	11911,12443,12915,13198,13666,14828,17341,22393,22433,28146,29810,56199,70377,70551,71853,74840,78943,80280,108687,116891	Atf4,Ccnd1,Atf6b,Ddit3,Eif2ak3,Hspa5,Bhlha15,Wfs1,Xbp1,Serp1,Bag3,Abcb10,Derl3,Tmtc4,Pdia6,Manf,Ern1,Cdk5rap3,Edem2,Derl2	20/81
2_Member	GO Biological Processes	GO:0030968	endoplasmic reticulum unfolded protein response	-9.75546	-6.94351	11911,12443,12915,13198,13666,14828,17341,22393,22433,28146,70377,70551,71853,74840,78943,80280,108687,116891	Atf4,Ccnd1,Atf6b,Ddit3,Eif2ak3,Hspa5,Bhlha15,Wfs1,Xbp1,Serp1,Derl3,Tmtc4,Pdia6,Manf,Ern1,Cdk5rap3,Edem2,Derl2	18/69
2_Member	GO Biological Processes	GO:0035967	cellular response to topologically incorrect protein	-9.3586	-6.58286	11911,12443,12915,13198,13666,14828,17341,22393,22433,28146,29810,56199,64136,70377,70551,71853,74840,78943,80280,108687,116891	Atf4,Ccnd1,Atf6b,Ddit3,Eif2ak3,Hspa5,Bhlha15,Wfs1,Xbp1,Serp1,Bag3,Abcb10,Sdf2l1,Derl3,Tmtc4,Pdia6,Manf,Ern1,Cdk5rap3,Edem2,Derl2	21/100
2_Member	GO Biological Processes	GO:0036503	ERAD pathway	-8.15625	-5.42973	12317,13666,14828,20338,22027,22393,22433,27362,56812,64136,66212,66597,67812,70377,74126,108687,116891,192193,226144	Calr,Eif2ak3,Hspa5,Sel1l,Hsp90b1,Wfs1,Xbp1,Dnajb9,Dnajb2,Sdf2l1,Sec61b,Trim13,Ubxn4,Derl3,Syvn1,Edem2,Derl2,Edem1,Erlin1	19/95
3_Summary	GO Biological Processes	GO:0032787	monocarboxylic acid metabolic process	-13.8381	-10.7436	11676,11677,12846,13077,13082,13095,13097,13122,13167,14104,14431,14447,14732,14751,14863,14865,16548,17436,18627,18770,19215,19659,20249,20250,20397,26568,27413,30049,50790,52665,54325,60525,64385,67103,67469,67528,67856,67885,68180,68263,68312,68465,69772,71519,72082,72852,74205,74246,76267,78894,100705,103988,104112,105387,107476,107766,108079,110208,116852,116939,170439,192654,225913,226105,2…	Aldoc,Akr1b1,Comt,Cyp1a2,Cyp26a1,Cyp2c29,Cyp2c38,Cyp7a1,Dbi,Fasn,Gamt,Gapdhs,Gpam,Gpi1,Gstm2,Gstm4,Khk,Me1,Per2,Pklr,Ptgds,Rbp1,Scd1,Scd2,Sgpl1,Slc27a3,Abcb11,Scd3,Acsl4,Echdc1,Elovl1,Acss2,Cyp4f14,Ptgr1,Abhd5,Nudt7,Echdc3,Mtln,Hyi,Pdhb,Gstm7,Adipor2,Bdh2,Cyp2u1,Cyp2c55,Mblac2,Acsl3,Gale,Fads1,Aacs,Acacb,Gck,Acly,Akr1c14,Acaca,Haao,Prkaa2,Pgd,Akr1c20,Pnpla3,Elovl6,Pla2g15,Tkfc,Cyp2c70,Ces2b,Ces2c…	74/-
3_Member	GO Biological Processes	GO:0032787	monocarboxylic acid metabolic process	-13.8381	-10.7436	11676,11677,12846,13077,13082,13095,13097,13122,13167,14104,14431,14447,14732,14751,14863,14865,16548,17436,18627,18770,19215,19659,20249,20250,20397,26568,27413,30049,50790,52665,54325,60525,64385,67103,67469,67528,67856,67885,68180,68263,68312,68465,69772,71519,72082,72852,74205,74246,76267,78894,100705,103988,104112,105387,107476,107766,108079,110208,116852,116939,170439,192654,225913,226105,2…	Aldoc,Akr1b1,Comt,Cyp1a2,Cyp26a1,Cyp2c29,Cyp2c38,Cyp7a1,Dbi,Fasn,Gamt,Gapdhs,Gpam,Gpi1,Gstm2,Gstm4,Khk,Me1,Per2,Pklr,Ptgds,Rbp1,Scd1,Scd2,Sgpl1,Slc27a3,Abcb11,Scd3,Acsl4,Echdc1,Elovl1,Acss2,Cyp4f14,Ptgr1,Abhd5,Nudt7,Echdc3,Mtln,Hyi,Pdhb,Gstm7,Adipor2,Bdh2,Cyp2u1,Cyp2c55,Mblac2,Acsl3,Gale,Fads1,Aacs,Acacb,Gck,Acly,Akr1c14,Acaca,Haao,Prkaa2,Pgd,Akr1c20,Pnpla3,Elovl6,Pla2g15,Tkfc,Cyp2c70,Ces2b,Ces2c…	68/599
3_Member	GO Biological Processes	GO:0006631	fatty acid metabolic process	-12.4082	-9.34841	11677,12846,13077,13095,13097,13167,14104,14732,14863,14865,18627,19215,20249,20250,20397,26568,27413,30049,50790,52665,54325,60525,64385,67103,67469,67528,67856,67885,68312,68465,69772,71519,72082,72852,74205,76267,78894,100705,104112,105387,107476,108079,116852,116939,170439,192654,226105,234669,234671,234673,329910	Akr1b1,Comt,Cyp1a2,Cyp2c29,Cyp2c38,Dbi,Fasn,Gpam,Gstm2,Gstm4,Per2,Ptgds,Scd1,Scd2,Sgpl1,Slc27a3,Abcb11,Scd3,Acsl4,Echdc1,Elovl1,Acss2,Cyp4f14,Ptgr1,Abhd5,Nudt7,Echdc3,Mtln,Gstm7,Adipor2,Bdh2,Cyp2u1,Cyp2c55,Mblac2,Acsl3,Fads1,Aacs,Acacb,Acly,Akr1c14,Acaca,Prkaa2,Akr1c20,Pnpla3,Elovl6,Pla2g15,Cyp2c70,Ces2b,Ces2c,Ces2e,Acot11	51/400
3_Member	GO Biological Processes	GO:0046394	carboxylic acid biosynthetic process	-5.85598	-3.33551	11677,11798,13122,14104,14431,14863,14865,18627,18770,19215,19659,19733,20249,20250,30049,50790,54325,60525,68312,69051,69719,74205,76267,94181,100678,100705,104112,107476,107766,108079,170439	Akr1b1,Xiap,Cyp7a1,Fasn,Gamt,Gstm2,Gstm4,Per2,Pklr,Ptgds,Rbp1,Rgn,Scd1,Scd2,Scd3,Acsl4,Elovl1,Acss2,Gstm7,Pycr2,Cad,Acsl3,Fads1,Nans,Psph,Acacb,Acly,Acaca,Haao,Prkaa2,Elovl6	31/296
3_Member	GO Biological Processes	GO:0072330	monocarboxylic acid biosynthetic process	-5.83001	-3.31908	13122,14104,14431,14863,14865,18627,18770,19215,19659,20249,20250,30049,50790,54325,60525,68312,74205,76267,100705,104112,107476,108079,170439	Cyp7a1,Fasn,Gamt,Gstm2,Gstm4,Per2,Pklr,Ptgds,Rbp1,Scd1,Scd2,Scd3,Acsl4,Elovl1,Acss2,Gstm7,Acsl3,Fads1,Acacb,Acly,Acaca,Prkaa2,Elovl6	23/183
3_Member	GO Biological Processes	GO:0016053	organic acid biosynthetic process	-5.70185	-3.22714	11677,11798,13122,14104,14431,14863,14865,18627,18770,19215,19659,19733,20249,20250,30049,50790,54325,60525,68312,69051,69719,74205,76267,94181,100678,100705,104112,107476,107766,108079,170439	Akr1b1,Xiap,Cyp7a1,Fasn,Gamt,Gstm2,Gstm4,Per2,Pklr,Ptgds,Rbp1,Rgn,Scd1,Scd2,Scd3,Acsl4,Elovl1,Acss2,Gstm7,Pycr2,Cad,Acsl3,Fads1,Nans,Psph,Acacb,Acly,Acaca,Haao,Prkaa2,Elovl6	31/301
3_Member	GO Biological Processes	GO:0006633	fatty acid biosynthetic process	-5.10269	-2.71144	14104,14863,14865,19215,20249,20250,30049,50790,54325,60525,68312,74205,76267,100705,104112,107476,108079,170439	Fasn,Gstm2,Gstm4,Ptgds,Scd1,Scd2,Scd3,Acsl4,Elovl1,Acss2,Gstm7,Acsl3,Fads1,Acacb,Acly,Acaca,Prkaa2,Elovl6	18/134
4_Summary	GO Biological Processes	GO:0006457	protein folding	-10.4512	-7.53281	12282,12304,12317,12955,14228,14827,14828,15505,15519,18087,18415,18453,19035,22027,29810,56323,56812,58233,64136,66411,66917,67475,67838,68816,71718,72599,76299,105245,110920,272589,11545,12406,13647,13809,16147,16612,16617,16618,16622,16624,18048,18050,18700,26397,56316,56529,66286,66624,67013,67180,76687,100102,215615,231070	Hyou1,Pdia4,Calr,Cryab,Fkbp4,Pdia3,Hspa5,Hsph1,Hsp90aa1,Nktr,Hspa4l,P4hb,Ppib,Hsp90b1,Bag3,Dnajb5,Dnajb2,Dnaja4,Sdf2l1,Tbcb,Chordc1,Ero1b,Dnajb11,Ppil1,Telo2,Pdia5,Erp44,Txndc5,Hspa13,Tbcel,Parp1,Serpinh1,Egfbp2,Enpep,Ihh,Klk1,Klk1b24,Klk1b26,Klk1b5,Klk1b8,Klk1b4,Klk1b3,Piga,Map2k3,Ggcx,Sec11a,Sec11c,Spcs2,Oma1,Yipf5,Spcs3,Pcsk9,Rnpep,Insig1	54/-
4_Member	GO Biological Processes	GO:0006457	protein folding	-10.4512	-7.53281	12282,12304,12317,12955,14228,14827,14828,15505,15519,18087,18415,18453,19035,22027,29810,56323,56812,58233,64136,66411,66917,67475,67838,68816,71718,72599,76299,105245,110920,272589	Hyou1,Pdia4,Calr,Cryab,Fkbp4,Pdia3,Hspa5,Hsph1,Hsp90aa1,Nktr,Hspa4l,P4hb,Ppib,Hsp90b1,Bag3,Dnajb5,Dnajb2,Dnaja4,Sdf2l1,Tbcb,Chordc1,Ero1b,Dnajb11,Ppil1,Telo2,Pdia5,Erp44,Txndc5,Hspa13,Tbcel	30/179
4_Member	GO Biological Processes	GO:0051604	protein maturation	-8.10708	-5.39579	11545,12282,12304,12317,12406,12955,13647,13809,14228,14827,14828,15505,15519,16147,16612,16617,16618,16622,16624,18048,18050,18087,18415,18453,18700,19035,22027,26397,29810,56316,56323,56529,56812,58233,64136,66286,66411,66624,66917,67013,67180,67475,67838,68816,71718,72599,76299,76687,100102,105245,110920,215615,231070,272589	Parp1,Hyou1,Pdia4,Calr,Serpinh1,Cryab,Egfbp2,Enpep,Fkbp4,Pdia3,Hspa5,Hsph1,Hsp90aa1,Ihh,Klk1,Klk1b24,Klk1b26,Klk1b5,Klk1b8,Klk1b4,Klk1b3,Nktr,Hspa4l,P4hb,Piga,Ppib,Hsp90b1,Map2k3,Bag3,Ggcx,Dnajb5,Sec11a,Dnajb2,Dnaja4,Sdf2l1,Sec11c,Tbcb,Spcs2,Chordc1,Oma1,Yipf5,Ero1b,Dnajb11,Ppil1,Telo2,Pdia5,Erp44,Spcs3,Pcsk9,Txndc5,Hspa13,Rnpep,Insig1,Tbcel	54/573
5_Summary	GO Biological Processes	GO:0043603	amide metabolic process	-10.3518	-7.4569	11305,11911,12763,12955,13809,14104,14381,14732,14859,14860,14863,14865,14866,14867,15357,15925,16835,17855,18453,20397,22027,23956,26568,50790,54325,56336,60525,66071,67180,67475,67528,68263,68312,68396,68603,71522,74205,76303,94181,100705,104112,107476,170439,192156,192654,208715,329910,381101,546049,619326,14431,14600,19212,22021,23971,69083,74340,100041585,18452,108147	Abca2,Atf4,Cmah,Cryab,Enpep,Fasn,G6pdx,Gpam,Gsta3,Gsta4,Gstm2,Gstm4,Gstm5,Gstm6,Hmgcr,Ide,Ldlr,Mvk,P4hb,Sgpl1,Hsp90b1,Neu2,Slc27a3,Acsl4,Elovl1,B4galt5,Acss2,Ethe1,Yipf5,Ero1b,Nudt7,Pdhb,Gstm7,Nat8,Pmvk,Ggt6,Acsl3,Osbp,Nans,Acacb,Acly,Acaca,Elovl6,Mvd,Pla2g15,Hmgcs1,Acot11,Dnph1,Rps23rg1,Degs1l,Gamt,Ghr,Pter,Tpst1,Papss1,Sult1c2,Ahcyl2,Amd2,P4ha2,Atic	60/-
5_Member	GO Biological Processes	GO:0043603	amide metabolic process	-10.3518	-7.4569	11305,11911,12763,12955,13809,14104,14381,14732,14859,14860,14863,14865,14866,14867,15357,15925,16835,17855,18453,20397,22027,23956,26568,50790,54325,56336,60525,66071,67180,67475,67528,68263,68312,68396,68603,71522,74205,76303,94181,100705,104112,107476,170439,192156,192654,208715,329910,381101,546049,619326	Abca2,Atf4,Cmah,Cryab,Enpep,Fasn,G6pdx,Gpam,Gsta3,Gsta4,Gstm2,Gstm4,Gstm5,Gstm6,Hmgcr,Ide,Ldlr,Mvk,P4hb,Sgpl1,Hsp90b1,Neu2,Slc27a3,Acsl4,Elovl1,B4galt5,Acss2,Ethe1,Yipf5,Ero1b,Nudt7,Pdhb,Gstm7,Nat8,Pmvk,Ggt6,Acsl3,Osbp,Nans,Acacb,Acly,Acaca,Elovl6,Mvd,Pla2g15,Hmgcs1,Acot11,Dnph1,Rps23rg1,Degs1l	50/439
5_Member	GO Biological Processes	GO:0006790	sulfur compound metabolic process	-10.1889	-7.33739	12955,14104,14381,14431,14600,14732,14859,14860,14863,14865,14866,14867,15357,17855,19212,22021,23971,26568,50790,54325,60525,66071,67528,68263,68312,68396,68603,69083,71522,74205,74340,100705,104112,107476,170439,192156,208715,329910,100041585	Cryab,Fasn,G6pdx,Gamt,Ghr,Gpam,Gsta3,Gsta4,Gstm2,Gstm4,Gstm5,Gstm6,Hmgcr,Mvk,Pter,Tpst1,Papss1,Slc27a3,Acsl4,Elovl1,Acss2,Ethe1,Nudt7,Pdhb,Gstm7,Nat8,Pmvk,Sult1c2,Ggt6,Acsl3,Ahcyl2,Acacb,Acly,Acaca,Elovl6,Mvd,Hmgcs1,Acot11,Amd2	39/293
5_Member	GO Biological Processes	GO:0006749	glutathione metabolic process	-4.79161	-2.45678	12955,14381,14859,14860,14863,14865,14866,14867,66071,68312,68396,71522	Cryab,G6pdx,Gsta3,Gsta4,Gstm2,Gstm4,Gstm5,Gstm6,Ethe1,Gstm7,Nat8,Ggt6	12/68
5_Member	GO Biological Processes	GO:0006575	modified amino acid metabolic process	-2.92558	-1.01923	12955,14381,14431,14859,14860,14863,14865,14866,14867,18452,18453,66071,67475,68312,68396,71522,108147,192654	Cryab,G6pdx,Gamt,Gsta3,Gsta4,Gstm2,Gstm4,Gstm5,Gstm6,P4ha2,P4hb,Ethe1,Ero1b,Gstm7,Nat8,Ggt6,Atic,Pla2g15	18/198
6_Summary	GO Biological Processes	GO:0018279	protein N-linked glycosylation via asparagine	-9.95246	-7.1212	13200,13478,16430,56737,66059,66357,67075,67422,70377,103963,217664,223774,320011,381903,14583,57377,69038,109154,15932,16147,23956,56219,56336,69080,70484,70551,74653,76299,108153,108687,109901,192193,233115,331026,94181,14381,18700,20528,21881,21915,22247,23971,51797,54369,69719,108147,109674,110095,218138,381101	Ddost,Dpagt1,Stt3a,Alg2,Krtcap2,Ostc,Magt1,Dhdds,Derl3,Rpn1,Mgat2,Alg12,Uggt1,Alg8,Gfpt1,Mogs,Tmem258,Mlec,Idua,Ihh,Neu2,Extl1,B4galt5,Gmppa,Slc35d2,Tmtc4,Pomk,Erp44,Adamts7,Edem2,Cela1,Edem1,Dpy19l3,Gmppb,Nans,G6pdx,Piga,Slc2a4,Tkt,Dtymk,Umps,Papss1,Ctps1,Nme6,Cad,Atic,Ampd2,Pygl,Gmds,Dnph1	50/-
6_Member	GO Biological Processes	GO:0018279	protein N-linked glycosylation via asparagine	-9.95246	-7.1212	13200,13478,16430,56737,66059,66357,67075,67422,70377,103963,217664,223774,320011,381903	Ddost,Dpagt1,Stt3a,Alg2,Krtcap2,Ostc,Magt1,Dhdds,Derl3,Rpn1,Mgat2,Alg12,Uggt1,Alg8	14/38
6_Member	GO Biological Processes	GO:0006487	protein N-linked glycosylation	-9.42415	-6.63068	13200,13478,14583,16430,56737,57377,66059,66357,67075,67422,69038,70377,103963,109154,217664,223774,320011,381903	Ddost,Dpagt1,Gfpt1,Stt3a,Alg2,Mogs,Krtcap2,Ostc,Magt1,Dhdds,Tmem258,Derl3,Rpn1,Mlec,Mgat2,Alg12,Uggt1,Alg8	18/72
6_Member	GO Biological Processes	GO:0009100	glycoprotein metabolic process	-5.81348	-3.3119	13200,13478,14583,15932,16147,16430,23956,56219,56336,56737,57377,66059,66357,67075,67422,69038,69080,70377,70484,70551,74653,76299,103963,108153,108687,109154,109901,192193,217664,223774,233115,320011,331026,381903	Ddost,Dpagt1,Gfpt1,Idua,Ihh,Stt3a,Neu2,Extl1,B4galt5,Alg2,Mogs,Krtcap2,Ostc,Magt1,Dhdds,Tmem258,Gmppa,Derl3,Slc35d2,Tmtc4,Pomk,Erp44,Rpn1,Adamts7,Edem2,Mlec,Cela1,Edem1,Mgat2,Alg12,Dpy19l3,Uggt1,Gmppb,Alg8	34/343
6_Member	GO Biological Processes	GO:0006486	protein glycosylation	-5.61455	-3.16515	13200,13478,14583,16430,56219,56336,56737,57377,66059,66357,67075,67422,69038,69080,70377,70551,74653,103963,109154,217664,223774,233115,320011,331026,381903	Ddost,Dpagt1,Gfpt1,Stt3a,Extl1,B4galt5,Alg2,Mogs,Krtcap2,Ostc,Magt1,Dhdds,Tmem258,Gmppa,Derl3,Tmtc4,Pomk,Rpn1,Mlec,Mgat2,Alg12,Dpy19l3,Uggt1,Gmppb,Alg8	25/216
6_Member	GO Biological Processes	GO:0043413	macromolecule glycosylation	-5.61455	-3.16515	13200,13478,14583,16430,56219,56336,56737,57377,66059,66357,67075,67422,69038,69080,70377,70551,74653,103963,109154,217664,223774,233115,320011,331026,381903	Ddost,Dpagt1,Gfpt1,Stt3a,Extl1,B4galt5,Alg2,Mogs,Krtcap2,Ostc,Magt1,Dhdds,Tmem258,Gmppa,Derl3,Tmtc4,Pomk,Rpn1,Mlec,Mgat2,Alg12,Dpy19l3,Uggt1,Gmppb,Alg8	25/216
6_Member	GO Biological Processes	GO:0070085	glycosylation	-5.41306	-2.99525	13200,13478,14583,16430,56219,56336,56737,57377,66059,66357,67075,67422,69038,69080,70377,70551,74653,94181,103963,109154,217664,223774,233115,320011,331026,381903	Ddost,Dpagt1,Gfpt1,Stt3a,Extl1,B4galt5,Alg2,Mogs,Krtcap2,Ostc,Magt1,Dhdds,Tmem258,Gmppa,Derl3,Tmtc4,Pomk,Nans,Rpn1,Mlec,Mgat2,Alg12,Dpy19l3,Uggt1,Gmppb,Alg8	26/236
6_Member	GO Biological Processes	GO:0009101	glycoprotein biosynthetic process	-4.16499	-1.97362	13200,13478,14583,16430,56219,56336,56737,57377,66059,66357,67075,67422,69038,69080,70377,70484,70551,74653,103963,109154,217664,223774,233115,320011,331026,381903	Ddost,Dpagt1,Gfpt1,Stt3a,Extl1,B4galt5,Alg2,Mogs,Krtcap2,Ostc,Magt1,Dhdds,Tmem258,Gmppa,Derl3,Slc35d2,Tmtc4,Pomk,Rpn1,Mlec,Mgat2,Alg12,Dpy19l3,Uggt1,Gmppb,Alg8	26/278
6_Member	GO Biological Processes	GO:1901137	carbohydrate derivative biosynthetic process	-3.97043	-1.82614	13200,13478,14381,14583,16430,18700,20528,21881,21915,22247,23971,51797,54369,56219,56336,56737,57377,66059,66357,67075,67422,69038,69080,69719,70377,70484,70551,74653,94181,103963,108147,109154,109674,110095,217664,218138,223774,233115,320011,331026,381101,381903	Ddost,Dpagt1,G6pdx,Gfpt1,Stt3a,Piga,Slc2a4,Tkt,Dtymk,Umps,Papss1,Ctps1,Nme6,Extl1,B4galt5,Alg2,Mogs,Krtcap2,Ostc,Magt1,Dhdds,Tmem258,Gmppa,Cad,Derl3,Slc35d2,Tmtc4,Pomk,Nans,Rpn1,Atic,Mlec,Ampd2,Pygl,Mgat2,Gmds,Alg12,Dpy19l3,Uggt1,Gmppb,Dnph1,Alg8	42/562
6_Member	GO Biological Processes	GO:0006488	dolichol-linked oligosaccharide biosynthetic process	-3.10942	-1.17126	13478,56737,67422,223774,381903	Dpagt1,Alg2,Dhdds,Alg12,Alg8	5/19
7_Summary	GO Biological Processes	GO:0055086	nucleobase-containing small molecule metabolic process	-8.6798	-5.92109	11545,11676,11941,12763,12799,14104,14381,14431,14447,14583,14732,14751,15357,16434,16548,17436,17855,18577,18585,18770,19335,19895,21351,21881,21915,22139,22247,23971,26568,50790,51797,54325,54369,60525,67528,68263,68603,69080,69719,74205,74246,94181,100705,103988,104112,107476,107766,108147,109674,110208,170439,192156,208715,218138,225913,320011,329910,331026,381101,105355,16475,16592,18700,642…	Parp1,Aldoc,Atp2b2,Cmah,Cnp,Fasn,G6pdx,Gamt,Gapdhs,Gfpt1,Gpam,Gpi1,Hmgcr,Itpa,Khk,Me1,Mvk,Pde4a,Pde9a,Pklr,Rab23,Rpia,Taldo1,Tkt,Dtymk,Ttr,Umps,Papss1,Slc27a3,Acsl4,Ctps1,Elovl1,Nme6,Acss2,Nudt7,Pdhb,Pmvk,Gmppa,Cad,Acsl3,Gale,Nans,Acacb,Gck,Acly,Acaca,Haao,Atic,Ampd2,Pgd,Elovl6,Mvd,Hmgcs1,Gmds,Tkfc,Uggt1,Acot11,Gmppb,Dnph1,Slc17a3,Ajuba,Fabp5,Piga,Abhd8,Dhdds,Abhd5,Osbp,Hycc1,Prkaa2,Pip4k2b,Pygl,…	80/-
7_Member	GO Biological Processes	GO:0055086	nucleobase-containing small molecule metabolic process	-8.6798	-5.92109	11545,11676,11941,12763,12799,14104,14381,14431,14447,14583,14732,14751,15357,16434,16548,17436,17855,18577,18585,18770,19335,19895,21351,21881,21915,22139,22247,23971,26568,50790,51797,54325,54369,60525,67528,68263,68603,69080,69719,74205,74246,94181,100705,103988,104112,107476,107766,108147,109674,110208,170439,192156,208715,218138,225913,320011,329910,331026,381101	Parp1,Aldoc,Atp2b2,Cmah,Cnp,Fasn,G6pdx,Gamt,Gapdhs,Gfpt1,Gpam,Gpi1,Hmgcr,Itpa,Khk,Me1,Mvk,Pde4a,Pde9a,Pklr,Rab23,Rpia,Taldo1,Tkt,Dtymk,Ttr,Umps,Papss1,Slc27a3,Acsl4,Ctps1,Elovl1,Nme6,Acss2,Nudt7,Pdhb,Pmvk,Gmppa,Cad,Acsl3,Gale,Nans,Acacb,Gck,Acly,Acaca,Haao,Atic,Ampd2,Pgd,Elovl6,Mvd,Hmgcs1,Gmds,Tkfc,Uggt1,Acot11,Gmppb,Dnph1	59/631
7_Member	GO Biological Processes	GO:0006753	nucleoside phosphate metabolic process	-8.49704	-5.75472	11545,11676,11941,12763,12799,14104,14381,14447,14583,14732,14751,15357,16434,16548,17436,17855,18577,18585,18770,19335,19895,21351,21881,21915,22247,23971,26568,50790,51797,54325,54369,60525,67528,68263,68603,69080,69719,74205,74246,94181,100705,103988,104112,107476,107766,108147,109674,110208,170439,192156,208715,218138,225913,320011,329910,331026,381101	Parp1,Aldoc,Atp2b2,Cmah,Cnp,Fasn,G6pdx,Gapdhs,Gfpt1,Gpam,Gpi1,Hmgcr,Itpa,Khk,Me1,Mvk,Pde4a,Pde9a,Pklr,Rab23,Rpia,Taldo1,Tkt,Dtymk,Umps,Papss1,Slc27a3,Acsl4,Ctps1,Elovl1,Nme6,Acss2,Nudt7,Pdhb,Pmvk,Gmppa,Cad,Acsl3,Gale,Nans,Acacb,Gck,Acly,Acaca,Haao,Atic,Ampd2,Pgd,Elovl6,Mvd,Hmgcs1,Gmds,Tkfc,Uggt1,Acot11,Gmppb,Dnph1	57/606
7_Member	GO Biological Processes	GO:0006637	acyl-CoA metabolic process	-7.01804	-4.37584	14104,14732,17855,26568,50790,54325,60525,67528,68263,68603,74205,100705,104112,107476,170439,192156,208715,329910	Fasn,Gpam,Mvk,Slc27a3,Acsl4,Elovl1,Acss2,Nudt7,Pdhb,Pmvk,Acsl3,Acacb,Acly,Acaca,Elovl6,Mvd,Hmgcs1,Acot11	18/100
7_Member	GO Biological Processes	GO:0035383	thioester metabolic process	-7.01804	-4.37584	14104,14732,17855,26568,50790,54325,60525,67528,68263,68603,74205,100705,104112,107476,170439,192156,208715,329910	Fasn,Gpam,Mvk,Slc27a3,Acsl4,Elovl1,Acss2,Nudt7,Pdhb,Pmvk,Acsl3,Acacb,Acly,Acaca,Elovl6,Mvd,Hmgcs1,Acot11	18/100
7_Member	GO Biological Processes	GO:0006084	acetyl-CoA metabolic process	-6.70358	-4.0981	14104,17855,60525,67528,68263,68603,100705,104112,107476,192156,208715	Fasn,Mvk,Acss2,Nudt7,Pdhb,Pmvk,Acacb,Acly,Acaca,Mvd,Hmgcs1	11/38
7_Member	GO Biological Processes	GO:0072521	purine-containing compound metabolic process	-6.55416	-3.97154	11545,11676,11941,14104,14381,14431,14447,14732,14751,15357,16434,16548,17436,17855,18577,18585,18770,19335,19895,21351,21881,22139,23971,26568,50790,54325,54369,60525,67528,68263,68603,74205,74246,100705,103988,104112,105355,107476,107766,108147,109674,110208,170439,192156,208715,225913,329910,381101	Parp1,Aldoc,Atp2b2,Fasn,G6pdx,Gamt,Gapdhs,Gpam,Gpi1,Hmgcr,Itpa,Khk,Me1,Mvk,Pde4a,Pde9a,Pklr,Rab23,Rpia,Taldo1,Tkt,Ttr,Papss1,Slc27a3,Acsl4,Elovl1,Nme6,Acss2,Nudt7,Pdhb,Pmvk,Acsl3,Gale,Acacb,Gck,Acly,Slc17a3,Acaca,Haao,Atic,Ampd2,Pgd,Elovl6,Mvd,Hmgcs1,Tkfc,Acot11,Dnph1	48/538
7_Member	GO Biological Processes	GO:0090407	organophosphate biosynthetic process	-5.68376	-3.21764	14381,14583,14732,16475,16592,17855,18700,21881,21915,22247,23971,50790,51797,54325,54369,60525,64296,67422,67469,68263,68603,69080,69719,76303,84652,94181,100705,104112,107476,107766,108079,108083,108147,109674,110095,110196,116939,170439,192156,208715,218138,225049,232086,319554,331026,668212	G6pdx,Gfpt1,Gpam,Ajuba,Fabp5,Mvk,Piga,Tkt,Dtymk,Umps,Papss1,Acsl4,Ctps1,Elovl1,Nme6,Acss2,Abhd8,Dhdds,Abhd5,Pdhb,Pmvk,Gmppa,Cad,Osbp,Hycc1,Nans,Acacb,Acly,Acaca,Haao,Prkaa2,Pip4k2b,Atic,Ampd2,Pygl,Fdps,Pnpla3,Elovl6,Mvd,Hmgcs1,Gmds,Ttc7,Tmem150a,Idi1,Gmppb,Efr3b	46/543
7_Member	GO Biological Processes	GO:0035384	thioester biosynthetic process	-4.40554	-2.15094	50790,54325,60525,68263,100705,104112,107476,170439	Acsl4,Elovl1,Acss2,Pdhb,Acacb,Acly,Acaca,Elovl6	8/33
7_Member	GO Biological Processes	GO:0071616	acyl-CoA biosynthetic process	-4.40554	-2.15094	50790,54325,60525,68263,100705,104112,107476,170439	Acsl4,Elovl1,Acss2,Pdhb,Acacb,Acly,Acaca,Elovl6	8/33
7_Member	GO Biological Processes	GO:1901293	nucleoside phosphate biosynthetic process	-2.70472	-0.883534	14381,14583,21915,22247,23971,50790,51797,54325,54369,60525,68263,69080,69719,94181,100705,104112,107476,107766,108147,109674,170439,218138,331026	G6pdx,Gfpt1,Dtymk,Umps,Papss1,Acsl4,Ctps1,Elovl1,Nme6,Acss2,Pdhb,Gmppa,Cad,Nans,Acacb,Acly,Acaca,Haao,Atic,Ampd2,Elovl6,Gmds,Gmppb	23/293
7_Member	GO Biological Processes	GO:0044272	sulfur compound biosynthetic process	-2.36041	-0.672454	23971,50790,54325,60525,68263,71522,100705,104112,107476,170439	Papss1,Acsl4,Elovl1,Acss2,Pdhb,Ggt6,Acacb,Acly,Acaca,Elovl6	10/93
7_Member	GO Biological Processes	GO:0043604	amide biosynthetic process	-2.09569	-0.506342	50790,54325,56336,60525,68263,71522,76303,94181,100705,104112,107476,170439,619326	Acsl4,Elovl1,B4galt5,Acss2,Pdhb,Ggt6,Osbp,Nans,Acacb,Acly,Acaca,Elovl6,Degs1l	13/150
8_Summary	GO Biological Processes	GO:0019216	regulation of lipid metabolic process	-7.80697	-5.11041	11305,11810,11833,12097,13122,13132,13360,13666,13982,14732,15376,16592,16835,18590,19733,19885,20583,20787,21835,27413,50790,53322,54135,56316,58805,67469,67885,68041,68054,73212,74205,77596,100705,108079,110196,170459,226144,228026,231070,320204,403187,624219,11545,12846,14447,14751,17436,18390,56312,67078,69080,103836,103988,266645,11911,13198,14828,22393,74840	Abca2,Apobec1,Aqp8,Bglap2,Cyp7a1,Dab2,Dhcr7,Eif2ak3,Esr1,Gpam,Foxa2,Fabp5,Ldlr,Pdgfa,Rgn,Rorc,Snai2,Srebf1,Thrsp,Abcb11,Acsl4,Nucb2,Lsr,Ggcx,Mlxipl,Abhd5,Mtln,Mid1ip1,Serpina12,Chlsn,Acsl3,Adgrf1,Acacb,Prkaa2,Fdps,Stard4,Erlin1,Pdk1,Insig1,Etfbkmt,Opa3,Angptl8,Parp1,Comt,Gapdhs,Gpi1,Me1,Oprm1,Nupr1,Pgp,Gmppa,Zfp692,Gck,Acmsd,Atf4,Ddit3,Hspa5,Wfs1,Manf	59/-
8_Member	GO Biological Processes	GO:0019216	regulation of lipid metabolic process	-7.80697	-5.11041	11305,11810,11833,12097,13122,13132,13360,13666,13982,14732,15376,16592,16835,18590,19733,19885,20583,20787,21835,27413,50790,53322,54135,56316,58805,67469,67885,68041,68054,73212,74205,77596,100705,108079,110196,170459,226144,228026,231070,320204,403187,624219	Abca2,Apobec1,Aqp8,Bglap2,Cyp7a1,Dab2,Dhcr7,Eif2ak3,Esr1,Gpam,Foxa2,Fabp5,Ldlr,Pdgfa,Rgn,Rorc,Snai2,Srebf1,Thrsp,Abcb11,Acsl4,Nucb2,Lsr,Ggcx,Mlxipl,Abhd5,Mtln,Mid1ip1,Serpina12,Chlsn,Acsl3,Adgrf1,Acacb,Prkaa2,Fdps,Stard4,Erlin1,Pdk1,Insig1,Etfbkmt,Opa3,Angptl8	42/398
8_Member	GO Biological Processes	GO:0062012	regulation of small molecule metabolic process	-6.67496	-4.08106	11545,11833,12097,12846,13122,13132,13360,13666,14447,14751,16592,16835,17436,18390,19733,19885,20583,20787,27413,50790,53322,56312,56316,58805,67078,67885,68041,68054,69080,73212,100705,103836,103988,108079,110196,170459,226144,228026,231070,266645,320204	Parp1,Aqp8,Bglap2,Comt,Cyp7a1,Dab2,Dhcr7,Eif2ak3,Gapdhs,Gpi1,Fabp5,Ldlr,Me1,Oprm1,Rgn,Rorc,Snai2,Srebf1,Abcb11,Acsl4,Nucb2,Nupr1,Ggcx,Mlxipl,Pgp,Mtln,Mid1ip1,Serpina12,Gmppa,Chlsn,Acacb,Zfp692,Gck,Prkaa2,Fdps,Stard4,Erlin1,Pdk1,Insig1,Acmsd,Etfbkmt	41/421
8_Member	GO Biological Processes	GO:0019218	regulation of steroid metabolic process	-5.96171	-3.42785	11305,11833,12097,13122,13132,13360,15376,16835,19885,20583,20787,27413,56316,68054,73212,110196,170459,226144,231070	Abca2,Aqp8,Bglap2,Cyp7a1,Dab2,Dhcr7,Foxa2,Ldlr,Rorc,Snai2,Srebf1,Abcb11,Ggcx,Serpina12,Chlsn,Fdps,Stard4,Erlin1,Insig1	19/129
8_Member	GO Biological Processes	GO:0006984	ER-nucleus signaling pathway	-5.47018	-3.03687	11911,13198,13666,14828,20787,22393,74840,226144,231070	Atf4,Ddit3,Eif2ak3,Hspa5,Srebf1,Wfs1,Manf,Erlin1,Insig1	9/32
8_Member	GO Biological Processes	GO:0010565	regulation of ketone metabolic process	-4.99408	-2.61974	12097,13122,13132,13666,16592,19733,20787,27413,50790,53322,56316,58805,67885,68041,100705,170459,226144,228026,231070,320204	Bglap2,Cyp7a1,Dab2,Eif2ak3,Fabp5,Rgn,Srebf1,Abcb11,Acsl4,Nucb2,Ggcx,Mlxipl,Mtln,Mid1ip1,Acacb,Stard4,Erlin1,Pdk1,Insig1,Etfbkmt	20/163
8_Member	GO Biological Processes	GO:0090181	regulation of cholesterol metabolic process	-4.6743	-2.36394	11833,13122,13360,16835,20787,68054,73212,110196,170459,226144,231070	Aqp8,Cyp7a1,Dhcr7,Ldlr,Srebf1,Serpina12,Chlsn,Fdps,Stard4,Erlin1,Insig1	11/59
8_Member	GO Biological Processes	GO:0019217	regulation of fatty acid metabolic process	-4.51823	-2.22537	13122,13666,16592,19733,20787,27413,50790,53322,58805,67885,68041,100705,226144,228026,231070,320204	Cyp7a1,Eif2ak3,Fabp5,Rgn,Srebf1,Abcb11,Acsl4,Nucb2,Mlxipl,Mtln,Mid1ip1,Acacb,Erlin1,Pdk1,Insig1,Etfbkmt	16/121
8_Member	GO Biological Processes	GO:0046890	regulation of lipid biosynthetic process	-4.43695	-2.1609	11305,11833,12097,13122,13132,13360,14732,16592,16835,18590,19733,20583,20787,21835,56316,58805,68041,68054,73212,74205,110196,170459,226144,231070	Abca2,Aqp8,Bglap2,Cyp7a1,Dab2,Dhcr7,Gpam,Fabp5,Ldlr,Pdgfa,Rgn,Snai2,Srebf1,Thrsp,Ggcx,Mlxipl,Mid1ip1,Serpina12,Chlsn,Acsl3,Fdps,Stard4,Erlin1,Insig1	24/237
8_Member	GO Biological Processes	GO:0045540	regulation of cholesterol biosynthetic process	-4.20749	-1.98806	11833,13122,13360,20787,73212,110196,226144,231070	Aqp8,Cyp7a1,Dhcr7,Srebf1,Chlsn,Fdps,Erlin1,Insig1	8/35
8_Member	GO Biological Processes	GO:0106118	regulation of sterol biosynthetic process	-4.20749	-1.98806	11833,13122,13360,20787,73212,110196,226144,231070	Aqp8,Cyp7a1,Dhcr7,Srebf1,Chlsn,Fdps,Erlin1,Insig1	8/35
8_Member	GO Biological Processes	GO:0062014	negative regulation of small molecule metabolic process	-3.9373	-1.80501	11545,13122,14751,20583,56312,56316,67078,68054,69080,73212,100705,103988,226144,231070,266645,320204	Parp1,Cyp7a1,Gpi1,Snai2,Nupr1,Ggcx,Pgp,Serpina12,Gmppa,Chlsn,Acacb,Gck,Erlin1,Insig1,Acmsd,Etfbkmt	16/135
8_Member	GO Biological Processes	GO:0050810	regulation of steroid biosynthetic process	-3.75145	-1.66055	11833,12097,13122,13132,13360,20583,20787,56316,73212,110196,170459,226144,231070	Aqp8,Bglap2,Cyp7a1,Dab2,Dhcr7,Snai2,Srebf1,Ggcx,Chlsn,Fdps,Stard4,Erlin1,Insig1	13/99
8_Member	GO Biological Processes	GO:0045833	negative regulation of lipid metabolic process	-3.48523	-1.45768	11305,11810,13122,13982,18590,20583,20787,56316,68054,73212,100705,226144,231070,320204	Abca2,Apobec1,Cyp7a1,Esr1,Pdgfa,Snai2,Srebf1,Ggcx,Serpina12,Chlsn,Acacb,Erlin1,Insig1,Etfbkmt	14/119
8_Member	GO Biological Processes	GO:0032933	SREBP signaling pathway	-3.33696	-1.33354	13666,20787,226144,231070	Eif2ak3,Srebf1,Erlin1,Insig1	4/10
8_Member	GO Biological Processes	GO:0071501	cellular response to sterol depletion	-3.15477	-1.19594	13666,20787,226144,231070	Eif2ak3,Srebf1,Erlin1,Insig1	4/11
8_Member	GO Biological Processes	GO:0045939	negative regulation of steroid metabolic process	-3.12044	-1.17207	11305,20583,56316,73212,226144,231070	Abca2,Snai2,Ggcx,Chlsn,Erlin1,Insig1	6/28
8_Member	GO Biological Processes	GO:1902930	regulation of alcohol biosynthetic process	-2.8837	-0.997818	11833,13122,13132,13360,20787,73212,110196,226144,231070	Aqp8,Cyp7a1,Dab2,Dhcr7,Srebf1,Chlsn,Fdps,Erlin1,Insig1	9/66
8_Member	GO Biological Processes	GO:0006991	response to sterol depletion	-2.84714	-0.98733	13666,20787,226144,231070	Eif2ak3,Srebf1,Erlin1,Insig1	4/13
8_Member	GO Biological Processes	GO:0051055	negative regulation of lipid biosynthetic process	-2.70119	-0.883534	11305,13122,18590,20583,56316,68054,73212,226144,231070	Abca2,Cyp7a1,Pdgfa,Snai2,Ggcx,Serpina12,Chlsn,Erlin1,Insig1	9/70
8_Member	GO Biological Processes	GO:0045541	negative regulation of cholesterol biosynthetic process	-2.68897	-0.880779	73212,226144,231070	Chlsn,Erlin1,Insig1	3/7
8_Member	GO Biological Processes	GO:0106119	negative regulation of sterol biosynthetic process	-2.68897	-0.880779	73212,226144,231070	Chlsn,Erlin1,Insig1	3/7
8_Member	GO Biological Processes	GO:0010893	positive regulation of steroid biosynthetic process	-2.68678	-0.880452	13122,13132,20787,73212,110196,170459,231070	Cyp7a1,Dab2,Srebf1,Chlsn,Fdps,Stard4,Insig1	7/45
8_Member	GO Biological Processes	GO:0042304	regulation of fatty acid biosynthetic process	-2.60471	-0.814842	13122,16592,19733,20787,58805,68041,226144,231070	Cyp7a1,Fabp5,Rgn,Srebf1,Mlxipl,Mid1ip1,Erlin1,Insig1	8/59
8_Member	GO Biological Processes	GO:0090205	positive regulation of cholesterol metabolic process	-2.59066	-0.811708	13122,20787,73212,110196,170459,231070	Cyp7a1,Srebf1,Chlsn,Fdps,Stard4,Insig1	6/35
8_Member	GO Biological Processes	GO:0046889	positive regulation of lipid biosynthetic process	-2.56389	-0.79161	13122,13132,14732,16835,19733,20787,58805,68041,73212,74205,110196,170459,231070	Cyp7a1,Dab2,Gpam,Ldlr,Rgn,Srebf1,Mlxipl,Mid1ip1,Chlsn,Acsl3,Fdps,Stard4,Insig1	13/132
8_Member	GO Biological Processes	GO:0045542	positive regulation of cholesterol biosynthetic process	-2.53698	-0.771539	13122,20787,73212,110196,231070	Cyp7a1,Srebf1,Chlsn,Fdps,Insig1	5/25
8_Member	GO Biological Processes	GO:0106120	positive regulation of sterol biosynthetic process	-2.53698	-0.771539	13122,20787,73212,110196,231070	Cyp7a1,Srebf1,Chlsn,Fdps,Insig1	5/25
8_Member	GO Biological Processes	GO:0090206	negative regulation of cholesterol metabolic process	-2.49808	-0.754155	73212,226144,231070	Chlsn,Erlin1,Insig1	3/8
8_Member	GO Biological Processes	GO:0010894	negative regulation of steroid biosynthetic process	-2.45874	-0.733817	20583,56316,73212,226144,231070	Snai2,Ggcx,Chlsn,Erlin1,Insig1	5/26
8_Member	GO Biological Processes	GO:0062013	positive regulation of small molecule metabolic process	-2.40326	-0.691435	12846,13122,13132,14447,14751,18390,19733,20787,53322,58805,67885,68041,73212,103988,108079,110196,170459,231070	Comt,Cyp7a1,Dab2,Gapdhs,Gpi1,Oprm1,Rgn,Srebf1,Nucb2,Mlxipl,Mtln,Mid1ip1,Chlsn,Gck,Prkaa2,Fdps,Stard4,Insig1	18/221
8_Member	GO Biological Processes	GO:0045834	positive regulation of lipid metabolic process	-2.40122	-0.691435	13122,13132,14732,16835,19733,20787,53322,58805,67469,67885,68041,73212,74205,110196,170459,231070	Cyp7a1,Dab2,Gpam,Ldlr,Rgn,Srebf1,Nucb2,Mlxipl,Abhd5,Mtln,Mid1ip1,Chlsn,Acsl3,Fdps,Stard4,Insig1	16/187
8_Member	GO Biological Processes	GO:0045940	positive regulation of steroid metabolic process	-2.23154	-0.590988	13122,13132,20787,73212,110196,170459,231070	Cyp7a1,Dab2,Srebf1,Chlsn,Fdps,Stard4,Insig1	7/54
8_Member	GO Biological Processes	GO:1902932	positive regulation of alcohol biosynthetic process	-2.08572	-0.499747	13122,13132,20787,73212,110196,231070	Cyp7a1,Dab2,Srebf1,Chlsn,Fdps,Insig1	6/44
9_Summary	GO Biological Processes	GO:0033559	unsaturated fatty acid metabolic process	-7.68056	-4.99824	11677,12846,13077,13095,13097,19215,20249,20250,30049,50790,54325,64385,67103,68312,71519,72082,76267,105387,116852,170439,226105,234669,234671,234673,16323,17252,19659,78925,14863,14865,26568,74205,116939	Akr1b1,Comt,Cyp1a2,Cyp2c29,Cyp2c38,Ptgds,Scd1,Scd2,Scd3,Acsl4,Elovl1,Cyp4f14,Ptgr1,Gstm7,Cyp2u1,Cyp2c55,Fads1,Akr1c14,Akr1c20,Elovl6,Cyp2c70,Ces2b,Ces2c,Ces2e,Inhba,Rdh11,Rbp1,Srd5a1,Gstm2,Gstm4,Slc27a3,Acsl3,Pnpla3	33/-
9_Member	GO Biological Processes	GO:0033559	unsaturated fatty acid metabolic process	-7.68056	-4.99824	11677,12846,13077,13095,13097,19215,20249,20250,30049,50790,54325,64385,67103,68312,71519,72082,76267,105387,116852,170439,226105,234669,234671,234673	Akr1b1,Comt,Cyp1a2,Cyp2c29,Cyp2c38,Ptgds,Scd1,Scd2,Scd3,Acsl4,Elovl1,Cyp4f14,Ptgr1,Gstm7,Cyp2u1,Cyp2c55,Fads1,Akr1c14,Akr1c20,Elovl6,Cyp2c70,Ces2b,Ces2c,Ces2e	24/157
9_Member	GO Biological Processes	GO:0120254	olefinic compound metabolic process	-4.28103	-2.03677	11677,13077,13095,13097,16323,17252,19215,19659,50790,64385,67103,68312,71519,72082,76267,78925,105387,116852,226105,234671,234673	Akr1b1,Cyp1a2,Cyp2c29,Cyp2c38,Inhba,Rdh11,Ptgds,Rbp1,Acsl4,Cyp4f14,Ptgr1,Gstm7,Cyp2u1,Cyp2c55,Fads1,Srd5a1,Akr1c14,Akr1c20,Cyp2c70,Ces2c,Ces2e	21/197
9_Member	GO Biological Processes	GO:0001676	long-chain fatty acid metabolic process	-4.23644	-2.00614	13077,13095,13097,14863,14865,19215,26568,50790,64385,67103,68312,71519,72082,74205,76267,116939,170439,226105	Cyp1a2,Cyp2c29,Cyp2c38,Gstm2,Gstm4,Ptgds,Slc27a3,Acsl4,Cyp4f14,Ptgr1,Gstm7,Cyp2u1,Cyp2c55,Acsl3,Fads1,Pnpla3,Elovl6,Cyp2c70	18/155
9_Member	GO Biological Processes	GO:0006690	icosanoid metabolic process	-3.90335	-1.77499	11677,12846,13077,13095,13097,19215,64385,67103,71519,72082,76267,105387,116852,226105,234669,234671,234673	Akr1b1,Comt,Cyp1a2,Cyp2c29,Cyp2c38,Ptgds,Cyp4f14,Ptgr1,Cyp2u1,Cyp2c55,Fads1,Akr1c14,Akr1c20,Cyp2c70,Ces2b,Ces2c,Ces2e	17/150
9_Member	GO Biological Processes	GO:0006693	prostaglandin metabolic process	-3.5388	-1.49866	11677,12846,19215,67103,105387,116852,234669,234671,234673	Akr1b1,Comt,Ptgds,Ptgr1,Akr1c14,Akr1c20,Ces2b,Ces2c,Ces2e	9/54
9_Member	GO Biological Processes	GO:0006692	prostanoid metabolic process	-3.47686	-1.4524	11677,12846,19215,67103,105387,116852,234669,234671,234673	Akr1b1,Comt,Ptgds,Ptgr1,Akr1c14,Akr1c20,Ces2b,Ces2c,Ces2e	9/55
10_Summary	GO Biological Processes	GO:0008299	isoprenoid biosynthetic process	-7.57656	-4.90802	14137,15357,16987,17855,19659,67422,68603,110196,192156,208715,319554	Fdft1,Hmgcr,Lss,Mvk,Rbp1,Dhdds,Pmvk,Fdps,Mvd,Hmgcs1,Idi1	11/-
10_Member	GO Biological Processes	GO:0008299	isoprenoid biosynthetic process	-7.57656	-4.90802	14137,15357,16987,17855,19659,67422,68603,110196,192156,208715,319554	Fdft1,Hmgcr,Lss,Mvk,Rbp1,Dhdds,Pmvk,Fdps,Mvd,Hmgcs1,Idi1	11/32
10_Member	GO Biological Processes	GO:0009240	isopentenyl diphosphate biosynthetic process	-4.88935	-2.53521	17855,68603,192156,319554	Mvk,Pmvk,Mvd,Idi1	4/5
10_Member	GO Biological Processes	GO:0046490	isopentenyl diphosphate metabolic process	-4.88935	-2.53521	17855,68603,192156,319554	Mvk,Pmvk,Mvd,Idi1	4/5
10_Member	GO Biological Processes	GO:0019287	isopentenyl diphosphate biosynthetic process, mevalonate pathway	-4.17984	-1.97928	17855,68603,192156	Mvk,Pmvk,Mvd	3/3
11_Summary	GO Biological Processes	GO:0006720	isoprenoid metabolic process	-6.89985	-4.27024	11677,13077,13082,14137,15357,16835,16987,17252,17855,19659,22139,67422,68603,72082,110196,192156,208715,234671,234673,319554	Akr1b1,Cyp1a2,Cyp26a1,Fdft1,Hmgcr,Ldlr,Lss,Rdh11,Mvk,Rbp1,Ttr,Dhdds,Pmvk,Cyp2c55,Fdps,Mvd,Hmgcs1,Ces2c,Ces2e,Idi1	20/-
11_Member	GO Biological Processes	GO:0006720	isoprenoid metabolic process	-6.89985	-4.27024	11677,13077,13082,14137,15357,16835,16987,17252,17855,19659,22139,67422,68603,72082,110196,192156,208715,234671,234673,319554	Akr1b1,Cyp1a2,Cyp26a1,Fdft1,Hmgcr,Ldlr,Lss,Rdh11,Mvk,Rbp1,Ttr,Dhdds,Pmvk,Cyp2c55,Fdps,Mvd,Hmgcs1,Ces2c,Ces2e,Idi1	20/124
11_Member	GO Biological Processes	GO:0006721	terpenoid metabolic process	-4.16053	-1.97362	11677,13077,13082,14137,16835,16987,17252,19659,22139,72082,110196,208715,234671,234673	Akr1b1,Cyp1a2,Cyp26a1,Fdft1,Ldlr,Lss,Rdh11,Rbp1,Ttr,Cyp2c55,Fdps,Hmgcs1,Ces2c,Ces2e	14/103
11_Member	GO Biological Processes	GO:0001523	retinoid metabolic process	-2.42854	-0.712744	11677,13077,13082,16835,17252,19659,22139,72082,234671,234673	Akr1b1,Cyp1a2,Cyp26a1,Ldlr,Rdh11,Rbp1,Ttr,Cyp2c55,Ces2c,Ces2e	10/91
11_Member	GO Biological Processes	GO:0016101	diterpenoid metabolic process	-2.32718	-0.658647	11677,13077,13082,16835,17252,19659,22139,72082,234671,234673	Akr1b1,Cyp1a2,Cyp26a1,Ldlr,Rdh11,Rbp1,Ttr,Cyp2c55,Ces2c,Ces2e	10/94
12_Summary	GO Biological Processes	GO:0010817	regulation of hormone levels	-6.81767	-4.20029	11677,12097,12846,13077,13082,13132,13649,13809,13982,14600,14675,15357,15376,15486,15493,15494,15496,15497,15925,16323,17252,18390,18453,18627,19339,19659,20397,20526,20614,20619,20787,21337,22027,28146,50790,53322,56455,58805,64654,67180,67475,71773,72082,76303,78894,78925,103988,105387,109305,116852,211323,227737,228355,234671,234673,319848,380752,545156	Akr1b1,Bglap2,Comt,Cyp1a2,Cyp26a1,Dab2,Egfr,Enpep,Esr1,Ghr,Gna14,Hmgcr,Foxa2,Hsd17b2,Hsd3b2,Hsd3b3,Hsd3b5,Hsd3b6,Ide,Inhba,Rdh11,Oprm1,P4hb,Per2,Rab3a,Rbp1,Sgpl1,Slc2a2,Snap25,Snap23,Srebf1,Tacr2,Hsp90b1,Serp1,Acsl4,Nucb2,Dynll1,Mlxipl,Fgf23,Yipf5,Ero1b,Ugt2b1,Cyp2c55,Osbp,Aacs,Srd5a1,Gck,Akr1c14,Orai1,Akr1c20,Nrg1,Niban2,Madd,Ces2c,Ces2e,Slc17a4,Eipr1,Kalrn	58/-
12_Member	GO Biological Processes	GO:0010817	regulation of hormone levels	-6.81767	-4.20029	11677,12097,12846,13077,13082,13132,13649,13809,13982,14600,14675,15357,15376,15486,15493,15494,15496,15497,15925,16323,17252,18390,18453,18627,19339,19659,20397,20526,20614,20619,20787,21337,22027,28146,50790,53322,56455,58805,64654,67180,67475,71773,72082,76303,78894,78925,103988,105387,109305,116852,211323,227737,228355,234671,234673,319848,380752,545156	Akr1b1,Bglap2,Comt,Cyp1a2,Cyp26a1,Dab2,Egfr,Enpep,Esr1,Ghr,Gna14,Hmgcr,Foxa2,Hsd17b2,Hsd3b2,Hsd3b3,Hsd3b5,Hsd3b6,Ide,Inhba,Rdh11,Oprm1,P4hb,Per2,Rab3a,Rbp1,Sgpl1,Slc2a2,Snap25,Snap23,Srebf1,Tacr2,Hsp90b1,Serp1,Acsl4,Nucb2,Dynll1,Mlxipl,Fgf23,Yipf5,Ero1b,Ugt2b1,Cyp2c55,Osbp,Aacs,Srd5a1,Gck,Akr1c14,Orai1,Akr1c20,Nrg1,Niban2,Madd,Ces2c,Ces2e,Slc17a4,Eipr1,Kalrn	58/694
12_Member	GO Biological Processes	GO:0042445	hormone metabolic process	-5.95808	-3.42785	11677,12846,13077,13082,13809,13982,14600,15486,15493,15494,15496,15497,15925,16323,17252,18453,19659,20397,22027,67180,67475,71773,72082,78925,105387,116852,234671,234673	Akr1b1,Comt,Cyp1a2,Cyp26a1,Enpep,Esr1,Ghr,Hsd17b2,Hsd3b2,Hsd3b3,Hsd3b5,Hsd3b6,Ide,Inhba,Rdh11,P4hb,Rbp1,Sgpl1,Hsp90b1,Yipf5,Ero1b,Ugt2b1,Cyp2c55,Srd5a1,Akr1c14,Akr1c20,Ces2c,Ces2e	28/249
13_Summary	GO Biological Processes	GO:0071466	cellular response to xenobiotic stimulus	-6.02429	-3.45546	13077,13082,13095,13097,14859,14860,14863,14865,14866,16511,18577,18578,19885,20296,22042,27413,68312,68606,69719,71519,71773,72082,108079,226105,237211,244209,11810,12064,12317,12443,12842,12846,14463,15519,20787,22433,68465,78894,78925,100705,103213,116852	Cyp1a2,Cyp26a1,Cyp2c29,Cyp2c38,Gsta3,Gsta4,Gstm2,Gstm4,Gstm5,Kcnh2,Pde4a,Pde4b,Rorc,Ccl2,Tfrc,Abcb11,Gstm7,Ppm1f,Cad,Cyp2u1,Ugt2b1,Cyp2c55,Prkaa2,Cyp2c70,Fancb,Cyp2r1,Apobec1,Bdnf,Calr,Ccnd1,Col1a1,Comt,Gata4,Hsp90aa1,Srebf1,Xbp1,Adipor2,Aacs,Srd5a1,Acacb,Traf3ip2,Akr1c20	42/-
13_Member	GO Biological Processes	GO:0071466	cellular response to xenobiotic stimulus	-6.02429	-3.45546	13077,13082,13095,13097,14859,14860,14863,14865,14866,16511,18577,18578,19885,20296,22042,27413,68312,68606,69719,71519,71773,72082,108079,226105,237211,244209	Cyp1a2,Cyp26a1,Cyp2c29,Cyp2c38,Gsta3,Gsta4,Gstm2,Gstm4,Gstm5,Kcnh2,Pde4a,Pde4b,Rorc,Ccl2,Tfrc,Abcb11,Gstm7,Ppm1f,Cad,Cyp2u1,Ugt2b1,Cyp2c55,Prkaa2,Cyp2c70,Fancb,Cyp2r1	26/219
13_Member	GO Biological Processes	GO:0009410	response to xenobiotic stimulus	-5.43485	-3.00936	11810,12064,12317,12443,12842,12846,13077,13082,13095,13097,14463,14859,14860,14863,14865,14866,15519,16511,18577,18578,19885,20296,20787,22042,22433,27413,68312,68465,68606,69719,71519,71773,72082,78894,78925,100705,103213,108079,116852,226105,237211,244209	Apobec1,Bdnf,Calr,Ccnd1,Col1a1,Comt,Cyp1a2,Cyp26a1,Cyp2c29,Cyp2c38,Gata4,Gsta3,Gsta4,Gstm2,Gstm4,Gstm5,Hsp90aa1,Kcnh2,Pde4a,Pde4b,Rorc,Ccl2,Srebf1,Tfrc,Xbp1,Abcb11,Gstm7,Adipor2,Ppm1f,Cad,Cyp2u1,Ugt2b1,Cyp2c55,Aacs,Srd5a1,Acacb,Traf3ip2,Prkaa2,Akr1c20,Cyp2c70,Fancb,Cyp2r1	42/487
13_Member	GO Biological Processes	GO:0042178	xenobiotic catabolic process	-4.82807	-2.48046	13077,13095,13097,14863,14865,14866,68312,71773,72082,226105	Cyp1a2,Cyp2c29,Cyp2c38,Gstm2,Gstm4,Gstm5,Gstm7,Ugt2b1,Cyp2c55,Cyp2c70	10/47
13_Member	GO Biological Processes	GO:0006805	xenobiotic metabolic process	-4.75039	-2.4218	13077,13082,13095,13097,14859,14860,14863,14865,14866,19885,27413,68312,69719,71519,71773,72082,226105,244209	Cyp1a2,Cyp26a1,Cyp2c29,Cyp2c38,Gsta3,Gsta4,Gstm2,Gstm4,Gstm5,Rorc,Abcb11,Gstm7,Cad,Cyp2u1,Ugt2b1,Cyp2c55,Cyp2c70,Cyp2r1	18/142
14_Summary	GO Biological Processes	GO:0005975	carbohydrate metabolic process	-6.01636	-3.45546	11545,11676,11677,11911,12846,14381,14447,14751,15379,15932,16548,16592,18627,18770,19733,19895,21351,23956,26358,28146,56336,57377,67013,67078,68038,68054,68263,74185,74246,74653,94181,103988,105193,108687,110095,110208,192193,217664,225913,233549,331026,11798,17436,21881,57028,100705,107766,266645,21915,22247,67528,69719,11941,12799,16434,18577,18585,19335,23971,51797,54369,108147,109674,381101…	Parp1,Aldoc,Akr1b1,Atf4,Comt,G6pdx,Gapdhs,Gpi1,Onecut1,Idua,Khk,Fabp5,Per2,Pklr,Rgn,Rpia,Taldo1,Neu2,Aldh1a7,Serp1,B4galt5,Mogs,Oma1,Pgp,Chid1,Serpina12,Pdhb,Gbe1,Gale,Pomk,Nans,Gck,Nhlrc1,Edem2,Pygl,Pgd,Edem1,Mgat2,Tkfc,Mogat2,Gmppb,Xiap,Me1,Tkt,Pdxp,Acacb,Haao,Acmsd,Dtymk,Umps,Nudt7,Cad,Atp2b2,Cnp,Itpa,Pde4a,Pde9a,Rab23,Papss1,Ctps1,Nme6,Atic,Ampd2,Dnph1,Hmmr,Cela1	66/-
14_Member	GO Biological Processes	GO:0005975	carbohydrate metabolic process	-6.01636	-3.45546	11545,11676,11677,11911,12846,14381,14447,14751,15379,15932,16548,16592,18627,18770,19733,19895,21351,23956,26358,28146,56336,57377,67013,67078,68038,68054,68263,74185,74246,74653,94181,103988,105193,108687,110095,110208,192193,217664,225913,233549,331026	Parp1,Aldoc,Akr1b1,Atf4,Comt,G6pdx,Gapdhs,Gpi1,Onecut1,Idua,Khk,Fabp5,Per2,Pklr,Rgn,Rpia,Taldo1,Neu2,Aldh1a7,Serp1,B4galt5,Mogs,Oma1,Pgp,Chid1,Serpina12,Pdhb,Gbe1,Gale,Pomk,Nans,Gck,Nhlrc1,Edem2,Pygl,Pgd,Edem1,Mgat2,Tkfc,Mogat2,Gmppb	41/446
14_Member	GO Biological Processes	GO:0072524	pyridine-containing compound metabolic process	-4.61206	-2.31344	11676,11798,14381,14447,14751,16548,17436,18770,19895,21351,21881,57028,74246,100705,103988,107766,110208,225913,266645	Aldoc,Xiap,G6pdx,Gapdhs,Gpi1,Khk,Me1,Pklr,Rpia,Taldo1,Tkt,Pdxp,Gale,Acacb,Gck,Haao,Pgd,Tkfc,Acmsd	19/159
14_Member	GO Biological Processes	GO:0016051	carbohydrate biosynthetic process	-4.47352	-2.18633	11545,11676,11677,11911,14381,14751,18627,19733,67078,68054,74185,94181,103988,105193,110208,217664	Parp1,Aldoc,Akr1b1,Atf4,G6pdx,Gpi1,Per2,Rgn,Pgp,Serpina12,Gbe1,Nans,Gck,Nhlrc1,Pgd,Mgat2	16/122
14_Member	GO Biological Processes	GO:0005996	monosaccharide metabolic process	-4.1861	-1.97928	11676,11677,11911,14381,14447,14751,15379,16548,16592,18627,19733,19895,26358,28146,67013,68054,68263,74246,103988,110208,225913,331026	Aldoc,Akr1b1,Atf4,G6pdx,Gapdhs,Gpi1,Onecut1,Khk,Fabp5,Per2,Rgn,Rpia,Aldh1a7,Serp1,Oma1,Serpina12,Pdhb,Gale,Gck,Pgd,Tkfc,Gmppb	22/215
14_Member	GO Biological Processes	GO:0019362	pyridine nucleotide metabolic process	-3.64421	-1.57433	11676,14381,14447,14751,16548,17436,18770,19895,21351,21881,74246,100705,103988,107766,110208,225913	Aldoc,G6pdx,Gapdhs,Gpi1,Khk,Me1,Pklr,Rpia,Taldo1,Tkt,Gale,Acacb,Gck,Haao,Pgd,Tkfc	16/143
14_Member	GO Biological Processes	GO:0046496	nicotinamide nucleotide metabolic process	-3.64421	-1.57433	11676,14381,14447,14751,16548,17436,18770,19895,21351,21881,74246,100705,103988,107766,110208,225913	Aldoc,G6pdx,Gapdhs,Gpi1,Khk,Me1,Pklr,Rpia,Taldo1,Tkt,Gale,Acacb,Gck,Haao,Pgd,Tkfc	16/143
14_Member	GO Biological Processes	GO:0019318	hexose metabolic process	-3.54031	-1.49866	11676,11677,11911,14381,14447,14751,15379,16548,16592,18627,26358,28146,67013,68054,68263,74246,103988,225913,331026	Aldoc,Akr1b1,Atf4,G6pdx,Gapdhs,Gpi1,Onecut1,Khk,Fabp5,Per2,Aldh1a7,Serp1,Oma1,Serpina12,Pdhb,Gale,Gck,Tkfc,Gmppb	19/191
14_Member	GO Biological Processes	GO:0009132	nucleoside diphosphate metabolic process	-3.03047	-1.09659	11676,14447,14751,16548,18770,21915,22247,67528,69719,74246,103988,225913	Aldoc,Gapdhs,Gpi1,Khk,Pklr,Dtymk,Umps,Nudt7,Cad,Gale,Gck,Tkfc	12/103
14_Member	GO Biological Processes	GO:0009117	nucleotide metabolic process	-2.79687	-0.951565	11545,11676,11941,12799,14381,14447,14751,16434,16548,17436,18577,18585,18770,19335,19895,21351,21881,21915,22247,23971,51797,54369,69719,74246,100705,103988,107766,108147,109674,110208,225913,381101	Parp1,Aldoc,Atp2b2,Cnp,G6pdx,Gapdhs,Gpi1,Itpa,Khk,Me1,Pde4a,Pde9a,Pklr,Rab23,Rpia,Taldo1,Tkt,Dtymk,Umps,Papss1,Ctps1,Nme6,Cad,Gale,Acacb,Gck,Haao,Atic,Ampd2,Pgd,Tkfc,Dnph1	32/451
14_Member	GO Biological Processes	GO:0046364	monosaccharide biosynthetic process	-2.70119	-0.883534	11676,11677,11911,14381,14751,18627,19733,68054,110208	Aldoc,Akr1b1,Atf4,G6pdx,Gpi1,Per2,Rgn,Serpina12,Pgd	9/70
14_Member	GO Biological Processes	GO:1901136	carbohydrate derivative catabolic process	-2.68165	-0.879452	11676,14447,14751,15366,15932,16434,16548,18577,18585,18770,23956,26358,74246,103988,108687,109901,192193,225913,381101	Aldoc,Gapdhs,Gpi1,Hmmr,Idua,Itpa,Khk,Pde4a,Pde9a,Pklr,Neu2,Aldh1a7,Gale,Gck,Edem2,Cela1,Edem1,Tkfc,Dnph1	19/225
14_Member	GO Biological Processes	GO:0006195	purine nucleotide catabolic process	-2.46223	-0.735707	11676,14447,14751,16434,16548,18577,18585,18770,74246,103988,225913,381101	Aldoc,Gapdhs,Gpi1,Itpa,Khk,Pde4a,Pde9a,Pklr,Gale,Gck,Tkfc,Dnph1	12/120
14_Member	GO Biological Processes	GO:0009154	purine ribonucleotide catabolic process	-2.42384	-0.709551	11676,14447,14751,16434,16548,18577,18585,18770,74246,103988,225913	Aldoc,Gapdhs,Gpi1,Itpa,Khk,Pde4a,Pde9a,Pklr,Gale,Gck,Tkfc	11/106
14_Member	GO Biological Processes	GO:0009166	nucleotide catabolic process	-2.39665	-0.688348	11676,12799,14447,14751,16434,16548,18577,18585,18770,74246,103988,225913,381101	Aldoc,Cnp,Gapdhs,Gpi1,Itpa,Khk,Pde4a,Pde9a,Pklr,Gale,Gck,Tkfc,Dnph1	13/138
14_Member	GO Biological Processes	GO:0006090	pyruvate metabolic process	-2.36041	-0.672454	11676,14447,14751,16548,17436,18770,68263,74246,103988,225913	Aldoc,Gapdhs,Gpi1,Khk,Me1,Pklr,Pdhb,Gale,Gck,Tkfc	10/93
14_Member	GO Biological Processes	GO:0072523	purine-containing compound catabolic process	-2.34351	-0.665372	11676,14447,14751,16434,16548,18577,18585,18770,67528,74246,103988,225913,381101	Aldoc,Gapdhs,Gpi1,Itpa,Khk,Pde4a,Pde9a,Pklr,Nudt7,Gale,Gck,Tkfc,Dnph1	13/140
14_Member	GO Biological Processes	GO:0072526	pyridine-containing compound catabolic process	-2.26842	-0.614569	11676,14447,14751,16548,18770,57028,74246,103988,225913	Aldoc,Gapdhs,Gpi1,Khk,Pklr,Pdxp,Gale,Gck,Tkfc	9/81
14_Member	GO Biological Processes	GO:0006096	glycolytic process	-2.25878	-0.606237	11676,14447,14751,16548,18770,74246,103988,225913	Aldoc,Gapdhs,Gpi1,Khk,Pklr,Gale,Gck,Tkfc	8/67
14_Member	GO Biological Processes	GO:1901292	nucleoside phosphate catabolic process	-2.25251	-0.601274	11676,12799,14447,14751,16434,16548,18577,18585,18770,67528,74246,103988,225913,381101	Aldoc,Cnp,Gapdhs,Gpi1,Itpa,Khk,Pde4a,Pde9a,Pklr,Nudt7,Gale,Gck,Tkfc,Dnph1	14/160
14_Member	GO Biological Processes	GO:0006163	purine nucleotide metabolic process	-2.24834	-0.599556	11545,11676,11941,14381,14447,14751,16434,16548,17436,18577,18585,18770,19335,19895,21351,21881,23971,54369,74246,100705,103988,107766,108147,109674,110208,225913,381101	Parp1,Aldoc,Atp2b2,G6pdx,Gapdhs,Gpi1,Itpa,Khk,Me1,Pde4a,Pde9a,Pklr,Rab23,Rpia,Taldo1,Tkt,Papss1,Nme6,Gale,Acacb,Gck,Haao,Atic,Ampd2,Pgd,Tkfc,Dnph1	27/394
14_Member	GO Biological Processes	GO:0009185	ribonucleoside diphosphate metabolic process	-2.23064	-0.590988	11676,14447,14751,16548,18770,22247,69719,74246,103988,225913	Aldoc,Gapdhs,Gpi1,Khk,Pklr,Umps,Cad,Gale,Gck,Tkfc	10/97
14_Member	GO Biological Processes	GO:0009261	ribonucleotide catabolic process	-2.15713	-0.553987	11676,14447,14751,16434,16548,18577,18585,18770,74246,103988,225913	Aldoc,Gapdhs,Gpi1,Itpa,Khk,Pde4a,Pde9a,Pklr,Gale,Gck,Tkfc	11/115
14_Member	GO Biological Processes	GO:0046032	ADP catabolic process	-2.07144	-0.497968	11676,14447,14751,16548,18770,74246,103988,225913	Aldoc,Gapdhs,Gpi1,Khk,Pklr,Gale,Gck,Tkfc	8/72
14_Member	GO Biological Processes	GO:0006006	glucose metabolic process	-2.02674	-0.470059	11676,11911,14381,14447,14751,15379,16592,18627,28146,67013,68054,68263,103988	Aldoc,Atf4,G6pdx,Gapdhs,Gpi1,Onecut1,Fabp5,Per2,Serp1,Oma1,Serpina12,Pdhb,Gck	13/153
15_Summary	GO Biological Processes	GO:0055088	lipid homeostasis	-5.97143	-3.42785	11305,13122,14732,16835,18971,19659,20249,22433,27413,58805,64296,67469,67885,69071,75772,100102,103988,107476,108079,109674,116939,231070,380712,624219	Abca2,Cyp7a1,Gpam,Ldlr,Pold1,Rbp1,Scd1,Xbp1,Abcb11,Mlxipl,Abhd8,Abhd5,Mtln,Tmem97,Pnpla5,Pcsk9,Gck,Acaca,Prkaa2,Ampd2,Pnpla3,Insig1,Tlcd2,Angptl8	24/-
15_Member	GO Biological Processes	GO:0055088	lipid homeostasis	-5.97143	-3.42785	11305,13122,14732,16835,18971,19659,20249,22433,27413,58805,64296,67469,67885,69071,75772,100102,103988,107476,108079,109674,116939,231070,380712,624219	Abca2,Cyp7a1,Gpam,Ldlr,Pold1,Rbp1,Scd1,Xbp1,Abcb11,Mlxipl,Abhd8,Abhd5,Mtln,Tmem97,Pnpla5,Pcsk9,Gck,Acaca,Prkaa2,Ampd2,Pnpla3,Insig1,Tlcd2,Angptl8	24/193
15_Member	GO Biological Processes	GO:0055089	fatty acid homeostasis	-3.35411	-1.3418	14732,18971,22433,58805,108079	Gpam,Pold1,Xbp1,Mlxipl,Prkaa2	5/17
16_Summary	GO Biological Processes	GO:0006888	endoplasmic reticulum to Golgi vesicle-mediated transport	-5.79857	-3.30613	12068,12282,18453,20333,27054,50907,54161,56041,66111,67180,67397,67458,67475,67511,70361,72772,76983,208647,53620,66251,74105,229593,16582,17341,70231,76499	Bet1,Hyou1,P4hb,Sec22b,Sec23b,Preb,Copg1,Uso1,Tmed3,Yipf5,Erp29,Ergic1,Ero1b,Tmed9,Lman1,Rint1,Scfd1,Creb3l2,Vamp5,Arfgap3,Gga2,Golph3l,Kifc3,Bhlha15,Gorasp2,Clasp2	26/-
16_Member	GO Biological Processes	GO:0006888	endoplasmic reticulum to Golgi vesicle-mediated transport	-5.79857	-3.30613	12068,12282,18453,20333,27054,50907,54161,56041,66111,67180,67397,67458,67475,67511,70361,72772,76983,208647	Bet1,Hyou1,P4hb,Sec22b,Sec23b,Preb,Copg1,Uso1,Tmed3,Yipf5,Erp29,Ergic1,Ero1b,Tmed9,Lman1,Rint1,Scfd1,Creb3l2	18/120
16_Member	GO Biological Processes	GO:0048280	vesicle fusion with Golgi apparatus	-3.33696	-1.33354	12068,20333,56041,67180	Bet1,Sec22b,Uso1,Yipf5	4/10
16_Member	GO Biological Processes	GO:0048193	Golgi vesicle transport	-2.57894	-0.804929	12068,12282,18453,20333,27054,50907,53620,54161,56041,66111,66251,67180,67397,67458,67475,67511,70361,72772,74105,76983,208647,229593	Bet1,Hyou1,P4hb,Sec22b,Sec23b,Preb,Vamp5,Copg1,Uso1,Tmed3,Arfgap3,Yipf5,Erp29,Ergic1,Ero1b,Tmed9,Lman1,Rint1,Gga2,Scfd1,Creb3l2,Golph3l	22/282
16_Member	GO Biological Processes	GO:0007030	Golgi organization	-2.29082	-0.632911	12068,16582,17341,20333,56041,66111,67180,67511,70231,70361,76499,229593	Bet1,Kifc3,Bhlha15,Sec22b,Uso1,Tmed3,Yipf5,Tmed9,Gorasp2,Lman1,Clasp2,Golph3l	12/126
17_Summary	GO Biological Processes	GO:1905897	regulation of response to endoplasmic reticulum stress	-5.70646	-3.22714	12282,12915,13198,13666,14828,22393,22433,27362,56312,67397,67490,71853,74126,74840,78943	Hyou1,Atf6b,Ddit3,Eif2ak3,Hspa5,Wfs1,Xbp1,Dnajb9,Nupr1,Erp29,Ufl1,Pdia6,Syvn1,Manf,Ern1	15/-
17_Member	GO Biological Processes	GO:1905897	regulation of response to endoplasmic reticulum stress	-5.70646	-3.22714	12282,12915,13198,13666,14828,22393,22433,27362,56312,67397,67490,71853,74126,74840,78943	Hyou1,Atf6b,Ddit3,Eif2ak3,Hspa5,Wfs1,Xbp1,Dnajb9,Nupr1,Erp29,Ufl1,Pdia6,Syvn1,Manf,Ern1	15/87
17_Member	GO Biological Processes	GO:1900102	negative regulation of endoplasmic reticulum unfolded protein response	-5.07164	-2.69035	12915,14828,22393,22433,27362,67490,71853	Atf6b,Hspa5,Wfs1,Xbp1,Dnajb9,Ufl1,Pdia6	7/20
17_Member	GO Biological Processes	GO:1900101	regulation of endoplasmic reticulum unfolded protein response	-4.73388	-2.41753	12915,14828,22393,22433,27362,67490,71853,78943	Atf6b,Hspa5,Wfs1,Xbp1,Dnajb9,Ufl1,Pdia6,Ern1	8/30
17_Member	GO Biological Processes	GO:1903895	negative regulation of IRE1-mediated unfolded protein response	-4.07265	-1.8902	14828,27362,67490,71853	Hspa5,Dnajb9,Ufl1,Pdia6	4/7
17_Member	GO Biological Processes	GO:1903573	negative regulation of response to endoplasmic reticulum stress	-3.94582	-1.80957	12282,12915,14828,22393,22433,27362,67490,71853,74126	Hyou1,Atf6b,Hspa5,Wfs1,Xbp1,Dnajb9,Ufl1,Pdia6,Syvn1	9/48
17_Member	GO Biological Processes	GO:1903894	regulation of IRE1-mediated unfolded protein response	-3.15477	-1.19594	14828,27362,67490,71853	Hspa5,Dnajb9,Ufl1,Pdia6	4/11
17_Member	GO Biological Processes	GO:0036498	IRE1-mediated unfolded protein response	-2.19347	-0.578494	14828,71853,78943	Hspa5,Pdia6,Ern1	3/10
18_Summary	GO Biological Processes	GO:0015711	organic anion transport	-5.48146	-3.04017	11416,11833,12064,13358,14686,14725,16592,18212,19659,20494,20522,20526,20528,21366,26568,26941,27413,50790,66972,70484,74205,94282,100705,104681,105355,108114,110172,114644,171429,215335,224022,228993,229517,235504,319800,319848,330962,434674	Slc33a1,Aqp8,Bdnf,Slc25a1,Gnat2,Lrp2,Fabp5,Ntrk2,Rbp1,Slc10a2,Slc23a1,Slc2a2,Slc2a4,Slc6a6,Slc27a3,Nherf1,Abcb11,Acsl4,Slc25a23,Slc35d2,Acsl3,Sfxn5,Acacb,Slc16a6,Slc17a3,Slc22a7,Slc35b1,Slc13a3,Slc26a6,Slc36a1,Slc7a4,Slc17a9,Slc25a44,Slc17a5,Slc22a30,Slc17a4,Slc51b,Slc22a28	38/-
18_Member	GO Biological Processes	GO:0015711	organic anion transport	-5.48146	-3.04017	11416,11833,12064,13358,14686,14725,16592,18212,19659,20494,20522,20526,20528,21366,26568,26941,27413,50790,66972,70484,74205,94282,100705,104681,105355,108114,110172,114644,171429,215335,224022,228993,229517,235504,319800,319848,330962,434674	Slc33a1,Aqp8,Bdnf,Slc25a1,Gnat2,Lrp2,Fabp5,Ntrk2,Rbp1,Slc10a2,Slc23a1,Slc2a2,Slc2a4,Slc6a6,Slc27a3,Nherf1,Abcb11,Acsl4,Slc25a23,Slc35d2,Acsl3,Sfxn5,Acacb,Slc16a6,Slc17a3,Slc22a7,Slc35b1,Slc13a3,Slc26a6,Slc36a1,Slc7a4,Slc17a9,Slc25a44,Slc17a5,Slc22a30,Slc17a4,Slc51b,Slc22a28	38/419
18_Member	GO Biological Processes	GO:0046942	carboxylic acid transport	-4.05043	-1.87238	11833,12064,13358,14686,14725,16592,18212,19659,20494,20522,21366,26568,26941,27413,50790,70484,74205,94282,100705,104681,108114,114644,171429,215335,224022,229517,235504,330962	Aqp8,Bdnf,Slc25a1,Gnat2,Lrp2,Fabp5,Ntrk2,Rbp1,Slc10a2,Slc23a1,Slc6a6,Slc27a3,Nherf1,Abcb11,Acsl4,Slc35d2,Acsl3,Sfxn5,Acacb,Slc16a6,Slc22a7,Slc13a3,Slc26a6,Slc36a1,Slc7a4,Slc25a44,Slc17a5,Slc51b	28/315
18_Member	GO Biological Processes	GO:0015849	organic acid transport	-4.02676	-1.85931	11833,12064,13358,14686,14725,16592,18212,19659,20494,20522,21366,26568,26941,27413,50790,70484,74205,94282,100705,104681,108114,114644,171429,215335,224022,229517,235504,330962	Aqp8,Bdnf,Slc25a1,Gnat2,Lrp2,Fabp5,Ntrk2,Rbp1,Slc10a2,Slc23a1,Slc6a6,Slc27a3,Nherf1,Abcb11,Acsl4,Slc35d2,Acsl3,Sfxn5,Acacb,Slc16a6,Slc22a7,Slc13a3,Slc26a6,Slc36a1,Slc7a4,Slc25a44,Slc17a5,Slc51b	28/316
18_Member	GO Biological Processes	GO:0015718	monocarboxylic acid transport	-2.7144	-0.889019	11833,16592,19659,20494,26568,26941,27413,50790,74205,100705,104681,108114,171429,235504,330962	Aqp8,Fabp5,Rbp1,Slc10a2,Slc27a3,Nherf1,Abcb11,Acsl4,Acsl3,Acacb,Slc16a6,Slc22a7,Slc26a6,Slc17a5,Slc51b	15/158
19_Summary	GO Biological Processes	GO:0051156	glucose 6-phosphate metabolic process	-5.38903	-2.97878	14381,14751,19895,21351,21881,100705,103988,110208,17436,16548,225913,17252,26358,57028,68180	G6pdx,Gpi1,Rpia,Taldo1,Tkt,Acacb,Gck,Pgd,Me1,Khk,Tkfc,Rdh11,Aldh1a7,Pdxp,Hyi	15/-
19_Member	GO Biological Processes	GO:0051156	glucose 6-phosphate metabolic process	-5.38903	-2.97878	14381,14751,19895,21351,21881,100705,103988,110208	G6pdx,Gpi1,Rpia,Taldo1,Tkt,Acacb,Gck,Pgd	8/25
19_Member	GO Biological Processes	GO:0006098	pentose-phosphate shunt	-4.80132	-2.46015	14381,19895,21351,21881,100705,110208	G6pdx,Rpia,Taldo1,Tkt,Acacb,Pgd	6/15
19_Member	GO Biological Processes	GO:0006740	NADPH regeneration	-3.98788	-1.83538	14381,19895,21351,21881,100705,110208	G6pdx,Rpia,Taldo1,Tkt,Acacb,Pgd	6/20
19_Member	GO Biological Processes	GO:0006739	NADP+ metabolic process	-3.77104	-1.67654	14381,17436,19895,21351,21881,100705,103988,110208	G6pdx,Me1,Rpia,Taldo1,Tkt,Acacb,Gck,Pgd	8/40
19_Member	GO Biological Processes	GO:0019682	glyceraldehyde-3-phosphate metabolic process	-2.99908	-1.07195	16548,19895,21351,21881,225913	Khk,Rpia,Taldo1,Tkt,Tkfc	5/20
19_Member	GO Biological Processes	GO:0009052	pentose-phosphate shunt, non-oxidative branch	-2.91875	-1.01923	19895,21351,21881	Rpia,Taldo1,Tkt	3/6
19_Member	GO Biological Processes	GO:0006081	aldehyde metabolic process	-2.493	-0.750682	16548,17252,19895,21351,21881,26358,57028,68180,225913	Khk,Rdh11,Rpia,Taldo1,Tkt,Aldh1a7,Pdxp,Hyi,Tkfc	9/75
20_Summary	GO Biological Processes	GO:0008209	androgen metabolic process	-5.22997	-2.82714	13982,15486,15493,15494,15497,16323,20397,78925,105387,66438,15496,116852	Esr1,Hsd17b2,Hsd3b2,Hsd3b3,Hsd3b6,Inhba,Sgpl1,Srd5a1,Akr1c14,Hamp2,Hsd3b5,Akr1c20	12/-
20_Member	GO Biological Processes	GO:0008209	androgen metabolic process	-5.22997	-2.82714	13982,15486,15493,15494,15497,16323,20397,78925,105387	Esr1,Hsd17b2,Hsd3b2,Hsd3b3,Hsd3b6,Inhba,Sgpl1,Srd5a1,Akr1c14	9/34
20_Member	GO Biological Processes	GO:0006702	androgen biosynthetic process	-4.4384	-2.1609	15486,15493,15494,15497,78925,105387	Hsd17b2,Hsd3b2,Hsd3b3,Hsd3b6,Srd5a1,Akr1c14	6/17
20_Member	GO Biological Processes	GO:0034757	negative regulation of iron ion transport	-3.54467	-1.49866	15493,15494,15497,66438	Hsd3b2,Hsd3b3,Hsd3b6,Hamp2	4/9
20_Member	GO Biological Processes	GO:0008207	C21-steroid hormone metabolic process	-3.28507	-1.29037	15493,15494,15496,15497,78925,105387,116852	Hsd3b2,Hsd3b3,Hsd3b5,Hsd3b6,Srd5a1,Akr1c14,Akr1c20	7/36
20_Member	GO Biological Processes	GO:0034756	regulation of iron ion transport	-2.84714	-0.98733	15493,15494,15497,66438	Hsd3b2,Hsd3b3,Hsd3b6,Hamp2	4/13
20_Member	GO Biological Processes	GO:0120178	steroid hormone biosynthetic process	-2.52636	-0.764297	15486,15493,15494,15497,78925,105387	Hsd17b2,Hsd3b2,Hsd3b3,Hsd3b6,Srd5a1,Akr1c14	6/36
20_Member	GO Biological Processes	GO:0006700	C21-steroid hormone biosynthetic process	-2.06831	-0.497968	15493,15494,15497	Hsd3b2,Hsd3b3,Hsd3b6	3/11
