# Supplementary material for: Hepatic FGF21 is not required for fasting metabolism but guides protein appetite post energy depletion
Source: EMBO Rep. 2026 Apr 27;27(12):3189–213. doi: 10.1038/s44319-026-00790-9 (PMC13303862; doi:10.1038/s44319-026-00790-9)
Supplement: Supplementary file 5 — Source data Fig. 3 [file 44319_2026_790_MOESM5_ESM.zip › Figure 3/3E/gene list TRRUST cluster1_liver.xlsx]

## Sheet: 3E
Category	CategoryID	GO	Description	LogP	Enrichment	Z-score	#TotalGeneInLibrary	#GeneInGO	#GeneInHitList	#GeneInGOAndHitList	%InGO	STDV %InGO	GeneID	Hits	Log(q-value)	GeneList
TRRUST	34	TRR01124	Regulated by: Ppara	-15	9.8	13	21222	48	898	20	2.2	0.49	11671|12491|12608|12609|12894|16194|16855|18035|18171|18631|18787|19300|26457|26897|27273|57279|57875|59038|67442|228775	Aldh3a2|Cd36|Cebpb|Cebpd|Cpt1a|Il6ra|Lgals4|Nfkbia|Nr1i2|Pex11a|Serpine1|Abcd4|Slc27a1|Acot1|Pdk4|Slc25a20|Angptl4|Pxmp4|Retsat|Trib3	-12	MyList
TRRUST	34	TRR00399	Regulated by: Foxo1	-4.2	4.5	5.3	21222	53	898	10	1.1	0.35	12125|12452|12575|13653|14377|16006|18534|19017|27273|228775	Bcl2l11|Ccng2|Cdkn1a|Egr1|G6pc1|Igfbp1|Pck1|Ppargc1a|Pdk4|Trib3	-1.6	MyList
TRRUST	34	TRR01127	Regulated by: Ppargc1a	-3.8	6.8	5.5	21222	21	898	6	0.67	0.27	11808|12895|14377|15278|18171|19013	Apoa4|Cpt1b|G6pc1|Tfb2m|Nr1i2|Ppara	-1.4	MyList
TRRUST	34	TRR00324	Regulated by: Esrra	-3.7	12	6.4	21222	8	898	4	0.45	0.22	11364|11808|19013|19017	Acadm|Apoa4|Ppara|Ppargc1a	-1.4	MyList
TRRUST	34	TRR01126	Regulated by: Pparg	-3.5	4.1	4.7	21222	52	898	9	1	0.33	11520|13653|14164|14311|18787|26457|57435|57875|66968	Plin2|Egr1|Fgf1|Cidec|Serpine1|Slc27a1|Plin4|Angptl4|Plin5	-1.3	MyList
TRRUST	34	TRR00564	Regulated by: Hnf4a	-3.1	4.5	4.4	21222	37	898	7	0.78	0.29	11808|12608|13112|14377|18534|19013|19017	Apoa4|Cebpb|Cyp3a11|G6pc1|Pck1|Ppara|Ppargc1a	-1	MyList
TRRUST	34	TRR01125	Regulated by: Ppard	-3.1	8.6	5.3	21222	11	898	4	0.45	0.22	27273|56458|57279|57875	Pdk4|Foxo1|Slc25a20|Angptl4	-1	MyList
TRRUST	34	TRR00975	Regulated by: Nr0b2	-3	6.2	4.8	21222	19	898	5	0.56	0.25	12116|12575|13124|18787|19017	Bhmt|Cdkn1a|Cyp8b1|Serpine1|Ppargc1a	-1	MyList
TRRUST	34	TRR01494	Regulated by: Trp53	-3	2.3	3.7	21222	172	898	17	1.9	0.45	11607|12227|12368|12575|12795|13537|13653|17748|17988|18787|19122|19130|19192|19252|23886|60599|74747	Agtr1a|Btg2|Casp6|Cdkn1a|Plk3|Dusp2|Egr1|Mt1|Ndrg1|Serpine1|Prnp|Prox1|Psme3|Dusp1|Gdf15|Trp53inp1|Ddit4	-1	MyList
TRRUST	34	TRR00982	Regulated by: Nr1i3	-2.9	7.9	5	21222	12	898	4	0.45	0.22	12894|13112|18534|19013	Cpt1a|Cyp3a11|Pck1|Ppara	-1	MyList
TRRUST	34	TRR00981	Regulated by: Nr1i2	-2.9	7.9	5	21222	12	898	4	0.45	0.22	12491|12575|13112|19013	Cd36|Cdkn1a|Cyp3a11|Ppara	-1	MyList
TRRUST	34	TRR00553	Regulated by: Hif1a	-2.7	5.4	4.3	21222	22	898	5	0.56	0.25	14219|14377|17748|18787|23821	Ccn2|G6pc1|Mt1|Serpine1|Bace1	-0.87	MyList
TRRUST	34	TRR00991	Regulated by: Nr3c2	-2.6	10	5.1	21222	7	898	3	0.33	0.19	14229|20393|21961	Fkbp5|Sgk1|Tns1	-0.83	MyList
TRRUST	34	TRR01366	Regulated by: Stat1	-2.5	4.1	3.8	21222	35	898	6	0.67	0.27	12491|12609|13653|17748|23821|381305	Cd36|Cebpd|Egr1|Mt1|Bace1|Rc3h1	-0.72	MyList
TRRUST	34	TRR01315	Regulated by: Smad3	-2.2	3.2	3.3	21222	52	898	7	0.78	0.29	14219|16476|17873|18787|19017|19192|93759	Ccn2|Jun|Gadd45b|Serpine1|Ppargc1a|Psme3|Sirt1	-0.48	MyList
TRRUST	34	TRR00944	Regulated by: Nfe2l2	-2.2	3.1	3.3	21222	53	898	7	0.78	0.29	12491|12608|14262|16181|17748|56338|76408	Cd36|Cebpb|Fmo3|Il1rn|Mt1|Txnip|Abcc3	-0.47	MyList
TRRUST	34	TRR00538	Regulated by: Hdac2	-2.1	7.1	4	21222	10	898	3	0.33	0.19	12480|12575|18035	Cd1d2|Cdkn1a|Nfkbia	-0.47	MyList
TRRUST	34	TRR00562	Regulated by: Hnf1a	-2.1	3.9	3.4	21222	30	898	5	0.56	0.25	12944|13112|13124|18534|56050	Crp|Cyp3a11|Cyp8b1|Pck1|Cyp39a1	-0.47	MyList
TRRUST	34	TRR00536	Regulated by: Hdac1	-2.1	3.9	3.4	21222	30	898	5	0.56	0.25	12480|12575|12608|16476|18035	Cd1d2|Cdkn1a|Cebpb|Jun|Nfkbia	-0.47	MyList
TRRUST	34	TRR00951	Regulated by: Nfkb1	-2.1	1.9	2.8	21222	210	898	17	1.9	0.45	11520|11539|12575|12608|16477|17873|18035|18534|18626|19013|19017|19252|20525|22329|27273|55985|93692	Plin2|Adora1|Cdkn1a|Cebpb|Junb|Gadd45b|Nfkbia|Pck1|Per1|Ppara|Ppargc1a|Dusp1|Slc2a1|Vcam1|Pdk4|Cxcl13|Glrx	-0.47	MyList
