# Supplementary material for: Hepatic FGF21 is not required for fasting metabolism but guides protein appetite post energy depletion
Source: EMBO Rep. 2026 Apr 27;27(12):3189–213. doi: 10.1038/s44319-026-00790-9 (PMC13303862; doi:10.1038/s44319-026-00790-9)
Supplement: Supplementary file 5 — Source data Fig. 3 [file 44319_2026_790_MOESM5_ESM.zip › Figure 3/3E/gene list TRRUST cluster2_liver.xlsx]

## Sheet: 3E
Category	CategoryID	GO	Description	LogP	Enrichment	Z-score	#TotalGeneInLibrary	#GeneInGO	#GeneInHitList	#GeneInGOAndHitList	%InGO	STDV %InGO	GeneID	Hits	Log(q-value)	GeneList
TRRUST	34	TRR01360	Regulated by: Srebf1	-6	6.9	7.2	21222	36	859	10	1.2	0.37	14104|14732|15357|19215|20249|20528|21835|60525|103988|107476	Fasn|Gpam|Hmgcr|Ptgds|Scd1|Slc2a4|Thrsp|Acss2|Gck|Acaca	-3.4	MyList
TRRUST	34	TRR01347	Regulated by: Sp1	-5.9	2.6	5.7	21222	280	859	30	3.5	0.63	11475|11545|12097|12443|12444|12842|12843|12977|13052|13429|13649|14600|15357|16852|17436|18008|18053|18186|18390|20296|20528|20692|20787|20893|21752|21816|22339|50790|107476|234671	Acta2|Parp1|Bglap2|Ccnd1|Ccnd2|Col1a1|Col1a2|Csf1|Cxadr|Dnm1|Egfr|Ghr|Hmgcr|Lgals1|Me1|Nes|Ngfr|Nrp1|Oprm1|Ccl2|Slc2a4|Sparc|Srebf1|Bhlhe40|Tert|Tgm1|Vegfa|Acsl4|Acaca|Ces2c	-3.4	MyList
TRRUST	34	TRR00822	Regulated by: Mlxipl	-5.8	11	8.1	21222	16	859	7	0.81	0.31	14104|14732|18770|20249|100705|103988|107476	Fasn|Gpam|Pklr|Scd1|Acacb|Gck|Acaca	-3.4	MyList
TRRUST	34	TRR01361	Regulated by: Srebf2	-4.2	10	6.6	21222	12	859	5	0.58	0.26	15357|17855|60525|100102|208715	Hmgcr|Mvk|Acss2|Pcsk9|Hmgcs1	-1.9	MyList
TRRUST	34	TRR00996	Regulated by: Nr5a2	-3.1	6.5	4.9	21222	19	859	5	0.58	0.26	12443|13122|19215|20494|330962	Ccnd1|Cyp7a1|Ptgds|Slc10a2|Slc51b	-0.89	MyList
TRRUST	34	TRR00562	Regulated by: Hnf1a	-3	4.9	4.4	21222	30	859	6	0.7	0.28	12053|12738|13077|13095|13122|19885	Bcl6|Cldn2|Cyp1a2|Cyp2c29|Cyp7a1|Rorc	-0.85	MyList
TRRUST	34	TRR01516	Regulated by: Usf1	-2.9	5.9	4.6	21222	21	859	5	0.58	0.26	12064|12265|12842|14104|234671	Bdnf|Ciita|Col1a1|Fasn|Ces2c	-0.85	MyList
TRRUST	34	TRR00179	Regulated by: Ctnnb1	-2.8	3.3	3.9	21222	68	859	9	1	0.35	12097|12443|12550|15376|16147|16841|18109|22339|22402	Bglap2|Ccnd1|Cdh1|Foxa2|Ihh|Lect2|Mycn|Vegfa|Ccn4	-0.85	MyList
TRRUST	34	TRR01542	Regulated by: Xbp1	-2.7	7.1	4.7	21222	14	859	4	0.47	0.23	14104|17341|22339|78943	Fasn|Bhlha15|Vegfa|Ern1	-0.85	MyList
TRRUST	34	TRR00036	Regulated by: Ahr	-2.7	5.4	4.3	21222	23	859	5	0.58	0.26	13077|14463|20583|64074|242705	Cyp1a2|Gata4|Snai2|Smoc2|E2f2	-0.85	MyList
TRRUST	34	TRR00695	Regulated by: Klf4	-2.7	5.4	4.3	21222	23	859	5	0.58	0.26	12097|12444|12550|13590|20583	Bglap2|Ccnd2|Cdh1|Lefty1|Snai2	-0.85	MyList
TRRUST	34	TRR00401	Regulated by: Foxo4	-2.7	11	5.2	21222	7	859	3	0.35	0.2	12443|12444|13197	Ccnd1|Ccnd2|Gadd45a	-0.85	MyList
TRRUST	34	TRR01349	Regulated by: Sp3	-2.6	2.9	3.6	21222	86	859	10	1.2	0.37	11475|12977|13429|14600|18008|18390|21752|22339|107476|234671	Acta2|Csf1|Dnm1|Ghr|Nes|Oprm1|Tert|Vegfa|Acaca|Ces2c	-0.81	MyList
TRRUST	34	TRR01208	Regulated by: Rxra	-2.5	6.2	4.3	21222	16	859	4	0.47	0.23	13082|13122|20787|27413	Cyp26a1|Cyp7a1|Srebf1|Abcb11	-0.75	MyList
TRRUST	34	TRR00804	Regulated by: Mecp2	-2.5	6.2	4.3	21222	16	859	4	0.47	0.23	13195|18390|18627|20202	Ddc|Oprm1|Per2|S100a9	-0.75	MyList
TRRUST	34	TRR00564	Regulated by: Hnf4a	-2.5	4	3.8	21222	37	859	6	0.7	0.28	13122|15376|15379|18770|103988|266645	Cyp7a1|Foxa2|Onecut1|Pklr|Gck|Acmsd	-0.75	MyList
TRRUST	34	TRR00400	Regulated by: Foxo3	-2.3	8.2	4.5	21222	9	859	3	0.35	0.2	12443|12444|13197	Ccnd1|Ccnd2|Gadd45a	-0.68	MyList
TRRUST	34	TRR01315	Regulated by: Smad3	-2.3	3.3	3.4	21222	52	859	7	0.81	0.31	11475|12550|12843|13052|20296|21345|22339	Acta2|Cdh1|Col1a2|Cxadr|Ccl2|Tagln|Vegfa	-0.68	MyList
TRRUST	34	TRR01339	Regulated by: Sox2	-2.3	4.4	3.7	21222	28	859	5	0.58	0.26	12443|13590|13649|18109|110454	Ccnd1|Lefty1|Egfr|Mycn|Ly6a	-0.68	MyList
TRRUST	34	TRR00399	Regulated by: Foxo1	-2.3	3.3	3.4	21222	53	859	7	0.81	0.31	12097|12443|12444|15376|20296|20787|103988	Bglap2|Ccnd1|Ccnd2|Foxa2|Ccl2|Srebf1|Gck	-0.68	MyList
TRRUST	34	TRR00951	Regulated by: Nfkb1	-2.3	2	3	21222	210	859	17	2	0.48	11798|12443|12550|12633|12842|12977|13052|13649|14825|15357|16409|18627|20296|20308|20528|21752|22339	Xiap|Ccnd1|Cdh1|Cflar|Col1a1|Csf1|Cxadr|Egfr|Cxcl1|Hmgcr|Itgam|Per2|Ccl2|Ccl9|Slc2a4|Tert|Vegfa	-0.68	MyList
TRRUST	34	TRR00979	Regulated by: Nr1h3	-2.2	5.2	3.8	21222	19	859	4	0.47	0.23	13122|20787|20893|58805	Cyp7a1|Srebf1|Bhlhe40|Mlxipl	-0.62	MyList
TRRUST	34	TRR00827	Regulated by: Msx2	-2.1	4.9	3.6	21222	20	859	4	0.47	0.23	12097|16147|16987|21345	Bglap2|Ihh|Lss|Tagln	-0.56	MyList
TRRUST	34	TRR00948	Regulated by: Nfic	-2.1	6.7	3.9	21222	11	859	3	0.35	0.2	12842|18590|20296	Col1a1|Pdgfa|Ccl2	-0.55	MyList
TRRUST	34	TRR01129	Regulated by: Prdm1	-2.1	6.7	3.9	21222	11	859	3	0.35	0.2	12053|15903|22433	Bcl6|Id3|Xbp1	-0.55	MyList
