# Supplementary material for: Hepatic FGF21 is not required for fasting metabolism but guides protein appetite post energy depletion
Source: EMBO Rep. 2026 Apr 27;27(12):3189–213. doi: 10.1038/s44319-026-00790-9 (PMC13303862; doi:10.1038/s44319-026-00790-9)
Supplement: Supplementary file 5 — Source data Fig. 3 [file 44319_2026_790_MOESM5_ESM.zip › Figure 3/3F/All_microarray_liver.xlsx]

## Sheet: 3F
Row	Col	Start	Sequence	ProbeName	GeneName	SystematicName	Description	Amean	logFC_FGF21LKO_Fed-FGF21LWT_Fed	logFC_FGF21LKO_Fasted-FGF21LWT_Fasted	logFC_FGF21LWT_Fasted-FGF21LWT_Fed	logFC_FGF21LKO_Fasted-FGF21LKO_Fed	logFC_(FGF21LWT_Fasted-FGF21LWT_Fed)-(FGF21LKO_Fasted-FGF21LKO_Fed)	SE.lfc_FGF21LKO_Fed-FGF21LWT_Fed	SE.lfc_FGF21LKO_Fasted-FGF21LWT_Fasted	SE.lfc_FGF21LWT_Fasted-FGF21LWT_Fed	SE.lfc_FGF21LKO_Fasted-FGF21LKO_Fed	SE.lfc_(FGF21LWT_Fasted-FGF21LWT_Fed)-(FGF21LKO_Fasted-FGF21LKO_Fed)	P.value_FGF21LKO_Fed-FGF21LWT_Fed	P.value_FGF21LKO_Fasted-FGF21LWT_Fasted	P.value_FGF21LWT_Fasted-FGF21LWT_Fed	P.value_FGF21LKO_Fasted-FGF21LKO_Fed	P.value_(FGF21LWT_Fasted-FGF21LWT_Fed)-(FGF21LKO_Fasted-FGF21LKO_Fed)	adj.P.Val_FGF21LKO_Fed-FGF21LWT_Fed	adj.P.Val_FGF21LKO_Fasted-FGF21LWT_Fasted	adj.P.Val_FGF21LWT_Fasted-FGF21LWT_Fed	adj.P.Val_FGF21LKO_Fasted-FGF21LKO_Fed	adj.P.Val_(FGF21LWT_Fasted-FGF21LWT_Fed)-(FGF21LKO_Fasted-FGF21LKO_Fed)
1	4	6947	ACGGAGCCAGGGACTTGGAACCTTTAGGAACAATCAGTGCATCCGGTGACAGCCTGGGTT	A_51_P399985	Myo9b	NM_015742	ref|Mus musculus myosin IXb (Myo9b), transcript variant 3, mRNA [NM_015742]	10,0533992807034	0,0184919327895514	-0,0323615463839388	0,0753973925476057	0,0245439133741154	0,0508534791734903	0,0942215525453141	0,0942215525453141	0,0942215525453141	0,0942215525453141	0,133249397477432	0,850301690289192	0,741359958558835	0,444047107432235	0,802250941789711	0,713880319236142	0,999944286841132	0,999559715005898	0,602583985222373	0,896614685270825	0,999960497531536
1	7	3450	CATCTATTCCAAAACTCATATTAGATTTTGAAGATGGTCATGCAGCTTTGTAAACTTGCC	A_55_P2419483	4732460I02Rik	AK084197	gb|Mus musculus 12 days embryo eyeball cDNA, RIKEN full-length enriched library, clone:D230007J06 product:unclassifiable, full insert sequence. [AK084197]	5,68892154859879	0,0174208042734607	-0,228045068742323	0,395317055025534	0,14985118200975	0,245465873015783	0,128667748875722	0,128667748875722	0,128667748875722	0,128667748875722	0,181963675500061	0,889219246057461	0,0770389879084477	0,00368413266136935	0,237197820504184	0,172917973362759	0,999944286841132	0,999559715005898	0,0169176334154408	0,431460171993817	0,999960497531536
1	8	232	ATTTCCTGGATTTAGAAAGACCACTTCCAACTCCTCAAAGCGAAGAGACCTGTGTTGCGT	A_55_P2739683	Mff	AK184380	gb|Mus musculus cDNA, clone:Y0G0129M03, strand:plus, reference:ENSEMBL:Mouse-Transcript-ENST:ENSMUST00000027332, based on BLAT search. [AK184380]	7,96866648572368	-0,0533143959240192	-0,151384847006247	0,296004957020418	0,197934505938191	0,0980704510822275	0,119812720009223	0,119812720009223	0,119812720009223	0,119812720009223	0,169440773581854	0,651817291574219	0,206304640712755	0,0176405667737888	0,102085363328374	0,557793178127973	0,999944286841132	0,999559715005898	0,0572333152941248	0,245285765083848	0,999960497531536
1	9	2489	ATTAAGCTCAACTTTTTCTGAGTTCAGTTCCCTAGATATGTATAGAGAAAGAGAAAAGGC	A_51_P211903	Golga5	NM_013747	ref|Mus musculus golgi autoantigen, golgin subfamily a, 5 (Golga5), transcript variant 2, mRNA [NM_013747]	8,21744243161674	0,0731334501275223	-0,391137959613507	0,660725618453156	0,196454208712126	0,46427140974103	0,196603433439262	0,196603433439262	0,196603433439262	0,196603433439262	0,27803924197892	0,687842054219534	0,0391027172301601	0,00110058595591996	0,285107599187115	0,0797164491994593	0,999944286841132	0,999559715005898	0,00657032111888677	0,485338609790336	0,999960497531536
1	11	4945	AGAGGGAGGTGCTGCTTGCAGTCCCTTAGTACATGGGTGCTCTGGATTCCAGGGAGACAA	A_51_P226429	Rhobtb2	NM_153514	ref|Mus musculus Rho-related BTB domain containing 2 (Rhobtb2), mRNA [NM_153514]	6,8542132793772	0,0131718170266444	-0,0339071027385547	0,191820747962286	0,144741828197087	0,0470789197651991	0,103947573076873	0,103947573076873	0,103947573076873	0,103947573076873	0,147004067621082	0,900566777233115	0,747937595484465	0,0776328924362754	0,177406231968389	0,752365999526435	0,999944286841132	0,999559715005898	0,17404298855051	0,35700799771539	0,999960497531536
1	13	3266	CAGGATGATTGTACAGAATCATTGCTTATGCCATGATAGCTTTCTACACTGTATTACATA	A_55_P2737159	App	NM_001198823	ref|Mus musculus amyloid beta (A4) precursor protein (App), transcript variant 1, mRNA [NM_001198823]	10,0727000504924	-0,00185660316354408	0,0580771271669978	0,291148448385174	0,351082178715716	-0,0599337303305418	0,190900588033884	0,190900588033884	0,190900588033884	0,190900588033884	0,269974200662518	0,991625407252864	0,742919657537749	0,108577889510252	0,0556227563143549	0,810752285574934	0,99995530508174	0,999559715005898	0,223728391857145	0,160701798067694	0,999960497531536
1	14	1634	GGACTTCTAATGCACTTCGTTAGCTTGTGTTGTATATTACATGTGTTTGAAGTGGATTTT	A_55_P2728466	2310057M21Rik	NM_026655	ref|Mus musculus RIKEN cDNA 2310057M21 gene (2310057M21Rik), mRNA [NM_026655]	6,41334730835538	-0,129187699732462	-0,0514705062478438	-0,0495705609841153	0,0281466325005031	-0,0777171934846184	0,165390876465339	0,165390876465339	0,165390876465339	0,165390876465339	0,233898020590056	0,408793962380078	0,740676668064818	0,749904382119501	0,85627319705506	0,723859306083926	0,999944286841132	0,999559715005898	0,843379183965248	0,926672718744007	0,999960497531536
1	15	2848	GAAGAGACTGCAGGCTGACTGACTCAACAAGATTACATTGCTTTATTATTTACTATTACA	A_55_P2101526	L1td1	NM_001081202	ref|Mus musculus LINE-1 type transposase domain containing 1 (L1td1), mRNA [NM_001081202]	6,56260072551592	0,0117178709219683	-0,111949063333563	0,245919072415909	0,122252138160377	0,123666934255532	0,142523130461238	0,142523130461238	0,142523130461238	0,142523130461238	0,201558144050153	0,931522248363674	0,414696310457043	0,0801772169354516	0,373670592151072	0,522990995827783	0,999944286841132	0,999559715005898	0,178296888626182	0,57367721303469	0,999960497531536
1	17	2904	CGCGCAGATGTCCAAAAGTCTAAATAAATGCATTCAGAGGTTTTTGGGGTCCATGGCCAA	A_66_P135936	Eef2	NM_007907	ref|Mus musculus eukaryotic translation elongation factor 2 (Eef2), mRNA [NM_007907]	14,4833767763992	0,0142132141001472	-0,0238558331405336	0,0711016777936333	0,0330326305529525	0,0380690472406808	0,0619454207877318	0,0619454207877318	0,0619454207877318	0,0619454207877318	0,0876040542049185	0,849762023234283	0,750691175706966	0,347359877686251	0,660261078213747	0,720023734698895	0,999944286841132	0,999559715005898	0,51136594632	0,804947361572659	0,999960497531536
1	18	2425	CACCACCACCACTAATAACAAACAAAAACTAAAACTTTGGATCTTTCTTCTGTAAGTGGT	A_55_P2805396	Mr1	NM_008209	ref|Mus musculus major histocompatibility complex, class I-related (Mr1), mRNA [NM_008209]	7,43413154422023	0,0527225188203877	-0,196354678339733	0,361342115372896	0,112264918212775	0,249077197160121	0,219701229175475	0,219701229175475	0,219701229175475	0,219701229175475	0,310704457969997	0,793707723396087	0,334215249388824	0,0817823550499056	0,578544234115975	0,385558048627219	0,999944286841132	0,999559715005898	0,18103870201328	0,745390794963362	0,999960497531536
1	19	432	ACACTAAAATAGTTGATTTTGACCTCCACCACTCCCTTTTGGTACTAGCACAGAGCCCAG	A_55_P2717104	Vav2	ENSMUST00000146843	ens|vav 2 oncogene [Source:MGI Symbol;Acc:MGI:102718] [ENSMUST00000146843]	5,55936916198853	-0,0257025032604874	-0,0263595763887503	-0,0952079536982131	-0,095865026826476	0,000657073128262908	0,128510271906958	0,128510271906958	0,128510271906958	0,128510271906958	0,181740969435074	0,837045483141775	0,832943805844634	0,448515983032676	0,445425881933848	0,99703228575658	0,999944286841132	0,999559715005898	0,606703772058621	0,638736985679637	0,999960497531536
1	20	4158	AAATCAGCCTAGTGTCAATGTTTGGTTTGGGGGTGGAATTAAATGCCGATGTTTTTGTTA	A_55_P2909714	Fam102a	NM_153560	ref|Mus musculus family with sequence similarity 102, member A (Fam102a), mRNA [NM_153560]	11,2958866854577	0,0045678667977711	-0,0741425138813856	0,51995791611289	0,441247535433734	0,0787103806791567	0,160836209439906	0,160836209439906	0,160836209439906	0,160836209439906	0,227456748710595	0,975953654041249	0,625472358278674	0,00186325091533918	0,00682082765492675	0,713780951601801	0,99995530508174	0,999559715005898	0,00987268048954553	0,0345057432350052	0,999960497531536
1	21	307	AAGATGGTAGAGTCTACATCAACATGCCTGGCAGAGGCTGACCACGGCACCTTCTGACCC	A_55_P2744310	Hcst	NM_011827	ref|Mus musculus hematopoietic cell signal transducer (Hcst), mRNA [NM_011827]	6,32906202494698	-0,112528393456984	-0,101211937557037	0,136057581619624	0,147374037519571	-0,011316455899947	0,130609439762539	0,130609439762539	0,130609439762539	0,130609439762539	0,184709641086134	0,377798818069996	0,42695541865045	0,287926150053007	0,250596210488298	0,949610887250181	0,999944286841132	0,999559715005898	0,448951079860325	0,447082374786285	0,999960497531536
1	23	2084	GGCATTGCCTATGTTGAAACGTAGCCAAGATGTGAATTGAAAATAGTACTTCTCTTTATT	A_55_P2091691	Nudt3	NM_019837	ref|Mus musculus nudix (nucleotide diphosphate linked moiety X)-type motif 3 (Nudt3), transcript variant 1, mRNA [NM_019837]	10,0375090806657	0,0183072855523072	-0,298350713552685	0,156025203834155	-0,160632795270837	0,316657999104992	0,14609998342709	0,14609998342709	0,14609998342709	0,14609998342709	0,206616578025075	0,895460375679137	0,0399947653781079	0,268458915778418	0,254914907179566	0,116708425745712	0,999944286841132	0,999559715005898	0,427451477089448	0,451696368351802	0,999960497531536
1	24	894	TGTGAAAGACCAAGAATCCATACTGAAGACTGTAGGGAAATTGACTGCAACCCAAGTAGC	A_66_P106200	Slc35f5	NM_028787	ref|Mus musculus solute carrier family 35, member F5 (Slc35f5), mRNA [NM_028787]	5,7222972541562	-0,107354202455345	-0,098521584261281	-0,000235872621012767	0,00859674557305112	-0,00883261819406389	0,152917615357961	0,152917615357961	0,152917615357961	0,152917615357961	0,216258165564981	0,461302745384451	0,498624586283591	0,998701606671828	0,952707365759451	0,965631456108287	0,999944286841132	0,999559715005898	0,999225133181484	0,977322386381231	0,999960497531536
1	25	1122	CAGTGGATTGGACAGCAAATTGGACAGCAGAGTGTCACTATTAAATGATCTTGGTCACAG	A_66_P137157	Arl6ip4	NM_144509	ref|Mus musculus ADP-ribosylation factor-like 6 interacting protein 4 (Arl6ip4), mRNA [NM_144509]	11,2860195976791	-0,0154293697527077	-0,177376227866695	0,211759336840784	0,0498124787267962	0,161946858113987	0,133557417384845	0,133557417384845	0,133557417384845	0,133557417384845	0,188878711021172	0,904818224700067	0,176904986769438	0,109527615172794	0,699840096733142	0,378395138949168	0,999944286841132	0,999559715005898	0,225112484042167	0,831462683953861	0,999960497531536
1	26	18138	TTCTCAGCTGGGGGCTTCCATCTTTCGTGGTGATTCTCCTCATACTTATTTTGAGAGGAA	A_51_P389543	Adgrv1	NM_054053	ref|Mus musculus adhesion G protein-coupled receptor V1 (Adgrv1), mRNA [NM_054053]	5,41989808858739	0,071672602703809	0,164747408779746	-0,316732724951585	-0,223657918875648	-0,0930748060759372	0,181465713464319	0,181465713464319	0,181465713464319	0,181465713464319	0,256631273086949	0,671831286149545	0,333759951474574	0,0694978405821983	0,192798194466379	0,69719208542008	0,999944286841132	0,999559715005898	0,160575166294589	0,376065659753317	0,999960497531536
1	27	418	CCCAACATCCAGGCCGTGCTGCTGCCCAAGAAGACCGAGAGCCACCACAAGGCCAAGTGA	A_55_P2084656	Hist1h2ah	NM_175659	ref|Mus musculus histone cluster 1, H2ah (Hist1h2ah), mRNA [NM_175659]	12,7056027469968	-0,0235335920150916	-0,0502154396923142	-0,17173607998032	-0,198417927657543	0,0266818476772226	0,111470326398248	0,111470326398248	0,111470326398248	0,111470326398248	0,157642847394558	0,83259936354258	0,652483290968078	0,131343406090109	0,0834894069085561	0,865418052241616	0,999944286841132	0,999559715005898	0,256683036212522	0,213375302293768	0,999960497531536
1	28	2962	CCACTGAATTTAGTACATTGATGAAGCTAGAACCTAAAGTTTGTATGCTTCAATACTCTC	A_55_P2021266	Hpse	NM_152803	ref|Mus musculus heparanase (Hpse), mRNA [NM_152803]	6,05246286219279	-0,266598487503579	-0,145830842595601	-0,187833750784693	-0,067066105876715	-0,120767644907978	0,20949298041236	0,20949298041236	0,20949298041236	0,20949298041236	0,29626781412112	0,174369244818379	0,451783486698121	0,334206434875129	0,728170941750951	0,65832653576003	0,999944286841132	0,999559715005898	0,498483401970323	0,849200689378883	0,999960497531536
1	30	2962	GGCAGCAGAAGATAACCCCACATTCTACATTGCTACTGTTTTGTATGAAATAAATTGATA	A_55_P1994204	Ythdc1	NM_177680	ref|Mus musculus YTH domain containing 1 (Ythdc1), mRNA [NM_177680]	10,1760653302283	-0,0213030295454466	-0,140162979712754	0,407571901344008	0,288711951176701	0,118859950167307	0,109661335981613	0,109661335981613	0,109661335981613	0,109661335981613	0,15508454861315	0,846310836071601	0,209089591110211	0,000908265625276511	0,0134329938020004	0,446864562408644	0,999944286841132	0,999559715005898	0,00560502673741655	0,057707882215957	0,999960497531536
1	31	3390	TTGAATGGAGGTTTTGAGCTTCTTTATCTGCTGAGCCATCTTGCTGGCCCTTATACCTGT	A_55_P2249897	AK081173	AK081173	gb|Mus musculus 10 days neonate cerebellum cDNA, RIKEN full-length enriched library, clone:B930096F20 product:unclassifiable, full insert sequence. [AK081173]	8,0063531708122	0,0557764276480963	-0,120014622407695	-0,10810281820175	-0,283893868257541	0,175791050055793	0,122567733684001	0,122567733684001	0,122567733684001	0,122567733684001	0,173336951285248	0,643113477065975	0,322408641097836	0,371906702847132	0,0246174449477901	0,305753693904434	0,999944286841132	0,999559715005898	0,534515867404164	0,0896799926993729	0,999960497531536
1	43	253	CAAAAAGAAGTTCAAGGACCCCAATGCACCCAAAAGGCCTCCTTCTTCTTGTTCTGTTCT	A_55_P2030183	ENSMUST00000120842	ENSMUST00000120842	ens|predicted gene 8152 [Source:MGI Symbol;Acc:MGI:3644504] [ENSMUST00000120842]	11,9761588781552	0,000986997574154103	0,0457586759098145	0,0707760884983824	0,115547766834043	-0,0447716783356604	0,0656234229724839	0,0656234229724839	0,0656234229724839	0,0656234229724839	0,0928055347770328	0,989829767959493	0,555891717504855	0,364565574118493	0,143974621599287	0,683131949761356	0,99995530508174	0,999559715005898	0,527683045664929	0,309729157374974	0,999960497531536
1	44	6010	TCCACCTTCTAGTATGTTGGCATGGAACTTTAGAAAAATCTGACAATACAGAATAAAGAC	A_52_P222685	Pum2	NM_001160219	ref|Mus musculus pumilio RNA-binding family member 2 (Pum2), transcript variant 1, mRNA [NM_001160219]	9,22267330639353	-0,120554319598249	-0,305746084196185	0,489619630139869	0,304427865541932	0,185191764597937	0,151154377548757	0,151154377548757	0,151154377548757	0,151154377548757	0,213764570741516	0,404022050109924	0,0409350413356788	0,00195465493112576	0,0417449248946211	0,365296394014263	0,999944286841132	0,999559715005898	0,0102432505225753	0,130677851231159	0,999960497531536
1	45	437	ATGACTTGAATGAGATCTTCCCAGAAACCAAGCTGGACAAAAAGAAGTACCCGTACTGGC	A_55_P2152305	Atp5h	NM_027862	ref|Mus musculus ATP synthase, H+ transporting, mitochondrial F0 complex, subunit D (Atp5h), mRNA [NM_027862]	14,2041478689131	-0,0148414211734611	-0,0728624341709772	0,0618753155151222	0,0038543025176061	0,0580210129975161	0,0879461558334448	0,0879461558334448	0,0879461558334448	0,0879461558334448	0,124374646338235	0,873561107697698	0,43725305020857	0,508751985186904	0,967027046178837	0,660524684079747	0,999944286841132	0,999559715005898	0,660273048529761	0,984150276536029	0,999960497531536
1	47	2295	GCAGAGAGAAAGTGGGGACACGGAGAAAGAAGAAGGACCCCGATTCCGATTAGGTTTTTT	A_55_P2905295	Supv3l1	NM_181423	ref|Mus musculus suppressor of var1, 3-like 1 (S. cerevisiae) (Supv3l1), mRNA [NM_181423]	9,0607007262787	-0,0760986451063861	-0,0814395514052109	-0,0392085292710433	-0,0445494355698681	0,00534090629882478	0,116774655329473	0,116774655329473	0,116774655329473	0,116774655329473	0,165144301308385	0,511740099004122	0,482833351443861	0,734527282007937	0,700106946703769	0,973914011277768	0,999944286841132	0,999559715005898	0,833283313252594	0,831627702577383	0,999960497531536
1	51	979	TGTGATTGGTGGAGAGCGAGATCGACTTTACCGGGCTCGGAAGAAGTGCCAGTTCCTGCT	A_51_P290601	Znhit2	NM_013859	ref|Mus musculus zinc finger, HIT domain containing 2 (Znhit2), mRNA [NM_013859]	10,1425903467806	-0,145716411362431	-0,0802357986229971	-0,207488536060156	-0,142007923320723	-0,0654806127394334	0,116462113752187	0,116462113752187	0,116462113752187	0,116462113752187	0,164702300770982	0,213039148332017	0,488337452328303	0,0806626099469342	0,224568164027291	0,688316105432799	0,999944286841132	0,999559715005898	0,179175263218621	0,415502417322618	0,999960497531536
1	52	3091	GTGCACAGTTACTGTGAAATTAACAAAGAATGGTGACTGGTTATATGTTTATAACTGGCA	A_52_P100381	Zbtb42	NM_001100460	ref|Mus musculus zinc finger and BTB domain containing 42 (Zbtb42), mRNA [NM_001100460]	5,77580845596844	-0,0286864211502476	-0,00126998822392732	-0,225386961621694	-0,197970528695373	-0,0274164329263202	0,174922492820409	0,174922492820409	0,174922492820409	0,174922492820409	0,247377761710732	0,860650445606324	0,993797289463999	0,175445479123355	0,232118620218029	0,905549481342081	0,999944286841132	0,999559715005898	0,317986749484852	0,425611388726786	0,999960497531536
1	54	1363	TAAGAGTCTCTATGAAATCAATAAGGATGTCTTCCTCAGTGCCCAAGTACCTGGGACAAA	A_51_P187579	Gm31711	XR_382099	ref|PREDICTED: Mus musculus predicted gene, 31711 (Gm31711), transcript variant X2, ncRNA [XR_382099]	5,61246522652116	0,0258369773087646	-0,144158524735444	0,173411200490697	0,0034156984464877	0,169995502044209	0,216121726974022	0,216121726974022	0,216121726974022	0,216121726974022	0,305642277410157	0,896409949053668	0,469774722800757	0,385636632221332	0,986264927838994	0,546060107653127	0,999944286841132	0,999559715005898	0,548029380927843	0,993571600106429	0,999960497531536
1	55	13701	CCGTATTACGGTAATAACATGGTTTCGAAAACTTTCTGTTTTTATTTTGTCACAGAGCTG	A_55_P2123841	Zfhx4	NM_030708	ref|Mus musculus zinc finger homeodomain 4 (Zfhx4), mRNA [NM_030708]	6,41134284641766	0,0893136390357068	-0,123624746253683	-0,10321707538902	-0,31615546067841	0,21293838528939	0,153457614987724	0,153457614987724	0,153457614987724	0,153457614987724	0,217021840365068	0,540522279085228	0,398487551519235	0,479919665657449	0,0372821327883565	0,305392498555126	0,999944286841132	0,999559715005898	0,635257016200164	0,120461411153286	0,999960497531536
1	56	2590	ATTTTTCAGAGTGACCTTCAGAGGGCAGCAGCCATTCCCACCACACGAAGGGCTGGTCCT	A_51_P359603	Itgb7	NM_013566	ref|Mus musculus integrin beta 7 (Itgb7), mRNA [NM_013566]	6,60347300239168	-0,124550494985059	0,17844452369566	-0,193646144097922	0,109348874582797	-0,302995018680719	0,131893118043459	0,131893118043459	0,131893118043459	0,131893118043459	0,186525036320736	0,333686739032604	0,170036083985785	0,13774415618995	0,395050428052368	0,102150060038797	0,999944286841132	0,999559715005898	0,266116809887329	0,59324816684221	0,999960497531536
1	57	3380	CCCCACCCCCACCCCCTGCATAGACCTTTGCTGAATTAAAGTTTGTAAGTAAACGGTTTT	A_55_P2081571	Raver1	NM_027911	ref|Mus musculus ribonucleoprotein, PTB-binding 1 (Raver1), mRNA [NM_027911]	13,0972489999795	-0,00185037638606822	-0,10407428159486	0,220305359546774	0,118081454337982	0,102223905208792	0,131260837617702	0,131260837617702	0,131260837617702	0,131260837617702	0,185630856767406	0,988388714689391	0,416081871041658	0,092045228471824	0,357054410979564	0,570907781887373	0,99995530508174	0,999559715005898	0,197919091493973	0,557064921806791	0,999960497531536
1	58	4012	GTTAAAGCACTGGGGTAGTCTAATTCTAACTGGTAATTATGTTTGCCAATTATCTGTTTG	A_55_P1961894	Fbxw11	NM_134015	ref|Mus musculus F-box and WD-40 domain protein 11 (Fbxw11), transcript variant 1, mRNA [NM_134015]	10,322794544353	-0,0837266310181199	-0,172138537684543	0,0604599902185168	-0,0279519164479058	0,0884119066664226	0,0678086188329911	0,0678086188329911	0,0678086188329911	0,0678086188329911	0,0958958683994037	0,293833797108775	0,0366975555702695	0,446094344602162	0,723457391991858	0,430957767137716	0,999944286841132	0,999559715005898	0,604475144868229	0,846017723037831	0,999960497531536
1	60	3271	TCTATTAGGAATACTGGGAATTGTATCTACCAGGCCAATTGCCTGTTTAGCTCTGTGGTC	A_52_P641477	Wars2	NM_027462	ref|Mus musculus tryptophanyl tRNA synthetase 2 (mitochondrial) (Wars2), mRNA [NM_027462]	6,23776541706635	0,171899013643282	-0,0999368441470949	0,138965619851334	-0,132870237939043	0,271835857790377	0,138388083614618	0,138388083614618	0,138388083614618	0,138388083614618	0,195710304718614	0,203237216660084	0,454756320889859	0,301035024217901	0,32230504040302	0,156399828332967	0,999944286841132	0,999559715005898	0,46376228781358	0,522940040111467	0,999960497531536
1	61	6405	CTGTCATGAGAAGCAGTTGACAAAAATAAGTTTTATGGTTTACAGTGTGGTTTACGTAGA	A_52_P152219	Rpgrip1l	NM_173431	ref|Mus musculus Rpgrip1-like (Rpgrip1l), mRNA [NM_173431]	5,2035200171733	0,0567955485744855	0,00788500315093987	-0,335242863616806	-0,384153409040351	0,0489105454235457	0,174700003220929	0,174700003220929	0,174700003220929	0,174700003220929	0,247063113901661	0,728101687036292	0,961460320276045	0,0481161894467892	0,0251247407037653	0,832219122791975	0,999944286841132	0,999559715005898	0,121764627162388	0,0908945129945459	0,999960497531536
1	62	652	TAATTGCAGGAAAGGCAGAAGGAGATGGCAAGATGCACATTACCCTCTGTGACTTCATTG	A_65_P12392	Timp2	NM_011594	ref|Mus musculus tissue inhibitor of metalloproteinase 2 (Timp2), mRNA [NM_011594]	6,30252138898044	-0,307945522018844	-0,052182106947444	-0,383896256663713	-0,128132841592312	-0,2557634150714	0,150937065440794	0,150937065440794	0,150937065440794	0,150937065440794	0,213457245011166	0,0393867491468167	0,716110191497623	0,011915169175701	0,374951132229435	0,213888262198039	0,991803296830001	0,999559715005898	0,0423873757005008	0,574619706601442	0,999960497531536
1	65	982	AGGCCCCCAGCAACTGTATCATCTGGATGCCACTGTTCCCCTGAGGATCAACAGTGAGGC	A_66_P122652	Pih1d1	NM_029406	ref|Mus musculus PIH1 domain containing 1 (Pih1d1), transcript variant 1, mRNA [NM_029406]	10,7306597192825	-0,0176983440182745	0,00328497391199711	0,131161308370308	0,152144626300579	-0,0209833179302716	0,0689783766579401	0,0689783766579401	0,0689783766579401	0,0689783766579401	0,0975501557801386	0,824333046652762	0,967120604407097	0,108608605802707	0,0649293080622867	0,852350446650766	0,999944286841132	0,999559715005898	0,223774427916889	0,179381311076547	0,999960497531536
1	67	598	GAAGAGGAAGACAGCTCAGAAGCTTGCCTTCCAGGCGGCTGTATCAGATGCCTTCCAGAA	A_66_P126719	Rdm1	NM_025654	ref|Mus musculus RAD52 motif 1 (Rdm1), mRNA [NM_025654]	7,32140238083171	-0,0301282283994198	0,0650059899133719	-0,0203085868989703	0,0748256314138214	-0,0951342183127917	0,114901997023681	0,114901997023681	0,114901997023681	0,114901997023681	0,162495962534643	0,791708240406438	0,569761224546981	0,858656960938039	0,513372381745086	0,556486394023804	0,999944286841132	0,999559715005898	0,915958974101762	0,694498517334078	0,999960497531536
1	69	214	CGTTGCAGGAAGACGAGAGAGAGAGGAGAGATAATTACGTCCCTGAGGTCTCAGCCCTAG	A_55_P2000894	NAP113768-1	NAP113768-1	Unknown	12,3840310561394	0,0259133366277169	-0,0403950533179529	0,0391829100219692	-0,0271254799237006	0,0663083899456698	0,0609588455450956	0,0609588455450956	0,0609588455450956	0,0609588455450956	0,0862088261164809	0,72781974875079	0,588089761968735	0,599275128939863	0,715659786288653	0,529986936189053	0,999944286841132	0,999559715005898	0,733429260925823	0,840932933990719	0,999960497531536
1	72	1977	CGTGTGTTGTTTCTGTTGCTGTTGCTTTTGTTGTTTTATATACTGCATGTGTTCACTAAA	A_55_P2902822	Serpine2	NM_009255	ref|Mus musculus serine (or cysteine) peptidase inhibitor, clade E, member 2 (Serpine2), mRNA [NM_009255]	10,1295948120788	-0,0721890492195403	-0,177003372820367	-0,299631833184069	-0,404446156784896	0,104814323600827	0,203062339923662	0,203062339923662	0,203062339923662	0,203062339923662	0,287173515127259	0,700249223162989	0,348654447785935	0,118257278266428	0,0384548092959111	0,692677780949449	0,999944286841132	0,999559715005898	0,237912417750131	0,123271459493215	0,999960497531536
1	79	3742	TTAAATAGGATACTTTTATATGATGGGTGCTTTGAGTGTGAATGCAGCAGGCTCTATCTC	A_51_P147085	Nfatc3	NM_010901	ref|Mus musculus nuclear factor of activated T cells, cytoplasmic, calcineurin dependent 3 (Nfatc3), mRNA [NM_010901]	9,07103789037634	0,0286524732363063	-0,0105999049268153	0,124618864533261	0,0853664863701393	0,0392523781631215	0,0684073994917521	0,0684073994917521	0,0684073994917521	0,0684073994917521	0,0967426721279102	0,718221541779129	0,893689026626785	0,124727057651107	0,287100287256912	0,726661732706416	0,999944286841132	0,999559715005898	0,247169364246161	0,487577965755621	0,999960497531536
1	80	0	TCTGTTGAGGGTTTTGGTGGCTTCATTGGCTCCTTTCCGAAGCTGCTTGTAGTTACATGA	A_30_P01029081	chr13:12792150-12869825_R	chr13:12792150-12869825_R	lincRNA:chr13:12792150-12869825 reverse strand	6,11641257793266	0,00794907659848931	-0,035697964894724	-0,0797862160684799	-0,123433257561693	0,0436470414932133	0,119472251681038	0,119472251681038	0,119472251681038	0,119472251681038	0,168959278654576	0,946130807515969	0,761760726780986	0,49956372331083	0,299200206294144	0,793191515497579	0,999944286841132	0,999559715005898	0,652595563460703	0,499901751540413	0,999960497531536
1	81	299	AGTTCTCTCATGCCCACCATCACAACTCCAGACCATAGGGTTTGTACAGGTTCTATTTCA	A_55_P2739989	Fads2	AK192544	gb|Mus musculus cDNA, clone:Y1G0109D13, strand:unspecified. [AK192544]	10,4869748355702	-0,00047619096935847	-0,14577425293669	0,00181197804150912	-0,143486083925822	0,145298061967331	0,183515576488618	0,183515576488618	0,183515576488618	0,183515576488618	0,25953021717692	0,997773165697038	0,396241898644604	0,991526718567173	0,403595128147956	0,548482446832128	0,99995530508174	0,999559715005898	0,995140671436611	0,600587888869835	0,999960497531536
1	82	2056	CTGCTAAATGGTGTTTGGTCATGTGGTGGACCTGTGTAAATATGTATATTTGTCTTTTTA	A_55_P2000062	Irf1	NM_008390	ref|Mus musculus interferon regulatory factor 1 (Irf1), transcript variant 1, mRNA [NM_008390]	10,1628546354227	0,205192250554498	0,226352834474969	-0,688810824779095	-0,667650240858624	-0,0211605839204712	0,112262381194052	0,112262381194052	0,112262381194052	0,112262381194052	0,158762982028927	0,0755674626386049	0,0514392282333882	1,44162921971717e-06	2,35105614947518e-06	0,89366002784589	0,991803296830001	0,999559715005898	2,93835044851736e-05	6,22622114669241e-05	0,999960497531536
1	83	613	TGAATTTGCTCTCCTCTCTTCTGATAGTCCTTGGATTATATGTCCTGATTCTGATAGCCA	A_55_P2112403	Olfr1008	NM_146866	ref|Mus musculus olfactory receptor 1008 (Olfr1008), mRNA [NM_146866]	5,55067650780988	0,0360467311256274	-0,0786410490639247	-0,158894816531696	-0,273582596721248	0,114687780189552	0,158861490066216	0,158861490066216	0,158861490066216	0,158861490066216	0,224664073790441	0,81006298851065	0,600810354718301	0,294345251896562	0,0768205586097596	0,589554769307808	0,999944286841132	0,999559715005898	0,455927162247293	0,201578128540405	0,999960497531536
1	85	2718	TGGGATGCGGTGACATTAAAGAGCCACACTGACAAAATACCCGGGACTGGAAGGTTCTGT	A_51_P198645	Parvb	NM_133167	ref|Mus musculus parvin, beta (Parvb), mRNA [NM_133167]	5,09992325580804	0,0985943771853695	-0,181309752766162	-0,0501375907195944	-0,330041720671126	0,279904129951531	0,151365016560908	0,151365016560908	0,151365016560908	0,151365016560908	0,214062459289264	0,494500409143507	0,213863910703446	0,727398924377862	0,028507238115672	0,176035447876215	0,999944286841132	0,999559715005898	0,827912187310351	0,0997437842743883	0,999960497531536
1	89	201	AGGACTAATGGAAAAAAGTTTGAGCTGTTGGAGCCCATTCCATATGAATTCGTGGCCTAA	A_55_P1995210	ENSMUST00000121293	ENSMUST00000121293	ens|predicted gene 11849 [Source:MGI Symbol;Acc:MGI:3652012] [ENSMUST00000121293]	13,5349324178493	-0,0211443890163707	-0,0221741727722318	-0,128057839533843	-0,129087623289704	0,00102978375586105	0,0762014159951081	0,0762014159951081	0,0762014159951081	0,0762014159951081	0,107765075972316	0,803013172166782	0,793643495349591	0,139044859435319	0,136026682682155	0,993141678979013	0,999944286841132	0,999559715005898	0,267604270309072	0,298666309609685	0,999960497531536
1	93	1993	ATCATCAACCATATCAGGTTTGGCTTCATCTTCAACAAGACTGACCCTGCTGTCCACAAA	A_51_P376333	Fstl4	NM_177059	ref|Mus musculus follistatin-like 4 (Fstl4), mRNA [NM_177059]	5,0781894372566	-0,0373567734186073	-0,245919736239309	0,0345817662055286	-0,173981196615173	0,208562962820702	0,122742124067735	0,122742124067735	0,122742124067735	0,122742124067735	0,173583576531073	0,756308557484597	0,0490987863377217	0,773868823000992	0,156121799519837	0,226757098699317	0,999944286841132	0,999559715005898	0,860065250568128	0,327463332203486	0,999960497531536
1	95	1226	ACCTGGATGTTGTCTGTGAGGAGTCTAAATGGACACAAATAAAGCCAATATATTTACACT	A_66_P105032	Gm13889	NM_001145034	ref|Mus musculus predicted gene 13889 (Gm13889), mRNA [NM_001145034]	7,71913778626916	-0,199681874244863	-0,0164722117379101	-0,41559020564724	-0,232380543140287	-0,183209662506953	0,156624684714354	0,156624684714354	0,156624684714354	0,156624684714354	0,221500753325449	0,184922833134162	0,911408137882199	0,00877451607066372	0,12508997090988	0,385019882819988	0,999944286841132	0,999559715005898	0,0333424123896765	0,282008417334346	0,999960497531536
1	96	765	TCGCAGCCATTGTTATTATCCTAGTATCCTTGGTCTATCTCAAGAAAAAGCAGGTTCCAG	A_52_P545613	Fcgr2b	NM_010187	ref|Mus musculus Fc receptor, IgG, low affinity IIb (Fcgr2b), transcript variant 2, mRNA [NM_010187]	7,52193297624077	-0,275641228859178	-0,105118690071637	-0,125362331337236	0,045160207450305	-0,170522538787541	0,183130917384584	0,183130917384584	0,183130917384584	0,183130917384584	0,258986227055105	0,1142915385301	0,538564933400684	0,463998502958144	0,791005828178149	0,481055799669781	0,992960393148569	0,999559715005898	0,620856484604134	0,889919023819979	0,999960497531536
1	97	0	AAGAAGATCCTGTGCCGCCTCTTTTGGGTCTTTGTCCATGTCTACATTCATCACTTTGAC	A_30_P01022188	chr17:79959134-79972206_F	chr17:79959134-79972206_F	lincRNA:chr17:79959134-79972206 forward strand	5,78996697495223	-0,155447417885712	-0,0975155732383088	-0,215151750790724	-0,157219906143321	-0,0579318446474035	0,102397050996117	0,102397050996117	0,102397050996117	0,102397050996117	0,144811298265719	0,144103981349363	0,35344285427263	0,0470922045714504	0,13977105395004	0,694671849694189	0,998343365727777	0,999559715005898	0,119854347876343	0,303742870250408	0,999960497531536
1	98	2783	TCTGTGTTCTGAGACTGAGGACCTAGTCCAGGACTTGTCTGTCAAAAAGTTTCCCTATCA	A_55_P2743485	Csf2rb	NM_007780	ref|Mus musculus colony stimulating factor 2 receptor, beta, low-affinity (granulocyte-macrophage) (Csf2rb), mRNA [NM_007780]	5,68293296864829	-0,356982792839124	-0,12030433825558	-0,18308258622876	0,0535958683547841	-0,236678454583544	0,14178554794467	0,14178554794467	0,14178554794467	0,14178554794467	0,200515044851853	0,0133740121788923	0,379124099879524	0,185000062722475	0,693423301465693	0,224352093765256	0,862398498475671	0,999559715005898	0,329585587935625	0,827678593958199	0,999960497531536
1	99	198	TGTTCTGAGTACCGCCCCAAAATCAAAGGCGATCATTCTGGCTTATCTATTGGCGATGTT	A_55_P2013780	NAP059649-1	NAP059649-1	Unknown	11,3425652826247	-0,0402175524839787	0,00929129392562977	0,106929008032585	0,156437854442194	-0,0495088464096085	0,0847879799078989	0,0847879799078989	0,0847879799078989	0,0847879799078989	0,119908311111968	0,65881055093664	0,918601334967831	0,245748660656202	0,0941693254376644	0,700580079274303	0,999944286841132	0,999559715005898	0,402023384437026	0,231703365103115	0,999960497531536
1	100	992	TTCATCTCATAGATGGAGACAAGATAGCGACGTTAATTAGCAGTTTCCTTAAAGAGCTAC	A_66_P114412	Pgm3	NM_001163746	ref|Mus musculus phosphoglucomutase 3 (Pgm3), transcript variant 2, mRNA [NM_001163746]	6,72003885763685	-0,14664769799877	-0,255360127865246	0,212704482010584	0,103992052144108	0,108712429866476	0,196129342771714	0,196129342771714	0,196129342771714	0,196129342771714	0,277368776527079	0,421616466734908	0,166978364269181	0,247007917144982	0,567551810486558	0,672158704278095	0,999944286841132	0,999559715005898	0,403293324821646	0,73780354794509	0,999960497531536
1	102	1846	AAATAGAAATGGTCTTGATCATCTTAAGTCAAAGGCTTTTCATGGACAGATAAACTCCCC	A_52_P232453	Nars2	NM_153591	ref|Mus musculus asparaginyl-tRNA synthetase 2 (mitochondrial)(putative) (Nars2), mRNA [NM_153591]	7,52369360755217	-0,0583644836594797	0,157355254826652	-0,0556230908297835	0,160096647656348	-0,215719738486132	0,106717540928262	0,106717540928262	0,106717540928262	0,106717540928262	0,150921393723854	0,588465506012825	0,15169675241898	0,606006236967206	0,144968804002631	0,164129920210642	0,999944286841132	0,999559715005898	0,738330154012669	0,311241476117171	0,999960497531536
1	103	2459	CACTCCAGCAGTGGCAATTTCATTGTCTCCTCCTATGACTCTTCCTCGGACACGGCCTGA	A_55_P2021065	E130308A19Rik	NM_153158	ref|Mus musculus RIKEN cDNA E130308A19 gene (E130308A19Rik), transcript variant 1, mRNA [NM_153158]	6,61457689575792	-0,0319981627907806	-0,0464340714929339	-0,0822213464225605	-0,0966572551247138	0,0144359087021533	0,127081045300691	0,127081045300691	0,127081045300691	0,127081045300691	0,179719737784787	0,796111644316759	0,707897995175291	0,508280823324675	0,437513347137351	0,934268934003265	0,999944286841132	0,999559715005898	0,659757693581009	0,631847681965204	0,999960497531536
1	105	4720	CAAGCCATGTAACTGGATTGTCATTTATGAAGCTTTATGTAGCCTGTTATGTTGGTAATA	A_55_P2108938	Hps5	NM_001005247	ref|Mus musculus Hermansky-Pudlak syndrome 5 homolog (human) (Hps5), transcript variant 1, mRNA [NM_001005247]	7,94290622363747	0,00887354963433307	0,0103987547379756	0,0557230353189242	0,0572482404225667	-0,00152520510364251	0,0899130494181446	0,0899130494181446	0,0899130494181446	0,0899130494181446	0,127156253921462	0,925355539088069	0,912575977006714	0,557600129340788	0,546942249496726	0,990913934091482	0,999944286841132	0,999559715005898	0,700393918357336	0,720693126383382	0,999960497531536
1	107	2704	ACCAAAACTGTGAAAGGAGGCATTTCGGAGACGAGGATTGAGAAGCGAATAGTCATCACA	A_55_P2744444	Epb4.1l3	NM_013813	ref|Mus musculus erythrocyte protein band 4.1-like 3 (Epb4.1l3), mRNA [NM_013813]	5,23870811251231	-0,108834025361388	-0,0990743838880617	0,0928557486146779	0,102615390088005	-0,00975964147332675	0,0814198571401456	0,0814198571401456	0,0814198571401456	0,0814198571401456	0,115145066214074	0,225227432229787	0,268431489615668	0,298937974642241	0,252104830277841	0,937814345832164	0,999944286841132	0,999559715005898	0,461451515886372	0,448373235762667	0,999960497531536
1	108	2588	CTTGAGTAGTGGGATAAGTCACTGTTTTCTTTACAAAACAAAACAGTCCTGTTGGGAATG	A_52_P304858	Gnb1	NM_008142	ref|Mus musculus guanine nucleotide binding protein (G protein), beta 1 (Gnb1), transcript variant 1, mRNA [NM_008142]	8,0298809155546	-0,201170842695752	-0,0458199073639438	-0,0539631272701957	0,101387808061612	-0,155350935331808	0,116135413442998	0,116135413442998	0,116135413442998	0,116135413442998	0,164240276762895	0,0890894001318518	0,690723438702822	0,639567256511592	0,381493447235402	0,34365616799737	0,991803296830001	0,999559715005898	0,765503993784826	0,580553465887306	0,999960497531536
1	110	72	CTAAATAGATTTGGCAATGCCTGGGGCTCTTGCTTTAGAATAAAAAAGAAATCCCGTCTG	A_55_P2868879	Sfxn5	ENSMUST00000134392	ens|sideroflexin 5 [Source:MGI Symbol;Acc:MGI:2137681] [ENSMUST00000134392]	5,42480372635998	-0,0299535291769057	-0,124191755606248	0,0179278980117017	-0,076310328417641	0,0942382264293427	0,0952459276548282	0,0952459276548282	0,0952459276548282	0,0952459276548282	0,134698082650265	0,761782442333311	0,215304630781986	0,855942182849529	0,442182198771369	0,501578783815546	0,999944286841132	0,999559715005898	0,914316652725256	0,635752636180059	0,999960497531536
1	111	1504	TTCATACAGTTACTGACTTATGAATGATTGATTTTGACAGAGACCCCAAGCTGCCCATTT	A_51_P169745	Tuba1a	NM_011653	ref|Mus musculus tubulin, alpha 1A (Tuba1a), mRNA [NM_011653]	7,00282762346285	-0,100724381934815	0,0255134250848803	-0,797029802963143	-0,670791995943448	-0,126237807019695	0,125732087503642	0,125732087503642	0,125732087503642	0,125732087503642	0,177812023373132	0,414643959549993	0,835310122672497	5,99865464037658e-07	8,64063986798291e-06	0,469104749092003	0,999944286841132	0,999559715005898	1,39503960526982e-05	0,000177468514921116	0,999960497531536
1	112	2443	GGTGCCTGACACCAATGGATTAAAATGTAACTTCTGAACAACTACCTTCTAACAAAATAA	A_55_P2412349	AW111846	AK050111	gb|Mus musculus adult male liver tumor cDNA, RIKEN full-length enriched library, clone:C730016I12 product:unclassifiable, full insert sequence. [AK050111]	12,3242472986195	0,0937860803195534	-0,0614426203523806	0,450844653413579	0,295615952741645	0,155228700671934	0,10761690191874	0,10761690191874	0,10761690191874	0,10761690191874	0,152193282234057	0,38978975063769	0,571566175997311	0,000275307545117057	0,0105446792652372	0,315451565469775	0,999944286841132	0,999559715005898	0,00214913611249573	0,0482060521208558	0,999960497531536
1	113	1638	TGTGTAGTCCCAAAGGAGAAGACTCTCTGATGAGTCTGTGTCTAGGGATTCAGATGATCA	A_52_P682099	Fam149b	XR_383123	ref|PREDICTED: Mus musculus family with sequence similarity 149, member B (Fam149b), transcript variant X6, misc_RNA [XR_383123]	6,28886518647129	-0,106509127955058	0,047379042019398	-0,138716222766462	0,0151719472079943	-0,153888169974456	0,114656185548793	0,114656185548793	0,114656185548793	0,114656185548793	0,162148332613069	0,353423932547733	0,677703807053085	0,229504177711165	0,893966035133426	0,343274294723534	0,999944286841132	0,999559715005898	0,383478059818661	0,947439009482178	0,999960497531536
1	114	262	CTTCTTTAGGTCTCTCCTTCTATCTTAAAGATTTGCCTTATTTTTTCTTTATTTTCCCTT	A_51_P509629	Dnmbp	AK076939	gb|Mus musculus adult male testis cDNA, RIKEN full-length enriched library, clone:4930565I18 product:unclassifiable, full insert sequence. [AK076939]	5,82535279026221	0,00794781934972377	-0,0555383331190482	0,601386118522926	0,537899966054154	0,063486152468772	0,0894900467147715	0,0894900467147715	0,0894900467147715	0,0894900467147715	0,126558037761432	0,932899100306371	0,557592065160667	8,26771826705253e-07	4,71495613492918e-06	0,635103319481689	0,999944286841132	0,999559715005898	1,83337510219013e-05	0,000108892258324497	0,999960497531536
1	115	858	GTGATAAAGAGGATCTTTACCGGACCTTCGATGCCTTTTCCACCTTCTACCTGAATTCCA	A_52_P180565	2310061I04Rik	NM_001033630	ref|Mus musculus RIKEN cDNA 2310061I04 gene (2310061I04Rik), mRNA [NM_001033630]	10,530769813414	-0,202706029081552	-0,110923653967113	0,0761394461654241	0,167921821279863	-0,0917823751144393	0,100999478922664	0,100999478922664	0,100999478922664	0,100999478922664	0,142834832885046	0,0578619300052034	0,287454826643274	0,462688506526419	0,112230932825776	0,530715204629658	0,991803296830001	0,999559715005898	0,619786423846624	0,26218943486952	0,999960497531536
1	116	2394	AGAGGAAATAACCCTTTCCTCCTTACATTACATTTGGTTATGGTGTTTTGTCACAGCATT	A_55_P2132942	Adal	NM_001290811	ref|Mus musculus adenosine deaminase-like (Adal), transcript variant 2, mRNA [NM_001290811]	8,20423467522599	-0,0532353571573676	-0,0483181072740457	-0,14925348767855	-0,144336237795228	-0,00491724988332187	0,0898324461426182	0,0898324461426182	0,0898324461426182	0,0898324461426182	0,127042263676041	0,574968640003032	0,610591450682202	0,123448259922809	0,135727106190437	0,970694261800893	0,999944286841132	0,999559715005898	0,245290076843946	0,298299058815726	0,999960497531536
1	117	4161	ACAGATACGGATGGATGAACAGAGAAGACACAAACAGCTTTGGACACACCTGTCCTAGAA	A_55_P2106039	Map3k6	NM_016693	ref|Mus musculus mitogen-activated protein kinase kinase kinase 6 (Map3k6), mRNA [NM_016693]	6,83472972139061	-0,240588699779742	-0,451718097269372	1,38335089765605	1,17222150016642	0,21112939748963	0,204999619376923	0,204999619376923	0,204999619376923	0,204999619376923	0,289913242004167	0,209811191067114	0,0231167676166336	7,65909696592075e-08	1,26435115668035e-06	0,43212082226681	0,999944286841132	0,999559715005898	2,58734171967596e-06	3,70853208097209e-05	0,999960497531536
1	119	2762	CAGGCCTGCAGGTGAACATGCGGGTAGAATGTTGTATACATAACAAATAAATCTTTATTT	A_55_P2348582	LOC105247671	XR_888659	ref|PREDICTED: Mus musculus uncharacterized LOC105247671 (LOC105247671), transcript variant X2, ncRNA [XR_888659]	8,50816494531843	-0,0175380833056238	0,139781362902832	-0,210367758315888	-0,0530483121074319	-0,157319446208456	0,168612677967615	0,168612677967615	0,168612677967615	0,168612677967615	0,238454335969849	0,911657340646385	0,380100684527149	0,19063969487896	0,737427821753855	0,48365770643805	0,999944286841132	0,999559715005898	0,336687593315313	0,8552359583891	0,999960497531536
1	121	584	TTAAACATCAACTAATGAAAAGATTCTTCCTCTAAGGCCCTCCTTTTTCTGCCGCTCTTC	A_55_P2713745	Ift46	ENSMUST00000133167	ens|intraflagellar transport 46 [Source:MGI Symbol;Acc:MGI:1923818] [ENSMUST00000133167]	5,56329447311211	-0,0228724215472784	-0,141284955249056	0,136739360535924	0,0183268268341461	0,118412533701778	0,0918877397336073	0,0918877397336073	0,0918877397336073	0,0918877397336073	0,129948887747077	0,812139374982394	0,150100551258728	0,163130067852507	0,848939640140318	0,387502082364729	0,999944286841132	0,999559715005898	0,301389652429429	0,922810028646548	0,999960497531536
1	122	347	TATGGAATACACAGCAGGGCATCAGCCGTCCAAACCAAATGTGATCTCGGAGCTGGGACA	A_52_P134899	Zfp2	NM_001044698	ref|Mus musculus zinc finger protein 2 (Zfp2), transcript variant 4, mRNA [NM_001044698]	6,88578360156026	0,0222015449094251	0,0397533692094783	0,119578750365139	0,137130574665192	-0,0175518243000532	0,137698985775794	0,137698985775794	0,137698985775794	0,137698985775794	0,194735773209147	0,866864227289218	0,764181917240253	0,370209377522362	0,305316465547311	0,925321432498277	0,999944286841132	0,999559715005898	0,532887247226564	0,505976263699435	0,999960497531536
1	123	522	CCAGCCTCTCATGGAATACTGCACTTAAAAACAGTCAGTCCACATCTCTCATGGTGTTGA	A_51_P462870	Mkl2	NM_181860	ref|Mus musculus MKL/myocardin-like 2 (Mkl2), transcript variant 2, mRNA [NM_181860]	5,44553449293946	0,045541705125137	-0,0554941776816591	0,126815147273377	0,0257792644665811	0,101035882806796	0,125457560428775	0,125457560428775	0,125457560428775	0,125457560428775	0,177423783460616	0,710323188590838	0,651056435801151	0,305358622008827	0,83332436120017	0,560889594041805	0,999944286841132	0,999559715005898	0,468290159475313	0,914804661091563	0,999960497531536
1	126	1495	TAATTACGCTGGACAAAGGCTCACCTATCATTGTACCAGTGCTCATCTGACTGATCCAAA	A_51_P390377	Rcor3	NM_144814	ref|Mus musculus REST corepressor 3 (Rcor3), transcript variant 1, mRNA [NM_144814]	7,62962558261644	-0,0421690113031268	0,105070738147296	-0,0381958837873375	0,109043865663085	-0,147239749450423	0,115193825070258	0,115193825070258	0,115193825070258	0,115193825070258	0,162908669715992	0,71238898168267	0,361622200645826	0,738382969697349	0,344053218700736	0,365939346443707	0,999944286841132	0,999559715005898	0,836106724853444	0,543957867075271	0,999960497531536
1	131	527	GGGCCTGCTCCTCCCCTCCTAGCCCCAGCGAATGGGAGGTCTGTAGGGTTGGCCCTGTAA	A_55_P1958133	Zfp692	AK080545	gb|Mus musculus 7 days neonate cerebellum cDNA, RIKEN full-length enriched library, clone:A730082L10 product:hypothetical protein, full insert sequence. [AK080545]	9,32263473794142	0,140471220815417	-0,0807495521729678	0,0390344990083094	-0,182186273980076	0,221220772988385	0,153315466849538	0,153315466849538	0,153315466849538	0,153315466849538	0,21682081254018	0,337951227826977	0,579472827746985	0,788315738784531	0,216705509606338	0,286969669481956	0,999944286841132	0,999559715005898	0,869790439180009	0,406214515762256	0,999960497531536
1	132	0	TCGCGTGTCCTCCCCGCTCCTGTCCCGGGTACCTAGCTGTCGCGTTCCGGCGCGGAGGTT	A_30_P01020514	chr17:39983902-39985688_F	chr17:39983902-39985688_F	lincRNA:chr17:39983902-39985688 forward strand	13,2741194753028	0,0686254165401863	0,0802825919572996	0,218727352728578	0,230384528145692	-0,0116571754171133	0,119556781559097	0,119556781559097	0,119556781559097	0,119556781559097	0,169078821954553	0,561192135187844	0,497167804320179	0,071938662940178	0,0588727885290339	0,944175239264301	0,999944286841132	0,999559715005898	0,164690970906828	0,167497847347137	0,999960497531536
1	134	1928	ACTTCACATTGTTTCTTTGCAGGTCGCACAGCATTTAAATCTGCGCCCGCAATGCACAAT	A_55_P2333126	Mgea5	AK088506	gb|Mus musculus 2 days neonate thymus thymic cells cDNA, RIKEN full-length enriched library, clone:E430019C04 product:unclassifiable, full insert sequence. [AK088506]	7,40955909123204	-0,0271676986956741	-0,0326430034609109	0,370007049542556	0,364531744777319	0,00547530476523672	0,127007681364366	0,127007681364366	0,127007681364366	0,127007681364366	0,179615985511046	0,826243352571522	0,792004334300682	0,00561716158049637	0,00626011770555895	0,975031700203046	0,999944286841132	0,999559715005898	0,0234930198843019	0,0323865644163099	0,999960497531536
1	135	5394	CCTGATTTTCAAGCATGAACTTTTTCCATATTAAGCAATACTTCTGTGATTAAAGTGGCC	A_52_P107769	LOC105244251	XR_866592	ref|PREDICTED: Mus musculus uncharacterized LOC105244251 (LOC105244251), transcript variant X2, ncRNA [XR_866592]	6,96861347896286	-0,193927355557108	-0,143324941798596	-0,488759005987879	-0,438156592229368	-0,0506024137585115	0,124469031596813	0,124469031596813	0,124469031596813	0,124469031596813	0,176025792579659	0,119611236907484	0,245001338417954	0,000405467016045504	0,00120169492858436	0,768850162553515	0,996704154282302	0,999559715005898	0,00294335347344524	0,00898753133216475	0,999960497531536
1	136	2204	TTGTTTACTGTTTGGAAGTCGTTTTACTCGATAGCAGCCTCCATATACTTTGGGGGGATC	A_55_P2504051	Bcl2l11	NM_001284410	ref|Mus musculus BCL2-like 11 (apoptosis facilitator) (Bcl2l11), transcript variant 4, mRNA [NM_001284410]	6,32233425717611	0,00764570540498877	-0,0510853566809395	0,443860467400093	0,385129405314165	0,0587310620859283	0,103006731714027	0,103006731714027	0,103006731714027	0,103006731714027	0,145673517005704	0,941775477123618	0,626326552867932	0,000225090767764369	0,000982943950559636	0,692006728904031	0,999944286841132	0,999559715005898	0,00183379472560533	0,0077092002650144	0,999960497531536
1	137	874	CGAATACTGAAAATGCATTCTATTAGTCTAGAGATGTTGACTTTCTTTTCCTAGCCCTTT	A_55_P2742760	0610030E20Rik	BC054353	gb|Mus musculus cDNA clone IMAGE:3962411, partial cds. [BC054353]	9,08465151343864	0,081285428252901	0,224310425046975	-0,0928229989153078	0,0502019978787658	-0,143024996794074	0,234017924753481	0,234017924753481	0,234017924753481	0,234017924753481	0,330951323024779	0,70418993293989	0,299208703343354	0,664742439134123	0,814449242190879	0,636915989047688	0,999944286841132	0,999559715005898	0,78370098019426	0,904084854998513	0,999960497531536
1	139	756	TGTTGGTCGTTGGTTCCAGAAAATTCTCCTTGGCCCTCACTCAGCCCTTCTCCTAGCTCA	A_66_P138501	XR_107734	XR_107734	gb|PREDICTED: Mus musculus predicted gene 13842 (Gm13842), misc_RNA [XR_107734]	5,962287608916	-0,0773409723074705	-0,0198414330846157	-0,0391493504363707	0,0183501887864841	-0,0574995392228548	0,0811879645045584	0,0811879645045584	0,0811879645045584	0,0811879645045584	0,114817120503812	0,384535430598995	0,822261811525217	0,658054161684058	0,835409794035378	0,645809372299524	0,999944286841132	0,999559715005898	0,779150356892933	0,916077852364549	0,999960497531536
1	140	2157	CCTGCTTGGGCCACCCCGGTCCTTGCACACAACTTTGACAAACTCCATGGAAGTAAAAAA	A_55_P1983368	Sh3d21	NM_001162533	ref|Mus musculus SH3 domain containing 21 (Sh3d21), transcript variant 1, mRNA [NM_001162533]	6,81619285768163	-0,0553028212706455	0,0571713421493341	0,509904394875397	0,622378558295376	-0,11247416341998	0,105221933586141	0,105221933586141	0,105221933586141	0,105221933586141	0,148806285536642	0,604166055214958	0,592070479801744	5,18440485806445e-05	3,17897273063256e-06	0,457202033460931	0,999944286841132	0,999559715005898	0,000549032463343986	7,9240046954508e-05	0,999960497531536
1	142	225	TGATTATGGAAGATTCCCACAAGAGTAACACGACAGAGACTGCATCTCAGCCTGGTTCAA	A_55_P2721419	Atf1	NM_007497	ref|Mus musculus activating transcription factor 1 (Atf1), mRNA [NM_007497]	7,52138771223592	-0,0958464825675875	-0,0332346647061037	0,117462377427487	0,180074195288971	-0,0626118178614838	0,100636914482817	0,100636914482817	0,100636914482817	0,100636914482817	0,142322089336981	0,355403170272688	0,746828837445584	0,259355295534241	0,0888535918256395	0,667408775335958	0,999944286841132	0,999559715005898	0,417132108581345	0,222579621934275	0,999960497531536
1	144	417	AAATTGAGCTACTTGGGAGCTATGATCCATAGAAACAGCTCATCATTGAAGATCCCTATT	A_55_P2186615	Acp1	NM_001110239	ref|Mus musculus acid phosphatase 1, soluble (Acp1), transcript variant 1, mRNA [NM_001110239]	9,3220362780147	-0,0413164234026997	-0,0333610482290094	-0,0237739703205211	-0,0158185951468308	-0,00795537517369027	0,128782757817252	0,128782757817252	0,128782757817252	0,128782757817252	0,182126322704967	0,741535865209917	0,789921238877571	0,849373443177933	0,899422058720596	0,964145081213338	0,999944286841132	0,999559715005898	0,910210859240327	0,95045440833389	0,999960497531536
1	146	520	AGCAACGGCCTGCTTACCTTACTCCTTTAATCTACGTTATTCTGGAAAGTAACACTTGAA	A_52_P40954	5330426P16Rik	NR_028300	ref|Mus musculus RIKEN cDNA 5330426P16 gene (5330426P16Rik), long non-coding RNA [NR_028300]	5,06805491298652	-0,223843319914323	-0,150397041624512	-0,16073815402939	-0,0872918757395782	-0,0734462782898113	0,0853390269069113	0,0853390269069113	0,0853390269069113	0,0853390269069113	0,120687609251476	0,0201828016896425	0,108359240662275	0,087249324431118	0,343349872737248	0,570738757195785	0,913114862196315	0,999559715005898	0,190053737517234	0,543425454564473	0,999960497531536
1	148	4259	GTCTGCGTGTGTAAGATCTGCTCTAACCAGGCGTAGAATAAATGTGCATGACCATGTTTC	A_55_P2759760	Rrp12	NM_199447	ref|Mus musculus ribosomal RNA processing 12 homolog (S. cerevisiae) (Rrp12), mRNA [NM_199447]	9,18027582387804	-0,338863497698023	-0,194315792995981	-0,486513059086702	-0,34196535438466	-0,144547704702042	0,156210488637164	0,156210488637164	0,156210488637164	0,156210488637164	0,220914991615606	0,0286900785752625	0,195598143943523	0,00263852237936928	0,0273870236526357	0,49090725095421	0,977607569672009	0,999559715005898	0,0129388798860573	0,0966849859984249	0,999960497531536
1	151	353	CTGACTGACTGCTCACGCTTAAAACCTGGAGTGCACTTCACTCACAGCAGTATTTTAGAA	A_51_P408162	Bola3	NM_175277	ref|Mus musculus bolA-like 3 (E. coli) (Bola3), mRNA [NM_175277]	11,8295203793073	-0,0520680477279534	-0,0668080589632414	-0,0394323156215499	-0,0541723268568379	0,014740011235288	0,109200541607402	0,109200541607402	0,109200541607402	0,109200541607402	0,154432886959675	0,635187964527741	0,54326477719895	0,719116234439179	0,621643885549528	0,924177862359773	0,999944286841132	0,999559715005898	0,821983355454049	0,777997237679419	0,999960497531536
1	153	2144	GAGGAGTGCTACAAGTCTGAGGTCACCATGATCTACTTAGCAACACCTTCTCTTGAAAAA	A_55_P2344598	E330037I15Rik	AK087890	gb|Mus musculus 2 days pregnant adult female ovary cDNA, RIKEN full-length enriched library, clone:E330037I15 product:hypothetical Proline-rich region profile containing protein, full insert sequence. [AK087890]	7,08892229317696	-0,0796970615679848	-0,109689879864273	0,585796781386757	0,555803963090469	0,0299928182962885	0,162221178078707	0,162221178078707	0,162221178078707	0,162221178078707	0,229415390143049	0,602692070865304	0,474769390163864	0,000652888370868191	0,00108881511562249	0,889559794946493	0,999944286841132	0,999559715005898	0,00430761238468369	0,00833193859164114	0,999960497531536
1	154	1493	CTGTCTTCCAAGTGCTGGGATTAAAGGCATGCACTACCGCCACCTACAAAAAAGAAAAAA	A_55_P2091756	Nxnl1	NM_145598	ref|Mus musculus nucleoredoxin-like 1 (Nxnl1), mRNA [NM_145598]	6,43959964221066	-0,0400750654399609	-0,141974915429137	0,0811452319446913	-0,0207546180444851	0,101899849989176	0,134657478183411	0,134657478183411	0,134657478183411	0,134657478183411	0,190434431921939	0,757936128119281	0,279975486761748	0,533778327914695	0,87310201272572	0,580279202641502	0,999944286841132	0,999559715005898	0,681584827906577	0,936653239202022	0,999960497531536
1	157	1007	GGTGTATCCAAGCTACATATGTAATGTAGGAGGTTTCATATCTTTCTCATGTTTCAAAGA	A_55_P2728038	Commd8	NM_178599	ref|Mus musculus COMM domain containing 8 (Commd8), mRNA [NM_178599]	8,16417615515643	-0,0776801813578132	0,00580786263964228	0,21418796463661	0,297676008634065	-0,0834880439974555	0,093089067981663	0,093089067981663	0,093089067981663	0,093089067981663	0,131647822448339	0,42653274617366	0,952300605827885	0,0348153962349343	0,00467088877461819	0,544605288097921	0,999944286841132	0,999559715005898	0,0955822668030083	0,0258836206857264	0,999960497531536
1	158	1599	CCCAGCCCCAGACCTCTCAGGTTTCCATGGATAATAAAATCCAATGGCTTGCTTAAAAAA	A_55_P2148519	Teddm2	NM_178243	ref|Mus musculus transmembrane epididymal family member 2 (Teddm2), mRNA [NM_178243]	5,78735666512953	0,0263986178751203	-0,0768318644991925	0,0482160651444268	-0,0550144172298861	0,103230482374313	0,152698987549534	0,152698987549534	0,152698987549534	0,152698987549534	0,215948979153192	0,855351890940755	0,59661550170601	0,739360464453296	0,704326819394971	0,614980700082298	0,999944286841132	0,999559715005898	0,836712306058637	0,834492836476434	0,999960497531536
1	159	2341	GTTCTAGGTCAGTCTGCTTTACAGAGTGAGTTATAGGACTACACAGAGAAATCCAAAAAA	A_55_P1983523	Cd300ld	NM_145437	ref|Mus musculus CD300 molecule-like family member d (Cd300ld), mRNA [NM_145437]	7,2836824119656	-0,281556306731779	-0,154706600619869	0,0189836772903798	0,14583338340229	-0,12684970611191	0,167421815403198	0,167421815403198	0,167421815403198	0,167421815403198	0,236770201980327	0,081896773112736	0,329134443241195	0,903806001069977	0,357136271369725	0,569154678063808	0,991803296830001	0,999559715005898	0,943382818538705	0,557127579384109	0,999960497531536
1	160	1205	CCAGTAATCTCTTCCCAACAGACCATGCCCCAGGACTGAATAAAGTTCATCCTGGTGTTG	A_55_P2029420	2610318N02Rik	NM_183287	ref|Mus musculus RIKEN cDNA 2610318N02 gene (2610318N02Rik), mRNA [NM_183287]	4,99920527078315	-0,00848139182938734	0,122957179635675	0,206700352839348	0,33813892430441	-0,131438571465062	0,112239086053248	0,112239086053248	0,112239086053248	0,112239086053248	0,158730037724864	0,939584240995022	0,277408001914624	0,0735250781235315	0,0052085034261617	0,409337284827308	0,999944286841132	0,999559715005898	0,167290838942344	0,0281696590775873	0,999960497531536
1	161	179	TGGTACTTTGCAGGAGACAAGTGAGGCCTATCTGTTTGGCCTTTTTGAAGATACCTATCT	A_55_P2129219	NAP113071-1	NAP113071-1	Unknown	9,98366496299186	-0,0370224176374858	5,92122155325114e-05	-0,0194932442668421	0,0175883855861763	-0,0370816298530183	0,0811559781750319	0,0811559781750319	0,0811559781750319	0,0811559781750319	0,114771885002785	0,675399170609154	0,999464711292321	0,825282113063554	0,842104727029974	0,766597626780133	0,999944286841132	0,999800978085552	0,893966407620043	0,919156913972793	0,999960497531536
2	4	1407	TATTTTCTCTGCTTATGCTAGTCCCTTGGAATTGAACAATCGGAACTAATAAAACTTAGC	A_51_P403693	Uba5	NM_025692	ref|Mus musculus ubiquitin-like modifier activating enzyme 5 (Uba5), mRNA [NM_025692]	9,46034235029614	-0,0479422431326366	-0,120766314692073	-0,814083904724312	-0,886907976283748	0,0728240715594364	0,137610006678402	0,137610006678402	0,137610006678402	0,137610006678402	0,194609937762849	0,717468753284906	0,365290677824069	1,45124228430596e-06	3,57012069777984e-07	0,697588981515417	0,999944286841132	0,999559715005898	2,9534383152277e-05	1,33059573576655e-05	0,999960497531536
2	12	460	TAAAAGTTCACTTAGACAAAGTACAGCAGAGCAACATGGAACACAAGGTCGAAACTTTTT	A_52_P497388	ENSMUST00000178086	ENSMUST00000178086	ens|predicted gene 4761 [Source:MGI Symbol;Acc:MGI:3648855] [ENSMUST00000178086]	8,85366862928195	0,00581839310465071	-0,33818476005694	0,300906182287553	-0,0430969708740374	0,344003153161591	0,316287107347575	0,316287107347575	0,316287107347575	0,316287107347575	0,447297516814695	0,983723372514877	0,242036665365336	0,29656594674801	0,879913771374053	0,397043287235938	0,99995530508174	0,999559715005898	0,458542915348546	0,939952916218215	0,999960497531536
2	13	629	CCCTCAGGGTCCACATCTTGAGCTTAATAAATGTGCATTCGTTTTTTCCCCCCGAAAAAA	A_55_P2742900	Fxyd7	BC061101	gb|Mus musculus FXYD domain-containing ion transport regulator 7, mRNA (cDNA clone MGC:74220 IMAGE:6531288), complete cds. [BC061101]	5,46539098720705	-0,100560257655268	-0,0974765147959111	-0,0380323823802327	-0,0349486395208753	-0,00308374285935731	0,107401588381032	0,107401588381032	0,107401588381032	0,107401588381032	0,151888782908868	0,356247535960893	0,370950230271747	0,725277202878104	0,746708788625819	0,983905977056263	0,999944286841132	0,999559715005898	0,826633559057166	0,861788479151387	0,999960497531536
2	14	3408	CTAAAGCTGACACAATTTGCATTTCATAAATACATAGTTTACAGAACCATTTGCAGCCTC	A_51_P141274	Sec24d	NM_027135	ref|Mus musculus Sec24 related gene family, member D (S. cerevisiae) (Sec24d), mRNA [NM_027135]	8,80897940044267	0,136246163437116	-0,180327556094914	0,157124677696476	-0,159449041835554	0,31657371953203	0,138501278332995	0,138501278332995	0,138501278332995	0,138501278332995	0,195870386224532	0,310730038650219	0,182927375687312	0,24392877927212	0,23720584780832	0,101352057849192	0,999944286841132	0,999559715005898	0,399952194325969	0,431460171993817	0,999960497531536
2	15	287	AAGTGAGAAATTTTGAAGTACAGCGTGGTGACATTGTGTCATTGGTGTAAGTAACTCAGT	A_55_P1958137	Immp2l	ENSMUST00000140790	ens|IMP2 inner mitochondrial membrane peptidase-like (S. cerevisiae) [Source:MGI Symbol;Acc:MGI:2135611] [ENSMUST00000140790]	9,90412794124838	0,00951106828036963	-0,0349969176059499	0,0276876785978466	-0,0168203072884729	0,0445079858863195	0,11023018806138	0,11023018806138	0,11023018806138	0,11023018806138	0,15588902693934	0,931297815824734	0,751291679682112	0,801941246915355	0,87883809163769	0,775592609796213	0,999944286841132	0,999559715005898	0,878404265580045	0,939579546422393	0,999960497531536
2	17	302	ATGACAAGGCCCTACCTACGTGCAATCACGACCCACCACACAGTGCGCGACACTCCCAGA	A_66_P134652	Gm30455	XR_375442	ref|PREDICTED: Mus musculus predicted gene, 30455 (Gm30455), transcript variant X1, ncRNA [XR_375442]	5,07291195084007	0,0585372505309207	0,0291621300950506	0,0940811227166183	0,0647060022807482	0,0293751204358701	0,111416846428856	0,111416846428856	0,111416846428856	0,111416846428856	0,157567215296529	0,59974525686025	0,793352368583799	0,400994573133099	0,562102197278766	0,851936363118534	0,999944286841132	0,999559715005898	0,562613598776032	0,73314457038541	0,999960497531536
2	19	829	TTAAAGTTACGACAGCAGCTGCTGCTGCAGCCACCTCCCAGGATCCTGAGCAACACCTGA	A_55_P2043996	Cops7a	NM_001164089	ref|Mus musculus COP9 (constitutive photomorphogenic) homolog, subunit 7a (Arabidopsis thaliana) (Cops7a), transcript variant 2, mRNA [NM_001164089]	7,24965310834018	-0,0938128903138367	0,00692124513359982	-0,107625527191016	-0,00689139174357933	-0,100734135447436	0,124281551132062	0,124281551132062	0,124281551132062	0,124281551132062	0,175760655163727	0,442690131054461	0,954574943568465	0,379349667558325	0,954770652525042	0,559027379853686	0,999944286841132	0,999559715005898	0,541792922051858	0,978547263793661	0,999960497531536
2	20	6761	AGTGAAATTGGAACTCCTTTGAGATTCCCGAACAGGATCTGGCATTCTCTTGAAAGCTGA	A_51_P246727	Mlxip	NM_133917	ref|Mus musculus MLX interacting protein (Mlxip), transcript variant 2, mRNA [NM_133917]	6,07541663683773	-0,123282855455162	-0,102884274081045	0,335775763681298	0,356174345055415	-0,020398581374117	0,121980778800577	0,121980778800577	0,121980778800577	0,121980778800577	0,172506871728608	0,307796944383997	0,39325731411145	0,00879982765029405	0,0058192901215384	0,904061538696546	0,999944286841132	0,999559715005898	0,0334089428147957	0,0306157218621043	0,999960497531536
2	25	1893	GCCAGTTATCTGCCTTGAGTATTTTGTAGACTTTCTGAATAAAGTCAAGTTCTCTTTTTC	A_52_P608322	Maff	NM_010755	ref|Mus musculus v-maf musculoaponeurotic fibrosarcoma oncogene family, protein F (avian) (Maff), transcript variant 1, mRNA [NM_010755]	6,55969288525219	0,0857368406786563	-0,104556943703349	1,40062447007683	1,21033068569482	0,190293784382005	0,356755845215002	0,356755845215002	0,356755845215002	0,356755845215002	0,504528954758933	0,78927513644104	0,744571515253303	0,000160015382128087	0,00076542606370283	0,675212436920435	0,999944286841132	0,999559715005898	0,00138553824557505	0,0063577711682323	0,999960497531536
2	26	91	TAGTGGAATTTATGGATGACACCAGCCGCTCTATCATCCGAAATGTCAAAGGTCCCGTAA	A_55_P2055881	ENSMUST00000084281	ENSMUST00000084281	ens|predicted gene 16020 [Source:MGI Symbol;Acc:MGI:3801865] [ENSMUST00000084281]	13,4552274513975	0,00134393804020938	-0,040017245940497	0,121462984212657	0,0801018002319509	0,0413611839807064	0,0614992005065716	0,0614992005065716	0,0614992005065716	0,0614992005065716	0,0869730034314959	0,985649557486142	0,59328970221125	0,112808062781932	0,289030534074232	0,695916230235969	0,99995530508174	0,999559715005898	0,230014822250745	0,489169695817897	0,999960497531536
2	31	2354	CCTGCCCTAAGAAATGTTTTAACACCTTTTGGTGATGCAGATTTTGGAACAATCTTTTAA	A_55_P1970841	Nr2c2	NM_011630	ref|Mus musculus nuclear receptor subfamily 2, group C, member 2 (Nr2c2), mRNA [NM_011630]	7,11202135755069	-0,00589464097004733	-0,126803184840826	0,319000665364928	0,198092121494149	0,120908543870779	0,148447612783193	0,148447612783193	0,148447612783193	0,148447612783193	0,209936627299901	0,966711310778468	0,37304207918321	0,031053879431115	0,168661560768685	0,546410383674651	0,99995530508174	0,999559715005898	0,0877713890711683	0,345163940055145	0,999960497531536
2	32	437	AAAGAGCAGGAGATGCAAGAGTGCACCACTCAAATCCAGTACCTCAAGCAAGTTCAGCAG	A_66_P140312	Wtap	NM_001113533	ref|Mus musculus Wilms tumour 1-associating protein (Wtap), transcript variant 1, mRNA [NM_001113533]	6,57958312194162	-0,093254226918047	-0,0824388361732593	-0,0367552618751361	-0,0259398711303485	-0,0108153907447877	0,0976905579171028	0,0976905579171028	0,0976905579171028	0,0976905579171028	0,138155311922161	0,357858672517693	0,41548522480517	0,71515519843508	0,796619479605755	0,939396826254903	0,999944286841132	0,999559715005898	0,819594358268304	0,893326690693446	0,999960497531536
2	33	396	GCTGAAGAAGTGTCCTCTGTACCTTTGGGCTGTTTTAATCCATAAAATGAATTTGAAGGC	A_55_P2716771	Asb13	ENSMUST00000156595	ens|ankyrin repeat and SOCS box-containing 13 [Source:MGI Symbol;Acc:MGI:2145525] [ENSMUST00000156595]	6,21175036872168	-0,0795789818458879	-0,133840302889225	-0,0947876960875682	-0,149049017130905	0,0542613210433371	0,151320222650751	0,151320222650751	0,151320222650751	0,151320222650751	0,213999111134009	0,580654899487104	0,355434465648071	0,511060984669642	0,304387408372845	0,789498032583809	0,999944286841132	0,999559715005898	0,66220834891657	0,505026106348004	0,999960497531536
2	37	2459	ATGGGAGGTATAGATTCCTTTTCCTCGCCCTTTCTACAACATTGCTTCTCTCTCGCTTTC	A_55_P2731106	Tob2	AK044623	gb|Mus musculus adult retina cDNA, RIKEN full-length enriched library, clone:A930027O20 product:unclassifiable, full insert sequence. [AK044623]	9,00226146264168	0,231389606563392	0,0657029158998643	0,601056601984594	0,435369911321066	0,165686690663527	0,225521222241659	0,225521222241659	0,225521222241659	0,225521222241659	0,318935171097111	0,268209268046929	0,750568961084159	0,00683312574655907	0,0429285567060206	0,571647105126308	0,999944286841132	0,999559715005898	0,0273991526221196	0,133491675054297	0,999960497531536
2	38	487	TCAGCGAAGATGTGGGACGTATTGTCAAAAAGGTAGGGTCTGTGGAAGGGCTCAGAATCT	A_55_P2730028	Arhgap4	ENSMUST00000149135	ens|Rho GTPase activating protein 4 [Source:MGI Symbol;Acc:MGI:2159577] [ENSMUST00000149135]	6,0442154916065	-0,183312905326766	0,0944364671883351	-0,328223195488198	-0,0504738229730961	-0,277749372515101	0,161097263700755	0,161097263700755	0,161097263700755	0,161097263700755	0,227825935186803	0,233597287110407	0,53530465273543	0,0382307611096866	0,739716826885005	0,202803102400794	0,999944286841132	0,999559715005898	0,102474086429124	0,856931148719324	0,999960497531536
2	40	271	ATACTCGGCGTCGTTCTTTCCTTGTGAGCTATATAGCCAATAAGAAGATTCACACGGGAC	A_66_P101705	Qars	NM_133794	ref|Mus musculus glutaminyl-tRNA synthetase (Qars), transcript variant 1, mRNA [NM_133794]	5,23101982295449	-0,150640825010061	-0,159291345041782	-0,230955179318502	-0,239605699350223	0,00865052003172107	0,211096003793258	0,211096003793258	0,211096003793258	0,211096003793258	0,298534831527187	0,440381379532401	0,414901760206865	0,240474011016061	0,223780159231974	0,974860762369064	0,999944286841132	0,999559715005898	0,395976788731545	0,414573688496199	0,999960497531536
2	41	1545	CCCCCAACCAGTGGGCCCTTTATTTATGACGACTTTATTTATTGTATTAAGATTTAATAG	A_55_P2797255	Zfp36	NM_011756	ref|Mus musculus zinc finger protein 36 (Zfp36), mRNA [NM_011756]	10,4263877271056	0,27050473771013	-0,111874372996382	1,07764501890875	0,69526590820224	0,382379110706513	0,120603680886591	0,120603680886591	0,120603680886591	0,120603680886591	0,170559361181934	0,029504220372874	0,349471324628284	1,26569060771908e-09	3,05604289005789e-06	0,0295711131869829	0,977607569672009	0,999559715005898	8,80742675230772e-08	7,75503533383066e-05	0,999960497531536
2	42	1348	CTATGAGCAGGTGAAGCATGCTGTGCAGATGACAGAGGAAGCCAACTTTGAGAAGACCAA	A_55_P1981336	Sdccag8	NM_029756	ref|Mus musculus serologically defined colon cancer antigen 8 (Sdccag8), mRNA [NM_029756]	5,94269043105947	-0,0289180359600634	-0,0805961850131567	0,0799379571534349	0,0282598081003416	0,0516781490530933	0,153428359904468	0,153428359904468	0,153428359904468	0,153428359904468	0,216980467429559	0,842381992726675	0,580431823955859	0,583509029869484	0,845921560365259	0,801649025332139	0,999944286841132	0,999559715005898	0,720681524711924	0,921065782101565	0,999960497531536
2	43	937	TAACCAGTATGGGCAGGAGGTATATGACACGCCCCCTATGGCAGTCAAAGGCCCCAATGG	A_55_P2739607	Bcar1	NM_009954	ref|Mus musculus breast cancer anti-estrogen resistance 1 (Bcar1), transcript variant 2, mRNA [NM_009954]	5,22837032075967	-0,0341790038591032	-0,0298118653562147	-0,242357704581832	-0,237990566078944	-0,0043671385028885	0,197599968030278	0,197599968030278	0,197599968030278	0,197599968030278	0,279448554712909	0,85155556163913	0,870331972320459	0,191797205260754	0,199664008035387	0,986505941801334	0,999944286841132	0,999559715005898	0,338173086227161	0,385047774156581	0,999960497531536
2	45	1512	AAACCTCAACAACCTTTGTGTTTACCATTACAACTTACTGGTCATGCTAGTGACTGGGTT	A_51_P395293	Ccz1	NM_177682	ref|Mus musculus CCZ1 vacuolar protein trafficking and biogenesis associated (Ccz1), mRNA [NM_177682]	10,4168113431686	-0,0561441097919548	0,0201963050051024	0,0798054462804298	0,156145861077487	-0,0763404147970572	0,0819923468940532	0,0819923468940532	0,0819923468940532	0,0819923468940532	0,11595468898837	0,529132481183804	0,820305887808194	0,372897728656108	0,0877976540163637	0,545006965998609	0,999944286841132	0,999559715005898	0,535536105016078	0,220751605610627	0,999960497531536
2	47	6898	TTCTATGGAGTACACCTACCAGAGACTACCAGTGTAAAGTGATAAATAAAAATACAACCT	A_55_P1963585	Mbd5	NM_029924	ref|Mus musculus methyl-CpG binding domain protein 5 (Mbd5), transcript variant 1, mRNA [NM_029924]	5,90592762985307	-0,0345113380418836	-0,152486186534048	0,289202601654574	0,171227753162409	0,117974848492165	0,172179708703389	0,172179708703389	0,172179708703389	0,172179708703389	0,243498879213782	0,830399910371823	0,347916694200113	0,0814190896164131	0,292953066417651	0,605424916241091	0,999944286841132	0,999559715005898	0,180472790845307	0,493102292141484	0,999960497531536
2	53	3431	CATCTATAGAAGATGACAGGGCGGAAAATTCCAACCAAAAGAGTTTAACTATACCAAATA	A_55_P2487504	Cd84	NM_001252472	ref|Mus musculus CD84 antigen (Cd84), transcript variant 2, mRNA [NM_001252472]	5,56910356269772	-0,0454927490903287	-0,149526151218862	-0,151100474142324	-0,255133876270857	0,104033402128533	0,158161434261209	0,158161434261209	0,158161434261209	0,158161434261209	0,223674045376583	0,760816590291602	0,321294731009448	0,316323672513098	0,0963827569419169	0,623061493705146	0,999944286841132	0,999559715005898	0,479939633431869	0,235652269031472	0,999960497531536
2	54	260	TCGATCTGGCAGGATACCTGTGTCCCACATGGAAGGCCCTCCCATGATGCCAATGATGAG	A_55_P2129477	ENSMUST00000077551	ENSMUST00000077551	ens|predicted pseudogene 4822 [Source:MGI Symbol;Acc:MGI:3643987] [ENSMUST00000077551]	6,58616588386203	-0,0920981423972469	-0,0125724039113999	-0,295691397765192	-0,216165659279345	-0,079525738485847	0,100068627796376	0,100068627796376	0,100068627796376	0,100068627796376	0,1415184105977	0,372222006882552	0,902304765467605	0,00723549647788298	0,042718467767128	0,584035661643064	0,999944286841132	0,999559715005898	0,0286896722637648	0,133055155286797	0,999960497531536
2	55	6662	GGTGAACAGAGCTCATAATGGAAGTGTAAGGTGTGCCGCTGTGTAATATTTCTAATAAAT	A_51_P153982	Specc1	NM_001029936	ref|Mus musculus sperm antigen with calponin homology and coiled-coil domains 1 (Specc1), transcript variant 2, mRNA [NM_001029936]	6,72940014109681	-0,0448560247126348	-0,169295292013341	0,135797215641271	0,0113579483405655	0,124439267300706	0,102675754114266	0,102675754114266	0,102675754114266	0,102675754114266	0,14520544399528	0,668065921701802	0,113716106498821	0,200657218188838	0,91339249915737	0,40264777390284	0,999944286841132	0,999559715005898	0,348959422533286	0,956696278849647	0,999960497531536
2	56	607	TCACAGAAGAAAAGAAGAACATTAAGGCTTTTGCCAGTCTCCAAATGGCCCGTGCCAATG	A_55_P2011235	Rpl13	NM_016738	ref|Mus musculus ribosomal protein L13 (Rpl13), mRNA [NM_016738]	13,722270452271	-0,0112879341653116	0,0500856095539479	-0,153049729381443	-0,0916761856621839	-0,0613735437192595	0,0469056402990906	0,0469056402990906	0,0469056402990906	0,0469056402990906	0,0663345926627679	0,863957738046698	0,449527502161013	0,0268875315982735	0,171770529759521	0,5117351264326	0,999944286841132	0,999559715005898	0,078804621239165	0,3492528021385	0,999960497531536
2	61	450	AAGAAATATGAGGAAAGGAAAAAGAATGCCAAAATCAGCAGCCTCCTGGAGGAGCAGCTC	A_55_P2138436	ENSMUST00000186115	ENSMUST00000186115	ens|predicted gene 29257 [Source:MGI Symbol;Acc:MGI:5579963] [ENSMUST00000186115]	12,6924428230604	0,00252784107122217	-0,0946607369419716	-0,0930569144444053	-0,190245492457599	0,0971885780131938	0,0693262749754737	0,0693262749754737	0,0693262749754737	0,0693262749754737	0,0980421582991214	0,974770752837501	0,242613420702205	0,250477598379287	0,0237077921882366	0,393297911728576	0,99995530508174	0,999559715005898	0,407117512548232	0,087215277054015	0,999960497531536
2	62	73387	ATCAAACTCAGGGGTGAAATCAACCAAGTGGAAACAAGAAGAACTATTCAAAGAATCAAC	A_55_P2726757	Kcnq1ot1	NR_001461	ref|Mus musculus KCNQ1 overlapping transcript 1 (Kcnq1ot1), long non-coding RNA [NR_001461]	10,6320788004003	0,044127948039943	-0,232588805388968	0,205217483385956	-0,0714992700429544	0,276716753428911	0,148517952856632	0,148517952856632	0,148517952856632	0,148517952856632	0,210036103185737	0,755041425837577	0,108566119684513	0,154568296308312	0,613739868268481	0,173914117130436	0,999944286841132	0,999559715005898	0,289628736722206	0,772734439994444	0,999960497531536
2	63	2985	GACCTTTACCTCAGATGTTATTTTGAGAATTGTCACCTCTCTTCCAGGATAGCTAGATTT	A_55_P2721174	Myo1b	ENSMUST00000151525	ens|myosin IB [Source:MGI Symbol;Acc:MGI:107752] [ENSMUST00000151525]	8,51262258042508	0,170764101388059	-0,0839678147820688	0,237118787991989	-0,0176131281781391	0,254731916170128	0,175710741852685	0,175710741852685	0,175710741852685	0,175710741852685	0,248492514182704	0,302890365197486	0,609627471312873	0,156415212028378	0,914497785951301	0,277716160409379	0,999944286841132	0,999559715005898	0,292131531261238	0,957187828299205	0,999960497531536
2	64	940	GTTGAGGCAAATGTATAAGTCATAAGAGTATCCAGAGCTCATATTTTGATCAAATGCTGA	A_55_P2043509	Hnmt	NM_080462	ref|Mus musculus histamine N-methyltransferase (Hnmt), mRNA [NM_080462]	8,52628716840351	-0,233360910988111	-0,10220712550629	-0,468576240508108	-0,337422455026287	-0,131153785481821	0,168342207197286	0,168342207197286	0,168342207197286	0,168342207197286	0,238071832538223	0,147540339077147	0,518962723841021	0,00593230712168599	0,04032338513518	0,558128031025329	0,998343365727777	0,999559715005898	0,0245458622791222	0,127527657024162	0,999960497531536
2	70	692	CAGCGTTGGCGATGAGCCTCGGAAAGTGCTCTTGCGGCTCTATGGGGCAATCTTAAAGAT	A_55_P2080956	Chka	NM_013490	ref|Mus musculus choline kinase alpha (Chka), transcript variant 1, mRNA [NM_013490]	6,49591709517453	-0,0110715701334199	0,114033277219387	-0,315934609242712	-0,190829761889905	-0,125104847352807	0,146753209071087	0,146753209071087	0,146753209071087	0,146753209071087	0,207540378590105	0,936899962287395	0,41782675959479	0,0310066772172822	0,180041038354861	0,528612910084838	0,999944286841132	0,999559715005898	0,0876565194586329	0,360230369590434	0,999960497531536
2	72	0	ACATGTGCATTTACCCATTTATTCAAAACCGTAGACACAGAACATGGAGCCCCTCCCATG	A_30_P01020307	chr15:85298353-85298992_F	chr15:85298353-85298992_F	lincRNA:chr15:85298353-85298992 forward strand	5,85866527014116	-0,042660844190423	-0,0141603156430108	-0,0441694690862029	-0,0156689405387906	-0,0285005285474123	0,129244972876286	0,129244972876286	0,129244972876286	0,129244972876286	0,182779993510187	0,73422207007739	0,910182989647794	0,725218956466177	0,900663955254774	0,872465895777236	0,999944286841132	0,999559715005898	0,826625249999262	0,951040803122987	0,999960497531536
2	73	1399	TGTATATAAGACTATGACCGATTGTATTTCTATAAGGGAGACGATGGCATCTCTGCCGCC	A_51_P144264	Klf2	NM_008452	ref|Mus musculus Kruppel-like factor 2 (lung) (Klf2), mRNA [NM_008452]	8,01334591251819	-0,116134104535088	-0,149625552035701	0,372939375146004	0,339447927645391	0,0334914475006132	0,174932974476388	0,174932974476388	0,174932974476388	0,174932974476388	0,247392585010774	0,479334794947433	0,363636350037039	0,0294423534339406	0,0458174349478994	0,884767698391456	0,999944286841132	0,999559715005898	0,0843948858730236	0,139822713481364	0,999960497531536
2	74	280	ACTGACTACGGAGTCAGCCATGAAGAAAATAGAGGACAACAACACTCTTGTGTTCATTGT	A_55_P2109875	Rpl23a	NM_207523	ref|Mus musculus ribosomal protein L23A (Rpl23a), mRNA [NM_207523]	12,0205728343263	-0,0601545455421064	0,00569132715609477	-0,210862062610564	-0,145016189912363	-0,0658458726982012	0,104094408211102	0,104094408211102	0,104094408211102	0,104094408211102	0,147211723859342	0,569843913637283	0,956986738568144	0,0540898719491187	0,177066341544575	0,659639041961217	0,999944286841132	0,999559715005898	0,13278231220509	0,356601576154098	0,999960497531536
2	76	838	AGCCGCCAGAAGATTGATCCCCTGCTGTACATGACAGAGTGGTTCATGTGTGCTTTTGCC	A_65_P11578	Tbc1d10a	NM_134023	ref|Mus musculus TBC1 domain family, member 10a (Tbc1d10a), mRNA [NM_134023]	5,5877341724282	0,0260253938841704	-0,0884586345771474	-0,0914607655582236	-0,205944794019541	0,114484028461318	0,176645003549881	0,176645003549881	0,176645003549881	0,176645003549881	0,249813759745685	0,874560899316738	0,592506618546607	0,580082438403054	0,218311840597762	0,62412340349269	0,999944286841132	0,999559715005898	0,718200206177293	0,407961326591069	0,999960497531536
2	78	1867	CATTCACTTCTGTCATTGTGATCTTTGCTGTTAGAAAAAGAAATGATGGAAAGATAAGGG	A_52_P206613	Adss	NM_007422	ref|Mus musculus adenylosuccinate synthetase, non muscle (Adss), mRNA [NM_007422]	7,96698939910336	-0,045026417151778	-0,122290195751314	0,153659578519084	0,0763957999195473	0,0772637785995363	0,225641525063509	0,225641525063509	0,225641525063509	0,225641525063509	0,319105304979363	0,827541345210894	0,555227037650218	0,459406328201131	0,71189570252803	0,791562605802082	0,999944286841132	0,999559715005898	0,616781213679467	0,838922384443285	0,999960497531536
2	80	0	CGGCCCGCCCAAGCGGGGAGGCCCGGGCCAAAGCTCTCGGCATCTGCGCCCCAGCCCGGT	A_30_P01024220	chr4:44181997-44249172_F	chr4:44181997-44249172_F	lincRNA:chr4:44181997-44249172 forward strand	6,68897410232036	0,077701530135327	-0,0230594132215565	0,00229890452810544	-0,098462038828778	0,100760943356883	0,118654631429636	0,118654631429636	0,118654631429636	0,118654631429636	0,167802989006173	0,508403284063577	0,843803473738411	0,984322294408112	0,403228934720079	0,543971780604423	0,999944286841132	0,999559715005898	0,991270689105023	0,600359077268046	0,999960497531536
2	81	2803	CACCAGGGAAATACACAGAACTAGCTCAGCAATGTGAGTAGACTCACAGAAAGGACCTTA	A_51_P402160	Zfp750	NM_178763	ref|Mus musculus zinc finger protein 750 (Zfp750), mRNA [NM_178763]	7,37621722225137	0,267980367597698	0,0894792590549134	0,541021790328061	0,362520681785276	0,178501108542784	0,226600181662525	0,226600181662525	0,226600181662525	0,226600181662525	0,32046105014335	0,203509560082559	0,666735354925382	0,0140542109409962	0,0893837447445119	0,544273195726509	0,999944286841132	0,999559715005898	0,0480786801375444	0,223467724861349	0,999960497531536
2	82	1060	GTGTCAGAACTGTCAGTGCCCACTTCAGTGTGAGATTGATGTAAATTGGCTCAAGCACTA	A_66_P128024	Prox2	AK086375	gb|Mus musculus 15 days embryo head cDNA, RIKEN full-length enriched library, clone:D930024H22 product:unclassifiable, full insert sequence. [AK086375]	5,23920049371607	0,239218258814143	0,00120435234113625	0,169135686884998	-0,068878219588008	0,238013906473006	0,144197602789241	0,144197602789241	0,144197602789241	0,144197602789241	0,203926205526233	0,091316570270496	0,993023374625753	0,226130101893128	0,617877817054114	0,228364147656677	0,991803296830001	0,999559715005898	0,37938233519723	0,775496155448708	0,999960497531536
2	83	2169	TGTAGCCTTATGGGGAGTCAGAACCAAAGGGGAAGGTGGATTTCTCCAGGAATTTCTTAT	A_51_P355852	Prkch	NM_008856	ref|Mus musculus protein kinase C, eta (Prkch), mRNA [NM_008856]	5,19440873698147	-0,00114407872500788	-0,0702334333666279	-0,047343817107266	-0,116433171748886	0,06908935464162	0,203778738091871	0,203778738091871	0,203778738091871	0,203778738091871	0,288186655132799	0,995140631079948	0,708874806796003	0,801140042700216	0,536904308843233	0,794946034693561	0,99995530508174	0,999559715005898	0,877994548478077	0,712733868378957	0,999960497531536
2	84	1662	GAAGTCTGCAGAACTATTTGCTCTATGAAGAGGTTTTAAGAATGAATGAGATTCTAGAAC	A_52_P127932	Asb3	NM_023906	ref|Mus musculus ankyrin repeat and SOCS box-containing 3 (Asb3), mRNA [NM_023906]	6,3596988666083	0,0502528519797076	-0,141696671197755	0,0567722798170553	-0,135177243360407	0,191949523177462	0,182540872262781	0,182540872262781	0,182540872262781	0,182540872262781	0,258151777241439	0,767454546431756	0,407164033373228	0,738387279409137	0,428808234861549	0,426950037603715	0,999944286841132	0,999559715005898	0,836106724853444	0,623880259377951	0,999960497531536
2	85	291	TCGTACTGGTGTATCTTCCTCATCGCCAATCGTGAGCTACAATAAAGCCTGCCTTCCTCA	A_66_P123526	4930504D19Rik	AK019668	gb|Mus musculus adult male testis cDNA, RIKEN full-length enriched library, clone:4930504D19 product:unclassifiable, full insert sequence. [AK019668]	6,91613112006624	-0,0447719784246052	-0,0159581555636237	-0,475755258309959	-0,446941435448977	-0,0288138228609816	0,133401087515529	0,133401087515529	0,133401087515529	0,133401087515529	0,188657627199782	0,728619341269708	0,901476761102625	0,000952887513992873	0,00169672047668409	0,874424750791596	0,999944286841132	0,999559715005898	0,00584395392733614	0,011809863989965	0,999960497531536
2	89	927	GCAAGCAGTGTTCCAAAAGTTGTAGGCTCTGCTGTTGGTAGTGGGTCCATCACTAGTAAC	A_66_P131788	Ythdf2	NM_145393	ref|Mus musculus YTH domain family 2 (Ythdf2), mRNA [NM_145393]	6,22138259178366	0,0217190690478972	0,0325211379160075	0,00154462432158642	0,0123466931896967	-0,0108020688681103	0,0964239484073422	0,0964239484073422	0,0964239484073422	0,0964239484073422	0,136364055575227	0,827489010874065	0,744333786005802	0,987628883957128	0,901376758439412	0,938885252996	0,999944286841132	0,999559715005898	0,992871317847035	0,951439398074641	0,999960497531536
2	90	4838	TTAGTGCCCAGCACATTTCAAAAGTAAAGTCTGTTAGTATGTTCTGTGAAGCCATAATCG	A_51_P192179	Dido1	NM_177852	ref|Mus musculus death inducer-obliterator 1 (Dido1), transcript variant 2, mRNA [NM_177852]	7,73890623105334	0,0968868129276226	0,140360361284544	0,154371233310712	0,197844781667634	-0,0434735483569213	0,118892820547039	0,118892820547039	0,118892820547039	0,118892820547039	0,168139839286414	0,411443691096892	0,23741979506989	0,19505933207703	0,100206892819972	0,793199641599116	0,999944286841132	0,999559715005898	0,342118832453581	0,241990816361724	0,999960497531536
2	92	3008	CAGAGCTCTGGTCTGTGTGCTTTCATGTCGCTGCTTTATTAAATCTTGCCTTCTACATTT	A_55_P2844759	Wdr92	NM_178909	ref|Mus musculus WD repeat domain 92 (Wdr92), mRNA [NM_178909]	15,9133669848064	0,0319170281785812	-0,0495095916157382	0,674742552412008	0,593315932617688	0,0814266197943194	0,119836957559809	0,119836957559809	0,119836957559809	0,119836957559809	0,16947505065461	0,786822522579382	0,675155900921566	4,44521064528789e-06	2,75045393753749e-05	0,626202855506813	0,999944286841132	0,999559715005898	7,35482808995279e-05	0,000446777383981393	0,999960497531536
2	93	3642	AGCTCAGATTACAGGTGGTGACTGAAAGAGATGCTCAACAATGGAAAATAGACATTTTCC	A_66_P140682	AK053269	AK053269	gb|Mus musculus 0 day neonate eyeball cDNA, RIKEN full-length enriched library, clone:E130003N16 product:unclassifiable, full insert sequence. [AK053269]	6,21557047139985	-0,0703009580763831	-0,00347381645445832	-0,287758288633952	-0,220931147012028	-0,0668271416219248	0,0976192600160784	0,0976192600160784	0,0976192600160784	0,0976192600160784	0,138054481463564	0,486436598797181	0,97243476425635	0,00768655319459248	0,0354572923687946	0,639043530512791	0,999944286841132	0,999559715005898	0,0300853065640407	0,116237800194646	0,999960497531536
2	95	4403	CAAACCAAAGACCCGGCTTGACTCCTGTTTAACATCAGAGTTGCTCTCTAAATAGTCTTT	A_52_P153700	Phldb2	NM_153412	ref|Mus musculus pleckstrin homology-like domain, family B, member 2 (Phldb2), transcript variant 2, mRNA [NM_153412]	7,99169224602994	-0,0594038052142194	0,17756522970583	-0,15806874633788	0,0789002885821697	-0,236969034920049	0,126327717940603	0,126327717940603	0,126327717940603	0,126327717940603	0,178654372015244	0,630323406023435	0,157451683810103	0,206409014934288	0,523392653040185	0,181269105433023	0,999944286841132	0,999559715005898	0,355789916659729	0,702486174419141	0,999960497531536
2	98	348	TGACTACACTTCCAGTTTTGGCTACCATCGTTTCTTACAAGCTCTTTGTAACAGATGCTT	A_52_P676063	Tmem126b	NM_026734	ref|Mus musculus transmembrane protein 126B (Tmem126b), mRNA [NM_026734]	8,48133804438596	-0,0231763509807585	0,077618565709173	0,100300992167336	0,201095908857267	-0,100794916689932	0,0876236777041638	0,0876236777041638	0,0876236777041638	0,0876236777041638	0,123918593394237	0,803316286619909	0,407107823776268	0,286195828839309	0,0382667594647169	0,446049473088837	0,999944286841132	0,999559715005898	0,44700951264994	0,122796454864501	0,999960497531536
2	99	2762	CTTATAGTTGGGGATATCTCAAACTCAAAGGCTGTGTCTTTATACCAGGGATGTGTTTAC	A_66_P105238	Ctage5	NM_146034	ref|Mus musculus CTAGE family, member 5 (Ctage5), transcript variant 1, mRNA [NM_146034]	12,7221487376604	0,0420237384635183	0,132341238212408	0,516648632580525	0,606966132329415	-0,09031749974889	0,0873580305705172	0,0873580305705172	0,0873580305705172	0,0873580305705172	0,123542911615029	0,651325059851092	0,161878638862297	6,66021084196121e-06	5,3777806516334e-07	0,493339606968225	0,999944286841132	0,999559715005898	0,00010228016891267	1,85482347618112e-05	0,999960497531536
2	100	264	AACTACTTCATTGGCAACGGCGCAGGAGGCCTGACATTGGGAGTGCGCACTCACAGCTAT	A_55_P1962483	ENSMUST00000132879	ENSMUST00000132879	ens|predicted pseudogene 4943 [Source:MGI Symbol;Acc:MGI:3645174] [ENSMUST00000132879]	9,76707165083968	0,00811138556749746	-0,060287535648909	-0,116557468188537	-0,184956389404944	0,0683989212164064	0,0841331862492492	0,0841331862492492	0,0841331862492492	0,0841331862492492	0,11898229303935	0,92853074459523	0,506807068872124	0,2045566447016	0,0490460445101539	0,593782977115701	0,999944286841132	0,999559715005898	0,353598874740607	0,146792042490572	0,999960497531536
2	101	2058	AATTGAAGCCATCACGAGCTCAGGACAGATGAGCTCTTTCATACGTCTGAAGCAGTTCTT	A_55_P2722794	Gle1	NM_028923	ref|Mus musculus GLE1 RNA export mediator (yeast) (Gle1), mRNA [NM_028923]	7,37757814932979	0,00327876678644667	0,0565578151256156	-0,0748262873320362	-0,0215472389928673	-0,053279048339169	0,0722644827304122	0,0722644827304122	0,0722644827304122	0,0722644827304122	0,102197411555225	0,968087104322742	0,492121015609397	0,365088511722038	0,792746477207074	0,6464085268358	0,99995530508174	0,999559715005898	0,528087130287662	0,891014495560285	0,999960497531536
2	102	2241	ATGTGTAAATAAATAATAGATAGGGAGGTAGACACTCCTTGATTCACTGAGCTGTACTCT	A_66_P113787	1300017J02Rik	ENSMUST00000150524	ens|RIKEN cDNA 1300017J02 gene [Source:MGI Symbol;Acc:MGI:1919025] [ENSMUST00000150524]	6,28929250013424	-0,00645441986740547	0,101193891086291	-0,28260218376228	-0,174953872808583	-0,107648310953697	0,0901841986354192	0,0901841986354192	0,0901841986354192	0,0901841986354192	0,127539716821959	0,945781571983548	0,291589486922748	0,00580593913933115	0,0740850763079965	0,425422283045595	0,999944286841132	0,999559715005898	0,0241358188739822	0,196238266120199	0,999960497531536
2	104	491	TGCCAAGGAAGCAAAAAAGGCTAAGCAGGCATCAAAGAAGACAGCAATGGCTGCTGCCAA	A_55_P2004333	Rpl24	NM_024218	ref|Mus musculus ribosomal protein L24 (Rpl24), mRNA [NM_024218]	12,5722358545134	0,0758093688980388	0,0115329748389392	-0,0678832214288541	-0,132159615487954	0,0642763940590996	0,134617478262961	0,134617478262961	0,134617478262961	0,134617478262961	0,190377863491945	0,560730846758512	0,929248034392576	0,602176534791674	0,313718612893979	0,726695906977198	0,999944286841132	0,999559715005898	0,735390732344581	0,514422449086117	0,999960497531536
2	105	4546	GAGATCTGTCTCTTCTGGAGTACTTGATGACAGCTACAGTGTACTTATATACAATAAATA	A_55_P2721935	Bcl7a	ENSMUST00000117971	ens|B cell CLL/lymphoma 7A [Source:MGI Symbol;Acc:MGI:1924295] [ENSMUST00000117971]	9,43081817256012	-0,0397396591812864	-0,145524080512041	0,392667794176115	0,286883372845359	0,105784421330755	0,208490307460566	0,208490307460566	0,208490307460566	0,208490307460566	0,29484982043407	0,835991674164266	0,450729982982113	0,0489333904275118	0,143236709725688	0,69708451256558	0,999944286841132	0,999559715005898	0,123283907751607	0,308837902088285	0,999960497531536
2	107	1323	GTACACGTGTGAGTGCGGTATATAGTTTGGAGTGGAGAAAATTATTCTTCAGCTTTCCCA	A_52_P529486	Wdr77	NM_027432	ref|Mus musculus WD repeat domain 77 (Wdr77), mRNA [NM_027432]	7,75943358043695	-0,21982400069296	0,0101981206297657	-0,412379954650527	-0,182357833327801	-0,230022121322726	0,0977885741254555	0,0977885741254555	0,0977885741254555	0,0977885741254555	0,138293927773346	0,0365332825655281	0,919309628458318	0,000329091842472116	0,0789027738899349	0,114879183031344	0,988086345110535	0,999559715005898	0,00249478874586122	0,205173318520139	0,999960497531536
2	108	156	ACCAAGAGGGCTGGAGAACTCACTGAGTGTGTGATCACCATCATGCAGAACCCACAACAG	A_55_P2038831	ENSMUST00000072050	ENSMUST00000072050	ens|predicted gene 5321 [Source:MGI Symbol;Acc:MGI:3645266] [ENSMUST00000072050]	12,7310536240398	-0,0175458288302348	-0,0107471479994317	-0,0324301876149082	-0,0256315067841051	-0,00679868083080315	0,0556368172545931	0,0556368172545931	0,0556368172545931	0,0556368172545931	0,0786823415287191	0,804953565193898	0,87972901935087	0,648556650929276	0,718476365799741	0,946026776492433	0,999944286841132	0,999559715005898	0,772231011159029	0,842700683457768	0,999960497531536
2	110	266	GAGGCTCCACCCTTTCCATGTCATCCGTATCAACATGATGTTGTCTTGTGCTGGGTCCAA	A_66_P133413	ENSMUST00000098432	ENSMUST00000098432	ens|ribosomal protein L10, pseudogene 2 [Source:MGI Symbol;Acc:MGI:3648679] [ENSMUST00000098432]	14,607038769707	-0,0404530113242902	-0,0637531004527432	-0,219289158089193	-0,242589247217646	0,0233000891284529	0,045534197109677	0,045534197109677	0,045534197109677	0,045534197109677	0,0643950791042749	0,535874758719063	0,331905782317717	0,00218574490038552	0,000869643712894854	0,80032775040025	0,999944286841132	0,999559715005898	0,0111694950245174	0,00702258980122798	0,999960497531536
2	111	3222	GAGAAGTGTATTTCTACGTTGCTTATATCTGATCACTTTTGTATTTGTTGATTTAAAGCC	A_66_P119174	Cmtm6	NM_026036	ref|Mus musculus CKLF-like MARVEL transmembrane domain containing 6 (Cmtm6), mRNA [NM_026036]	11,1478112599385	-0,254201472684096	0,189593214560981	-0,945344750331129	-0,501550063086052	-0,443794687245077	0,183787723951598	0,183787723951598	0,183787723951598	0,183787723951598	0,259915091810032	0,145118389683913	0,27280014150949	7,28379061312351e-06	0,00643537201550957	0,0750772826934261	0,998343365727777	0,999559715005898	0,000109960547442527	0,0330691808043808	0,999960497531536
2	112	2644	TGGACAGTCTCGACGCCCGCCTCTCCCCACCTGCTGGTCTCTTCACCTCCGCTAGAAGCT	A_66_P115018	Stat5a	NM_011488	ref|Mus musculus signal transducer and activator of transcription 5A (Stat5a), transcript variant 1, mRNA [NM_011488]	9,77462015225638	0,0254130133450214	-0,0850506481197701	0,109049150026902	-0,00141451143788984	0,110463661464792	0,117387392322383	0,117387392322383	0,117387392322383	0,117387392322383	0,166010842273926	0,82663969497992	0,465695053525115	0,351210495126661	0,99026908390022	0,502532289951246	0,999944286841132	0,999559715005898	0,514765818675855	0,995222664017518	0,999960497531536
2	114	2785	CCTTTCGTTCGAGCCAGTATCTTTGTTCCCGTTTGTAATAAAGCTTCTGTTTTAAGAGCT	A_55_P1953650	Zdhhc18	NM_001017968	ref|Mus musculus zinc finger, DHHC domain containing 18 (Zdhhc18), mRNA [NM_001017968]	11,3430660791896	-0,105923753833508	0,0154222219766407	-0,47934903588791	-0,358003060077762	-0,121345975810149	0,0715096080917019	0,0715096080917019	0,0715096080917019	0,0715096080917019	0,10112985760327	0,20055810020672	0,849836736457659	2,88716441838539e-06	0,000148742117888589	0,2971716356382	0,999944286841132	0,999559715005898	5,17077214635899e-05	0,00173409168067233	0,999960497531536
2	115	4144	ATAACTGTCCTACCGCACAGTATTATAGTATCTTTTGCACAATTTGCAGTAAATAAAAGC	A_66_P126535	Alg13	NR_037145	ref|Mus musculus asparagine-linked glycosylation 13 (Alg13), transcript variant 2, non-coding RNA [NR_037145]	6,13955203629186	0,156529248675977	0,0309090681012334	0,203538147842476	0,0779179672677328	0,125620180574743	0,116517213045666	0,116517213045666	0,116517213045666	0,116517213045666	0,164780222939097	0,182166848997389	0,788763204630564	0,0863740655682909	0,501034207480166	0,443642758739151	0,999944286841132	0,999559715005898	0,188608433933995	0,684754159936049	0,999960497531536
2	118	115	TCTCCAAGATACGAGTGGTTCGCAAATCTATCGCCCAAGTCCTCACTGTTATTAGCCAAA	A_66_P108822	ENSMUST00000092020	ENSMUST00000092020	ens|predicted gene 8444 [Source:MGI Symbol;Acc:MGI:3645809] [ENSMUST00000092020]	12,694394921592	-0,00132896132362603	-0,044757487147006	-0,0510412863306584	-0,0944698121540384	0,04342852582338	0,042187472194994	0,042187472194994	0,042187472194994	0,042187472194994	0,0596620953403984	0,983250169200139	0,48166180225607	0,422980868781572	0,143942631063083	0,628379415425021	0,99995530508174	0,999559715005898	0,583022376700319	0,309712233400889	0,999960497531536
2	119	1360	CTTGGCTTGTTCAACCAAGTAGTGAATACTGACAACTTCACTCACTATCAATAATAAATC	A_55_P1998411	Chchd3	NM_025336	ref|Mus musculus coiled-coil-helix-coiled-coil-helix domain containing 3 (Chchd3), mRNA [NM_025336]	11,0056479120964	0,0310613204023156	0,0812268872774524	0,15602797590628	0,206193542781417	-0,0501655668751368	0,0963318932275355	0,0963318932275355	0,0963318932275355	0,0963318932275355	0,136233869891458	0,755247068948274	0,417532629586777	0,125652660368792	0,0464448453425602	0,72191956444264	0,999944286841132	0,999559715005898	0,248469232421704	0,141301686485091	0,999960497531536
2	122	631	GGAGATGCAGCTGAAGGAAGCCAAGCACATCGCTGAGGACTCAGACCGCAAATATGAGGA	A_55_P2121408	Tpm2	NM_001277875	ref|Mus musculus tropomyosin 2, beta (Tpm2), transcript variant Tpm2.3, mRNA [NM_001277875]	7,18397189658451	0,136649653068235	0,650350038822047	0,152736136600806	0,666436522354618	-0,513700385753812	0,255450153923991	0,255450153923991	0,255450153923991	0,255450153923991	0,361261072189603	0,55769712403191	0,0089414535796237	0,512639074461517	0,0075678013152202	0,126508275763198	0,999944286841132	0,999559715005898	0,663448864662479	0,0372799994842639	0,999960497531536
2	123	2807	TGTTTCCATGTTGCTGCAGTGATCTGGAATGTGCTTTACTAAGACAAATATTACAGAACC	A_55_P2141786	Pard6g	NM_053117	ref|Mus musculus par-6 family cell polarity regulator gamma (Pard6g), mRNA [NM_053117]	6,0148335711485	0,0449547056937929	0,0116176172007201	0,239028936223151	0,205691847730078	0,0333370884930728	0,136886184958908	0,136886184958908	0,136886184958908	0,136886184958908	0,193586299270399	0,733201489304971	0,929729998797337	0,0784573147631035	0,12702661514025	0,858024443954828	0,999944286841132	0,999559715005898	0,175362434779163	0,284946120144613	0,999960497531536
2	124	412	TCAAAACACCACGTGGAGCTATTTAATCTGTTATGCCATATTTTCAGTAAACCTGAAAAC	A_55_P2169721	Rps17	NM_009092	ref|Mus musculus ribosomal protein S17 (Rps17), mRNA [NM_009092]	13,4464730912219	-0,0076567307043689	0,0282001353243331	-0,0400214656975777	-0,00416459966887572	-0,035856866028702	0,0300881341360012	0,0300881341360012	0,0300881341360012	0,0300881341360012	0,0425510473616338	0,894282850354308	0,625288051204091	0,489275878034958	0,94237288590031	0,66045315417378	0,999944286841132	0,999559715005898	0,643307618804906	0,972132412621788	0,999960497531536
2	125	1129	CTGTTTTGAGGTCTCAACATCATGGTTTTCAATTAATTTGGGGGGAAAATATCTTGAGAA	A_55_P2067308	ENSMUST00000191852	ENSMUST00000191852	ens|cDNA sequence BC085271 [Source:MGI Symbol;Acc:MGI:3612444] [ENSMUST00000191852]	10,8014286758679	-0,0378941622390858	0,00197422731644181	-0,324146757080472	-0,284278367524944	-0,0398683895555276	0,0816372555882512	0,0816372555882512	0,0816372555882512	0,0816372555882512	0,115452514047824	0,669456273195381	0,982224419169919	0,00103824874659811	0,00327677186908893	0,750606624750893	0,999944286841132	0,999559715005898	0,00627244964002897	0,0196330957705067	0,999960497531536
2	126	2694	GTGGTCAGGAGGATTGCTGGATGTGCTCGGGTGCTCAATAAATGTTGATTCTTGTCATTA	A_55_P2493828	Hps1	NM_019424	ref|Mus musculus Hermansky-Pudlak syndrome 1 homolog (human) (Hps1), mRNA [NM_019424]	9,04523133531848	0,0103600646013753	0,090284538767559	0,107260123896953	0,187184598063137	-0,0799244741661838	0,0988527098575036	0,0988527098575036	0,0988527098575036	0,0988527098575036	0,139798842957814	0,918688724478767	0,37726822245077	0,295694569431633	0,0739043404860605	0,578716329168673	0,999944286841132	0,999559715005898	0,457460316684963	0,196009715347694	0,999960497531536
2	130	1961	CTTGTTACTTAATGGGCTATTTGAAGGTCTGTTTTCTGTCTCTCTGACCACAAGAAAAAA	A_55_P2727993	Tle4	AK017548	gb|Mus musculus 8 days embryo whole body cDNA, RIKEN full-length enriched library, clone:5730411M05 product:TRANSDUCIN-LIKE ENHANCER PROTEIN 4 homolog [Homo sapiens], full insert sequence. [AK017548]	6,47804622354577	-0,0760960908406769	-0,195023816281594	0,160478287601401	0,0415505621604835	0,118927725440917	0,138239813982527	0,138239813982527	0,138239813982527	0,138239813982527	0,195500619794024	0,567992696249334	0,150311664418273	0,233540702236695	0,754670172063492	0,52831145689264	0,999944286841132	0,999559715005898	0,3880412197659	0,86666415969179	0,999960497531536
2	133	2340	CTGGGAAGCGCCGACTCCTGCATCTCAAAAGACAGACTTAGACTCAACTGCAGTCTGCAC	A_52_P573543	Pde4c	NM_201607	ref|Mus musculus phosphodiesterase 4C, cAMP specific (Pde4c), mRNA [NM_201607]	6,22737347065518	-0,0200658465980208	-0,0970277932524626	0,394292315517591	0,317330368863149	0,0769619466544418	0,0989586494504789	0,0989586494504789	0,0989586494504789	0,0989586494504789	0,139948664166992	0,843428045101419	0,343622425925321	0,000578347470747586	0,00403761813787008	0,593084940880107	0,999944286841132	0,999559715005898	0,00391340156136901	0,0230828400218285	0,999960497531536
2	135	766	ATAGTGCCTTGATTCTTGTGCACCAGGGAATATTGGAAGACTCTGTGATCATGGGTTACA	A_51_P143805	Tmem42	NM_025339	ref|Mus musculus transmembrane protein 42 (Tmem42), transcript variant 1, mRNA [NM_025339]	9,83608126008956	-0,0406695613742531	0,0352708743986323	0,0261164530705447	0,10205688884343	-0,0759404357728855	0,104696392856295	0,104696392856295	0,104696392856295	0,104696392856295	0,148063058708914	0,701591479497454	0,739566771361511	0,805475278407878	0,33991125070346	0,613289968487373	0,999944286841132	0,999559715005898	0,880638081183836	0,53977349082113	0,999960497531536
2	137	442	TTGAGGTTGAAGTCACCATTGCAGATGCCTAAGACAACTGAATAAATCGTCTTAATGGTC	A_55_P2121543	Rps20	NM_026147	ref|Mus musculus ribosomal protein S20 (Rps20), mRNA [NM_026147]	14,7830521695274	0,048586585090133	0,0182857982456106	-0,0239769719247676	-0,05427775876929	0,0303007868445224	0,0875946446751238	0,0875946446751238	0,0875946446751238	0,0875946446751238	0,123877534490812	0,602249496286483	0,844145829416682	0,796630942679067	0,560679434309544	0,81784284521137	0,999944286841132	0,999559715005898	0,875042744085914	0,73200347702083	0,999960497531536
2	138	1665	CAGTTACATGTTTATCTTCATGGTTGCTATCCCTTCCCCAAATCTTTATTGCAGATGGCG	A_55_P2576195	AK090142	AK090142	gb|Mus musculus 13 days embryo spinal cord cDNA, RIKEN full-length enriched library, clone:G630005B13 product:unclassifiable, full insert sequence. [AK090142]	5,24908201035941	-0,0772691783530268	-0,0206433835165987	-0,0373203071362864	0,0193054877001417	-0,0566257948364282	0,0828299049995668	0,0828299049995668	0,0828299049995668	0,0828299049995668	0,117139175020462	0,391243933188887	0,817629032992673	0,677122779436398	0,82924907368423	0,655143783575314	0,999944286841132	0,999559715005898	0,792805091110332	0,912843556806308	0,999960497531536
2	141	424	ACACCAAGACCACTGGCCGCAGGGGCCGAACTGTGGGTGTATCCAAGAAGAAATGAGTCT	A_51_P287677	Rps18	NM_011296	ref|Mus musculus ribosomal protein S18 (Rps18), mRNA [NM_011296]	15,6636150455541	0,0146696017926171	-0,055845630784809	-0,0911745624309592	-0,161689795008385	0,0705152325774261	0,0551201322220635	0,0551201322220635	0,0551201322220635	0,0551201322220635	0,0779516385482404	0,835677213120988	0,432329836709256	0,20429285986321	0,0291536889704048	0,482722172150849	0,999944286841132	0,999559715005898	0,353330172219853	0,10154010987724	0,999960497531536
2	142	518	GGAGGCAGCCCTGAAGTACATGATCATCTTGTTTACTCACAAAGAAGACCTTGAGGATCA	A_51_P377948	Gimap9	NM_174960	ref|Mus musculus GTPase, IMAP family member 9 (Gimap9), mRNA [NM_174960]	7,15746243368053	0,000252020992498991	0,0488301235227615	-0,494565798245215	-0,445987695714953	-0,0485781025302625	0,123981668278585	0,123981668278585	0,123981668278585	0,123981668278585	0,175336556765218	0,998341712405748	0,68764557157087	0,000345324659945561	0,000986352526219424	0,77713625097076	0,99995530508174	0,999559715005898	0,00259707859228971	0,00773334387337277	0,999960497531536
2	144	1745	AGGCCTTTTCTCTGTGGGATCAGGATCAGAGAGAAAAACAAGTGGGGGTGGATGACCACT	A_51_P149623	Gabrd	NM_008072	ref|Mus musculus gamma-aminobutyric acid (GABA) A receptor, subunit delta (Gabrd), mRNA [NM_008072]	5,1367077293427	-0,0882825130425058	-0,0948423381023913	0,465863922318133	0,459304097258247	0,0065598250598855	0,105297604500396	0,105297604500396	0,105297604500396	0,105297604500396	0,148913300369858	0,410058315162986	0,376639497646186	0,000156970868967998	0,000184874234050989	0,965245545986423	0,999944286841132	0,999559715005898	0,00136448229983535	0,00204640613424875	0,999960497531536
2	146	793	ATTCTTGAGAACTCCAAAGAGCTTCTGTTAAATGTAGGTTACAAAATAAACCAGGGGTGG	A_55_P2728946	Tmem57	ENSMUST00000136113	ens|transmembrane protein 57 [Source:MGI Symbol;Acc:MGI:1913396] [ENSMUST00000136113]	5,97006079916135	-0,0186670396475463	-0,105009997720109	0,128168584554949	0,0418256264823862	0,0863429580725628	0,106920079990641	0,106920079990641	0,106920079990641	0,106920079990641	0,15120782721278	0,862460690127844	0,334071559859948	0,240473821092761	0,698229183219218	0,572065071614096	0,999944286841132	0,999559715005898	0,395976788731545	0,830361030967143	0,999960497531536
2	147	1922	TAGATAAAATGAGACAGTAGTCCTGTCTGTAGTCATGCTATAAAATTGTGATGCTACCAT	A_55_P2612988	Mtm1	ENSMUST00000151415	ens|X-linked myotubular myopathy gene 1 [Source:MGI Symbol;Acc:MGI:1099452] [ENSMUST00000151415]	5,69779341590946	0,0774327042563314	-0,0605134203191291	0,310276780204184	0,172330655628723	0,137946124575461	0,100433035351518	0,100433035351518	0,100433035351518	0,100433035351518	0,142033760704413	0,453311572379393	0,556999965157218	0,00521276604904838	0,10216593204399	0,346372437200718	0,999944286841132	0,999559715005898	0,0221482463979364	0,245436465594418	0,999960497531536
2	148	1998	AACCACCCTTCCTAGTTTCCCTAGAGTCAGTGAGTAGAATCTACGGGGAAATCTTAGTAT	A_51_P188023	Slc39a9	AK014732	gb|Mus musculus 0 day neonate head cDNA, RIKEN full-length enriched library, clone:4833420C05 product:hypothetical DNA/RNA polymerases structure containing protein, full insert sequence. [AK014732]	5,2830790517214	-0,0366479749631976	0,084872277180744	0,00135842170956657	0,122878673853508	-0,121520252143942	0,0900491333709216	0,0900491333709216	0,0900491333709216	0,0900491333709216	0,127348705693101	0,699500456007609	0,374375373251963	0,988567918916858	0,202134424467712	0,368555374600759	0,999944286841132	0,999559715005898	0,99332618965056	0,388131212719296	0,999960497531536
2	149	2108	CCACGTATTTTGACACATGCAGGCAAAACACCAATGTACTTAAAACATTTCAAGATAAGT	A_55_P2733467	Pdgfb	AK087840	gb|Mus musculus 2 days pregnant adult female ovary cDNA, RIKEN full-length enriched library, clone:E330027M19 product:platelet derived growth factor, B polypeptide, full insert sequence. [AK087840]	5,28580159305194	-0,0174721424421369	-0,0108638829538155	0,108937682212193	0,115545941700514	-0,00660825948832144	0,119301784759682	0,119301784759682	0,119301784759682	0,119301784759682	0,168718202022458	0,881823379324753	0,926344156465881	0,357885485178534	0,329968927715987	0,96828040187349	0,999944286841132	0,999559715005898	0,52106239031524	0,530838688367254	0,999960497531536
2	152	380	ATGGAAAGAGACCCCTTGTATGCCCAATGTTGCTGTAAAAAACGAACAAGAAGATTTGAA	A_52_P545954	Atf7ip	NM_019426	ref|Mus musculus activating transcription factor 7 interacting protein (Atf7ip), mRNA [NM_019426]	5,58359538944836	-0,062443291053583	-0,166299004698669	0,0254685771879126	-0,0783871364571738	0,103855713645086	0,149394782746639	0,149394782746639	0,149394782746639	0,149394782746639	0,211276127908078	0,660785960949952	0,247844613123175	0,857729072552011	0,582127593826782	0,606052267872033	0,999944286841132	0,999559715005898	0,915363293313479	0,748152484187899	0,999960497531536
2	153	1459	CACAATGCACCAAGACGACCTGGCTTTATTGAAGGACATTTTGAATAGACCTGTGGATCC	A_51_P193711	Supv3l1	NM_181423	ref|Mus musculus suppressor of var1, 3-like 1 (S. cerevisiae) (Supv3l1), mRNA [NM_181423]	6,69453916624059	-0,103939514683876	-0,153023826572725	0,0345545760674684	-0,0145297358213803	0,0490843118888487	0,109696541746738	0,109696541746738	0,109696541746738	0,109696541746738	0,155134337083664	0,348413013634892	0,171615942951066	0,75342183433777	0,894831663254998	0,752365882656715	0,999944286841132	0,999559715005898	0,845854579023552	0,947975929660896	0,999960497531536
2	154	0	TCTGAAAATAGAAGTAGCTAGAAAACCAGCCTCTCCTCGCCAGCTCCCGAGTGGGGGAGG	A_30_P01027404	chr11:79531631-79531761_F	chr11:79531631-79531761_F	lincRNA:chr11:79531631-79531761 forward strand	6,38363569849577	-0,0752465504581359	-0,0746752476581767	-0,0155968515658564	-0,0150255487658972	-0,000571302799959206	0,0973157795838102	0,0973157795838102	0,0973157795838102	0,0973157795838102	0,137625295320335	0,455582636657827	0,45897478991704	0,87645181809182	0,880940915940154	0,996786345581741	0,999944286841132	0,999559715005898	0,926630886730693	0,940644244349125	0,999960497531536
2	156	1398	TTGATGTGTCTTGTGGATAGTTCTTTTGTGGCCTCAAAAGGGAGTGAGTGTTAGGAGTGA	A_55_P2737657	Slc6a6	AK162776	gb|Mus musculus 16 days neonate thymus cDNA, RIKEN full-length enriched library, clone:A130042D17 product:solute carrier family 6 (neurotransmitter transporter, taurine), member 6, full insert sequence. [AK162776]	5,098780053859	-0,0830536923522969	0,0853609118190972	-0,0109982551732148	0,157416348998179	-0,168414604171394	0,0756379938785516	0,0756379938785516	0,0756379938785516	0,0756379938785516	0,106968276773741	0,329130642251558	0,316123676948534	0,896232602235295	0,070677312492846	0,165775415775105	0,999944286841132	0,999559715005898	0,938920710752684	0,190210699291348	0,999960497531536
2	157	1497	CGTATGGGACCTACACTTAATCTCTATGCTTTACACTAGCTTCTGCATTTAATAGGTTAG	A_51_P151484	Atp1b1	NM_009721	ref|Mus musculus ATPase, Na+/K+ transporting, beta 1 polypeptide (Atp1b1), mRNA [NM_009721]	10,6413011701373	-0,0928097943216244	-0,457006898519991	0,806147159395904	0,441950055197537	0,364197104198366	0,176055919930887	0,176055919930887	0,176055919930887	0,176055919930887	0,248980669702332	0,573392792139305	0,00934399456341966	3,83347434865777e-05	0,0116177877027064	0,125683783345525	0,999944286841132	0,999559715005898	0,000429493786459054	0,0518088960620855	0,999960497531536
2	158	476	ATTTAAGGTTTATCCTGAAGACTTTTGCCCTTCCCCACCTCTTTATTTGACCCTAGGCTC	A_55_P2722383	Rab3il1	ENSMUST00000129882	ens|RAB3A interacting protein (rabin3)-like 1 [Source:MGI Symbol;Acc:MGI:1922010] [ENSMUST00000129882]	7,20757079545891	0,0360980331130145	-0,0754972840069135	0,203520949642582	0,0919256325226536	0,111595317119928	0,144411440088499	0,144411440088499	0,144411440088499	0,144411440088499	0,204228617134985	0,79364993145673	0,58517734023815	0,148285692904485	0,506893328158189	0,56843575811513	0,999944286841132	0,999559715005898	0,280915871777722	0,68922738763052	0,999960497531536
3	4	2479	CATGCACATGTGGTGTAGGAACTTTTTTCTACCATAAGTGACACCAATAAATGTTTGTTA	A_55_P2076772	Hspa5	NM_022310	ref|Mus musculus heat shock protein 5 (Hspa5), transcript variant 2, mRNA [NM_022310]	14,0211656233613	0,188359163149636	0,0375337841485486	-1,12406704032161	-1,2748924193227	0,150825379001088	0,183357988332343	0,183357988332343	0,183357988332343	0,183357988332343	0,259307353869047	0,27486178437212	0,82583154664723	4,7039474545909e-07	5,26226149666787e-08	0,533169049029493	0,999944286841132	0,999559715005898	1,14060054386682e-05	2,84066443338307e-06	0,999960497531536
3	7	1777	AGTGACCGCCGCACACACTTAGTATTTATAAATGAACCTTTATTAAAGACACTTTATGCC	A_52_P71544	Slc25a26	NM_026255	ref|Mus musculus solute carrier family 25 (mitochondrial carrier, phosphate carrier), member 26 (Slc25a26), mRNA [NM_026255]	7,42218519440629	0,0324893946151183	0,0122961213061084	0,416876692147008	0,396683418837998	0,02019327330901	0,0901077482812437	0,0901077482812437	0,0901077482812437	0,0901077482812437	0,127431599694236	0,732242730165881	0,896869384887844	0,000149267643172292	0,00026254789314129	0,880363476073984	0,999944286841132	0,999559715005898	0,00131033350289588	0,00272236796764782	0,999960497531536
3	8	1035	GGCAACCCATACAGCCATCCCCAGTACACCGCCTACAATGAGGCTTGGAGATTCAGCAAC	A_55_P2075127	Pax2	NM_011037	ref|Mus musculus paired box 2 (Pax2), mRNA [NM_011037]	10,5913100414914	-0,127602516064632	-0,338716034719591	0,110199858990137	-0,100913659664821	0,211113518654958	0,439086226179374	0,439086226179374	0,439086226179374	0,439086226179374	0,620961696114091	0,745585197920145	0,392005506461113	0,779256338854827	0,79740947871258	0,704359160129266	0,999944286841132	0,999559715005898	0,863932811822248	0,893817237918481	0,999960497531536
3	10	1101	AAGTCAGGAAAAGTGAACTCCAGATTTAGATTCCAGGCAGGCTTACACTTAGGGTAGCAA	A_55_P2626791	Slc18a1	ENSMUST00000142548	ens|solute carrier family 18 (vesicular monoamine), member 1 [Source:MGI Symbol;Acc:MGI:106684] [ENSMUST00000142548]	5,3169141267558	0,159126130902727	0,00370536927373966	0,508982193526594	0,353561431897607	0,155420761628988	0,100249064412962	0,100249064412962	0,100249064412962	0,100249064412962	0,141773586508024	0,129297331980274	0,971176149934508	3,29042835319701e-05	0,0017852388123095	0,289181017826037	0,997738593797491	0,999559715005898	0,000378732148892277	0,0122978515864197	0,999960497531536
3	11	612	CACTGCTGCAAGAAAAAGGCAGAGGCTTCAGTTTTCTCTCGCCCAAGTCCCTTGCTCCTC	A_51_P199098	Tmem107	NM_025838	ref|Mus musculus transmembrane protein 107 (Tmem107), transcript variant 1, mRNA [NM_025838]	6,69134049457531	-0,0965044684541176	0,0822236962158849	-0,50121631014724	-0,322488145477237	-0,178728164670003	0,150426102231827	0,150426102231827	0,150426102231827	0,150426102231827	0,212734633911171	0,501312568988036	0,566229092752166	0,00153027823771566	0,0311550017743974	0,380032475420709	0,999944286841132	0,999559715005898	0,00847121706857266	0,106348084110076	0,999960497531536
3	13	1611	AGGGGTCTTCTGTGTACTTCTCTAGGAGCAGTTACTTCCAGACTGTGTCAGTCAACTAAA	A_52_P445387	Clk4	NM_007714	ref|Mus musculus CDC like kinase 4 (Clk4), transcript variant 1, mRNA [NM_007714]	9,63871395591175	0,122747539721825	-0,105807383077993	0,525879051232025	0,297324128432207	0,228554922799818	0,102441475448657	0,102441475448657	0,102441475448657	0,102441475448657	0,144874123929001	0,245227416406025	0,314885164927814	2,64917571781327e-05	0,00787551911140662	0,12960991981586	0,999944286841132	0,999559715005898	0,000318008195667963	0,038436848616602	0,999960497531536
3	14	3459	GTTTGATTCAACACTGCACTAAGGGGGAAATGTTCCATTGAATAAAAGAGCAGTGTGGTT	A_55_P2168761	Sf1	NM_001110791	ref|Mus musculus splicing factor 1 (Sf1), transcript variant 1, mRNA [NM_001110791]	10,4907792504508	-0,0554485334172803	-0,254212032792545	0,383861525872833	0,185098026497569	0,198763499375264	0,126326572879049	0,126326572879049	0,126326572879049	0,126326572879049	0,178652752653665	0,653170777004165	0,0471400185822741	0,0041155833744652	0,141223911148181	0,259707002694481	0,999944286841132	0,999559715005898	0,0184284105129001	0,305954607571797	0,999960497531536
3	19	0	AAGCCCACCTCAAGGATCAGAGTTTACCTTTGTAATAAACATCCTAGGATTTAAAAAGGG	A_30_P01020937	chr2:167085700-167117795_R	chr2:167085700-167117795_R	lincRNA:chr2:167085700-167117795 reverse strand	12,3104151541443	-0,0222460876155761	-0,0843787637869937	-0,0536396823430998	-0,115772358514517	0,0621326761714176	0,0665724782141024	0,0665724782141024	0,0665724782141024	0,0665724782141024	0,094147701571171	0,775843405192368	0,2851660472221	0,494000002569115	0,146377524997068	0,57476194041933	0,999944286841132	0,999559715005898	0,647328624210477	0,313054700579091	0,999960497531536
3	21	5969	ACCAGGAGAGGAAACGAGGCTTCATTTGTTCCTTCCAGAAGGGCTGGGGGCCGTAGAGTT	A_51_P362429	Myh11	NM_013607	ref|Mus musculus myosin, heavy polypeptide 11, smooth muscle (Myh11), transcript variant 1, mRNA [NM_013607]	5,30403370433289	-0,0877214982776904	-0,109511141849549	-0,236858661530453	-0,258648305102312	0,021789643571859	0,193210972348669	0,193210972348669	0,193210972348669	0,193210972348669	0,273241577494781	0,624605985741354	0,541805563372496	0,192778869909762	0,156251147703922	0,931352357160035	0,999944286841132	0,999559715005898	0,339433591384999	0,327568407170603	0,999960497531536
3	22	1364	TGACCACATCAGGAGACCACAAAGCAAAAGTATTTTGTGTCCAGAGACCTGACCGTTAAC	A_52_P624362	Aamp	NM_146110	ref|Mus musculus angio-associated migratory protein (Aamp), transcript variant 2, mRNA [NM_146110]	9,72625483936093	-0,0276080184040595	-0,0314001396742682	0,254782646167611	0,250990524897402	0,00379212127020878	0,119801266557707	0,119801266557707	0,119801266557707	0,119801266557707	0,169424575955384	0,814964204066729	0,790139267860482	0,0383850870254805	0,041121614376811	0,981856076740269	0,999944286841132	0,999559715005898	0,102722875353817	0,129271842089737	0,999960497531536
3	23	273	AGAACGGTCCTCAGAACATATACAACCTGTACGAGCAAGTCAGCTACAACTGTTTCATCG	A_55_P2502711	Rnasek	NM_173742	ref|Mus musculus ribonuclease, RNase K (Rnasek), mRNA [NM_173742]	11,0568600148285	-0,117049116918086	0,00205444106144625	-0,178575551531271	-0,0594719935517389	-0,119103557979532	0,118423600141576	0,118423600141576	0,118423600141576	0,118423600141576	0,167476261425265	0,32099133979964	0,985967141681979	0,134802240311254	0,611547188989302	0,473138274237258	0,999944286841132	0,999559715005898	0,261929222175468	0,771136446462325	0,999960497531536
3	25	3035	AGTGAGATACTGCTCTTTTGAGATAAATATGCCTCCTTTTCAGTGTCTTGATGTCCTAAT	A_52_P64356	Sparcl1	NM_010097	ref|Mus musculus SPARC-like 1 (Sparcl1), mRNA [NM_010097]	7,93185869181723	0,126267247747478	-0,00742682364361613	0,324227275171213	0,190533203780118	0,133694071391094	0,20206710027841	0,20206710027841	0,20206710027841	0,20206710027841	0,285766033723132	0,5000464710712	0,968216711390644	0,0908410906237773	0,311547047181804	0,612911392445051	0,999944286841132	0,999559715005898	0,195849990524282	0,512306456701207	0,999960497531536
3	26	405	ATTCTCCGTTTGAAAAAGAATCCATCATCCCCATTATATACAACCCTGGGGGTGATTACC	A_55_P2171746	NAP112785-1	NAP112785-1	Unknown	8,50211275635893	0,018186436122793	-0,0498962578290438	0,052045890005985	-0,0160368039458518	0,0680826939518369	0,106630986669559	0,106630986669559	0,106630986669559	0,106630986669559	0,150798987517315	0,865687182513104	0,643218333880504	0,629045809565565	0,881430334379396	0,654888986078124	0,999944286841132	0,999559715005898	0,756638896124306	0,94087355810496	0,999960497531536
3	27	232	TCTATGGAGGACGGCAGAGAAACGGTGTCAGACCCAGCCACTTCAGAGGCTCTAAGAGTG	A_52_P131372	ENSMUST00000181233	ENSMUST00000181233	ens|ribosomal protein S19, pseudogene 6 [Source:MGI Symbol;Acc:MGI:5011818] [ENSMUST00000181233]	14,0230090264457	-0,0359537125439218	-0,00487211633804208	-0,0807912255446244	-0,0497096293387447	-0,0310815962058797	0,0395345372403998	0,0395345372403998	0,0395345372403998	0,0395345372403998	0,0559102787475176	0,562877543714107	0,937306145870932	0,199360086089752	0,425121658520743	0,72303867298386	0,999944286841132	0,999559715005898	0,347267566630008	0,620781235987363	0,999960497531536
3	29	3079	TGGGTAAGTGTTGGATGAGGTCCTCTGTGCTGATGGGCTAATGTTGTGGGCAGATGCAGT	A_51_P237752	Ptrf	NM_008986	ref|Mus musculus polymerase I and transcript release factor (Ptrf), mRNA [NM_008986]	8,57266145917301	-0,00532028250730932	0,101541507067516	-0,324383333576604	-0,217521544001778	-0,106861789574825	0,101230607175724	0,101230607175724	0,101230607175724	0,101230607175724	0,143161697595172	0,958926512915737	0,330141342414253	0,00388544068954122	0,0431892714882958	0,46681125414281	0,99995530508174	0,999559715005898	0,0176449457282853	0,134048058043212	0,999960497531536
3	32	430	AAGACACAGAAGCACGTCAGCAGGGCCTATGATGGCTCCATGTGTGCCAAGTGTGTCCGT	A_55_P2024358	Rpl34	NM_026724	ref|Mus musculus ribosomal protein L34 (Rpl34), transcript variant 1, mRNA [NM_026724]	13,4186517458974	0,0559654343019709	-0,0304827778912848	-0,0186792903546937	-0,105127502547949	0,0864482121932557	0,0521177863245274	0,0521177863245274	0,0521177863245274	0,0521177863245274	0,0737056802610097	0,419460726428833	0,658689254059994	0,786388287567367	0,135417039698776	0,378448640663355	0,999944286841132	0,999559715005898	0,868891645840846	0,297792668734343	0,999960497531536
3	34	0	AGCTCACGCACTGCAAGTCCCTGCCGCCGCCGCCGCCGCTGACGCAGTGCTGCCGCCAAA	A_30_P01024756	chr7:82902248-82955248_F	chr7:82902248-82955248_F	lincRNA:chr7:82902248-82955248 forward strand	12,7070118981459	0,320410391484874	0,0182947537251952	0,246610321355519	-0,0555053164041599	0,302115637759679	0,115806931621922	0,115806931621922	0,115806931621922	0,115806931621922	0,163775733316536	0,00908601854908267	0,873329923999401	0,0393243010275486	0,629295668180383	0,0713721855714392	0,839970153508324	0,999559715005898	0,104680678198558	0,784048197454958	0,999960497531536
3	35	2729	GCTGGGAAACCTTAGATCTTATCAATTACAATGCTGCTGGGTTTTATATTCTGATATCAA	A_55_P2009762	Mapkapk3	NM_178907	ref|Mus musculus mitogen-activated protein kinase-activated protein kinase 3 (Mapkapk3), mRNA [NM_178907]	7,08913902884467	-0,321377549092269	0,00922616814002364	-0,314146593701734	0,0164571235305591	-0,330603717232293	0,147437458295482	0,147437458295482	0,147437458295482	0,147437458295482	0,208508053123289	0,0290477319388337	0,947611128504481	0,0325238767869195	0,906706646840859	0,104764105116065	0,977607569672009	0,999559715005898	0,0909591705202956	0,953627305719561	0,999960497531536
3	37	4842	TTCATCCTTGAGGAATTCTAGTCCCGTAAGAATGGCTAAGATTACTCATGTTGAGGGCAA	A_52_P25812	Prdm2	NM_001081355	ref|Mus musculus PR domain containing 2, with ZNF domain (Prdm2), transcript variant 1, mRNA [NM_001081355]	6,00030273194833	-0,267648802552758	-0,072513026427524	-0,299800505605275	-0,104664729480041	-0,195135776125234	0,13922728789287	0,13922728789287	0,13922728789287	0,13922728789287	0,19689711879052	0,0536124122605719	0,588503070393843	0,0321138777926979	0,436284894675637	0,306844009172865	0,991803296830001	0,999559715005898	0,0901002654870518	0,630569486728024	0,999960497531536
3	40	4194	TACATCTGACGGACAACAGGGGCGGCTACCAAAGTGGAATAAAAGAACAATGTGAATGTT	A_55_P2042202	Pigo	NM_020035	ref|Mus musculus phosphatidylinositol glycan anchor biosynthesis, class O (Pigo), transcript variant 1, mRNA [NM_020035]	9,55454611399361	0,0130087085985604	-0,23648256180797	0,275870944592308	0,0263796741857778	0,24949127040653	0,12135585697415	0,12135585697415	0,12135585697415	0,12135585697415	0,171623098806253	0,913071015456543	0,0556330578200028	0,0273986595600023	0,824865807860707	0,147003844070913	0,999944286841132	0,999559715005898	0,0799519036914734	0,910682115929676	0,999960497531536
3	43	310	AATGCAGACGTACGAGGTGGATCTGAATAAGTGCGGACCTATGGTGTTGGATGCTTTAAT	A_51_P234853	Sdhb	NM_023374	ref|Mus musculus succinate dehydrogenase complex, subunit B, iron sulfur (Ip) (Sdhb), mRNA [NM_023374]	12,6810550457396	-0,131369008349726	-0,0539766329671512	-0,21990196079501	-0,142509585412435	-0,0773923753825745	0,0831104357678061	0,0831104357678061	0,0831104357678061	0,0831104357678061	0,117535905437569	0,151179803074398	0,548666444339439	0,0201519574999147	0,120727279006973	0,543179588373296	0,998343365727777	0,999559715005898	0,063324994798807	0,275482546210214	0,999960497531536
3	44	1696	ATTTGCAATGTGAATGCAAAAAGGCTGCTTACTGAAATGGATGCCAAAATGAGCCATCTG	A_52_P680538	Gm15672	XR_868641	ref|PREDICTED: Mus musculus uncharacterized LOC105242543 (LOC105242543), transcript variant X3, ncRNA [XR_868641]	5,34551258191258	-0,0245089700754777	0,0318783340745838	-0,207185003364597	-0,150797699214535	-0,0563873041500615	0,212200266412119	0,212200266412119	0,212200266412119	0,212200266412119	0,300096494699203	0,900021270392267	0,870209172269794	0,293382702180572	0,442104990822825	0,838092919019783	0,999944286841132	0,999559715005898	0,454805313277662	0,635752636180059	0,999960497531536
3	45	2170	TTTTCTTGCTCTACAGAATCTGAAGTCAGTTAACCCATTGCTTATCCACCAGCCCATCAG	A_55_P2721364	Rnpepl1	ENSMUST00000180306	ens|arginyl aminopeptidase (aminopeptidase B)-like 1 [Source:MGI Symbol;Acc:MGI:1914170] [ENSMUST00000180306]	6,43379888345998	-0,0316667988718811	-0,00191434346744757	-0,0842343167616626	-0,0544818613572291	-0,0297524554044335	0,149788771100555	0,149788771100555	0,149788771100555	0,149788771100555	0,211833311581604	0,824045620151122	0,98927050989315	0,555384184496112	0,702331300401136	0,882534601279953	0,999944286841132	0,999559715005898	0,698866060462473	0,83320411327009	0,999960497531536
3	55	275	TGCGCATGCTTAAAAATGCCGAGAGTAACGCTGAACTTAAGGGTTTAGATGTAGATTCTC	A_52_P350306	ENSMUST00000121305	ENSMUST00000121305	ens|predicted gene 11472 [Source:MGI Symbol;Acc:MGI:3650288] [ENSMUST00000121305]	11,8892476619475	-0,107506947966201	-0,144550360710621	-0,227998316770284	-0,265041729514705	0,0370434127444206	0,122957064502074	0,122957064502074	0,122957064502074	0,122957064502074	0,173887548208417	0,375730478795066	0,236502418858665	0,067067331260227	0,0352265295403373	0,827904670922241	0,999944286841132	0,999559715005898	0,156202053395322	0,11577959358516	0,999960497531536
3	61	433	ATGTGGGCAAAGCTGGATCTGAAAAAGGCCTTGGTGACTGCCTGGTTAAGATCTACAAAT	A_52_P401311	ENSMUST00000165691	ENSMUST00000165691	ens|predicted pseudogene 5529 [Source:MGI Symbol;Acc:MGI:3646377] [ENSMUST00000165691]	11,3395085901792	-0,107065852165645	-0,081662961230677	-0,033906451592344	-0,00850356065737579	-0,0254028909349682	0,0826712522643462	0,0826712522643462	0,0826712522643462	0,0826712522643462	0,116914806170606	0,237295252938252	0,36466431636185	0,704759656587329	0,924193734718818	0,840750002288601	0,999944286841132	0,999559715005898	0,812424395233149	0,962445176562669	0,999960497531536
3	62	464	ATGGGAGGTTATACCTGATCTTTACTTCTACAGAGACCCAGAGGAGATTGAGAAGGTGGA	A_55_P2090698	ENSMUST00000120646	ENSMUST00000120646	ens|predicted gene 7722 [Source:MGI Symbol;Acc:MGI:3644420] [ENSMUST00000120646]	12,3858791333155	-0,0130451770761084	-0,0694264862078278	-0,2880105111263	-0,34439182025802	0,0563813091317193	0,0653480679098939	0,0653480679098939	0,0653480679098939	0,0653480679098939	0,0924161239130501	0,86593141313727	0,372522024552995	0,000865066385137775	0,00012619629568996	0,606717785319473	0,999944286841132	0,999559715005898	0,00540080347599685	0,00151418554877926	0,999960497531536
3	64	992	TTTATGATCCTTTTCTGGGTGAGGACTCGCTGAGTGCAACTCTTATCTCAAAGCACTGCT	A_55_P2139587	NAP092820-001	NAP092820-001	Unknown	7,57266335514841	-0,211868246289958	-0,162757919865762	-2,78286792883596	-2,73375760241177	-0,049110326424195	0,172663181925244	0,172663181925244	0,172663181925244	0,172663181925244	0,244182613601172	0,196765190844714	0,318180005696639	8,19809322192873e-16	1,25477922944049e-15	0,829783933855553	0,999944286841132	0,999559715005898	2,50568470822135e-12	7,96833888963262e-12	0,999960497531536
3	65	93	AACGCACAGCAAGTGGTGCTGGTGTGTGCCCGCGGCGAGCGCTTCCTGACCGGGTCTGCG	A_66_P117353	Amdhd1	NM_027908	ref|Mus musculus amidohydrolase domain containing 1 (Amdhd1), mRNA [NM_027908]	8,47489213669366	0,00603005687135827	0,0235028962880737	0,315496895568486	0,332969734985202	-0,0174728394167154	0,0840594142158011	0,0840594142158011	0,0840594142158011	0,0840594142158011	0,118877963629124	0,94680384150687	0,79494677673685	0,00159809184535096	0,000970027150369804	0,891277808644056	0,999944286841132	0,999559715005898	0,00879197286383013	0,00761907568637023	0,999960497531536
3	67	2295	AACATGTTTAAAGAGGCACAGCACCACAAAATCTGTCAGAGGAGTAGCCAGTCCCTTCTT	A_55_P2240688	AK156446	AK156446	gb|Mus musculus activated spleen cDNA, RIKEN full-length enriched library, clone:F830022C22 product:hypothetical protein, full insert sequence. [AK156446]	6,28636438366229	0,117589716271774	-0,0278838624909401	0,18094830158666	0,0354747228239463	0,145473578762714	0,146271513271331	0,146271513271331	0,146271513271331	0,146271513271331	0,206859157857152	0,402324034104763	0,841570496667387	0,201622207764961	0,799311359784089	0,463078890386813	0,999944286841132	0,999559715005898	0,350272870014142	0,895039677857915	0,999960497531536
3	68	2874	ATTCACAGATCTAGACCTAGTAATTAGGAAGTAGCTGCCCAGATGAACAAAGGGGCATGG	A_55_P2233296	Tmem260	NM_172600	ref|Mus musculus transmembrane protein 260 (Tmem260), mRNA [NM_172600]	6,5589103904974	-0,00271030373006642	-0,114546332145062	-0,0738106865302148	-0,185646714945211	0,111836028414996	0,094298488518885	0,094298488518885	0,094298488518885	0,094298488518885	0,133358201374691	0,977937252883219	0,248669911429576	0,453852824846984	0,066907347921602	0,422650231011975	0,99995530508174	0,999559715005898	0,611568398019983	0,18319820102604	0,999960497531536
3	76	917	ATTGACAGAGGCATTCCCTACAGACGTGGCTACCTTCTTTATGGGCCCCCTGGTTGTGGA	A_66_P101017	Bcs1l	NM_025784	ref|Mus musculus BCS1-like (yeast) (Bcs1l), transcript variant 1, mRNA [NM_025784]	7,80543086877053	-0,0329839315264735	0,0861726191804486	-0,399938195930475	-0,280781645223553	-0,119156550706922	0,0898963306128574	0,0898963306128574	0,0898963306128574	0,0898963306128574	0,127132609960279	0,727901981591464	0,366645581160259	0,000235317294809593	0,00598583036854678	0,37723262535192	0,999944286841132	0,999559715005898	0,00190024582490394	0,0312947316137622	0,999960497531536
3	77	2590	ACAGAGTCATCTTCAGCTACATAATGAGTTCCAGACCTGCCTGGGCTATATTATGAGACT	A_55_P2259500	D130012P04Rik	AK083809	gb|Mus musculus 12 days embryo spinal ganglion cDNA, RIKEN full-length enriched library, clone:D130012P04 product:hypothetical protein, full insert sequence. [AK083809]	5,96002575070258	0,257954037081472	-0,123452900511353	0,296390328319333	-0,0850166092734916	0,381406937592825	0,120186570657802	0,120186570657802	0,120186570657802	0,120186570657802	0,169969478239376	0,0366725052989395	0,301417567574713	0,0177661866164887	0,47425960907536	0,0295303491181828	0,988086345110535	0,999559715005898	0,0575169997455219	0,662901658947675	0,999960497531536
3	79	184	TTCTGAACTATAAGCTTATTACTCCAGCCGTGGTCTCTGAGAGACTGAAGATTCGCGGTT	A_55_P1964464	ENSMUST00000119876	ENSMUST00000119876	ens|ribosomal protein S25, pseudogene 1 [Source:MGI Symbol;Acc:MGI:3642902] [ENSMUST00000119876]	13,7502109200361	-0,0309284402816488	-0,0380109066899035	-0,126124109132498	-0,133206575540752	0,00708246640825472	0,052248261165061	0,052248261165061	0,052248261165061	0,052248261165061	0,0738901995500408	0,654403597141497	0,582583917872549	0,0762258643088221	0,0620092587614417	0,942104746319081	0,999944286841132	0,999559715005898	0,171942539270305	0,17365071942812	0,999960497531536
3	82	185	AAATTCTGCCATCAGGAAGTGTGTCAGGGTGCAATTCATTAAGAACGGCAAGAAGCACAG	A_55_P2060415	ENSMUST00000077976	ENSMUST00000077976	ens|predicted gene 9701 [Source:MGI Symbol;Acc:MGI:3780108] [ENSMUST00000077976]	13,2497208831179	-0,0264257268365977	-0,0217534411959601	-0,0957719698870587	-0,0910996842464211	-0,0046722856406376	0,0589275481640763	0,0589275481640763	0,0589275481640763	0,0589275481640763	0,0833361378110305	0,717957665643865	0,766122309777914	0,197262068345125	0,219313302724631	0,963936991115836	0,999944286841132	0,999559715005898	0,344647556443709	0,409236785063189	0,999960497531536
3	83	4214	CCAAGAAAGAGTATTTGTGTGTATGTGTGTGTATGAGTGCGTGCAAGAGGGTATATGTGT	A_55_P2018457	Hdac7	NM_001204276	ref|Mus musculus histone deacetylase 7 (Hdac7), transcript variant 2, mRNA [NM_001204276]	8,29318613048308	-0,0185722436136313	0,0284744404942963	0,460929316957509	0,507976001065437	-0,0470466841079276	0,0925285203390261	0,0925285203390261	0,0925285203390261	0,0925285203390261	0,130855088369766	0,847696720117608	0,768517673589906	5,53092636452367e-05	1,51803896440991e-05	0,731038340841857	0,999944286841132	0,999559715005898	0,000579934629940801	0,000277642157207373	0,999960497531536
3	84	6269	CATGTTGATTTCCCCATGAAATTGGCAGCATGGTCCTGTAAAGAAATAGTTATTGAAAAA	A_55_P2819657	Atrnl1	NM_181415	ref|Mus musculus attractin like 1 (Atrnl1), mRNA [NM_181415]	9,1306425993553	-0,0713286560780819	-0,0891150314532929	0,316114947826934	0,298328572451723	0,017786375375211	0,112077661896307	0,112077661896307	0,112077661896307	0,112077661896307	0,158501749492824	0,525003574360822	0,428122080701331	0,00834635327265698	0,0121916529423426	0,910417936982302	0,999944286841132	0,999559715005898	0,0320711685071422	0,0536870728860147	0,999960497531536
3	92	5901	GCTGCAGAAATCTTCAGGCCTAAAGCAAGCTGCTGTTGCTACTATTTGATGGGGAAATGA	A_51_P140597	Gbf1	NM_178930	ref|Mus musculus golgi-specific brefeldin A-resistance factor 1 (Gbf1), mRNA [NM_178930]	8,68319109722225	-0,0991654158124575	-0,199826528995327	-0,219379532322014	-0,320040645504884	0,10066111318287	0,152811561188489	0,152811561188489	0,152811561188489	0,152811561188489	0,216108182320168	0,495588235837571	0,175511902023662	0,138356464181885	0,0345734211157227	0,623990695040114	0,999944286841132	0,999559715005898	0,266878803378483	0,114329950941225	0,999960497531536
3	95	360	CAGGATTTCTGGAAAAAGTCTCGGAACACCCTAGTTCCACAGAGGCTGCTCTTTGAGGTG	A_52_P595561	Snx21	NM_133924	ref|Mus musculus sorting nexin family member 21 (Snx21), mRNA [NM_133924]	5,64823029702814	-0,00154749627624806	0,132760740062051	0,216702239618197	0,351010475956496	-0,134308236338299	0,0862254904338923	0,0862254904338923	0,0862254904338923	0,0862254904338923	0,121941257993882	0,986574707776388	0,156969760944797	0,0250064656401573	0,000687026893169963	0,306726758022532	0,99995530508174	0,999559715005898	0,074671353945731	0,00584464998802756	0,999960497531536
3	97	5567	AAAGACAAAGAGTATTACGTCTGAGCACCCAGTCCAGGCACCCCACTGCCAGCTGCTCCT	A_55_P1954067	Nrxn2	NM_001205234	ref|Mus musculus neurexin II (Nrxn2), transcript variant 1, mRNA [NM_001205234]	6,43658378196556	-0,00208960210529163	-0,109223974608368	0,143784200051933	0,0366498275488567	0,107134372503077	0,112694609160041	0,112694609160041	0,112694609160041	0,112694609160041	0,159374244680466	0,985148640667143	0,334979500764256	0,207330210169614	0,744316250651262	0,501673720589555	0,99995530508174	0,999559715005898	0,356883833127998	0,860059439293075	0,999960497531536
3	100	2118	TCTAAACATGTTTCATGTTGGGCAGGTCCAACTATTTTTCCTTGGAGAGATGATAAAATT	A_55_P2733222	Il15	AK085441	gb|Mus musculus 0 day neonate kidney cDNA, RIKEN full-length enriched library, clone:D630025K20 product:interleukin 15, full insert sequence. [AK085441]	5,49861227423229	0,0240443278848028	0,029892198796337	-0,0182939054868587	-0,0124460345753246	-0,00584787091153416	0,080774193213686	0,080774193213686	0,080774193213686	0,080774193213686	0,11423195953254	0,78479055298856	0,734336249892843	0,835357397319042	0,887529846814442	0,96251557091741	0,999944286841132	0,999559715005898	0,901474903853879	0,944435853332313	0,999960497531536
3	106	3095	CCCTGAGAGCTGTGCTATTCTGAAATGTTAGAATGTATCTAATAACAATAAATCCACAAG	A_55_P2491978	Adam33	NM_033615	ref|Mus musculus a disintegrin and metallopeptidase domain 33 (Adam33), transcript variant 1, mRNA [NM_033615]	5,31435125187955	-0,0634871419040843	-0,140789092243778	0,0363194224122454	-0,0409825279274481	0,0773019503396934	0,126031832679063	0,126031832679063	0,126031832679063	0,126031832679063	0,178235927065468	0,60642577821251	0,258009289621518	0,767811249813625	0,739083263568612	0,657146639545854	0,999944286841132	0,999559715005898	0,855821984743129	0,856568523847019	0,999960497531536
3	107	401	GAACAGTTTCTACAGCAGGAGCTGCTCATCAATATCACAGAGCACGAGCTAGTCCCTGAG	A_52_P362033	Polr2e	NM_025554	ref|Mus musculus polymerase (RNA) II (DNA directed) polypeptide E (Polr2e), mRNA [NM_025554]	8,12748766342035	-0,0901391795704409	-0,0233087632881492	-0,0686483581651292	-0,00181794188283746	-0,0668304162822917	0,0853181034765332	0,0853181034765332	0,0853181034765332	0,0853181034765332	0,120658019052464	0,328038185271617	0,79861158598509	0,454577628650924	0,984113298736304	0,605673834171951	0,999944286841132	0,999559715005898	0,61220547427959	0,992769988505466	0,999960497531536
3	108	1847	CTTCGCTTACAGTCTGAGACATCAGTCTAAAATTTCTATACTTGTGGCTTTATGAAAAAC	A_55_P1974587	Vangl1	NM_177545	ref|Mus musculus vang-like 1 (van gogh, Drosophila) (Vangl1), mRNA [NM_177545]	5,48797092503299	-0,237463085995596	0,0730422286593004	-0,135424254938547	0,175081059716349	-0,310505314654896	0,0955977423558259	0,0955977423558259	0,0955977423558259	0,0955977423558259	0,135195623771858	0,0227299268168983	0,462955294673352	0,178973513866741	0,0858366643718182	0,0339248076394044	0,932353007994914	0,999559715005898	0,322326027096663	0,217509863317151	0,999960497531536
3	110	3063	CCTCTTCTGGTGTGCCTGAAGACAGCTAGAGTGTACTTATGTATATTAATAAATAAATCT	A_55_P2159740	Mfsd2b	NM_001033488	ref|Mus musculus major facilitator superfamily domain containing 2B (Mfsd2b), mRNA [NM_001033488]	14,0018432400815	-0,0431350096590659	0,0608626514159329	-0,00332370001097004	0,100673961064029	-0,103997661074999	0,144560783324583	0,144560783324583	0,144560783324583	0,144560783324583	0,204439820364904	0,754890306214648	0,659872642986197	0,98078977761987	0,468095231802055	0,595227322304752	0,999944286841132	0,999559715005898	0,989491944717229	0,657898836996776	0,999960497531536
3	111	3387	TTCGTGAGACCATGCAGGAGGAGGCATAGCTCCATTGCAGGTGGAAGTCTCTCTCTCTAA	A_55_P2119917	Ikzf4	NM_011772	ref|Mus musculus IKAROS family zinc finger 4 (Ikzf4), mRNA [NM_011772]	6,17042194953138	-0,962028135478854	-0,194297224756086	-0,769177509464981	-0,00144659874221365	-0,767730910722768	0,284353516586922	0,284353516586922	0,284353516586922	0,284353516586922	0,402136599665707	0,000844150990005675	0,452804665191615	0,00565356076674138	0,995515463842923	0,0428640542525919	0,57391543173141	0,999559715005898	0,0236192616085204	0,998106650421478	0,999960497531536
3	115	493	GGAAACGCTAGTGTGGTAGAGCAGAGTTGGAAATAAAGCTCTATCTTTAACTCTAAAAAA	A_55_P2059556	LOC102641064	XM_011251191	ref|PREDICTED: Mus musculus 60S ribosomal protein L24-like (LOC102641064), mRNA [XM_011251191]	13,5994041636137	0,0657941487776874	0,0238811524996017	-0,093615425289741	-0,135528421567827	0,0419129962780858	0,0820405690426631	0,0820405690426631	0,0820405690426631	0,0820405690426631	0,11602288540494	0,461637739196586	0,788363701360855	0,297485455076451	0,135866246505985	0,739128762367897	0,999944286841132	0,999559715005898	0,459725223821517	0,298412129942991	0,999960497531536
3	117	109	AGAAACATCATTACAGGCCCAGTACTGTGGTACTCCGTGAAATCAGACGCTATCGGAAAT	A_55_P1954400	NAP113365-1	NAP113365-1	Unknown	8,38791083169675	-0,109751578532698	0,00399807727147206	-0,0676358095644503	0,0461138462397201	-0,11374965580417	0,15039472479011	0,15039472479011	0,15039472479011	0,15039472479011	0,212690259507543	0,444938280397697	0,977672731059407	0,636625713566989	0,747094731300711	0,574591814063996	0,999944286841132	0,999559715005898	0,76300855313853	0,862077052946681	0,999960497531536
3	118	1271	TTCTGAAGACTAGCTGTTGATAATGAGAATTAATTAGCCAAGCCTTCACTCCTTGTTCTG	A_51_P320539	Otulin	NM_001013792	ref|Mus musculus OTU deubiquitinase with linear linkage specificity (Otulin), mRNA [NM_001013792]	9,80002361213732	-0,164555846056091	-0,0413559714027461	0,0115324955208518	0,134732370174197	-0,123199874653345	0,0814864719360827	0,0814864719360827	0,0814864719360827	0,0814864719360827	0,115239273761943	0,0717624552180938	0,640995514021165	0,896336852943163	0,136375999831089	0,329461139406096	0,991803296830001	0,999559715005898	0,938920710752684	0,299089222873156	0,999960497531536
3	122	1352	GTGAGTTCACTGAAGAAGTCTGGGGAGCTGTGGCTGGATGCTTACCTCCATAAATGAAGC	A_51_P364609	Fads2	NM_019699	ref|Mus musculus fatty acid desaturase 2 (Fads2), mRNA [NM_019699]	11,3639322615061	0,019943014951469	0,138022143163731	-0,0972968583491767	0,0207822698630853	-0,118079128212262	0,137295676541414	0,137295676541414	0,137295676541414	0,137295676541414	0,194165407820058	0,879996987759931	0,301065123755599	0,463651656514986	0,874990011899263	0,52885384425368	0,999944286841132	0,999559715005898	0,620547754256796	0,937511853240314	0,999960497531536
3	123	176	ACTTCATCCTGAAGCGCCCTGGTCATTGGCATCTTGTCCATGCAAATGCTGGACCAAACA	A_52_P498743	ENSMUST00000119956	ENSMUST00000119956	ens|predicted gene 11573 [Source:MGI Symbol;Acc:MGI:3649590] [ENSMUST00000119956]	9,25485486952589	-0,0827955639623656	0,047766404321731	-0,35901780010804	-0,228455831823943	-0,130561968284097	0,172694203238601	0,172694203238601	0,172694203238601	0,172694203238601	0,244226484363245	0,609074368263681	0,767582216130039	0,033544875793771	0,165116574041826	0,568760833376763	0,999944286841132	0,999559715005898	0,0929151680403601	0,340209400135813	0,999960497531536
3	129	1944	CCATCAAAATCCAGCCTGTGAATGTTTTCAGTACTTAAGAAGTGATTTCGAATCAATACA	A_65_P06678	Msmo1	ENSMUST00000135943	ens|methylsterol monoxygenase 1 [Source:MGI Symbol;Acc:MGI:1913484] [ENSMUST00000135943]	5,4489001037466	-0,12067545900311	0,0397354900560298	-0,879790101767274	-0,719379152708135	-0,160410949059139	0,0996780088855098	0,0996780088855098	0,0996780088855098	0,0996780088855098	0,140965992036234	0,243562348640248	0,697587701574464	3,6511255090724e-09	1,5171245349038e-07	0,272305232967729	0,999944286841132	0,999559715005898	2,09810160705212e-07	6,62403344724909e-06	0,999960497531536
3	131	879	CTACGAGAGATTGTGATCGGTGTCCTTCATCAGTTGAAAAACCAACTCTACTGATTGCCC	A_51_P261443	Mlx	NM_011550	ref|Mus musculus MAX-like protein X (Mlx), transcript variant 3, mRNA [NM_011550]	8,9349458184142	-0,108853668852682	-0,0702930659388699	-0,544410658517295	-0,505850055603483	-0,0385606029138117	0,0851574939634106	0,0851574939634106	0,0851574939634106	0,0851574939634106	0,12043088290076	0,238935472213365	0,443379058530758	2,32006653081386e-06	7,00651916130008e-06	0,765106231619293	0,999944286841132	0,999559715005898	4,33527888397737e-05	0,000149592400725537	0,999960497531536
3	132	2194	TGCCTTCCGGGCTGGCCTACCCCGGGACCTAACCTTCAACCTGCGCCAAGGTTCTGAAAA	A_66_P112714	Kcnh4	NM_001081194	ref|Mus musculus potassium voltage-gated channel, subfamily H (eag-related), member 4 (Kcnh4), mRNA [NM_001081194]	7,00575617732901	0,0717612241225583	0,0927276751073434	0,223341081166978	0,244307532151764	-0,0209664509847851	0,156564482589792	0,156564482589792	0,156564482589792	0,156564482589792	0,22141561466441	0,628509360313712	0,532476313206615	0,139649675577058	0,10756933863847	0,920204511256589	0,999944286841132	0,999559715005898	0,268420297877613	0,25457092354606	0,999960497531536
3	134	544	AAAGAGATCCATCTGTGGTTTAAGCCCGAAGAACTGATCGACTACAAGTCTTGTGCCCAT	A_55_P2016959	Nme2	NM_001077529	ref|Mus musculus NME/NM23 nucleoside diphosphate kinase 2 (Nme2), transcript variant 2, mRNA [NM_001077529]	14,4866487229182	-0,0169553735955326	0,109655555544855	-0,402785829529401	-0,276174900389014	-0,126610929140387	0,0540286979478542	0,0540286979478542	0,0540286979478542	0,0540286979478542	0,0764081173952149	0,808787401056942	0,125986810065201	4,10304141155455e-06	0,000492348972043973	0,208145501303739	0,999944286841132	0,999559715005898	6,89109802376801e-05	0,00450395648133755	0,999960497531536
3	136	587	AGGGCTAGGTCAGTGCTGTACTACTGCCCTGTATCCTCAGCTACATTAAAATATACCTGT	A_55_P2884896	Vps33a	ENSMUST00000200325	ens|vacuolar protein sorting 33A (yeast) [Source:MGI Symbol;Acc:MGI:1924823] [ENSMUST00000200325]	6,68667319226999	-0,0257106057899108	0,00861588585437811	0,275688008977459	0,310014500621748	-0,0343264916442889	0,112069914961303	0,112069914961303	0,112069914961303	0,112069914961303	0,158490793672275	0,818148956372498	0,938555012817153	0,0194912584838337	0,00951015656061665	0,828147707564384	0,999944286841132	0,999559715005898	0,061731174344734	0,0445045347559085	0,999960497531536
3	140	349	TGTCATGGTGAGATCATTATGGACCAATTAGAAGAGACAAAATTAAAATTCAGATGCTGC	A_52_P40257	Cd59a	NM_007652	ref|Mus musculus CD59a antigen (Cd59a), transcript variant 2, mRNA [NM_007652]	7,91826984377214	-0,123019076927709	0,0790282703726257	0,00833419585161099	0,210381543151946	-0,202047347300335	0,180004096658066	0,180004096658066	0,180004096658066	0,180004096658066	0,254564234776554	0,465421041421862	0,638095849560643	0,960353239776639	0,216412636822904	0,397438954515072	0,999944286841132	0,999559715005898	0,977808219786297	0,405836344202739	0,999960497531536
3	141	2057	TTACTGGGAGAAGTCAGCTTGCTCATAGTACCAGACCATCGGCATAGGAATAAAGTGCAT	A_55_P2141860	Aen	NM_026531	ref|Mus musculus apoptosis enhancing nuclease (Aen), transcript variant 1, mRNA [NM_026531]	10,0623342551856	-0,133423536825733	-0,177656250003887	-0,270957022594168	-0,315189735772321	0,0442327131781539	0,127919508925044	0,127919508925044	0,127919508925044	0,127919508925044	0,180905504413903	0,288955249019211	0,161417657837974	0,0370403738012528	0,0167465080127295	0,801663910184469	0,999944286841132	0,999559715005898	0,10017771541936	0,0677286878474565	0,999960497531536
3	148	42	TCGGAGCCCCGGACATGTCGCGATTGAGGAGATACGAGGTGGCGCTGGAAGCGGAGGAGG	A_55_P2070576	Ccl27a	NM_001048179	ref|Mus musculus chemokine (C-C motif) ligand 27A (Ccl27a), transcript variant 1, mRNA [NM_001048179]	5,97831400378238	0,105748046465627	0,039291250028108	0,124561227271701	0,0581044308341818	0,0664567964375191	0,106057896652318	0,106057896652318	0,106057896652318	0,106057896652318	0,149988515842473	0,327772092226151	0,713942818358764	0,250720174917348	0,588342658124826	0,661268601830731	0,999944286841132	0,999559715005898	0,40738788652882	0,753408394364594	0,999960497531536
3	149	527	ATGGTTCTTTCGTGTCTCGTCTGCCCTGTATGTTCCTTTTCCTGTAACTCCCCAAGAAGT	A_55_P2081483	Atp5g2	NM_026468	ref|Mus musculus ATP synthase, H+ transporting, mitochondrial F0 complex, subunit C2 (subunit 9) (Atp5g2), mRNA [NM_026468]	14,043899968214	-0,04050621414045	0,016365321851401	-0,0196118973920161	0,0372596385998349	-0,056871535991851	0,0608674999753072	0,0608674999753072	0,0608674999753072	0,0608674999753072	0,0860796439728235	0,586774474035244	0,825774277228088	0,791981520112623	0,616951514943926	0,589458501576873	0,999944286841132	0,999559715005898	0,872214408726431	0,774915926991475	0,999960497531536
3	151	979	AAGGACATGTTTGTAAGTAACTAGGAACTCCTGAGCCCTGGTGAGTGGTCTTAGAACAGT	A_51_P127297	Hsd11b1	NM_008288	ref|Mus musculus hydroxysteroid 11-beta dehydrogenase 1 (Hsd11b1), transcript variant 1, mRNA [NM_008288]	14,5542840074921	0,092280733986124	0,0390191289366726	0,167414113087801	0,11415250803835	0,0532616050494514	0,107642064543176	0,107642064543176	0,107642064543176	0,107642064543176	0,1522288675588	0,397420600451453	0,718933389883507	0,130643576845545	0,296959356862407	0,728295127954101	0,999944286841132	0,999559715005898	0,255670647201538	0,497154017994953	0,999960497531536
3	152	1180	CAACTCGTGGGACACAAAATCAGCTACGTTGCGAGCTCTGTGATGTGTCTTGTACAGGAG	A_52_P213318	Zfr	NM_011767	ref|Mus musculus zinc finger RNA binding protein (Zfr), mRNA [NM_011767]	6,85008783868137	0,0301736440817431	-0,131677734810483	0,285234747846444	0,123383368954218	0,161851378892226	0,0955692862789228	0,0955692862789228	0,0955692862789228	0,0955692862789228	0,13515538080197	0,76066472903694	0,190786879974416	0,00732884956324596	0,219329408068084	0,253595794760069	0,999944286841132	0,999559715005898	0,0289627005892279	0,40923825940837	0,999960497531536
3	153	505	AGCAGACACTCAAAAAGGATTGGTACAGCATTCTGGGTGCAGACCCATCTGCAAATATGT	A_52_P42946	Dnajc24	NM_026992	ref|Mus musculus DnaJ (Hsp40) homolog, subfamily C, member 24 (Dnajc24), transcript variant 1, mRNA [NM_026992]	7,03097389965177	-0,00485799226646133	0,106660343847476	-0,179188265978733	-0,0676699298647963	-0,111518336113937	0,0932915449164227	0,0932915449164227	0,0932915449164227	0,0932915449164227	0,131934168075544	0,960156896321845	0,278258497536662	0,0741917987014955	0,48854590947048	0,420378617916812	0,99995530508174	0,999559715005898	0,168371018239528	0,675206126355679	0,999960497531536
3	155	486	AACTGAAATCTGCACAATTGCCGTCAACAAGCAAGGCTCACACCAGAAAGAGTGTGGCTG	A_66_P139949	Trip12	NM_133975	ref|Mus musculus thyroid hormone receptor interactor 12 (Trip12), mRNA [NM_133975]	6,75703718072646	0,0516240023501062	-0,11464413227515	0,325818377931379	0,159550243306122	0,166268134625256	0,112505400979237	0,112505400979237	0,112505400979237	0,112505400979237	0,15910666390506	0,645849321492863	0,311359672570207	0,00691074278489161	0,162687829811088	0,299422397609359	0,999944286841132	0,999559715005898	0,0276647128022605	0,336703702298977	0,999960497531536
3	157	332	AAGCCAGCGATGATTTTAGTTCTGAACTGGATGAAGAATACCTAATTGAACTGGAAAAAA	A_55_P2796441	Ttc1	NM_133795	ref|Mus musculus tetratricopeptide repeat domain 1 (Ttc1), mRNA [NM_133795]	6,86771254374765	-0,0695681402711248	0,00200627670158227	0,158678529225242	0,230252946197949	-0,0715744169727071	0,172839055253934	0,172839055253934	0,172839055253934	0,172839055253934	0,244431336047866	0,66741767081097	0,990094976181309	0,330664991568012	0,16224411219112	0,754380327573446	0,999944286841132	0,999559715005898	0,495003086236239	0,335967523392662	0,999960497531536
3	161	1652	CCATCTCTACCTGGAAGACCTACCAGCTTGTCTACTTCCTAGATAAGATCTTGCAGAAGT	A_66_P114386	Rnpep	NM_145417	ref|Mus musculus arginyl aminopeptidase (aminopeptidase B) (Rnpep), transcript variant 1, mRNA [NM_145417]	7,88643166553722	-0,201170514187185	0,0572914988039104	-0,777922070723956	-0,519460057732861	-0,258462012991094	0,14434311212923	0,14434311212923	0,14434311212923	0,14434311212923	0,204131986808297	0,152678508269877	0,678219977114774	5,45666815441038e-06	0,000779952081677596	0,192329701734536	0,998343365727777	0,999559715005898	8,64813936856463e-05	0,00645635054972337	0,999960497531536
3	162	3404	CGCATGTTGGAACTCGTCACACTTATACAATGGGACTGAACTCGATTCGTGTAAAATACA	A_52_P194316	Atp13a3	NM_001128094	ref|Mus musculus ATPase type 13A3 (Atp13a3), transcript variant 2, mRNA [NM_001128094]	8,00907972707168	0,0170611240727734	0,0625800554827656	0,130022331111525	0,175541262521517	-0,0455189314099922	0,0978367185017488	0,0978367185017488	0,0978367185017488	0,0978367185017488	0,138362014203252	0,865494060151245	0,535822869358119	0,203783196945578	0,0901803898839029	0,749480919516275	0,999944286841132	0,999559715005898	0,352697118050572	0,224996283668326	0,999960497531536
4	3	442	CCAAGAGCTCCTGAGCCCCACACCCCGGAAGCAATAAAGAGTCCACTGACTTCCAAAAAA	A_55_P2044109	Rpl28	BC024395	gb|Mus musculus ribosomal protein L28, mRNA (cDNA clone MGC:36185 IMAGE:4981342), complete cds. [BC024395]	14,1246128391641	0,0106977429145054	-0,0210018854379257	-0,097309214947348	-0,129008843299779	0,0316996283524311	0,0421974979293646	0,0421974979293646	0,0421974979293646	0,0421974979293646	0,059676273869918	0,865845721088025	0,740346020963682	0,132787247715101	0,0498211245961407	0,723608252746815	0,999944286841132	0,999559715005898	0,25897438480368	0,148364010958818	0,999960497531536
4	7	1079	GTCTGTTTTTAGATTCTTGAAGAATTAGTCTGTTCAAGACATTGTGTTTAAAGCTGGGAG	A_51_P461452	Ube2r2	NM_026275	ref|Mus musculus ubiquitin-conjugating enzyme E2R 2 (Ube2r2), mRNA [NM_026275]	10,5650105306047	0,0823498625124071	-0,121669614175664	0,393028984282422	0,189009507594351	0,204019476688071	0,181133900888556	0,181133900888556	0,181133900888556	0,181133900888556	0,25616201924214	0,626060816394095	0,47277224881674	0,0264575483023463	0,268053644783272	0,395560816486083	0,999944286841132	0,999559715005898	0,0778861020366856	0,466484252874451	0,999960497531536
4	11	3641	GCCAGTGGTTTCACACAAATTCCCTTGTATTTATTTGTTGATTAAATCAAGTGAGAAAGG	A_66_P139250	Kctd3	NM_172650	ref|Mus musculus potassium channel tetramerisation domain containing 3 (Kctd3), mRNA [NM_172650]	7,31823729838598	0,032964293803019	-0,119154280307816	0,453860952064612	0,301742377953777	0,152118574110835	0,156541270851314	0,156541270851314	0,156541270851314	0,156541270851314	0,221382788309048	0,823782545815627	0,423560802208857	0,0046544254762609	0,049667470275295	0,469525114725177	0,999944286841132	0,999559715005898	0,0203087692931364	0,148021355696707	0,999960497531536
4	12	2163	ACCCCAAGATTCTATTCTTGCCATATTATCACGTATTCCTTAGATAAAATTCTGGGTAGT	A_52_P138822	B3gnt2	NM_016888	ref|Mus musculus UDP-GlcNAc:betaGal beta-1,3-N-acetylglucosaminyltransferase 2 (B3gnt2), transcript variant 1, mRNA [NM_016888]	7,43830964736849	0,00909124136022399	-0,117948723038409	0,257844304528804	0,130804340130172	0,127039964398633	0,117845684600143	0,117845684600143	0,117845684600143	0,117845684600143	0,166658965428665	0,937719980054097	0,315481130539817	0,0340595743517379	0,266692994206677	0,442694014420236	0,999944286841132	0,999559715005898	0,0940289168563683	0,465041992834548	0,999960497531536
4	15	1050	CACAACACATCTTACCCGAGAGTTGATCCAGTCGTAATTATGCAGGTCATCCATCCAGAT	A_52_P619219	Nudt12	NM_026497	ref|Mus musculus nudix (nucleoside diphosphate linked moiety X)-type motif 12 (Nudt12), mRNA [NM_026497]	6,4188932445118	0,0678594490794096	-0,045530079521944	0,32815562987614	0,214766101274787	0,113389528601354	0,129635425158862	0,129635425158862	0,129635425158862	0,129635425158862	0,183332176423664	0,590729599488188	0,71781279127548	0,0140706786401353	0,0967360080563466	0,525625990067969	0,999944286841132	0,999559715005898	0,0481165349300044	0,236278141798322	0,999960497531536
4	16	784	TCAGATCTGTTGCAATCATGTTCCAGAACTCAGTCTATATCACTTTCCTTCCCAAATGGA	A_51_P112817	Cyp27a1	NM_024264	ref|Mus musculus cytochrome P450, family 27, subfamily a, polypeptide 1 (Cyp27a1), mRNA [NM_024264]	10,5508592953987	-0,228935419076638	-0,0989888963308427	-0,158145553337077	-0,0281990305912814	-0,129946522745795	0,149693926457916	0,149693926457916	0,149693926457916	0,149693926457916	0,211699181001666	0,116330276713695	0,48862927629798	0,272017601048297	0,842947116094911	0,520082691334924	0,995681165563763	0,999559715005898	0,431655711333091	0,919583389362982	0,999960497531536
4	24	163	TCAATGATGCAAATCTATGTCTGGTTGTCCTTGACCTGCTGGGTGCTGCAACTGTGACCA	A_66_P104320	ENSMUST00000100380	ENSMUST00000100380	ens|cytochrome P450, family 2, subfamily d, polypeptide 37, pseudogene [Source:MGI Symbol;Acc:MGI:3721937] [ENSMUST00000100380]	10,5314107621523	0,0725283607893452	-0,0573032617840887	0,00681568875910266	-0,123015933814331	0,129831622573434	0,162688897118283	0,162688897118283	0,162688897118283	0,162688897118283	0,230076844752197	0,636411784351082	0,708556510406263	0,964490229548093	0,424563987775086	0,550123037624515	0,999944286841132	0,999559715005898	0,980227575831226	0,62026049988789	0,999960497531536
4	25	1221	AATGTATCCTCACGACTTCAAAAAACTTTTTGAAACCATAGAGCAATCGGAAGACTCTGT	A_52_P69325	Tfb2m	NM_008249	ref|Mus musculus transcription factor B2, mitochondrial (Tfb2m), mRNA [NM_008249]	6,63144793367387	-0,0923949995865545	-0,183903554152866	0,369746746297763	0,278238191731452	0,0915085545663112	0,135912809697769	0,135912809697769	0,135912809697769	0,135912809697769	0,192209738774819	0,482530497697001	0,168066913381528	0,00843557986300835	0,041451353790488	0,622009854764574	0,999944286841132	0,999559715005898	0,0323488991847655	0,130016657244113	0,999960497531536
4	26	2592	TCCTTCTCCCCTCCACTGTAAAATGTTGGGATTATGGGTCACAGGAAGAAGTGGTTTTTT	A_55_P2830399	Hsp90b1	NM_011631	ref|Mus musculus heat shock protein 90, beta (Grp94), member 1 (Hsp90b1), mRNA [NM_011631]	14,1734117855663	0,0510110031660194	-0,135065661922125	-0,724145215597378	-0,910221880685523	0,186076665088144	0,145357430361814	0,145357430361814	0,145357430361814	0,145357430361814	0,20556644940938	0,713381847986113	0,334552194114942	1,65952605686138e-05	5,07865315277493e-07	0,34696803096684	0,999944286841132	0,999559715005898	0,000219200176793835	1,77155025352238e-05	0,999960497531536
4	27	2154	TTAGTTTTTTGGCCTTGGCTTTGTGAACTCTTGAAAGCCTGCTGTGTGAACATTCTCACT	A_51_P211491	Gusb	NM_010368	ref|Mus musculus glucuronidase, beta (Gusb), mRNA [NM_010368]	9,74015266688104	-0,103524973917846	-0,0548844393128363	0,0520357044488797	0,10067623905389	-0,0486405346050098	0,121357335468947	0,121357335468947	0,121357335468947	0,121357335468947	0,171625189713646	0,388402523634503	0,645752082826183	0,662906657704979	0,401405930559804	0,773024079819569	0,999944286841132	0,999559715005898	0,78229602086891	0,598909269330114	0,999960497531536
4	30	844	GGATGTCGCCACCTTCCTTCGCTGGGCATCAGAACCAGAGCATGACCATCGAAAACGCAT	A_51_P295610	Cyc1	NM_025567	ref|Mus musculus cytochrome c-1 (Cyc1), mRNA [NM_025567]	13,4936726268539	-0,00144319033682017	-0,0287118105568887	-0,0273057465240782	-0,0545743667441467	0,0272686202200685	0,0849992383553045	0,0849992383553045	0,0849992383553045	0,0849992383553045	0,120207075673455	0,987355406792723	0,752768370488855	0,7644873644006	0,55036582404679	0,832380272967099	0,99995530508174	0,999559715005898	0,853909929582424	0,723487242797967	0,999960497531536
4	33	216	TTGAAGAGGAAGCAGAAGAATTGGGCCGCCCGGCAGCCCGACCCCATGAAATTTGACTAC	A_55_P2138343	Ndufaf5	NM_027093	ref|Mus musculus NADH dehydrogenase (ubiquinone) complex I, assembly factor 5 (Ndufaf5), mRNA [NM_027093]	6,11465884521954	0,010453182434345	-0,09954520925523	-0,169570211588806	-0,279568603278381	0,109998391689575	0,150092820058809	0,150092820058809	0,150092820058809	0,150092820058809	0,212263301741992	0,941569124088306	0,487213423443389	0,240762498691926	0,0584840579354253	0,586547370347499	0,999944286841132	0,999559715005898	0,396195019555793	0,166782551984258	0,999960497531536
4	35	594	GTTCCATTTCTCCTGGTTGGTAACAAGTCAGATCTAGAAGATAAAAGGCAGGTTTCTGTA	A_51_P365694	Rala	NM_019491	ref|Mus musculus v-ral simian leukemia viral oncogene homolog A (ras related) (Rala), mRNA [NM_019491]	9,46077311986762	0,040732753525484	-0,187362824883603	0,0637556689377288	-0,164339909471359	0,228095578409087	0,134294640354128	0,134294640354128	0,134294640354128	0,134294640354128	0,189921301742825	0,753555850898612	0,156437075214408	0,623623590929141	0,211821930855606	0,220176091746065	0,999944286841132	0,999559715005898	0,752521946044869	0,400505258074479	0,999960497531536
4	37	734	TGATATCCCTATATTTACCGAAGAATTCCTGAACCACAGCAAAGCTCGTGAGGCAGAGCT	A_55_P2743035	Hmg20a	NM_025812	ref|Mus musculus high mobility group 20A (Hmg20a), mRNA [NM_025812]	5,59910876919191	-0,0676543625625206	-0,0524088159665386	-0,0385378528083109	-0,0232923062123289	-0,015245546595982	0,193571646158918	0,193571646158918	0,193571646158918	0,193571646158918	0,273751647288828	0,706093983185123	0,770064235127005	0,829756904591199	0,896573056508079	0,952019422247903	0,999944286841132	0,999559715005898	0,897176961420363	0,948917837483755	0,999960497531536
4	39	568	TGGCAGCTGCCAACAAGAAGCATTAGAACAAAGGATGCTGGGTTAATAAATTGCCTCATT	A_66_P140589	Rps19	NM_023133	ref|Mus musculus ribosomal protein S19 (Rps19), mRNA [NM_023133]	14,4897348352105	-0,0199300173706014	0,0281867938500007	-0,0645020273716259	-0,0163852161510238	-0,0481168112206021	0,0399834681967952	0,0399834681967952	0,0399834681967952	0,0399834681967952	0,0565451629946211	0,748757396110607	0,650900350399137	0,304471892914609	0,792243386503598	0,585259027381392	0,999944286841132	0,999559715005898	0,46741315928825	0,890748781063815	0,999960497531536
4	41	1849	TCTCTGAAACGGATCCAGGATTTCCTGAACCAAAATGAACTTGACCCCCAATGTGTGGAA	A_52_P622067	Abcc3	NM_029600	ref|Mus musculus ATP-binding cassette, sub-family C (CFTR/MRP), member 3 (Abcc3), mRNA [NM_029600]	6,99504275463268	0,0793421093973032	0,325209087440602	0,468641150399975	0,714508128443274	-0,245866978043299	0,172187154566155	0,172187154566155	0,172187154566155	0,172187154566155	0,243509409253889	0,623101574328118	0,0518001034221969	0,00685357132456216	0,000133803859491709	0,28578957109011	0,999944286841132	0,999559715005898	0,0274728891934632	0,00158693871703416	0,999960497531536
4	42	5001	TGACACTTTTTCTTCATTCTTTGGTAGATAGTGACAGTTTAGTTGACTTCTGTTGTTTGG	A_52_P137500	Fam199x	NM_146261	ref|Mus musculus family with sequence similarity 199, X-linked (Fam199x), mRNA [NM_146261]	7,60183466726069	-0,223959312192886	-0,0106100483474085	-0,159121626831759	0,0542276370137182	-0,213349263845477	0,171319105875251	0,171319105875251	0,171319105875251	0,171319105875251	0,242281803022411	0,170312937143415	0,947239539608922	0,325569615776183	0,735477883898563	0,350859449238147	0,999944286841132	0,999559715005898	0,489591181448331	0,854007152648061	0,999960497531536
4	43	4401	GAAAGATGTTAGCAAAAAAGTCACTCATAGACGTTGGTACTACAGTCTAACAGATTGGAT	A_65_P10019	Pcf11	NM_029078	ref|Mus musculus cleavage and polyadenylation factor subunit homolog (S. cerevisiae) (Pcf11), mRNA [NM_029078]	5,57757677715608	-0,153719345281425	-0,18941680229878	0,156522719824722	0,120825262807368	0,0356974570173545	0,170342041374885	0,170342041374885	0,170342041374885	0,170342041374885	0,240900025154682	0,339525968432148	0,241373164172382	0,330948914553134	0,451283770934035	0,874291545869155	0,999944286841132	0,999559715005898	0,495255709328758	0,643989367494257	0,999960497531536
4	44	1763	ACTGGGCACTCTGAAAGGAAGTACATTTTAGCCCAGATATGATCTGCTTGCTTTTCAGTT	A_55_P2429432	2610301B20Rik	NM_026005	ref|Mus musculus RIKEN cDNA 2610301B20 gene (2610301B20Rik), mRNA [NM_026005]	6,14766934038597	-0,13958675890831	0,00361614391156628	-0,513498168201727	-0,370295265381851	-0,143202902819876	0,133323379271995	0,133323379271995	0,133323379271995	0,133323379271995	0,188547731147867	0,284001695390828	0,977606185816953	0,000440694233712679	0,00746664058402003	0,4346082389372	0,999944286841132	0,999559715005898	0,00315282212022396	0,0369177827743309	0,999960497531536
4	45	5305	CACACTTGATGTTGGCCACTTTGTCATCTTTCTGTCACTATGACAAAACAAAATCATATT	A_55_P2123942	Lmbrd1	NM_026719	ref|Mus musculus LMBR1 domain containing 1 (Lmbrd1), mRNA [NM_026719]	9,35595488526228	-0,0827271844293787	-0,203415523057403	0,541351048293535	0,42066270966551	0,120688338628025	0,115974977801336	0,115974977801336	0,115974977801336	0,115974977801336	0,164013386502567	0,473592525936083	0,0854431054544983	6,4021165574962e-05	0,00102662953139828	0,45988318359039	0,999944286841132	0,999559715005898	0,000650707328006299	0,00796994994436183	0,999960497531536
4	47	1153	GAGACGTCCTACAAGGCAGATTCAGACCAATATTTCTTCGTATAGTTTATTCTTTCTTTT	A_55_P2739247	Cfap20	NM_008187	ref|Mus musculus cilia and flagella associated protein 20 (Cfap20), mRNA [NM_008187]	10,9799938690502	-0,0195189160602496	0,0919438464925921	-0,396313292889012	-0,28485053033617	-0,111462762552842	0,127895164284996	0,127895164284996	0,127895164284996	0,127895164284996	0,180871075893776	0,875367317009178	0,462289073667138	0,00347037697970501	0,029010009675751	0,528034526550893	0,999944286841132	0,999559715005898	0,0161300997172896	0,101131959366698	0,999960497531536
4	49	405	TGTGGAGCGGATTATCTTGACTAGGGACAAGACGGTGGTCATGGGAGACCTGCTCATTGA	A_52_P423849	Nt5c	NM_015807	ref|Mus musculus 5',3'-nucleotidase, cytosolic (Nt5c), mRNA [NM_015807]	8,65456491583489	-0,0589876082628713	-0,0933348727336014	-0,219762381296537	-0,254109645767267	0,0343472644707301	0,0767377945158299	0,0767377945158299	0,0767377945158299	0,0767377945158299	0,108523629750886	0,490205452909535	0,278257477793468	0,0149268403410044	0,00568510970416156	0,775496612833299	0,999944286841132	0,999559715005898	0,0503802072441553	0,0300875057248764	0,999960497531536
4	50	273	CTTCCTGCAAAGGCTGCTGGACACAGAATCTGTGTGATGCTGTACCCATCCTGGATTTAA	A_55_P2185214	ENSMUST00000118311	ENSMUST00000118311	ens|predicted gene 11810 [Source:MGI Symbol;Acc:MGI:3652275] [ENSMUST00000118311]	14,1022935703603	0,0391773042745047	-0,0133366120626466	-0,116723820332911	-0,169237736670063	0,0525139163371513	0,0819087667737014	0,0819087667737014	0,0819087667737014	0,0819087667737014	0,115836488848623	0,659705202558708	0,880650525524531	0,196047680845602	0,0653817588893037	0,676368443144703	0,999944286841132	0,999559715005898	0,343266501531703	0,180326642921014	0,999960497531536
4	51	4420	CTTCATGAAACCTTGGATGTTTGGATTTGATGCCCTTAAATAAAACAGTGACTGAAATGT	A_55_P2316335	Gfm2	NM_001146043	ref|Mus musculus G elongation factor, mitochondrial 2 (Gfm2), transcript variant 2, mRNA [NM_001146043]	6,95775554418566	0,089621518621458	-0,237664209542251	0,330367001064897	0,00308127290118865	0,327285728163709	0,134269757844001	0,134269757844001	0,134269757844001	0,134269757844001	0,189886112559538	0,491239852550703	0,0755032729328113	0,0161283049807269	0,981031313794492	0,08302174137972	0,999944286841132	0,999559715005898	0,0535093664502116	0,991157657891055	0,999960497531536
4	52	1726	AACTGGGATGTAATGGGATAGTTGTCTATAAAACTTTAGTTTAAATACAGCACTCCCCTC	A_55_P2824210	Phf23	NM_030064	ref|Mus musculus PHD finger protein 23 (Phf23), transcript variant 1, mRNA [NM_030064]	7,36931635971595	-0,183061782756876	-0,166941560415001	-0,00958514697158641	0,00653507537028819	-0,0161202223418746	0,103713946078997	0,103713946078997	0,103713946078997	0,103713946078997	0,14667366915215	0,090799276413227	0,121295988670242	0,927424183237286	0,950479643746191	0,913744619728165	0,991803296830001	0,999559715005898	0,956904162389095	0,976373416598709	0,999960497531536
4	55	5450	GCCTGTATGTCATCTTATATGTGGACATTAAAAGCCAATATACTCCAGTAGCATGTAATA	A_55_P2484105	Lrch3	NM_001081255	ref|Mus musculus leucine-rich repeats and calponin homology (CH) domain containing 3 (Lrch3), mRNA [NM_001081255]	8,07473159856136	-0,184626846579453	-0,202294546318585	0,158537746489934	0,140870046750802	0,0176676997391318	0,0899967471446347	0,0899967471446347	0,0899967471446347	0,0899967471446347	0,127274620381405	0,0599649248353964	0,0406038697208549	0,103192278631199	0,145469464014333	0,89513735333813	0,991803296830001	0,999559715005898	0,215438774693669	0,311915386609453	0,999960497531536
4	57	2209	GAAAATCAATTTGTAGGTGACTGTCTCATATCACCGCCACCTGGTATGTCCCATTCACAC	A_66_P110576	Kansl1l	AK145440	gb|Mus musculus 1 cell embryo 1 cell cDNA, RIKEN full-length enriched library, clone:I0C0045H18 product:hypothetical protein, full insert sequence. [AK145440]	5,98441270445144	0,0321673781292713	0,123957700933298	-0,00703895984258818	0,0847513629614385	-0,0917903228040267	0,145069510015449	0,145069510015449	0,145069510015449	0,145069510015449	0,205159268550668	0,816373901452224	0,374333506045311	0,959454015582226	0,541928566049961	0,639938005539617	0,999944286841132	0,999559715005898	0,977116043538862	0,717265501680173	0,999960497531536
4	58	8733	AGAGTTGTATATAGGTGGCATTTACATACCCAAAAGCAAAGTACCCCGGCAGAATTTCTT	A_51_P125467	Igf2r	NM_010515	ref|Mus musculus insulin-like growth factor 2 receptor (Igf2r), mRNA [NM_010515]	9,59327910629201	-0,00132668335579211	0,0306237602733503	0,126993561966083	0,158944005595226	-0,0319504436291425	0,103116581159061	0,103116581159061	0,103116581159061	0,103116581159061	0,14582886758069	0,989895863596112	0,770226766430207	0,231973383526511	0,137661744134002	0,829330751890102	0,99995530508174	0,999559715005898	0,38656443911518	0,301019596154229	0,999960497531536
4	61	5613	CTTGTTCACTACAAGATAGATCCAAACGTCACAGAATTCTGCAGCAGTTCACAACTAGAC	A_55_P2723230	Hspa12a	NM_175199	ref|Mus musculus heat shock protein 12A (Hspa12a), mRNA [NM_175199]	6,17056555783293	-0,135595283169698	-0,214833195288858	-0,183303672233044	-0,262541584352205	0,0792379121191606	0,125172830733908	0,125172830733908	0,125172830733908	0,125172830733908	0,177021114864525	0,272906262673035	0,0876814502555544	0,142046773176216	0,0394514472130977	0,647314660307814	0,999944286841132	0,999559715005898	0,271767748228329	0,125647451845195	0,999960497531536
4	62	1815	TGGAATCCATCCTCACTGCCATCATCATAATCTCATATTTTCACCACACTTGTTTATCAA	A_55_P2102887	Zfp28	M36516	gb|Mouse zinc finger protein (mkr5) mRNA, 3' end. [M36516]	5,62888982559409	0,0523208793861079	0,162638129098392	-0,179455032322482	-0,0691377826101975	-0,110317249712284	0,147402273623715	0,147402273623715	0,147402273623715	0,147402273623715	0,208458294483288	0,709739602825762	0,252732320110242	0,208189015333046	0,62318374372853	0,579571266216969	0,999944286841132	0,999559715005898	0,358026688036705	0,779227553400564	0,999960497531536
4	64	4028	CAACAGAGACAGTGACACAATCCATGATTAGACAGAGTTTACAATATACTGTGGCCGTGA	A_52_P18081	Tmem206	NM_025864	ref|Mus musculus transmembrane protein 206 (Tmem206), mRNA [NM_025864]	9,99332538688568	-0,0824151599948379	-0,0235849835997346	0,0754529938932968	0,1342831702884	-0,0588301763951034	0,12718515607334	0,12718515607334	0,12718515607334	0,12718515607334	0,179866972651456	0,507576308684501	0,849015726732872	0,543810119697492	0,283674195752752	0,737224381370849	0,999944286841132	0,999559715005898	0,689988139052075	0,483823207040869	0,999960497531536
4	65	1015	GAATGCTTTATGTGGGTATATGTTACAGTGTGTATGGGACAGTCTTTGACTGTACTGTAT	A_51_P514675	Zcchc10	NM_026479	ref|Mus musculus zinc finger, CCHC domain containing 10 (Zcchc10), mRNA [NM_026479]	7,02663890300147	-0,104049761400978	0,0770326267788102	-0,257421669822703	-0,0763392816429151	-0,181082388179788	0,10595947805107	0,10595947805107	0,10595947805107	0,10595947805107	0,149849330921798	0,335117014905455	0,473673738397046	0,0223434319524842	0,477624147107098	0,237723441591391	0,999944286841132	0,999559715005898	0,0685463656948714	0,665862932897624	0,999960497531536
4	67	1172	AGACATTAGAAGGTAAATATGATAGAAGTCACTAAGTCCAAGTTAAAATCTCCAGGAAGG	A_52_P129140	Polb	AK047252	gb|Mus musculus 10 days neonate cerebellum cDNA, RIKEN full-length enriched library, clone:B930042D15 product:unclassifiable, full insert sequence. [AK047252]	5,21919185349314	0,0146695830776853	-0,134617216566471	-0,158815453831473	-0,308102253475629	0,149286799644156	0,181025717154913	0,181025717154913	0,181025717154913	0,181025717154913	0,256009024338793	0,930635132824436	0,42724579377034	0,350104674992601	0,0763395513600151	0,532605354895455	0,999944286841132	0,999559715005898	0,513765007440128	0,200636289160122	0,999960497531536
4	72	2780	GCCCCAGGAAGAACCAGCAAGAGACAGTCTAATGAGACATACCGAGACATCATTCGAAGA	A_66_P110447	ENSMUST00000186192	ENSMUST00000186192	ens|RNA binding motif protein 6, pseudogene 1 [Source:MGI Symbol;Acc:MGI:1889580] [ENSMUST00000186192]	7,17108207927522	0,0106341387967355	-0,0499205756685814	0,10869711477132	0,0481424003060029	0,0605547144653169	0,0990152787980352	0,0990152787980352	0,0990152787980352	0,0990152787980352	0,140028750158335	0,916647867733795	0,623996042053002	0,289988569042565	0,636347482246485	0,673960396166687	0,999944286841132	0,999559715005898	0,45103518937057	0,788716695062111	0,999960497531536
4	74	1152	AATACTGACCACCAACTATCTCTAAGCCACTGCAGATGTGAGAATTGACATATTTTAGTT	A_55_P2055134	NAP094051-001	NAP094051-001	Unknown	8,54716752926545	-0,157931277939982	-0,138172098742206	-0,134819494104004	-0,115060314906229	-0,0197591791977754	0,122276074063819	0,122276074063819	0,122276074063819	0,122276074063819	0,17292448229479	0,195082340797249	0,255162126499483	0,266587476828195	0,341491596868965	0,907236939402958	0,999944286841132	0,999559715005898	0,425282624974698	0,541578453827106	0,999960497531536
4	77	1939	GAAGTTTAGAGAATTACAACATTCAGTAACCTTAGGCTACCTGAAGGGTTTGAGCAATGC	A_51_P277629	Zfp81	NM_207541	ref|Mus musculus zinc finger protein 81 (Zfp81), mRNA [NM_207541]	5,27095733125434	0,249053241224789	-0,000523099625592494	-0,133876762775355	-0,383453103625736	0,249576340850381	0,168269099003463	0,168269099003463	0,168269099003463	0,168269099003463	0,237968441938998	0,123082883484522	0,997354499427336	0,399411905332036	0,0211631746894023	0,269062527937058	0,997738593797491	0,999559715005898	0,56089371044657	0,0804240053248435	0,999960497531536
4	78	2316	CCTGCCCATTGGATTCTCCTCAATTTCCGTGTTTATATTTAAGTGTTTGTGTATATATGT	A_55_P1971199	Slc4a1ap	NM_009206	ref|Mus musculus solute carrier family 4 (anion exchanger), member 1, adaptor protein (Slc4a1ap), mRNA [NM_009206]	9,49343485991442	-0,07028010395784	0,0239358028003789	-0,0691699170504538	0,0250459897077651	-0,0942159067582189	0,0852584469021964	0,0852584469021964	0,0852584469021964	0,0852584469021964	0,120573651915953	0,44382879820149	0,793225214704618	0,450979885533069	0,783880879587409	0,467659172648697	0,999944286841132	0,999559715005898	0,608679337373933	0,88574360032077	0,999960497531536
4	81	3924	TACATCTATCTATGCCTCATTCCCCTTCCTCTCTTATACGGGAATAAAGCCAAAGAGTTC	A_55_P2340206	E230006M18Rik	AK053951	gb|Mus musculus 2 days pregnant adult female oviduct cDNA, RIKEN full-length enriched library, clone:E230006M18 product:unclassifiable, full insert sequence. [AK053951]	6,20166541128326	0,184652112767882	-0,0359586277947646	-0,0662875717627855	-0,286898312325432	0,220610740562647	0,127416180906106	0,127416180906106	0,127416180906106	0,127416180906106	0,180193691103199	0,144880380087593	0,772060987847314	0,594061470046162	0,0275310440213938	0,215403262929496	0,998343365727777	0,999559715005898	0,729289134400088	0,0970779925172425	0,999960497531536
4	84	1012	GGATCGACGGGGTCATTTGATTCTGGAGACAGCCTAGAGTTCGAATATGTCCTGGCTGCT	A_51_P288549	Jmjd7	NM_001114637	ref|Mus musculus jumonji domain containing 7 (Jmjd7), mRNA [NM_001114637]	6,80432709960643	-0,048422569328606	-0,0318163598690058	-0,0625435677480137	-0,0459373582884135	-0,0166062094596002	0,100225963543685	0,100225963543685	0,100225963543685	0,100225963543685	0,14174091694539	0,637457709504924	0,756541888118141	0,543317668088862	0,654754511761088	0,90883100763846	0,999944286841132	0,999559715005898	0,689658040425751	0,801327292026553	0,999960497531536
4	85	844	ACATCCTTCTTTGTCAAGCTTTGCGAACATTTTTTCCAGAGTCTGAAGTTCTTCATTCTT	A_55_P2613353	Fam175a	NM_172405	ref|Mus musculus family with sequence similarity 175, member A (Fam175a), mRNA [NM_172405]	5,9688302873951	-0,00316684777992915	0,139962011532189	-0,136666861377471	0,00646199793464763	-0,143128859312118	0,138214745986194	0,138214745986194	0,138214745986194	0,138214745986194	0,195465168293628	0,980977731072101	0,297149034707792	0,308431091825604	0,961197104616979	0,448626267723945	0,99995530508174	0,999559715005898	0,471432742516415	0,981614981484375	0,999960497531536
4	87	4613	CTTCTTGAAGTCTTTCCCAGTGAAAACGCTCAATTCTGCTGTTTCCATAGAATTTTTAAT	A_55_P2822952	Egf	NM_010113	ref|Mus musculus epidermal growth factor (Egf), mRNA [NM_010113]	5,34399584393299	0,157043526868744	0,140325612002503	0,0285689631669008	0,0118510483006595	0,0167179148662413	0,131072165594845	0,131072165594845	0,131072165594845	0,131072165594845	0,185364034233842	0,222970141487502	0,27479322701274	0,822093349348256	0,925655282119477	0,925841011565838	0,999944286841132	0,999559715005898	0,891596573907572	0,963253944758725	0,999960497531536
4	88	640	CCTCTACTGGGATACATGCAGGCTCAGGTAAATATGTTTTGGATTATATCTGCCTTAAAA	A_66_P117701	Appl1	ENSMUST00000142645	ens|adaptor protein, phosphotyrosine interaction, PH domain and leucine zipper containing 1 [Source:MGI Symbol;Acc:MGI:1920243] [ENSMUST00000142645]	5,1310994053315	0,0558476365552103	-0,15613366262989	-0,0758778890256711	-0,287859188210771	0,2119812991851	0,144963053922317	0,144963053922317	0,144963053922317	0,144963053922317	0,205008716899963	0,686961448405503	0,264980378105001	0,584528998747914	0,0455604591258438	0,284100973075165	0,999944286841132	0,999559715005898	0,721343491630711	0,139213382310083	0,999960497531536
4	90	0	GCCCCCCAAGTCCCTCTAATAGAGATGATTCAGCAAAACAAACAAAAAATTCAAAAATTA	A_30_P01024885	chr5:75389503-75396250_F	chr5:75389503-75396250_F	lincRNA:chr5:75389503-75396250 forward strand	5,32542902921942	0,119085129217114	-0,106649617430319	0,101425506023193	-0,124309240624241	0,225734746647434	0,108884585269119	0,108884585269119	0,108884585269119	0,108884585269119	0,153986057220957	0,28122574329146	0,333445711220547	0,357250079062953	0,261134808290073	0,152233329021754	0,999944286841132	0,999559715005898	0,520449207427826	0,458612107283539	0,999960497531536
4	95	776	AGAAGTGAAGAAGAAAAGGTGGAATCGTCCCAAAATGTCTCTTGCCCAGAAGAAAGACCG	A_55_P1964525	ENSMUST00000121367	ENSMUST00000121367	ens|ribosomal protein L5, pseudogene 1 [Source:MGI Symbol;Acc:MGI:3647110] [ENSMUST00000121367]	13,9887887150183	-0,0620547949093542	-0,0118522478349004	-0,0496683169375611	0,000534230136892688	-0,0502025470744538	0,0492090065382872	0,0492090065382872	0,0492090065382872	0,0492090065382872	0,069592044437352	0,359546480864876	0,859985068238549	0,46203235404607	0,99365433474546	0,598168500449926	0,999944286841132	0,999559715005898	0,619188233170483	0,997087291251396	0,999960497531536
4	97	1047	AAATTAAAAACAATAAGGTAGGAGGTATTTCCCACGTCACCCCAAGGTGACCAGCCATGG	A_55_P2500851	Shisa5	NM_001284332	ref|Mus musculus shisa family member 5 (Shisa5), transcript variant 3, mRNA [NM_001284332]	6,77846595359086	-0,296296971273415	-0,0320589787051668	-0,116948652976538	0,147289339591711	-0,264237992568249	0,13089312395383	0,13089312395383	0,13089312395383	0,13089312395383	0,185110831116889	0,0261762562980746	0,800594205139151	0,360499508992363	0,251701389121107	0,149015982096607	0,959934063768676	0,999559715005898	0,523551589690258	0,447992594331918	0,999960497531536
4	99	48	GGGAATCCAGCGGGGAAAAGGTCACGGGACTTCTTGGAAAAGGGGCCCGAACTCGAACCT	A_66_P118837	Isoc2b	NM_026158	ref|Mus musculus isochorismatase domain containing 2b (Isoc2b), mRNA [NM_026158]	6,54785311693109	-0,0750407880790096	-0,00573405355549639	0,0904496431243969	0,15975637764791	-0,0693067345235132	0,0984443643728834	0,0984443643728834	0,0984443643728834	0,0984443643728834	0,13922135523533	0,460611180436107	0,954799487374305	0,374957607492183	0,122943278077956	0,628854482616702	0,999944286841132	0,999559715005898	0,537484073399973	0,278451206435078	0,999960497531536
4	101	707	CGTGCTGCTTCTATTTTATGCAGTCTTCACTTTGAGAATGGTGAGAAATACTGTTTTAAA	A_55_P2027436	Bri3	NM_018772	ref|Mus musculus brain protein I3 (Bri3), transcript variant 1, mRNA [NM_018772]	12,8616356446797	-0,201892792001715	0,0343904932674306	-0,0477451189760814	0,188538166293064	-0,236283285269145	0,164766663624534	0,164766663624534	0,164766663624534	0,164766663624534	0,233015250324782	0,199500488903463	0,824305914995049	0,758018396487031	0,229928764810677	0,285937055724269	0,999944286841132	0,999559715005898	0,849159836185383	0,422640608413435	0,999960497531536
4	107	1768	TTATTAGACATATGGGTTCGTTTGGGCCAGTCCCATGTCTGGAGTGGAAAGAAAGACACT	A_55_P2720455	Ankrd44	ENSMUST00000179398	ens|ankyrin repeat domain 44 [Source:MGI Symbol;Acc:MGI:3045243] [ENSMUST00000179398]	6,57774347342591	0,121520208949755	-0,179112753614914	0,64753057789996	0,346897615335291	0,300632962564669	0,154689252111181	0,154689252111181	0,154689252111181	0,154689252111181	0,218763638288983	0,40970107621614	0,227862193580151	0,000138827698186175	0,024297450816518	0,15470159928223	0,999944286841132	0,999559715005898	0,00123448083967813	0,0887801453427685	0,999960497531536
4	108	1728	CCTTCATCCTCTCTGCAGCAATACTGGGATCTCAATTTTTTGGTTACTTAGTAATTTATT	A_55_P2013043	Serpinb6b	NM_011454	ref|Mus musculus serine (or cysteine) peptidase inhibitor, clade B, member 6b (Serpinb6b), mRNA [NM_011454]	6,80228536714889	-0,256287733103571	0,163480659604693	0,318980691896869	0,738749084605134	-0,419768392708264	0,183881332932352	0,183881332932352	0,183881332932352	0,183881332932352	0,260047474900174	0,142156457741626	0,343129812394362	0,0708020754494236	0,000181309307099856	0,091371174991507	0,998343365727777	0,999559715005898	0,162660326548366	0,00201194601121895	0,999960497531536
4	110	0	GTGCTTCTCCCTTCCACTGTTCGTCATGTAACATCAGATCATACCCTTGAACTAAGTCAG	A_30_P01023401	chr9:41488229-41545481_R	chr9:41488229-41545481_R	lincRNA:chr9:41488229-41545481 reverse strand	5,07662206063487	0,0729722410658002	0,0749801329591016	0,0977506951647191	0,0997585870580204	-0,00200789189330131	0,0945911628722188	0,0945911628722188	0,0945911628722188	0,0945911628722188	0,133772105414534	0,459945626753702	0,447826351502276	0,324276768614104	0,3146261890848	0,988467377077129	0,999944286841132	0,999559715005898	0,48835771934486	0,515079426451106	0,999960497531536
4	112	1805	GGTGGCTTGTGAGGTTATTTTTCCCCCTAATATTCTAGAAGAATAGAAGAATATTCTAGA	A_55_P2387665	9130221J18Rik	AK033690	gb|Mus musculus adult male cecum cDNA, RIKEN full-length enriched library, clone:9130221J18 product:unclassifiable, full insert sequence. [AK033690]	8,82158664791794	-0,0709900050190289	-0,486522574804006	-0,878217841931045	-1,29375041171602	0,415532569784977	0,263880775217544	0,263880775217544	0,263880775217544	0,263880775217544	0,373183771162176	0,76720815116323	0,0505882307026009	0,00101922010033501	1,03565291517501e-05	0,226746217553789	0,999944286841132	0,999559715005898	0,00618545998206944	0,000206058686123541	0,999960497531536
4	115	604	AAGAAAGTCAGGCTAAGGAACAATATGAGCAAATCCTCGCATTTGTGCAAGGAACCGTAG	A_55_P2624903	Eif2s3x	NM_012010	ref|Mus musculus eukaryotic translation initiation factor 2, subunit 3, structural gene X-linked (Eif2s3x), mRNA [NM_012010]	5,50579046646833	-0,00387311251552624	0,0402301380821291	0,0407840827990071	0,0848873333966624	-0,0441032505976553	0,105591161603501	0,105591161603501	0,105591161603501	0,105591161603501	0,1493284528064	0,971039490507549	0,706487605711647	0,702648247149476	0,429045196897911	0,770226784321404	0,99995530508174	0,999559715005898	0,810843275515345	0,624123071822586	0,999960497531536
4	116	2363	CTCAGACCTTTGTAGTGCTTTGAGGTACTGTTGTTTGACACTTTGCTTCCTGTGCACCAT	A_52_P680856	Srpk2	NM_009274	ref|Mus musculus serine/arginine-rich protein specific kinase 2 (Srpk2), mRNA [NM_009274]	7,00861685276567	0,0219316065263522	0,215773744991177	-0,124079757137883	0,0697623813269415	-0,193842138464825	0,0868786225321902	0,0868786225321902	0,0868786225321902	0,0868786225321902	0,122864926265316	0,812578110274861	0,0262840208936874	0,187062176650563	0,452983670529833	0,146474401558393	0,999944286841132	0,999559715005898	0,332298054351205	0,645246370287737	0,999960497531536
4	119	2247	GCATTTTTTACTTTGTGTACTTCATTGTAGATATGGCAATCAGCTGTATGAAGTTTCTGC	A_52_P730698	LOC105243111	AK044424	gb|Mus musculus adult retina cDNA, RIKEN full-length enriched library, clone:A930012B14 product:unclassifiable, full insert sequence. [AK044424]	5,07539061280256	-0,13051283137658	-0,00411912817490556	-0,140234890009259	-0,0138411868075838	-0,126393703201675	0,097663505518238	0,097663505518238	0,097663505518238	0,097663505518238	0,138117054052792	0,201560449618937	0,967327901994553	0,171014938789485	0,890547922729414	0,377797377690213	0,999944286841132	0,999559715005898	0,312009434616538	0,94579733268674	0,999960497531536
4	120	1182	ATCACAGGGATCAAACACTCGCTGGGGACTTTGTACACAACATCTACTGACAAGACCATT	A_51_P357561	Fbxw9	NM_026791	ref|Mus musculus F-box and WD-40 domain protein 9 (Fbxw9), mRNA [NM_026791]	8,75600586453996	-0,0231841139911744	0,242498232862832	-0,75025559088111	-0,484573244027104	-0,265682346854007	0,116117194918569	0,116117194918569	0,116117194918569	0,116117194918569	0,16421451187856	0,840248715441111	0,0428628495731372	5,58153018228637e-07	0,000240851436343915	0,111037322948885	0,999944286841132	0,999559715005898	1,3128879225429e-05	0,00254077821971802	0,999960497531536
4	121	748	AGTTTAGAGACTGAACCCTCGGAAAGCCAGGACAACGAGATTTTGGACACGTCATTTGAT	A_51_P506674	Rpp38	NM_001013376	ref|Mus musculus ribonuclease P/MRP 38 subunit (Rpp38), mRNA [NM_001013376]	7,74557976401992	-0,570223502150328	-0,0415126874209513	-0,50113350584942	0,0275773088799571	-0,528710814729377	0,16802012291923	0,16802012291923	0,16802012291923	0,16802012291923	0,23761633658397	0,0011487720060067	0,792321891276053	0,00351162541146972	0,861097579327254	0,0241017008811242	0,583951850792413	0,999559715005898	0,0162991388952375	0,930214179639216	0,999960497531536
4	123	6668	AGCTATAGATGATTTGTAGGCAAATGTGTGTGGATGTGTCCAATAAAGTTTTACATATGG	A_55_P1965989	Zfp329	NM_026046	ref|Mus musculus zinc finger protein 329 (Zfp329), mRNA [NM_026046]	6,81849957624331	-0,112480867632559	0,0319159223984231	-0,475676949941174	-0,331280159910191	-0,144396790030982	0,0927443224462069	0,0927443224462069	0,0927443224462069	0,0927443224462069	0,131160278636529	0,251504791335375	0,741958108700724	3,76727670139313e-05	0,0019105073018833	0,296834337966128	0,999944286841132	0,999559715005898	0,000422963868646747	0,0129504478979258	0,999960497531536
4	124	2971	GCCCACAATCCATGTGTTACTTTTCACTGTAATAATCACTGAAAGAGATATAGGAAATGG	A_51_P201105	Pnpla8	NM_026164	ref|Mus musculus patatin-like phospholipase domain containing 8 (Pnpla8), mRNA [NM_026164]	10,5719252868205	-0,0312093109651368	-0,090720827654879	0,706400125005961	0,646888608316219	0,0595115166897422	0,126482554784828	0,126482554784828	0,126482554784828	0,126482554784828	0,178873344380301	0,800262129947608	0,464135292916494	4,34263764006347e-06	1,54829771935311e-05	0,733127888464392	0,999944286841132	0,999559715005898	7,22088490231089e-05	0,000282403162858938	0,999960497531536
4	126	1729	AATGTATGCTTAGCATGTGCTAGGTCCTGGATTCAATCTTTAATAACACTGCCCTCCACG	A_55_P2935500	Cd180	AK089613	gb|Mus musculus activated spleen cDNA, RIKEN full-length enriched library, clone:F830005B01 product:lymphocyte antigen 78, full insert sequence. [AK089613]	5,82953199598218	-0,1815386743776	-0,0617681838986979	-0,0099760247092826	0,109794465769619	-0,119770490478902	0,140027194334697	0,140027194334697	0,140027194334697	0,140027194334697	0,198028357329182	0,184055662716303	0,646263143557309	0,940791750336723	0,416666712533986	0,529909112272217	0,999944286841132	0,999559715005898	0,965248693608809	0,612395854883698	0,999960497531536
4	130	1429	TTGAGCGACTACCAGATTTTAACCAGATTTGTAGTAACATGCGTTGGATTCGTGACTAAT	A_66_P139037	Pmpcb	NM_028431	ref|Mus musculus peptidase (mitochondrial processing) beta (Pmpcb), mRNA [NM_028431]	12,4992580727779	-0,119995164714226	0,122820558892894	0,042138840058092	0,284954563665211	-0,242815723607119	0,0676873740106766	0,0676873740106766	0,0676873740106766	0,0676873740106766	0,095724402327319	0,136364205489846	0,127756945619471	0,593926287425818	0,00115988666257456	0,0369627426586508	0,998343365727777	0,999559715005898	0,72926681032558	0,00875023475738423	0,999960497531536
4	131	861	TAAAGAATCCTAAAGCAATAGAGCTTTTTATACCTCCCTACCCCCTCAGAGAGGAAGACC	A_51_P270891	1700056E22Rik	NM_028516	ref|Mus musculus RIKEN cDNA 1700056E22 gene (1700056E22Rik), mRNA [NM_028516]	7,40150525294705	0,00518828289828832	0,0240146102085426	0,230176149954008	0,249002477264263	-0,0188263273102542	0,109520683597332	0,109520683597332	0,109520683597332	0,109520683597332	0,15488563610372	0,962298053871418	0,826885971306884	0,043976686054404	0,0303685200629911	0,903475880124352	0,99995530508174	0,999559715005898	0,113824299705558	0,104504471938594	0,999960497531536
4	132	301	ATAAGGAACGTTGCATATCACATCCGAGTACGCTTGTCCAGAAAACGTAGTGAGGATGAG	A_55_P2038298	Rpl31-ps12	NM_001258458	ref|Mus musculus ribosomal protein L31, pseudogene 1 2 (Rpl31-ps12), mRNA [NM_001258458]	13,0428344218809	0,0179207225485438	0,00686320150754227	-0,114895735159038	-0,12595325620004	0,0110575210410016	0,0654695990512582	0,0654695990512582	0,0654695990512582	0,0654695990512582	0,092587994901418	0,816827505284864	0,929282612097453	0,14564544297035	0,112132499330834	0,919469077919192	0,999944286841132	0,999559715005898	0,276976149854867	0,262028204164338	0,999960497531536
4	133	295	GTTTCCTTGGCCTTTACAGAGATGAGCATCAGGACTTTAAGGATGAGCAACGACGTCTAA	A_52_P579658	Mrps33	NM_010270	ref|Mus musculus mitochondrial ribosomal protein S33 (Mrps33), transcript variant 1, mRNA [NM_010270]	10,2723824133101	-0,0486207685806477	-0,00153678804786317	0,129346686791676	0,17643066732446	-0,0470839805327845	0,100956634080271	0,100956634080271	0,100956634080271	0,100956634080271	0,142774241127856	0,63792246181245	0,988106326664198	0,216481048643487	0,0958926027591829	0,746981641436106	0,999944286841132	0,999559715005898	0,368074528559054	0,23469791558909	0,999960497531536
4	137	450	CAGCACAAGTATGTTCCTAAAGTGCTGTATTTACTGAATCTGTTTCCTGGAAAAGTAATT	A_55_P1974467	Ndufb6	NM_001033305	ref|Mus musculus NADH dehydrogenase (ubiquinone) 1 beta subcomplex, 6 (Ndufb6), mRNA [NM_001033305]	12,0492295667239	-0,247122968973592	0,0497050549159059	-0,176949009008842	0,119879014880656	-0,296828023889498	0,132727033265376	0,132727033265376	0,132727033265376	0,132727033265376	0,18770437053744	0,0628029114381719	0,698957293516648	0,175718286242546	0,354322600143913	0,110751844800158	0,991803296830001	0,999559715005898	0,31833266597492	0,55432401630243	0,999960497531536
4	139	379	TCTGAAGAAGAGAAAGAAGCTAAGTCCGACTAAGCATCCATCACGTCTGACAGTGGTCCC	A_55_P1989102	Hmgn1	NM_008251	ref|Mus musculus high mobility group nucleosomal binding domain 1 (Hmgn1), mRNA [NM_008251]	9,13704754904093	-0,104135797715443	0,0903795586478431	-0,26684787646991	-0,0723325201066238	-0,194515356363286	0,0759375744402802	0,0759375744402802	0,0759375744402802	0,0759375744402802	0,107391947667161	0,224658739330926	0,290260868742426	0,00372537193351754	0,39549549339383	0,112465386576146	0,999944286841132	0,999559715005898	0,0170530444850639	0,593743192256674	0,999960497531536
4	140	7972	ATCCTCTTGGTCTTCTCATTGCCCTGGATGAGAACAAAGAAGCAAGAAGAGAGCTGTTCT	A_55_P2928183	Mgam	XM_006506043	ref|PREDICTED: Mus musculus maltase-glucoamylase (Mgam), transcript variant X2, mRNA [XM_006506043]	5,52599895166863	0,0809905657874221	0,0122867481808751	0,0499899925357186	-0,0187138250708285	0,0687038176065471	0,119452220429063	0,119452220429063	0,119452220429063	0,119452220429063	0,168930950186361	0,493111878802416	0,916817079820413	0,671392792156848	0,873625510418598	0,680105094042933	0,999944286841132	0,999559715005898	0,788250735166966	0,936951474511887	0,999960497531536
4	141	380	ATACTTTAAGACTAAGCGGGTGCTCCCACCCAATTGGAAATATGAGTCATCCACAGCATC	A_55_P2176248	ENSMUST00000117939	ENSMUST00000117939	ens|ribosomal protein S13, pseudogene 5 [Source:MGI Symbol;Acc:MGI:3650602] [ENSMUST00000117939]	13,2205821530842	-0,0592480499465697	-0,0605955883573905	-0,0779968886134732	-0,079344427024294	0,0013475384108208	0,0729556562630663	0,0729556562630663	0,0729556562630663	0,0729556562630663	0,103174878539058	0,474521915355899	0,464633391234721	0,348226822910014	0,340105405510763	0,990777363344089	0,999944286841132	0,999559715005898	0,511993448606717	0,539889297252605	0,999960497531536
4	143	950	ACTGTAGCACTCAGAGAGACAGTGAGAAAGCTTCCTTGTCACAGAGAGCGAAAACAAAAC	A_55_P2007470	Pdgfa	NM_008808	ref|Mus musculus platelet derived growth factor, alpha (Pdgfa), mRNA [NM_008808]	8,67325430541258	-0,275852632070025	0,0709665237232215	-0,693169900214766	-0,346350744421519	-0,346819155793247	0,202346061989642	0,202346061989642	0,202346061989642	0,202346061989642	0,286160545158539	0,147668558988099	0,704154036320037	0,000897744925804131	0,0722761738184373	0,196155919789812	0,998343365727777	0,999559715005898	0,0055529264264843	0,193109853074939	0,999960497531536
4	145	2185	GAACATGGTTGTCATGTTTCCCTCTTTTATCTTTCTCTGCATGGATTTCTTTGACAAAAA	A_55_P2908274	Gpc3	NM_016697	ref|Mus musculus glypican 3 (Gpc3), mRNA [NM_016697]	5,07832192109263	-0,0727788775061953	-0,0864503854407079	-0,0906705855853458	-0,104342093519858	0,0136715079345127	0,112046136444533	0,112046136444533	0,112046136444533	0,112046136444533	0,158457165771365	0,516588199907542	0,441797587816588	0,420101526662855	0,354487886972863	0,931064509935109	0,999944286841132	0,999559715005898	0,580727456711209	0,554404688703031	0,999960497531536
4	146	1879	GAAGTCACCTTGGTTCCTGCCTCACTTCAGCAATACCTCACGCCCTGCGGTAGAGCTACA	A_51_P228574	Tat	NM_146214	ref|Mus musculus tyrosine aminotransferase (Tat), mRNA [NM_146214]	14,6876550454317	0,395713849980547	-0,313008472763535	1,16608457218095	0,457362249436864	0,708722322744082	0,127620632299919	0,127620632299919	0,127620632299919	0,127620632299919	0,180482829037175	0,00346283505609923	0,0172408288275771	6,59226240222448e-10	0,000974520665173215	0,000387262753414956	0,685037661172587	0,999559715005898	5,16574321553784e-08	0,00764987270684297	0,936011360100598
4	147	0	TGTGTTATCTGTGGAAGTGCCAGTGTGTTATCTATGGAAGTGCAAGTGTGTTATCTGTGG	A_55_P2529039	A_55_P2529039	A_55_P2529039	Unknown	7,0134427086209	-0,210052033900457	-0,0894313216333469	0,0216180474061671	0,142238759673277	-0,12062071226711	0,179358179231714	0,179358179231714	0,179358179231714	0,179358179231714	0,253650769592034	0,215658107123314	0,593559572554828	0,897083526349781	0,397979240326582	0,610675258198244	0,999944286841132	0,999559715005898	0,939301289482465	0,595770049682768	0,999960497531536
4	152	1498	CACAAGATTGGTTCGTGTCTCAACATCTGTAGCTTCAGCACACACTGATGGGAAAATAAA	A_55_P2077228	Cenpl	NM_001159930	ref|Mus musculus centromere protein L (Cenpl), transcript variant 1, mRNA [NM_001159930]	6,74186597897574	0,283432000195315	0,181354919488763	-0,109451813554408	-0,21152889426096	0,102077080706552	0,153413258032431	0,153413258032431	0,153413258032431	0,153413258032431	0,216959110157307	0,0597640174843468	0,218998386401461	0,453954717202129	0,153785277265034	0,620342919853345	0,991803296830001	0,999559715005898	0,611674852420861	0,324000346432152	0,999960497531536
4	154	0	CCAGACTTCCTGCTCTTCTCCAGGGTCCTGGTACTGCCTGGGTCGTGTTGAAAGCATCTT	A_30_P01018455	chr8:122963590-122964126_F	chr8:122963590-122964126_F	lincRNA:chr8:122963590-122964126 forward strand	5,02819899338037	-0,0957613134271291	-0,0667590640792337	-0,00979927489633603	0,0192029744515594	-0,0290022493478954	0,0779881257470307	0,0779881257470307	0,0779881257470307	0,0779881257470307	0,110291865135509	0,271102262909254	0,440178086122929	0,90927471113356	0,823359517225777	0,811589102232997	0,999944286841132	0,999559715005898	0,946355439596473	0,909770899383451	0,999960497531536
4	155	18	TCACCTCTGGGAGTCCAAGCTGCCCCAAGTCCAGGGAACTCTGCTCTGCCTCAGCAAGTG	A_55_P2719784	Cracr2b	ENSMUST00000167572	ens|calcium release activated channel regulator 2B [Source:MGI Symbol;Acc:MGI:2446129] [ENSMUST00000167572]	6,33494174189317	-0,204772875053126	-0,181580476926834	-0,126227165435083	-0,103034767308792	-0,0231923981262918	0,131480045176022	0,131480045176022	0,131480045176022	0,131480045176022	0,185940863069358	0,116510557903013	0,161857167878142	0,326088497087145	0,42133613224154	0,897531733126063	0,995681165563763	0,999559715005898	0,490040533753197	0,617060221869295	0,999960497531536
4	157	2404	GAGAGAGTCTCAGGAACTGCCTGTAATGTGTAAAACTCATCTCTTTTCAAACATACTCTG	A_51_P172155	Hal	NM_010401	ref|Mus musculus histidine ammonia lyase (Hal), mRNA [NM_010401]	12,9157372399971	-0,100613489351465	0,192219980016104	0,394171399421264	0,687004868788833	-0,292833469367569	0,145480953975762	0,145480953975762	0,145480953975762	0,145480953975762	0,205741138179499	0,470770305546489	0,173858310163235	0,00811398823326394	3,41133260575497e-05	0,144071008002999	0,999944286841132	0,999559715005898	0,0313722875967365	0,000531821578520295	0,999960497531536
4	160	1868	TGCTTTCTCTCCCAGCTGTTTCCAGTTTCACTGGTGTAAACCTGTACTGCGGGCAGGGCC	A_55_P2047986	Ankrd23	NM_153502	ref|Mus musculus ankyrin repeat domain 23 (Ankrd23), mRNA [NM_153502]	6,25367024827899	0,0391408148943286	-0,00354481249777905	-0,00932828593578261	-0,0520139133278903	0,0426856273921077	0,145880728281325	0,145880728281325	0,145880728281325	0,145880728281325	0,206306504424315	0,778616008718994	0,979672366076709	0,94654347423376	0,708879820024261	0,828321271613477	0,999944286841132	0,999559715005898	0,969176080583987	0,837288497143097	0,999960497531536
4	161	318	CATCGTAGCTACTGCTCATCAAGGGCTCGGGAGAGAAACTTTGCTGGAGAGGTCCTAGGC	A_52_P18922	Chid1	NM_026522	ref|Mus musculus chitinase domain containing 1 (Chid1), transcript variant 2, mRNA [NM_026522]	6,50617354073291	-0,0338883513363575	-0,0322865152703233	-0,413116394393879	-0,411514558327845	-0,00160183606603415	0,146359095224473	0,146359095224473	0,146359095224473	0,146359095224473	0,206983017443105	0,808193628191573	0,817085860819854	0,0060474716838526	0,00621960701836443	0,993522454802183	0,999944286841132	0,999559715005898	0,0249335736559521	0,0322456575742561	0,999960497531536
5	5	4206	GTACCTCTGTCACAGTTGCCTGTTTCTGTCTAAATGTTTTCAACATACTAGACTATATTA	A_55_P2730781	Reck	NM_016678	ref|Mus musculus reversion-inducing-cysteine-rich protein with kazal motifs (Reck), mRNA [NM_016678]	7,29055761223457	0,248951456074872	0,118964121338316	-0,386284434480723	-0,516271769217279	0,129987334736556	0,238222261207563	0,238222261207563	0,238222261207563	0,238222261207563	0,336897152658921	0,258171475625637	0,585356722967944	0,0845047094342187	0,0240061508616291	0,673008315753399	0,999944286841132	0,999559715005898	0,185499858846872	0,0879808472326965	0,999960497531536
5	8	639	GAAACTGGAAACGGATTTTAAAAGGTCACGGATCGCCTACAGTGACGAAGTACGGAATGA	A_52_P361664	Vti1a	NM_016862	ref|Mus musculus vesicle transport through interaction with t-SNAREs 1A (Vti1a), transcript variant 2, mRNA [NM_016862]	6,36903369175965	0,0244917265983133	0,0203977847114141	0,144160942415874	0,140067000528974	0,00409394188689927	0,0868722616676414	0,0868722616676414	0,0868722616676414	0,0868722616676414	0,122855930644403	0,791197304561463	0,825445198588003	0,127489317611119	0,138171909843156	0,975018596038536	0,999944286841132	0,999559715005898	0,251190241548939	0,301790228795957	0,999960497531536
5	14	5950	TATTTGAGACATTCCAGGAAAGTTACTTTTTGTCAGACTTGCCTGTGTGTGGGGGTGGGT	A_55_P2494508	Ube4a	NM_145400	ref|Mus musculus ubiquitination factor E4A (Ube4a), mRNA [NM_145400]	10,1730304354702	0,0657456727529748	-0,0682932503378861	0,315490397748061	0,1814514746572	0,134038923090861	0,110749875788879	0,110749875788879	0,110749875788879	0,110749875788879	0,156623976371768	0,554018229882441	0,538876057834109	0,0079326623965771	0,110055914505322	0,395349979691411	0,999944286841132	0,999559715005898	0,0308273228474312	0,258964784386819	0,999960497531536
5	15	3283	CCCAGGGTTATACTGGCAATCAGTTCAAGTCATTGTTAACCATTATATGTGAAATATATC	A_55_P2494328	Net1	NM_019671	ref|Mus musculus neuroepithelial cell transforming gene 1 (Net1), transcript variant 1, mRNA [NM_019671]	11,4188594785821	0,0576924234912557	0,0767758052244485	0,305911794503015	0,324995176236207	-0,0190833817331928	0,0982809878168728	0,0982809878168728	0,0982809878168728	0,0982809878168728	0,138990305894046	0,569222290915933	0,449866578133777	0,00513369928344631	0,0032085189433432	0,893771640865797	0,999944286841132	0,999559715005898	0,0218853826663958	0,0193314170654056	0,999960497531536
5	17	1939	AAGAGTCTTGGGGATCAGAGGTTCCCTAAAATCAGACTCTGTCATCGGCAAGTGGAGACT	A_66_P125157	Hnf1aos1	XR_387597	ref|PREDICTED: Mus musculus HNF1 homeobox A, opposite strand 1 (Hnf1aos1), transcript variant X5, ncRNA [XR_387597]	6,88561323547275	0,0738009040395955	0,163500144974289	-0,146865680925773	-0,0571664399910787	-0,0896992409346939	0,178590297736657	0,178590297736657	0,178590297736657	0,178590297736657	0,252564821167429	0,658118586023449	0,330488421818087	0,381204732824492	0,731572474972005	0,7035741157602	0,999944286841132	0,999559715005898	0,543494379778212	0,851408889535146	0,999960497531536
5	19	1117	CAGGGGGAGTTGGGGGTGGGGCCTCAGCATTCCTGACACCTCCCAATGATCTATAAACTA	A_66_P102297	9430078K24Rik	NR_131073	ref|Mus musculus RIKEN cDNA 9430078K24 gene (9430078K24Rik), transcript variant 1, long non-coding RNA [NR_131073]	5,27674388505827	0,0146241936472338	-0,127087045747532	0,0951630047703489	-0,0465482346244173	0,141711239394766	0,113979113203156	0,113979113203156	0,113979113203156	0,113979113203156	0,161190807719162	0,897290145414465	0,267658859292037	0,404057551949263	0,681613334662432	0,379965685841635	0,999944286841132	0,999559715005898	0,565522305883521	0,819678560641053	0,999960497531536
5	20	260	TGGAAAGAGTCTGACCTGTGCTCAGCAAGCAGTGTCCACATCCCTCCCCAAAGGCCTGTT	A_51_P200134	Snrpg	NM_026506	ref|Mus musculus small nuclear ribonucleoprotein polypeptide G (Snrpg), mRNA [NM_026506]	11,5219430801109	0,028444292972333	0,0597510388536087	-0,270710069626036	-0,23940332374476	-0,0313067458812757	0,0665737941257211	0,0665737941257211	0,0665737941257211	0,0665737941257211	0,0941495625512291	0,715942620766951	0,446631020633476	0,00169673456122962	0,00466347969654413	0,77691210864777	0,999944286841132	0,999559715005898	0,00919084618094803	0,0258651213526126	0,999960497531536
5	21	2997	CCTCTCTTTCTGGTGTGTCTGAAGATAGTACCGTGTACTCATATACATAAAATAAATGTA	A_55_P2387284	BC099970	BC099970	gb|Mus musculus cDNA clone IMAGE:30083193. [BC099970]	9,95539790172655	-0,0289368154161238	-0,247800962818603	0,244640132911865	0,0257759855093855	0,21886414740248	0,16618783286244	0,16618783286244	0,16618783286244	0,16618783286244	0,235025087135456	0,852911403034634	0,120914303416989	0,125509488004766	0,86881466941355	0,325831084646368	0,999944286841132	0,999559715005898	0,248230421014374	0,934342044568739	0,999960497531536
5	23	4158	TACTTGCCTACCTACCTCACAGGGGTGTTGTGAGGAATCCTTTATGGTTTTCTGTTTTTT	A_55_P2893221	Pald1	NM_013753	ref|Mus musculus phosphatase domain containing, paladin 1 (Pald1), mRNA [NM_013753]	8,75211854851515	0,0956638187434713	0,0265795377596731	0,42404741161786	0,354963130634061	0,0690842809837982	0,0983414730912325	0,0983414730912325	0,0983414730912325	0,0983414730912325	0,13907584498937	0,348120513390399	0,792726153291505	0,000253777075447313	0,00151576646946046	0,629685661288309	0,999944286841132	0,999559715005898	0,00201102527669859	0,0108461587744393	0,999960497531536
5	24	681	CTAGCTCTATTGAAGCTGCAATGGGTATCAAAAACTTCATGCCAACTCTAGAAGAGAGCC	A_52_P257590	Tgif1	NM_009372	ref|Mus musculus TGFB-induced factor homeobox 1 (Tgif1), transcript variant 2, mRNA [NM_009372]	5,90650397698992	-0,113238368086762	-0,104456219449485	0,100383705990089	0,109165854627366	-0,00878214863727678	0,137512204038215	0,137512204038215	0,137512204038215	0,137512204038215	0,19447162394266	0,395202636120045	0,432392181991659	0,450344138628979	0,412187711346066	0,9625475472285	0,999944286841132	0,999559715005898	0,608128447963662	0,608747561483678	0,999960497531536
5	28	549	CTGACTGCTTAACTGATGGTGCAGATGTGGTCAGTGACCTTGAACAGGAAGAGATGAAAA	A_51_P521125	Cfap36	NM_025740	ref|Mus musculus cilia and flagella associated protein 36 (Cfap36), mRNA [NM_025740]	7,5586731510332	0,0411674089440721	-0,164944823255753	0,135935058650674	-0,0701771735491503	0,206112232199825	0,10608960246324	0,10608960246324	0,10608960246324	0,10608960246324	0,150033354630285	0,701029083678738	0,131970862078485	0,211235837462151	0,51395546024315	0,18109691715007	0,999944286841132	0,999559715005898	0,36162179609924	0,694911333010822	0,999960497531536
5	30	1623	GCTCTTGTTGCAGTTTTGTACTCCACTTGGTTTTTCAATTGAGCTTATGGCTTTTTTAAA	A_55_P2462358	Fam118b	NM_001286604	ref|Mus musculus family with sequence similarity 118, member B (Fam118b), transcript variant 3, mRNA [NM_001286604]	8,24013746209544	-0,102309935934409	-0,0881906916066049	-0,504713145671523	-0,490593901343719	-0,0141192443278033	0,0928840583159753	0,0928840583159753	0,0928840583159753	0,0928840583159753	0,131357894998706	0,296395577361194	0,366768694533587	1,72471408420795e-05	2,53831271017902e-05	0,917974820413026	0,999944286841132	0,999559715005898	0,000226022977165868	0,00042049754450523	0,999960497531536
5	32	15196	GGTGTACCATTTTAGCATATGCATTATGTGATTGGAATTGAGGCATTTTAGTGGACAATA	A_55_P2742510	Herc2	NM_010418	ref|Mus musculus hect (homologous to the E6-AP (UBE3A) carboxyl terminus) domain and RCC1 (CHC1)-like domain (RLD) 2 (Herc2), mRNA [NM_010418]	7,86985909359376	-0,00996182210871766	-0,279739182045478	0,156929058184345	-0,112848301752415	0,26977735993676	0,11251188859878	0,11251188859878	0,11251188859878	0,11251188859878	0,159115838784606	0,929201832325078	0,0182640243736366	0,169464336827607	0,318872476445205	0,0977243280576232	0,999944286841132	0,999559715005898	0,309878638497947	0,519453236791583	0,999960497531536
5	33	933	CTTTGTCCGCTGATGGAGGTGTCTTTGGCTGGGGAAATTCCGAGTACCTGCAGTTGGCCT	A_66_P106466	Wbscr16	NM_033572	ref|Mus musculus Williams-Beuren syndrome chromosome region 16 homolog (human) (Wbscr16), mRNA [NM_033572]	5,83957084273632	-0,0982015405692191	-0,004719077173994	-0,13766648763626	-0,0441840242410345	-0,0934824633952251	0,17949179544381	0,17949179544381	0,17949179544381	0,17949179544381	0,253839731451334	0,558350224976242	0,97748602802585	0,413425829664566	0,791742264803735	0,693064113502543	0,999944286841132	0,999559715005898	0,574350668323592	0,89033520149064	0,999960497531536
5	34	2703	GAGTGACTTCCCATGAACTCTAGTTGGCATAGAGCAAGAATGTGGGATGTGGGACCCCTT	A_51_P354038	Tmc6	NM_145439	ref|Mus musculus transmembrane channel-like gene family 6 (Tmc6), transcript variant 1, mRNA [NM_145439]	8,6368904105157	-0,0480495073163354	0,12812449224182	-0,00344132471776426	0,172732674840391	-0,176173999558156	0,11105532472143	0,11105532472143	0,11105532472143	0,11105532472143	0,157055946394794	0,665574769940731	0,254295800508079	0,975259223506931	0,128141116689773	0,267367404479455	0,999944286841132	0,999559715005898	0,986034345277109	0,286628057849275	0,999960497531536
5	35	1148	GTGTGTCAGTGCCAGCGTGTAATCCAGGGACCTTTTATGCTCAACGTAGTCACCGTCAGT	A_55_P2768796	Gm35933	XR_384211	ref|PREDICTED: Mus musculus predicted gene, 35933 (Gm35933), transcript variant X3, ncRNA [XR_384211]	5,46234467482426	-0,0551217246629534	-0,0873469832728677	-0,60249952387087	-0,634724782480784	0,0322252586099143	0,197812501080912	0,197812501080912	0,197812501080912	0,197812501080912	0,279749121835568	0,763159848879055	0,633461804839105	0,00262280078671988	0,00167402636460896	0,900792684290495	0,999944286841132	0,999559715005898	0,012873596587425	0,0116762355752326	0,999960497531536
5	40	5409	TTCTCTGTAGATCTTCCCCACGGCGGTGTTATTAATGAATTCAAAGCAGGTGCCATTATT	A_51_P189272	Tmcc3	NM_172051	ref|Mus musculus transmembrane and coiled coil domains 3 (Tmcc3), transcript variant 1, mRNA [NM_172051]	9,01101801889856	0,0069695863135113	-0,112889441455918	0,222015096993848	0,102156069224419	0,119859027769429	0,116814544822381	0,116814544822381	0,116814544822381	0,116814544822381	0,165200713570252	0,951894131168387	0,332929096226995	0,0632815672844352	0,38015059609879	0,4655025200727	0,999944286841132	0,999559715005898	0,149522217650313	0,579364859314195	0,999960497531536
5	42	968	CATTGCAGGTGGGGATGAGAAAGCAGCGGCCCAAGTGGCAGCAGTCCTGGCGCAGCATCA	A_66_P118571	Sharpin	NM_025340	ref|Mus musculus SHANK-associated RH domain interacting protein (Sharpin), mRNA [NM_025340]	7,9171704264466	-0,141772188239655	-0,104876572698245	-0,126675474584522	-0,0897798590431123	-0,0368956155414093	0,108667651583541	0,108667651583541	0,108667651583541	0,108667651583541	0,153679266660678	0,200951838188934	0,34066151224538	0,25166806887534	0,413571657642733	0,811085759171338	0,999944286841132	0,999559715005898	0,408480985750954	0,610015912114786	0,999960497531536
5	43	101	TGACTGAGCGCATGAACACCACTGAAATCTTCGATGGCGTCCGCTTCCCAGGATTCATAC	A_66_P127607	Sult5a1	NM_020564	ref|Mus musculus sulfotransferase family 5A, member 1 (Sult5a1), mRNA [NM_020564]	5,62965779610075	-0,101308642873579	-0,24074016154119	-0,410918571526317	-0,550350090193929	0,139431518667611	0,182952182093355	0,182952182093355	0,182952182093355	0,182952182093355	0,258733457182175	0,552931214983838	0,165055810734719	0,0219127570708164	0,00306681943096922	0,563552712945735	0,999944286841132	0,999559715005898	0,0675196934604802	0,0187225227358758	0,999960497531536
5	46	1104	TGTCTCTCCGCTTTGCTGTAACCGTGCTTCCACCATTGTGTTCTTTGTACAATTGAAATG	A_55_P2060183	Lamtor3	NM_019920	ref|Mus musculus late endosomal/lysosomal adaptor, MAPK and MTOR activator 3 (Lamtor3), mRNA [NM_019920]	10,5194168709368	-0,0355043649167026	-0,114557250726225	0,255980788328037	0,176927902518514	0,0790528858095225	0,102688415023459	0,102688415023459	0,102688415023459	0,102688415023459	0,145223349224772	0,734155741731356	0,27820140832093	0,0201897755219375	0,099092197595448	0,593488095538308	0,999944286841132	0,999559715005898	0,0634023964886229	0,239884273595576	0,999960497531536
5	48	571	TAGAAAGGGAAGGCTCCCCTGAAACTCTTACAAACTTGAGGAAAGGGTACCTGTTCATGT	A_51_P168055	Hacd3	NM_021345	ref|Mus musculus 3-hydroxyacyl-CoA dehydratase 3 (Hacd3), mRNA [NM_021345]	6,8277128484775	0,039241477529691	-0,0139137224760644	0,334541792720609	0,281386592714854	0,0531552000057554	0,118229703196065	0,118229703196065	0,118229703196065	0,118229703196065	0,167202049735221	0,736849461317864	0,905069460139516	0,00758570094450435	0,0220572121436657	0,747539656110021	0,999944286841132	0,999559715005898	0,0297646864813657	0,0828028611535392	0,999960497531536
5	53	2579	AAGGAAAGAGACTTGCAGAGGAAGTTTGAGAAAAACCTCACCCTCCTCACCCCAAAAGAA	A_51_P441970	Stox2	NM_175162	ref|Mus musculus storkhead box 2 (Stox2), transcript variant 2, mRNA [NM_175162]	7,44757342748219	-0,0531570025524521	-0,112911377634888	0,0894841886761757	0,0297298135937396	0,0597543750824361	0,10371065510457	0,10371065510457	0,10371065510457	0,10371065510457	0,146669015011482	0,614304787638744	0,288570207842774	0,398388182117964	0,777693076873797	0,688471366361876	0,999944286841132	0,999559715005898	0,559779703127418	0,881323919892477	0,999960497531536
5	55	1982	CTCTTCAGGGCAGACAGACCACCTACACTAATAGCCCACAATAAAGTTATTTTTGTTAAA	A_55_P2087622	Il4i1	NM_010215	ref|Mus musculus interleukin 4 induced 1 (Il4i1), mRNA [NM_010215]	6,6713594831904	-0,248267522612691	0,227589217068454	0,346118905496907	0,821975645178052	-0,475856739681145	0,127892589076877	0,127892589076877	0,127892589076877	0,127892589076877	0,180867433999529	0,0544121560545982	0,0761991165245651	0,00932758204840933	4,54650798718186e-07	0,011215517775012	0,991803296830001	0,999559715005898	0,0349274551451157	1,61982986567315e-05	0,999960497531536
5	56	1486	TGGACACCACCAAGCAGTGGGACTATTATGCAAGGAGAGAAAAAGACCGAGACCGAGACC	A_55_P1986049	Fip1l1	NM_001159573	ref|Mus musculus FIP1 like 1 (S. cerevisiae) (Fip1l1), transcript variant 1, mRNA [NM_001159573]	6,00730156989287	-0,0407378702752199	-0,134700155416442	-0,0959500883247966	-0,189912373466019	0,0939622851412221	0,145285685047221	0,145285685047221	0,145285685047221	0,145285685047221	0,205464986212445	0,769056580767988	0,335635728561935	0,490882666759984	0,178412112103183	0,63251336157994	0,999944286841132	0,999559715005898	0,644690638872188	0,358258814722264	0,999960497531536
5	58	1604	CATGGGTAAAGGGTTTTAGGTTAGACAGATATGCCCTCCATGTCTGGATTGAAGCATCCT	A_55_P2589852	Phykpl	ENSMUST00000109105	ens|5-phosphohydroxy-L-lysine phospholyase [Source:MGI Symbol;Acc:MGI:1920197] [ENSMUST00000109105]	5,06608816566819	0,138400023762623	0,0454403301859942	-0,194135738105887	-0,287095431682515	0,0929596935766286	0,210017467513049	0,210017467513049	0,210017467513049	0,210017467513049	0,297009550892205	0,475937181827941	0,814137693129415	0,319644636944009	0,145564870699387	0,733951096416424	0,999944286841132	0,999559715005898	0,483593270511882	0,311969755370414	0,999960497531536
5	61	4974	ATCGTAAAGCTGTCAGTATATGTTGAAATCAAGGAACGAGAGAACTGCCCTACAGAGAGT	A_51_P338563	Slc36a1	NM_153139	ref|Mus musculus solute carrier family 36 (proton/amino acid symporter), member 1 (Slc36a1), mRNA [NM_153139]	6,70155469954288	-0,162314792102491	0,100743791765825	-0,921243340820015	-0,658184756951699	-0,263058583868316	0,185322938875427	0,185322938875427	0,185322938875427	0,185322938875427	0,262086213576469	0,349895394299508	0,559723221140363	1,17637268103495e-05	0,000675424621834704	0,285325553179466	0,999944286841132	0,999559715005898	0,000164059782932855	0,00576532566643353	0,999960497531536
5	63	1013	AGAGACTTGTTGGAATCTGCAAATGGACTCAGAACACACTGGCTTCAAGAGGAGTCTAGG	A_51_P342652	Cd79b	NM_008339	ref|Mus musculus CD79B antigen (Cd79b), mRNA [NM_008339]	6,27307011531346	-0,214761220090241	0,0752988047934045	-0,401972232611463	-0,111912207727817	-0,290060024883646	0,14210753927914	0,14210753927914	0,14210753927914	0,14210753927914	0,200970409364028	0,12300395940253	0,580977323064103	0,00613190022830587	0,413691598071121	0,139978631590645	0,997738593797491	0,999559715005898	0,0252038926319891	0,610081041506505	0,999960497531536
5	69	2131	CCTCCCCAGTACCCTTTAAAAAGAAACTTTATCACCTTTAGGATCTTTTAGTCTTTACTA	A_55_P2002702	Ddx18	NM_025860	ref|Mus musculus DEAD (Asp-Glu-Ala-Asp) box polypeptide 18 (Ddx18), mRNA [NM_025860]	8,95097092481477	-0,131839821973788	-0,064120822594278	-0,0969934289382621	-0,0292744295587521	-0,06771899937951	0,0946590677390659	0,0946590677390659	0,0946590677390659	0,0946590677390659	0,133868137398181	0,187264636037771	0,515850154784138	0,328217621146731	0,7659930961852	0,626885134014107	0,999944286841132	0,999559715005898	0,492519967128759	0,874368897567804	0,999960497531536
5	70	2723	CTATATCTGTTGCAAGTGACCACAATGTGAAGGAAGTAAAGTCTCTGATTGAAGGAAAAT	A_51_P317166	Paxbp1	NM_026110	ref|Mus musculus PAX3 and PAX7 binding protein 1 (Paxbp1), mRNA [NM_026110]	8,2070893751948	-0,0613781079023248	-0,205453450302203	0,0464311831001716	-0,0976441592997066	0,144075342399878	0,12143108929151	0,12143108929151	0,12143108929151	0,12143108929151	0,171729493369792	0,607574909147345	0,0937007431460814	0,697343068885597	0,415774859181874	0,396124141213686	0,999944286841132	0,999559715005898	0,806758632882713	0,611688222067787	0,999960497531536
5	73	5694	ACATACAGATAACCTATGTGGAGCCACATTTCGACACTTATGAGCTCAAGGATCGGGTGA	A_55_P2504400	Dock6	NM_177030	ref|Mus musculus dedicator of cytokinesis 6 (Dock6), mRNA [NM_177030]	6,02611168128294	-0,0642541445960001	-0,165726737530875	-0,765772094014843	-0,867244686949718	0,101472592934875	0,116299117051102	0,116299117051102	0,116299117051102	0,116299117051102	0,164471788625685	0,577877950399635	0,158054089590676	4,05168756039447e-07	4,59731611684045e-08	0,534625902225419	0,999944286841132	0,999559715005898	1,01182376917103e-05	2,5420072946637e-06	0,999960497531536
5	75	539	TAAGCAAGATATCGCAATGGCAAAATCAGCGAAGTTGATCCAGCAGCAGCTTGAGAAGGA	A_55_P2740799	Srprb	NM_009275	ref|Mus musculus signal recognition particle receptor, B subunit (Srprb), mRNA [NM_009275]	6,74414521388731	-0,0391599781653396	-0,0470415371668986	-0,587309723974398	-0,595191282975957	0,00788155900155907	0,152145124130419	0,152145124130419	0,152145124130419	0,152145124130419	0,215165697994176	0,786259378745422	0,7446931589543	0,000353332880139164	0,000305874901473085	0,969193865699393	0,999944286841132	0,999559715005898	0,00264391147863305	0,00308892034854962	0,999960497531536
5	76	2175	GCTAATATTAGGCTACATCTTTTTACCTTTACATATGGCGTAAGACAAGACTGCTTTTCT	A_55_P2017759	Evi2a	NM_001033711	ref|Mus musculus ecotropic viral integration site 2a (Evi2a), transcript variant 1, mRNA [NM_001033711]	5,90235923417434	-0,161163013660064	-0,00506060095776828	-0,217508576918723	-0,061406164216427	-0,156102412702296	0,181053566899208	0,181053566899208	0,181053566899208	0,181053566899208	0,256048409824884	0,34321647540688	0,976046193353059	0,204014085712527	0,715953137017811	0,514270812314557	0,999944286841132	0,999559715005898	0,353005269981508	0,841179963397602	0,999960497531536
5	82	3537	GAGGAAATTTGGCCTACCCGAGACATTTCTCATCTACAATTTTAGATATGTAAATATGTG	A_55_P2714424	Eif2s2	ENSMUST00000147136	ens|eukaryotic translation initiation factor 2, subunit 2 (beta) [Source:MGI Symbol;Acc:MGI:1914454] [ENSMUST00000147136]	6,56954668273391	-0,00454136635209856	-0,0407031006397922	0,0600620770289044	0,0239003427412108	0,0361617342876936	0,129093724199949	0,129093724199949	0,129093724199949	0,129093724199949	0,18256609558082	0,971108472191055	0,745723916800065	0,632694523195792	0,84888333002338	0,838474022172537	0,99995530508174	0,999559715005898	0,759557478403934	0,92278635781924	0,999960497531536
5	84	1235	TAGGCAGTTACTCTTCCGAGTTTATACTCGCCTCTTCTTTAAGAGGATTTCCTGAAAAGG	A_65_P10357	Srsf6	NM_026499	ref|Mus musculus serine/arginine-rich splicing factor 6 (Srsf6), mRNA [NM_026499]	9,33131589267929	-0,144643832013132	-0,196058471416492	0,0844222200927671	0,0330075806894072	0,0514146394033599	0,130353049444787	0,130353049444787	0,130353049444787	0,130353049444787	0,184347050421509	0,258494362676602	0,129478507869422	0,506078792773888	0,794136630628333	0,773828913504079	0,999944286841132	0,999559715005898	0,657954139138377	0,891804414803898	0,999960497531536
5	85	1134	AGTTGAAGCTCATTTTAAGACTCGTTGGAACCCCAGGGGCTGAGCTTCTGAAGAAAATCT	A_55_P2179348	Mapk14	NM_001168514	ref|Mus musculus mitogen-activated protein kinase 14 (Mapk14), transcript variant 4, mRNA [NM_001168514]	6,2585092471241	0,14507346111604	-0,0549071218451465	-0,0278196069918879	-0,227800189953074	0,199980582961186	0,0759371077122497	0,0759371077122497	0,0759371077122497	0,0759371077122497	0,10739128761405	0,0949912287988251	0,517678357542694	0,742323564352198	0,0114691391571202	0,103187380665331	0,991803296830001	0,999559715005898	0,838254995691801	0,0513258863536105	0,999960497531536
5	86	914	TGCGTAGCTGTGTGTGAGGTCATCGATCATCCAGATGTCAAGTGCCAAATCAAGAAGAAG	A_55_P2020896	Parp16	NM_177460	ref|Mus musculus poly (ADP-ribose) polymerase family, member 16 (Parp16), mRNA [NM_177460]	7,35654607913637	0,0137548573236712	-0,0265404548611592	0,0951081752400569	0,0548128630552265	0,0402953121848304	0,128603429127395	0,128603429127395	0,128603429127395	0,128603429127395	0,181872713639649	0,912382445780963	0,831915434231378	0,449257059688421	0,66159518972181	0,819766288633643	0,999944286841132	0,999559715005898	0,607304997821334	0,80591197413186	0,999960497531536
5	89	1969	GTGTCTGTCCTCCCCTGAAGGTTTGCATTATAAATGTCCAGTGGGGATCTCTATTTTGTT	A_55_P1959379	BC080695	NM_001007579	ref|Mus musculus cDNA sequence BC080695 (BC080695), mRNA [NM_001007579]	5,80152476209493	-0,0455348679596197	-0,093596949933727	-0,0287351807346754	-0,0767972627087827	0,0480620819741073	0,120760472388053	0,120760472388053	0,120760472388053	0,120760472388053	0,170781097849767	0,701611770588279	0,433073387460798	0,808782581319563	0,519254289367901	0,774768117247266	0,999944286841132	0,999559715005898	0,882857933552843	0,699333392594469	0,999960497531536
5	96	1558	GGTGGGCAAGATCTAGGAATTGATGGGCAGGAAAACATAATCAAAATGTATTGTGTGAAA	A_55_P2100705	Auh	ENSMUST00000120535	ens|AU RNA binding protein/enoyl-coenzyme A hydratase [Source:MGI Symbol;Acc:MGI:1338011] [ENSMUST00000120535]	5,17979960968442	0,0642849537028702	-0,118488486850131	0,109075001638752	-0,0736984389142492	0,182773440553001	0,0903084365403961	0,0903084365403961	0,0903084365403961	0,0903084365403961	0,127715415752138	0,500515665393324	0,219133959484906	0,256909736218367	0,440554472899953	0,181329999764483	0,999944286841132	0,999559715005898	0,414546199365397	0,63450957097826	0,999960497531536
5	97	481	CTCGACACAGCCAAAGAGAAAAAGGAAGAAAGGCAGTGGAAAGAGATGAAACTTCACACT	A_52_P579517	Cox10	NM_178379	ref|Mus musculus cytochrome c oxidase assembly protein 10 (Cox10), mRNA [NM_178379]	5,22029252560334	-0,156949330742447	-0,229023172618223	-0,0337660627294634	-0,10583990460524	0,0720738418757767	0,0942439033577142	0,0942439033577142	0,0942439033577142	0,0942439033577142	0,133281006299459	0,117843983539356	0,0260580523561552	0,73063152569717	0,28536174507247	0,603851401873995	0,996622091019563	0,999559715005898	0,8304213100023	0,485647486789469	0,999960497531536
5	98	781	AGGACCTCATCCAAGGGTCTCCCGTTCTTGAGTTCTCCAGGGCAAGCAGTTCCAGCAATG	A_55_P2031403	Smim24	AK030337	gb|Mus musculus 11 days pregnant adult female ovary and uterus cDNA, RIKEN full-length enriched library, clone:5033427P15 product:weakly similar to HSPC323 (FRAGMENT) [Homo sapiens], full insert sequence. [AK030337]	6,11893452739293	-0,0795875646605673	-0,0118577795576043	-0,245988868443646	-0,178259083340683	-0,067729785102963	0,11534427226649	0,11534427226649	0,11534427226649	0,11534427226649	0,163121434181326	0,48849883376156	0,917421763809633	0,039200378467661	0,127636560073523	0,675884390447682	0,999944286841132	0,999559715005898	0,104413209034526	0,285882357227545	0,999960497531536
5	100	375	GAGTCCTGAATTCCTACTGGGTTGGTGAAGATTACATATAAATTTTTTGAGGTTATCTTC	A_55_P2125322	NAP111669-1	NAP111669-1	Unknown	13,3226025362585	-0,0657808525397492	0,00701853855921186	-0,172294031971118	-0,0994946408721571	-0,0727993910989611	0,0580349658866338	0,0580349658866338	0,0580349658866338	0,0580349658866338	0,0820738358487374	0,368087229708021	0,922891727321719	0,0239136111888204	0,177698712500792	0,479873858000485	0,999944286841132	0,999559715005898	0,0722119783854455	0,357363385017962	0,999960497531536
5	104	1463	GTGAGTTCCACGGTAGCCTGTGCTACAAAGTAAGATCTTGTTTAATAAAGCTAAAACCAA	A_55_P2852578	Stap2	NM_145934	ref|Mus musculus signal transducing adaptor family member 2 (Stap2), transcript variant 1, mRNA [NM_145934]	10,3130097688398	-0,213144186308279	-0,157248701308317	0,0658689621556157	0,121764447155577	-0,0558954849999616	0,115840039263676	0,115840039263676	0,115840039263676	0,115840039263676	0,163822554592522	0,0720376918467114	0,178269193118368	0,567195355391273	0,29385702941387	0,730815408163207	0,991803296830001	0,999559715005898	0,708324862897145	0,493690894873815	0,999960497531536
5	107	1080	AAGGCCCCTTGACTGGATGCTGAGTGGGAATATTGGTTCTAGCACCTTCTCCTCTGGGCA	A_51_P118712	Dgcr6	NM_010047	ref|Mus musculus DiGeorge syndrome critical region gene 6 (Dgcr6), transcript variant 3, mRNA [NM_010047]	11,6154896936129	-0,105786095972606	0,121794584395278	-0,330883994323733	-0,103303313955848	-0,227580680367884	0,0646970386714846	0,0646970386714846	0,0646970386714846	0,0646970386714846	0,0914954295345902	0,176204381768259	0,121516227107294	0,000188350552362841	0,186212872419756	0,0441818100324347	0,999944286841132	0,999559715005898	0,00158367372866189	0,367950466902928	0,999960497531536
5	108	3131	ATTGTCTTGTATGCATTTGAGAGAAATAAATATACTCAGACTTATGTTTTAAGAAATTTC	A_55_P2165324	Acsl3	NM_028817	ref|Mus musculus acyl-CoA synthetase long-chain family member 3 (Acsl3), transcript variant 1, mRNA [NM_028817]	6,15219971808803	0,0299367149491641	0,20053950955619	-0,749531284353392	-0,578928489746366	-0,170602794607026	0,233176977581313	0,233176977581313	0,233176977581313	0,233176977581313	0,32976204412866	0,888283809021961	0,35072905821552	0,0014919023976172	0,0108854651692239	0,572474335128633	0,999944286841132	0,999559715005898	0,00831736364838916	0,0494089544397539	0,999960497531536
5	111	7163	TGACTAGCCAACCAATGTTACAGACACTTTCATTCAAAGTAAATATGTCATTGTCTTCAC	A_51_P514712	Parp14	NM_001039530	ref|Mus musculus poly (ADP-ribose) polymerase family, member 14 (Parp14), mRNA [NM_001039530]	8,85384705664667	-0,240283854763101	0,0333425484632617	-0,317240717413865	-0,0436143141875025	-0,273626403226363	0,140349446853409	0,140349446853409	0,140349446853409	0,140349446853409	0,198484091211652	0,0830517570840058	0,804426294426765	0,0249450568790534	0,746112826107307	0,158580034704927	0,991803296830001	0,999559715005898	0,0745089274385407	0,861427619530476	0,999960497531536
5	113	1363	CTGCCATGATGATAATGGACTGAACCTTCGAACCTATATGACTACACCTATTAAATACCC	A_55_P2021490	Gm16386	AK144317	gb|Mus musculus cDNA, RIKEN full-length enriched library, clone:G630018L09 product:hypothetical protein, full insert sequence. [AK144317]	5,71033865631163	-0,082310206292048	-0,117887531431588	-0,151016832970187	-0,186594158109727	0,0355773251395402	0,134276189177405	0,134276189177405	0,134276189177405	0,134276189177405	0,189895207838462	0,526984594137476	0,366861086130315	0,25007541166909	0,158031753928293	0,846144755076736	0,999944286841132	0,999559715005898	0,406661701266417	0,330002840740972	0,999960497531536
5	115	2213	CCCTGACTGTATATGTCATTTATATTGTGTCCTAAATTACTATGCCATGGGCTATTTTAG	A_55_P1984770	Fam220a	NM_026050	ref|Mus musculus family with sequence similarity 220, member A (Fam220a), mRNA [NM_026050]	8,50052922602446	-0,0555165904756105	-0,0369834717807187	-0,16975061417951	-0,151217495484618	-0,0185331186948918	0,0878778941889959	0,0878778941889959	0,0878778941889959	0,0878778941889959	0,124278109794866	0,552720040601429	0,691914952148691	0,0773670137725001	0,113419412484914	0,888185178627138	0,999944286841132	0,999559715005898	0,173710106294847	0,263789482382394	0,999960497531536
5	116	941	ATGACAGTGAATACATCTACAGCAACTGGGTGGTGGACCTCAGGGTCTACCTGACCTCCA	A_66_P101575	ENSMUST00000182170	ENSMUST00000182170	ens|predicted gene 4819 [Source:MGI Symbol;Acc:MGI:3647912] [ENSMUST00000182170]	10,9635239801947	-0,149402788951946	-0,0384318961111347	-0,381958214860575	-0,270987322019764	-0,110970892840811	0,215017391735614	0,215017391735614	0,215017391735614	0,215017391735614	0,304080511538594	0,451804702389036	0,845741643087989	0,0616931555020716	0,177671367953295	0,691540144625929	0,999944286841132	0,999559715005898	0,146650903671457	0,35733528699985	0,999960497531536
5	120	1688	CCCTTCATGCAGTGTATTCCATAATAAATAAGCTTGTATCGATGTCTCTTTAATACACAC	A_65_P00713	AK141802	AK141802	gb|Mus musculus 12 days embryo spinal ganglion cDNA, RIKEN full-length enriched library, clone:D130003P04 product:unclassifiable, full insert sequence. [AK141802]	6,62740188836062	-0,140176591787969	0,0918346022304535	0,179426987722427	0,411438181740849	-0,232011194018423	0,0913877057182725	0,0913877057182725	0,0913877057182725	0,0913877057182725	0,129241732860942	0,151655376753351	0,342084763835989	0,0698674768536858	0,000195050575650352	0,0957203802346335	0,998343365727777	0,999559715005898	0,161170179943945	0,00214483392261442	0,999960497531536
5	122	827	AGTATTTTGATGACTAAGGGTGCAACTCAAAGGCAGAGTGCTTATTGTGTGTGTGGCCCA	A_55_P2368355	2610319H10Rik	AK012053	gb|Mus musculus 10 days embryo whole body cDNA, RIKEN full-length enriched library, clone:2610319H10 product:unclassifiable, full insert sequence. [AK012053]	8,59384366691507	0,0218023251408379	0,0421854552163481	-0,0671822083786946	-0,0467990783031844	-0,0203831300755102	0,106220414131636	0,106220414131636	0,106220414131636	0,106220414131636	0,150218350265846	0,838862453303544	0,694301519600174	0,53232386879189	0,662941500200572	0,89303869513225	0,999944286841132	0,999559715005898	0,680357109962601	0,806899430712384	0,999960497531536
5	124	354	CTGCAGTTCAACGAATTTGTAAATACCGTACCTACCAAAGGATTTAACACTGAGAAAATT	A_55_P2097665	Arl4a	NM_001039515	ref|Mus musculus ADP-ribosylation factor-like 4A (Arl4a), transcript variant 2, mRNA [NM_001039515]	8,09794838841108	0,0890451770196803	-0,073514530816901	1,64366300898236	1,48110330114578	0,162559707836581	0,15505153256275	0,15505153256275	0,15505153256275	0,15505153256275	0,219275980216975	0,54536056326214	0,617199587329778	1,60692451213341e-11	1,47954575542535e-10	0,436105946402435	0,999944286841132	0,999559715005898	2,88178724085349e-09	2,75531307436502e-08	0,999960497531536
5	127	568	TAAAGACAAGCTGTTTAGTTTTCAACTGATGGAAACCTCGAGGAGTGGCGAGGAGACACA	A_55_P2133013	Cntfr	NM_001146080	ref|Mus musculus ciliary neurotrophic factor receptor (Cntfr), transcript variant 3, mRNA [NM_001146080]	5,02886409376112	0,000113799790980806	-0,110271207815455	0,264491579030561	0,154106571424125	0,110385007606435	0,0735620254572515	0,0735620254572515	0,0735620254572515	0,0735620254572515	0,10403241407728	0,998904133903542	0,190671201413316	0,00341148346558317	0,0716867729220109	0,350305034791484	0,99995530508174	0,999559715005898	0,0159089440984028	0,192034311704166	0,999960497531536
5	128	1158	TGAGTGTGCTCAAGGGTTCTGTCTGCTGATGTCAGTTCTTTTTGATTAAAGTGTCTCCTT	A_55_P2101340	Ramp3	NM_019511	ref|Mus musculus receptor (calcitonin) activity modifying protein 3 (Ramp3), mRNA [NM_019511]	5,55750891688077	-0,234047288427832	0,0419087115406249	0,137576181713545	0,413532181682002	-0,275955999968457	0,127170270830168	0,127170270830168	0,127170270830168	0,127170270830168	0,179845921738683	0,0674823125221608	0,735321913642752	0,272251399099941	0,00235292912269863	0,123727921570915	0,991803296830001	0,999559715005898	0,431971357719229	0,0152640493050813	0,999960497531536
5	133	2268	CTGTGTTATTTTGCATCTCCCATCTGCACAGATATTTGGGGTATTAAAGCAGAATGTGCT	A_55_P1987483	Pgm2	NM_028132	ref|Mus musculus phosphoglucomutase 2 (Pgm2), mRNA [NM_028132]	13,8771853915599	0,0336774684768013	0,0800993276930555	0,245509883819709	0,291931743035963	-0,0464218592162542	0,0812054103531207	0,0812054103531207	0,0812054103531207	0,0812054103531207	0,114841792659456	0,703296226904396	0,368132510098422	0,00935928997637339	0,00255935546368889	0,710442057871916	0,999944286841132	0,999559715005898	0,0350216478726612	0,0162471569025736	0,999960497531536
5	135	2595	GCAGAAACTCCTAGAGTATATTCTGAGTTTTGTGGTGCTGTAGCGATCTCTCAGCACCTA	A_52_P11388	Gpam	NM_008149	ref|Mus musculus glycerol-3-phosphate acyltransferase, mitochondrial (Gpam), mRNA [NM_008149]	6,59132852288529	-0,238210623730845	-0,18609958878444	-0,774299204252298	-0,722188169305893	-0,0521110349464049	0,192396640586682	0,192396640586682	0,192396640586682	0,192396640586682	0,272089938472708	0,188673666471269	0,301289483730541	0,000169981501549288	0,000368722805627657	0,836208713665054	0,999944286841132	0,999559715005898	0,00145672729406624	0,00359192201574066	0,999960497531536
5	136	688	TTAGGTGGGGAACAGATACCAGGACTCCTACCTGATGGTCTTAAGAGTTCGAGCAGGTGG	A_52_P375939	Pex11g	AK029391	gb|Mus musculus 0 day neonate head cDNA, RIKEN full-length enriched library, clone:4833429A22 product:unclassifiable, full insert sequence. [AK029391]	6,33343225169689	0,0653214354787872	-0,0430118901745011	0,0864744642856845	-0,0218588613676038	0,108333325653288	0,114329910672431	0,114329910672431	0,114329910672431	0,114329910672431	0,161686910257857	0,566366695907484	0,705237318099979	0,448885807529581	0,847402363029878	0,501814452501204	0,999944286841132	0,999559715005898	0,606925955725241	0,921864106839801	0,999960497531536
5	138	1921	GATCTAACTGGCTTTTCAAATGTATGGAGTATAACGTTCCAACTCCTCTAATGTAACAAC	A_52_P508991	Fmo1	NM_010231	ref|Mus musculus flavin containing monooxygenase 1 (Fmo1), mRNA [NM_010231]	11,2795747296489	-0,0963536340121642	0,0782210109973658	0,173051029275236	0,347625674284766	-0,17457464500953	0,137071289034347	0,137071289034347	0,137071289034347	0,137071289034347	0,193848075964336	0,467338784770688	0,554469193940077	0,196781559912069	0,0131832827819611	0,353352672044271	0,999944286841132	0,999559715005898	0,344055490571903	0,0569487768873981	0,999960497531536
5	139	250	TCTGCCGAGTGACTGGTGGGATGAAGGTGAAGGCTGACCGAGATGAGTCCTCTCCATATG	A_66_P134025	Rps14	NM_020600	ref|Mus musculus ribosomal protein S14 (Rps14), mRNA [NM_020600]	14,3145588784265	-0,0571672806939336	-0,0186170801734207	-0,0837472321502606	-0,0451970316297476	-0,0385502005205129	0,0559044793501024	0,0559044793501024	0,0559044793501024	0,0559044793501024	0,0790608728943214	0,424767802836155	0,793790917552108	0,245595906217019	0,527047175395342	0,702137988055049	0,999944286841132	0,999559715005898	0,401847297166429	0,705183895335182	0,999960497531536
5	140	0	TTGAGATGTTTCGAAGAAAAATACAAAGTACCTTTAACCACGCCCTGCCTCCCACACACA	A_30_P01018611	chr14:78957377-78962977_R	chr14:78957377-78962977_R	lincRNA:chr14:78957377-78962977 reverse strand	6,91450156011239	-0,0833942789620563	-0,218114856789466	0,657487683786842	0,522767105959432	0,13472057782741	0,190718754052083	0,190718754052083	0,190718754052083	0,190718754052083	0,269717048579355	0,637746888687963	0,223863531003248	0,000883522458841603	0,00609240879127337	0,590921119054113	0,999944286841132	0,999559715005898	0,00547952582142981	0,03170924334079	0,999960497531536
5	143	1695	GCCTTTATTAAAGAACTATGGTGTCTTGGCGTACAAGAGATAGTAACAAAACAACCAATA	A_51_P495825	Apof	NM_133997	ref|Mus musculus apolipoprotein F (Apof), mRNA [NM_133997]	13,9485756762223	-0,146682539116158	0,0200664862403919	-0,129921973263691	0,0368270520928586	-0,16674902535655	0,121105236518049	0,121105236518049	0,121105236518049	0,121105236518049	0,171268667958227	0,224240184134878	0,866072074383915	0,280240901334354	0,7570850826807	0,326150987657357	0,999944286841132	0,999559715005898	0,440333830680658	0,86835517424179	0,999960497531536
5	144	919	TCCCAGGCTACACTTGAGTTTGTAATATTAAGTGCATCTTTAATAGTTCCATCTGCTAAA	A_52_P544560	Slc22a15	ENSMUST00000182040	ens|solute carrier family 22 (organic anion/cation transporter), member 15 [Source:MGI Symbol;Acc:MGI:3607704] [ENSMUST00000182040]	5,91793132723364	0,137030738979988	0,181431731633231	0,176614224475018	0,221015217128262	-0,0444009926532436	0,118095029861986	0,118095029861986	0,118095029861986	0,118095029861986	0,167011592879676	0,245925259063701	0,128116634511936	0,138105556186183	0,0666213738569826	0,787773078695374	0,999944286841132	0,999559715005898	0,266525969005561	0,182639758985578	0,999960497531536
5	147	411	ACATGAGTCAATACAGTCACCACCTTGGTGGAGAACAAGAATGTTCAGCTGGTGCTGATT	A_55_P2024799	ENSMUST00000120032	ENSMUST00000120032	ens|predicted gene 13666 [Source:MGI Symbol;Acc:MGI:3651577] [ENSMUST00000120032]	10,8861991349342	-0,0886977593949734	-0,104096809106602	-0,105621266009258	-0,121020315720887	0,015399049711629	0,138239650401202	0,138239650401202	0,138239650401202	0,138239650401202	0,195500388455095	0,506169857601674	0,435997861835165	0,429388029402441	0,366133876665257	0,934675473631057	0,999944286841132	0,999559715005898	0,588707117571798	0,566566094415817	0,999960497531536
5	149	468	AAGAGCACCTTTGATGCCACCTCTAAGACCTACAGCTGCCTGACCCCAACCTCTGGAAAG	A_52_P675887	ENSMUST00000121977	ENSMUST00000121977	ens|ribosomal protein S2, pseudogene 4 [Source:MGI Symbol;Acc:MGI:3651115] [ENSMUST00000121977]	13,0834045150904	-0,0243333139312956	-0,0378558448599247	-0,20929992393425	-0,222822454862879	0,0135225309286291	0,0448365059810682	0,0448365059810682	0,0448365059810682	0,0448365059810682	0,0634083948478491	0,70731026605956	0,559901317975818	0,00307124768319835	0,00180750475691472	0,88256738657473	0,999944286841132	0,999559715005898	0,0146156383513345	0,0124160243212129	0,999960497531536
5	153	1661	AAGGGAAAACCTGCTCGAAGCTGAATTGGTGGACTCTGCTCAATAAAGGCCATTACTCAA	A_51_P497061	Ppp2r2d	NM_026391	ref|Mus musculus protein phosphatase 2, regulatory subunit B, delta (Ppp2r2d), mRNA [NM_026391]	10,9962372750489	-0,143480173715233	-0,137819575622961	1,35881252575179	1,36447312384406	-0,00566059809227148	0,134081685045256	0,134081685045256	0,134081685045256	0,134081685045256	0,189620137456839	0,273326188660471	0,292266706623004	6,48769397838368e-11	5,93940889953216e-11	0,975331733840185	0,999944286841132	0,999559715005898	7,91472589458529e-09	1,36816332072758e-08	0,999960497531536
5	154	3473	CCACTCTCAAGACCTCAGCAATAAGAAACTAAATGAAGCCGTGATTAAGCTCCCCAATTC	A_52_P68235	Rnf213	ENSMUST00000093902	ens|ring finger protein 213 [Source:MGI Symbol;Acc:MGI:1289196] [ENSMUST00000093902]	5,0484960619356	-0,00334248474872112	-0,0879007750800085	0,0450355529070627	-0,0395227374242246	0,0845582903312874	0,0848788762663981	0,0848788762663981	0,0848788762663981	0,0848788762663981	0,120036857974928	0,970691857693796	0,338292652258687	0,621409503358844	0,664550854633931	0,512802186780182	0,99995530508174	0,999559715005898	0,750969351872447	0,807855119724912	0,999960497531536
5	158	6009	GGCGTTGGGTGGCCTCTGGTATTTATTTGGCATTTATAAATATATAAACTCCTTTTTTAC	A_55_P2039180	Zswim8	NM_027996	ref|Mus musculus zinc finger SWIM-type containing 8 (Zswim8), transcript variant 1, mRNA [NM_027996]	9,99574341446674	0,0571937010005463	-0,00274388410811888	0,269144177964984	0,209206592856319	0,0599375851086652	0,0885890392795837	0,0885890392795837	0,0885890392795837	0,0885890392795837	0,12528382082679	0,543139722002742	0,97664265912581	0,00751252676149643	0,032884588097478	0,651747781006817	0,999944286841132	0,999559715005898	0,0295513363159055	0,110390587757878	0,999960497531536
5	160	2302	GGTGATGCTTGTTCTCAGTATTCCTTTATTGTCAGGAAACTGTGTCATTATTAAAGTTTG	A_55_P2091551	Arhgap9	NM_001285785	ref|Mus musculus Rho GTPase activating protein 9 (Arhgap9), transcript variant 1, mRNA [NM_001285785]	6,81992253712329	-0,135308817004018	0,102351604444845	0,104319513601991	0,341979935050853	-0,237660421448862	0,146128120396794	0,146128120396794	0,146128120396794	0,146128120396794	0,206656369709235	0,335869750348506	0,464917401460036	0,456468860735809	0,0200402106506388	0,23425254682095	0,999944286841132	0,999559715005898	0,614036396860696	0,0774283500282996	0,999960497531536
5	161	2826	GCGCCTTAAGGAAAGATTTCCAGCAAGGTGTTTGTTTCCGTTTTCTCTCTGTGCTTCTGT	A_51_P451052	Pgm5	NM_175013	ref|Mus musculus phosphoglucomutase 5 (Pgm5), mRNA [NM_175013]	5,8051012906256	-0,23777678146984	0,0932723051737279	-0,314370843915061	0,0166782427285073	-0,331049086643568	0,185999886774544	0,185999886774544	0,185999886774544	0,185999886774544	0,263043562476421	0,176368838130147	0,590253219322648	0,0776009816087999	0,923083358179369	0,1829396290253	0,999944286841132	0,999559715005898	0,174014623911939	0,96188864071719	0,999960497531536
5	162	1069	TTCACGCTAACCGGACACGCCATGCACTCGTTAGGTTCCTTTCTTTAGAAAACTCGTTTT	A_51_P135423	Capzb	NM_001037761	ref|Mus musculus capping protein (actin filament) muscle Z-line, beta (Capzb), transcript variant 1, mRNA [NM_001037761]	11,3859745462096	-0,0852824271984893	0,0952655326508278	-0,159450180703796	0,0210977791455207	-0,180547959849317	0,0836987362295153	0,0836987362295153	0,0836987362295153	0,0836987362295153	0,118367887929269	0,348103717275541	0,295606671701965	0,0856992981763511	0,814977729816278	0,164516365451511	0,999944286841132	0,999559715005898	0,187548808072914	0,904323737320741	0,999960497531536
6	1	2272	GTTTACTTGTTTCTCACTTTTTGCTTCACAGAGCAGACATGTTTGGGCCCAGATTGTCTG	A_51_P305472	Rpn2	NM_019642	ref|Mus musculus ribophorin II (Rpn2), mRNA [NM_019642]	13,0494637971632	-0,0370344136819192	0,0789763087372979	-0,289416457724123	-0,173405735304906	-0,116010722419217	0,115567067908153	0,115567067908153	0,115567067908153	0,115567067908153	0,163436514799402	0,746676848714977	0,492476360263207	0,0169783929736232	0,13845325562843	0,47604753647532	0,999944286841132	0,999559715005898	0,0556017105759728	0,302156929406018	0,999960497531536
6	5	1537	CAGCTTGCTAGATGATGTCACGATTGTCTTGAGCATCATTTGCATTATCATTATTTTGTT	A_55_P2502256	Rabl2	NM_026817	ref|Mus musculus RAB, member RAS oncogene family-like 2 (Rabl2), mRNA [NM_026817]	7,13225644074334	0,016650623210241	0,176616767868786	-0,285940706608104	-0,125974561949558	-0,159966144658545	0,151832408842037	0,151832408842037	0,151832408842037	0,151832408842037	0,214723451792185	0,90798821023761	0,226821311346857	0,0555965125594105	0,385348282370926	0,435058264548353	0,999944286841132	0,999559715005898	0,135423373938013	0,583922618420864	0,999960497531536
6	6	251	ACGAAACAGGTCACCTGCAGATACTTTATGCATGGGGTTTGTAAGGAAGGCGATAACTGT	A_52_P642207	Mkrn1	NM_018810	ref|Mus musculus makorin, ring finger protein, 1 (Mkrn1), mRNA [NM_018810]	7,481679800963	-0,024597168932857	0,0135197525517263	0,240095845392273	0,278212766876856	-0,0381169214845833	0,109800743738504	0,109800743738504	0,109800743738504	0,109800743738504	0,155281700953645	0,823107781336683	0,902174150287915	0,0365873969052322	0,0168691701190227	0,806507601439546	0,999944286841132	0,999559715005898	0,099223772729596	0,0681041476812817	0,999960497531536
6	9	2567	TCGAGTTGAACCTTCCCACAAGTCTAAGATTGTTGAGTTCCTTCAGTCCTTTGATGAGAT	A_52_P168097	Atp2a2	NM_009722	ref|Mus musculus ATPase, Ca++ transporting, cardiac muscle, slow twitch 2 (Atp2a2), transcript variant 2, mRNA [NM_009722]	6,74870988768111	0,0195351088988032	0,0117146045413357	-0,134181590198334	-0,142002094555801	0,00782050435746751	0,125132759836386	0,125132759836386	0,125132759836386	0,125132759836386	0,176964446057793	0,873007861281869	0,923627041958938	0,277698021380118	0,251295545948327	0,963902366372484	0,999944286841132	0,999559715005898	0,437599152520973	0,44762804368277	0,999960497531536
6	11	2374	ACATGACTTGCGAATATTTATATAAAAATGAGTGTTACAATGAGATTACCCCCTACCCTC	A_52_P617619	Fbrs	AK037952	gb|Mus musculus 16 days neonate thymus cDNA, RIKEN full-length enriched library, clone:A130066O17 product:CDNA FLJ12489 FIS, CLONE NT2RM2001588 homolog [Homo sapiens], full insert sequence. [AK037952]	6,25062784458859	-0,0318200114719183	0,00826202437470513	-0,0405085327808772	-0,000426496934253784	-0,0400820358466234	0,09470153364456	0,09470153364456	0,09470153364456	0,09470153364456	0,133928193257669	0,74643524041809	0,933027811800582	0,68079999122411	0,996538506740855	0,773297101708758	0,999944286841132	0,999559715005898	0,7954748950619	0,998481586809494	0,999960497531536
6	14	834	GGCACATACCATGTTATCTTAGATGAAACCCATTACAAGGAGTTGTTGGCACATCATGTG	A_51_P323435	Gtf2h2	NM_022011	ref|Mus musculus general transcription factor II H, polypeptide 2 (Gtf2h2), mRNA [NM_022011]	6,62911124543199	-0,123464689691639	0,0642694883126849	-0,381512421166382	-0,193778243162058	-0,187734178004324	0,106590452244008	0,106590452244008	0,106590452244008	0,106590452244008	0,150741663182958	0,256605455699726	0,551183928914431	0,00137250783516785	0,0802213305550631	0,223452264697068	0,999944286841132	0,999559715005898	0,00780480567429666	0,207471367959915	0,999960497531536
6	15	472	GAGGTTTTCCCTGTACCCTGCATTTTCGAGTAAGATATTTTATACCTGATCCCAACACAC	A_51_P343757	Ptpn3	NM_011207	ref|Mus musculus protein tyrosine phosphatase, non-receptor type 3 (Ptpn3), mRNA [NM_011207]	6,26811430463659	-0,163193173845427	-0,0863310273309592	-0,532831551014095	-0,455969404499627	-0,0768621465144674	0,124888878330124	0,124888878330124	0,124888878330124	0,124888878330124	0,176619545524025	0,188464396454364	0,48127752213309	0,00016050573331424	0,000844319382754958	0,656564088241652	0,999944286841132	0,999559715005898	0,00138859990553105	0,00687208596606617	0,999960497531536
6	17	581	CAATGAGATGGTCATCCTTCCTTTAGGTACACTAGTCATTACCCTGCCATTCATATGCAT	A_51_P327539	Olfr341	NM_146950	ref|Mus musculus olfactory receptor 341 (Olfr341), mRNA [NM_146950]	5,12277576001875	-0,14742599291706	-0,13205186632703	-0,121812691290963	-0,106438564700934	-0,0153741265900296	0,106684832248632	0,106684832248632	0,106684832248632	0,106684832248632	0,150875136665513	0,178092868086838	0,226129848460515	0,263186060133833	0,326846718051733	0,919484127654643	0,999944286841132	0,999559715005898	0,421708317747083	0,527660521798408	0,999960497531536
6	18	0	ATCTATCGTTTCCACCAGATGGCAGACTTGAGCACGTCTATTTGTAAACCCAGCTGAGAA	A_30_P01019139	chr17:85418489-85427364_F	chr17:85418489-85427364_F	lincRNA:chr17:85418489-85427364 forward strand	9,03064374936638	0,140677091617725	-0,0286426561823383	0,32198095980678	0,152661212006716	0,169319747800063	0,131597729058878	0,131597729058878	0,131597729058878	0,131597729058878	0,186107293212566	0,275194458229087	0,822229786225579	0,0169795276486635	0,237313917453658	0,351522365568531	0,999944286841132	0,999559715005898	0,0556017105759728	0,431562572064429	0,999960497531536
6	21	901	GCTTCTAACCATCTATGTAGATTGGCACCGGCATGATAATCGGCATAGAAACATGCTCAT	A_52_P445538	Agtpbp1	NM_001048008	ref|Mus musculus ATP/GTP binding protein 1 (Agtpbp1), transcript variant 2, mRNA [NM_001048008]	5,15502643689219	0,0522091134690505	-0,0491227937295111	-0,117035822657514	-0,218367729856076	0,101331907198562	0,135976961652516	0,135976961652516	0,135976961652516	0,135976961652516	0,192300463339275	0,690661149780073	0,708032746787785	0,375293375943736	0,104344460750147	0,585466582178699	0,999944286841132	0,999559715005898	0,537850056239881	0,24894538711649	0,999960497531536
6	23	712	TGCTTCATGACTGTGGACACAATGTGGACTAGCTACTTCATAGCCCTCATTAAACGGTGA	A_55_P2197638	1110046J04Rik	NR_040707	ref|Mus musculus RIKEN cDNA 1110046J04 gene (1110046J04Rik), long non-coding RNA [NR_040707]	5,34795935767935	-0,0292120201586021	-0,0880838587504584	-0,0704785356645283	-0,129350374256385	0,0588718385918563	0,104593403863879	0,104593403863879	0,104593403863879	0,104593403863879	0,147917410279064	0,782836816270923	0,408715118846227	0,507574852205437	0,228570505676521	0,694704974974705	0,999944286841132	0,999559715005898	0,659161529246767	0,42077041237893	0,999960497531536
6	27	6460	CTGCTTTGTACAGAAGTTACTGCAATAAAGGAAGTGGAGTCATCACAAGTTTAATACTTA	A_55_P2099448	Slc12a2	NM_009194	ref|Mus musculus solute carrier family 12, member 2 (Slc12a2), mRNA [NM_009194]	7,53232317067981	-0,181508419737018	-0,139345383769784	-0,0206811517403889	0,021481884226846	-0,0421630359672349	0,155695874522643	0,155695874522643	0,155695874522643	0,155695874522643	0,220187217355461	0,224440512251624	0,348182821333572	0,888331750847612	0,88403993883664	0,83962003027686	0,999944286841132	0,999559715005898	0,93379672361916	0,942146181376535	0,999960497531536
6	28	2026	ATATCTTTAAGCAAATGGAGAGGAATGACTACCGGACACTACGCCAGAGCATTATTGACA	A_66_P122883	Pde8a	NM_008803	ref|Mus musculus phosphodiesterase 8A (Pde8a), mRNA [NM_008803]	5,27231718316783	0,00759781962791006	0,020025019359613	-0,101632784464504	-0,0892055847328006	-0,0124271997317029	0,200119502110084	0,200119502110084	0,200119502110084	0,200119502110084	0,283011713979432	0,967193149238731	0,913686564978708	0,583314235009427	0,629947156527027	0,962060632680252	0,99995530508174	0,999559715005898	0,720540850299876	0,784319436926198	0,999960497531536
6	30	869	TCAGACAGTGTTTCTGTAAAACTAAAAAGACTGATCTCAGTAACTTCTGAATCCAGTGCC	A_52_P58471	Tmem199	NM_199199	ref|Mus musculus transmembrane protein 199 (Tmem199), mRNA [NM_199199]	6,18098709233251	-0,289780098713847	-0,0777665150323976	-0,48159255769447	-0,269578974013021	-0,21201358368145	0,181405453251053	0,181405453251053	0,181405453251053	0,181405453251053	0,256546052276078	0,0949883976261536	0,645767091202432	0,00787438388931609	0,119041724306757	0,378215418387124	0,991803296830001	0,999559715005898	0,0306454139100517	0,272618607747759	0,999960497531536
6	32	3435	CTCTTGAGTGACTATCATCTGCATATCTCTGTAAGTTCAAGTGTGTCGTTTCCAATCCCT	A_52_P414420	Dcun1d1	NM_033623	ref|Mus musculus DCN1, defective in cullin neddylation 1, domain containing 1 (S. cerevisiae) (Dcun1d1), transcript variant 3, mRNA [NM_033623]	9,22565252959919	-0,113392973215834	-0,0389488299762011	-0,0236183508175021	0,0508257924221311	-0,0744441432396332	0,140150178484082	0,140150178484082	0,140150178484082	0,140150178484082	0,198202283181199	0,402109870796286	0,772163167832016	0,860552689664192	0,705711146982848	0,695751782077436	0,999944286841132	0,999559715005898	0,917078584211409	0,835093790289442	0,999960497531536
6	34	1916	TAAAGCCCCTTCCTGCGAATGAATGTTAATGCTATATTACCCTTAGATCCCTACTTCAGT	A_65_P14330	AK139039	AK139039	gb|Mus musculus adult male aorta and vein cDNA, RIKEN full-length enriched library, clone:A530098L17 product:unclassifiable, full insert sequence. [AK139039]	5,88286693665783	0,0153825122902225	0,0719388620970376	-0,167288683646532	-0,110732333839717	-0,0565563498068151	0,184491286195101	0,184491286195101	0,184491286195101	0,184491286195101	0,260910079076767	0,928514111145125	0,675306745817065	0,333636335288083	0,520062080818158	0,81565785388902	0,999944286841132	0,999559715005898	0,497938813406661	0,699938494083912	0,999960497531536
6	36	1172	TTTTATTTTGCACTCACTTTGATAAGGGTCATGGGTCCTTCAAAGTTTTAGACCTAAATG	A_51_P411223	Mospd1	NM_027409	ref|Mus musculus motile sperm domain containing 1 (Mospd1), transcript variant 1, mRNA [NM_027409]	6,05251174047134	-0,179200882928797	-0,070270835083571	0,0641912938497411	0,173121341694968	-0,108930047845226	0,149229648786776	0,149229648786776	0,149229648786776	0,149229648786776	0,211042593222432	0,213556541046	0,621261630682249	0,651631241618571	0,229037926630761	0,588306521848043	0,999944286841132	0,999559715005898	0,774398962867964	0,421329222546762	0,999960497531536
6	39	1755	TAGGAGAAAGGCCAAAGATGAACTCTGAGAAGCAAAATATCTTCTGTTCAAATCATGGTG	A_51_P262421	Kdelc1	NM_023645	ref|Mus musculus KDEL (Lys-Asp-Glu-Leu) containing 1 (Kdelc1), mRNA [NM_023645]	6,48699804584061	-0,242557608220847	-0,225430476661161	-0,544095548952939	-0,526968417393253	-0,0171271315596853	0,117562599506292	0,117562599506292	0,117562599506292	0,117562599506292	0,166258622649635	0,044755311064667	0,0608112432297517	6,89107328981284e-05	0,000102044815172856	0,916943618896852	0,991803296830001	0,999559715005898	0,000689739841698649	0,00127596607685254	0,999960497531536
6	43	3800	CTGTCATCTACATTCTCACCTCAGCAACTGTAAGCCTATGAGGTGGTCCTCATGAACTAT	A_52_P102432	Dsg1c	ENSMUST00000054128	ens|desmoglein 1 gamma [Source:MGI Symbol;Acc:MGI:2664358] [ENSMUST00000054128]	7,28463541342498	0,0584485845836991	0,22851952722463	0,322926811976365	0,492997754617296	-0,170070942640931	0,212269075552308	0,212269075552308	0,212269075552308	0,212269075552308	0,300193805518474	0,764708253525906	0,247712966915133	0,106731467062854	0,01698582297001	0,53916042780307	0,999944286841132	0,999559715005898	0,220792098117716	0,0684426228145895	0,999960497531536
6	45	0	TTTCTCGACTTTTCTATTATTCATGATCACAGCACAACTCTGTGTGTGTGTGTGATTAGT	A_30_P01024113	chr8:35143801-35144482_F	chr8:35143801-35144482_F	lincRNA:chr8:35143801-35144482 forward strand	8,08841600521279	0,00983664401265472	-0,160311787544424	0,867327299427349	0,69717886787027	0,170148431557079	0,165964358036766	0,165964358036766	0,165964358036766	0,165964358036766	0,234709046006139	0,949670738863421	0,30853761676563	6,6855501950411e-06	0,000121082700535686	0,442721867266143	0,999944286841132	0,999559715005898	0,000102551427532545	0,00146268121203167	0,999960497531536
6	46	1682	TGTAAGAAATGGCCAAATGAACGTTGTAGGTCCTTTGTATTCAGCATTATTTCTATGACC	A_65_P13058	B930053N05Rik	BC050212	gb|Mus musculus RIKEN cDNA B930053N05 gene, mRNA (cDNA clone IMAGE:30012489), partial cds. [BC050212]	5,96557932190757	-0,054780519910091	0,0584120924415936	-0,192477157641036	-0,0792845452893518	-0,113192612351685	0,17316523632363	0,17316523632363	0,17316523632363	0,17316523632363	0,24489262574042	0,735350340572733	0,718570422599466	0,240801089333893	0,625111547712787	0,621837313037599	0,999944286841132	0,999559715005898	0,396234122057451	0,780742926706141	0,999960497531536
6	47	889	AAACGTAGACAAGTATGAGCTGTTTGAAAAGCTGGAACTTGTGAAGGGCCAGAAGCGGAA	A_55_P2168587	Cdk9	NM_130860	ref|Mus musculus cyclin-dependent kinase 9 (CDC2-related kinase) (Cdk9), mRNA [NM_130860]	6,66625875100025	-0,10249908726633	-0,141296780396573	0,0353440667270659	-0,00345362640317681	0,0387976931302427	0,16747834777468	0,16747834777468	0,16747834777468	0,16747834777468	0,23685015082679	0,515864977746323	0,372192176391672	0,822086665268171	0,982461469353853	0,861415524966791	0,999944286841132	0,999559715005898	0,891596573907572	0,992039939636636	0,999960497531536
6	49	718	AGGAAGCAGAGAAGCTACGAGAAGAACGCCTTGCACAGTATGAGTCCAAGAAAGCTAAAA	A_51_P412595	Eef1b2	NM_018796	ref|Mus musculus eukaryotic translation elongation factor 1 beta 2 (Eef1b2), mRNA [NM_018796]	12,9304884943487	-0,0371373839476501	0,0515809837294476	-0,0776333000478076	0,0110850676292902	-0,0887183676770977	0,0398020209821162	0,0398020209821162	0,0398020209821162	0,0398020209821162	0,0562885578827672	0,551039957148959	0,409128074895496	0,217907947649084	0,85831020545455	0,316956191020064	0,999944286841132	0,999559715005898	0,369719872317681	0,928024284654431	0,999960497531536
6	52	0	CTGCACGGACTGCAGCAGACCCTTGGACGGCATAGCTACAAGTATGAACAAGAGCTCCTT	A_30_P01025682	chr11:22681800-22707775_F	chr11:22681800-22707775_F	lincRNA:chr11:22681800-22707775 forward strand	7,84987092386711	-0,164784671945845	-0,180816309996166	-0,0673491019184373	-0,0833807399687583	0,0160316380503209	0,119864611244342	0,119864611244342	0,119864611244342	0,119864611244342	0,169514158870327	0,170276869795865	0,133809529004905	0,569253313603938	0,481776483281907	0,923445159202375	0,999944286841132	0,999559715005898	0,710065250341276	0,669416536309908	0,999960497531536
6	53	1918	TATAGGTCAGCACATGACAGAGGCTTCATGGGAGCAAGAGATGTGATTGGTATTGAGTCA	A_55_P2214348	4930469K13Rik	AK037310	gb|Mus musculus 16 days neonate thymus cDNA, RIKEN full-length enriched library, clone:A130005E13 product:unclassifiable, full insert sequence. [AK037310]	5,2345658576289	0,128685862992115	0,17492629657633	-0,294305268101983	-0,248064834517768	-0,0462404335842148	0,177967443997353	0,177967443997353	0,177967443997353	0,177967443997353	0,251683972961931	0,440694122794997	0,296954748287705	0,0850094255663393	0,143277035671975	0,843846153211353	0,999944286841132	0,999559715005898	0,186449182579776	0,308850086333564	0,999960497531536
6	56	4175	CCATTGGCACTCTCCCTTCTGTCTACGACTATTCCGAAGAACTGTACTATAAATAAACTT	A_55_P2738817	Otud5	NM_001290536	ref|Mus musculus OTU domain containing 5 (Otud5), transcript variant 1, mRNA [NM_001290536]	9,19645297345805	-0,00672570668373318	-0,164413598490412	0,330006253114068	0,172318361307388	0,157687891806679	0,111977053649985	0,111977053649985	0,111977053649985	0,111977053649985	0,158359467946388	0,95198391938925	0,149262176249694	0,00614248713888185	0,131417111129303	0,322777753455805	0,999944286841132	0,999559715005898	0,0252241276837347	0,292000384706977	0,999960497531536
6	60	394	AAACTCCAGCTAAGGCCCAGGCTTCAGCTTCACCCCAGGCTCCCAAAGGTGCCGAGGTCC	A_66_P125880	ENSMUST00000117685	ENSMUST00000117685	ens|predicted gene 11270 [Source:MGI Symbol;Acc:MGI:3649599] [ENSMUST00000117685]	13,1944313765445	-0,030515423441166	-0,0242155301357752	-0,122969990032502	-0,116670096727111	-0,00629989330539082	0,0638762263388824	0,0638762263388824	0,0638762263388824	0,0638762263388824	0,090334625601661	0,689553872928615	0,751110333930327	0,115651837529162	0,134599526448269	0,953427314427608	0,999944286841132	0,999559715005898	0,234187083253769	0,296580290874674	0,999960497531536
6	63	1848	CCCCTTTCCTCTACCCATTTATCTGTATATATATGTGTGTGTATGTACACACACACACAC	A_55_P2520428	Fam169b	NM_001013811	ref|Mus musculus family with sequence similarity 169, member B (Fam169b), mRNA [NM_001013811]	7,13164349620305	0,0293595246291964	0,105950638725281	0,116682686864837	0,193273800960921	-0,0765911140960842	0,140824793712676	0,140824793712676	0,140824793712676	0,140824793712676	0,19915633318686	0,827864111861734	0,435173278512002	0,390707507355059	0,160176800756508	0,688671348781871	0,999944286841132	0,999559715005898	0,552356769696553	0,332950936835056	0,999960497531536
6	65	1524	CCTAGACCTCGAAGCATTAAAGTTCCTGGGGAGGATCTGGTAGAATCTTAGGCACATTTC	A_66_P140350	Gm34868	XR_381698	ref|PREDICTED: Mus musculus predicted gene, 34868 (Gm34868), ncRNA [XR_381698]	6,44056230043102	0,0344395177448895	0,050602333361784	-0,0657112975943361	-0,0495484819774417	-0,0161628156168945	0,0962677049772654	0,0962677049772654	0,0962677049772654	0,0962677049772654	0,136143093997381	0,7295490601806	0,61195060568372	0,510778194170316	0,619345855701234	0,908564367668439	0,999944286841132	0,999559715005898	0,662089979838736	0,776463386046386	0,999960497531536
6	68	56	TGCCTTTTGCTCGGCAAAGTGAAGATTGTTGCTATCAACAACCCCTTCATTGACCTCAAC	A_52_P532370	ENSMUST00000182326	ENSMUST00000182326	ens|predicted gene 8254 [Source:MGI Symbol;Acc:MGI:3647610] [ENSMUST00000182326]	10,0499599377863	-0,289008795389217	-0,166445428059243	-0,532781589415647	-0,410218222085673	-0,122563367329974	0,143026297522133	0,143026297522133	0,143026297522133	0,143026297522133	0,20226972973181	0,0425134530321749	0,230202326613124	0,000559097555914997	0,00550564587587574	0,5279195717124	0,991803296830001	0,999559715005898	0,00380598624192664	0,0293528259076767	0,999960497531536
6	69	1355	ACTGATCACATATTTTTAGGGTTTCGGATGAGTTAGGCTGTATTCTTGGGGCTATAGAGA	A_66_P106848	B230322F03Rik	AK045908	gb|Mus musculus adult male corpora quadrigemina cDNA, RIKEN full-length enriched library, clone:B230322F03 product:hypothetical protein, full insert sequence. [AK045908]	5,40480090325791	0,000335275455034534	-0,00705599744220553	-0,116463970477365	-0,123855243374605	0,00739127289724006	0,143722563361396	0,143722563361396	0,143722563361396	0,143722563361396	0,203254398324713	0,998052243555657	0,959027777776798	0,399737903670998	0,370933847181202	0,969645253099677	0,99995530508174	0,999559715005898	0,561233529003401	0,570640639803511	0,999960497531536
6	73	595	CGGTCCTCCGGACAGAGTTCGGTGCTCCTGGGGTAGCCCTTTTGCATTAGCACTTCAAAA	A_51_P445487	Mturn	NM_001289740	ref|Mus musculus maturin, neural progenitor differentiation regulator homolog (Xenopus) (Mturn), transcript variant 1, mRNA [NM_001289740]	5,46341685533033	0,23414337757437	0,00511253598603645	0,237480775792055	0,0084499342037212	0,229030841588334	0,156737043236572	0,156737043236572	0,156737043236572	0,156737043236572	0,221659652271418	0,122604759665566	0,972466551798746	0,117601285657739	0,954509626559691	0,279768897101345	0,997738593797491	0,999559715005898	0,237003088774451	0,978382436276861	0,999960497531536
6	74	1378	TTTTGGCAGTTATGGGCATACAGAAAGACAGACAGGCAAAACACCTATACACATTAAATG	A_55_P2737762	Oxa1l	ENSMUST00000198107	ens|oxidase assembly 1-like [Source:MGI Symbol;Acc:MGI:1916339] [ENSMUST00000198107]	5,62624659918497	0,117562879139284	-0,0638607054550464	0,298951282751892	0,117527698157562	0,18142358459433	0,15125291447462	0,15125291447462	0,15125291447462	0,15125291447462	0,213903922998466	0,415893603699383	0,657073529253565	0,0453788392064356	0,416031344703874	0,375248421875667	0,999944286841132	0,999559715005898	0,116514649988966	0,6118475779353	0,999960497531536
6	75	1839	TGAAAGCTTAAGCCCAGAAGAAAGTGAAAACGTGACTGGAGAAGAGTCTTCAGGCAGCAT	A_52_P539540	Setd3	NM_028262	ref|Mus musculus SET domain containing 3 (Setd3), mRNA [NM_028262]	8,03345773440551	-0,0808716747017382	-0,102618848535338	0,169656789076691	0,147909615243091	0,0217471738336004	0,157217269029106	0,157217269029106	0,157217269029106	0,157217269029106	0,222338794100222	0,587177682888778	0,491626579704378	0,259292394859923	0,323946543606518	0,917546081551752	0,999944286841132	0,999559715005898	0,417056045449467	0,524730662418841	0,999960497531536
6	76	0	AAATGGTGTGGAGCTGTGCAATTCTGTGACTGCTTTTTGTGTCGAGTTACATTGTGATGG	A_30_P01025227	chr2:104597982-104600748_R	chr2:104597982-104600748_R	lincRNA:chr2:104597982-104600748 reverse strand	7,92187038221107	0,117505993900912	-0,0960358112211601	0,536065276464363	0,322523471342291	0,213541805122072	0,0784653479829757	0,0784653479829757	0,0784653479829757	0,0784653479829757	0,110966759293849	0,181084825787071	0,271615299165609	1,25073362623819e-06	0,00084772604545138	0,0891539658909329	0,999944286841132	0,999559715005898	2,59882217937097e-05	0,00688932106463088	0,999960497531536
6	77	2458	ATCATTCTTGTCATAGCGAGGAGAAGTGTCCCCCTTGTACTTTCCTAACTCAGAAGTGGT	A_55_P2132467	Nfx1	NM_001290448	ref|Mus musculus nuclear transcription factor, X-box binding 1 (Nfx1), transcript variant 2, mRNA [NM_001290448]	7,72940858285709	-0,026938217211316	-0,0880579965137613	0,229313068336395	0,168193289033949	0,0611197793024454	0,101803862389165	0,101803862389165	0,101803862389165	0,101803862389165	0,143972402892721	0,795259285703356	0,39929049413306	0,0344952404622848	0,113734827516315	0,677500715844554	0,999944286841132	0,999559715005898	0,0949103876289779	0,26426291774379	0,999960497531536
6	80	4362	ACTGCTATAATGTATGATTGATTCTAAGACTGATCCAGTTGTAAAGGAAAACCATGTGAG	A_52_P1116825	Gtf3c3	ENSMUST00000041638	ens|general transcription factor IIIC, polypeptide 3 [Source:MGI Symbol;Acc:MGI:2138383] [ENSMUST00000041638]	6,94418459760756	-0,0815542681314074	-0,0875490229924187	0,107400914629136	0,101406159768125	0,00599475486101131	0,178196539704196	0,178196539704196	0,178196539704196	0,178196539704196	0,25200796321763	0,62429787606613	0,599178939593954	0,5196518761874	0,543048339288542	0,979643043659113	0,999944286841132	0,999559715005898	0,669236024476701	0,718178405054646	0,999960497531536
6	81	0	TTCAAAATGATTCCAAATATCTGATTTTGTGTCCCAGCCAGAGTCCAACAAAGTTTTTTC	A_30_P01018186	chr11:3538125-3554450_F	chr11:3538125-3554450_F	lincRNA:chr11:3538125-3554450 forward strand	6,89683446602634	-0,150865686102759	-0,0215901549261464	-0,128981469130029	0,000294062046584109	-0,129275531176613	0,123066919339076	0,123066919339076	0,123066919339076	0,123066919339076	0,174042906408798	0,217526900783641	0,85787550050621	0,289855894038289	0,998053275070332	0,450714635792918	0,999944286841132	0,999559715005898	0,450898152686878	0,999212497682815	0,999960497531536
6	84	2676	TTGATGGAACTAAATTCACCTGTGGTTTTGACGGCTGTGGCTCCACCTACAAAAACGCAA	A_55_P2733767	Rlf	NM_001081013	ref|Mus musculus rearranged L-myc fusion sequence (Rlf), mRNA [NM_001081013]	7,50069523316708	-0,157475530825847	-0,0781076413030002	0,135920190339842	0,215288079862689	-0,0793678895228469	0,0891546735086662	0,0891546735086662	0,0891546735086662	0,0891546735086662	0,126083748424901	0,103214627563442	0,40982861593268	0,156901565629098	0,0291722953010657	0,552444111925578	0,991803296830001	0,999559715005898	0,292695248197091	0,10159167245403	0,999960497531536
6	86	1970	AAACCTGCACACCACAAACTATAACCGATAGTAAAAGTCAGATATATGGGGGGTATTGAA	A_55_P1969530	Zfp146	NM_011980	ref|Mus musculus zinc finger protein 146 (Zfp146), mRNA [NM_011980]	6,77174990471933	-0,0266415247574319	-0,00376363598654006	-0,0726492428508552	-0,0497713540799634	-0,0228778887708918	0,104835942560843	0,104835942560843	0,104835942560843	0,104835942560843	0,148260411793711	0,80184821271057	0,971701865754229	0,495465643198068	0,639702633674269	0,878837252299494	0,999944286841132	0,999559715005898	0,648732725004683	0,790992576511572	0,999960497531536
6	87	1439	CCCTCCTAACTCCCTTGAGGGTTTTTTGTTTTATTTTATCTTAGGATGCTGCTTAGATTA	A_55_P1952394	Cphx1	NM_175342	ref|Mus musculus cytoplasmic polyadenylated homeobox 1 (Cphx1), mRNA [NM_175342]	6,4817930897447	0,0537007745102844	-0,00650469340397475	0,117196784042222	0,0569913161279629	0,0602054679142592	0,172653275998214	0,172653275998214	0,172653275998214	0,172653275998214	0,24416860450482	0,739699252841328	0,967863442055155	0,470181427949859	0,724416529763942	0,792164556933135	0,999944286841132	0,999559715005898	0,626400654945813	0,846694693894773	0,999960497531536
6	92	1855	GAGAATTTCATTCATCAATAAACCAAAGCCAATAGCTGGAGACTTGAGATCTGGTTGGAA	A_51_P447976	Fam46c	NM_001142952	ref|Mus musculus family with sequence similarity 46, member C (Fam46c), mRNA [NM_001142952]	7,99273692512025	0,277978879829865	-0,277026215478838	0,708154179173181	0,153149083864478	0,555005095308704	0,145274511928699	0,145274511928699	0,145274511928699	0,145274511928699	0,205449185036697	0,0533158989671799	0,0540805460762995	2,23804629303152e-05	0,274874687278146	0,00829072761678481	0,991803296830001	0,999559715005898	0,00027893113337731	0,474233375436424	0,999960497531536
6	93	3961	CGGGACTAGATCCGTTGTCTCTTTTAGCCACTGAATGTGTAGAAAAAACGTCTGATTCTG	A_55_P2736690	Dennd4c	NM_184088	ref|Mus musculus DENN/MADD domain containing 4C (Dennd4c), mRNA [NM_184088]	5,32296153180184	0,0227802823615075	-0,0684297096693829	0,116489466008462	0,0252794739775712	0,0912099920308904	0,0729801739129159	0,0729801739129159	0,0729801739129159	0,0729801739129159	0,103209551731993	0,782482405758143	0,409696034516189	0,165651777894376	0,759359871393554	0,43680449373676	0,999944286841132	0,999559715005898	0,304505490092949	0,869657771451533	0,999960497531536
6	96	1860	GAGTCGGAAGATGATGATTCAGAGGAGGAATCTGAGGAAGACAGCTCAGAAAAGCAATCT	A_51_P347452	Htatsf1	NM_028242	ref|Mus musculus HIV TAT specific factor 1 (Htatsf1), transcript variant 1, mRNA [NM_028242]	8,66901964139288	-0,111748773984358	-0,0831619123548393	0,083470655053036	0,112057516682555	-0,0285868616295186	0,173340171746145	0,173340171746145	0,173340171746145	0,173340171746145	0,24514002178748	0,492401347461397	0,608699049239148	0,607376345687672	0,491217513718732	0,900733088807756	0,999944286841132	0,999559715005898	0,739283694491705	0,676833042029507	0,999960497531536
6	97	437	CCCTTACTTTCCATTCATCCCAGACCAGCCGTTCAGGGTGGAGATTCTTTGCGAGCACCC	A_66_P108877	Lgalsl	NM_173752	ref|Mus musculus lectin, galactoside binding-like (Lgalsl), mRNA [NM_173752]	7,65895302952426	0,0389522368979387	0,113649531072869	-0,142216506080403	-0,0675192119054726	-0,0746972941749302	0,155406817190333	0,155406817190333	0,155406817190333	0,155406817190333	0,219778428555805	0,7911870920994	0,442150734862264	0,337736450080457	0,646724481833081	0,719730524739759	0,999944286841132	0,999559715005898	0,502289982372383	0,795595270892765	0,999960497531536
6	98	3355	CTGATGAAGTACACCAGCTGACAGTGGCTAAGATGGAACTGAAGAATCAGTCCAGGATGC	A_51_P187507	Acad10	NM_028037	ref|Mus musculus acyl-Coenzyme A dehydrogenase family, member 10 (Acad10), mRNA [NM_028037]	8,86342640246393	-0,140996693820581	0,0758482329513264	0,117979939203133	0,33482486597504	-0,216844926771907	0,153808401934582	0,153808401934582	0,153808401934582	0,153808401934582	0,217517928022819	0,337515127281041	0,603588523408477	0,421004936669326	0,0284538314789116	0,297733706660079	0,999944286841132	0,999559715005898	0,581558773404728	0,099621964222746	0,999960497531536
6	99	618	ACTTTAAATTACTGTTCCTTTTTTGGTTTCCTTATCCAGCCGCTCCCCTATAAGACCTCA	A_55_P2106593	NAP112482-1	NAP112482-1	Unknown	8,4584128489406	-0,145339133899272	-0,0499485827009121	-0,00365085403941023	0,0917396971589497	-0,0953905511983599	0,112184832851559	0,112184832851559	0,112184832851559	0,112184832851559	0,158653312111234	0,201039251907979	0,65582618410225	0,973962319463778	0,41516302804013	0,547908323328586	0,999944286841132	0,999559715005898	0,985207720260131	0,611317092205891	0,999960497531536
6	100	0	GTGACTGTAAATAGTGCCCAGTCACATTCTGCTTTAAAAGGAAAATACAGATGAGATAAA	A_30_P01031737	chr3:51138643-51146693_F	chr3:51138643-51146693_F	lincRNA:chr3:51138643-51146693 forward strand	5,20102968663217	-0,0292197795159206	-0,00999905084622288	-0,158107588752284	-0,138886860082586	-0,0192207286696977	0,0955447811984783	0,0955447811984783	0,0955447811984783	0,0955447811984783	0,135120725384858	0,767955163398001	0,919516403213325	0,118781066407294	0,168329288235604	0,890770051641324	0,999944286841132	0,999559715005898	0,238535316871392	0,344690739765304	0,999960497531536
6	101	2775	GAAGTGCAGTTAATCCCTTAGGTATTTCTCAAGTTGTAATATCTCTGTGTCTGTTACTGT	A_51_P392593	Dmxl1	ENSMUST00000181907	ens|Dmx-like 1 [Source:MGI Symbol;Acc:MGI:2443926] [ENSMUST00000181907]	5,41712962786415	-0,0490941609828583	0,0170135726359684	0,00594177950487573	0,0720495131237024	-0,0661077336188267	0,0843555577972315	0,0843555577972315	0,0843555577972315	0,0843555577972315	0,119296773898392	0,588931037362885	0,851077981087718	0,947706734368987	0,429255256628885	0,606785120140058	0,999944286841132	0,999559715005898	0,969728737993689	0,624326677138059	0,999960497531536
6	102	444	TCTGTGGGGCTGGCGGTCATTCTGGACACAGACAGTAAGAGGGATTCAGAAGCAGCCAGA	A_55_P2055379	Park2	NM_016694	ref|Mus musculus Parkinson disease (autosomal recessive, juvenile) 2, parkin (Park2), mRNA [NM_016694]	5,10483314344372	-0,207300286041738	-0,00719596519548471	0,0341683898666547	0,234272710712908	-0,200104320846253	0,0725814793998976	0,0725814793998976	0,0725814793998976	0,0725814793998976	0,102645712544439	0,0171438228674161	0,930222597851917	0,678061273549594	0,00790195171750887	0,0939744492081032	0,911131697303316	0,999559715005898	0,793548559885524	0,038516609238153	0,999960497531536
6	103	4024	TAAAGGTCCCGGTGTCACCCTGGGCTTTTCAGGGAGGTGTTTAATAAAGGCTTAATAAAC	A_55_P1954758	Prickle1	NM_001033217	ref|Mus musculus prickle homolog 1 (Drosophila) (Prickle1), mRNA [NM_001033217]	7,78877622403458	0,127409608732252	0,12340401121015	0,224241792739983	0,220236195217881	0,00400559752210228	0,125964812292834	0,125964812292834	0,125964812292834	0,125964812292834	0,178141145926307	0,304723439430895	0,319873900136077	0,0768137786013753	0,0819134772867847	0,981607151643247	0,999944286841132	0,999559715005898	0,172787353986644	0,210462502555786	0,999960497531536
6	104	2010	ATCCCCAAGGACTTCTGGGAGCAGGAGGTTCGTGATATTCGGGGCTACCTGACAGAGCAA	A_52_P21659	Pck2	NM_028994	ref|Mus musculus phosphoenolpyruvate carboxykinase 2 (mitochondrial) (Pck2), mRNA [NM_028994]	7,45832577908823	-0,161691133799755	-0,0514523317218751	-0,057887687461724	0,0523511146161555	-0,11023880207788	0,112881445686037	0,112881445686037	0,112881445686037	0,112881445686037	0,159638471429476	0,158387746664167	0,647808750625897	0,607486278908515	0,64210716393778	0,490037684453777	0,998343365727777	0,999559715005898	0,739325963687121	0,792798518047381	0,999960497531536
6	105	2791	TTTAGTTACAGTTTGGGGTGGGTTTGTTGTTGTTGTTGTTGTTGTTGTTGTTGGGTTTTT	A_55_P1975210	Fubp3	NM_001033389	ref|Mus musculus far upstream element (FUSE) binding protein 3 (Fubp3), transcript variant 1, mRNA [NM_001033389]	8,70663907910136	-0,0349925866667107	-0,0378851744228026	0,274255189335603	0,271362601579511	0,00289258775609191	0,117728981734125	0,117728981734125	0,117728981734125	0,117728981734125	0,166493922652774	0,763612666573548	0,744764442989881	0,0248502706839673	0,026268669012276	0,985962541457348	0,999944286841132	0,999559715005898	0,0742756244906366	0,0938029728394303	0,999960497531536
6	108	2015	TAAAACACTTTGTTTGCTGGACATGGTAGGCACTCACTCCTTTAATCCCAGCACTCCAAA	A_55_P2735360	Cpd	AK142583	gb|Mus musculus 0 day neonate kidney cDNA, RIKEN full-length enriched library, clone:D630049G17 product:carboxypeptidase D, full insert sequence. [AK142583]	7,09444386371447	0,190192434621061	-0,186589506533418	0,857013462115702	0,480231520961224	0,376781941154478	0,112765203007963	0,112765203007963	0,112765203007963	0,112765203007963	0,159474079457617	0,0992474854021972	0,105479902478953	3,64202162016072e-08	0,000204874059406646	0,0241355583804287	0,991803296830001	0,999559715005898	1,38236448454992e-06	0,00223173246694048	0,999960497531536
6	109	0	AGAGTAGAGGGAGGACACCCCCAACCCCTAGTCAGCAGCTTCCAAAAGGATGTCCATATT	A_30_P01023912	chr17:32076069-32076590_R	chr17:32076069-32076590_R	lincRNA:chr17:32076069-32076590 reverse strand	5,65600353800332	-0,0495206418257199	-0,0643676422039459	0,109230535684355	0,0943835353061289	0,0148470003782259	0,0881553554789022	0,0881553554789022	0,0881553554789022	0,0881553554789022	0,124670499314085	0,596958589223837	0,492696982522872	0,248369918549043	0,316978384997012	0,910509633490005	0,999944286841132	0,999559715005898	0,404824484174026	0,517629983835797	0,999960497531536
6	110	4088	AGCATTCAGTCAGCACCCAGGGCTCTGGCTGGGATACAATCCTGTATAGTTCCCATTTTT	A_51_P191700	Col18a1	NM_009929	ref|Mus musculus collagen, type XVIII, alpha 1 (Col18a1), transcript variant 2, mRNA [NM_009929]	14,6185463699148	0,0238115977101536	0,0221422275041494	0,214001393300334	0,21233202309433	0,00166937020600422	0,0584132592468078	0,0584132592468078	0,0584132592468078	0,0584132592468078	0,0826088234492513	0,743673728863698	0,761043503430223	0,00633779001736855	0,00670239908112995	0,987053213458879	0,999944286841132	0,999559715005898	0,0258079986367121	0,0340938141722584	0,999960497531536
6	111	3470	ATTTTAATGTGTTCCTCAGAACGTATGTATTGACTTCTACAATAAATGACTGGCTGGTGA	A_55_P1960331	Srbd1	NM_030133	ref|Mus musculus S1 RNA binding domain 1 (Srbd1), mRNA [NM_030133]	7,89057973429727	-0,0873867653480316	0,0634900927809383	-0,108273289893057	0,0426035682359132	-0,15087685812897	0,121412153768169	0,121412153768169	0,121412153768169	0,121412153768169	0,171702714495872	0,46580889947685	0,595293907541076	0,367513405405751	0,721108161747441	0,374468536248931	0,999944286841132	0,999559715005898	0,530312436863974	0,844583936524997	0,999960497531536
6	116	550	AGTGCCCTGTCTCCTCTGGTCTTTGACTTGATCAATATTTCTCTACTTTTTTGGGGGGTG	A_55_P2735910	Smco4	NM_133214	ref|Mus musculus single-pass membrane protein with coiled-coil domains 4 (Smco4), mRNA [NM_133214]	7,33119881587884	-0,0588456390865701	-0,0264663666889984	0,13913459233919	0,171513864736762	-0,0323792723975718	0,084622251391153	0,084622251391153	0,084622251391153	0,084622251391153	0,119673935595914	0,518580698697705	0,770834843953283	0,133892810680531	0,0675957854342497	0,801012673824935	0,999944286841132	0,999559715005898	0,260616972187826	0,184410454452193	0,999960497531536
6	117	124	AGCAGGACATCAAGCCCAAAAGAGATCTAACATGCTTCTTTAAATGGCCCCGCTATACCA	A_55_P1970461	ENSMUST00000139800	ENSMUST00000139800	ens|predicted gene 5353 [Source:MGI Symbol;Acc:MGI:3643866] [ENSMUST00000139800]	5,151699416302	0,00298239397452082	0,0230572790762364	-0,0761254931460513	-0,0560506080443357	-0,0200748851017156	0,0740611894159215	0,0740611894159215	0,0740611894159215	0,0740611894159215	0,104738338517479	0,971407242312178	0,781853015469453	0,364124531164245	0,502428211287005	0,864573945526515	0,99995530508174	0,999559715005898	0,527219419157293	0,685731005164681	0,999960497531536
6	119	1060	TTAAGGTTCTGATGAAGGCAGACCCTGATCACCAGGAGTCTTTACAAACAGAGGCTATTC	A_55_P2729313	Tsr1	NM_177325	ref|Mus musculus TSR1 20S rRNA accumulation (Tsr1), mRNA [NM_177325]	5,40513755321972	-0,0251897288823848	0,00305110082034155	-0,190857768237724	-0,162616938534998	-0,0282408297027263	0,093291654190878	0,093291654190878	0,093291654190878	0,093291654190878	0,131934322612961	0,795733945800278	0,9749695690034	0,0582119841188557	0,103317061694137	0,837359460123329	0,999944286841132	0,999559715005898	0,14014617782142	0,247229997432317	0,999960497531536
6	121	2876	GTACACTAGCTTTTTGTAAAGCTTGATCCTTCCTTGATGATACATTGCTGCTCTTATTTT	A_55_P1988970	Mkks	NM_001286981	ref|Mus musculus McKusick-Kaufman syndrome (Mkks), transcript variant 3, mRNA [NM_001286981]	9,47781785681456	0,0169733981382123	0,0856871545857043	-0,10476124242	-0,0360474859725084	-0,068713756447492	0,0985173272596618	0,0985173272596618	0,0985173272596618	0,0985173272596618	0,139324540339362	0,866860635056578	0,400509732488231	0,305651870215963	0,722065264004518	0,631967332445704	0,999944286841132	0,999559715005898	0,468485772080288	0,845066006407463	0,999960497531536
6	124	7315	GCTCTTGGAATATGAAAAGACCTAACCAAGACCAAGACCTCGCTATGAAATACTAGCTTA	A_52_P400999	Arhgap31	NM_020260	ref|Mus musculus Rho GTPase activating protein 31 (Arhgap31), mRNA [NM_020260]	7,52795074609017	-0,211004658133892	-0,17811219077321	-0,013132417288384	0,0197600500722981	-0,0328924673606821	0,11155400362769	0,11155400362769	0,11155400362769	0,11155400362769	0,157761184867297	0,0668305270528994	0,118428008780527	0,906134500494096	0,859198585013888	0,834622660714586	0,991803296830001	0,999559715005898	0,944595637955087	0,928710221680195	0,999960497531536
6	125	1618	GAATGTTCCTGGAGGCTGTTTCTTATGTATAGGGTTTTTAAAATGTGATTCCTTTGTTTG	A_55_P2053491	Pdia6	NM_027959	ref|Mus musculus protein disulfide isomerase associated 6 (Pdia6), mRNA [NM_027959]	13,3108421019088	0,0112079084545584	0,0941861061528879	-1,30605581809556	-1,22307762039723	-0,0829781976983295	0,129978927078715	0,129978927078715	0,129978927078715	0,129978927078715	0,183817961497422	0,929184973006969	0,457575186516047	8,63150234491306e-11	3,39418604492194e-10	0,642434769666127	0,999944286841132	0,999559715005898	9,7317457450811e-09	5,22433154509958e-08	0,999960497531536
6	126	6402	TGTGAAAGGTTTCCATCCTCTACTGTGGTCCAGAAATCAATGTGTTTGTCTGACAAAAAA	A_55_P1992045	Msi2	NM_054043	ref|Mus musculus musashi RNA-binding protein 2 (Msi2), transcript variant 1, mRNA [NM_054043]	8,67359400536211	-0,01912915458397	-0,00369892740583211	0,451009136026142	0,46643936320428	-0,0154302271781379	0,131536896423394	0,131536896423394	0,131536896423394	0,131536896423394	0,186021262874429	0,880644846024398	0,976832346681012	0,00140577148413518	0,00102786941585353	0,931740022263992	0,999944286841132	0,999559715005898	0,00794829027244524	0,00797262660697306	0,999960497531536
6	133	2242	GAGTAGAGGAAACCACGGGCCTCAGCTATACATCTGACAGGATTGATGTCTAAAATATTC	A_55_P2729553	Masp1	AK032944	gb|Mus musculus 12 days embryo male wolffian duct includes surrounding region cDNA, RIKEN full-length enriched library, clone:6720477L23 product:mannan-binding lectin serine protease 1, full insert sequence. [AK032944]	9,0403157463513	0,052703343626078	-0,0469306477001545	-0,417317208525663	-0,516951199851896	0,0996339913262325	0,139825920607548	0,139825920607548	0,139825920607548	0,139825920607548	0,197743713294498	0,694832711106005	0,726755776566502	0,00417717488284293	0,000623563371242586	0,600418280073371	0,999944286841132	0,999559715005898	0,0186527891117055	0,00541685202957515	0,999960497531536
6	134	2801	CCAGCCATCTCTGTTCCTGATCAGGGTCTGGCTCTCTAGAGGTTGCATTAGAAATATATT	A_51_P461031	Ostm1	NM_172416	ref|Mus musculus osteopetrosis associated transmembrane protein 1 (Ostm1), mRNA [NM_172416]	8,78035917237326	-0,0635901476603031	0,0234035427543393	0,0118139475350816	0,098807637949724	-0,0869936904146424	0,0993808038872175	0,0993808038872175	0,0993808038872175	0,0993808038872175	0,140545680696844	0,534067368650329	0,818402175146629	0,907695787975744	0,336510134151491	0,547405860540027	0,999944286841132	0,999559715005898	0,945448629862784	0,536686327729461	0,999960497531536
6	136	410	CTTTGTGAGGACTAATGGAAAAGAGCTGTTGGGGCCCATTCCATACCAATTCATGGCCTA	A_66_P122877	ENSMUST00000079153	ENSMUST00000079153	ens|predicted gene 8526 [Source:MGI Symbol;Acc:MGI:3645225] [ENSMUST00000079153]	13,4219087846115	-0,0259702447087982	-0,031756375329973	-0,0873295297857517	-0,0931156604069265	0,00578613062117483	0,0618724598935807	0,0618724598935807	0,0618724598935807	0,0618724598935807	0,0875008719188872	0,72930948411042	0,672370427407038	0,250172467785	0,22095614870465	0,956473802520318	0,999944286841132	0,999559715005898	0,406745269953331	0,411411696016789	0,999960497531536
6	137	2298	TCCTTCTGAGGTAGCATCTCCAATCAAAAAGCTTGATAATAAAGATGTCTGTGAGTTCTG	A_66_P124472	Cyb5d2	NM_001024926	ref|Mus musculus cytochrome b5 domain containing 2 (Cyb5d2), mRNA [NM_001024926]	9,04514835833977	-0,0745180581670386	0,0630661190386714	0,00527378535690382	0,142857962562614	-0,13758417720571	0,140157702860151	0,140157702860151	0,140157702860151	0,140157702860151	0,198212924255883	0,580441956985946	0,639647973141726	0,96870278635197	0,293103944469244	0,471453417115729	0,999944286841132	0,999559715005898	0,982417412790611	0,493211747240052	0,999960497531536
6	139	0	GCTGCAGTGTTGTTCCACATCTCTCCTAGTTTCTTTGCAACATCACCAATGGATAAGTCA	A_30_P01033003	chr6:142915873-142938323_F	chr6:142915873-142938323_F	lincRNA:chr6:142915873-142938323 forward strand	6,64783048176144	0,0181083442771666	0,00646291021454903	0,360260928100714	0,348615494038096	0,0116454340626175	0,0767194856083403	0,0767194856083403	0,0767194856083403	0,0767194856083403	0,108497737045602	0,831525697265443	0,939451975769285	0,000228683843499945	0,000328473834123192	0,922903052359937	0,999944286841132	0,999559715005898	0,00185734376357508	0,00325924594192567	0,999960497531536
6	140	3623	TGGACATACACAGAACCAAACCATGAGTTAGTTTGTCATGTGCCCCAGAAAAAGGTGGGA	A_51_P415126	Tgfa	NM_031199	ref|Mus musculus transforming growth factor alpha (Tgfa), mRNA [NM_031199]	5,55252737730305	-0,0713590698704367	-0,0508969474211369	-0,0394035454914636	-0,0189414230421638	-0,0204621224492998	0,109495957857059	0,109495957857059	0,109495957857059	0,109495957857059	0,154850668626485	0,517241689720006	0,643482033739689	0,719878757475321	0,862999237321853	0,895119827311384	0,999944286841132	0,999559715005898	0,822749370337812	0,931161018391974	0,999960497531536
6	142	1034	CCTAGTTTTCCAGTGGCAGCACCTTCAAAGGCAGAATTGTGGGTAATTCCTTAAATAATG	A_51_P151516	B230208H11Rik	NR_038027	ref|Mus musculus RIKEN cDNA B230208H11 gene (B230208H11Rik), transcript variant 1, long non-coding RNA [NR_038027]	6,43155162997915	0,0404204367904351	0,0135498226952775	0,0249906633376131	-0,00187995075754444	0,0268706140951576	0,172476227103603	0,172476227103603	0,172476227103603	0,172476227103603	0,243918219556857	0,802252443844761	0,933059181328447	0,876905206995912	0,990701048883513	0,906244166708879	0,999944286841132	0,999559715005898	0,926890586200277	0,995394725595651	0,999960497531536
6	144	1204	ATCCCCGTGCACAAGTGGTGCATCAGACACTTCTACAAGCCTATGCTCAGACATGGCAGC	A_52_P456134	Dgat1	NM_010046	ref|Mus musculus diacylglycerol O-acyltransferase 1 (Dgat1), mRNA [NM_010046]	8,60171826420701	-0,0430309584194468	-0,0592259634855061	0,432509079906549	0,416314074840489	0,0161950050660593	0,106800481559635	0,106800481559635	0,106800481559635	0,106800481559635	0,151038689489613	0,689748867574015	0,583230452863541	0,000404441681199413	0,000600565997179236	0,915272713679153	0,999944286841132	0,999559715005898	0,00293850331389274	0,0052650013158223	0,999960497531536
6	145	3713	GTGGGTGGAGGATTCCTTCAGTTTTGCTTTTACAAACAATCCCCTAGAAGCATGAGCTAT	A_51_P329949	Fam13a	NM_153574	ref|Mus musculus family with sequence similarity 13, member A (Fam13a), mRNA [NM_153574]	8,25956531014585	0,637663531890857	0,246125406424119	0,912685735898421	0,521147610431683	0,391538125466738	0,294592402723714	0,294592402723714	0,294592402723714	0,294592402723714	0,416616571303953	0,0229470896492051	0,359306238982512	0,00188058520783124	0,0588855686691801	0,303509748033821	0,932551566052167	0,999559715005898	0,009944808497617	0,167498539536849	0,999960497531536
6	146	3798	CCACCCTCTCTCCTAGCTTGGTAATGAAGTGTATTTATTGGTGAAGGAAACAGCTGCTCT	A_52_P517140	Wdtc1	NM_199306	ref|Mus musculus WD and tetratricopeptide repeats 1 (Wdtc1), mRNA [NM_199306]	8,57521046316248	-0,181036745587017	-0,0133721665829967	0,382721349117974	0,550385928121994	-0,16766457900402	0,149131614537663	0,149131614537663	0,149131614537663	0,149131614537663	0,210903951857759	0,208789645056624	0,924879774841848	0,0113664673184455	0,000580436231716504	0,40632122057857	0,999944286841132	0,999559715005898	0,0408065797683975	0,00512552430525338	0,999960497531536
6	148	2099	AGATCAAATCTATGAAAATAAAGACTGTCTTAAAGCCCGTCCCCCTGGTCGGGATCATGG	A_66_P138459	Gm11738	AK039839	gb|Mus musculus 0 day neonate thymus cDNA, RIKEN full-length enriched library, clone:A430017M22 product:unclassifiable, full insert sequence. [AK039839]	7,35471030513713	0,0690002039426849	0,00353763961479014	0,0888507892840043	0,0233882249561095	0,0654625643278948	0,0958303053010088	0,0958303053010088	0,0958303053010088	0,0958303053010088	0,135524517443041	0,488599516875683	0,971542618072425	0,373976873803272	0,813648692435529	0,641364215625871	0,999944286841132	0,999559715005898	0,536625284335583	0,903577056843604	0,999960497531536
6	151	4417	GGGTGTTTTTAAAGTTCCACATTTATATTCCCAACCTGAGAAACAAGTACTCTATCTACT	A_55_P2101580	Zhx3	NM_177263	ref|Mus musculus zinc fingers and homeoboxes 3 (Zhx3), mRNA [NM_177263]	6,92462106362945	0,0137624372556342	-0,0229022072176237	0,354852311340389	0,318187666867131	0,0366646444732579	0,108991557339085	0,108991557339085	0,108991557339085	0,108991557339085	0,154137338573098	0,89985238721826	0,834161673252983	0,00298481507871618	0,00684827361640779	0,812672567260198	0,999944286841132	0,999559715005898	0,0142780600999597	0,0346183729292532	0,999960497531536
6	152	1966	TGATTATAAAGATGTGTGTGTGTGTGTCTGTGCATGTGCACATGTGCACATGTATGTTAA	A_55_P2067952	ENSMUST00000148137	ENSMUST00000148137	ens|predicted gene 5097 [Source:MGI Symbol;Acc:MGI:3647308] [ENSMUST00000148137]	11,7108211611062	0,134124916771734	-0,0456215481676754	1,02609350365638	0,846347038716974	0,179746464939409	0,172680539855893	0,172680539855893	0,172680539855893	0,172680539855893	0,244207161422112	0,409322795703561	0,777706114446611	8,63302806466704e-07	1,57367553960652e-05	0,43397988050513	0,999944286841132	0,999559715005898	1,8923965784739e-05	0,000286259244818815	0,999960497531536
6	155	518	TGTCGTGCACACCCTCACCAAACATCCTAGGCCGATGAGTTCCTAGTTAAATCATTATCT	A_66_P130788	M17518	M17518	gb|Mouse lactate dehydrogenase A-4 pseudogene mRNA, 3' end. [M17518]	10,6717294434771	-0,168832373113325	-0,00579610417016951	0,553132668880693	0,716168937823848	-0,163036268943156	0,176275443103277	0,176275443103277	0,176275443103277	0,176275443103277	0,249291122349981	0,309655287536148	0,971893558809228	0,00221965520398507	0,000166720855752673	0,48551508452338	0,999944286841132	0,999559715005898	0,0112995630988159	0,00189169765883957	0,999960497531536
6	160	2626	GGAAAGTTTGTAACTAGTCCTGGTGTCAATGCTTACTGGCATTTTATTGCCATGAGATAA	A_65_P09765	Stat1	AK039458	gb|Mus musculus adult male spinal cord cDNA, RIKEN full-length enriched library, clone:A330045H06 product:signal transducer and activator of transcription 1, full insert sequence. [AK039458]	9,17284168851116	0,0103608050868118	0,284751412159117	-0,160464278030993	0,113926329041313	-0,274390607072306	0,134727162547912	0,134727162547912	0,134727162547912	0,134727162547912	0,190532980495302	0,936465633933132	0,0359788141581234	0,223694976880742	0,384261941542308	0,143826377415513	0,999944286841132	0,999559715005898	0,37648658961187	0,582904532497985	0,999960497531536
7	1	2072	ATGGCGGGAACCGTAGCCAGGAGGGACGATTCTGACGTTGGGTGATAAATCCACCCTGAA	A_51_P426246	Anks3	NM_028301	ref|Mus musculus ankyrin repeat and sterile alpha motif domain containing 3 (Anks3), mRNA [NM_028301]	7,48150729771057	0,107443905435945	-0,105211262690982	-0,0444320592268719	-0,257087227353799	0,212655168126927	0,0931228726527322	0,0931228726527322	0,0931228726527322	0,0931228726527322	0,131695629472636	0,274209039210218	0,284075569080339	0,6479671195661	0,0128353128205521	0,130095055300549	0,999944286841132	0,999559715005898	0,771819210049504	0,0558860019354688	0,999960497531536
7	2	433	TTTAAGAGTAAAGGCAACTACGATGAAGGGTTTGGTCGTAAACAGCACAAGGAGCTCTGG	A_55_P2182736	Limd2	NM_172397	ref|Mus musculus LIM domain containing 2 (Limd2), mRNA [NM_172397]	6,196235925875	-0,12539086987518	0,0989270994625455	-0,182885716310871	0,0414322530268549	-0,224317969337726	0,188281212799731	0,188281212799731	0,188281212799731	0,188281212799731	0,266269844681434	0,475025609220143	0,572326012349773	0,300157831704335	0,812589945332839	0,367626048277663	0,999944286841132	0,999559715005898	0,462650981828077	0,902988306043148	0,999960497531536
7	5	732	TCCAAGACTTACAGCTACCTGACCCCCAACCTCTGGAAAGAGACTGTCTTCACCAAGACT	A_55_P2139665	ENSMUST00000121713	ENSMUST00000121713	ens|predicted gene 10420 [Source:MGI Symbol;Acc:MGI:3704275] [ENSMUST00000121713]	14,3998024912998	0,00340539002230855	-0,0193501456939664	-0,241569340213749	-0,264324875930024	0,022755535716275	0,0437160492748406	0,0437160492748406	0,0437160492748406	0,0437160492748406	0,0618238297778501	0,957640279339798	0,762995178345511	0,000780441779089212	0,000307186248514466	0,801951363814645	0,99995530508174	0,999559715005898	0,00497216303127158	0,0030998110572614	0,999960497531536
7	6	1035	GAGGGCTGCCTGCCTGGCCCGTGTTTCCCTTTGTATAGCTTCATTAAATCCTCAATAACC	A_55_P2187053	Tpm1	NM_001164255	ref|Mus musculus tropomyosin 1, alpha (Tpm1), transcript variant Tpm1.10, mRNA [NM_001164255]	10,3534910694029	-0,101519335314325	-0,114830437753461	-0,329431468743499	-0,342742571182635	0,0133111024391361	0,146576132247944	0,146576132247944	0,146576132247944	0,146576132247944	0,207289954145234	0,469684375719898	0,414139328005992	0,0249032828188119	0,0200876649841535	0,946283689177528	0,999944286841132	0,999559715005898	0,0744007849062469	0,0775444230051381	0,999960497531536
7	10	416	CCTGGGCTTCTAAAATGCTATTGTGTGTGTGTATTGGTAACAATGGGAGAATAAAACTGA	A_52_P345566	Tmbim4	BC027637	gb|Mus musculus transmembrane BAX inhibitor motif containing 4, mRNA (cDNA clone MGC:41260 IMAGE:1346012), complete cds. [BC027637]	5,98774541701196	0,031530463299525	-0,0419125235141742	0,319324972585076	0,245881985771377	0,0734429868136992	0,102638956427813	0,102638956427813	0,102638956427813	0,102638956427813	0,145153404208035	0,762824079330612	0,688518899569046	0,0047532178548262	0,025058828038197	0,619697842828582	0,999944286841132	0,999559715005898	0,0206420826099156	0,090731293226106	0,999960497531536
7	11	3476	TCCAAGTGTTGGCACGAACCTCTTCATTGTGCATATGGAAGACACTGGACCCATTTTCTT	A_51_P206835	Large	NM_010687	ref|Mus musculus like-glycosyltransferase (Large), mRNA [NM_010687]	6,81463259293845	-0,286390770560544	0,193245238571683	0,195774838263042	0,675410847395269	-0,479636009132227	0,475102219298283	0,475102219298283	0,475102219298283	0,475102219298283	0,671896002045189	0,501856357341721	0,649655351414534	0,645399492346237	0,120339314314246	0,427255419835919	0,999944286841132	0,999559715005898	0,769795109359631	0,274906969119516	0,999960497531536
7	13	670	TGAGCCCTGCAGGTAGAAATGTCCCTTGGGAGAATTAAGTATTGTTGACTCAAATAAAGC	A_51_P236829	Zswim7	NM_027198	ref|Mus musculus zinc finger SWIM-type containing 7 (Zswim7), mRNA [NM_027198]	9,44344039039082	0,0397291038688561	0,135202784963218	0,19452899842466	0,290002679519022	-0,0954736810943615	0,0931345588317136	0,0931345588317136	0,0931345588317136	0,0931345588317136	0,131712156225444	0,682987270321481	0,171731419116732	0,0535806148968165	0,00568986219084602	0,489039138767789	0,999944286841132	0,999559715005898	0,131895680392246	0,0301007340331809	0,999960497531536
7	15	1330	CCGCCCATTTCAGCCTTTTATGCTGAGTGTTTTAACAAGAAGATACAATTCAATGCTCAT	A_52_P194763	Osbpl9	NM_173350	ref|Mus musculus oxysterol binding protein-like 9 (Osbpl9), transcript variant b, mRNA [NM_173350]	7,79606746113223	-0,129383098643702	-0,111698524504702	0,102017177856629	0,119701751995629	-0,0176845741390004	0,109916412721534	0,109916412721534	0,109916412721534	0,109916412721534	0,155445281598192	0,24604109324671	0,314996271337615	0,357992952116489	0,282271477173018	0,909557139096791	0,999944286841132	0,999559715005898	0,521105282644479	0,482292738764641	0,999960497531536
7	16	694	GGCAGTTCGGAGAGTGAAGCTCACTTTGTTTACCTACCTGCAGCATATTCAACAGAGAAT	A_51_P226269	Rgcc	NM_025427	ref|Mus musculus regulator of cell cycle (Rgcc), mRNA [NM_025427]	5,09006716186679	-0,00119518553078901	-0,170688027664334	0,305245872554621	0,135753030421076	0,169492842133545	0,132186141151871	0,132186141151871	0,132186141151871	0,132186141151871	0,18693943357474	0,992544045089882	0,189487828864629	0,0233657657814976	0,293736467967602	0,352813064346629	0,99995530508174	0,999559715005898	0,0709334955064073	0,493581446394309	0,999960497531536
7	17	1521	TGCCTGAAGATCACTTGGGGTGGACCGAGGTTGTGCCTGGGATTGACAGAGCCTGTGATT	A_52_P339054	Nap1l4	NM_008672	ref|Mus musculus nucleosome assembly protein 1-like 4 (Nap1l4), transcript variant 2, mRNA [NM_008672]	7,9206391641122	-0,0270694647626746	0,0327174409868434	-0,0208811075197657	0,0389057982297523	-0,0597869057495179	0,0738082826303064	0,0738082826303064	0,0738082826303064	0,0738082826303064	0,104380674311246	0,744660081485664	0,693983958250562	0,801552411263166	0,64008399905834	0,611533283983232	0,999944286841132	0,999559715005898	0,878122339443363	0,791287741792177	0,999960497531536
7	19	1074	TATGACGAACAGCTGGGGTGTCTGTATTGTCTTGTGGAATTCTCAAAAGAGATTGTCTGT	A_55_P2025911	Sms	NM_009214	ref|Mus musculus spermine synthase (Sms), mRNA [NM_009214]	5,830379216144	-0,0568863278350262	0,133335930704525	-0,127446909038243	0,0627753495013081	-0,190222258539551	0,144046526511733	0,144046526511733	0,144046526511733	0,144046526511733	0,203712551405628	0,679827805089887	0,336956918945279	0,358359318240509	0,648924660177236	0,33280512036287	0,999944286841132	0,999559715005898	0,521524935608335	0,797127561467197	0,999960497531536
7	20	2435	GAAGCAGTACTGGCGATTCCACACCAAGTATATGATGTGGTTCCAGAGGCACGAGGAGCC	A_55_P2167339	Cnot3	NM_146176	ref|Mus musculus CCR4-NOT transcription complex, subunit 3 (Cnot3), mRNA [NM_146176]	5,54743650126846	-0,112927691220484	-0,0582131276745708	-0,184841069463516	-0,130126505917604	-0,0547145635459128	0,135756592393848	0,135756592393848	0,135756592393848	0,135756592393848	0,191988814144936	0,391393808129133	0,656924120398196	0,16559021393532	0,324462449189772	0,767600829578974	0,999944286841132	0,999559715005898	0,304460696533447	0,525319275941533	0,999960497531536
7	21	8201	TAGTGGCAGTATTGTAGCTGATCGGGAAATGTTTGATATCTCAGCAATTTTGCATTTTTG	A_66_P122173	Mkl2	NM_153588	ref|Mus musculus MKL/myocardin-like 2 (Mkl2), transcript variant 1, mRNA [NM_153588]	9,55096087519818	-0,0487925185360893	0,0567778296277126	0,548010909142178	0,65358125730598	-0,105570348163802	0,193889324762869	0,193889324762869	0,193889324762869	0,193889324762869	0,27420091267901	0,78581927754533	0,751899553302547	0,00480838054008982	0,00108086332609242	0,67788703512241	0,999944286841132	0,999559715005898	0,0208038757143362	0,00829220469035762	0,999960497531536
7	22	1032	GACACCACCCGAGACCTCAATCGGATTGGACCAAGGATCTTCCAAGTTGTCTGGGGACCA	A_51_P300709	Srm	NM_009272	ref|Mus musculus spermidine synthase (Srm), mRNA [NM_009272]	10,5576134340902	-0,0997655171125285	-0,0658582210353877	-1,19981960604537	-1,16591230996823	-0,0339072960771407	0,157881555956429	0,157881555956429	0,157881555956429	0,157881555956429	0,223278237682149	0,505213530777504	0,659263276995411	1,35249282812177e-08	2,31288478898955e-08	0,872259481423119	0,999944286841132	0,999559715005898	6,08416849499018e-07	1,4679951174962e-06	0,999960497531536
7	23	2158	CTCCCAAAGTGTTGGAAATGTAAGCCATCTTCAACATTTTTTAAATCCAAAGTGAAAACC	A_55_P2019615	Neil1	XM_011242818	ref|PREDICTED: Mus musculus nei endonuclease VIII-like 1 (E. coli) (Neil1), transcript variant X1, mRNA [XM_011242818]	6,88060524528825	-0,360120981817965	0,101646997641247	-0,272379995766646	0,189387983692566	-0,461767979459212	0,207982475807616	0,207982475807616	0,207982475807616	0,207982475807616	0,294131638023065	0,0687098618913436	0,596462738356801	0,162807521363728	0,327102085108496	0,0969703424918772	0,991803296830001	0,999559715005898	0,301001852789053	0,527725069415012	0,999960497531536
7	24	1092	CATTACTACCGTGGCAATAATATTGAACTGGGCACAGCGTGTGGAAAATACTACAGAGTG	A_55_P1963105	Gm6109	XM_006543103	ref|PREDICTED: Mus musculus predicted gene 6109 (Gm6109), mRNA [XM_006543103]	13,0976334716931	-0,0444982055686278	-0,0137813991926876	-0,0844668157530322	-0,053750009377092	-0,0307168063759402	0,0365693524202161	0,0365693524202161	0,0365693524202161	0,0365693524202161	0,0517168741598709	0,464290996811235	0,819861751983699	0,170441589447449	0,37786017624888	0,719871548703104	0,999944286841132	0,999559715005898	0,311218375811486	0,577322989853412	0,999960497531536
7	26	1809	GGAGTTGTTTGCAGAGTAGAGAGTGTCGACAAAGATTATAACTACATTAATCCTACGTTT	A_52_P384203	Yme1l1	ENSMUST00000125004	ens|YME1-like 1 (S. cerevisiae) [Source:MGI Symbol;Acc:MGI:1351651] [ENSMUST00000125004]	5,13385341504799	-0,0542335225699526	0,0491441190843203	-0,201854047761312	-0,0984764061070393	-0,103377641654273	0,204650898191445	0,204650898191445	0,204650898191445	0,204650898191445	0,289420075774177	0,773857845287782	0,794550552720635	0,289798809895201	0,602528069768034	0,698735840642239	0,999944286841132	0,999559715005898	0,450845016255802	0,764199380685003	0,999960497531536
7	27	1628	GTTAGAGATAATGTACCCATGGAGACTAGCAAAATAGTATGTAGATGTGATCTCAATTGT	A_55_P2003793	Tspan3	NM_019793	ref|Mus musculus tetraspanin 3 (Tspan3), mRNA [NM_019793]	7,0719100670282	-0,252465916394444	-0,0564498178075867	-0,0493226824734974	0,14669341611336	-0,196016098586857	0,104895301264633	0,104895301264633	0,104895301264633	0,104895301264633	0,148344357677655	0,0237910546507639	0,595853522334646	0,642854365169873	0,174723709668843	0,198870312421838	0,937496472554767	0,999559715005898	0,767821897537287	0,353241450106768	0,999960497531536
7	28	182	GTACTGATATGTAGAGGTCTGTTATACTAATTAGAGGTCTGTTATACTAATGTTATTTAT	A_52_P153939	AK077774	AK077774	gb|Mus musculus adult male thymus cDNA, RIKEN full-length enriched library, clone:5830431N23 product:unclassifiable, full insert sequence. [AK077774]	7,21932460831657	-0,191463612737866	-0,124419092594456	-0,0874673898017075	-0,0204228696582973	-0,0670445201434102	0,110635573056351	0,110635573056351	0,110635573056351	0,110635573056351	0,156462327897212	0,0924130148796347	0,26655495333882	0,431967772500517	0,853590524895627	0,668836430749194	0,991803296830001	0,999559715005898	0,591140574054405	0,925155853643873	0,999960497531536
7	31	3673	CAAAACTTTGTACTCCATTCCCATCTGCCTTATCATACACTCAGTGGTGCTCTTATAGGG	A_55_P2716177	Tmx4	ENSMUST00000137377	ens|thioredoxin-related transmembrane protein 4 [Source:MGI Symbol;Acc:MGI:106558] [ENSMUST00000137377]	5,21189520553144	-0,0999282374214223	0,0468430612732478	-0,0891418114686484	0,0576294872260217	-0,14677129869467	0,193917243058432	0,193917243058432	0,193917243058432	0,193917243058432	0,274240395111234	0,578768519990048	0,794195438751023	0,620203653753077	0,748342435646662	0,564301386210797	0,999944286841132	0,999559715005898	0,749885150766333	0,86291493119044	0,999960497531536
7	32	926	AAAGTACCTTCACTTGAAGATGTGCTTCTACACAGCGTATGCGTATTGCTACCATGGCCA	A_55_P2860418	Brox	NM_027861	ref|Mus musculus BRO1 domain and CAAX motif containing (Brox), mRNA [NM_027861]	5,23631665965883	-0,0311150553384172	-0,0726831257597125	-0,119840945075994	-0,16140901549729	0,0415680704212953	0,192707038047993	0,192707038047993	0,192707038047993	0,192707038047993	0,272528906772219	0,861596825943771	0,68421795397598	0,503660179095349	0,369436275394703	0,869181245458934	0,999944286841132	0,999559715005898	0,655963776983094	0,569499637407514	0,999960497531536
7	33	9462	CTGCTCAGGTCCCTTCATTTGTACTTTGGAGTTTTTCTCATGTAAATTTGTATAATGGAA	A_55_P2757886	Braf	NM_139294	ref|Mus musculus Braf transforming gene (Braf), mRNA [NM_139294]	8,97828318831044	0,035788216150932	-0,0928213707893732	0,61835577856507	0,489746191624764	0,128609586940305	0,0826619346543806	0,0826619346543806	0,0826619346543806	0,0826619346543806	0,116901629080224	0,689231532657016	0,303917187298263	2,06913782233295e-07	8,35493075200429e-06	0,313621108701346	0,999944286841132	0,999559715005898	5,9069905716409e-06	0,000172129610350275	0,999960497531536
7	34	234	AACGTTCCATATTGCATCCGAGTACGCTTGCAGAAAACGTAATGAGGATGAGAATTCCCC	A_55_P2180477	ENSMUST00000181130	ENSMUST00000181130	ens|ribosomal protein L31, pseudogene 16 [Source:MGI Symbol;Acc:MGI:3648831] [ENSMUST00000181130]	12,9656240649618	0,0675443995800684	-0,0485619845982139	-0,0490276246759365	-0,165134008854219	0,116106384178282	0,0577060271196717	0,0577060271196717	0,0577060271196717	0,0577060271196717	0,0816086461833094	0,354239220800066	0,503656511348859	0,499610196575991	0,029357729461567	0,262035467859223	0,999944286841132	0,999559715005898	0,652624367555097	0,101993377582791	0,999960497531536
7	47	0	CCTTCCCTTCCCATTCCATCTGGGATGGATTTGTTCTTAAAGATTTTCATATTAGTAAAA	A_55_P2549139	A_55_P2549139	A_55_P2549139	Unknown	5,59838953222493	0,0827643132630982	0,00164609169941787	-0,120123563962809	-0,20124178552649	0,0811182215636803	0,227524520936386	0,227524520936386	0,227524520936386	0,227524520936386	0,321768263280679	0,691438150805333	0,99369183560306	0,565233818115954	0,338121210186138	0,783091556534613	0,999944286841132	0,999559715005898	0,706634829880996	0,538220693802104	0,999960497531536
7	49	1271	TCTATATTCTGGTCATAAGGGTATGTGCTAGGACCTGAGGAATTGCCTGCCTTACACTCT	A_55_P2049262	Gm3373	XR_874105	ref|PREDICTED: Mus musculus predicted gene 3373 (Gm3373), transcript variant X11, misc_RNA [XR_874105]	7,57284366357077	-0,0862466922134031	-0,086669111476847	-0,467954108419809	-0,468376527683253	0,000422419263443885	0,111735193002449	0,111735193002449	0,111735193002449	0,111735193002449	0,158017425338439	0,441870370928859	0,4396634951108	0,000252535033757254	0,000250014488785512	0,997862543388651	0,999944286841132	0,999559715005898	0,0020043340389293	0,00261780452775771	0,999961050489544
7	52	2118	CACCATGCCAAGAAAGAAGCTGCCCAGAAGGTGGGCACTGTTGCTGCTGCTACCTCTTAG	A_55_P1953093	Pabpc4	NM_148917	ref|Mus musculus poly(A) binding protein, cytoplasmic 4 (Pabpc4), transcript variant 2, mRNA [NM_148917]	9,85355963893459	-0,129568835450245	-0,149856946586343	0,140352248431624	0,120064137295525	0,0202881111360984	0,116840318385848	0,116840318385848	0,116840318385848	0,116840318385848	0,165237162893256	0,267899612457364	0,201845869932021	0,231047316851878	0,303778251685563	0,901203971755197	0,999944286841132	0,999559715005898	0,385453914815448	0,504528790036129	0,999960497531536
7	55	1766	TAGCACCCTGTCCCTCAGAACCGTGTCACTCGGAAGCTGCAAATAAAAGTTCCTTGTCTC	A_55_P2144666	Prpsap1	NM_026364	ref|Mus musculus phosphoribosyl pyrophosphate synthetase-associated protein 1 (Prpsap1), mRNA [NM_026364]	12,7661190306129	-0,00733054730037708	0,0505541746995952	0,139696523978287	0,19758124597826	-0,0578847219999723	0,105141640041181	0,105141640041181	0,105141640041181	0,105141640041181	0,148692733316388	0,945040026491111	0,635224451625059	0,196247028314826	0,071943190982216	0,700701497726048	0,999944286841132	0,999559715005898	0,343387444724488	0,192528192912949	0,999960497531536
7	58	420	AGACTCTCAGACTGAAAGGAAGAAGTCAAACCATATGAAGTCCAAGGTGGAGAACCCCAA	A_52_P326713	Ccl25	NM_009138	ref|Mus musculus chemokine (C-C motif) ligand 25 (Ccl25), transcript variant 1, mRNA [NM_009138]	5,70122320359717	-0,0843701908559078	-0,0791312169768448	-0,167856301819398	-0,162617327940335	-0,00523897387906302	0,174168610996554	0,174168610996554	0,174168610996554	0,174168610996554	0,246311611811011	0,605075536095433	0,627564437229423	0,307258787057624	0,322302069128503	0,981837742027106	0,999944286841132	0,999559715005898	0,470152747968883	0,522940040111467	0,999960497531536
7	60	1430	TGTAACCCTGGCTAGCCTCAAACTTATGATCATCCTATCTGTCTCCTAAGGGCTGGAATT	A_55_P2738017	Dpagt1	AK164129	gb|Mus musculus 12 days embryo spinal cord cDNA, RIKEN full-length enriched library, clone:C530043K03 product:dolichyl-phosphate (UDP-N-acetylglucosamine) acetylglucosaminephosphotransferase 1 (GlcNAc-1-P transferase), full insert sequence. [AK164129]	5,57967832754488	-0,0194011412717616	-0,0226015603920455	-0,333059202132605	-0,336259621252889	0,0032004191202839	0,156170813364505	0,156170813364505	0,156170813364505	0,156170813364505	0,220858882306921	0,895478429826699	0,878368493989527	0,0312465791731959	0,0297938722727091	0,987771481327884	0,999944286841132	0,999559715005898	0,0881668259859521	0,103045689096187	0,999960497531536
7	61	3266	AATCAGGAGGGGAGTAATGATGAACATACAGACGGCCACATCTTGCCAATCAAGCATCAT	A_52_P52849	Cpxm2	NM_018867	ref|Mus musculus carboxypeptidase X 2 (M14 family) (Cpxm2), mRNA [NM_018867]	5,15354306431243	-0,0600480366543881	-0,0417668469755563	-0,267438598842054	-0,249157409163223	-0,0182811896788317	0,191380932536411	0,191380932536411	0,191380932536411	0,191380932536411	0,270653510372603	0,735124497499573	0,813855626789254	0,139849990472027	0,167824904606167	0,941878802687757	0,999944286841132	0,999559715005898	0,268592797772086	0,344051074315823	0,999960497531536
7	67	1696	GCCTTCCAAGAAGATCACCAAGATAATTCCATTTTTCTTAGCTACAATGTTTTTGGAGAA	A_55_P2022158	Gc	NM_008096	ref|Mus musculus group specific component (Gc), mRNA [NM_008096]	15,7474946699346	-0,084951248908439	-0,00994819767604049	-0,181289562383201	-0,106286511150802	-0,0750030512323985	0,0544301122846809	0,0544301122846809	0,0544301122846809	0,0544301122846809	0,0769758029944862	0,233215553064314	0,887441174349769	0,0150218390591523	0,138828498902516	0,452913606895698	0,999944286841132	0,999559715005898	0,0506101935724338	0,302555771892515	0,999960497531536
7	71	5922	ACACTTCTCAACTAAGACCTTTTCTTTAGCACTTTGATGTTTCTTAAGGTGAAACTTAGG	A_52_P625808	Sf3b1	NM_031179	ref|Mus musculus splicing factor 3b, subunit 1 (Sf3b1), mRNA [NM_031179]	6,53168768321387	-0,134765192821697	-0,256814047020731	0,166078218070891	0,0440293638718572	0,122048854199034	0,154206743674348	0,154206743674348	0,154206743674348	0,154206743674348	0,218081268313654	0,360002640945084	0,0875102848246085	0,261295471918348	0,763212902586015	0,555846466477536	0,999944286841132	0,999559715005898	0,419545505656182	0,872462544171162	0,999960497531536
7	74	1672	TCACTTAAAATTTAAAAAGAAAGCACAGGTAAGTGAGTGCTATGGCATCCCAGGAAAAAA	A_55_P2719224	Slco1b2	ENSMUST00000162675	ens|solute carrier organic anion transporter family, member 1b2 [Source:MGI Symbol;Acc:MGI:1351899] [ENSMUST00000162675]	6,33512131627034	0,223604249728619	0,0609674813397092	-0,145448508973191	-0,308085277362101	0,16263676838891	0,159051249606835	0,159051249606835	0,159051249606835	0,159051249606835	0,224932434306374	0,144517194747193	0,6849983387198	0,336773087424824	0,0482487047709488	0,446031093242084	0,998343365727777	0,999559715005898	0,501276385309644	0,144973984053134	0,999960497531536
7	75	4119	GGCCCTTTTCCTTGTTTGCTTTGTGTTAGCTTATTGTAAACAGCCATTTGTTGTAAATTA	A_55_P2128283	Nr2f2	NM_009697	ref|Mus musculus nuclear receptor subfamily 2, group F, member 2 (Nr2f2), transcript variant 1, mRNA [NM_009697]	8,49407859650089	-0,111378192897259	0,104682010502321	0,0299154418840661	0,245975645283647	-0,21606020339958	0,139639712395359	0,139639712395359	0,139639712395359	0,139639712395359	0,197480375115395	0,408969402239819	0,437355380928949	0,823409618310117	0,0752159979182792	0,260126415776396	0,999944286841132	0,999559715005898	0,892444569273328	0,198327085097132	0,999960497531536
7	76	2706	CGGTCCCTCCGTTTGCCACTCGTGAGAAGCACAGATAAGATTATTATAATACCCACCTTT	A_52_P541175	Marveld1	NM_183195	ref|Mus musculus MARVEL (membrane-associating) domain containing 1 (Marveld1), mRNA [NM_183195]	8,88440344626098	0,0373755571986099	0,0187400644573561	-0,321513899497861	-0,340149392239114	0,0186354927412538	0,12787517144014	0,12787517144014	0,12787517144014	0,12787517144014	0,18084280174143	0,764041328061347	0,880284523525918	0,0148621766911205	0,0104504525119303	0,915650612644793	0,999944286841132	0,999559715005898	0,0501984995601381	0,0478817801048167	0,999960497531536
7	80	2339	ACATACTTTGAAGAGCAAGGAGTCCATTGTTGTTGATTCTAAACTTGTGTTGTATGTCTA	A_51_P186161	Rnf149	NM_001033135	ref|Mus musculus ring finger protein 149 (Rnf149), mRNA [NM_001033135]	11,1423423544525	-0,24072381871134	-0,024546462122963	0,220696917436483	0,436874274024859	-0,216177356588377	0,121179785918739	0,121179785918739	0,121179785918739	0,121179785918739	0,171374096731749	0,0514197603088637	0,836658090036791	0,0724769138862516	0,00100454160027924	0,206101461394956	0,991803296830001	0,999559715005898	0,165596888923004	0,00784558467339049	0,999960497531536
7	81	1083	AGTTATGGGGATTCATTGTATTACAACAACACGTACGGAGCGCTCGATGCCTACTACAAG	A_55_P2744950	Gm21992	NM_001290127	ref|Mus musculus predicted gene 21992 (Gm21992), transcript variant 1, mRNA [NM_001290127]	6,64873357296353	0,013773071390899	-0,116876052909733	-0,225368974116819	-0,356018098417451	0,130649124300632	0,103159127214334	0,103159127214334	0,103159127214334	0,103159127214334	0,145889036789082	0,89545184724461	0,27044046783626	0,0392417317159192	0,0020309054039488	0,381592783435108	0,999944286841132	0,999559715005898	0,104492108936829	0,0135675290470727	0,999960497531536
7	83	2357	CTACATATGAACAGGTTTTGTACTTCAGACATGACATGTTCATAGCCAAACTGTAAATCA	A_55_P2101585	Cd55	NM_010016	ref|Mus musculus CD55 antigen (Cd55), mRNA [NM_010016]	7,90469464042642	-0,18567259977573	-0,0978347345647315	0,0154088903634166	0,103246755574415	-0,0878378652109983	0,159175963722469	0,159175963722469	0,159175963722469	0,159175963722469	0,225108806700124	0,223008487406486	0,516426807656183	0,918273955681978	0,493698824976935	0,679644537387187	0,999944286841132	0,999559715005898	0,951612588121309	0,678781903895481	0,999960497531536
7	86	1218	CTTCGTATTCTGAGACAGAGAGTCACGAATGGGAACTGAATCTCCTGGCCTTAGACTTTA	A_51_P446570	Bbox1	NM_130452	ref|Mus musculus butyrobetaine (gamma), 2-oxoglutarate dioxygenase 1 (gamma-butyrobetaine hydroxylase) (Bbox1), mRNA [NM_130452]	12,2383408583572	-0,0577676798552691	0,112589952577137	0,172584355895205	0,342941988327611	-0,170357632432406	0,0800047566064794	0,0800047566064794	0,0800047566064794	0,0800047566064794	0,113143811847242	0,510578268759378	0,2049558955659	0,0568772829072471	0,000520760509208646	0,176004848193991	0,999944286841132	0,999559715005898	0,137677133487141	0,00469475086591236	0,999960497531536
7	89	7171	TGCTTTACAAGGTGGGTTGCTCATCAAAATTGCTTTTAAATTTAACTTGATCATGTCTGC	A_52_P237102	Dpy19l3	NM_178704	ref|Mus musculus dpy-19-like 3 (C. elegans) (Dpy19l3), mRNA [NM_178704]	5,68159715656329	-0,150287100972908	0,128629816364144	-0,642760036441211	-0,36384311910416	-0,278916917337051	0,163608828106852	0,163608828106852	0,163608828106852	0,163608828106852	0,231377823632679	0,333136121545045	0,406330422797086	0,000265837058732647	0,0245405451781616	0,206993920212177	0,999944286841132	0,999559715005898	0,00209108979876216	0,089497462495654	0,999960497531536
7	94	315	CTTTAGATTATGCTAAGAAGAATGAGCCTAAACACGGACTCGCAAGACATGGCTTTTATG	A_55_P2073010	Gm4832	NM_001190356	ref|Mus musculus predicted gene 4832 (Gm4832), mRNA [NM_001190356]	8,73290831765962	-0,428974188496328	-0,161182940635328	-0,179928146888662	0,0878631009723385	-0,267791247861	0,314646725390404	0,314646725390404	0,314646725390404	0,314646725390404	0,444977666403392	0,139034947768562	0,571239030079119	0,527653232186528	0,757062058755984	0,506426555789995	0,998343365727777	0,999559715005898	0,676069144917584	0,86835517424179	0,999960497531536
7	96	1072	CAACATGAGCATTCCTGTAATAGTGGTGCTCTCAGTTCTCACCGGGAAGACTTGTTCTAA	A_65_P12860	Snrnp48	AK172155	gb|Mus musculus activated spleen cDNA, RIKEN full-length enriched library, clone:F830048N08 product:hypothetical protein, full insert sequence. [AK172155]	7,68836662794839	-0,0583678021152236	-0,0292126770253196	0,0141984645123649	0,043353589602269	-0,029155125089904	0,0745163213701475	0,0745163213701475	0,0745163213701475	0,0745163213701475	0,105381992299815	0,486742412968892	0,726840300410406	0,865054464451205	0,604674961768967	0,80515882338666	0,999944286841132	0,999559715005898	0,919492435840751	0,76586811648237	0,999960497531536
7	98	456	TTAAGGATTATAGGTTTTGAGGACAAGCACCCCAGAAAAGTGAAGCACAGACAAGCTCCC	A_52_P175821	Chd7	NM_001277149	ref|Mus musculus chromodomain helicase DNA binding protein 7 (Chd7), mRNA [NM_001277149]	5,07159032215565	-0,00624361561834874	-0,0889180918613643	0,0497723152788048	-0,0329021609642108	0,0826744762430156	0,0905427633484304	0,0905427633484304	0,0905427633484304	0,0905427633484304	0,128046803902088	0,947697261528895	0,354233043222575	0,601975010072995	0,729870146168729	0,540550684295972	0,999944286841132	0,999559715005898	0,735224448403227	0,850427775510165	0,999960497531536
7	99	309	TGCTGCAAGAAGAAGTGCGGCCATACCAACAACCTGCGCCCCAAGAAGAAGGTCAAATAA	A_55_P2076278	ENSMUST00000081864	ENSMUST00000081864	ens|predicted pseudogene 5239 [Source:MGI Symbol;Acc:MGI:3648788] [ENSMUST00000081864]	15,247541805815	-0,00128880278914068	0,0183665421289323	-0,162350307311341	-0,142694962393268	-0,019655344918073	0,0569020038414653	0,0569020038414653	0,0569020038414653	0,0569020038414653	0,0804715855588062	0,985677831649984	0,798216492180802	0,0308645717921385	0,0553118246546113	0,846556187036994	0,99995530508174	0,999559715005898	0,087356447712926	0,160163336215417	0,999960497531536
7	100	297	CTGCGCGAGATCCGCCACCCCAACATCATAACACTGCATGACGTGTTCGAGAACAAGACA	A_51_P493285	Dapk3	NM_007828	ref|Mus musculus death-associated protein kinase 3 (Dapk3), transcript variant 2, mRNA [NM_007828]	6,28329995143924	-0,000255636329103304	0,0166942473596494	-0,257186507269973	-0,240236623581221	-0,0169498836887527	0,105339034939324	0,105339034939324	0,105339034939324	0,105339034939324	0,148971891858485	0,998084556864987	0,87545276229985	0,0219081482829887	0,0312234962962174	0,910395677308907	0,99995530508174	0,999559715005898	0,0675196934604802	0,106509962396455	0,999960497531536
7	104	678	ATTCTTTGCATTTAAAGAGTTTCTGCAGCATGGCCGGACCCAACCTGATTGCAATAGGGT	A_51_P110471	Ddah1	NM_026993	ref|Mus musculus dimethylarginine dimethylaminohydrolase 1 (Ddah1), mRNA [NM_026993]	9,88210311383042	0,0867335143269639	0,21072108334786	-0,22836998963899	-0,104382420618094	-0,123987569020896	0,19986141004525	0,19986141004525	0,19986141004525	0,19986141004525	0,282646716681003	0,639023919729179	0,259383092803443	0,222575382062333	0,572776086111891	0,635414604305509	0,999944286841132	0,999559715005898	0,37516159617029	0,741420810783115	0,999960497531536
7	105	0	CGGGTGCTGTGAAAGACACAGTGTCTGGGCCTGCTGGAGCCAGCCAGTTCAGGTCTTTTG	A_30_P01024819	chr7:77481448-77495548_R	chr7:77481448-77495548_R	lincRNA:chr7:77481448-77495548 reverse strand	5,13731779355255	-0,154867920295835	-0,115536639848643	0,0379488036500417	0,0772800840972341	-0,0393312804471924	0,0680572558825654	0,0680572558825654	0,0680572558825654	0,0680572558825654	0,0962474942870201	0,0586937391174802	0,152151097824033	0,632024263992608	0,332830764554325	0,725348307772915	0,991803296830001	0,999559715005898	0,759093867230604	0,533577267041933	0,999960497531536
7	106	2074	TTAGAAAATAAGTTACAAACTATAGTAAAAGGCTCCCCTGTCACAGGCAGCTTTCGCACC	A_55_P2064841	Prss53	NM_001081268	ref|Mus musculus protease, serine 53 (Prss53), mRNA [NM_001081268]	8,70227861808121	0,0696419258737873	0,0390434466095382	-0,077101207509882	-0,107699686774131	0,0305984792642491	0,118921262315243	0,118921262315243	0,118921262315243	0,118921262315243	0,168180062020745	0,553744961727705	0,739311472439923	0,512417752345553	0,362062689990736	0,853586231803629	0,999944286841132	0,999559715005898	0,663310096113321	0,561991120490413	0,999960497531536
7	110	828	AGCCAATTGAAAAGGTGTTGGATGTAGACTTTGCGATAAAGGCCCGCACGATCCGCCAGC	A_52_P157450	Abhd1	NM_021304	ref|Mus musculus abhydrolase domain containing 1 (Abhd1), mRNA [NM_021304]	6,92305415260148	-0,264961463282219	0,0601274616700653	0,546568333303621	0,871657258255905	-0,325088924952285	0,180774413119592	0,180774413119592	0,180774413119592	0,180774413119592	0,255653626763764	0,124059908274754	0,721231903190569	0,00296861926813857	1,85582789166898e-05	0,179662986331126	0,997738593797491	0,999559715005898	0,0142260537058699	0,000328916404858543	0,999960497531536
7	113	0	CTTCTTTCTCTCTTGCCCTCTTGGGCGCTTCTCTTTCCCATTTCCTTCCTCTGCTCTCCA	A_30_P01018086	chr2:181663381-181664097_F	chr2:181663381-181664097_F	lincRNA:chr2:181663381-181664097 forward strand	6,31305775830158	0,00659428499420933	0,0972026873384726	0,0943337482838755	0,184942150628139	-0,0906084023442633	0,108391719160202	0,108391719160202	0,108391719160202	0,108391719160202	0,153289039285293	0,95170340770267	0,375635941712558	0,389679998817799	0,0982468575477162	0,557531638984869	0,999944286841132	0,999559715005898	0,551378321543876	0,238507702419599	0,999960497531536
7	114	3400	TGAGCAGTGTAAGAATCTCACCACTGGGCGACAGTGTCAGGAATGCATGCCAGGGTACTA	A_52_P526537	Atrnl1	NM_181415	ref|Mus musculus attractin like 1 (Atrnl1), mRNA [NM_181415]	5,79293803471628	-0,0311183210774173	-0,0681027708995261	0,16634961371466	0,129365163892551	0,0369844498221088	0,0769057536580563	0,0769057536580563	0,0769057536580563	0,0769057536580563	0,108761159847748	0,715327215743262	0,427034164645778	0,0594818221707266	0,137428918846378	0,759131300903698	0,999944286841132	0,999559715005898	0,14253553674325	0,300781238471134	0,999960497531536
7	118	1157	ATTTTTGCTAATGGTCATCTTTTTCACTGTTTTCTCATGGAATTCTGAATTTAGCCCCGC	A_52_P859153	Tcf12	ENSMUST00000184196	ens|transcription factor 12 [Source:MGI Symbol;Acc:MGI:101877] [ENSMUST00000184196]	6,61940013142939	-0,120569380823588	0,0321780154774656	0,192257851931716	0,34500524823277	-0,152747396301054	0,133200785991621	0,133200785991621	0,133200785991621	0,133200785991621	0,188374358068106	0,353025060476161	0,802724042774832	0,143642911566526	0,0118786230584035	0,404640138614308	0,999944286841132	0,999559715005898	0,274143435466692	0,0526208035052386	0,999960497531536
7	121	1807	GCTCAGTTTTTCATGTGAAAACTCTCTTCTCAAGATTTCTCGTGGTATTCTGAACCTTGG	A_52_P236963	Slc38a9	NM_178746	ref|Mus musculus solute carrier family 38, member 9 (Slc38a9), mRNA [NM_178746]	7,51845986860937	-0,19544207435924	0,0253550193886696	0,0834999284948044	0,304297022242714	-0,22079709374791	0,104744716656414	0,104744716656414	0,104744716656414	0,104744716656414	0,148131398882428	0,0740928602368124	0,811097144412181	0,433726082583038	0,00754546925409289	0,149126291656489	0,991803296830001	0,999559715005898	0,59287879336512	0,0372065849674508	0,999960497531536
7	124	2573	TTCTGTATGGTGTTATGTTGACACTTTGCAACTGAGCTATTAAAGGCAGCCCTTGGCTCC	A_55_P2912540	Ano10	NM_133979	ref|Mus musculus anoctamin 10 (Ano10), transcript variant 1, mRNA [NM_133979]	8,61061017725766	-0,221829600242001	0,116778929269955	0,117282313517965	0,455890843029922	-0,338608529511957	0,122158633826044	0,122158633826044	0,122158633826044	0,122158633826044	0,17275839671776	0,0728679517251032	0,334083527678005	0,332041848908036	0,00070737195440001	0,0540511277299119	0,991803296830001	0,999559715005898	0,496224294739918	0,00597587290342165	0,999960497531536
7	125	1020	GACTTGCCAGAGTCTGTCCCTCCTGGAGTTGGCCCACCTGAATTCTTCTGTTCTCCATAA	A_66_P100435	Gm33602	AK078946	gb|Mus musculus adult male cecum cDNA, RIKEN full-length enriched library, clone:9130219M01 product:unclassifiable, full insert sequence. [AK078946]	5,09681361914205	0,0569181865981374	-0,0753870126779903	-0,00814480405380991	-0,140450003329938	0,132305199276128	0,081633116760106	0,081633116760106	0,081633116760106	0,081633116760106	0,115446660860928	0,522302001008062	0,398184232674275	0,926765976073643	0,121616863881779	0,296220887343013	0,999944286841132	0,999559715005898	0,956623542575958	0,276784279003918	0,999960497531536
7	126	962	GATGCTGCAATGTGGGAACATTGTAAAGGAAGAGTGGATAGAAATCCAGTCTCGAATCAA	A_52_P309494	Ttc23	NM_025905	ref|Mus musculus tetratricopeptide repeat domain 23 (Ttc23), transcript variant 1, mRNA [NM_025905]	6,97005661366263	-0,248743461036776	-0,0181233597954673	-0,600001944570386	-0,369381843329077	-0,230620101241309	0,170757914050166	0,170757914050166	0,170757914050166	0,170757914050166	0,241488157932283	0,128290159162587	0,90974703864073	0,000810696536969967	0,0276804295702039	0,312529006994789	0,997738593797491	0,999559715005898	0,00513206665325124	0,0974632703314559	0,999960497531536
7	128	1502	CACACTTGTGGACACACACACAGAGACACACACACACAAATAAGGACACTTGTTCACATA	A_66_P104444	Gm35147	XR_862981	ref|PREDICTED: Mus musculus predicted gene, 35147 (Gm35147), transcript variant X5, ncRNA [XR_862981]	6,61666615030625	-0,0388450584819902	-0,126476758052875	-0,0384917683393873	-0,126123467910272	0,0876316995708848	0,0739293570843769	0,0739293570843769	0,0739293570843769	0,0739293570843769	0,104551899446249	0,640943129314191	0,136540554841497	0,643968961205121	0,137593026553201	0,458368744449381	0,999944286841132	0,999559715005898	0,768569146114701	0,300943215398877	0,999960497531536
7	131	1214	CCGCTGACCAGATAACATTAGAACTATCTGCATTATCTATGCAGAATGGGGTTTTTATTA	A_66_P117605	Ybx1	M60419	gb|Mouse Y-box binding protein 1/DNA binding protein B mRNA, complete cds. [M60419]	11,6182792558646	0,00635687794932771	-0,00963542354776692	-0,0675339859287192	-0,0835262874258138	0,0159923014970946	0,0711372145275237	0,0711372145275237	0,0711372145275237	0,0711372145275237	0,100603213574268	0,937582658793501	0,905523596989849	0,408568157707866	0,308417500982685	0,889224909760507	0,999944286841132	0,999559715005898	0,569561234459093	0,509293624302594	0,999960497531536
7	132	616	GACGGTCTTCGACCGACACAAGATGCTCAGTTAGATGGTTGCCATGATTGCATCAGAGAC	A_52_P305748	Tmem9	NM_025439	ref|Mus musculus transmembrane protein 9 (Tmem9), transcript variant 2, mRNA [NM_025439]	8,02383646502208	0,0191519826458162	0,0993291276896109	-0,133421543908993	-0,0532443988651981	-0,0801771450437947	0,0732526034141234	0,0732526034141234	0,0732526034141234	0,0732526034141234	0,103594825227391	0,816825258417416	0,235848209232339	0,11517101744347	0,521071852696633	0,494670555572873	0,999944286841132	0,999559715005898	0,233478852674832	0,700521280735899	0,999960497531536
7	133	3640	CAAGTTCAAAGCTGTGCACATGTGGACACTCAATAAATGTTTATTGGTGATGAGAAGCCT	A_55_P1998545	Ncdn	NM_011986	ref|Mus musculus neurochondrin (Ncdn), mRNA [NM_011986]	8,94725655719354	-0,0558084469000431	-0,125815499529802	-0,113592655667556	-0,183599708297315	0,0700070526297587	0,0915277306076453	0,0915277306076453	0,0915277306076453	0,0915277306076453	0,129439757958563	0,561951835877412	0,196910488428108	0,242603042233872	0,0642645482189839	0,606709861211777	0,999944286841132	0,999559715005898	0,398340659428002	0,178208073158932	0,999960497531536
7	134	1082	CATTTGGATGATTCTGAAGTATAAAAAACGACCAAGATTTTAAACTCTCATCTCCTCCTC	A_65_P14021	Cr1l	AK160440	gb|Mus musculus 10 day old male pancreas cDNA, RIKEN full-length enriched library, clone:1810009N12 product:complement receptor related protein, full insert sequence. [AK160440]	5,39659298279637	0,0027570898498368	0,00863228976202723	0,119803845793724	0,125679045705914	-0,00587519991219043	0,0787325117991858	0,0787325117991858	0,0787325117991858	0,0787325117991858	0,111344585986108	0,974577295395944	0,920528339502962	0,173909308457988	0,154474078170383	0,96170168890313	0,99995530508174	0,999559715005898	0,31601084628603	0,324959921408864	0,999960497531536
7	137	2669	TAAGGATACAGTAGGAGGTGGAGACCTGGAAGATGAAAACGACCTTCTCCTGCCCTCTCA	A_51_P170737	Cspg5	NM_013884	ref|Mus musculus chondroitin sulfate proteoglycan 5 (Cspg5), transcript variant 1, mRNA [NM_013884]	5,20672743936168	-0,0319634846830077	-0,052077530736903	0,0292641456158655	0,00915009956197022	0,0201140460538953	0,105330172199155	0,105330172199155	0,105330172199155	0,105330172199155	0,148959358051139	0,764237792052302	0,625588767228491	0,783599630375381	0,931524457420009	0,893758471328519	0,999944286841132	0,999559715005898	0,866734238068572	0,966500932931586	0,999960497531536
7	138	3352	CCTCCCCTAGTAGAAGCAGGTTCTTGGAAGTTACAATTTAAGGTACCCCCAAAAAGTTGG	A_52_P480939	Tnpo1	NM_178716	ref|Mus musculus transportin 1 (Tnpo1), transcript variant 1, mRNA [NM_178716]	8,92665910229333	0,0614377462528548	0,0209073821177324	0,0447835879566831	0,00425322382156068	0,0405303641351225	0,120454356405357	0,120454356405357	0,120454356405357	0,120454356405357	0,170348184475378	0,604867855438744	0,859912180624572	0,70571321402343	0,971351452483352	0,808890603910679	0,999944286841132	0,999559715005898	0,81340807180678	0,986113071760482	0,999960497531536
7	140	1170	AGGCGTGTTCGTCATTTGCTAGCCCCTTCTTTCTCTAGTTATGTCTTGTTCTTTGTGTTT	A_55_P2917114	Ccnd2	NM_009829	ref|Mus musculus cyclin D2 (Ccnd2), mRNA [NM_009829]	9,4190359797334	-0,190241186983853	0,204019871342103	-0,705001022888846	-0,31073996456289	-0,394261058325956	0,14730937170755	0,14730937170755	0,14730937170755	0,14730937170755	0,208326911333477	0,182726332395645	0,154075603260488	2,79469521230637e-05	0,0341646221835559	0,0553697371524062	0,999944286841132	0,999559715005898	0,000331309009618627	0,113391239518917	0,999960497531536
7	141	2665	TTGCCTGCAAGTTTTGATTTCTTAAGAGTCTCAAGTGGCCGCATTCCTTGCTCAACTGGT	A_55_P2146577	Gm13570	XM_006543655	ref|PREDICTED: Mus musculus predicted gene 13570 (Gm13570), mRNA [XM_006543655]	5,17064334551797	-0,0244608620280085	-0,171899539202747	0,19088679979878	0,0434481226240413	0,147438677174739	0,0685375983717462	0,0685375983717462	0,0685375983717462	0,0685375983717462	0,0969268011498036	0,758224368373758	0,038033026289115	0,0224525591423709	0,585300506157235	0,196450504435279	0,999944286841132	0,999559715005898	0,06878533657073	0,750831244600455	0,999960497531536
7	145	3255	ATGGCATTTTTCACCCGGCCTCGGATGAACATCCCAGCTCTCTCTGCAGATGACGTCTAA	A_55_P2133165	Wwc1	NM_170779	ref|Mus musculus WW, C2 and coiled-coil domain containing 1 (Wwc1), mRNA [NM_170779]	9,55672199083694	0,0180432647968427	0,150810096058494	-0,497484249315377	-0,364717418053726	-0,132766831261652	0,169109483299605	0,169109483299605	0,169109483299605	0,169109483299605	0,239156924808208	0,909362297676705	0,345498425701007	0,00389406959952867	0,0282522333270338	0,554933044048448	0,999944286841132	0,999559715005898	0,0176691176378003	0,0990459100933706	0,999960497531536
7	146	7602	ACAGACAGTGATGAGGTTTCCAGGGTGTTTATTCCTATTAAAAAGTGGAACTTCCCTCAC	A_52_P115845	Ralgapb	NM_001291137	ref|Mus musculus Ral GTPase activating protein, beta subunit (non-catalytic) (Ralgapb), transcript variant 1, mRNA [NM_001291137]	6,95485924365265	-0,227744564737958	0,0505268317947545	0,0747704955336204	0,353041892066333	-0,278271396532713	0,139813397279449	0,139813397279449	0,139813397279449	0,139813397279449	0,197726002634054	0,0983958127368446	0,706784134120238	0,578373852033342	0,0132999833255634	0,150610102447462	0,991803296830001	0,999559715005898	0,717123460636765	0,0573022983622024	0,999960497531536
7	149	4860	ACATTATGCAAAGTATTTTGAACATACACACACCTCCCTTCTCCCTGTCCACTCCCAACA	A_66_P106281	Pik3r4	ENSMUST00000187573	ens|phosphatidylinositol 3 kinase, regulatory subunit, polypeptide 4, p150 [Source:MGI Symbol;Acc:MGI:1922919] [ENSMUST00000187573]	7,31998873224633	-0,157070269330323	-0,124794023700702	0,0523726723228295	0,0846489179524497	-0,0322762456296202	0,143919601622088	0,143919601622088	0,143919601622088	0,143919601622088	0,203533052505289	0,259293580458266	0,367932139970004	0,70369510834515	0,539654705623797	0,868210161665562	0,999944286841132	0,999559715005898	0,811577409041856	0,715295472587034	0,999960497531536
7	151	803	GGATGTCTCTCACAAACTGGTCTTCTAAATTGTTAACCTAATTAAACAGCTTCGTATGTT	A_55_P2081378	NAP112043-1	NAP112043-1	Unknown	12,856924831073	-0,0219447172198599	0,00238970831991914	-0,0950574401581807	-0,0707230146184017	-0,024334425539779	0,0886968781863861	0,0886968781863861	0,0886968781863861	0,0886968781863861	0,125436328071342	0,815113429290965	0,979674240386349	0,315643683364031	0,453345920260445	0,854492423476708	0,999944286841132	0,999559715005898	0,479218735616426	0,645521492874312	0,999960497531536
7	152	381	TAAAGAAAAGAGAGAAGGATATTCCTGGACTGACAGATACTACTGTGCCTCGTCGGTTGG	A_55_P1955239	Rps6	NM_009096	ref|Mus musculus ribosomal protein S6 (Rps6), mRNA [NM_009096]	12,3545872640471	-0,0700515197729938	-0,0685944440958011	-0,0742578696556979	-0,0728007939785051	-0,00145707567719278	0,0529416633471954	0,0529416633471954	0,0529416633471954	0,0529416633471954	0,0748708183201943	0,317335806331575	0,327313652780095	0,28972478154147	0,299089145520437	0,988149906387961	0,999944286841132	0,999559715005898	0,450782338859301	0,49974743981063	0,999960497531536
7	154	3209	GATGTTGTGTCAGTCAGTGTGTTAGCTAGATACACTGGCCTCAGCAATAAAATATAAAGC	A_55_P2350617	Slc37a2	NM_001145960	ref|Mus musculus solute carrier family 37 (glycerol-3-phosphate transporter), member 2 (Slc37a2), transcript variant 1, mRNA [NM_001145960]	5,00754490225966	-0,107072844579536	-0,0918585649565156	-0,161728512596592	-0,146514232973572	-0,0152142796230201	0,101791274530948	0,101791274530948	0,101791274530948	0,101791274530948	0,14395460097291	0,306955206132361	0,379501759821206	0,12758277542745	0,165784358501331	0,91740996778975	0,999944286841132	0,999559715005898	0,251318786745071	0,341262140321551	0,999960497531536
7	157	0	CAGGTTTTAGAGCTATGGGGTGTTTGTTTTGGGCTGTTTCTTGGTTTTGGCTTTAGCTGA	A_30_P01032760	chr4:126710640-126721240_F	chr4:126710640-126721240_F	lincRNA:chr4:126710640-126721240 forward strand	7,30428255303414	0,0248488767179742	-0,0165097464460988	0,425082178139484	0,383723554975411	0,041358623164073	0,0978318063858798	0,0978318063858798	0,0978318063858798	0,0978318063858798	0,13835506742237	0,805191643355847	0,869794435699217	0,000236562287960213	0,000697712851827279	0,771663309079234	0,999944286841132	0,999559715005898	0,00190799302643672	0,00592047796560074	0,999960497531536
7	158	954	CCAATCACACAAATTTTGTACTGAATCCTAGTAGCCAACCTACTTATCTTAACCTGAATT	A_51_P315595	CYTB	ENSMUST00000082421	ens|mitochondrially encoded cytochrome b [Source:MGI Symbol;Acc:MGI:102501] [ENSMUST00000082421]	16,0918000642803	0,0287310405442582	0,0158937966381103	-0,112587875250899	-0,125425119157047	0,0128372439061479	0,0863671030533882	0,0863671030533882	0,0863671030533882	0,0863671030533882	0,122141528480976	0,755223257172723	0,862983821442286	0,228021485606664	0,180757659271785	0,921470118611545	0,999944286841132	0,999559715005898	0,381692796898808	0,360939103400923	0,999960497531536
7	160	697	AACCTTTATGCCTCTCCCTGCTTCCTGTAGCACCCCCATTGTGAGTGTTGTGTGGATGAA	A_66_P100720	4930438E09Rik	NR_045961	ref|Mus musculus RIKEN cDNA 4930438E09 gene (4930438E09Rik), long non-coding RNA [NR_045961]	6,72838968178296	-0,084949632148474	-0,157816037042751	0,202202822820954	0,129336417926678	0,0728664048942766	0,144047843968122	0,144047843968122	0,144047843968122	0,144047843968122	0,203714414570321	0,5385355800353	0,257450531360301	0,149973614953474	0,351399342738866	0,708473520362419	0,999944286841132	0,999559715005898	0,283180225954424	0,551202925584105	0,999960497531536
7	161	1565	AACCTGTTTTATATGTAGATATAGAAGGTGCACTTTTGTATTTCGCAGCAAGCTTCAAGA	A_65_P15918	Pknox1	NM_016670	ref|Mus musculus Pbx/knotted 1 homeobox (Pknox1), transcript variant 1, mRNA [NM_016670]	5,10083366536221	-0,0726448873381997	-0,0954815253980783	0,00331431315802178	-0,0195223249018568	0,0228366380598786	0,082536835163347	0,082536835163347	0,082536835163347	0,082536835163347	0,116724711683358	0,418729792035357	0,29007369985437	0,970381607503769	0,82695719383802	0,856487637560904	0,999944286841132	0,999559715005898	0,983260662625923	0,911459095500429	0,999960497531536
7	162	3825	CCAGACTAACCTGAACTACAAGGTGAATTTGAGGCCAGCCTGGACAACTTAGAATCTATG	A_55_P2069052	Sacs	AK046501	gb|Mus musculus adult male corpora quadrigemina cDNA, RIKEN full-length enriched library, clone:B230399B09 product:hypothetical protein, full insert sequence. [AK046501]	6,37112603757734	0,0326179249067984	-0,0202214516598005	0,271400378880101	0,218561002313503	0,0528393765665989	0,144606520153585	0,144606520153585	0,144606520153585	0,144606520153585	0,204504502008778	0,813346954857196	0,883585324083016	0,057861806785341	0,12210227607556	0,786842538315124	0,999944286841132	0,999559715005898	0,139491640121896	0,2774636379807	0,999960497531536
7	164	2940	AACACCTGGTTTTATAGGTTCTCTTTCGTTTGTTAAGAAACTGGATTCTTTTCTCCTAAC	A_52_P72497	Acbd3	NM_133225	ref|Mus musculus acyl-Coenzyme A binding domain containing 3 (Acbd3), mRNA [NM_133225]	8,3963458973591	-0,0847112746667342	-0,0392747524579171	-0,021587964324425	0,0238485578843921	-0,0454365222088171	0,131929844419398	0,131929844419398	0,131929844419398	0,131929844419398	0,186576975259685	0,508883768256981	0,75861956627402	0,865782479870428	0,851891715729388	0,8014608150387	0,999944286841132	0,999559715005898	0,919717486070513	0,924326898769845	0,999960497531536
8	1	1474	TCCATTTAGACATGCACAAAACTGTTTCTTGGTCCAAAAGATTAAAACTGCCCTCTGAAG	A_52_P154833	Ankrd49	NM_019683	ref|Mus musculus ankyrin repeat domain 49 (Ankrd49), mRNA [NM_019683]	7,30185430847233	-0,116996887223785	0,0170272776465374	-0,0968438752262317	0,0371802896440903	-0,134024164870322	0,135063158926103	0,135063158926103	0,135063158926103	0,135063158926103	0,191008151130248	0,372762333010692	0,896002250209961	0,459554546323402	0,775459015676769	0,469126198023154	0,999944286841132	0,999559715005898	0,616866626635648	0,88002379843281	0,999960497531536
8	3	1654	TGTAGGCCCTAGGATATCTGTCCCACCATTTTCCCTGTAACAAAAGTAAGGAATCTGTAA	A_55_P1984259	Lincpint	NR_110469	ref|Mus musculus long intergenic non-protein coding RNA, Trp53 induced transcript (Lincpint), transcript variant A, long non-coding RNA [NR_110469]	8,09371660162063	0,375983360000481	-0,154436229028429	1,33538478768526	0,80496519865635	0,530419589028909	0,189107046943575	0,189107046943575	0,189107046943575	0,189107046943575	0,267437750527929	0,0397963637288725	0,382069810932219	3,78063706709266e-08	8,88158919240645e-05	0,0402456326923625	0,991803296830001	0,999559715005898	1,42888830367444e-06	0,00114079141031045	0,999960497531536
8	4	2975	ACTGTGGACACCAAAATGGCTTAACTGAGATACAGTGAAAACATGACAAATAAACCAACT	A_52_P489729	Sec61a1	NM_016906	ref|Mus musculus Sec61 alpha 1 subunit (S. cerevisiae) (Sec61a1), mRNA [NM_016906]	11,4835083411493	0,0827712476865656	-0,0449378453569746	-0,734861096898292	-0,862570189941833	0,12770909304354	0,165543607418266	0,165543607418266	0,165543607418266	0,165543607418266	0,23411401477508	0,595498142354909	0,772743361635281	6,18333940702197e-05	7,009082209063e-06	0,562659109834997	0,999944286841132	0,999559715005898	0,000633288663453561	0,000149592400725537	0,999960497531536
8	8	794	ACAGACCTCTTTAGCCCAGTGTCTATTTGGTTGTTACGCACTGACTTTGTGTTGGAGTTC	A_55_P2178800	Ugt1a10	NM_201641	ref|Mus musculus UDP glycosyltransferase 1 family, polypeptide A10 (Ugt1a10), mRNA [NM_201641]	7,78636649107606	0,134804416690479	0,25730255791293	0,419673210781592	0,542171352004043	-0,122498141222451	0,191411258634771	0,191411258634771	0,191411258634771	0,191411258634771	0,270696397952198	0,449656270095402	0,15491066046002	0,0244288056206707	0,00476872249723276	0,626002003016325	0,999944286841132	0,999559715005898	0,0734661821121132	0,0262623730108319	0,999960497531536
8	9	1564	TAGAACTTTGAACACTAAATGGAAGAAAATCCATTAGCAGACCGAAGTCTCTTCAGTGAA	A_52_P480301	Sppl3	NM_029012	ref|Mus musculus signal peptide peptidase 3 (Sppl3), mRNA [NM_029012]	5,72778903971708	-0,104187488272952	0,0178039709897551	0,12212405758045	0,244115516843157	-0,121991459262707	0,103426216024139	0,103426216024139	0,103426216024139	0,103426216024139	0,146266757406266	0,325667746399647	0,865392524742176	0,250932684312262	0,0268210425737976	0,41440129792087	0,999944286841132	0,999559715005898	0,407625579178992	0,0952911951355467	0,999960497531536
8	10	3434	CTGTATTTACATATACTTTATGTATCAAGTGTGTGTGTGTATGTGTGTGCTTTTAGCTCC	A_55_P2109589	Slc1a4	NM_018861	ref|Mus musculus solute carrier family 1 (glutamate/neutral amino acid transporter), member 4 (Slc1a4), mRNA [NM_018861]	11,096278031614	0,0845714990275237	-0,0112241596191325	1,19484285786439	1,09904719921773	0,0957956586466562	0,150378120842871	0,150378120842871	0,150378120842871	0,150378120842871	0,212666777980169	0,555159727669916	0,937372203790875	6,48489762472616e-09	3,12779807000935e-08	0,636087474798327	0,999944286841132	0,999559715005898	3,34523068398277e-07	1,85728649397155e-06	0,999960497531536
8	11	5838	GCAGGCCCTTCTTGTTGGGCTGGATTGTACATAATGTTAATAGTGAAACCCAACACCACA	A_51_P355987	Setd1a	NM_178029	ref|Mus musculus SET domain containing 1A (Setd1a), mRNA [NM_178029]	8,28135273323058	0,0397889136935454	0,0591849586421525	0,172326057931855	0,191722102880462	-0,019396044948607	0,10601187897785	0,10601187897785	0,10601187897785	0,10601187897785	0,149923437023131	0,71039879205846	0,581339709813784	0,116058301636271	0,0820725253200201	0,89803401266744	0,999944286841132	0,999559715005898	0,234725543295701	0,210790075843546	0,999960497531536
8	12	1937	ACTTCCCCCTGCTCCGCCCCCCACTGCATGGGGGAAGGGCATAAAGAATCATTTATATGC	A_55_P2011922	March9	NM_001033262	ref|Mus musculus membrane-associated ring finger (C3HC4) 9 (March9), mRNA [NM_001033262]	7,80461933022734	-0,0303708401332541	-0,012010221022603	-0,0456752554096687	-0,0273146362990175	-0,0183606191106511	0,123922486842212	0,123922486842212	0,123922486842212	0,123922486842212	0,175252861575258	0,802273839104413	0,921078883001752	0,706695502577273	0,821797484992009	0,914711995092004	0,999944286841132	0,999559715005898	0,814053995101406	0,908752816448093	0,999960497531536
8	13	784	AAACCCGAGACCATTAATGATTCATCCGCACCAATGAAGAAGTTGTAACTAACTAGCATG	A_51_P427444	Snx3	NM_017472	ref|Mus musculus sorting nexin 3 (Snx3), mRNA [NM_017472]	10,6512695937541	-0,0697542415552679	0,0511542235844029	-0,230402561725258	-0,109494096585587	-0,120908465139671	0,130333064467796	0,130333064467796	0,130333064467796	0,130333064467796	0,184318787396004	0,582150246590839	0,686156755965044	0,0771653905410581	0,389775580587268	0,500681080734315	0,999944286841132	0,999559715005898	0,17338853015873	0,588194055460522	0,999960497531536
8	14	189	AGGTTCCTGCCAGTGTGAAGACAGAGGGACTGCTGTGACACACCTCCCCACACACTATGT	A_55_P1960178	TC1726791	TC1726791	tc|RL29_MOUSE (P47915) 60S ribosomal protein L29, partial (27%) [TC1726791]	14,2494376461073	0,0259340461546387	-0,0936572586037023	-0,290375908857811	-0,409967213616152	0,119591304758341	0,0602344570395467	0,0602344570395467	0,0602344570395467	0,0602344570395467	0,0851843860675065	0,725966779565889	0,212034547222366	0,000511816588999161	7,01669240256813e-06	0,258495729136537	0,999944286841132	0,999559715005898	0,00354757311640231	0,000149635305418215	0,999960497531536
8	15	4366	TTCGCATGATGTAAGTAGTGTCTCATGACTGGAGTTTGCTTTGTTTTATAGTATCTGTAC	A_55_P2490194	Papola	NM_011112	ref|Mus musculus poly (A) polymerase alpha (Papola), mRNA [NM_011112]	11,0376719366774	-0,0922244308355502	-0,0808609146732557	0,0871712383847054	0,0985347545469999	-0,0113635161622945	0,164229380912929	0,164229380912929	0,164229380912929	0,164229380912929	0,232255417827201	0,551636050892631	0,60140796703938	0,573503326876672	0,52495075713279	0,958491353748834	0,999944286841132	0,999559715005898	0,71349097937303	0,703612017523339	0,999960497531536
8	19	1490	CCTTAGCCTGCCTATTTTCCTCACTCTTAGATAGAAAAGGAATATAATGGCAGTTTTTAT	A_55_P2720908	Raly	ENSMUST00000152038	ens|hnRNP-associated with lethal yellow [Source:MGI Symbol;Acc:MGI:97850] [ENSMUST00000152038]	5,79356235134877	-0,0612798074414194	0,0969530433996617	0,147001854003509	0,30523470484459	-0,158232850841081	0,112076888269887	0,112076888269887	0,112076888269887	0,112076888269887	0,158500655419848	0,584606665013985	0,389158228662615	0,195765257972672	0,010533680826406	0,321474739252276	0,999944286841132	0,999559715005898	0,342961812201988	0,0481722548968672	0,999960497531536
8	23	2593	ACTAGGGGACCTGATGCCTAGGTATCCTGAATAAAACATTCCCATCTGCATGTTAAAAAA	A_55_P2742485	Scaf4	BC041782	gb|Mus musculus splicing factor, arginine/serine-rich 15, mRNA (cDNA clone IMAGE:4527716). [BC041782]	5,39477806584292	-0,175257707824309	0,00798192006415555	-0,461346787334493	-0,278107159446029	-0,183239627888464	0,16865428429675	0,16865428429675	0,16865428429675	0,16865428429675	0,238513176204791	0,273266091167569	0,959733202499708	0,00671309194282104	0,0874438830873478	0,415488823531944	0,999944286841132	0,999559715005898	0,0270094847485495	0,220183565772429	0,999960497531536
8	28	351	GAGGCCCCAATGTTTGGTGACAAAGTTTATGTCCACTACAAAGGGATGTTGTCAGATGGA	A_52_P481493	Fkbp5	NM_010220	ref|Mus musculus FK506 binding protein 5 (Fkbp5), mRNA [NM_010220]	7,73734059075231	0,236374472557201	-0,542430132431157	2,16830282726907	1,38949822228071	0,778804604988358	0,233418287455943	0,233418287455943	0,233418287455943	0,233418287455943	0,330103307826096	0,27338752180285	0,0163491801431815	1,27495110804547e-10	5,73509813562364e-07	0,0149450722290507	0,999944286841132	0,999559715005898	1,3103064830032e-08	1,9521981819363e-05	0,999960497531536
8	30	728	TTAAAGGGTGGGTTTAAAAATTGATTCTGAATCAAATAGCCACCTCCATATTAATCCTGG	A_65_P07618	Gm30868	XR_873893	ref|PREDICTED: Mus musculus predicted gene, 30868 (Gm30868), ncRNA [XR_873893]	5,10016852692726	-0,149962710342072	0,13609263554967	-0,296160174445458	-0,0101048285537155	-0,286055345891742	0,212634152332387	0,212634152332387	0,212634152332387	0,212634152332387	0,300710102052169	0,445463935935492	0,488232529091593	0,138093553885126	0,958762844800956	0,305639742030009	0,999944286841132	0,999559715005898	0,266525969005561	0,980357388767702	0,999960497531536
8	32	0	GAAAGAAGGTGTGTGGTGGCAATTTAATCATTAACAGTCAATAAATGTGATTGCATGTCA	A_30_P01024455	chr2:143992000-143992611_F	chr2:143992000-143992611_F	lincRNA:chr2:143992000-143992611 forward strand	5,53220624777874	-0,0460613707517474	0,0860923908760096	-0,863630748359857	-0,7314769867321	-0,132153761627757	0,187290319744063	0,187290319744063	0,187290319744063	0,187290319744063	0,264868510283247	0,791153120224089	0,621226404271908	3,24601380557841e-05	0,000245074360302802	0,591893102380892	0,999944286841132	0,999559715005898	0,000374349309015368	0,00257617308483524	0,999960497531536
8	41	2390	AAGAATGAAAAATGAACAATTCACATGTGAGCCACTGCTTATATATTAAGTCTCTCCCTC	A_51_P375146	Cd36	NM_007643	ref|Mus musculus CD36 antigen (Cd36), transcript variant 2, mRNA [NM_007643]	7,79815982734125	-0,0237597327088119	0,585723495326562	0,259865673797951	0,869348901833325	-0,609483228035374	0,226094503873877	0,226094503873877	0,226094503873877	0,226094503873877	0,319745913756453	0,908618344571381	0,00831292158112257	0,21617212251307	0,000250295029905422	0,0453855575951633	0,999944286841132	0,999559715005898	0,367778892504249	0,00261868970011855	0,999960497531536
8	43	1945	CTGCATTTTGAGAGCCTGGTTTACCTTTTTATGAAAACATGATGTCATTTCTTGGGAATA	A_55_P2051727	Rnf8	NM_021419	ref|Mus musculus ring finger protein 8 (Rnf8), mRNA [NM_021419]	9,06965649330901	-0,145657190645373	-0,0595614673947136	-0,115740811129617	-0,0296450878789578	-0,0860957232506596	0,0824679913233056	0,0824679913233056	0,0824679913233056	0,0824679913233056	0,116627351791086	0,111318087316441	0,506210520570212	0,201710888701059	0,739933939712138	0,496933768319175	0,991803296830001	0,999559715005898	0,350358597047646	0,856996870662218	0,999960497531536
8	45	222	GAGTCCAGGACAAATGCTTGTGAAAGTAAATCTAGAGTTATCAAAAAGGATCATGTACTG	A_52_P609024	Cenpw	NM_001109747	ref|Mus musculus centromere protein W (Cenpw), mRNA [NM_001109747]	6,33697810925545	-0,0729633438438384	0,0756135818690691	-0,410351495519346	-0,261774569806438	-0,148576925712907	0,152054314783603	0,152054314783603	0,152054314783603	0,152054314783603	0,21503727418432	0,613828912166136	0,601079769105304	0,00801498708973101	0,0783864197384792	0,468657448802298	0,999944286841132	0,999559715005898	0,0310794471085042	0,204281939230028	0,999960497531536
8	49	830	GCCTAACCCCTCACCGACAGCTTGATGGAAAGGAGAGGTTCCATGTGACTGGGAGTAAGG	A_51_P269084	Chchd10	NM_175329	ref|Mus musculus coiled-coil-helix-coiled-coil-helix domain containing 10 (Chchd10), mRNA [NM_175329]	15,8660141285538	0,0231665073310285	-0,00435537047053813	0,0810642121118743	0,0535423343103076	0,0275218778015667	0,0658338826487234	0,0658338826487234	0,0658338826487234	0,0658338826487234	0,0931031697055034	0,765407090068004	0,955226237402813	0,301092663880425	0,492055466840267	0,802027782067556	0,999944286841132	0,999559715005898	0,463824344030256	0,677533449935008	0,999960497531536
8	55	1968	AGAGTTGCCAGTGCGCCAGCCTACCAGCAACTATCTGCTTATTTATAGATAAACACCTTG	A_55_P1994128	Tmem184a	NM_001161548	ref|Mus musculus transmembrane protein 184a (Tmem184a), transcript variant 1, mRNA [NM_001161548]	8,09482531575929	-0,0502176229412861	0,218743292721742	0,116446645875561	0,385407561538589	-0,268960915663028	0,124878392845433	0,124878392845433	0,124878392845433	0,124878392845433	0,176604716809367	0,681072780634417	0,0818114801958988	0,344018767252921	0,00370168987194258	0,127567776878394	0,999944286841132	0,999559715005898	0,508379907076944	0,0215684376511508	0,999960497531536
8	56	1371	AGCTGCTGTCACTCCTGTGGTTTGGGAAGTGGCTCCTTGTGGCCTCTTGCTGTGAACTTG	A_55_P2856671	Ccnd3	ENSMUST00000182281	ens|cyclin D3 [Source:MGI Symbol;Acc:MGI:88315] [ENSMUST00000182281]	7,40308045712783	0,10671542211427	-0,00187397227883235	0,384761809825801	0,276172415432699	0,108589394393102	0,105875411508427	0,105875411508427	0,105875411508427	0,105875411508427	0,149730442877049	0,322817563839229	0,986014243294043	0,0012097470588023	0,0149009224524702	0,474818482935079	0,999944286841132	0,999559715005898	0,00706108587991615	0,0621291961927514	0,999960497531536
8	59	2399	CACTATTTTGTCTTTTGAGATGAAACCAAATGGTGTCTTTTTAAGATGGTTGCTAGGAAG	A_51_P176972	Amigo2	NM_178114	ref|Mus musculus adhesion molecule with Ig like domain 2 (Amigo2), transcript variant 1, mRNA [NM_178114]	5,76320710802276	0,0294443204852008	-0,251741978324915	0,410405445657887	0,12921914684777	0,281186298810116	0,173853285859516	0,173853285859516	0,173853285859516	0,173853285859516	0,245865674725655	0,85622657443239	0,129819612739805	0,0170095034639855	0,429229310819221	0,227654363596507	0,999944286841132	0,999559715005898	0,0556589446560319	0,624322922780491	0,999960497531536
8	60	1858	CCCATGATCCCTGAGCTGGTGCCTTCTGCCCAGTAATAAATGGTCTCTTCAGATTTCCTC	A_55_P2140107	Cyp21a1	NM_009995	ref|Mus musculus cytochrome P450, family 21, subfamily a, polypeptide 1 (Cyp21a1), mRNA [NM_009995]	9,26435266802195	-0,395686033943756	-0,194701518671289	-0,757129641647138	-0,556145126374672	-0,200984515272467	0,390597158420158	0,390597158420158	0,390597158420158	0,390597158420158	0,55238779886218	0,264447926584893	0,579434950599246	0,0383230042131206	0,12101020817028	0,685403554290536	0,999944286841132	0,999559715005898	0,102650392870505	0,275873540868361	0,999960497531536
8	61	1172	AGCTGAATTCTGGGCCTTGGTTGTATTCATATTGTTTTGGGATATTAAGGAAAGGAAGGT	A_51_P100625	Apon	NM_133996	ref|Mus musculus apolipoprotein N (Apon), mRNA [NM_133996]	13,1853146216779	-0,163823312925027	-0,0773654142113163	0,109377662270628	0,195835560984339	-0,0864578987137108	0,134772204335246	0,134772204335246	0,134772204335246	0,134772204335246	0,190596679201822	0,214552407384021	0,553152001374123	0,403391434529935	0,140379931354359	0,638901574604533	0,999944286841132	0,999559715005898	0,564997511378257	0,304595383330882	0,999960497531536
8	65	1853	GTAGAGAAATGGGAGAGAGAACCAGTGGGCAATTGATTTTCAATTCTTTTATGTTTAAAG	A_55_P2935081	Acss2	ENSMUST00000149788	ens|acyl-CoA synthetase short-chain family member 2 [Source:MGI Symbol;Acc:MGI:1890410] [ENSMUST00000149788]	5,48646631952065	-0,0476761217116932	-0,00178686473889034	-0,921889856483942	-0,876000599511139	-0,0458892569728029	0,126649647010988	0,126649647010988	0,126649647010988	0,126649647010988	0,179109648472704	0,699676331381631	0,988447843877198	5,36273371585519e-08	1,33108641869093e-07	0,792740193772803	0,999944286841132	0,999559715005898	1,90049877481918e-06	6,02953706704464e-06	0,999960497531536
8	67	968	TTACTACATTAAGCTGAAGGACTTGAGAGACCAGCTGAAAGGCATTGAACGCAACACCGA	A_55_P2107402	Gm9855	NR_037190	ref|Mus musculus predicted pseudogene 9855 (Gm9855), non-coding RNA [NR_037190]	5,35708365101712	0,13840021535319	0,0251874605893772	-0,0754548590176531	-0,188667613781466	0,113212754763813	0,175235659374396	0,175235659374396	0,175235659374396	0,175235659374396	0,247820646098662	0,40091785096202	0,877691322246185	0,645385240585796	0,254947209810441	0,625477802398306	0,999944286841132	0,999559715005898	0,769795109359631	0,451712832376935	0,999960497531536
8	69	3952	AAAGATATATTCTCCACTACACTGTCAACTGTGTCACAGCCCGTCGTGAATGATGTCACC	A_55_P1960097	Epb4.1l3	NM_013813	ref|Mus musculus erythrocyte protein band 4.1-like 3 (Epb4.1l3), mRNA [NM_013813]	6,26092522514409	-0,0124769835312009	0,10595789363703	-0,14763809122497	-0,0292032140567393	-0,118434877168231	0,151642308211521	0,151642308211521	0,151642308211521	0,151642308211521	0,214454608902294	0,93090521609927	0,463854969748253	0,309775980071548	0,839233343572732	0,561848389294975	0,999944286841132	0,999559715005898	0,472785238947443	0,917804523951516	0,999960497531536
8	70	757	GAGGGGTACAAGTTCTATCCACCCAAAGTGGAGATGTTCTTCAAGGACGATGCCAATAAT	A_52_P449768	Paics	NM_025939	ref|Mus musculus phosphoribosylaminoimidazole carboxylase, phosphoribosylaminoribosylaminoimidazole, succinocarboxamide synthetase (Paics), mRNA [NM_025939]	8,08065147179668	0,00922108983364289	-0,0947708579396416	0,0430352628851676	-0,0609566848881169	0,103991947773284	0,109732764419095	0,109732764419095	0,109732764419095	0,109732764419095	0,155185563678176	0,933150846924433	0,39201290170679	0,695857643592878	0,58034552835218	0,505380480584503	0,999944286841132	0,999559715005898	0,805598201743654	0,746625559128483	0,999960497531536
8	72	2305	GTCAGAGTGTTTAGTCACAGCATCAGAAAGGAAACTAAGACAACGATTAAAAGTTCTATT	A_55_P2285501	Rptor	AK137878	gb|Mus musculus 16 days neonate thymus cDNA, RIKEN full-length enriched library, clone:A130034B03 product:unclassifiable, full insert sequence. [AK137878]	5,52900053673493	0,0150060109418293	-0,124812743999366	-0,0582164842158095	-0,198035239157005	0,139818754941196	0,150301435054538	0,150301435054538	0,150301435054538	0,150301435054538	0,212558327898267	0,916305111643643	0,385542692911752	0,683949529392495	0,173238127242508	0,490678894343442	0,999944286841132	0,999559715005898	0,797694076357399	0,351305772837064	0,999960497531536
8	77	3739	GGTGTCTGTCCAATGTGGAGGGTCTTTTTTGAGCTATCTCCTAAAATAAAATATTTTGAT	A_55_P1984932	Zc3h18	NM_001029993	ref|Mus musculus zinc finger CCCH-type containing 18 (Zc3h18), transcript variant 1, mRNA [NM_001029993]	10,3302357455859	-0,0304670676093153	-0,1070711870534	0,133593095954575	0,0569889765104907	0,0766041194440845	0,0905874119989662	0,0905874119989662	0,0905874119989662	0,0905874119989662	0,128109946629217	0,749208002490427	0,266561168937675	0,168463654249578	0,550851418607237	0,570618110368283	0,999944286841132	0,999559715005898	0,308449863313894	0,723837404636546	0,999960497531536
8	80	2115	ACACAGTGGCATTAGACCTTTTTTCCTTACGTTCAGGGCAATAAAGAATGGACTTGATAT	A_55_P2905362	Lcmt2	NM_177846	ref|Mus musculus leucine carboxyl methyltransferase 2 (Lcmt2), mRNA [NM_177846]	9,04391125176924	-0,168623213667848	-0,0337140059711114	0,124403746444662	0,259312954141398	-0,134909207696737	0,104149439551002	0,104149439551002	0,104149439551002	0,104149439551002	0,147289549926584	0,118886369865246	0,749680911971876	0,244867012683152	0,0199493841434447	0,369941665750451	0,996622091019563	0,999559715005898	0,40112134906244	0,0771666898808608	0,999960497531536
8	81	179	AACCGGAAGAGTCTACAATGTCACCCAGCATGCCGTGGGCATCATTGTAAACAAGCAAGT	A_55_P2052479	ENSMUST00000080223	ENSMUST00000080223	ens|ribosomal protein L21, pseudogene 3 [Source:MGI Symbol;Acc:MGI:3646431] [ENSMUST00000080223]	12,4483167239828	-0,0131885064257347	-0,0390505997860906	-0,0543679963390531	-0,080230089699409	0,0258620933603559	0,0565877690472996	0,0565877690472996	0,0565877690472996	0,0565877690472996	0,0800271904511276	0,853905075490186	0,586561486913034	0,450190138741375	0,26824761544189	0,79853092436	0,999944286841132	0,999559715005898	0,607982071231235	0,466626165758918	0,999960497531536
8	83	4007	CTAGTGCGGACCAGGGCTGTGGGTCATCTGAGGGATGTGCGTCGCTTGGTGGTAGCCATG	A_66_P120481	Aqr	NM_001290788	ref|Mus musculus aquarius (Aqr), transcript variant 2, mRNA [NM_001290788]	6,8120486942975	0,0476126111126742	-0,0516859516909225	-0,0859285872060083	-0,185227150009605	0,0992985628035967	0,084801637754915	0,084801637754915	0,084801637754915	0,084801637754915	0,119927626224451	0,601467894423946	0,570915098795424	0,348756696270293	0,0498785625554663	0,442587666422943	0,999944286841132	0,999559715005898	0,512575088336092	0,148468872679583	0,999960497531536
8	86	5038	AGATGGTGGCTTCTGGCTGTCCCAGTGCCCACCTCTTTGCATCGGTTCCCTCCATTATCA	A_51_P221337	Ranbp10	NM_145824	ref|Mus musculus RAN binding protein 10 (Ranbp10), mRNA [NM_145824]	11,3776079755493	0,0204098612881598	0,105087321509545	0,539552696464547	0,624230156685933	-0,0846774602213856	0,0934217394143985	0,0934217394143985	0,0934217394143985	0,0934217394143985	0,132118290900327	0,833991063464166	0,285723945951334	7,09781607171809e-06	7,43756207843676e-07	0,539970067902843	0,999944286841132	0,999559715005898	0,000107353316607214	2,38010893769951e-05	0,999960497531536
8	87	108	ACGCTGCATTGGAGCTCCACAGGAAAGGATCTTCGTATCGGACATCGGAGCAACGGACAG	A_55_P2745482	Fas	L15353	gb|Mouse Fas mRNA containing retrotransposable element ETn, long terminal repeat. [L15353]	5,90097956686458	0,170184337958943	0,00894176365037147	-0,166664145036739	-0,327906719345311	0,161242574308572	0,116038845457362	0,116038845457362	0,116038845457362	0,116038845457362	0,164103709007917	0,146886360796391	0,937976729945168	0,155089597619518	0,0078506415503485	0,325674410684492	0,998343365727777	0,999559715005898	0,290226846277131	0,0383494602223521	0,999960497531536
8	88	375	AATCACTTTGAGAAGAGTCACAAGAACATGTCTGTGCACCTGTCCCCCTGTTTTAGGGAT	A_55_P2087589	Rps11	NM_013725	ref|Mus musculus ribosomal protein S11 (Rps11), mRNA [NM_013725]	13,4346952470034	-0,0564580521773124	-0,0157217059891064	-0,150773352974131	-0,110037006785925	-0,040736346188206	0,0486033892976201	0,0486033892976201	0,0486033892976201	0,0486033892976201	0,0687355723219937	0,401438950069832	0,814097315327689	0,0312067136481523	0,108438475772516	0,666994892774027	0,999944286841132	0,999559715005898	0,08809943554402	0,256196685333103	0,999960497531536
8	89	2095	ACCTGGTGCCTATCTTCAGTGGCTTCTTGAAGGATCTGGTCAAAGACAAGAGGAGAGTGC	A_52_P91891	Ppp4r1l-ps	NR_027957	ref|Mus musculus protein phosphatase 4, regulatory subunit 1-like, pseudogene (Ppp4r1l-ps), non-coding RNA [NR_027957]	5,39817572082826	0,0901201442038548	0,14099215040643	0,0663272795457974	0,117199285748373	-0,0508720062025754	0,179011405006862	0,179011405006862	0,179011405006862	0,179011405006862	0,253160356780167	0,590086120295033	0,401255773397084	0,691366568028149	0,484417548867313	0,829342739026689	0,999944286841132	0,999559715005898	0,802415239728974	0,671848851685625	0,999960497531536
8	90	393	CTGCACGAACTGAATGTTCCCTTTTTCAAAGTTGGATCTGGGGACACTAACAATTTTCCC	A_51_P262871	Nans	NM_053179	ref|Mus musculus N-acetylneuraminic acid synthase (sialic acid synthase) (Nans), mRNA [NM_053179]	7,18253571453533	-0,144730067372146	0,100562015354015	-1,21843514142891	-0,973143058702749	-0,245292082726161	0,119816401052068	0,119816401052068	0,119816401052068	0,119816401052068	0,169445979362569	0,226353627050595	0,397094391876427	9,06415421375205e-11	8,40091527508666e-09	0,14956520519227	0,999944286841132	0,999559715005898	1,00234576496294e-08	6,66115302865255e-07	0,999960497531536
8	92	3376	CCAAGTCCTGTGTTGTGTTTTGTCATTTCTGTTGAGGCTCTATATTGTAGCTTAATTTTT	A_55_P2000515	Peli1	NM_023324	ref|Mus musculus pellino 1 (Peli1), mRNA [NM_023324]	9,58312682813967	0,0362677628228276	0,0619335918616848	0,168624614036313	0,19429044307517	-0,0256658290388572	0,131722051387249	0,131722051387249	0,131722051387249	0,131722051387249	0,186283111535453	0,776271843245948	0,627991646369396	0,193442684892246	0,136085053929618	0,886851557777855	0,999944286841132	0,999559715005898	0,340198893181894	0,298726692892597	0,999960497531536
8	93	4452	CCTTTCTTACCATTCTGTATGCTTCCACGGTGTGACCATTCAAATTAACAGTATTATTAT	A_55_P1993777	Rbfox3	NM_001039167	ref|Mus musculus RNA binding protein, fox-1 homolog (C. elegans) 3 (Rbfox3), transcript variant 1, mRNA [NM_001039167]	6,10918503240731	0,0486659507001779	0,00825250358339691	0,429132108729975	0,388718661613194	0,040413447116781	0,095506926606859	0,095506926606859	0,095506926606859	0,095506926606859	0,135067190907992	0,623559280985665	0,933517175246873	0,000173649234626543	0,000511136771464198	0,772848610018233	0,999944286841132	0,999559715005898	0,00147914606262539	0,00462672278804025	0,999960497531536
8	94	891	AAATGATTCTTCTCTGGACTTCTGGTGCAATATATGTGGGTCTGATATTCATCCAGTTGG	A_52_P503078	Mbtd1	NM_134012	ref|Mus musculus mbt domain containing 1 (Mbtd1), mRNA [NM_134012]	5,49773458549651	-0,0409154039159842	0,0573180395746782	0,183908350755773	0,282141794246436	-0,0982334434906624	0,115697739221254	0,115697739221254	0,115697739221254	0,115697739221254	0,163621311942604	0,721486559824966	0,617932075322924	0,117377101595152	0,0197375504731018	0,545997045443888	0,999944286841132	0,999559715005898	0,23668334132138	0,0765800909237336	0,999960497531536
8	98	833	AAACTCAAGCTTCACTTCTACCCTAGATTATCATAGTAATTAAGTCCTTAGAGTTCTTCC	A_52_P577384	Il18bp	NM_010531	ref|Mus musculus interleukin 18 binding protein (Il18bp), mRNA [NM_010531]	7,91242248072807	-0,194013250298839	-0,0426503517585983	-0,107134719015937	0,0442281795243034	-0,15136289854024	0,229358668126788	0,229358668126788	0,229358668126788	0,229358668126788	0,324362139112733	0,359026992507922	0,838957560259799	0,610471737307964	0,833091005405995	0,610819840021028	0,999944286841132	0,999559715005898	0,741839141498563	0,914736388702071	0,999960497531536
8	100	3154	AGGCAGTCTAAGCCAGATGTCCCCACCTCAATCTCGACATTAAGTCACTCTTGTAGTTAT	A_51_P472033	Serpina10	ENSMUST00000044231	ens|serine (or cysteine) peptidase inhibitor, clade A (alpha-1 antiproteinase, antitrypsin), member 10 [Source:MGI Symbol;Acc:MGI:2667725] [ENSMUST00000044231]	8,53490767928743	-0,041956212834247	-0,104889888246618	-0,604706933057095	-0,667640608469465	0,0629336754123706	0,13892579873138	0,13892579873138	0,13892579873138	0,13892579873138	0,196470748729433	0,75336504400614	0,434470226329158	0,000103466647498888	2,94841621778752e-05	0,738967101868151	0,999944286841132	0,999559715005898	0,00096736609090895	0,000474606203346387	0,999960497531536
8	101	2311	CTTCTGTAGCTGCTTGTTACATTTGCATCTGTGAGTCAAGAAATGTTTGTTATCTTTGAT	A_55_P2006236	Ugdh	NM_009466	ref|Mus musculus UDP-glucose dehydrogenase (Ugdh), mRNA [NM_009466]	11,8926982746674	-0,199410898886294	0,182333221774428	-0,397873039678762	-0,0161289190180405	-0,381744120660722	0,135109505550986	0,135109505550986	0,135109505550986	0,135109505550986	0,191073695155727	0,134362842427541	0,169525717967959	0,00481209946599785	0,901487176035888	0,0463829372121814	0,998343365727777	0,999559715005898	0,0208165954073059	0,95144163176953	0,999960497531536
8	104	1493	AGCGCGGGACCATCGTCTTCATCACCCTGATCCTAGTGGAAATAAAATTCAGACTTGATG	A_55_P2003414	Kng1	NM_023125	ref|Mus musculus kininogen 1 (Kng1), transcript variant 2, mRNA [NM_023125]	16,1258453217434	-0,0409397003042216	0,0458061636565503	-0,0913314750815317	-0,00458561112075984	-0,0867458639607719	0,044160236941139	0,044160236941139	0,044160236941139	0,044160236941139	0,0624520059997681	0,526282232504112	0,478746725074815	0,163806911472135	0,943194065792108	0,344731457673568	0,999944286841132	0,999559715005898	0,302305717345598	0,972491458250923	0,999960497531536
8	108	5687	TTATGAAGCACATACAAAAGAAGACAGGGAATGCGATCAGGAGGGAAAACTCTTTTTAAA	A_55_P2054628	Nrxn1	NM_020252	ref|Mus musculus neurexin I (Nrxn1), transcript variant 1, mRNA [NM_020252]	7,07415923255922	-0,10586825081456	-0,136280900130282	0,0162005410126822	-0,0142121083030391	0,0304126493157213	0,11356050986772	0,11356050986772	0,11356050986772	0,11356050986772	0,160598813204933	0,352657125185047	0,234069128014234	0,885963582388404	0,899876778317508	0,849041629750198	0,999944286841132	0,999559715005898	0,932077360722885	0,950682987206786	0,999960497531536
8	109	8328	CTTCCAAATTCAGAGTGAAAAGAAAGCTGTTCTGCATCAAACCATCTAAGCAATAAATGT	A_55_P1981714	Rreb1	NM_001177869	ref|Mus musculus ras responsive element binding protein 1 (Rreb1), transcript variant 6, mRNA [NM_001177869]	9,46931747380824	-0,0271244088288221	-0,187678104660856	0,405630794248511	0,245077098416477	0,160553695832034	0,188239516769482	0,188239516769482	0,188239516769482	0,188239516769482	0,266210877589959	0,876590125794704	0,287840708508681	0,0269424428730956	0,168380192988359	0,517334450929655	0,999944286841132	0,999559715005898	0,0789222775720222	0,344705221701722	0,999960497531536
8	110	0	CTTCCTCTCCTACTGTCCATTCCTCAGGCAGACACCACAGACAATCCCACCTTCCCATCC	A_30_P01033145	chr7:48794017-48815817_F	chr7:48794017-48815817_F	lincRNA:chr7:48794017-48815817 forward strand	5,60297267778153	-0,138495974850123	-0,110528774903953	0,072925281530968	0,100892481477138	-0,0279671999461701	0,108324484731635	0,108324484731635	0,108324484731635	0,108324484731635	0,153193955444555	0,21013814541644	0,314575555910977	0,504621380445426	0,357837616777039	0,855838362075554	0,999944286841132	0,999559715005898	0,656794345196406	0,557848162014704	0,999960497531536
8	111	769	AAACCTGGAAAAAGACGGCATAAGCTGTTGGTTAGGCTACATGCTTCAGTTTCTGAGGGA	A_51_P266618	Cyp8b1	NM_010012	ref|Mus musculus cytochrome P450, family 8, subfamily b, polypeptide 1 (Cyp8b1), mRNA [NM_010012]	10,2471667317567	0,0598184172527638	0,197955058615086	1,08106341609367	1,21920005745599	-0,138136641362323	0,319927867476375	0,319927867476375	0,319927867476375	0,319927867476375	0,452446329166192	0,83574103655587	0,494413316524837	0,000820389426170837	0,000232708747057343	0,735111073009752	0,999944286841132	0,999559715005898	0,00518241746021535	0,00247343294754148	0,999960497531536
8	113	3701	AGGACACGCTAGAGGAGCCAAGGGTGAAGAAGCACAAAAAGTCTAAAAAGAAAAAGAAGT	A_51_P115749	Usp42	NM_029749	ref|Mus musculus ubiquitin specific peptidase 42 (Usp42), mRNA [NM_029749]	7,00249210778469	0,00875684971019464	-0,0949800715682461	0,136953340091145	0,033216418812704	0,103736921278441	0,146949979433362	0,146949979433362	0,146949979433362	0,146949979433362	0,207818653905108	0,950129438263284	0,499439254829982	0,332442214058416	0,812563201266365	0,601301859136139	0,999944286841132	0,999559715005898	0,4966837238946	0,902988306043148	0,999960497531536
8	117	2715	GTAGAGGCGCAAACCATCGAAGAGCTCAAGCAACAGAAATCGTTCGTGAAACTTCATAAG	A_51_P284665	Plcb1	U85712	gb|Mus musculus phospholipase C-beta-1a mRNA, complete cds. [U85712]	7,40215878018295	-0,00533715356980302	-0,0750651148978516	0,282681275583058	0,212953314255009	0,0697279613280486	0,14824852859731	0,14824852859731	0,14824852859731	0,14824852859731	0,209655079744171	0,969822766351993	0,59568737326053	0,0534910744212334	0,139598876123623	0,7270369491145	0,99995530508174	0,999559715005898	0,131772379423783	0,303516807884404	0,999960497531536
8	120	2898	ACTAGAGGAGGATGCTTGCTTGCTTCGTTGAGTTGCTTGGTTGGTTGGTTTTGGTCAAAT	A_66_P118696	Nup107	NM_134010	ref|Mus musculus nucleoporin 107 (Nup107), mRNA [NM_134010]	8,54766905859995	-0,048250054138375	0,0197750273631438	-0,270105164448431	-0,202080082946912	-0,0680250815015189	0,0668586402126881	0,0668586402126881	0,0668586402126881	0,0668586402126881	0,0945523957506066	0,539035401373688	0,800629439259088	0,00176864361192326	0,0149403349442591	0,540280711526662	0,999944286841132	0,999559715005898	0,00949948260385958	0,0622420782733939	0,999960497531536
8	121	0	TACAGCTTAGGTCCAAGGATCAGTAAAGCTTCTCTACTTCTCCTGGTGGTCTACAAGATG	A_30_P01024743	chr13:97700327-97700876_F	chr13:97700327-97700876_F	lincRNA:chr13:97700327-97700876 forward strand	5,50495868373335	-0,0794708104845601	-0,113818962107841	0,0937744827341742	0,0594263311108936	0,0343481516232806	0,0889429232136447	0,0889429232136447	0,0889429232136447	0,0889429232136447	0,125784288285845	0,401035738311909	0,232398978155357	0,323019347187732	0,528779133957613	0,796201058543611	0,999944286841132	0,999559715005898	0,487098244321471	0,706852400730564	0,999960497531536
8	124	3721	GTAGGATATTCAGTCCTCCCAACTGTATATAATGCAGCACCTCTCATATATGTAATATAT	A_55_P1999334	Inpp5b	NM_008385	ref|Mus musculus inositol polyphosphate-5-phosphatase B (Inpp5b), transcript variant 1, mRNA [NM_008385]	10,4983160088054	0,0689179011883763	-0,0446230277904718	0,180063781398477	0,0665228524196291	0,113540928978848	0,101315690318595	0,101315690318595	0,101315690318595	0,101315690318595	0,143282023329749	0,506789267215852	0,666537041288459	0,0904098908236428	0,52154643413318	0,440019183116779	0,999944286841132	0,999559715005898	0,195234799401118	0,700841954562369	0,999960497531536
8	126	0	AAAGGATACACTGTTTGAATGTGCTGGTATCTGCTTTGCTTCTGGAGTTGAGCCACCAGT	A_30_P01028956	chr1:193815525-193825775_F	chr1:193815525-193825775_F	lincRNA:chr1:193815525-193825775 forward strand	7,87128479949988	0,0361181534963642	0,0992884607166706	-1,36603786469422	-1,30286755747392	-0,0631703072203074	0,199395294369016	0,199395294369016	0,199395294369016	0,199395294369016	0,281987529570038	0,844530783455697	0,590745619425985	6,06077832768297e-08	1,40453849856571e-07	0,808412303931217	0,999944286841132	0,999559715005898	2,11699421822244e-06	6,2736397746455e-06	0,999960497531536
8	128	435	CAGGTTGGGGATAAAGTGTCCTTCTCTAGATAGTTGGCAAGCTCCAGTAAGATAAATGGC	A_51_P192860	Hint1	NM_008248	ref|Mus musculus histidine triad nucleotide binding protein 1 (Hint1), mRNA [NM_008248]	15,0534175191885	-0,0438677617192393	0,0682463827537028	-0,0495915054271219	0,0625226390458202	-0,112114144472942	0,0889688891935663	0,0889688891935663	0,0889688891935663	0,0889688891935663	0,125821009726811	0,641438002676175	0,470098526408167	0,5987901806678	0,507791776031508	0,402266968598816	0,999944286841132	0,999559715005898	0,733083131019164	0,689747054053372	0,999960497531536
8	129	3041	ACCGACTGGGGGGCCTTGAAACTATCAAAGCACAGCTCAGAGGCCAGGCTCACAACTCAA	A_51_P442759	Arhgef19	NM_172520	ref|Mus musculus Rho guanine nucleotide exchange factor (GEF) 19 (Arhgef19), mRNA [NM_172520]	8,38793140258232	-0,0650972868377728	0,0676078039776193	-0,355786678310752	-0,22308158749536	-0,132705090815392	0,171497044744323	0,171497044744323	0,171497044744323	0,171497044744323	0,242533446584327	0,685484009258558	0,674078714872479	0,0339990011561803	0,172319396681829	0,560040034709674	0,999944286841132	0,999559715005898	0,0939102036276922	0,349995940919364	0,999960497531536
8	131	803	CCAACGGGTGCTAACCATCCAGACCTGCTTTGGAGTCGCCGTGGGAAAGTTTCTTAATAA	A_55_P2162573	Art3	NM_181728	ref|Mus musculus ADP-ribosyltransferase 3 (Art3), mRNA [NM_181728]	5,57469970400389	-0,157980903382473	-0,0597063441960426	-0,140682260630342	-0,0424077014439117	-0,0982745591864305	0,0956090843893268	0,0956090843893268	0,0956090843893268	0,0956090843893268	0,13521166382946	0,119236996111602	0,547856358632927	0,163293794215424	0,668939498321214	0,484810014773354	0,996704154282302	0,999559715005898	0,301608728501441	0,810718991955785	0,999960497531536
8	134	3421	GAAGTTGCCCGATGTGTGGATGCCGGAAGCTTTGAGCAGGGCCTCGCGGTGCATGCGCAG	A_66_P105958	Sec31b	NM_001033343	ref|Mus musculus Sec31 homolog B (S. cerevisiae) (Sec31b), mRNA [NM_001033343]	5,26335887125499	-0,00671980252070625	-0,109997625542486	-0,0545988433757012	-0,157876666397481	0,10327782302178	0,117952607620116	0,117952607620116	0,117952607620116	0,117952607620116	0,16681017741364	0,953976834594691	0,348944614107569	0,639831118953504	0,182714066120852	0,532082000604658	0,999944286841132	0,999559715005898	0,765682624817797	0,363255066044394	0,999960497531536
8	135	651	TGACGTTTGGAGTGGGGCTTCACCCAAGTCTGACAAGAATGAATATGCCTTCATGGGCTC	A_66_P125196	Notum	NM_175263	ref|Mus musculus notum pectinacetylesterase homolog (Drosophila) (Notum), mRNA [NM_175263]	6,24560380167064	0,0447393344913269	0,240921208521442	-0,22037832680581	-0,024196452775695	-0,196181874030115	0,143781028392176	0,143781028392176	0,143781028392176	0,143781028392176	0,203337080364166	0,744956453177292	0,0884048571262902	0,117435359418759	0,860246792560791	0,317405902846869	0,999944286841132	0,999559715005898	0,23673412288703	0,929692802589156	0,999960497531536
8	137	1372	ACAGATCCTAAGTTTCACACCACCCTGTCTCAACACACATGCACGCAAATCTGTCCAAAG	A_66_P127612	4833438C02Rik	XR_877896	ref|PREDICTED: Mus musculus RIKEN cDNA 4833438C02 gene (4833438C02Rik), misc_RNA [XR_877896]	6,01273009502332	0,214130749619766	0,0566241762786888	0,0863265915955598	-0,0711799817455177	0,157506573341077	0,127287035742714	0,127287035742714	0,127287035742714	0,127287035742714	0,180011052261615	0,0929003836571997	0,648397733381259	0,488109364037569	0,566962103342687	0,372544103234881	0,991803296830001	0,999559715005898	0,642469352073685	0,737304590005625	0,999960497531536
8	138	228	GAAGGCCGAGGAGGTTGTGCCACCAGCAATGTACCAGTTCAGCCAATATGTGTGCCAGCA	A_51_P353386	2410015M20Rik	NM_153152	ref|Mus musculus RIKEN cDNA 2410015M20 gene (2410015M20Rik), mRNA [NM_153152]	12,4776813184361	-0,0619352467464829	0,018180616365612	0,02066564067594	0,100781503788035	-0,0801158631120948	0,0646087733189468	0,0646087733189468	0,0646087733189468	0,0646087733189468	0,0913706034759435	0,42265256956819	0,812864808714102	0,787893888305794	0,196498445493733	0,462850878347048	0,999944286841132	0,999559715005898	0,869576332634716	0,380911270760261	0,999960497531536
8	139	2226	GCCATCCTTAACTCTGAAAGAGTTGACCTTCTATGAAAACTTATTTAAGAAAGGACTTTC	A_55_P2759442	Spata5l1	NM_001033256	ref|Mus musculus spermatogenesis associated 5-like 1 (Spata5l1), mRNA [NM_001033256]	6,38506408873598	-0,0301271966821428	0,14829546591161	-0,314142369237396	-0,135719706643643	-0,178422662593753	0,130419268054107	0,130419268054107	0,130419268054107	0,130419268054107	0,184440697676891	0,811805707117858	0,24715965202589	0,0187342753405397	0,288523437873015	0,323103342428733	0,999944286841132	0,999559715005898	0,0598086704151208	0,488755850348982	0,999960497531536
8	142	6459	GGACCTAAATAACCCTACTGTATTTCGAGATCTTTCTAAACCAATTGGAGTAGTTAATGA	A_55_P1987409	Nbeal1	NM_173444	ref|Mus musculus neurobeachin like 1 (Nbeal1), mRNA [NM_173444]	6,64773951164051	0,0257804816518554	-0,0101271349895828	0,255227554329722	0,219319937688284	0,0359076166414383	0,0898298245890273	0,0898298245890273	0,0898298245890273	0,0898298245890273	0,127038556239399	0,785465813738049	0,914794489665106	0,0114222661138503	0,0272735537710427	0,788628824544683	0,999944286841132	0,999559715005898	0,0409738720402999	0,0964372939415155	0,999960497531536
8	143	863	CTGACAGAATACGATTACAGCAGGACTACAAATGTACCATTAAAGGAGGCTATTTCCTGA	A_52_P172145	Pdf	NM_026513	ref|Mus musculus peptide deformylase (mitochondrial) (Pdf), mRNA [NM_026513]	8,97037457529333	-0,153423010341628	0,0599358072728666	-0,248845280669023	-0,0354864630545286	-0,213358817614495	0,151131758504335	0,151131758504335	0,151131758504335	0,151131758504335	0,213732582582125	0,290194464594288	0,676635970255683	0,091720140658129	0,804751151207104	0,298131362900172	0,999944286841132	0,999559715005898	0,197378906219366	0,898301339971872	0,999960497531536
8	146	4893	CTGATATCTGAGCATTGTCTGGGACACGAGGGAAAGAAGAATAAAGCTGAAACCCCTTGA	A_52_P322141	Ccdc88b	NM_001081291	ref|Mus musculus coiled-coil domain containing 88B (Ccdc88b), mRNA [NM_001081291]	6,88935602275342	-0,111669802826096	0,198924643200757	-0,220831763156181	0,0897626828706715	-0,310594446026853	0,16868318472476	0,16868318472476	0,16868318472476	0,16868318472476	0,238554047582042	0,48215483488438	0,215267631639104	0,170375470938374	0,571444769373976	0,17264173550211	0,999944286841132	0,999559715005898	0,31111890650887	0,740522584017557	0,999960497531536
8	149	65	CGCTGCCACTCTGCTGCCAAACTGGAAGGTTAATGCATACGCAGGACCCAACATTGTAAC	A_66_P129593	Cldn20	NM_001101560	ref|Mus musculus claudin 20 (Cldn20), mRNA [NM_001101560]	5,0567952137203	0,0692092005286886	-0,0178259494262036	0,24473245938305	0,157697309428158	0,0870351499548923	0,110933542907871	0,110933542907871	0,110933542907871	0,110933542907871	0,156883720902409	0,534015959189921	0,872293654742612	0,034714691399332	0,162915312401549	0,579961837443719	0,999944286841132	0,999559715005898	0,0953940013247171	0,336944598701629	0,999960497531536
8	150	4010	CTGACTCTTTAATTAGTCTGGGAGCTGAACAGGAATGTGTGTGTGTGTGTGTGTGTGTGT	A_55_P2503980	Igsf9	NM_033608	ref|Mus musculus immunoglobulin superfamily, member 9 (Igsf9), transcript variant 1, mRNA [NM_033608]	13,7654697132708	0,235568359232753	-0,0189979725748195	1,28989876298138	1,03533243117381	0,254566331807572	0,139650053936141	0,139650053936141	0,139650053936141	0,139650053936141	0,197495000262625	0,087637692543131	0,887275526609757	3,95969951288779e-10	2,89467313334543e-08	0,18667878380611	0,991803296830001	0,999559715005898	3,39125418858573e-08	1,75490849940517e-06	0,999960497531536
8	151	2012	GAGTAGGTTCTGCTGTCAAGACCTTTAGCTCGTGACATTTTATATGCATTTTTTAGTTTG	A_52_P195772	Rbmx	NR_029425	ref|Mus musculus RNA binding motif protein, X chromosome (Rbmx), transcript variant 2, non-coding RNA [NR_029425]	7,1582434449587	-0,105482807297671	0,0409358653856211	0,130044035442578	0,276462708125869	-0,146418672683292	0,0807576106268668	0,0807576106268668	0,0807576106268668	0,0807576106268668	0,114208508213361	0,236949101401305	0,642399961773862	0,14762675354542	0,00386137901650404	0,245492983249506	0,999944286841132	0,999559715005898	0,279887504007887	0,0222562356988793	0,999960497531536
8	153	226	TTTCTACTTAAACTCTGGCTTGCCCCTCTTGAGTCTACGACAGACTATGTAATAGGCCAC	A_55_P2175494	Gm20492	XR_380932	ref|PREDICTED: Mus musculus predicted gene 20492 (Gm20492), ncRNA [XR_380932]	7,35204328804871	0,103388453407879	-0,0784016266864409	0,602652839110243	0,420862759015923	0,18179008009432	0,0995586996067217	0,0995586996067217	0,0995586996067217	0,0995586996067217	0,140797263236055	0,315634645025789	0,444789205669621	2,73508376488619e-06	0,00030508083844159	0,214578784959003	0,999944286841132	0,999559715005898	4,9481498497985e-05	0,00308439844267791	0,999960497531536
8	163	1199	GGGTTCTGGTCTTATCTCTGGCCTTGATTAGCACTAAAGCCTTCAGAAAGTTGTTTCTCC	A_55_P2114074	Acrbp	NM_001127340	ref|Mus musculus proacrosin binding protein (Acrbp), transcript variant 2, mRNA [NM_001127340]	8,24623088482821	0,286233050972214	-0,0344221383336869	0,610054822340246	0,289399633034344	0,320655189305901	0,116322436796762	0,116322436796762	0,116322436796762	0,116322436796762	0,164504767726269	0,0186461592324213	0,765155020335729	1,35190538996354e-05	0,0175067191436043	0,0574215430886717	0,911131697303316	0,999559715005898	0,000184873408010317	0,0699143688889926	0,999960497531536
8	164	2107	GAGGAGGCGGCTGCACCCACGAGCAATAAAATTGATCCCAGGGTTTTCTTGGTTCTTTTG	A_55_P2085641	Lmbr1l	NM_029098	ref|Mus musculus limb region 1 like (Lmbr1l), mRNA [NM_029098]	10,3086944243814	0,209530645357608	0,0754332472838062	0,7826729108458	0,648575512771998	0,134097398073802	0,116919435728122	0,116919435728122	0,116919435728122	0,116919435728122	0,16534905171172	0,0787783043325584	0,515822674635029	3,01243605719331e-07	5,94866565148939e-06	0,415147340739512	0,991803296830001	0,999559715005898	7,93839288799432e-06	0,000131150408311426	0,999960497531536
9	10	2226	ATGTATCTTCAAGCTGCTATTGTCCGCATCATGAAAGCACGAAAAGTGCTTCGGCACAAC	A_55_P2121081	Cul2	NM_029402	ref|Mus musculus cullin 2 (Cul2), mRNA [NM_029402]	7,82691309570686	-0,0596582230576947	0,0685213919340359	-0,173466668353752	-0,0452870533620215	-0,128179614991731	0,105302556232907	0,105302556232907	0,105302556232907	0,105302556232907	0,148920303177132	0,576380492442872	0,52148557880587	0,112001302004329	0,671093631723304	0,39787247463571	0,999944286841132	0,999559715005898	0,22884132060389	0,812371701244832	0,999960497531536
9	13	2457	CACGGTCACCTTGATGTTCATGAGACCCTCCTATGATCAGTGAATAAAACCATCAAAACT	A_55_P1997275	Xpnpep1	NM_133216	ref|Mus musculus X-prolyl aminopeptidase (aminopeptidase P) 1, soluble (Xpnpep1), mRNA [NM_133216]	10,356825474997	-0,0651096740242423	-0,0560654253728448	-0,336201269114818	-0,327157020463421	-0,00904424865139752	0,103955585014703	0,103955585014703	0,103955585014703	0,103955585014703	0,147015398212222	0,538301052727042	0,595827939102724	0,0034349969050858	0,00425485292640056	0,951623885792801	0,999944286841132	0,999559715005898	0,0159962621646562	0,0240672999674745	0,999960497531536
9	17	3150	AATCCTTCTAAATGGGAAAGCCCTCTTCCTATGTGCAGTCATCCACATGCTCCACAGATA	A_55_P2716281	Ptprc	ENSMUST00000185570	ens|protein tyrosine phosphatase, receptor type, C [Source:MGI Symbol;Acc:MGI:97810] [ENSMUST00000185570]	6,07435570701089	-0,0376109014440189	0,143626625423307	-0,215630111342836	-0,0343925844755102	-0,181237526867326	0,0999005342438006	0,0999005342438006	0,0999005342438006	0,0999005342438006	0,141280690415901	0,713436012438204	0,168140050588942	0,0429522446326631	0,736951335071277	0,217080984323303	0,999944286841132	0,999559715005898	0,111787954497846	0,855084152733852	0,999960497531536
9	20	215	TCACTACAGTGGCAATAAAATTGAACTGGGCACAGTGTGTGGAAAATACTACAGAGCATG	A_52_P543471	ENSMUST00000119630	ENSMUST00000119630	ens|ribosomal protein L30, pseudogene 11 [Source:MGI Symbol;Acc:MGI:3642364] [ENSMUST00000119630]	12,181175305688	-0,0433200295369538	-0,0407811540875933	-0,0823911458682201	-0,0798522704188596	-0,00253887544936049	0,0572581952158888	0,0572581952158888	0,0572581952158888	0,0572581952158888	0,0809753162313162	0,548903296442835	0,572413837252462	0,258577873797111	0,27318186690222	0,980112428699693	0,999944286841132	0,999559715005898	0,416356164024984	0,472182052309654	0,999960497531536
9	23	417	CTCCTTTGTCCGGCTCGGAACCTTGGTTTGCACACTCAGGAGTTTCCCTACACACCTGTG	A_51_P419286	Batf3	NM_030060	ref|Mus musculus basic leucine zipper transcription factor, ATF-like 3 (Batf3), mRNA [NM_030060]	6,07677466958756	-0,0891893686009748	0,236531620732394	-0,157131897545607	0,168589091787761	-0,325720989333369	0,147284501350571	0,147284501350571	0,147284501350571	0,147284501350571	0,208291739337337	0,526544366710157	0,100638940572333	0,268426173864416	0,235908591052777	0,109428678512853	0,999944286841132	0,999559715005898	0,427424813290689	0,429788877174695	0,999960497531536
9	24	975	ACTATAATCACTACTTTCCCCTTGAGTCTGGGTAATAAACTGGGGCTTGATTTGGGCTTT	A_55_P2024841	Gstt1	NM_008185	ref|Mus musculus glutathione S-transferase, theta 1 (Gstt1), mRNA [NM_008185]	14,1121432543494	0,0536565012123269	0,283965288732228	-0,293453026171575	-0,0631442386516738	-0,230308787519901	0,16650747223992	0,16650747223992	0,16650747223992	0,16650747223992	0,235477125478157	0,731658453524429	0,0780837233245605	0,0691892414048849	0,68667017155648	0,302468346954827	0,999944286841132	0,999559715005898	0,16006975927099	0,822859784264026	0,999960497531536
9	25	7986	AACTGAGCTGTCAATCTTTCCATGGCTTTGTTATTGGTGGCACAGAGACCTTCTCCTCTT	A_52_P69558	Gm8221	NR_033577	ref|Mus musculus predicted gene 8221 (Gm8221), non-coding RNA [NR_033577]	9,22723643822332	0,0101998678197059	0,45368204935119	-0,633259345408323	-0,189777163876839	-0,443482181531484	0,264284991643094	0,251985852430774	0,251985852430774	0,264284991643094	0,365162192228404	0,966026019178064	0,055714138595698	0,00969563341213776	0,430999579045947	0,187940936090443	0,99995530508174	0,999559715005898	0,0359929175334444	0,625943787797529	0,999960497531536
9	26	1016	GGACTTGTTTCAATTTCAACTTCACAAGGATCCCTTTCTAATCACTCCTTTCTTCCCTGA	A_55_P2840596	LOC102638002	XR_877805	ref|PREDICTED: Mus musculus uncharacterized LOC102638002 (LOC102638002), ncRNA [XR_877805]	5,41188664104913	-0,248135894755228	0,0982616034826034	-0,451372420552535	-0,104974922314704	-0,346397498237831	0,203121796035562	0,203121796035562	0,203121796035562	0,203121796035562	0,287257598767073	0,192613725010817	0,600806255369596	0,0221666275913985	0,576312815989504	0,198219221800216	0,999944286841132	0,999559715005898	0,068087420797451	0,743477755808214	0,999960497531536
9	28	792	AACTGACCTCTGACCCCGGTGACATCATAACCTCCACTCACAAGGAGCCATCATGGGCAG	A_55_P2136732	Cd99	NM_025584	ref|Mus musculus CD99 antigen (Cd99), mRNA [NM_025584]	11,1297637669826	-0,101850343121928	0,0405705045169835	-0,0543217942867624	0,0880990533521491	-0,142420847638911	0,0834213083574452	0,0834213083574452	0,0834213083574452	0,0834213083574452	0,117975545670007	0,263154856329597	0,652455326515524	0,547137269636751	0,331622119849507	0,268423611798877	0,999944286841132	0,999559715005898	0,692532565106515	0,532560530350301	0,999960497531536
9	30	1475	CTTCTCAGTGCCCAATGGACAGCCCAGGCCTAGAAACCTTGGTGTCTTTCCTTTTCCGGT	A_51_P111192	Cyp2d10	NM_010005	ref|Mus musculus cytochrome P450, family 2, subfamily d, polypeptide 10 (Cyp2d10), mRNA [NM_010005]	15,8681019000224	0,029851116701348	0,0471891348903686	0,0285806102247612	0,0459186284137818	-0,0173380181890206	0,0837049996400128	0,0837049996400128	0,0837049996400128	0,0837049996400128	0,118376745729341	0,740717160328336	0,601489051465419	0,751358673948875	0,611263192104705	0,891802869370563	0,999944286841132	0,999559715005898	0,844389751717537	0,770984307382967	0,999960497531536
9	31	788	AAGTTCCCAATACAGACTGCAGTCTACCTACCAAAGTCTTCTGGATTGCTGGAATTATAA	A_55_P2042879	Mbtd1	NM_134012	ref|Mus musculus mbt domain containing 1 (Mbtd1), mRNA [NM_134012]	5,37263592652701	-0,0733262131146342	-0,0218256376643229	0,0362565212819659	0,0877570967322772	-0,0515005754503113	0,205975710347829	0,205975710347829	0,205975710347829	0,205975710347829	0,291293643093332	0,699557494382461	0,908427715576718	0,848502329451442	0,644384429823484	0,847842866917648	0,999944286841132	0,999559715005898	0,90966721651934	0,794179066893285	0,999960497531536
9	32	1574	GATGCAGTCATAACTGGAGCGTGATTTTCCCTTGAGGAGTTCTGCTGAGTTCTTCAGAAA	A_51_P482051	Cyp3a16	NM_007820	ref|Mus musculus cytochrome P450, family 3, subfamily a, polypeptide 16 (Cyp3a16), mRNA [NM_007820]	11,7337078416042	-0,149269333922016	0,170184820009663	0,214000876320064	0,533455030251742	-0,319454153931678	0,203286684303628	0,203286684303628	0,203286684303628	0,203286684303628	0,287490785992049	0,42864658618236	0,367708949233607	0,259507458887169	0,00799479099007312	0,234625311920995	0,999944286841132	0,999559715005898	0,417339904784706	0,0388063233507255	0,999960497531536
9	33	2281	AACAAACGAATTTTTGTTCATTTCTATTCCAAATCTATGGTCTGGCTTACTAGCAGAGTC	A_52_P859659	AK051538	AK051538	gb|Mus musculus 12 days embryo spinal ganglion cDNA, RIKEN full-length enriched library, clone:D130055E11 product:unclassifiable, full insert sequence. [AK051538]	5,63124286671321	-0,0121335260525246	-0,0763821782592551	0,247262870759762	0,183014218553032	0,0642486522067305	0,202866654875581	0,202866654875581	0,202866654875581	0,202866654875581	0,286896774678309	0,948287534737639	0,683539580672415	0,193630816863869	0,332391248562008	0,808229669581179	0,999944286841132	0,999559715005898	0,3403729397684	0,533218860108388	0,999960497531536
9	34	1037	TCAAACGGCAGAAGCTGCCTAGAAGTGTTATATTGTGAAATTATTGGGGGATGTGTGTGT	A_51_P178592	Mrpl1	NM_053158	ref|Mus musculus mitochondrial ribosomal protein L1 (Mrpl1), transcript variant 1, mRNA [NM_053158]	9,50988301844063	-0,0317599369952912	0,0802049856230589	-0,19909109526116	-0,0871261726428099	-0,11196492261835	0,116870883822157	0,116870883822157	0,116870883822157	0,116870883822157	0,165280388947824	0,783614226657877	0,489715917568386	0,0938321175185161	0,453410060594562	0,495278056696492	0,999944286841132	0,999559715005898	0,200583040976981	0,645562027838012	0,999960497531536
9	35	185	ATCCTGCAGGACGGCCGTATCTTCATCGGGACCTTCAAAGCCTTTGACAAGCACATGAAC	A_51_P189497	Snrpb	NM_009225	ref|Mus musculus small nuclear ribonucleoprotein B (Snrpb), mRNA [NM_009225]	9,0690548740648	-0,0901405783164702	-0,148264212002827	0,0114983926677485	-0,0466252410186083	0,0581236336863569	0,0887103708858976	0,0887103708858976	0,0887103708858976	0,0887103708858976	0,125455409629984	0,340902898125038	0,122650749599777	0,902457878223974	0,620009867177211	0,661887610461596	0,999944286841132	0,999559715005898	0,942671217166871	0,776894896170798	0,999960497531536
9	37	204	AAGGGAGCCGGATGGATGGGTAAGGGTCACGGGGCCCTCAACACTAATAAAGAATGGACT	A_66_P138645	Mir142hg	AK020764	gb|Mus musculus 0 day neonate thymus cDNA, RIKEN full-length enriched library, clone:A430104N18 product:unclassifiable, full insert sequence. [AK020764]	6,75667577342279	-0,23013359541453	0,185663450222346	-0,305537130744922	0,110259914891955	-0,415797045636877	0,114316476070908	0,114316476070908	0,114316476070908	0,114316476070908	0,161667910862177	0,0509743250994718	0,110793890453983	0,0115788496519018	0,335894178895815	0,0146894537227832	0,991803296830001	0,999559715005898	0,0414077143399985	0,536123896881629	0,999960497531536
9	40	2561	GTTCTTCAACATCTATGACCTTTTTATGGCTTTCAGCACTCTCAGAGTTAATAGAGACTG	A_51_P341736	Mmp2	NM_008610	ref|Mus musculus matrix metallopeptidase 2 (Mmp2), mRNA [NM_008610]	5,28262909276396	-0,247067085946759	-0,0150141528197603	-0,484804915063349	-0,25275198193635	-0,232052933126999	0,218894639455924	0,218894639455924	0,218894639455924	0,218894639455924	0,309563767849337	0,225214764950874	0,9403964458433	0,0219435771212806	0,215024433523919	0,416832036385031	0,999944286841132	0,999559715005898	0,0675834859679274	0,404254407105652	0,999960497531536
9	42	3049	TATCTCGGTGGATATGTGATTGCCTAATACATGTGAGGCCCTGAGTTCAACCACAAGGTA	A_51_P335569	Slco1a4	NM_030687	ref|Mus musculus solute carrier organic anion transporter family, member 1a4 (Slco1a4), mRNA [NM_030687]	9,27035531823239	0,211947494139714	-0,441764330701638	1,12435489469705	0,470643069855702	0,653711824841352	0,265523876816329	0,265523876816329	0,265523876816329	0,265523876816329	0,375507467727535	0,382775011768131	0,0756601518892657	7,28344242814263e-05	0,0594236324341865	0,063797821194335	0,999944286841132	0,999559715005898	0,000721352354048922	0,168437348284067	0,999960497531536
9	43	6296	GTTCAGAGATGACTTAATAAAAAGAAACTGTGCCCTCAGTTGCCCCAGCACAACTACAAA	A_55_P2095019	Ubash3b	ENSMUST00000044155	ens|ubiquitin associated and SH3 domain containing, B [Source:MGI Symbol;Acc:MGI:1920078] [ENSMUST00000044155]	5,31822753709125	-0,22542693080893	-0,0985411204559314	-0,229661316899797	-0,102775506546799	-0,126885810352999	0,192272800009426	0,192272800009426	0,192272800009426	0,192272800009426	0,27191480144878	0,212454735118718	0,581087369504934	0,204246455071165	0,565049141187536	0,615197912734353	0,999944286841132	0,999559715005898	0,353329708460428	0,735695468580234	0,999960497531536
9	45	450	ATCTCAGTGCAATGGATCAGTTGGAGAATCTTAACCAAGTGGCACAAAATATCCACGGTG	A_52_P348214	Bcl2l11	NM_001284410	ref|Mus musculus BCL2-like 11 (apoptosis facilitator) (Bcl2l11), transcript variant 4, mRNA [NM_001284410]	5,15142026893698	-0,0354510747492256	-0,0801724484843689	0,0334654321340384	-0,0112559416011049	0,0447213737351433	0,204762732266385	0,204762732266385	0,204762732266385	0,204762732266385	0,289578233039692	0,851022551503103	0,671465198540114	0,859272000624717	0,952433875355611	0,86694196098276	0,999944286841132	0,999559715005898	0,91618878451351	0,977266937384889	0,999960497531536
9	46	479	AAAGCATAGCAGAGCAACGTGGAACACAAGGTCGGAACTTTTTCTGGTGTGTACAAGAAG	A_55_P2083566	ENSMUST00000119317	ENSMUST00000119317	ens|predicted gene 8019 [Source:MGI Symbol;Acc:MGI:3645628] [ENSMUST00000119317]	12,207857071663	-0,048845775794959	-0,0164202748038953	-0,126486163814851	-0,0940606628237877	-0,0324255009910637	0,0867844630500714	0,0867844630500714	0,0867844630500714	0,0867844630500714	0,122731764648678	0,597973113777879	0,858962154275863	0,178622868947326	0,3134142641647	0,804095379924699	0,999944286841132	0,999559715005898	0,321802972029497	0,514213513141851	0,999960497531536
9	48	1971	TATGGTGAGAAAAGTCTCCAAAAAGTTGGCCGTAGATGTTTTTCCTCATTTTCCACAGTC	A_52_P405206	Tm7sf3	NM_026281	ref|Mus musculus transmembrane 7 superfamily member 3 (Tm7sf3), mRNA [NM_026281]	11,6401175849633	-0,105459652792563	-0,020260338765052	-0,195730599381756	-0,110531285354245	-0,0851993140275109	0,0749359749862802	0,0749359749862802	0,0749359749862802	0,0749359749862802	0,105975472135249	0,215242065182194	0,809108777019548	0,0262172816396409	0,194632952944988	0,474518453045944	0,999944286841132	0,999559715005898	0,0774432879386297	0,378541897928745	0,999960497531536
9	49	1441	AATACTACGCTCTTCTGCTTGTAATGTTGGTAAGTACCAGAAGGAACCAATAGCTACCAT	A_52_P617386	4632427E13Rik	AK145781	gb|Mus musculus blastocyst blastocyst cDNA, RIKEN full-length enriched library, clone:I1C0042P09 product:hypothetical protein, full insert sequence. [AK145781]	8,368289268117	-0,164659323540263	-0,151593735936272	0,17133116038946	0,184396747993452	-0,0130655876039913	0,142078816339534	0,142078816339534	0,142078816339534	0,142078816339534	0,200929788993285	0,232504298310255	0,270677490457004	0,214641216656184	0,182721879521826	0,945838308885946	0,999944286841132	0,999559715005898	0,365803173051208	0,363255066044394	0,999960497531536
9	50	2645	CAAAATCTGTCTTCATTGGTAAATGCCCAAGGACCAGCGGTGGGAGGATTATCTATCAGT	A_51_P440807	Crat	NM_007760	ref|Mus musculus carnitine acetyltransferase (Crat), mRNA [NM_007760]	11,09828223688	0,0155250115014169	-0,0424381919708026	1,70905019004804	1,65108698657582	0,0579632034722195	0,237940602376343	0,237940602376343	0,237940602376343	0,237940602376343	0,336498826919848	0,943013135145048	0,845127683061635	2,06078707595242e-08	3,89537320269761e-08	0,850359223954056	0,999944286841132	0,999559715005898	8,69925615426929e-07	2,22410827669408e-06	0,999960497531536
9	56	2983	AACTGGAATATATAGTCATCTCCCTGGCAATAGGAGACGGCAGAATACCTGAGAGGAACA	A_51_P195215	Fam149a	NM_153535	ref|Mus musculus family with sequence similarity 149, member A (Fam149a), mRNA [NM_153535]	8,29904944308696	0,0220392462781582	0,163411414610295	-0,785245458145692	-0,643873289813556	-0,141372168332136	0,161409551107786	0,161409551107786	0,161409551107786	0,161409551107786	0,228267576273185	0,884754643597391	0,287766447602853	1,9248068101517e-05	0,000228069695116332	0,512590274933034	0,999944286841132	0,999559715005898	0,000246916767998385	0,00243380603961802	0,999960497531536
9	58	1159	ACCATGAGGCCGGAGGGAGAGAAGCTGGCTGCCTCCACCTTGAAAGTGAAAGCTTCAAAG	A_55_P2933229	Csrp2bp	NM_181417	ref|Mus musculus cysteine and glycine-rich protein 2 binding protein (Csrp2bp), transcript variant 1, mRNA [NM_181417]	5,58792858275058	0,104481291472553	-0,0924531946932579	0,0796056176281299	-0,117328868537681	0,196934486165811	0,168927124262184	0,168927124262184	0,168927124262184	0,168927124262184	0,238899030184266	0,511085897814917	0,560547863219286	0,615965133227663	0,461034188152242	0,382657561209927	0,999944286841132	0,999559715005898	0,746916498063879	0,651998105933443	0,999960497531536
9	59	4753	AGTGCAAAGCTGGATGCAATCTTTTAAATATCCTTTGTCCATGTTTTAGTACAGAACCTT	A_51_P119986	Kif16b	NM_001081133	ref|Mus musculus kinesin family member 16B (Kif16b), mRNA [NM_001081133]	6,01484073756377	-0,035986794403212	0,0487128206656511	-0,108325327388146	-0,0236257123192827	-0,084699615068863	0,151779337177952	0,151779337177952	0,151779337177952	0,151779337177952	0,214648397125059	0,80278043500809	0,735440144691328	0,45438817341215	0,869714771681473	0,677993307211941	0,999944286841132	0,999559715005898	0,612035274427852	0,934797637481163	0,999960497531536
9	61	899	CGTTCTCGTTTCCTTCCAAACTGGCGGCCCATCGTCTGTGCCACGACCCCCCAACTGCGC	A_66_P125425	Zfp575	NM_001033205	ref|Mus musculus zinc finger protein 575 (Zfp575), mRNA [NM_001033205]	5,98906044570021	-0,168503858764572	-0,117522560629969	0,0115036622097762	0,0624849603443787	-0,0509812981346025	0,137034378787011	0,137034378787011	0,137034378787011	0,137034378787011	0,193795876991963	0,208326128508402	0,37643442414356	0,930481193351675	0,636313691025813	0,784696383105075	0,999944286841132	0,999559715005898	0,958908918661828	0,788716695062111	0,999960497531536
9	66	3536	GTGTATGTGATATTTTAATCCACCCTTTTTGCACTTAACCCAGAAATTACAAAGGATGTG	A_52_P587948	Zfp11	NM_172462	ref|Mus musculus zinc finger protein 11 (Zfp11), mRNA [NM_172462]	5,88830634726113	-0,0167395013585718	-0,0306343429760467	-0,118877009349769	-0,132771850967244	0,0138948416174749	0,149383992537385	0,149383992537385	0,149383992537385	0,149383992537385	0,21126086824781	0,906184254513324	0,829292383026633	0,405753647681026	0,35391192908211	0,944847055148205	0,999944286841132	0,999559715005898	0,566850170946029	0,553788862379932	0,999960497531536
9	67	2558	ATTGCATTGGGTATTATAAGTAATCTAAGGGCCTGGGCTATCGGGCAGTTGGCAGAGTAT	A_55_P2935076	Dpp3	AK041330	gb|Mus musculus 3 days neonate thymus cDNA, RIKEN full-length enriched library, clone:A630002D19 product:similar to DIPEPTIDYLPEPTIDASE III [Homo sapiens], full insert sequence. [AK041330]	5,6963680720704	-0,154788431028474	0,0276406126736646	-0,288428885951598	-0,105999842249459	-0,182429043702139	0,13086403164561	0,13086403164561	0,13086403164561	0,13086403164561	0,185069688380044	0,228893039232327	0,827551173209894	0,0299997317196629	0,406447440860576	0,313917497151047	0,999944286841132	0,999559715005898	0,0854973156229856	0,603069691111969	0,999960497531536
9	68	232	TTCTGCTGTAAATGCTGTAACAATTCCCAGTGTGGTATCTGTTGCAAAACATAGCCTAGA	A_52_P669922	Hamp	NM_032541	ref|Mus musculus hepcidin antimicrobial peptide (Hamp), mRNA [NM_032541]	15,5537926831867	-0,047805262463303	0,0957055254942727	-0,222485281821918	-0,078974493864342	-0,143510787957576	0,116402243951946	0,116402243951946	0,116402243951946	0,116402243951946	0,164617632087504	0,678658500190284	0,409219429938772	0,06206383960386	0,494959960708952	0,381943495474356	0,999944286841132	0,999559715005898	0,147309278562333	0,679886141474524	0,999960497531536
9	72	2655	GAGTGGCTTCCTGGACTTGAGAGCATATTTATGTGTCTGCCACTCCCCAGGGTGGGGCTT	A_51_P127464	Ppp1r37	NM_199149	ref|Mus musculus protein phosphatase 1, regulatory subunit 37 (Ppp1r37), mRNA [NM_199149]	8,87472418714813	-0,105410788394805	0,106138856100545	-0,0403200560707297	0,17122958842462	-0,211549644495349	0,0835518425234058	0,0835518425234058	0,0835518425234058	0,0835518425234058	0,118160148857862	0,247724309658485	0,244557526566938	0,654793945880411	0,0658070079679326	0,105339580831639	0,999944286841132	0,999559715005898	0,776528893479073	0,181113303111662	0,999960497531536
9	75	2173	ACGAAGTGAGGTCTAATGAAGTGACGTGGCTGTTCTGATCCTCAGACGGGGCCTACCACA	A_51_P208121	Klhl25	NM_182782	ref|Mus musculus kelch-like 25 (Klhl25), transcript variant 3, mRNA [NM_182782]	7,26913462087584	0,0174247351699615	-0,0340414609926887	0,00143686254818309	-0,050029333614467	0,0514661961626501	0,227196952548841	0,227196952548841	0,227196952548841	0,227196952548841	0,321305011624408	0,93321636757191	0,869982998151157	0,994486170026557	0,809957659698577	0,861098511172741	0,999944286841132	0,999559715005898	0,996537349031712	0,901523664964622	0,999960497531536
9	76	693	CTGTCAACACCGACCTCACCACCATTGACCTGGTGGCCTTCTTGGGCTACAAATATGTGG	A_55_P2113774	Yif1b	NM_029887	ref|Mus musculus Yip1 interacting factor homolog B (S. cerevisiae) (Yif1b), transcript variant 1, mRNA [NM_029887]	9,74850031289313	-0,116425120565443	-0,028195828181337	-0,446736529682013	-0,358507237297907	-0,0882292923841064	0,131688149906538	0,131688149906538	0,131688149906538	0,131688149906538	0,186235167601647	0,365016775961614	0,825054283176855	0,00154582109582639	0,00868035731560738	0,625411289128347	0,999944286841132	0,999559715005898	0,00854663469927106	0,0414859287838213	0,999960497531536
9	79	21	TACCATGATCACGAAGGTGGTTTTCCCAGGGCGAGGCTCACCCATTGCACTTTGGGGTGT	A_55_P1987290	Rnu1b6	NR_004413	ref|Mus musculus U1b6 small nuclear RNA (Rnu1b6), small nuclear RNA [NR_004413]	11,8544308918794	0,0824752783827929	0,0485372811853999	0,272993133376403	0,23905513617901	0,033937997197393	0,1035072311042	0,1035072311042	0,1035072311042	0,1035072311042	0,146381330031246	0,435198583647894	0,644783660588679	0,0143895245998545	0,0299267385879573	0,819415420613641	0,999944286841132	0,999559715005898	0,0489500301505682	0,103276815421517	0,999960497531536
9	83	1598	ATCTTCATCAAAGCTATTGTGGACCTAACAGGACTCTAGCCACCCCTGCTAAGAATAGCA	A_55_P2741180	Traf2	NM_001290413	ref|Mus musculus TNF receptor-associated factor 2 (Traf2), transcript variant 1, mRNA [NM_001290413]	7,16950901707822	-0,0873808864817383	0,0594175377118553	-0,369523998123334	-0,222725573929741	-0,146798424193594	0,0642062851119534	0,0642062851119534	0,0642062851119534	0,0642062851119534	0,0908013991949182	0,259252850080598	0,439957815933719	4,68000898199733e-05	0,00681876169294075	0,182374183115576	0,999944286841132	0,999559715005898	0,000504862817957007	0,0345018237449479	0,999960497531536
9	84	2865	CTTTAGATTCGTTTGCCTTATGGTCATAAACGCGATTTGCAAAAACAAGGAGCCTTAGTG	A_51_P199567	Med26	NM_027485	ref|Mus musculus mediator complex subunit 26 (Med26), mRNA [NM_027485]	7,7004393445582	-0,104736120827869	-0,194256170012595	0,218128568669676	0,128608519484949	0,0895200491847268	0,0840658484364649	0,0840658484364649	0,0840658484364649	0,0840658484364649	0,11888706299125	0,252611981364744	0,0393458028228845	0,0219923406888689	0,162742084319845	0,485765252969746	0,999944286841132	0,999559715005898	0,0676868619612148	0,336737744704242	0,999960497531536
9	87	791	GATCTACGCTAATGGGAAGAACTTGGGTGAATTCTGTGGAAAGCAAAGGCCTCCAGACCT	A_66_P123318	C1rb	NM_001113356	ref|Mus musculus complement component 1, r subcomponent B (C1rb), mRNA [NM_001113356]	8,10078197845945	-0,240328253131468	-0,148852472681081	-0,236485013456692	-0,145009233006305	-0,0914757804503878	0,189256177959449	0,189256177959449	0,189256177959449	0,189256177959449	0,267648653633149	0,178539694163236	0,399603142926307	0,185343454102995	0,411720031300137	0,71279692629631	0,999944286841132	0,999559715005898	0,329962899917271	0,608325737150731	0,999960497531536
9	90	1584	GCTCCTGCCCTTCCCCAACTATTTTGTGCTGTGTACATCACTGCTTTATATAAGTTATTT	A_55_P2155041	Ssbp2	NM_024272	ref|Mus musculus single-stranded DNA binding protein 2 (Ssbp2), transcript variant 2, mRNA [NM_024272]	8,70781416480186	-0,0355536736404165	0,0261553009404025	0,0884704523692452	0,150179426950064	-0,061708974580819	0,125899738452307	0,125899738452307	0,125899738452307	0,125899738452307	0,178049117618479	0,772370874916877	0,831414891578143	0,473505980438382	0,228001332567692	0,722680545468246	0,999944286841132	0,999559715005898	0,629417635225052	0,420106764078931	0,999960497531536
9	92	0	CGAGCTATAGAAAACCTGGTGCACAACAGTAGGTATCGAATAAATGCGTCGTATAAACGA	A_30_P01019086	chr7:16633756-16634410_F	chr7:16633756-16634410_F	lincRNA:chr7:16633756-16634410 forward strand	6,94214798198655	0,0925356501822092	0,159257915956664	-0,109953402391389	-0,0432311366169342	-0,0667222657744544	0,0813601051405792	0,0813601051405792	0,0813601051405792	0,0813601051405792	0,115060564125908	0,300340504206894	0,0805101936011664	0,22040864131697	0,625651168806567	0,594601142184272	0,999944286841132	0,999559715005898	0,372637728859903	0,781223362044325	0,999960497531536
9	94	2821	TGAGCTATCTCCCTTTATTTTTAAGGTCAGATATTATATCCTTTACTTGTGTTGGGCCCA	A_55_P2766239	Rbm3	NM_016809	ref|Mus musculus RNA binding motif protein 3 (Rbm3), transcript variant 1, mRNA [NM_016809]	6,51616633048215	-0,119989619088924	0,03081442968438	-0,548798730572536	-0,397994681799232	-0,150804048773304	0,126309676343223	0,126309676343223	0,126309676343223	0,126309676343223	0,178628857343541	0,334267918240842	0,802515109224011	0,000126689055008013	0,00308582748250289	0,389942903587041	0,999944286841132	0,999559715005898	0,00114676769609387	0,0187966967222074	0,999960497531536
9	95	857	GTAAACCGTCTGTGATCAGTCTGAAGTATGAATGAAAGTCGCACTGTCAATAAAGGCTTT	A_52_P174942	Nrp1	AK040447	gb|Mus musculus 0 day neonate thymus cDNA, RIKEN full-length enriched library, clone:A430096P05 product:neuropilin, full insert sequence. [AK040447]	5,51423708131317	-0,366167308607222	0,0468489224183886	-0,369022613695824	0,0439936173297868	-0,413016231025611	0,147378024631468	0,147378024631468	0,147378024631468	0,147378024631468	0,208424001229577	0,0140443238285669	0,738820308495358	0,0133922977955431	0,754177698741667	0,0455330120149285	0,870715491933028	0,999559715005898	0,0462624999309106	0,86645022725582	0,999960497531536
9	96	8149	ATGTGCAATATTTCTTACTGTGCCGAGAAGCCGCAATGACCGAGATTAAAGCTGTTTAAC	A_55_P1952950	Cic	NM_001302811	ref|Mus musculus capicua homolog (Drosophila) (Cic), transcript variant 4, mRNA [NM_001302811]	10,9488152184327	-0,103956185201138	-0,0559208577941241	0,0623025484984296	0,110337875905444	-0,048035327407014	0,0817928132248937	0,0817928132248937	0,0817928132248937	0,0817928132248937	0,115672505767294	0,247522952733362	0,530093679035209	0,48463510094633	0,220431603417314	0,702244885741927	0,999944286841132	0,999559715005898	0,639502939870957	0,410864458350589	0,999960497531536
9	105	3421	GAAATTTTACATCAATCACTGTGTTACTCTGTTGTTCTCTATGATTACCAATTAATGAAT	A_52_P589169	2010111I01Rik	NM_001289926	ref|Mus musculus RIKEN cDNA 2010111I01 gene (2010111I01Rik), transcript variant 2, mRNA [NM_001289926]	7,94763833820283	-0,0331952560477262	-0,00661030122724071	0,0585905957703767	0,0851755505908622	-0,0265849548204855	0,134741213582468	0,134741213582468	0,134741213582468	0,134741213582468	0,190552851658936	0,798549785674617	0,959441044931637	0,65280262023702	0,514037845841014	0,885030057438279	0,999944286841132	0,999559715005898	0,775095361900157	0,694911333010822	0,999960497531536
9	106	297	GCGTCCCTAAAGGATGAGGTTCTGAAAATCATGTCAGTGCAGAAGCAGACTCGGCTGGCC	A_52_P497503	ENSMUST00000118720	ENSMUST00000118720	ens|predicted gene 11599 [Source:MGI Symbol;Acc:MGI:3651840] [ENSMUST00000118720]	13,2936954972764	-0,00559306301258466	-0,0104855567527178	-0,192421977993035	-0,197314471733169	0,00489249374013312	0,0629602977448772	0,0629602977448772	0,0629602977448772	0,0629602977448772	0,0890393069618536	0,941082326643415	0,889811415146474	0,0163655013615375	0,0140850481809883	0,963535563213342	0,999944286841132	0,999559715005898	0,0541083059925302	0,059683883990515	0,999960497531536
9	107	586	GTGATGTTTCGGGAGCCTCGAAAAATCTATGAATGAAATAGAAGTGTTAACTATTATTGG	A_55_P2018274	NAP102468-1	NAP102468-1	Unknown	9,63841335611323	-0,181176569367599	0,010700492240483	-0,172582743206332	0,0192943184017498	-0,191877061608082	0,187299570096817	0,187299570096817	0,187299570096817	0,187299570096817	0,264881592257569	0,302340595221497	0,950916459420706	0,325390461553075	0,911629235019838	0,437791321661714	0,999944286841132	0,999559715005898	0,489487053040575	0,955692447289618	0,999960497531536
9	112	0	AGGGGCTGGCTTACTGTTGTCGCAGAGCCGTGTCCTGTGTCCTCATCACCTGGCTTTTAA	A_30_P01020547	chr2:167388900-167402475_F	chr2:167388900-167402475_F	lincRNA:chr2:167388900-167402475 forward strand	5,34875669378129	-0,013600139944459	-0,0926489307875107	0,113768789722543	0,0347199988794911	0,0790487908430517	0,0836646542957912	0,0836646542957912	0,0836646542957912	0,0836646542957912	0,118319688796364	0,88002530020369	0,308662153307366	0,213571712813795	0,700343996048645	0,536470025368329	0,999944286841132	0,999559715005898	0,364479110746382	0,831790060050184	0,999960497531536
9	114	95	CCCCTGCAAATGGAGTTTGTGACAGAGAGTGGTGAGCCTCCCTGTGGTAAGGGAACCCAA	A_66_P101053	AI450270	AI450270	gb|mt95f04.x1 Soares mouse 3NbMS Mus musculus cDNA clone IMAGE:637663 3'. [AI450270]	5,11178913444536	0,112864959645194	-0,209251060113755	0,301116522415121	-0,0209994973438281	0,322116019758949	0,0998155375322907	0,0998155375322907	0,0998155375322907	0,0998155375322907	0,141160486913726	0,2751208521753	0,0488564381389626	0,00627432104018635	0,837287885000735	0,0331680973206428	0,999944286841132	0,999559715005898	0,0256276570643258	0,91672707297193	0,999960497531536
9	119	746	AAAGTACCTCTACACCCTCCAGCTTTGCCTTGACAAAGAAATAAAAGTCCAAAGCAAGTC	A_55_P2100928	Ptgds	NM_008963	ref|Mus musculus prostaglandin D2 synthase (brain) (Ptgds), mRNA [NM_008963]	6,45252766521406	-0,789573531497233	-0,769576126782872	-1,15698966895686	-1,1369922642425	-0,0199974047143607	0,260989081271506	0,260989081271506	0,260989081271506	0,260989081271506	0,369094298365458	0,00240907222925791	0,00298133823436597	4,10987486540234e-05	5,1441119518032e-05	0,952444366931655	0,61222274976234	0,999559715005898	0,000454364775665767	0,00073545112607883	0,999960497531536
9	121	409	GAGTTATGTTGACGAATGTTCTATGGACGGACTTAGGACGAGAATTCAGAAAGACCCTGC	A_51_P462516	Senp7	NM_001003972	ref|Mus musculus SUMO1/sentrin specific peptidase 7 (Senp7), transcript variant 3, mRNA [NM_001003972]	5,8122456071888	-0,00154158340532717	-0,105166459454879	0,273461273511098	0,169836397461546	0,103624876049552	0,0826587763809842	0,0826587763809842	0,0826587763809842	0,0826587763809842	0,116897162607153	0,986234684771238	0,245449347536572	0,00473462743530889	0,0660365779153251	0,415222181651055	0,99995530508174	0,999559715005898	0,0205780708683944	0,181576805770262	0,999960497531536
9	122	875	GCACTGTAGAGGGAGATTAAGAGGTGATTGTGATTTGTCAAAATTGATGCATTAAAATGA	A_55_P2361547	2610201A13Rik	AK011855	gb|Mus musculus 10 days embryo whole body cDNA, RIKEN full-length enriched library, clone:2610201A13 product:unclassifiable, full insert sequence. [AK011855]	5,80751479639425	-0,00579013725101518	-0,0910630526306635	0,270638302081043	0,185365386701394	0,0852729153796483	0,128270937114485	0,128270937114485	0,128270937114485	0,128270937114485	0,181402498925612	0,962972679436602	0,46761993077031	0,0376454461976503	0,145538203406033	0,629556693345365	0,99995530508174	0,999559715005898	0,101332121270012	0,311969755370414	0,999960497531536
9	123	608	CTGGACAACGGAGAGCTATCAACCCCAGGCCCTCTGCTTCACTTCCAAGAACAAAGGAGC	A_51_P236738	Dlx6os2	NR_002839	ref|Mus musculus distal-less homeobox 6, opposite strand 2 (Dlx6os2), antisense RNA [NR_002839]	5,25389956503124	0,135132328419075	-0,019497197135407	0,142499777104033	-0,012129748450449	0,154629525554482	0,0931883048424515	0,0931883048424515	0,0931883048424515	0,0931883048424515	0,131788164562753	0,172119558270381	0,841023766225106	0,150717134850861	0,900666732313621	0,266265420281605	0,999944286841132	0,999559715005898	0,28417390349632	0,951040803122987	0,999960497531536
9	124	5944	CCAGGACAGTTTTGGAACTTGTATGCTCTCTAGCAACTTTGTGTGAATTTTTATACAAGC	A_52_P179178	Bend3	NM_199028	ref|Mus musculus BEN domain containing 3 (Bend3), mRNA [NM_199028]	7,77048441211253	-0,20384563826978	-0,100963421716522	0,233853753268296	0,336735969821554	-0,102882216553258	0,134031974740722	0,134031974740722	0,134031974740722	0,134031974740722	0,189549836469978	0,123837395841183	0,437964273578449	0,0795975176773942	0,0142601260352952	0,575163807080952	0,997738593797491	0,999559715005898	0,177273318041144	0,0602156807504935	0,999960497531536
9	125	417	ATTGTTCTCTAGGCCTTCTGTCCCTTCTTGTGTCATTAAGAAATTCAAGCTCGGGCTGGT	A_55_P2173452	AV459180	AV459180	gb|AV459180 Abe mouse ES cell Mus musculus cDNA clone 19990818EK07B11, mRNA sequence [AV459180]	5,26446204793138	0,120787752938047	-0,233206948972676	0,400221787907542	0,0462270859968195	0,353994701910723	0,104955978324457	0,104955978324457	0,104955978324457	0,104955978324457	0,148430167998584	0,261249619351328	0,0355728977979129	0,000778305434598901	0,663905968182101	0,0249558190221398	0,999944286841132	0,999559715005898	0,00496232391265026	0,807475256067087	0,999960497531536
9	127	1284	TTTGGAAGATGGAGAATGAGTTCTATGAGTTTGCTCTGGAGCAGTTCCAGTTCATCCGAG	A_55_P2740755	Hs2st1	NM_011828	ref|Mus musculus heparan sulfate 2-O-sulfotransferase 1 (Hs2st1), mRNA [NM_011828]	5,60237105618703	-0,04769977092998	0,0591524962889824	-0,0814318318703755	0,025420435348587	-0,106852267218962	0,0868507142446831	0,0868507142446831	0,0868507142446831	0,0868507142446831	0,122825457986621	0,606735361072745	0,523837074935311	0,381878629546077	0,783448186432017	0,416686715768308	0,999944286841132	0,999559715005898	0,544135810808975	0,885442582990734	0,999960497531536
9	135	3583	CTGGGAGAGGACCCAAGGGATGAGTTGGCTGTAAAGGAGGCTTCTCTCAGCCTGAGAGAA	A_51_P466490	Armc5	NM_146205	ref|Mus musculus armadillo repeat containing 5 (Armc5), mRNA [NM_146205]	8,0275333842877	0,000936697944791121	-0,042258774854913	-0,0194645290710138	-0,062660001870718	0,0431954727997041	0,0968355007728089	0,0968355007728089	0,0968355007728089	0,0968355007728089	0,136946078512097	0,992521201367864	0,672922810220356	0,845622395561552	0,532211195126271	0,760085125452944	0,99995530508174	0,999559715005898	0,907720083228227	0,709358307310909	0,999960497531536
9	137	3976	GTCCTGTGTGTCCTCTCCTCATTGTAACAGGTTTTACTCACAAATAAAAGTCTTTAAGCA	A_55_P1990336	Add1	NM_001102444	ref|Mus musculus adducin 1 (alpha) (Add1), transcript variant 3, mRNA [NM_001102444]	10,0993583726062	0,000105640446314226	0,145330259071848	-0,0451182396467438	0,10010637897879	-0,145224618625534	0,119880198963587	0,119880198963587	0,119880198963587	0,119880198963587	0,16953620323429	0,999285501476055	0,224682916197729	0,70252759614945	0,399408236782098	0,387527564422201	0,999988104988701	0,999559715005898	0,810755804470478	0,596934252198358	0,999960497531536
9	138	542	CCCATAGTATTGCAATCTTGCATTATGTTAAATTCCTTACAGATTCTCTAATGTTCTGTT	A_51_P217731	Polr3a	AK039440	gb|Mus musculus adult male spinal cord cDNA, RIKEN full-length enriched library, clone:A330043C08 product:hypothetical protein, full insert sequence. [AK039440]	6,24722304340427	-0,0861293032849249	0,035830164084552	-0,031997803591298	0,0899616637781788	-0,121959467369477	0,0806182792179393	0,0806182792179393	0,0806182792179393	0,0806182792179393	0,114011463845191	0,331484920507828	0,683937900147891	0,716102705633553	0,310822992668644	0,330884192701128	0,999944286841132	0,999559715005898	0,820082303914378	0,5114854777127	0,999960497531536
9	140	368	GGGCGGACAGTACATTTGAAGATGACTGTCTACAAAGAATTTTATTCTTCTGTCAACATG	A_52_P554382	X61497	X61497	gb|M.musculus I54 mRNA. [X61497]	5,80625295458284	-0,00971126835204039	-0,068890434724902	0,300882521215186	0,241703354842325	0,0591791663728616	0,130875774710777	0,130875774710777	0,130875774710777	0,130875774710777	0,185086295582067	0,938971454930945	0,588097480956244	0,0241312410213693	0,0653867927908075	0,741719422514923	0,999944286841132	0,999559715005898	0,0727613282929373	0,180326642921014	0,999960497531536
9	141	2053	GAGGAGGGCCTGCCCATGAGCTATGATGAAAAGCGACAACTTAGCCTTGACATCAACCGG	A_52_P652104	Brd3	NM_023336	ref|Mus musculus bromodomain containing 3 (Brd3), transcript variant 3, mRNA [NM_023336]	7,69041947302394	-0,0206106624097977	0,110536208284419	0,00203271685961148	0,133179587553828	-0,131146870694216	0,0867694164536956	0,0867694164536956	0,0867694164536956	0,0867694164536956	0,122710485548015	0,823512363136812	0,237843440404336	0,982442506486521	0,157452365294832	0,320093593131289	0,999944286841132	0,999559715005898	0,990374098005294	0,329440502156698	0,999960497531536
9	143	4023	GCTGTAGCTGGCAATGTGGCTCATATTCTGGATTTGAATCATGGAAAGGCCTTTTACTTT	A_55_P2526110	Ttc37	XM_006517236	ref|PREDICTED: Mus musculus tetratricopeptide repeat domain 37 (Ttc37), transcript variant X5, mRNA [XM_006517236]	5,39074262066968	0,0973690819158541	-0,0524632081065528	0,0855068462270179	-0,0643254437953891	0,149832290022407	0,116619630582598	0,116619630582598	0,116619630582598	0,116619630582598	0,16492506320885	0,401931197034086	0,649953226329899	0,460990036291257	0,578294759270722	0,362358797613587	0,999944286841132	0,999559715005898	0,618099992961948	0,745207092133148	0,999960497531536
9	146	465	ATGTACACAATCTTCTTACTCTTTTTACCCAAGATAGAAGAAGCAGAGAGCTCTTGGATA	A_52_P335478	Pole4	NM_025882	ref|Mus musculus polymerase (DNA-directed), epsilon 4 (p12 subunit) (Pole4), mRNA [NM_025882]	9,47658207303841	-0,12924100995266	-0,0955358147833909	0,277630550248555	0,311335745417823	-0,0337051951692686	0,190105536162882	0,190105536162882	0,190105536162882	0,190105536162882	0,268849827523756	0,465615716378002	0,588767621679219	0,123771912656946	0,0861437551955551	0,89242883347734	0,999944286841132	0,999559715005898	0,245677408862447	0,21793668647798	0,999960497531536
9	148	553	AGCTAGTCTCCCACGTCTGCTGATAGAGGGTAACAAAAGCAACAGAGGAACAATCTCTAA	A_65_P15809	EU234054	EU234054	gb|Mus musculus clone 65C LINE L1 L1 unspliced fusion gene protein mRNA, complete cds. [EU234054]	9,1896304955808	0,0640894223063562	-0,0661233421432463	0,495853649596961	0,365640885147359	0,130212764449603	0,177458925383691	0,177458925383691	0,177458925383691	0,177458925383691	0,25096481904177	0,698996732167905	0,689960342566266	0,00555009381502202	0,0345758142867423	0,579129667898891	0,999944286841132	0,999559715005898	0,0232630395916123	0,114329950941225	0,999960497531536
[truncated: 26,041 more rows]
