# Supplementary material for: Hepatic FGF21 is not required for fasting metabolism but guides protein appetite post energy depletion
Source: EMBO Rep. 2026 Apr 27;27(12):3189–213. doi: 10.1038/s44319-026-00790-9 (PMC13303862; doi:10.1038/s44319-026-00790-9)
Supplement: Supplementary file 5 — Source data Fig. 3 [file 44319_2026_790_MOESM5_ESM.zip › Figure 3/3F/correlation_ppara_fgf21.csv]

	GeneName	logFC_FGF21LWT_Fasted.FGF21LWT_Fed	logFC_FGF21LKO_Fasted.FGF21LKO_Fed	PPARa_sensitive
1	Myo9b	0,0753973925476057	0,0245439133741154	NO
2	Golga5	0,660725618453156	0,196454208712126	NO
3	Rhobtb2	0,191820747962286	0,144741828197087	NO
4	App	0,291148448385174	0,351082178715716	YES
5	2310057M21Rik	-0,0495705609841153	0,0281466325005031	NO
6	L1td1	0,245919072415909	0,122252138160377	NO
7	Fam102a	0,51995791611289	0,441247535433734	NO
8	Hcst	0,136057581619624	0,147374037519571	NO
9	Nudt3	0,156025203834155	-0,160632795270837	NO
10	Arl6ip4	0,211759336840784	0,0498124787267962	NO
11	Hist1h2ah	-0,17173607998032	-0,198417927657543	NO
12	Hpse	-0,187833750784693	-0,067066105876715	NO
13	Ythdc1	0,407571901344008	0,288711951176701	NO
14	Pum2	0,489619630139869	0,304427865541932	NO
15	Znhit2	-0,207488536060156	-0,142007923320723	NO
16	Zbtb42	-0,225386961621694	-0,197970528695373	YES
17	Itgb7	-0,193646144097922	0,109348874582797	NO
18	Raver1	0,220305359546774	0,118081454337982	NO
19	Fbxw11	0,0604599902185168	-0,0279519164479058	NO
20	Wars2	0,138965619851334	-0,132870237939043	NO
21	Rpgrip1l	-0,335242863616806	-0,384153409040351	NO
22	Timp2	-0,383896256663713	-0,128132841592312	NO
23	Pih1d1	0,131161308370308	0,152144626300579	NO
24	Serpine2	-0,299631833184069	-0,404446156784896	YES
25	Nfatc3	0,124618864533261	0,0853664863701393	NO
26	Irf1	-0,688810824779095	-0,667650240858624	YES
27	Olfr1008	-0,158894816531696	-0,273582596721248	NO
28	Parvb	-0,0501375907195944	-0,330041720671126	NO
29	Fstl4	0,0345817662055286	-0,173981196615173	NO
30	Gm13889	-0,41559020564724	-0,232380543140287	NO
31	Fcgr2b	-0,125362331337236	0,045160207450305	NO
32	Csf2rb	-0,18308258622876	0,0535958683547841	NO
33	Nars2	-0,0556230908297835	0,160096647656348	NO
34	E130308A19Rik	-0,0822213464225605	-0,0966572551247138	NO
35	Epb4.1l3	0,0928557486146779	0,102615390088005	NO
36	Gnb1	-0,0539631272701957	0,101387808061612	NO
37	Tuba1a	-0,797029802963143	-0,670791995943448	NO
38	Adal	-0,14925348767855	-0,144336237795228	NO
39	Map3k6	1,38335089765605	1,17222150016642	NO
40	Rcor3	-0,0381958837873375	0,109043865663085	NO
41	Sh3d21	0,509904394875397	0,622378558295376	NO
42	Rrp12	-0,486513059086702	-0,34196535438466	NO
43	Bola3	-0,0394323156215499	-0,0541723268568379	NO
44	Nxnl1	0,0811452319446913	-0,0207546180444851	NO
45	Commd8	0,21418796463661	0,297676008634065	NO
46	Cd300ld	0,0189836772903798	0,14583338340229	YES
47	2610318N02Rik	0,206700352839348	0,33813892430441	NO
48	Uba5	-0,814083904724312	-0,886907976283748	NO
49	Sec24d	0,157124677696476	-0,159449041835554	NO
50	Mlxip	0,335775763681298	0,356174345055415	NO
51	Maff	1,40062447007683	1,21033068569482	YES
52	Zfp36	1,07764501890875	0,69526590820224	NO
53	Ccz1	0,0798054462804298	0,156145861077487	NO
54	Mbd5	0,289202601654574	0,171227753162409	NO
55	Specc1	0,135797215641271	0,0113579483405655	NO
56	Hnmt	-0,468576240508108	-0,337422455026287	NO
57	Klf2	0,372939375146004	0,339447927645391	YES
58	Adss	0,153659578519084	0,0763957999195473	NO
59	Zfp750	0,541021790328061	0,362520681785276	NO
60	Prkch	-0,047343817107266	-0,116433171748886	NO
61	Asb3	0,0567722798170553	-0,135177243360407	NO
62	Phldb2	-0,15806874633788	0,0789002885821697	NO
63	Tmem126b	0,100300992167336	0,201095908857267	YES
64	Ctage5	0,516648632580525	0,606966132329415	NO
65	Wdr77	-0,412379954650527	-0,182357833327801	NO
66	Cmtm6	-0,945344750331129	-0,501550063086052	NO
67	Zdhhc18	-0,47934903588791	-0,358003060077762	NO
68	Chchd3	0,15602797590628	0,206193542781417	NO
69	Tpm2	0,152736136600806	0,666436522354618	NO
70	Pard6g	0,239028936223151	0,205691847730078	NO
71	Rps17	-0,0400214656975777	-0,00416459966887572	YES
72	Hps1	0,107260123896953	0,187184598063137	NO
73	Rps20	-0,0239769719247676	-0,05427775876929	YES
74	Rps18	-0,0911745624309592	-0,161689795008385	YES
75	Gimap9	-0,494565798245215	-0,445987695714953	NO
76	Gabrd	0,465863922318133	0,459304097258247	NO
77	Atp1b1	0,806147159395904	0,441950055197537	NO
78	Slc25a26	0,416876692147008	0,396683418837998	NO
79	Pax2	0,110199858990137	-0,100913659664821	YES
80	Tmem107	-0,50121631014724	-0,322488145477237	NO
81	Clk4	0,525879051232025	0,297324128432207	NO
82	Sf1	0,383861525872833	0,185098026497569	NO
83	Myh11	-0,236858661530453	-0,258648305102312	NO
84	Aamp	0,254782646167611	0,250990524897402	NO
85	Rnasek	-0,178575551531271	-0,0594719935517389	NO
86	Sparcl1	0,324227275171213	0,190533203780118	NO
87	Ptrf	-0,324383333576604	-0,217521544001778	NO
88	Rpl34	-0,0186792903546937	-0,105127502547949	YES
89	Mapkapk3	-0,314146593701734	0,0164571235305591	NO
90	Pigo	0,275870944592308	0,0263796741857778	NO
91	Sdhb	-0,21990196079501	-0,142509585412435	NO
92	Tmem260	-0,0738106865302148	-0,185646714945211	NO
93	Hdac7	0,460929316957509	0,507976001065437	NO
94	Atrnl1	0,316114947826934	0,298328572451723	NO
95	Nrxn2	0,143784200051933	0,0366498275488567	NO
96	Vangl1	-0,135424254938547	0,175081059716349	NO
97	Mfsd2b	-0,00332370001097004	0,100673961064029	NO
98	Otulin	0,0115324955208518	0,134732370174197	YES
99	Mlx	-0,544410658517295	-0,505850055603483	NO
100	Kcnh4	0,223341081166978	0,244307532151764	NO
101	Nme2	-0,402785829529401	-0,276174900389014	NO
102	Atp5g2	-0,0196118973920161	0,0372596385998349	NO
103	Hsd11b1	0,167414113087801	0,11415250803835	NO
104	Zfr	0,285234747846444	0,123383368954218	NO
105	Atp13a3	0,130022331111525	0,175541262521517	NO
106	Ube2r2	0,393028984282422	0,189009507594351	NO
107	Kctd3	0,453860952064612	0,301742377953777	NO
108	B3gnt2	0,257844304528804	0,130804340130172	NO
109	Cyp27a1	-0,158145553337077	-0,0281990305912814	NO
110	Hsp90b1	-0,724145215597378	-0,910221880685523	NO
111	Gusb	0,0520357044488797	0,10067623905389	NO
112	Cyc1	-0,0273057465240782	-0,0545743667441467	NO
113	Rala	0,0637556689377288	-0,164339909471359	NO
114	Fam199x	-0,159121626831759	0,0542276370137182	NO
115	2610301B20Rik	-0,513498168201727	-0,370295265381851	NO
116	Nt5c	-0,219762381296537	-0,254109645767267	NO
117	Gfm2	0,330367001064897	0,00308127290118865	YES
118	Lrch3	0,158537746489934	0,140870046750802	NO
119	Igf2r	0,126993561966083	0,158944005595226	NO
120	Hspa12a	-0,183303672233044	-0,262541584352205	NO
121	Zcchc10	-0,257421669822703	-0,0763392816429151	NO
122	Zfp81	-0,133876762775355	-0,383453103625736	NO
123	Slc4a1ap	-0,0691699170504538	0,0250459897077651	NO
124	Jmjd7	-0,0625435677480137	-0,0459373582884135	NO
125	Fam175a	-0,136666861377471	0,00646199793464763	NO
126	Egf	0,0285689631669008	0,0118510483006595	NO
127	Shisa5	-0,116948652976538	0,147289339591711	NO
128	Bri3	-0,0477451189760814	0,188538166293064	NO
129	Serpinb6b	0,318980691896869	0,738749084605134	NO
130	Srpk2	-0,124079757137883	0,0697623813269415	NO
131	Fbxw9	-0,75025559088111	-0,484573244027104	NO
132	Rpp38	-0,50113350584942	0,0275773088799571	NO
133	Pnpla8	0,706400125005961	0,646888608316219	NO
134	Pmpcb	0,042138840058092	0,284954563665211	NO
135	1700056E22Rik	0,230176149954008	0,249002477264263	NO
136	Mrps33	0,129346686791676	0,17643066732446	YES
137	Ndufb6	-0,176949009008842	0,119879014880656	YES
138	Gpc3	-0,0906705855853458	-0,104342093519858	NO
139	Tat	1,16608457218095	0,457362249436864	NO
140	Cenpl	-0,109451813554408	-0,21152889426096	NO
141	Hal	0,394171399421264	0,687004868788833	NO
142	Ankrd23	-0,00932828593578261	-0,0520139133278903	NO
143	Reck	-0,386284434480723	-0,516271769217279	NO
144	Ube4a	0,315490397748061	0,1814514746572	NO
145	Net1	0,305911794503015	0,324995176236207	NO
146	Snrpg	-0,270710069626036	-0,23940332374476	NO
147	Pald1	0,42404741161786	0,354963130634061	NO
148	Cfap36	0,135935058650674	-0,0701771735491503	NO
149	Fam118b	-0,504713145671523	-0,490593901343719	NO
150	Herc2	0,156929058184345	-0,112848301752415	NO
151	Wbscr16	-0,13766648763626	-0,0441840242410345	NO
152	Tmcc3	0,222015096993848	0,102156069224419	NO
153	Sharpin	-0,126675474584522	-0,0897798590431123	NO
154	Sult5a1	-0,410918571526317	-0,550350090193929	NO
155	Lamtor3	0,255980788328037	0,176927902518514	NO
156	Stox2	0,0894841886761757	0,0297298135937396	NO
157	Il4i1	0,346118905496907	0,821975645178052	NO
158	Slc36a1	-0,921243340820015	-0,658184756951699	NO
159	Cd79b	-0,401972232611463	-0,111912207727817	NO
160	Paxbp1	0,0464311831001716	-0,0976441592997066	NO
161	Evi2a	-0,217508576918723	-0,061406164216427	NO
162	Srsf6	0,0844222200927671	0,0330075806894072	NO
163	Mapk14	-0,0278196069918879	-0,227800189953074	NO
164	BC080695	-0,0287351807346754	-0,0767972627087827	NO
165	Stap2	0,0658689621556157	0,121764447155577	NO
166	Dgcr6	-0,330883994323733	-0,103303313955848	NO
167	Fam220a	-0,16975061417951	-0,151217495484618	YES
168	Ramp3	0,137576181713545	0,413532181682002	NO
169	Pgm2	0,245509883819709	0,291931743035963	NO
170	Gpam	-0,774299204252298	-0,722188169305893	YES
171	Rps14	-0,0837472321502606	-0,0451970316297476	NO
172	Apof	-0,129921973263691	0,0368270520928586	NO
173	Ppp2r2d	1,35881252575179	1,36447312384406	NO
174	Zswim8	0,269144177964984	0,209206592856319	NO
175	Arhgap9	0,104319513601991	0,341979935050853	NO
176	Pgm5	-0,314370843915061	0,0166782427285073	NO
177	Rpn2	-0,289416457724123	-0,173405735304906	NO
178	Rabl2	-0,285940706608104	-0,125974561949558	NO
179	Gtf2h2	-0,381512421166382	-0,193778243162058	NO
180	Ptpn3	-0,532831551014095	-0,455969404499627	NO
181	Olfr341	-0,121812691290963	-0,106438564700934	NO
182	Slc12a2	-0,0206811517403889	0,021481884226846	NO
183	Pde8a	-0,101632784464504	-0,0892055847328006	NO
184	Tmem199	-0,48159255769447	-0,269578974013021	NO
185	Kdelc1	-0,544095548952939	-0,526968417393253	NO
186	Eef1b2	-0,0776333000478076	0,0110850676292902	NO
187	Otud5	0,330006253114068	0,172318361307388	NO
188	Rlf	0,135920190339842	0,215288079862689	NO
189	Cphx1	0,117196784042222	0,0569913161279629	NO
190	Fam46c	0,708154179173181	0,153149083864478	NO
191	Lgalsl	-0,142216506080403	-0,0675192119054726	NO
192	Acad10	0,117979939203133	0,33482486597504	NO
193	Prickle1	0,224241792739983	0,220236195217881	NO
194	Pck2	-0,057887687461724	0,0523511146161555	NO
195	Col18a1	0,214001393300334	0,21233202309433	NO
196	Smco4	0,13913459233919	0,171513864736762	NO
197	Mkks	-0,10476124242	-0,0360474859725084	NO
198	Arhgap31	-0,013132417288384	0,0197600500722981	NO
199	Pdia6	-1,30605581809556	-1,22307762039723	NO
200	Msi2	0,451009136026142	0,46643936320428	NO
201	Ostm1	0,0118139475350816	0,098807637949724	NO
202	Cyb5d2	0,00527378535690382	0,142857962562614	NO
203	Tgfa	-0,0394035454914636	-0,0189414230421638	NO
204	Dgat1	0,432509079906549	0,416314074840489	NO
205	Fam13a	0,912685735898421	0,521147610431683	NO
206	Zhx3	0,354852311340389	0,318187666867131	NO
207	Anks3	-0,0444320592268719	-0,257087227353799	NO
208	Large	0,195774838263042	0,675410847395269	NO
209	Zswim7	0,19452899842466	0,290002679519022	NO
210	Rgcc	0,305245872554621	0,135753030421076	NO
211	Mkl2	0,548010909142178	0,65358125730598	NO
212	Tspan3	-0,0493226824734974	0,14669341611336	NO
213	Brox	-0,119840945075994	-0,16140901549729	NO
214	Braf	0,61835577856507	0,489746191624764	NO
215	Pabpc4	0,140352248431624	0,120064137295525	NO
216	Cpxm2	-0,267438598842054	-0,249157409163223	NO
217	Gc	-0,181289562383201	-0,106286511150802	NO
218	Nr2f2	0,0299154418840661	0,245975645283647	NO
219	Marveld1	-0,321513899497861	-0,340149392239114	NO
220	Rnf149	0,220696917436483	0,436874274024859	NO
221	Gm21992	-0,225368974116819	-0,356018098417451	NO
222	Bbox1	0,172584355895205	0,342941988327611	NO
223	Gm4832	-0,179928146888662	0,0878631009723385	NO
224	Dapk3	-0,257186507269973	-0,240236623581221	NO
225	Abhd1	0,546568333303621	0,871657258255905	NO
226	Slc38a9	0,0834999284948044	0,304297022242714	NO
227	Ano10	0,117282313517965	0,455890843029922	NO
228	Ncdn	-0,113592655667556	-0,183599708297315	NO
229	Tnpo1	0,0447835879566831	0,00425322382156068	NO
230	Ccnd2	-0,705001022888846	-0,31073996456289	NO
231	Wwc1	-0,497484249315377	-0,364717418053726	NO
232	Ralgapb	0,0747704955336204	0,353041892066333	NO
233	Slc37a2	-0,161728512596592	-0,146514232973572	NO
234	Acbd3	-0,021587964324425	0,0238485578843921	NO
235	Ugt1a10	0,419673210781592	0,542171352004043	NO
236	Slc1a4	1,19484285786439	1,09904719921773	NO
237	Setd1a	0,172326057931855	0,191722102880462	NO
238	March9	-0,0456752554096687	-0,0273146362990175	NO
239	Snx3	-0,230402561725258	-0,109494096585587	NO
240	Fkbp5	2,16830282726907	1,38949822228071	NO
241	Cd36	0,259865673797951	0,869348901833325	YES
242	Rnf8	-0,115740811129617	-0,0296450878789578	NO
243	Chchd10	0,0810642121118743	0,0535423343103076	NO
244	Tmem184a	0,116446645875561	0,385407561538589	NO
245	Amigo2	0,410405445657887	0,12921914684777	NO
246	Cyp21a1	-0,757129641647138	-0,556145126374672	NO
247	Apon	0,109377662270628	0,195835560984339	NO
248	Zc3h18	0,133593095954575	0,0569889765104907	NO
249	Aqr	-0,0859285872060083	-0,185227150009605	NO
250	Ranbp10	0,539552696464547	0,624230156685933	NO
251	Rps11	-0,150773352974131	-0,110037006785925	YES
252	Peli1	0,168624614036313	0,19429044307517	NO
253	Rbfox3	0,429132108729975	0,388718661613194	NO
254	Il18bp	-0,107134719015937	0,0442281795243034	NO
255	Rreb1	0,405630794248511	0,245077098416477	NO
256	Cyp8b1	1,08106341609367	1,21920005745599	YES
257	Nup107	-0,270105164448431	-0,202080082946912	NO
258	Inpp5b	0,180063781398477	0,0665228524196291	NO
259	Hint1	-0,0495915054271219	0,0625226390458202	NO
260	Arhgef19	-0,355786678310752	-0,22308158749536	NO
261	Sec31b	-0,0545988433757012	-0,157876666397481	NO
262	2410015M20Rik	0,02066564067594	0,100781503788035	NO
263	Spata5l1	-0,314142369237396	-0,135719706643643	NO
264	Nbeal1	0,255227554329722	0,219319937688284	NO
265	Pdf	-0,248845280669023	-0,0354864630545286	NO
266	Ccdc88b	-0,220831763156181	0,0897626828706715	NO
267	Cldn20	0,24473245938305	0,157697309428158	NO
268	Igsf9	1,28989876298138	1,03533243117381	NO
269	Acrbp	0,610054822340246	0,289399633034344	NO
270	Lmbr1l	0,7826729108458	0,648575512771998	NO
271	Batf3	-0,157131897545607	0,168589091787761	NO
272	Gstt1	-0,293453026171575	-0,0631442386516738	NO
273	Cd99	-0,0543217942867624	0,0880990533521491	NO
274	Cyp2d10	0,0285806102247612	0,0459186284137818	NO
275	Cyp3a16	0,214000876320064	0,533455030251742	NO
276	Mmp2	-0,484804915063349	-0,25275198193635	NO
277	Slco1a4	1,12435489469705	0,470643069855702	NO
278	Tm7sf3	-0,195730599381756	-0,110531285354245	NO
279	Crat	1,70905019004804	1,65108698657582	YES
280	Fam149a	-0,785245458145692	-0,643873289813556	NO
281	Kif16b	-0,108325327388146	-0,0236257123192827	NO
282	Zfp575	0,0115036622097762	0,0624849603443787	NO
283	Zfp11	-0,118877009349769	-0,132771850967244	NO
284	Hamp	-0,222485281821918	-0,078974493864342	NO
285	Ppp1r37	-0,0403200560707297	0,17122958842462	NO
286	Traf2	-0,369523998123334	-0,222725573929741	NO
287	Med26	0,218128568669676	0,128608519484949	NO
288	Ssbp2	0,0884704523692452	0,150179426950064	NO
289	Rbm3	-0,548798730572536	-0,397994681799232	NO
290	Cic	0,0623025484984296	0,110337875905444	NO
291	Ptgds	-1,15698966895686	-1,1369922642425	NO
292	Bend3	0,233853753268296	0,336735969821554	YES
293	Armc5	-0,0194645290710138	-0,062660001870718	YES
294	Add1	-0,0451182396467438	0,10010637897879	NO
295	Brd3	0,00203271685961148	0,133179587553828	NO
296	Pole4	0,277630550248555	0,311335745417823	NO
297	Arsb	-0,0368224589557622	0,113808122671753	NO
298	Slc39a3	-0,000764189454049102	-0,0611322760508282	NO
299	Mtx3	0,350493662212038	0,408840748441937	NO
300	Tnfrsf11b	-0,495372010790792	-0,207910008847723	NO
301	Cyp20a1	-0,271289332772341	-0,101722800701179	NO
302	Lhb	0,313500820827367	0,244024913313449	NO
303	Mrm1	0,00480971238636663	0,29513036059159	NO
304	Mat2a	0,42194442130879	0,588976340839373	NO
305	Gcsh	-0,129428632119531	0,0857763940571949	NO
306	Gas7	-0,0130720742397337	-0,0793814666477344	NO
307	Sys1	-0,130858660879966	-0,173826788309476	NO
308	Fbxl6	0,0136320545425228	0,144464376031758	NO
309	Nprl2	-0,235128471898768	-0,0944175575519441	NO
310	Lpcat3	0,0738590519951394	0,151492637437409	YES
311	Arf5	-0,57466834561753	-0,406859409232396	NO
312	Taf1c	-0,354614970396079	-0,363702150512434	NO
313	Scfd2	-0,304610914698343	-0,438106219613672	NO
314	Ran	-0,172513698171677	-0,238002267139029	NO
315	Lime1	0,130376168551757	0,126086185957149	NO
316	Tbc1d17	0,37767142932854	0,404147317077715	NO
317	Usp8	0,277421972872382	0,18985306701183	NO
318	Cdkn2b	-0,0757589995449868	-0,433301079170573	YES
319	Cdk20	-0,42030652143152	-0,420282927521624	NO
320	Htra1	-0,571539549216002	-0,44215904647973	NO
321	Cul5	0,172910313184987	0,293951637598635	NO
322	Aak1	0,0846861781320563	0,0313152770744747	NO
323	Nat9	0,109618447989486	0,201339672875939	NO
324	Tkfc	-1,58974387260029	-1,34503022561771	NO
325	Mgl2	-0,361216907664872	-0,240844730529332	NO
326	Bmi1	0,396354331624067	0,108517178549773	NO
327	Mettl7a2	-0,0623829738959856	-0,0468852969208129	NO
328	Pfdn5	-0,0979761657974247	-0,0241880345466594	NO
329	Pnma2	0,316520365824775	0,2415581919998	NO
330	Abhd17c	0,25518619105909	0,318398272334349	NO
331	Uroc1	0,021823856950407	0,180692515232257	NO
332	Man1a2	0,509770047798071	0,447449874997467	NO
333	Lmbrd1	0,584104509578706	0,692852982163366	NO
334	Acvr2b	0,111307950805582	0,362082019852094	YES
335	Map3k14	-0,0181224163076488	0,241965646689058	YES
336	9130409I23Rik	-0,731833007603298	-0,209639490312433	NO
337	Kat6b	-0,0287144944880646	-0,130090082358335	YES
338	Map4	-0,459628919424603	-0,200442567873072	NO
339	Ear12	0,0477933873792376	0,317250288787857	NO
340	Zc3h14	0,210424818174003	-0,00510851672966695	NO
341	Acat3	-0,376433804344082	-0,0512980935379375	YES
342	Ghitm	0,178799469825364	0,275656632155805	NO
343	Rpl6	-0,173220098323485	-0,163138194406644	YES
344	Primpol	-0,60133625707406	-0,421122401260853	NO
345	Tmx1	-0,128562898060551	-0,0793781455384934	NO
346	Csad	-0,188570639623045	0,19925001963842	NO
347	Zhx1	0,116988748390646	0,136993022745481	NO
348	Mutyh	-0,193377709217168	-0,202981106175819	NO
349	Ncaph2	0,0263884144370667	0,148866870093176	NO
350	Spag7	0,550850865522523	0,439266581906502	NO
351	Gltscr1l	0,153778177907672	0,197017824110594	NO
352	Kcnk5	0,444289466795924	0,189867853702379	NO
353	Cd48	-0,32376298840369	-0,0386702133992358	NO
354	Vipr1	0,237258552210424	0,364008644682693	NO
355	Rufy2	0,0739611891256944	0,142115230905702	NO
356	Kank3	0,55462226905566	0,571969871324839	NO
357	Tmprss4	-0,0250404161909028	-0,0154976406849867	NO
358	Zfp2	0,088344690147137	0,112638493966845	NO
359	Dazap1	-0,0308633145301052	-0,0170804376708471	NO
360	Mc5r	0,210474849569636	0,097998478335823	NO
361	Proser1	-0,00421210951035889	0,163254569641374	NO
362	Fam46b	0,221136595738197	0,354331904063839	NO
363	Dock4	0,134721879702923	0,612968780163271	NO
364	Cdip1	0,952953009941492	0,91728612024872	NO
365	Glyctk	0,155077317983173	0,174366260242037	NO
366	Kctd10	-0,107740450272724	0,0315983809141933	NO
367	Hypk	-0,225861664893197	-0,187342066433009	NO
368	Fam222a	0,803329882439788	0,358291346033791	NO
369	Grin2d	0,0757310560372293	0,112935208544286	NO
370	Nip7	-0,423818633921389	-0,054944364661246	NO
371	Loxl2	-0,290939973743065	-0,219253851607945	NO
372	Aldh1b1	-0,61736609324889	-0,615162327296217	NO
373	Rictor	0,211505993970762	0,345591025871795	NO
374	Aldoc	-0,998393084219666	-0,6496963704751	NO
375	Car2	-0,385919815448345	-0,142200379023895	NO
376	Serpinh1	-1,22455949153879	-0,971099131582334	NO
377	Micu1	0,0163648781001893	0,271981543742632	NO
378	Dcun1d1	-0,0065981125098844	-0,300474404247346	NO
379	Gnb2l1	-0,154570952466582	-0,199039524201137	NO
380	Tomm40	-0,175109522157268	-0,0372749200142053	NO
381	Pla2g15	-0,624366024996952	-0,559755328905768	YES
382	Phf20l1	0,155492610723623	0,0301300988868194	NO
383	Pak1	-0,426906223875247	-0,258287457519734	NO
384	Oxct1	-0,422135202653011	-0,178731168643316	NO
385	Robo3	0,112001125899319	0,219887587856358	NO
386	Ccdc32	-0,373622406312388	-0,183064015775662	NO
387	Zbtb17	-0,147050906725235	-0,117971374364062	NO
388	Itgb1bp1	-0,31256835722489	-0,224527652622109	NO
389	Pkm	-0,348704436889156	-0,0457295030059193	NO
390	Cstf1	0,0809439547679354	0,121354546649682	NO
391	Atp11b	0,3178092759811	0,25336899525983	NO
392	Fads3	-0,548540893891147	-0,402665190259098	NO
393	Rps6	-0,0475824326297225	-0,180150863345457	YES
394	Cdc42ep5	0,426662934263247	0,448319027602248	NO
395	Prss23	-0,271032184938981	-0,198874715424028	NO
396	Sox17	-0,263615065342785	-0,195130879862577	NO
397	Itgax	-0,0643550229917924	0,258440699117303	YES
398	Pdcl3	-0,0765795224151082	0,126134541983993	NO
399	A4galt	0,332432052016335	0,222626026262927	NO
400	Ubl3	0,356498198050662	0,514920603109072	NO
401	Crp	-0,279298763907312	-0,135729884693633	YES
402	Zfp317	-0,102292445265351	-0,00718968303012968	NO
403	Chst14	-0,058474934972927	0,165122859193614	NO
404	Mapre3	0,577069237399334	0,576164129042917	NO
405	Cnpy2	-0,13237397408647	0,0436442474776584	NO
406	Ost4	-0,500993452616186	-0,20679990919294	NO
407	Pls3	-0,216449021068867	0,101397153686582	NO
408	Dppa5a	0,145346085859199	0,16701009268234	NO
409	Ces4a	-0,910566815941047	-0,82338437721477	NO
410	Cyp2d11	0,0747267024061458	0,0722974610572464	NO
411	Flt1	-0,187962359001647	-0,0828837137600686	NO
412	Ddx26b	0,162576478719799	0,0622794777340845	NO
413	Trim35	-0,236393363247823	0,103705382097769	NO
414	Ctxn1	-0,172113268514054	-0,294784863848978	NO
415	Slc9a8	-0,18793147898692	-0,224160150599625	NO
416	Rb1	0,291896910987942	0,352702359138983	NO
417	Nudt19	-0,00837499886880089	0,0628081235758327	NO
418	Krtap4-13	-0,11325372675114	-0,0979634799870013	NO
419	Dyrk1b	0,386171152936345	0,370583640406862	NO
420	Ypel5	0,29404834647235	0,343643863833715	NO
421	Slc35f2	0,538955425232349	0,675479312409279	NO
422	Ncoa7	0,136408459898148	0,161607167929207	YES
423	H1f0	0,0289148661167813	0,0291453060093572	NO
424	Ccr5	-0,508040488476659	-0,150204011115574	NO
425	1810043H04Rik	-0,0224973854549653	0,189008741281357	NO
426	1300017J02Rik	0,117004885061785	0,154437800874456	NO
427	Rabggta	-0,185184737916423	-0,0832332588898144	NO
428	Sox21	0,114143055101533	0,107889218678311	NO
429	Zfp524	0,367972646450191	0,316637716863678	NO
430	Commd6	-0,108613357239122	0,146911892797995	NO
431	Pon2	0,156875324549233	0,142415986353262	NO
432	Zkscan5	0,0721133656966586	0,270834161214546	NO
433	Lamp2	0,293520242266904	0,332130847025736	NO
434	Tmem174	0,0782317327962403	0,105795349263396	NO
435	Sap130	0,321490163922274	0,245679452276754	NO
436	Rad54l2	0,656571882804656	0,587318184286397	NO
437	Cpne5	0,217841844969225	0,287762385171245	NO
438	Tfpi2	-0,365054528063712	-0,362248551315848	NO
439	Timm21	-0,276314554026797	0,0198349996819545	YES
440	Dhrs1	-0,134907998451521	0,0480919348728168	NO
441	Igfbp6	-0,607656317519012	-0,694399253516225	NO
442	Gm14124	-0,374664857607153	-0,211534787467064	NO
443	Amy1	0,139180905900847	0,017789274973623	NO
444	Dnaaf5	-0,22220034188716	-0,108882167645072	NO
445	Daam1	-0,525558538390442	-0,497230118747066	NO
446	Pik3r4	0,0366834370662756	-0,0299866412238865	NO
447	Snrk	-0,152633134332429	-0,166277353619565	NO
448	Atp6v1h	-0,170141437486455	-0,113016121335869	NO
449	Dohh	0,0306261370888805	-0,0394981967736836	NO
450	Dap3	-0,184659093701022	0,0221558015505749	NO
451	Erlin1	-0,6890720022734	-0,600579977646534	NO
452	Gm3285	-0,0532855706413393	0,0563402040012351	NO
453	Tmbim6	-0,171768363982393	0,0420312943973737	NO
454	Rpl36	0,0260305700336705	-0,035027298544561	YES
455	Slc4a3	-0,169000470045575	0,0245826138250242	NO
456	Pycrl	-0,541942592424167	-0,451737011610747	NO
457	Parp6	0,243043993993975	0,315842551182479	NO
458	Mdm2	0,239813472211347	0,0459395967439988	YES
459	Fam109b	-0,0922316389295936	-0,112174834613505	NO
460	Lama5	0,225684730294638	0,150383187595169	NO
461	Dolk	0,0383772646970595	0,0328672724809511	NO
462	Zbtb48	0,232954853012035	0,11647076237177	NO
463	Bbs2	0,25206282388126	0,244373671894571	NO
464	Ddx10	0,0139923317964348	0,143616711888026	NO
465	St14	0,0684298714381661	0,11608625472963	NO
466	Stab2	0,241541522108601	0,206447183463213	NO
467	Svil	-1,25392826095262	-1,17189769026118	NO
468	Zrsr2	0,204514618131868	0,122007558042485	NO
469	Mplkip	0,233072604366511	0,174249685094146	NO
470	Col1a1	-0,722593252543419	-0,330253377041898	NO
471	Sgk1	0,866311254361435	0,512683573192493	NO
472	Tns3	-0,485695716223441	-0,274253785764708	NO
473	Pvrl2	0,197510863418275	0,304299613479984	NO
474	Mbl2	-0,0248682484388301	-0,0591021744543152	YES
475	Fdx1l	-0,0812790674310691	-0,0339654799824789	NO
476	Ercc8	-0,41718122044181	-0,402771763452346	NO
477	B430306N03Rik	-0,311829387083471	-0,0792607193147186	NO
478	1700066B19Rik	-0,0707841675580525	0,00357616151791529	NO
479	Dimt1	-0,3952661586211	-0,264139820335267	NO
480	1700025G04Rik	-0,0373478606724316	0,0581049461186103	NO
481	Gm6251	-0,223386634568074	-0,176333512839015	NO
482	Akap11	0,701450969177306	0,266293224623352	NO
483	Ttc23	-0,435165592934514	-0,444196416151585	NO
484	Pdss1	-0,240149357713883	-0,196735417094565	NO
485	Mmp28	0,0355804684445573	-0,0747540701724834	NO
486	Anapc2	-0,167531907929101	-0,0171706754922152	NO
487	Tnfrsf19	-0,612081255680221	-0,414750413416789	NO
488	Prp2	0,00220114544826355	-0,0581035563343422	NO
489	Ripk4	0,433198276916174	0,384941590844793	NO
490	Cfap20	-0,398461271760691	-0,256551270526678	NO
491	Zfp512	0,0120097200295604	0,190899551209794	NO
492	Acot4	1,51590584470866	1,59541553870615	YES
493	Apba2	0,233721123188179	0,0855939491955882	NO
494	Kdelc2	-0,213293932075382	-0,328769017508275	NO
495	Slirp	-0,117478261188621	-0,0558095687493037	NO
496	Csprs	0,505495019729223	0,143849626352636	NO
497	Taf5l	0,197373961554643	0,221953113766629	NO
498	Gm128	0,00690250160658934	-0,144264055078057	NO
499	Dpm2	-0,455386117536206	-0,305447224983684	NO
500	Anpep	0,404639423540807	0,481539198000926	NO
501	Papss2	0,192245158727046	0,280155721744221	NO
502	Aldh9a1	0,392466762673777	0,482221775577706	NO
503	Wnt9b	-0,0191905246139674	0,0372869513409277	NO
504	Dusp4	0,16047273450202	0,338183958494848	NO
505	Cyth4	-0,361286441053753	-0,0326817333931917	NO
506	Pigs	-0,175589419369475	-0,0496542423581534	NO
507	Ncaph	-0,229359665611994	-0,381798061027165	NO
508	Slc25a25	1,7506255633704	1,21989655012456	NO
509	Surf1	0,103639716485539	0,143780651126004	NO
510	Sdr9c7	-0,443193468637743	-0,450168156059185	NO
511	Rbfa	-0,14086598071067	-0,0506793940268864	NO
512	Csnk1g2	-0,0613739914433307	0,161360377152702	NO
513	Bax	-0,362716560210652	-0,40224541181192	YES
514	Smarcc2	-0,0579474189547016	-0,154671337166582	NO
515	Nrg1	-0,643812205979923	-0,280196855245783	YES
516	Rpl8	-0,131511276807375	-0,0979965242962209	YES
517	Ndufv3	-0,0853920015748653	-0,039288667865474	YES
518	Cbll1	-0,180572018130307	-0,12102161346787	NO
519	Unc119b	-0,181510537282193	-0,0804898323601915	NO
520	Tmod4	-0,0151633208643149	-0,0550902510326834	NO
521	Ccl19	-0,169263586712073	-0,257696344239444	NO
522	Tubb4a	-0,188173913762523	-0,222307633116266	NO
523	Dmwd	0,370571984134465	0,322302714186881	NO
524	Fam135a	0,0648103458888851	0,157465102567005	NO
525	Bnip1	-0,308415537789974	-0,212217494929405	NO
526	Cachd1	0,0700488609028609	0,149369221515297	NO
527	Pin1	-0,353029546931243	-0,27087104567117	NO
528	Atrip	-0,307448159684742	-0,189312379443582	NO
529	Itga1	0,198261013914682	-0,082677570424643	NO
530	Rpl18	-0,0802097521039329	-0,0962932491980499	YES
531	4931406C07Rik	-0,108794753144769	0,163862100666176	NO
532	Pepd	-0,156759722755023	0,0308488861664955	NO
533	Rpl23a	-0,21627102518484	-0,148395278975919	NO
534	Inpp5e	-0,257297088823528	0,0306053939199895	NO
535	Kng2	-0,12100754199883	-0,130506060779545	NO
536	Abca9	-0,205936570884799	-0,282848269632209	NO
537	Zfp566	-0,535261020013389	-0,379560235492897	YES
538	Btd	0,199283452479071	0,196308349834288	NO
539	Gdi2	0,162070247111675	-0,0795690917500256	NO
540	Tomm20	0,175655346106259	-0,107606936154346	NO
541	Mgat5b	0,0296973310584541	0,0907012722449316	NO
542	Cables1	0,435119018076672	0,610436459627529	NO
543	Rpl18a	-0,0249097525713982	-0,0263068709011396	YES
544	Kif1a	-0,231171269684907	-0,344755528534221	NO
545	Fkbp15	0,226682359010366	0,0821634428104119	NO
546	Dhfr	0,0812150228503015	0,11580551291536	NO
547	Vimp	-0,333386527557298	-0,379019479021757	NO
548	Tsfm	-0,560813323333264	-0,439969489563911	NO
549	Pah	0,0756633173120118	0,0270832069145879	NO
550	Eva1a	0,542350287064012	0,289844993100127	NO
551	Ogfod2	0,253995807835835	0,20709839864303	NO
552	Snrnp48	0,378517410494648	0,157406236656847	NO
553	Trim41	-0,0229588038328714	-0,0607356807873796	NO
554	Mrpl50	-0,142262147546505	0,00378916189071443	NO
555	Hn1	-0,474084605074929	-0,319886482445111	NO
556	Sap30bp	0,0209232748762211	0,0382105251742235	NO
557	Atg16l1	0,421516284380848	0,340806039255773	NO
558	Mx2	0,068271007746354	-0,0740841620691892	YES
559	Gbp3	0,152160354108602	0,338491207921487	YES
560	Nf2	0,0701357150116042	-0,0107904845390561	NO
561	Lgals9	-0,357172837731381	-0,158529271878773	NO
562	Agtr1a	0,753544439627053	0,798638876879336	NO
563	Rfwd3	-0,241543222759516	0,0125698568828323	NO
564	Sema3b	0,0183841113052061	0,138272708876698	NO
565	Ankrd12	0,232062507757487	0,208547173032874	NO
566	Tamm41	0,151720782107508	0,152212556829091	YES
567	Napa	0,0986430591783929	0,105911154165522	NO
568	Plcl1	-0,299230770453636	-0,0743758866151945	NO
569	Mrpl57	-0,214824484674899	-0,0845805911413802	NO
570	Arhgef25	-0,269545969701242	-0,229521624024311	NO
571	Ap1m1	-0,153299005643436	0,0330129606923499	NO
572	Ifit1	0,0171075781458025	0,0159309633401454	YES
573	Pacsin1	-0,192056424882342	-0,189316620528885	NO
574	Sox9	0,0742366784772717	-0,00914669684270386	YES
575	Rbck1	-0,0988130803074103	0,0701365530039464	NO
576	Gm12	0,815305080768846	0,346571371853602	NO
577	Nr1i2	1,03890704694975	0,853459569894978	NO
578	Npc2	-0,161317355534445	-0,110828343414141	NO
579	Lnp	-0,218905432771436	-0,160645886787176	NO
580	Bsg	-0,108920769394752	0,0123851968137441	NO
581	Hspb1	-0,663160182133312	-0,444974596303576	NO
582	Rabac1	0,0356839665759257	0,0807152964882754	NO
583	Zfp623	-0,00813317088933196	-0,0851413111131762	NO
584	Mtmr14	0,200237218419689	0,134761219589542	NO
585	Rnf139	-0,114413953509731	-0,167487587995282	NO
586	AI118078	0,187673181281569	0,185212369459443	NO
587	Ngrn	-0,196232092618798	-0,173268147686169	NO
588	Zfr2	-0,00467444483105872	-0,0787052851479793	NO
589	Ppfibp1	0,481709373159782	0,444453515666002	NO
590	Exosc2	-0,00802214250768785	-0,00289523627910881	NO
591	Fam76a	0,365994985892643	0,435630507181545	NO
592	Zfp113	0,488927369402234	0,641088876327958	NO
593	Llgl1	-0,372869847413574	-0,192651262886675	NO
594	Pitpnm1	0,330330678666305	0,455520210233878	NO
595	Wdr91	0,0113356906907836	-0,110784788143027	NO
596	Adam19	-0,0851660697033791	0,0459344172128713	NO
597	Kxd1	0,146543440918446	0,146996293047421	NO
598	Stat3	0,363668497892128	0,315004420757161	YES
599	Tmed7	-0,064880352194546	-0,111374622123051	NO
600	Gpx6	-0,127951812554326	-0,132330423723169	NO
601	Tmem132e	-0,0549834309330866	0,153301733786694	NO
602	Pacrgl	-0,0418259937738492	0,0883353844927077	NO
603	Selm	-0,0338142492754958	0,0191827103376072	NO
604	Azin2	0,271143090400542	0,146298510009673	NO
605	Uty	0,316242267738789	0,349251831139282	NO
606	Marcksl1	-0,448023828604996	-0,136743223249201	NO
607	Herc6	-0,0813898317090489	0,0574646053391685	NO
608	Klhl17	-0,0502489001961077	-0,0137926539138888	NO
609	Ppt2	-0,125332194679532	0,0611123262509965	NO
610	Csrnp3	-0,165461460392355	-0,152488119302987	NO
611	Ubn1	0,310887617820827	0,289044927107746	NO
612	H2afz	-0,202392834470084	-0,19462704038307	NO
613	Cdh8	-0,244791229503202	-0,16380701660507	NO
614	B020031M17Rik	0,184823161746739	0,308892928416478	NO
615	Arfgef1	0,214853704205099	0,0181094476755028	NO
616	Klf9	1,262970785142	1,2671766537814	NO
617	Dnttip2	0,10602305233272	0,101950199540076	NO
618	Sgk2	1,02299711130121	0,922995355497179	NO
619	Cript	-0,0707659537710459	0,0691733826135392	NO
620	Rnd2	-1,02173383086691	-0,853201920247919	NO
621	Ino80c	0,0116355936777177	-0,0426987691730982	NO
622	Wls	-0,192480131655384	-0,0124464278303993	NO
623	Fcer2a	-0,123555679828062	-0,104441210298854	NO
624	Farp2	0,338695121098501	0,40493193186461	NO
625	Aptx	0,292953858835522	0,583248457009285	NO
626	Ttf2	-0,671367314702495	-0,510699563918801	NO
627	Thbs3	-0,120063206432931	0,0220720242572208	NO
628	2410016O06Rik	0,302169749819157	0,413508613474301	NO
629	Ncf1	0,154537134380245	0,0637670339476637	NO
630	Npw	0,0366577301243289	-0,0217298908387722	NO
631	Eef1g	-0,269956478855885	-0,24271364763597	NO
632	R3hcc1l	0,197541661189327	0,184207960508256	NO
633	Snip1	0,0738121539727059	0,288780163954517	NO
634	Mpdu1	0,303065162334022	0,389916367734662	NO
635	Rps23	-0,0937340497358292	-0,0698856025518992	YES
636	Acacb	-1,95035146650098	-2,10530233458586	NO
637	Sord	-0,129600548841402	-0,0469669246095226	NO
638	Fkbp10	0,0140530406617652	0,102457007848646	NO
639	Rgs20	0,0788229063411574	0,138255749222157	NO
640	Arpc5l	-0,396025289225339	-0,35053069110182	NO
641	Slc25a4	-0,205076348210932	0,0359624440370325	NO
642	Rps16	-0,0784713354771469	-0,12516708940653	YES
643	Slc35a5	0,000619168433916961	0,00387931279145359	NO
644	Exoc4	-0,366205503641716	-0,116639781702916	NO
645	Samd1	-0,543862173746426	-0,45706358850939	YES
646	Tpk1	-0,149052004066926	0,00743181868789033	NO
647	Minpp1	0,172322763068541	0,202456642023771	NO
648	Zfp706	-0,281638513478832	-0,151594134269203	NO
649	Olfr930	-0,35789111528829	-0,396080343377656	NO
650	Qdpr	-0,806038409353233	-0,577490542765787	NO
651	Rps3	-0,138376782738192	-0,0584555443030386	YES
652	Stoml2	-0,292353166820784	-0,105296535860091	YES
653	Hsf4	-0,703977502169846	-0,40709996945808	YES
654	Ubtd1	0,389427885206514	0,398145819117985	NO
655	Tmem14a	-0,764658180323588	-0,612146938157155	NO
656	Slfn8	-0,142124515088152	-0,0819812315517909	YES
657	Cc2d1a	-0,178410077845061	-0,0458602201851246	NO
658	Trappc10	0,071228807351118	0,0411884465980412	NO
659	Sdhaf1	-0,476503896254879	-0,296536249263665	NO
660	H2-Q10	-0,396061451218477	-0,190889783251	NO
661	Sec61g	-1,25965268512267	-1,24629825286044	NO
662	Clcc1	0,270082065048284	0,290426145854832	NO
663	Dnm2	-0,238832922915403	-0,262637461160709	NO
664	Cep170	0,0852569012215687	0,111196002534244	NO
665	Wdr34	0,160635958550644	0,143975028107816	NO
666	Nat8	-0,650709577240098	-0,220738267050749	NO
667	D430042O09Rik	0,337819995165061	0,344997097970026	NO
668	Ttc17	0,353480595108547	0,197899161795625	NO
669	Dzip3	-0,0298142687500018	0,0412507503350898	NO
670	Med19	-0,3695246117312	-0,245346910102735	NO
671	Snapc2	-0,0707010935777976	0,0698116559577802	NO
672	Dennd6a	0,00729057175674974	0,100726606671252	NO
673	Letm2	-0,01152003432661	0,124277440635104	NO
674	Invs	-0,030854156511456	-0,10187370588673	NO
675	Jmjd8	-0,373005737865586	-0,318125238981544	NO
676	Ddx51	-0,224741131755687	-0,0691038640398816	NO
677	Ssx2ip	-0,00116634079718292	0,0642372193149088	NO
678	Casp4	0,0330004381106814	-0,0954926524705559	YES
679	Prss37	-0,146312241292954	-0,127622694347409	NO
680	Slc26a11	0,116553272780932	0,131763034075623	NO
681	Sphk1	0,414061738782622	0,263671923738904	NO
682	Cdan1	-0,110918756600403	-0,121174430793968	NO
683	Tlr3	-0,110525553010093	-0,261203217499303	NO
684	Pigf	-0,0286911962539138	-0,0022411669282052	NO
685	Hc	-0,137245839946932	-0,0902330189532758	YES
686	Zfp277	0,362509807233112	0,339805268229995	NO
687	Nup188	0,104907999484755	0,316188842348679	NO
688	Mtmr9	-0,082025147849385	0,0214176573815283	NO
689	Cnksr1	-0,319549358995021	-0,312157726560296	NO
690	Rnf187	-0,0795905301627986	0,0445063267496923	NO
691	H2-Q2	-0,0361759411460802	0,101054210169039	NO
692	Cntrl	1,60404781134103	1,20105528578006	NO
693	Mier2	-0,257519929017999	-0,0238018952706005	NO
694	1700049G17Rik	-0,0496550859963936	-0,0598211256958727	NO
695	Fmo4	0,149649634067142	0,246138953081076	NO
696	Tdo2	0,918469538837256	0,797624247107919	NO
697	Pcyox1	-0,343734607587034	-0,166560154160546	NO
698	Hnrnpf	-0,0860633244593565	0,0970263269269669	NO
699	Xkr9	-0,24932850166253	-0,407217061647748	NO
700	Ptpn14	-0,00445151683075551	0,0661037835603597	NO
701	Fam129a	0,0251847939375462	0,108391490796911	NO
702	Rxra	0,231463885947294	0,230522043247085	NO
703	Abi2	0,00544034051853171	-0,0128955749343422	NO
704	Ltc4s	0,26508290552043	0,376640133169144	NO
705	Ado	-0,0645876827524718	0,00136014824098751	NO
706	Cyp2d9	0,16863076232481	0,302888151192095	NO
707	Doc2g	-0,243339546240639	-0,236470476762952	NO
708	Mrfap1	-0,215844414928554	-0,192391926755365	NO
709	Sun1	0,297566265967653	0,32991768047706	NO
710	Limd1	-0,0669591190208738	-0,0666618280716555	NO
711	Tomm40l	-0,420140609530534	-0,509351582964695	NO
712	Knstrn	-0,0910698812978934	-0,0461373973215897	NO
713	Calu	-0,34492525320322	-0,303243489655134	NO
714	Pparg	-0,503762898624945	0,0714040534686831	YES
715	Tmem120a	0,948259875087157	0,864660864980141	NO
716	Slc39a4	-0,211427804716386	-0,253559841911217	NO
717	Gypc	-0,339855897134214	-0,374669381750271	NO
718	Fam49a	-0,129672769416693	-0,0343555691920905	NO
719	Kdm1a	-0,0380144775087974	0,0871504520675561	YES
720	Calm1	-0,642080139495707	-0,56253395379958	NO
721	Tnfaip3	-0,0434097321495885	-0,185986637428365	NO
722	Sdf2l1	-2,83070956857734	-3,01942340331211	NO
723	Ndrg3	0,0565823694316894	-0,00622925281923159	NO
724	Akr1cl	0,140627300650234	0,0179017650724402	NO
725	Dynlt1c	-0,26345148806257	0,0429356340788516	NO
726	Rdh14	0,315368087305753	0,221397656914101	NO
727	Zpbp2	-0,0960793394884423	0,208114768948938	NO
728	Hmgn1	-0,358778171714597	-0,144789812838718	NO
729	Mycl	0,235398637728053	0,440224172595157	NO
730	Srek1	0,944467944369716	0,761725085391706	NO
731	Erich1	0,0882640230572624	0,146087140162934	NO
732	Pold2	-0,858926507082349	-0,716859394462327	NO
733	Dus2	-0,413851094709304	-0,216079933524505	NO
734	Zfp949	0,461652110406045	0,281984348498786	NO
735	D430019H16Rik	0,339523351596188	0,289558143021241	NO
736	Gbp4	-0,207285993323638	0,0162798105885011	YES
737	Cul3	0,270923382334158	0,374849864337086	NO
738	Gm2016	-0,114361459908522	-0,0943790403722584	NO
739	Il1b	-0,0854239944486377	0,325633960940624	YES
740	Cox7a1	-0,375297784249502	0,087013690157459	NO
741	Elof1	-0,0864241689147107	-0,0618413031426979	NO
742	Nap1l4	0,111529718064292	-0,069828514001042	NO
743	Rnf13	0,102903706755585	0,0766575580894457	NO
744	Nfe2	-0,769448699486306	-0,554038116691793	YES
745	Rpl26	-0,184172080681375	-0,198238429063327	YES
746	Ssu72	0,0254757979219473	-0,225321474848799	NO
747	Pdxp	-1,69341050623976	-1,31012172569923	NO
748	Gpatch11	-0,358617525122815	-0,307222768011192	NO
749	Cycs	-0,236742590391867	-0,00438928605104039	NO
750	Ap5s1	-0,223697778816325	-0,0976848743048961	NO
751	Pfdn4	-0,221312546112275	-0,166687362846179	NO
752	Mrps2	-0,267075250155035	-0,0748619152513008	YES
753	Cyp2g1	0,429939294841297	0,225917435307119	NO
754	Pdzk1	-0,534438296407322	-0,395749239314794	NO
755	Rom1	0,334710677954975	0,53990853760268	NO
756	Zfp418	-0,0437282772215903	-0,115076702051987	NO
757	Bmp1	0,490335416636238	0,359895805721953	NO
758	Mdfic	-0,133350518458491	0,315430866170402	NO
759	Gm5113	-0,126523912664237	-0,0386603289831449	NO
760	Mpc1	0,159465049392507	0,257602735501701	NO
761	1190005I06Rik	0,634293828319203	0,773515783784996	NO
762	Tmem53	0,176684995865036	0,219865081320705	NO
763	Sssca1	-0,163393394444521	0,0816652698420128	NO
764	Usp3	0,448897172247351	0,439519794127426	NO
765	Bche	0,779589817354148	0,592446153718901	NO
766	Loh12cr1	-0,176608895506794	-0,235444897124511	NO
767	Lyzl4	-0,140119641827547	-0,207691311912251	NO
768	Rrp15	-0,267444444077146	-0,214027057645969	NO
769	Gpcpd1	2,6463081590695	2,76060132647837	YES
770	Mdh2	0,0199172796462044	0,104790746445957	NO
771	Nol4l	-0,265563924843946	0,141590579401736	NO
772	Gpr19	0,0233959355401421	0,237842808343164	NO
773	Zc3h8	-0,194688628015604	-0,0817395075317036	NO
774	Xab2	0,0689493872242384	0,128285392008866	NO
775	Tcea3	-0,368927785757073	-0,102865217258742	NO
776	St5	0,16095950542016	0,431895640203799	NO
777	Zfand2a	0,0598150876517849	-0,0746501243420248	NO
778	Cmtm3	-0,0521152581714848	0,118886999656183	NO
779	Tlk2	0,310916815451304	0,226560095201117	NO
780	Zcchc14	0,178826197900907	0,137252023528548	NO
781	Ovol3	-0,802553811614005	-0,667515578898589	NO
782	Cldn18	-0,270837794654325	-0,100011783414629	NO
783	C1d	-0,214146312408751	-0,286261442032648	NO
784	Cep152	-0,25211494915852	-0,317068584115671	NO
785	Mup2	-0,167723400085434	-0,16577787806377	NO
786	Cd63	0,377038732326676	0,456506503797771	NO
787	Pigh	-0,323537602233967	-0,0633892334083876	NO
788	Ndufb7	0,00395750938846184	0,0606669857801645	YES
789	Tomm6	-0,237775938463423	-0,0761554568900653	NO
790	Eif5	0,398313616380888	0,286508676718388	NO
791	Abcd4	0,825848689657924	0,74316514387545	NO
792	Nup62	0,269443458811656	0,362511969089281	NO
793	Kdelr2	-0,463869279267755	-0,505424787529723	NO
794	Sfr1	0,0733951738352854	0,123249017909751	NO
795	Ilvbl	0,744654259977946	0,872598749403005	YES
796	Slc1a5	-0,491234899021748	-0,291359945855406	NO
797	Polr1a	0,15204376027476	0,23018994749439	NO
798	Iffo1	0,19613961520407	0,27504917351245	NO
799	Sp4	0,216180766078031	0,0836618835669185	NO
800	Rnaset2a	-0,00302289416779367	0,0854612415777112	NO
801	Ncor2	-0,456217254419128	-0,237937012678998	NO
802	Rabgef1	1,09126323190135	0,93937842312498	NO
803	Nfatc2ip	-0,20825121918214	-0,225045634006574	NO
804	Ndufa12	-0,0251892686480133	0,101447751848706	YES
805	Coro1a	-0,251123826717579	0,387534201606474	NO
806	Ppp1r10	0,330493219084637	0,243024692749634	NO
807	Zfp619	0,0537543731368446	-0,0125324683492085	NO
808	Magohb	-0,369323989036785	-0,205992078078721	NO
809	Klhdc7a	-0,0364400107761043	-0,0355588504479378	NO
810	Bnip2	-0,161147628049839	-0,0820006291680144	NO
811	Carns1	-0,517696015939906	-0,264745541096459	NO
812	Ly6g5b	-0,171926066128524	-0,0939878638387688	NO
813	2010003K11Rik	1,352623449263	1,40881963698053	NO
814	Rpl22	0,0372776540387143	0,00520890863835888	YES
815	Rab3a	-0,765642705113695	-0,75684925268442	NO
816	Ugt2b37	-0,107637531510488	0,183266535180065	NO
817	Romo1	-0,239550359589126	-0,0967198599045034	NO
818	Dnajc18	0,0899318441460304	0,292559389493716	NO
819	Strbp	0,498622119222047	0,30809510550492	NO
820	Cep63	0,127158145318562	0,390081950141745	NO
821	Polr2h	-0,461723116640746	-0,277152209206993	NO
822	Nhlrc1	-0,899569420593521	-0,446521392395943	NO
823	Klk1b8	-0,960456649053977	-0,773168656531975	NO
824	Lrrc19	-0,064612498696988	0,187758564914445	NO
825	Ahsa1	-0,287409060316129	-0,251942955240018	NO
826	Ngef	0,216474285021404	0,303657529723928	NO
827	Tmed5	1,20611540844789	1,19369965744955	NO
828	Plekhb1	0,0556537266663231	0,434537910788782	NO
829	Kif26a	-0,102358126599678	-0,0090409193220351	NO
830	Vegfb	-0,338059763608699	-0,093579738813502	NO
831	Rpl7	-0,0963660883685886	-0,0115209631984694	YES
832	Naa40	-0,014598214457969	0,284168830743149	NO
833	Zzef1	-0,0933751021825397	0,0677858557636775	NO
834	Nsmce4a	0,00858588536225113	0,256234757707325	NO
835	Acadvl	0,5682471104125	0,599786200762221	YES
836	Cep76	-0,105001080822678	-0,025474759993168	NO
837	Neurl4	0,102910063467687	0,23153431009054	NO
838	Uqcrc2	0,0234589787247508	0,0447419095895967	NO
839	Lst1	-0,360914989685037	-0,194855915651413	NO
840	Sema5b	-0,0888885774075874	0,0397433344460616	NO
841	Cttnbp2nl	0,232754363732814	0,104695311216811	NO
842	Cox20	-0,269686931827749	-0,261879027543202	NO
843	Pxdn	-0,247364968754049	-0,0340114636691817	NO
844	Trim37	-0,292097650180281	-0,193698098849936	NO
845	Ago3	-0,124604239117401	-0,182731774274707	NO
846	Cd84	-0,290109448321669	-0,322661852567099	NO
847	Itsn1	0,617381098452757	0,507913729331639	NO
848	Rps9	0,0670939839140043	0,059540484949963	YES
849	Sgms2	0,294570982842708	0,453975112958743	NO
850	Vezf1	-0,00517814159392671	0,189263825021888	NO
851	Cbx6	-0,0885420745401682	0,00770521419668491	NO
852	Gpc4	0,0212841623945792	0,161399833503944	NO
853	Rspo3	-0,122485255476938	-0,0297618254937131	NO
854	Nme4	-0,320982484813072	0,155787499619194	NO
855	Sncaip	-0,00427894328802925	-0,0684974815011294	NO
856	Tmem161a	-0,193957511591991	-0,0119139594016104	NO
857	Cstf3	-0,830819069115981	-0,686242955601589	NO
858	C1ra	-0,307093709242919	0,0138776547355732	YES
859	Gata5	-0,268195634217211	0,0080194280457766	NO
860	Zdhhc21	-0,235221602702526	-0,0430709212036824	NO
861	Zfp523	-0,0828225173708823	0,0321257402288992	NO
862	Srpk1	-0,437400331566798	-0,193923951158823	NO
863	Paqr3	0,168480520687791	0,138781923631539	NO
864	Nudt2	-0,583082145368421	-0,287997191373211	NO
865	Iqsec2	0,0328496202109898	0,185680331687379	NO
866	Mif	-0,18177512491938	-0,128768249661048	NO
867	Ubr2	0,186632629514929	0,0885604057693659	NO
868	Use1	0,262599048476599	0,292848779303727	NO
869	Cdadc1	0,0985727270448002	0,281297989899231	NO
870	Mrpl23	-0,201915557322874	-0,110296256405089	NO
871	Ino80	0,151697032489182	0,349129349602594	NO
872	Itga10	0,72490796880492	0,413578698588558	NO
873	Ercc5	0,407270624431392	0,27482200946669	NO
874	Vma21	-0,211176758795203	-0,17729446371442	NO
875	Ifi27l2b	-0,70245234584135	0,0227395549710128	YES
876	Tceb1	-0,0385784084393102	-0,165755106406658	NO
877	Fam21	0,16838439623405	0,205750545560459	NO
878	Mib2	-0,08292113738678	0,100316535469926	NO
879	Rps28	-0,0361524307253482	0,137304319811669	YES
880	Tubb3	-0,217626729983429	-0,158392718995568	NO
881	Kat2b	-0,0763934797286518	-0,0584331563392544	NO
882	Lgals1	-1,13857875021426	-0,296544211248088	NO
883	Rps21	-0,135518146416871	-0,0141615213964865	YES
884	Plagl2	-0,144035634987563	0,0589821669710737	NO
885	2410004B18Rik	-0,129126854195597	0,125362491633079	NO
886	Aspscr1	-0,10465862693226	0,050486564714852	NO
887	Skap1	-0,167088306945596	-0,0206659391219652	NO
888	Memo1	-0,344697058601881	0,0439741599250567	NO
889	Kmt2c	0,322320911969832	0,304329996250514	YES
890	Wnk1	-0,0571018692481484	0,103405776362231	NO
891	Gm14431	-0,397778144443973	-0,369270875442605	NO
892	Fancc	0,127662273625062	0,237244124250648	NO
893	Slc25a48	0,50632843535188	0,407167370646103	NO
894	Bin3	0,449400562943488	0,506143724422875	NO
895	Ptgr2	0,129502988593867	0,153292941603589	YES
896	Ak1	-0,204957077288931	-0,202286631155671	NO
897	Fars2	1,09326805795007e-05	0,121897643145974	NO
898	Opa1	0,236608419026105	0,433997551769686	NO
899	Rps7	-0,100530868192099	-0,105632362875612	YES
900	Ltbp2	-0,155684979567999	-0,0825235817797614	NO
901	Polr2k	-0,169863534302246	0,171984538414614	NO
902	Irak3	0,250497315268466	0,376323788170263	NO
903	Lgals3	0,158068779230658	0,590040098471511	YES
904	Txnl1	-0,368605885907886	-0,207918760688102	NO
905	Gm4951	0,125623695167979	0,0818905748074155	NO
906	Zcchc4	-0,00941593824843956	0,201835429720876	NO
907	Nat2	0,0850584751377408	-0,000109305377710811	NO
908	Slc22a15	0,25938687019417	0,157829941777034	NO
909	Naip2	0,0107597727656117	0,139256850292163	YES
910	Cyp1a2	-0,808761671071824	-0,620343312223495	YES
911	Omp	-0,636825524592775	-0,286876325734544	NO
912	Selenbp1	-1,07705762736671	-0,875082940290017	NO
913	Tbkbp1	-0,32670731830799	-0,289650070187372	NO
914	Nptn	-0,275335570356442	0,0963300854656088	NO
915	Lrp6	0,633737412929438	0,485170156555528	NO
916	Eif1	0,290042732627793	0,438299441241304	NO
917	Utp14a	-0,00514468887366437	-0,14747179978534	NO
918	Prodh2	-0,119506220594239	0,0909292096473546	NO
919	Trmt10a	-0,321561584279336	-0,08491372487034	NO
920	P2rx2	0,194398832425193	0,0873489158022887	NO
921	Zfp354a	0,188206048057028	0,243883164279628	NO
922	Pabpc1	0,25343458563006	0,151705629406141	NO
923	Cxxc1	0,00295274398857615	0,0817840614035941	NO
924	Ndufc1	-0,235274308812931	0,0619603828653563	YES
925	Ang4	0,144645553392072	0,15035510177642	YES
926	Hoga1	-0,146946445212173	0,289482851720251	NO
927	Pan2	-0,387209236143501	-0,216176907299031	NO
928	Tef	0,230104728104214	0,214298787587611	NO
929	Mras	-0,220460679361147	-0,38657773574983	NO
930	Cog8	-0,142928657220602	-0,0994732259587607	NO
931	Atf3	0,0768239295426287	0,29204824273629	YES
932	Acot1	3,39407042977023	3,25888662402616	YES
933	Txndc16	0,00618892364663015	0,136524476209575	NO
934	Ppp1cb	0,0908430794350696	0,23285666290584	NO
935	Nolc1	-0,367016205658192	-0,214382746852328	NO
936	1700024P16Rik	-0,422924487158939	-0,170661399602316	NO
937	Gas2	0,29745052506818	0,419321512668828	NO
938	Sco1	-0,0798835952236585	0,111003651614364	NO
939	Rnf34	-0,113436334760681	0,124472402193524	NO
940	Smc1b	0,125949468878162	0,169981550070863	NO
941	Ppm1b	0,20979713644461	0,28612458684313	NO
942	Setd7	-0,120944333048611	0,0256169740162484	NO
943	Saa2	-0,0899077557992207	0,119213475986387	YES
944	Tysnd1	-0,168855467324338	-0,0953946575655849	NO
945	Spata1	0,100796058826781	0,128604716983315	NO
946	Robo4	0,455161413788547	0,345085730812126	NO
947	Tmc8	-0,221059881529631	-0,142988821750929	NO
948	Snrpc	-0,361730749552608	-0,192202982986567	NO
949	Src	-0,366905415567637	-0,180853756394565	YES
950	Tlr7	-0,291801912617667	-0,127008522850932	NO
951	Rabep1	-0,179887490412172	-0,244930026828275	NO
952	Raet1e	0,440964799781861	0,911079884628273	NO
953	Zranb2	-0,438471658608526	-0,206722987385813	NO
954	Gcn1l1	-0,285350948080875	-0,115862408087565	NO
955	Clca3a2	0,256342350320088	0,327845671638891	NO
956	Sdf4	-0,200434274265191	0,0159519888196797	NO
957	Helz2	-0,150592864123677	0,0719307261733633	NO
958	Il33	-0,542431598298198	-0,307888559125815	NO
959	Clock	0,299474739972045	0,585457979827103	NO
960	Rnf185	-0,230853280547343	0,024755674031308	NO
961	Esf1	-0,160394176711248	0,189773448966708	NO
962	Gpatch2	-0,185183736932357	-0,0978483230733751	NO
963	Pifo	-0,0688144705686291	-0,0643721878373604	NO
964	Snx10	-0,124067955449178	0,150565591495583	NO
965	Srrm4	1,51844198200694	1,14996689339475	NO
966	Ppp1r18	-0,296768839612474	0,0206403626964846	NO
967	Nhsl1	-0,28756959311471	-0,224145659580395	NO
968	Cfb	-0,257855143015956	-0,0518215163148898	NO
969	N6amt2	-0,662993735004507	-0,398493416817013	NO
970	Cul2	-0,392148822155022	-0,167677620120804	NO
971	1700112E06Rik	-0,000764189760300127	0,289480636656885	NO
972	Cnn3	-0,0688666351226299	0,0473854170163932	NO
973	Ptgs1	-0,205429278288225	0,0186380859103537	NO
974	Capn11	0,150489518605241	-0,678014743523576	NO
975	Cidea	0,245776620656579	0,578022999016464	YES
976	Kansl2	0,204613719443199	0,318098111881989	NO
977	Rock2	-0,00570229727490545	0,0913683530200151	NO
978	Tcerg1	-0,0930039085260015	0,138253517414806	NO
979	Naa20	-0,100971603587508	0,0206408589060025	NO
980	Gpr3	0,337658137548074	0,25337836334457	NO
981	Amy2a5	0,108866050291663	0,0393004075271648	NO
982	Apbb2	0,234801145927133	0,202361842842866	NO
983	Elovl6	-3,07847934521907	-2,81483967489777	NO
984	Pard6a	0,129493852976324	0,158553023393909	NO
985	Msrb1	0,0642269669804065	0,139719732010276	NO
986	Ctnnbl1	0,508910504556981	0,295289771637787	NO
987	Cystm1	0,0577427913876836	0,0882970910997551	NO
988	Hba-a1	-0,212938708635729	-0,41732196325105	NO
989	Lgals6	2,45189170896616	2,12759810957263	NO
990	Sertad1	-0,28844278192738	-0,143797087626101	YES
991	Rnf141	-0,243201528983141	-0,294186682944779	NO
992	Zfp146	-0,222194788811493	-0,131201664486333	NO
993	Epb4.1l1	-0,0623076453410274	-0,031980958497134	NO
994	Ap2m1	-0,242076133546878	0,0119743815452633	NO
995	1700019O17Rik	-0,100913594526933	-0,0325773630853323	NO
996	Fhad1	-0,0694925671423077	0,130294773658899	NO
997	Shroom1	-0,690520853737535	-0,271798807857387	NO
998	Wnk4	0,159812938855127	0,269808503245021	NO
999	Napg	-0,16796012730921	0,0761068360706565	NO
1000	Bbs1	0,0414596433744938	0,0947925415601985	NO
1001	Notch1	0,115069851241307	0,243813896442878	NO
1002	Cltc	-0,381145073377466	-0,0293615380229557	NO
1003	Slc3a2	-0,201480602025212	-0,0410967049824791	NO
1004	Cast	-0,0535909248295852	0,188018344163204	NO
1005	Supt6	0,189549425078152	0,201714723753723	NO
1006	Shq1	-0,177849959725844	-0,014753323462144	NO
1007	Haao	-0,649857279732379	-0,533147525460713	NO
1008	Lig4	-0,384170738709597	-0,192865463759682	NO
1009	Pgam1	-0,263574672415967	-0,164176580717772	NO
1010	Fermt3	-0,018895722782629	0,143670788711534	NO
1011	Sema3f	-0,0654573877684719	0,0533890404373381	NO
1012	Ensa	-0,163226615374617	-0,0111778070421629	NO
1013	Sat1	0,275233217432872	0,576556523275098	NO
1014	Slc18a1	0,491383441749778	0,581241040576495	NO
1015	Gatad2b	0,235093656872984	0,175660025688399	YES
1016	Fam53b	-0,130188669318306	0,293627663580487	NO
1017	Syt3	0,195310020879616	0,363294249289658	NO
1018	Gnpda2	-0,15277709052058	0,024212307844909	NO
1019	Ddx42	0,29809820365087	0,267969399615414	NO
1020	Mto1	-0,18108169439414	-0,0683124119570833	NO
1021	Ribc1	-0,489784907509072	-0,125405490537665	NO
1022	Ndst1	-0,464555792377962	-0,121801121440892	NO
1023	Rpl17	-0,27838360784496	-0,178948302352726	YES
1024	Ppp2r1a	-0,359051575576311	-0,0710424738545399	NO
1025	Elovl3	1,70166492473143	1,24134721261901	YES
1026	Etfdh	0,818249698922081	0,928512110695848	YES
1027	Ugt2b34	-0,30968643536905	-0,0381920463942524	NO
1028	Gm10094	0,0198426854616063	0,14119197035051	NO
1029	Clptm1l	-0,576370209547564	-0,341433450988987	NO
1030	Anxa11	-0,234527121256848	-0,133885637044604	NO
1031	Gpkow	-0,172285751653689	-0,0600686277698959	NO
1032	Exo5	-0,455417412826405	-0,175540090557188	NO
1033	Tnpo2	-0,25092861876692	-0,149557847974231	NO
1034	Ccdc34	-0,327095345853468	-0,143756905981934	NO
1035	BC029214	-1,71234876206194	-1,10682675456243	NO
1036	Lcn6	-0,258843815282856	-0,46413887922569	NO
1037	Ctdnep1	-0,104658576456275	0,0544248711609061	NO
1038	Polr3d	-0,217559949211086	-0,0637346302463104	YES
1039	Fam3a	-0,37762156420208	-0,0869999315633088	NO
1040	Ap2a1	-0,109745357654601	0,043760484424082	NO
1041	Inhbb	1,40189595517784	0,99765727692204	NO
1042	Sh2d3c	-0,0360879420608757	0,12878532343265	NO
1043	Zfp90	-0,204850694529696	0,100925292355227	YES
1044	Gtf2a2	-0,00974463139732507	0,246814692978885	NO
1045	Ipo13	-0,478847778632316	-0,326394499955788	NO
1046	Rab8b	-0,126957074938342	0,136966425310874	NO
1047	Medag	-0,21661533774105	-0,0572915459973213	NO
1048	Syncrip	0,281466734195375	0,286196799159442	NO
1049	Matn4	0,0283542962719361	0,0121141710979682	NO
1050	Herc3	0,373800835573943	0,543939653554684	NO
1051	Plekha4	0,283793890888715	0,431988372998148	NO
1052	Tep1	-0,268188578392453	0,154269168495119	NO
1053	Mss51	0,400794168036762	0,174714949073018	NO
1054	Mkrn2os	-0,392834011555848	-0,0959101482166922	NO
1055	4930430F08Rik	-0,00997149548465082	0,0423747682435449	NO
1056	Cdc42bpb	0,0282076514559328	0,101082076196452	NO
1057	Wdr38	0,0989556537063967	0,143807518239288	NO
1058	Zfp280c	0,0238917482556831	0,192823448939764	NO
1059	Ank3	0,38368240306052	0,526723145147251	NO
1060	Irgq	-0,685064177691223	-0,378355886761888	NO
1061	Mdn1	-0,208410898766448	-0,24259506645717	NO
1062	Myo10	-0,278093051648563	-0,100185246763607	NO
1063	4932438A13Rik	0,422700711435593	0,19133291824786	NO
1064	Slc38a6	0,1738953346662	-0,0255548202993863	NO
1065	Mxd1	0,318149917661756	0,115350204356406	YES
1066	Nudc	0,198332379314623	0,0504968830457759	NO
1067	Gnat1	0,251191227555353	-0,0173835526913564	NO
1068	Mia2	0,620784313613635	0,34109176657394	NO
1069	Galnt18	0,106249232582845	0,0676375481194871	NO
1070	Gid8	0,0415642764991997	-0,0287473080269756	NO
1071	Zcchc24	0,109541075855295	0,034880509747925	NO
1072	Fgl1	0,800465176270254	0,657878752301364	NO
1073	Nelfcd	0,907091387411793	0,76498381045206	NO
1074	Hspbap1	-0,560322520634942	-0,522146850256759	NO
1075	Ggt6	-0,58625425983946	-0,226308122372373	NO
1076	Wwox	-0,0758269167784302	0,00382060539873308	NO
1077	Chrd	-0,0787856928622714	-0,123954623315703	NO
1078	Bcas1	-0,187835159847486	-0,278543475453227	NO
1079	Pcyt1a	-0,271304981427377	-0,00183968580708616	NO
1080	Ptpn21	-0,350104412569198	-0,204876903163685	NO
1081	Syk	-0,0284572282303177	0,130296988311353	NO
1082	Mfap3	-0,361516236625639	-0,0757005303830454	NO
1083	Gbp2	-0,081538110811044	0,625278489251073	YES
1084	Ces2e	-0,745653424232414	-0,181498365218477	NO
1085	Glcci1	0,18920676687008	0,230176775750246	NO
1086	Tubd1	-0,769811208799709	-0,605576155413641	NO
1087	Ascc1	-0,0801437881340803	0,187580324223132	NO
1088	Cndp2	-0,644591737633215	-0,355925493951931	NO
1089	Dennd6b	0,0514232878649601	0,165983468686257	NO
1090	Cmss1	0,201916234900406	0,241763313212415	NO
1091	Gbp11	-1,48911415388408	-0,115872014477507	NO
1092	Haus6	-0,208294433697256	0,0186212509181987	NO
1093	Crym	-0,547294139994462	-0,40292745552145	YES
1094	Wfdc2	0,184254407316859	0,466563518191288	YES
1095	Homer3	0,0480061344207376	0,262980430602328	NO
1096	Lcorl	0,0614156854968337	0,0927878714688575	NO
1097	Comt	-1,23582193090672	-0,880705736880472	NO
1098	Nbas	-0,355629462064182	-0,340605798635326	NO
1099	Ggact	-0,122641033911604	-0,0803289203251101	NO
1100	Ficd	-0,418562911604154	-0,563506807673455	NO
1101	Slc22a18	-0,106387284233001	0,0779218354773814	NO
1102	Arl6ip5	-0,138385228467813	-0,0357836837531078	NO
1103	Zfp810	-0,209411433574961	-0,0869770657787905	NO
1104	Smim12	-0,070069889656807	-0,0417375476826756	NO
1105	L3hypdh	0,149102978429887	0,203986788759961	NO
1106	F830016B08Rik	0,338611774788484	0,252204712461673	NO
1107	Mgmt	-0,178643940058105	0,00268605937935007	NO
1108	Bmp4	-0,519512411073951	-0,48653239758886	NO
1109	Mogs	-0,736162266793031	-0,628107402719385	NO
1110	Psmb1	-0,0748343780672638	0,0182775150889398	NO
1111	Fgfr4	-0,457254097755191	-0,359217784984711	NO
1112	Ubr3	0,250698233197122	0,247056056109475	NO
1113	Gtpbp2	0,0817745812508974	0,188093601755752	NO
1114	Fbxo45	-0,257482590709082	0,0208606875022772	NO
1115	Hsd17b13	0,526563303297337	0,625549225242828	NO
1116	Tmem87a	-0,0345669236265076	-0,110685196271951	NO
1117	Tmem128	0,0550245579695403	0,22225652103724	NO
1118	Gramd1b	-0,36088325282312	-0,185241929568544	NO
1119	Hao1	-0,560908078084244	-0,42171270124531	NO
1120	Sfpq	-0,366928208785042	-0,216002987140447	YES
1121	Zscan22	-0,247553011310932	0,0533499695014159	NO
1122	Gimap8	-0,200937467001991	-0,0292171168022435	NO
1123	Slc16a11	-0,363025365067207	-0,101592118399688	YES
1124	Araf	0,126142033138514	0,252856573980992	NO
1125	Hrct1	0,359418723520435	0,15651076313752	NO
1126	Etv1	0,0218260962078309	0,160188946284017	NO
1127	Cpb2	-0,490618019956047	-0,508770125798126	NO
1128	Cd164	-0,187654158900909	-0,086251313191049	NO
1129	Fam126b	0,197009868517519	0,496239123872833	NO
1130	Arap2	0,160918791047611	0,289123406123891	NO
1131	Ipmk	0,929292488720442	0,833384600812604	NO
1132	Gtf2ird2	0,205956007071165	0,165512614288887	NO
1133	Rpl28	-0,117745803941965	-0,110819928749338	YES
1134	Zmynd12	0,359837152378149	0,429002152610369	NO
1135	Lrrfip2	0,429589331898988	0,441435871059312	NO
1136	Rs1	0,359181598555532	0,275949825360797	NO
1137	Rpl14	0,0377062238648591	0,055004098104277	YES
1138	Tbc1d4	0,0896457163775057	-0,0906932501349473	NO
1139	Fras1	-0,666561445295252	-0,773469698824044	NO
1140	Haus4	0,211008410499295	0,145361558201026	NO
1141	Duox1	-0,0945781238833332	-0,159495531879185	NO
1142	Rprd2	0,0481140402929192	0,174353239858922	NO
1143	Rgs10	-0,378561155302245	-0,138559938127526	NO
1144	Akr1d1	-0,204807323599515	-0,166371553452953	YES
1145	Mut	-0,0151510940841142	0,154694179270836	NO
1146	Pkd2	-0,249697423973354	-0,0652111395284383	NO
1147	Wtap	0,180131724504347	0,211812489024043	NO
1148	Atpif1	-0,446746048787398	-0,12762237763201	NO
1149	Spry2	-0,197576834712984	-0,10678988177871	NO
1150	Arl6	-0,307776644961398	0,0961539105632925	NO
1151	Akr1e1	-0,179712462978782	0,0194567770711203	NO
1152	Gatad1	0,0159266564095297	0,100097176881444	NO
1153	Mtmr10	-0,0824631481182792	0,176619247958788	NO
1154	Cyp4v3	-0,0841037068998194	0,138994732486818	NO
1155	Stard13	-0,29917279943797	-0,230680339625518	NO
1156	Plek	-0,180305116617016	0,178591047238924	NO
1157	Ogfr	0,141994011957088	0,239076976048493	NO
1158	Rbm33	0,479240255545266	0,354354852381586	NO
1159	Myo7a	-0,207093505677483	0,00348318015897497	NO
1160	Tbc1d1	0,26411505676163	0,341785033103439	NO
1161	Ccdc166	-0,763044493085882	-0,728339837610704	NO
1162	Sec61a2	0,228043951089837	0,23415526490056	NO
1163	H2-Oa	-0,0739280831531275	0,211427546166173	NO
1164	Cd180	0,115299005199558	0,432184997686992	NO
1165	Grhl1	1,01017980068437	0,781528579451733	NO
1166	Snrpn	-0,724816338619371	-0,368994630818264	NO
1167	Tmem119	-0,420425475272845	-0,373548851153799	NO
1168	Tgoln1	0,977494331302452	0,941420062286259	NO
1169	Serpina1c	-0,0172310535406943	0,0257432048228381	NO
1170	Sh3yl1	-0,422915115833857	-0,153194291957587	NO
1171	Prpf18	0,13709915620476	0,138691265198524	NO
1172	Rfc2	-0,158661818126903	0,0271570814376485	NO
1173	Trim30d	-0,228326901269835	-0,14769907555738	YES
1174	1110038F14Rik	-0,343099358131461	0,0042010698201036	NO
1175	Mettl23	-0,136272474063576	-0,0266200996266601	NO
1176	Rpl35a	-0,183972040712653	-0,228777593979213	YES
1177	Rnf10	0,0709526041594497	0,113320500435879	NO
1178	Nup54	-0,270099250716152	-0,153082147888219	NO
1179	Adamtsl4	0,298654790971534	0,291049543247097	NO
1180	Samhd1	-0,334588028724502	-0,11223093554179	YES
1181	Camkk2	-0,715186484461078	-0,316362070467539	NO
1182	Appl2	0,129576635068775	0,332926393952264	NO
1183	Btbd9	0,146481722043475	0,252358462341535	NO
1184	Lman1l	-0,0338408126102312	0,0140535053954149	NO
1185	Mef2a	0,204053672930545	0,240800875274272	NO
1186	Col16a1	-0,311748252737077	-0,0545768961532476	NO
1187	Fam173a	-0,222888507754941	-0,0698914141069675	NO
1188	Med1	0,332446779028427	0,437758657581334	NO
1189	Igf1	0,134740261202934	0,648494467338409	NO
1190	Nedd9	-0,163163201680134	0,13428841330359	NO
1191	Mcfd2	-0,575580248333507	-0,500446276842494	NO
1192	Alg5	-0,117437271135628	0,146881347916957	NO
1193	Uso1	-0,598212283527248	-0,399013173393318	NO
1194	Gm13298	0,933430498545062	0,631209377960592	NO
1195	Foxk1	0,281962362003719	0,30260099866584	NO
1196	Trim8	0,034411168652781	-0,0147310537966874	YES
1197	Plekhg5	0,683397450310126	0,682102211925385	NO
1198	Rnf215	0,10599156044062	0,0492251676986992	NO
1199	Slc46a1	-0,0278298017826142	0,0842192049799984	NO
1200	Dok4	-0,0938183250679723	-0,113152473135137	NO
1201	Pim3	1,9709165645647	1,4298567356768	NO
1202	Cyp2c37	-0,198261693979306	-0,068713198057111	NO
1203	Aff4	0,0611698641321547	0,051813002902116	NO
1204	Myl4	0,255344940813047	0,313969085610626	NO
1205	Eftud2	-0,31647618302333	-0,303009319462229	NO
1206	Ints9	-0,0578610290723027	-0,144199788273909	NO
1207	Igsf5	-0,223498326243636	-0,393413851715945	NO
1208	Dhx57	-0,425653325882265	-0,541114246967957	NO
1209	Uqcc2	-0,353437733474196	-0,286402705633586	NO
1210	Mapk8ip3	-0,257271119533636	-0,216029454440232	NO
1211	Larp7	-0,248681054296191	-0,0577250991847214	NO
1212	Ints12	-0,0628605072005728	0,0721217866701362	NO
1213	Pank4	0,0668585295416158	0,124432752867961	NO
1214	Plin4	3,42102340402042	3,33665321453855	NO
1215	Mthfd2l	-0,0251037274846118	0,0804522786066846	NO
1216	Flt3l	-0,100934980079298	0,161811185506663	NO
1217	Zfp770	-0,0781538882589121	0,155940868759876	NO
1218	Ttpa	0,964792531042557	1,00324879752138	NO
1219	Trim62	-0,0839714393784048	-0,0897096010410152	NO
1220	Hipk1	0,165789834835183	0,319548562325313	NO
1221	Smarcd2	-0,0950168994469074	0,109116550667713	NO
1222	4930432M17Rik	0,0471058322847764	0,0204348586245224	NO
1223	Vps4b	0,077091102059498	0,218887148566417	NO
1224	Dnase2b	0,152689430222049	0,253901147296183	NO
1225	Rab4b	-0,104201711856344	0,173637166434625	NO
1226	Pigu	0,15088000232956	0,148750171895331	NO
1227	Mecr	-0,326376810793318	-0,0133832536362819	NO
1228	Cyp3a11	0,291293510486685	0,587713501294244	NO
1229	Drg1	0,0795072209190693	0,281809978658742	NO
1230	Rgs11	-0,0130903130998705	0,200565144077511	NO
1231	Krtap7-1	-0,0465913201084174	0,112870641361882	NO
1232	Dchs1	-0,286896357945605	-0,0578997574237681	NO
1233	Slc6a13	-0,241483788638588	-0,023414500160273	NO
1234	Cks2	-0,564705903910339	-0,489324767700261	NO
1235	Pygm	-0,0169575572847727	-0,0374822881042389	NO
1236	Eef1e1	-0,197812783538821	-0,135894217375552	NO
1237	Spidr	0,125753544669761	-0,0212344263369619	NO
1238	Dgkz	-0,238735924202432	-0,151810493711443	NO
1239	Rnd3	-0,553226376989931	-0,303267085033259	NO
1240	Ptpn12	0,0914871916397013	-0,0103106195092693	NO
1241	Cyp2r1	-0,715410324683234	-0,562066370710845	NO
1242	Wiz	-0,0381420616395971	0,188302529601062	NO
1243	Stxbp3	-0,0350316098127443	0,123010569339165	NO
1244	Fuz	-0,171500068599668	0,163174117162322	NO
1245	Ak6	0,121435096754151	0,118810941698396	NO
1246	Poll	-0,232936214206387	-0,0588499066410932	NO
1247	Zfp869	0,0483433953722852	0,373457604957557	NO
1248	Sdad1	-0,174128496024351	0,00617296201709561	NO
1249	Smim3	-0,690526377428345	-0,438356154768231	NO
1250	Ifitm7	-0,586734024830497	-0,548909434384957	YES
1251	Ptp4a1	0,921955426688136	0,828486171765588	NO
1252	Mprip	0,259236495077128	0,291291237983941	NO
1253	Acap3	-0,232175821706067	0,0538541674400568	NO
1254	Stat5b	0,0601073292262804	0,293136475916755	NO
1255	Polr2b	-0,147540414926707	0,103572981868346	NO
1256	Eif4e2	-0,277633929979206	0,264044046318848	NO
1257	Nrap	-0,126679448662133	-0,221905016501523	NO
1258	Dnajc19	0,219916721271924	0,345738255891644	NO
1259	Adat2	0,32411549839602	0,531151783610115	NO
1260	Traf1	-0,125554515410618	0,191104450110846	NO
1261	Pdgfc	-0,503933360804573	-0,187046165868755	NO
1262	Atg5	-0,0787298041314983	0,203232211790075	NO
1263	Casp7	-0,361399689073512	0,0316615202321309	NO
1264	Creb1	-0,0529189731600317	0,177794220408201	YES
1265	Blvra	-0,267483418071947	-0,0662028369935701	NO
1266	Arl1	-0,327485247380373	-0,04313473931491	NO
1267	Maz	-0,0888212830228685	0,103312691517436	YES
1268	Nfyb	-0,478147763613425	-0,241586666283153	NO
1269	Lhfpl2	-0,344971730083	-0,219249384795636	NO
1270	Zfp729b	0,194140883754868	0,312468563404544	NO
1271	Sdpr	0,217950884090305	0,257008869360211	NO
1272	Clic4	0,178486228258906	0,127429861270789	NO
1273	Asb6	-0,0901576785608924	-0,0438155990389344	NO
1274	Rnase10	0,233131735213636	0,11858558154951	NO
1275	Rab8a	-0,33823968510806	-0,256287862041586	NO
1276	Bloc1s5	-0,461917172912727	-0,337303943798553	NO
1277	Pcmt1	-0,172661543732344	-0,0269260274760086	NO
1278	Prkcz	-0,296643347593916	-0,172654465197541	NO
1279	Olfr1347	0,242669051370455	0,162786814670619	NO
1280	Clptm1	-0,040415621586634	0,102392563039254	NO
1281	Arl8b	0,323348487667143	0,480701297058575	NO
1282	Acad12	-0,0751332318250988	0,217075258779663	NO
1283	Cdc42ep3	-0,241500188278701	-0,196645017442011	NO
1284	D830031N03Rik	0,125636862373447	0,102166635315514	NO
1285	Pi4ka	0,587472404725546	0,575956206252222	NO
1286	Fmn2	-0,585772167460775	-0,445871842759997	YES
1287	Cma2	0,0108940904035748	0,0356564266852164	NO
1288	Fam110a	-0,902595066757946	-0,768905568035793	NO
1289	Akap1	0,168418190461779	0,332642355040464	NO
1290	Mknk1	0,0400253576624241	0,0833876021392435	NO
1291	Rassf4	0,161757560789615	0,320600971424275	NO
1292	Bace1	0,814264879213727	0,89235650684893	NO
1293	Ifi204	0,354620701112276	0,32333045038188	YES
1294	Baiap2	0,451534761430089	0,18911984358325	YES
1295	Ngdn	-0,165237749933301	-0,110510865093431	NO
1296	Sox1	0,00412162502089952	0,083068904108794	NO
1297	Vsig10l	0,504984830247674	0,50590985764706	NO
1298	Dip2b	0,144478414286649	0,205824795332743	NO
1299	Itga4	-0,0472958344198595	0,295556505618694	NO
1300	C330018D20Rik	0,167013416466642	0,34633064124242	NO
1301	Cela2a	0,0473883947917164	0,0617446705104481	NO
1302	Cstf2t	0,123644403502858	0,251114253883285	NO
1303	Cdt1	0,206110713406511	0,217184237440695	NO
1304	Trim30a	-0,0407909470183689	-0,00196133766561424	YES
1305	Zmym4	0,193504748227933	0,0322830697482521	NO
1306	Pfkl	-0,215672769115617	-0,0792001215041118	NO
1307	Fbxl16	-0,31096719575828	-0,240503895285331	NO
1308	Dcun1d5	-0,148256967976401	-0,260909184348471	NO
1309	Manba	-0,329451922681908	-0,299644181708448	NO
1310	Yif1a	0,0338648171178733	0,0203845460213206	NO
1311	Mettl18	-0,120475582964026	0,117423678575373	NO
1312	Gsta4	-0,729779465484066	-0,204111069102209	NO
1313	Ppil3	-0,210014797696035	-0,020686065237336	NO
1314	Aldh2	-0,215229528712523	-0,0839765442961298	NO
1315	Tmem80	-0,293490729222812	-0,373192917415251	NO
1316	Gfer	0,111253245616538	0,211090169553337	NO
1317	Mapk6	0,126914592164163	-0,0475869706246952	NO
1318	Celsr2	-0,143123955458027	0,0535202329754858	NO
1319	Tom1l1	0,281039516907784	0,310531911606722	NO
1320	Gm9992	0,0971665214628707	0,125369354680253	NO
1321	Abcg8	1,14268186307689	0,939155227196993	NO
1322	Ptpn6	0,0628668348103307	0,334045512430426	NO
1323	Fuom	-0,0490248395842805	0,0283896687913643	NO
1324	Shoc2	0,170286882698876	0,210762106788738	NO
1325	Aim1l	0,438631795574186	0,375858180637113	NO
1326	Rpl23	-0,0646032442414413	0,0627804234522582	YES
1327	Tdrp	0,679117526829703	0,745987855849334	NO
1328	Agt	0,504704147938924	0,484472852284348	NO
1329	Cmtm4	0,957175424409309	0,909016428321213	NO
1330	4632428N05Rik	-0,197968932757421	0,0358930041714904	NO
1331	Col4a3bp	0,126209135800394	0,153236627504084	NO
1332	Zfp957	0,000953321285468434	0,0459948117104041	NO
1333	Slc46a3	-0,521291892997921	-0,438989600188709	NO
1334	Uba52	-0,177575646284431	-0,173709587564367	NO
1335	Fbxo10	-0,0345449154645703	-0,00319679606272594	NO
1336	Ube4b	0,811606604340271	0,673132000718546	NO
1337	Fhod3	0,0741542511382214	-0,0584409388721365	NO
1338	Hunk	0,0254995359832808	-0,0200541978505173	NO
1339	Efna1	-0,576519513935779	-0,929037505982912	NO
1340	Commd7	-0,588309293996261	-0,594292110995216	NO
1341	Lrrc14	-0,393342727738132	-0,182562250093771	NO
1342	Pde7a	-0,0209735828638626	-0,0521582396846334	NO
1343	Pus3	-0,253927083812136	-0,515593549941302	NO
1344	Atp6ap1	-0,232385170256806	-0,111612352813297	NO
1345	Pdpk1	0,423665254228746	0,231002416257418	NO
1346	Foxh1	-0,0443128476538561	-0,0583562301924871	NO
1347	Xpo6	0,0927626993102342	0,163820843178071	NO
1348	Mgrn1	0,36176699801945	0,391974697032671	NO
1349	Idnk	-0,32971797199291	-0,0906701995123509	NO
1350	Trim28	-0,234982416960391	-0,17956757205471	YES
1351	Psme2b	-0,30431202038584	0,112956124694069	NO
1352	Rbm39	0,0996284414655388	0,285221278760986	NO
1353	Abcb1a	0,38284311969417	0,49115659038126	NO
1354	Mapk9	-0,242964302020544	0,0950475026140118	NO
1355	8430419L09Rik	0,295401526787238	0,421940316189469	NO
1356	Pak1ip1	0,0723732553049903	0,139976008539112	NO
1357	R3hcc1	0,181022858024117	0,392481963717788	NO
1358	2810459M11Rik	-0,431125021377849	-0,0825431697143522	NO
1359	Trove2	0,14862320721552	0,184471550009357	NO
1360	Adprhl1	0,187642851584033	0,140702740221567	NO
1361	Nfkbia	0,847648793203499	0,510220275770418	YES
1362	Setd3	0,210002653573081	0,27109152508787	NO
1363	Pcif1	0,099559793986745	0,239721277100374	NO
1364	Bnip3l	0,437354874019423	0,455093016361227	NO
1365	Etv5	-0,083969223180441	-0,244419388316058	NO
1366	Mcur1	0,2539065724386	0,168792511513415	NO
1367	Ivd	0,321549210201503	0,208295425929414	NO
1368	Mst1	-0,228497269665615	-0,350975980920582	NO
1369	Cdh5	-0,102186257305895	-0,433404811979986	NO
1370	Xrcc3	0,0924381122400346	0,227031557280717	NO
1371	Plk2	-0,656862067271089	-0,648238964219964	NO
1372	Gstm4	-0,592315778270473	-0,476360755092395	NO
1373	Plxnd1	-0,296253398959724	-0,0171830322221584	NO
1374	Hba-a2	-0,232911677154933	-0,335855508079293	NO
1375	Zbtb9	-0,252243920144196	-0,0891967103448428	NO
1376	Nfatc2	-0,295820565324195	-0,156252004635639	NO
1377	Ackr4	-0,335642441140096	-0,0689679733985509	NO
1378	Rps13	-0,144412639839077	-0,157200036194116	YES
1379	Ddah2	-0,500762272411349	-0,0753000877070242	NO
1380	Nelfb	-0,174474255134481	-0,0131136770851832	NO
1381	Acd	0,0566587857433483	0,337097906242638	NO
1382	Defa21	0,0337468363983362	-0,0797990964046855	NO
1383	Wdr55	-0,18461769041879	0,0333739693360009	NO
1384	Fbxl5	-0,152524396412133	0,111195384623828	NO
1385	Ggh	0,034457286921322	0,245614258246132	NO
1386	Secisbp2	-0,141025188527565	0,0158606622642212	NO
1387	Sfxn1	0,208645212241029	0,530995228063489	NO
1388	Il3ra	0,0389475129247421	0,254820587853098	NO
1389	Trmt61a	-0,652205785238834	-0,334356177343585	NO
1390	Gnaq	0,0414412277342411	0,292135034362647	NO
1391	Yaf2	0,279742527281791	0,329289581074864	NO
1392	Cox15	-0,159119110715551	0,0356551887822292	NO
1393	Clu	-0,0395248274755744	-0,0169391230309053	NO
1394	Upp1	0,0654119625292449	0,325399481041805	NO
1395	Cdk5rap2	0,0523675875316059	0,151086017802363	NO
1396	Lrrk2	0,0243838486099888	0,0687644364603299	NO
1397	Tigd5	-0,0640795654493393	0,0764102186882543	NO
1398	Nr2c2	0,628205101336472	0,462953412974119	NO
1399	Pold4	0,05681000411996	0,363150357388136	NO
1400	Clec4a1	0,173575445598293	0,0627645944032427	NO
1401	Fam162a	0,0990054731385239	0,133140693151084	NO
1402	Mid2	-0,0253337172911019	0,0305273311365877	NO
1403	Smc5	0,0714484460199563	-0,232824026785142	NO
1404	Ctnnb1	-0,116664135786483	-0,275996440893181	NO
1405	Kcne3	-0,406755723927868	-0,215747924731032	NO
1406	Edem1	-0,738545807662526	-0,911755134158565	NO
1407	Xrcc6bp1	-0,295410909187855	-0,109262772401858	NO
1408	Wdr33	0,268379399727763	0,20803324904014	NO
1409	Ciz1	-0,183370460674141	-0,11774910713658	NO
1410	Etnk1	-0,0372910614427324	-0,215451510830205	NO
1411	Glul	-0,167431882555361	0,061207697694746	NO
1412	Mettl10	-0,196569541699542	0,0130410412803883	NO
1413	Abcf1	0,00293734539737933	0,175783568842013	NO
1414	Fgfrl1	0,247609380933968	0,364188697705282	NO
1415	Man1b1	-0,146201196111656	0,100803283544012	NO
1416	Zfp326	0,0811820655837368	0,191887776636765	NO
1417	Lipt2	-0,369143672549317	-0,127733175408432	NO
1418	9030617O03Rik	-0,390572951545993	0,0384615451240702	NO
1419	3300002I08Rik	0,758765346126265	0,763409325749523	NO
1420	Gpr146	-0,40364053465121	0,257997877805414	NO
1421	Gtpbp1	0,108578251658086	0,159462851822861	NO
1422	Bhmt2	0,113397261532709	0,312916076211666	NO
1423	Cfap46	-0,0662338848899813	0,0078677107312588	NO
1424	Ctss	-0,129543617923805	0,204417488135531	NO
1425	Ywhaq	-0,0913344236375826	0,0527547494900107	NO
1426	Pitrm1	-0,0958724202345991	0,291359096221477	NO
1427	Rpl37a	-0,040785946356559	-0,0669349462864837	YES
1428	Ndufaf6	-0,192440701699301	0,140330136769411	NO
1429	Rrn3	-0,487813206746543	-0,339066608712139	NO
1430	Sufu	-0,0314979644488442	0,0515889119241741	NO
1431	Prkx	-0,301831512743626	-0,200412096091993	NO
1432	Plxnc1	0,0397161390795198	0,149453414857478	NO
1433	Sec13	-0,393590666884895	-0,461853619284646	NO
1434	Egfl8	-0,123629562992516	-0,113872280345854	NO
1435	Degs1	0,166115149848796	0,182094096404334	NO
1436	Paics	0,126688375562921	0,221075459129709	NO
1437	Cyp2c50	-0,237110437292614	-0,0829006378811794	NO
1438	Nhlh1	0,212252746365202	0,225339654864133	NO
1439	Zfp593	-0,154416000684638	0,192591878272179	YES
1440	Fhl2	-0,237231277464131	-0,299878081307731	NO
1441	Nanog	-0,345873411109222	-0,122410880297378	NO
1442	Slc25a32	1,37392075251014	1,21425703401197	NO
1443	Flna	-0,401490124903493	-0,213349926864463	NO
1444	Ppcdc	-0,0559760595776098	0,26496161327287	NO
1445	Slc25a45	-0,896998695028168	-0,669152158811803	NO
1446	Serpina3b	0,0767444293824902	-0,0156433178740247	NO
1447	Entpd6	-0,282691416963845	-0,101787082983973	NO
1448	Lgi4	-0,184500386151725	-0,0550372463215041	NO
1449	Pvrl3	0,0158687965758038	0,261821189225535	NO
1450	Pafah1b2	0,339741056152564	0,310912265346923	NO
1451	Psenen	-0,11923643050282	0,0358429823498572	NO
1452	Aim1	0,760946562215281	0,8020180674319	NO
1453	Snapc1	-0,238378282840892	-0,132616286229446	NO
1454	Ndufs2	-0,0845629358996813	0,153172162553322	YES
1455	Kat2a	-0,203326262348815	-0,0992042176178636	NO
1456	Mcm9	0,110488649352536	0,153723665780941	NO
1457	Fermt2	0,148920697132663	0,155890822303288	NO
1458	Vps13c	0,0222572400327889	-0,148652076891419	NO
1459	Acsm1	-0,184533670777174	-0,102437305296485	NO
1460	Mbnl2	0,159018143988625	0,0216077595036328	NO
1461	Ubxn4	-0,526822652414427	-0,672841251113923	NO
1462	Gins1	-0,173188744974504	-0,168068621228982	NO
1463	Myo5b	0,0537630806734199	-0,0336423829759642	NO
1464	Fscn1	-0,352803399083785	-0,131206102555104	NO
1465	Recql5	-0,383095098645468	-0,109069958465867	NO
1466	Pbx4	-0,563723467686872	-0,476117831066475	NO
1467	Pwwp2a	-0,00130184895522323	-0,0381759364785044	NO
1468	Nipsnap1	-0,320923476445794	-0,026212515312432	NO
1469	Scarf2	-0,0693346201314533	0,0261789654369657	NO
1470	Pip5k1a	0,0738399276496091	0,0442832686201893	NO
1471	Aurkaip1	-0,114427787481405	-0,00157614728646394	NO
1472	Gprc5b	0,00937099103402872	0,0282860818177317	NO
1473	Gm14440	-0,637443224727733	-0,312703357998181	NO
1474	Plp1	-0,0153465330951494	0,168792543177264	NO
1475	Cog1	-0,143758824913139	0,0311631134564614	NO
1476	Tanc2	0,118055019958661	0,11417384834799	NO
1477	Arrb2	-0,332930338193933	-0,0958515538564937	NO
1478	Aym1	0,0242354882298832	-0,0656188354052798	NO
1479	Slc2a8	0,0212465281476186	0,147713003118457	NO
1480	Gns	0,373175691830648	0,582048986948898	NO
1481	Atpaf1	-0,198310177389725	0,159609665948134	NO
1482	Anapc4	-0,228916491904872	0,128843231770414	NO
1483	Mblac1	-0,341086533165699	0,32215628676273	NO
1484	Spata2	0,072965175431829	0,205304358938895	NO
1485	Zfp846	-0,222768164156927	-0,178278041563728	NO
1486	Dhps	0,0198527577527425	0,135051431163983	NO
1487	Srxn1	0,035228801228163	0,397990722483872	NO
1488	Thra	-0,142410242460576	0,205049644493922	YES
1489	Kazn	-0,32357612531565	-0,356777238923689	NO
1490	Gpr152	-0,307178121822701	-0,154749584783147	NO
1491	Rasa2	0,345160231801726	0,256078283297922	NO
1492	Vps52	-0,212858325886375	-0,036532939341555	NO
1493	Xiap	-0,0452934367767224	-0,210768553325209	NO
1494	Acap2	0,179790069625362	0,127263498301209	NO
1495	Dazap2	0,0590110740571834	0,272546103913882	NO
1496	Trp53bp2	0,367848180405025	0,238417386472292	NO
1497	Derl3	-2,51395681148278	-3,06663858435733	YES
1498	Klk1b3	-0,735241264155171	-0,714044377578603	NO
1499	Smap2	0,36222103532714	0,441490234416742	NO
1500	Enpp5	-0,1553549811826	0,144084000865668	NO
1501	Mtfr1	-0,0289149278953662	0,102671636465766	NO
1502	Abhd17a	-0,183602431272687	0,0678710708957233	NO
1503	Sh3glb2	-0,346386334199888	-0,143505271807102	NO
1504	Pdhx	0,166913900592949	0,216458581403224	NO
1505	Fam96b	-0,580570665372964	-0,315749088837297	NO
1506	Endod1	-0,310190408466974	-0,189094277150284	YES
1507	Pask	-0,539487135433068	-0,295805875775542	NO
1508	Pigz	-0,0761023351166257	-0,140242620817107	NO
1509	Hnrnpa1	0,147642102700569	0,266059307339086	NO
1510	Fgf23	-0,953467208192345	-0,599222202399488	NO
1511	Arhgef2	0,0454077151952239	0,471826950003615	YES
1512	Tecpr2	0,129070393524934	0,161509447345018	NO
1513	Dctn6	-0,205081252028553	-0,075118779844086	NO
1514	Armc8	-0,153412678922002	0,0360195540009993	NO
1515	9930111J21Rik1	0,378092058474023	0,0596573576603259	NO
1516	Gm3448	0,443499381380119	0,472464876162737	NO
1517	Pex10	-0,308571640438371	-0,107314042417153	NO
1518	Cfl1	-0,429883564014144	-0,166587702547854	NO
1519	Cyp2j5	-0,212819138776509	0,183638266874074	YES
1520	Camsap2	0,303128199152857	0,275431511459872	NO
1521	Pnkd	-0,0521516266822495	0,164458852603518	NO
1522	Crtc2	0,579582230398527	0,632550881364306	NO
1523	Dtnbp1	0,54761800500458	0,438617815228666	NO
1524	Rbp1	-0,644725505576613	-0,853325439704184	NO
1525	Gpbp1l1	0,554251759377073	0,520205964122826	NO
1526	Snn	-0,0649324008372592	-0,0623902133972756	NO
1527	Eif4b	0,990037796738912	0,799856314616017	NO
1528	Zbtb18	-0,229115751696668	-0,204400268989971	YES
1529	Ppp1r13b	-0,21855909398535	-0,0252265692434621	NO
1530	Scamp1	0,166799870539469	0,168190557818132	NO
1531	5830415F09Rik	-0,190522169203875	0,146879800013698	NO
1532	Elac1	0,268179167401464	0,310805810736574	NO
1533	Nif3l1	-0,593925067553721	-0,434081523937377	NO
1534	Bub3	-0,391555124061103	-0,337428921864227	NO
1535	Bicd2	0,0173974615446637	0,141256887256227	NO
1536	Rpl19	-0,141164565813369	-0,122202165670961	YES
1537	Pfn2	-0,373325392497472	-0,139022698805109	NO
1538	Calhm2	0,0563220598388527	0,119794267365557	NO
1539	Ormdl3	-0,0110682237444326	0,108882495383547	NO
1540	Gck	-2,61975719771235	-2,01530951496578	YES
1541	Bcl6	-0,43034964089718	-1,47598735741488	NO
1542	Ap4m1	0,392705748887288	0,414826590563607	NO
1543	Ncald	-0,115999421662199	0,236994259183886	NO
1544	Cdpf1	-1,12346847205556	-0,90460694705243	NO
1545	Zmym5	0,709996088293353	0,692818969015498	YES
1546	Jph4	-0,104842348034682	-0,101096250288068	NO
1547	Alg2	-1,00115475495486	-0,776131234639717	NO
1548	Elmsan1	0,216629844728799	0,189218717818646	NO
1549	Mettl16	-0,252851887835421	-0,203058023292353	NO
1550	Eif5a	-0,223656686824555	-0,129054564900786	NO
1551	Creld1	-0,120571478114893	-0,153759537751556	NO
1552	Baiap2l1	1,19518541598999	0,890913899399692	NO
1553	Igdcc3	0,0700032878807475	0,140711305607108	NO
1554	Vnn3	0,425774860094846	0,553464234799348	NO
1555	Tmem63b	0,0526529243203466	0,0602033278104361	NO
1556	Frmd4b	0,00493758188762783	-0,249573722559825	NO
1557	Slfn2	-0,142922792815888	0,0367352533070129	YES
1558	Tmpo	-0,575735038843987	-0,530893623414089	NO
1559	Desi2	0,467050121367555	0,240435899444549	NO
1560	Mbd6	0,439160236213356	0,317293311663592	NO
1561	Barhl1	0,0208517182422607	0,091051428992734	NO
1562	Lrfn1	-0,252449368777632	-0,0926731216644967	NO
1563	Srp14	-0,317499440405413	-0,0387297262154078	NO
1564	Haus8	-0,070301739841625	0,1223963066836	NO
1565	Dapp1	-0,183087497809868	-0,117661195538276	NO
1566	Exosc10	-0,362033934724558	-0,138571208089771	NO
1567	Yae1d1	-0,341757389470502	-0,0669774539385228	NO
1568	Fancb	-0,730432704997153	-0,691138335711879	NO
1569	Zfp385c	0,0582905154408042	-0,0378548582430929	NO
1570	Inadl	-0,0590154652987023	0,200871127195699	NO
1571	Sec16a	-0,134731066282431	0,0188784948494032	NO
1572	Ppp3ca	0,303389077661512	0,482711219356066	NO
1573	Parp1	-0,709600731240511	-0,394873958927834	NO
1574	Apod	-0,0694114496635114	0,178574784341399	NO
1575	Cyp2d22	-0,0024667190650085	0,0850934285058074	NO
1576	Zfp820	-0,198853264849315	0,0306613670213549	NO
1577	Toe1	-0,318515863360593	-0,0217243065269876	NO
1578	C1rb	-0,247205491277809	-0,138714612939276	NO
1579	Psmb2	-0,33411070569595	0,0778518341888823	NO
1580	Pcsk5	0,395476182461226	0,462500764767889	NO
1581	Klhdc7b	0,111950014739373	0,172856990924167	NO
1582	AF251705	-0,0523021719348513	0,184063143877152	NO
1583	Ell	-0,0869789728580734	0,376778261990889	NO
1584	Tm2d2	-0,00561317039593057	0,221815970683187	NO
1585	Mrps18a	-0,354076306018456	-0,0153987368147597	NO
1586	Pik3cd	0,0829242781980053	-0,175681050462328	YES
1587	Elf2	0,417021598040863	0,31424362807466	NO
1588	Hck	-0,240378213350575	-0,186354031719091	NO
1589	Lman2l	-0,114938195454267	-0,195296839476972	NO
1590	Mvp	0,0669818323242115	0,33880587380514	NO
1591	Gpr135	0,14275316387186	0,206799833640414	NO
1592	Krtap1-4	0,169535690888002	0,141092297550998	NO
1593	Mcts2	-0,108970150064609	-0,176986940180665	NO
1594	Emc7	0,0591735223332641	0,13571326879813	NO
1595	Rdh12	0,0416507187497928	-0,00706858022907753	NO
1596	1700017B05Rik	0,62603978742329	0,580917362435857	NO
1597	Strap	-0,0162140174508094	0,100728252831279	NO
1598	Srp54c	-0,349663911264194	-0,363837239048367	NO
1599	B4galt1	-0,415966484094163	-0,187167526392169	YES
1600	Nagpa	-0,172715164169148	0,0230363546483945	NO
1601	Hrh4	-0,173304380851739	0,00894879765094814	NO
1602	Zfp219	-0,167789935944046	-0,196419519170827	NO
1603	Ccdc66	-0,504876501166534	-0,286659872487366	NO
1604	Ski	-0,157966842739478	-0,104408056662585	YES
1605	Ddrgk1	0,0116100755041906	0,110537768642732	NO
1606	Tmem65	0,0479232646828267	0,0300067841813627	NO
1607	Rps27	0,229641706964635	0,159613579675829	NO
1608	Paip2b	-0,234669665476726	-0,0257378013811955	NO
1609	Selo	0,0463635662793305	0,396749795200643	NO
1610	Ccdc84	0,0523372447665142	-0,0398184868330134	NO
1611	Plcxd2	-0,342207675142504	-0,107144649975794	YES
1612	Fryl	1,13990190266406	0,931555515014443	NO
1613	Mettl22	-0,184088555908684	-0,0414276664040019	NO
1614	Kalrn	-0,911293238843601	-0,781905844527233	NO
1615	Pgp	-0,969968860280733	-0,804089270928168	NO
1616	Slc16a3	-0,39011999707559	-0,131349711281543	NO
1617	Ipo7	-0,0989316603211208	-0,0507877484200625	YES
1618	Mob3b	0,141327311019207	0,13738554323779	NO
1619	Cops5	0,102465417841778	0,200351800284812	NO
1620	1700123O20Rik	-0,0195938191640206	-0,0475526784085734	NO
1621	Gemin2	0,635292843745775	0,502271631628357	NO
1622	Lat	-0,215826533225215	-0,118184561829948	YES
1623	Agap2	-0,383237602164105	-0,600350187299483	YES
1624	Rrp9	-0,542796024960842	-0,199858559753609	NO
1625	Cyb5rl	-0,188497436934313	0,0473280065857535	NO
1626	Olfml3	-0,137907423613904	-0,125157093739019	NO
1627	Papola	-0,139203277039224	0,194909826261608	NO
1628	Cyp4f18	0,239872758012154	0,458465544559583	NO
1629	Zbtb11	0,204252299415902	0,308489679549044	NO
1630	Ccdc50	0,14953174029495	0,139776404868051	NO
1631	2310009B15Rik	0,0437353739211463	0,378911846502383	NO
1632	Slco2a1	-0,0161134406507646	0,0624021446323066	NO
1633	Lbhd1	-0,593774829123017	-0,469066830566792	NO
1634	Gigyf1	0,530944577643064	0,433335456315348	NO
1635	Cyld	0,161306585304854	0,358592095810686	YES
1636	Hnrnph3	0,00817524695849414	0,245281144611099	NO
1637	Ublcp1	-0,17211154613163	-0,0599049373134921	NO
1638	Tshz3	0,0578449559665328	0,251540289051043	NO
1639	Dlk2	0,0199567711258402	0,154140141611244	NO
1640	Mrps36	-0,418013127321244	-0,174322802357592	NO
1641	Fblim1	-0,246154209014486	-0,0642674963976662	NO
1642	St3gal4	-0,468773061917265	-0,33175935683451	NO
1643	Mcts1	-0,0570049138989788	0,0607482334343565	NO
1644	Emp1	-0,325667047298109	-0,199827249487817	NO
1645	Sipa1l3	-0,261782998788487	-0,313124627805599	NO
1646	H3f3a	0,061742947119745	0,0481226853069625	NO
1647	Nucb1	-0,163712569353978	-0,0713025803405873	NO
1648	Atp6v1d	0,00769679965933001	0,0142188988287888	NO
1649	Coq10b	0,635537680937823	0,486683299229773	NO
1650	Gm20939	-0,910696899645262	-0,619893995447657	NO
1651	Asrgl1	-0,313150102653277	0,0408385367512007	NO
1652	Gripap1	-0,276547085770517	-0,115377114920419	NO
1653	Nfx1	0,330431710745182	0,389638690810981	YES
1654	Ralgds	-0,170540330691787	0,0159033433817637	NO
1655	Snrnp200	-0,0831920282680461	0,0767721412779636	NO
1656	Tbc1d10b	-0,132508394438895	0,142526828478218	NO
1657	Clec2h	0,56587107003688	1,07732143037649	NO
1658	Efcab14	0,0459975947249127	0,0945441394601936	NO
1659	Qrich1	-0,0467933529879492	0,238842513881373	NO
1660	Serpina1a	-0,0476673856529537	0,0026925136894036	NO
1661	Atf6b	-0,638264599032007	-0,494766876452625	NO
1662	Plrg1	-0,346559952656679	-0,159144479704686	NO
1663	Acaca	-2,34610107648092	-2,10695225509456	NO
1664	Dis3	-0,0775634427286427	0,0902931819136716	NO
1665	Ctsw	0,0929961496698528	0,222148492663838	NO
1666	Trp73	0,0486414452485295	0,0863806787561137	NO
1667	Ms4a4d	0,0452686800768234	0,19796335461063	NO
1668	Acin1	0,148268040037456	-0,0340170641554591	NO
1669	Map3k4	-0,527985381667758	-0,503078841797015	NO
1670	Cd59b	-0,220482783476441	-0,0924800024331818	NO
1671	Sdccag3	0,0299185883378286	0,0541676028764257	NO
1672	Mypop	-0,558880016284167	-0,541208601673195	NO
1673	Gdf3	0,238475337841043	0,0266085293965217	NO
1674	Nanp	0,283740046277695	0,228729446858117	NO
1675	Kcnn4	-0,1528965409103	0,0204803222513181	NO
1676	Ikbkb	-0,188639961188981	-0,0270679171844765	NO
1677	Ube2d3	0,151835161815868	0,184181664296235	NO
1678	Amhr2	0,0729829959621453	0,141928838127312	NO
1679	Bap1	0,135514855551126	0,170847522141131	NO
1680	Ube2e1	-0,239113007574549	0,0721401217359414	NO
1681	Cog3	-0,219804303278961	-0,184981869200211	NO
1682	Brms1l	-0,404974187096662	-0,245026560936483	NO
1683	Hemk1	-0,340111880603816	-0,0726861544319863	NO
1684	Aimp1	0,194668409430554	0,156976663291234	NO
1685	Gimap5	-0,0389033518427668	-0,0676912983572979	NO
1686	Sirt7	-0,267062719394504	0,000251089901324164	NO
1687	4931440F15Rik	-0,429989310445199	-0,097533583237924	NO
1688	Ilf3	-0,223111652725655	0,0882426804060534	YES
1689	Deb1	-0,0938786130408147	-0,0750831776153493	NO
1690	Sptbn4	-0,222480194135022	-0,0524559882417073	NO
1691	Map3k5	1,06471549273862	1,03882037925861	NO
1692	Ndel1	0,196340166176487	0,26821997033001	NO
1693	Lrrc28	-1,12191097678661	-0,846407973557931	NO
1694	Cd1d1	0,39012036431777	0,802689037492504	NO
1695	Lgr5	-0,739193056428521	-0,440258842038284	NO
1696	Atad1	-0,0939114729717012	0,0461724515924757	NO
1697	Spry1	0,220152523015464	0,416669612921676	NO
1698	Zcchc7	-0,256712904641537	0,112058579834176	NO
1699	Pih1d2	-0,214715479921131	-0,062974524833324	NO
1700	0610010K14Rik	-0,356804689912508	-0,15254149323097	NO
1701	Magi1	0,193481951583955	0,285098452170937	NO
1702	Upp2	0,808931712869829	1,02466524879271	NO
1703	Serpina10	-0,527263620462257	-0,426522467821719	NO
1704	Ptpn13	0,00449117723346681	0,117729669536002	NO
1705	Cfap97	-0,0462598950013655	0,158789340060914	NO
1706	Smc4	0,137965788769042	0,193762834080818	NO
1707	Tmem239	1,04479092979816	0,801137258174538	NO
1708	Ppapdc2	-0,143673626185127	-0,0986953329979636	NO
1709	Pbld1	-0,137211617645132	-0,0617140946275647	NO
1710	Zfp747	0,236302535648191	0,333561133432761	NO
1711	Gm6537	-0,0613174470833204	0,0413332681259302	NO
1712	Akr1a1	-0,12903042703967	0,0835173465378602	NO
1713	Ctsl	0,463964407414929	0,484840084121323	NO
1714	Mad2l1bp	-0,478910212719402	0,0121179875670041	NO
1715	Ttll1	-0,81818083514689	-0,449554182476793	NO
1716	Snw1	0,129281865094651	0,151355743218666	NO
1717	Gmpr2	-0,308068772137002	-0,228261464836302	NO
1718	Gpsm3	-0,0818423509677793	0,207358060694876	NO
1719	Arpc5	-0,130934000459602	-0,0153784905942764	NO
1720	Mga	0,134365682684124	0,300353604053143	YES
1721	Fbxw21	0,110553811254157	0,0922736366541406	NO
1722	Zfp39	-0,196273683013459	0,0290308676131552	NO
1723	Ermap	-0,0410632899351224	-0,0132583715592087	NO
1724	Zbed3	0,0742251727497596	0,210870501559875	NO
1725	Huwe1	-0,226572047572686	-0,0864940797627778	NO
1726	2310033P09Rik	-0,168270529795251	-0,00152777601027942	NO
1727	Mnat1	-0,320299263006244	0,270747191499566	NO
1728	Mrps11	-0,284694875516104	-0,0495063137818832	YES
1729	Emcn	-0,328233203639182	0,0852419672069722	NO
1730	Cab39l	0,125330582121222	0,369537100861182	NO
1731	Mrpl13	-0,160828223379015	0,00340988287814881	YES
1732	Siah1a	0,283830786993174	0,291621974108129	NO
1733	Ggps1	0,44615086206091	0,167606485701039	NO
1734	Gbas	0,274232291844267	0,283734299773364	NO
1735	Lsm11	0,17480255662506	0,169365812237927	NO
1736	Ttc30b	-0,15105489079413	0,247181965738285	NO
1737	2610507B11Rik	-0,0270416683511172	-0,0148790469734994	NO
1738	Slc12a4	0,0394284901357889	0,121965574427378	NO
1739	Fbxo22	-0,688372919647591	-0,341342847983537	NO
1740	Eftud1	0,255064649827989	0,301485816281569	NO
1741	Senp6	-0,00261924931820978	0,182810567015396	NO
1742	Cse1l	-0,38966151396415	-0,0931674531856377	NO
1743	Klrk1	-0,377413096120777	0,0120981611562891	NO
1744	Noc4l	-0,623683403043461	-0,307768819764198	NO
1745	Zeb1	0,0886164475076932	0,176888929649635	NO
1746	Ubap1	0,654558305701157	0,799938240908062	NO
1747	Shmt1	-0,52750594609808	-0,316327457304693	NO
1748	Wdr74	-0,470838571545558	-0,257227417683564	NO
1749	Ddr2	-0,238001276630323	-0,127951584371433	NO
1750	Ccdc134	-0,891149107952837	-0,795962265101501	NO
1751	Utp3	0,107720061606376	0,432222844148463	NO
1752	Col4a1	-0,112906526994086	0,122359914890011	NO
1753	Adgrf1	-1,4570066319253	-1,06827150669419	NO
1754	Cbx2	0,066606831780688	0,188557737874502	YES
1755	Ocrl	0,26229375549548	0,505766380820559	NO
1756	9530068E07Rik	0,112511279814235	0,278385388550976	NO
1757	Rxrb	0,290845767419485	0,330933345323663	NO
1758	Vapb	-0,345851374921235	-0,00364231071661791	NO
1759	Ythdc2	-0,0151250548753072	0,344313124248285	NO
1760	Ubl4	-0,407283784329207	-0,118934249892257	NO
1761	Tctn2	0,213830807154262	0,36559342966456	NO
1762	Dnajc14	0,0437648730876141	0,164573282244197	NO
1763	Cabp4	0,399487446646268	0,524318647543635	NO
1764	Hacl1	0,270474359142247	0,615959288824957	YES
1765	Itga5	-0,473475718289468	-0,373227686174058	NO
1766	Sox4	-0,356009604855362	-0,212045242814233	NO
1767	Tbc1d7	-0,423314315327175	-0,147185093921038	NO
1768	Dhx8	0,0158599733375473	0,111977048725707	NO
1769	Tead2	-0,0940772276300663	-0,116352801578668	NO
1770	Stradb	0,125904979633114	0,119605634785827	NO
1771	Dcp2	-0,0868696832570137	-0,171308593007162	NO
1772	Fbxl8	-0,254230972596991	-0,0920654130432288	NO
1773	Ak2	-0,2023928150792	-0,0532637529258135	NO
1774	Fdxr	0,132426667829698	0,148624538608955	NO
1775	Noxred1	-0,0875801732645822	-0,0139883438826276	NO
1776	Atp5o	-0,0497505898976307	0,0419643192115906	YES
1777	Slc25a47	1,73506086450888	1,55122831091963	NO
1778	Ucp3	0,173661917659498	0,289234810601066	YES
1779	Uba3	0,115600447694842	0,224087703276489	NO
1780	Adcy7	-0,16890421549421	0,117392293338287	NO
1781	Mmab	-0,762708703407666	-0,608940254087833	NO
1782	H3f3b	0,0910449439299796	0,280504517304228	NO
1783	Coq3	0,077229941135645	0,338686122130598	NO
1784	Prkaca	-0,418410395220564	-0,132195119655332	NO
1785	Riok1	-0,155786818349694	0,0987128659883574	NO
1786	Slc38a5	-0,0330059800085669	-0,0239777082132751	NO
1787	Zfp444	0,083785038485729	0,262855820408138	NO
1788	Ccdc68	0,274268967404988	0,25520547978067	NO
1789	Zfp704	-0,0362974277431709	0,204818265145952	NO
1790	Heca	0,744147467614409	0,912891229396649	NO
1791	Rrm1	-0,385223648420483	-0,075497866472789	NO
1792	Slmap	0,117736536949666	-0,041942109195868	NO
1793	Smim15	-0,2885325479097	0,098605984851778	NO
1794	Sox5	0,0696696647473285	0,145129303232109	NO
1795	Tns1	0,81383449508478	0,554966479388568	NO
1796	Plscr4	-0,00288321458116503	0,192256568805905	NO
1797	Man2b2	0,0718216183725424	0,0986041490047596	NO
1798	Rdh5	-0,130185400456968	-0,111329730196001	NO
1799	Ets1	0,0673710924133184	0,123577343506279	NO
1800	Abi3	-0,0292833883997323	0,0263190215205578	NO
1801	Esyt1	-0,399296887571673	-0,207987513899169	NO
1802	Pigw	-0,0903554400238482	-0,160533132948345	NO
1803	Rrm2	-0,197075485203683	-0,52390427024929	NO
1804	Des	-0,281669254476444	-0,051860508058895	NO
1805	Dnajc8	-0,232633614236352	-0,0220769070826705	NO
1806	Slc29a3	-0,300406589681239	-0,218667089594169	NO
1807	Cat	-0,0776575651953468	0,11949888748533	NO
1808	Lyrm1	0,458536857186405	0,522797407398834	NO
1809	Il34	0,171223221048869	0,12774894663605	NO
1810	Hbp1	0,45497294575255	0,664445137443748	NO
1811	Tmem256	0,0914390449288387	0,17749722037407	NO
1812	Ncoa3	-0,262441997155504	0,00404004540634606	NO
1813	Rps2	-0,188927665698094	-0,206232554605597	NO
1814	Homer2	-0,681659059155585	-0,579553426768092	NO
1815	Rfk	-0,404844984738657	-0,0334216685208402	NO
1816	Tmem97	-0,931889602511346	-0,562723705558676	NO
1817	Eif3g	-0,0912835931708713	-0,056354608531139	NO
1818	Lsm6	-0,376522538526668	-0,214695119414358	NO
1819	Anxa4	-0,248173294810314	0,276048479442562	NO
1820	Cpsf3	-0,182705389089563	0,0721502345946909	NO
1821	Anxa5	-0,325600415927205	0,0413918784849194	NO
1822	Xpa	0,609468267937308	0,803371856094623	NO
1823	Kif19a	-0,0153699213403851	-0,0863915888029787	NO
1824	Ruvbl1	-0,29764717940823	-0,120155487050882	NO
1825	Rbm47	0,063585336898047	0,284167526123783	NO
1826	2200002D01Rik	-1,14820344304808	-0,807387821307405	NO
1827	Gse1	-1,04385674818279	-0,535986729386123	NO
1828	Ubtf	0,464670656230261	0,379011882441239	NO
1829	Nsmaf	-0,0866928350897265	0,17591261658438	NO
1830	Kctd21	0,114421548942802	0,086412344335864	NO
1831	Orc3	-0,146664214151207	0,094994139746591	NO
1832	Fkbp3	-0,506822291913796	-0,101948713327859	NO
1833	Myo3b	0,001789264838858	-0,00167643552326524	NO
1834	Trex1	0,22716486897629	0,23232271236995	YES
1835	Hoxa3	0,00453125883308747	-0,0373288458602934	NO
1836	Zfp839	0,281316879250572	0,210363417149515	NO
1837	Lin28a	-0,00784917560302745	-0,0345986269036764	NO
1838	Slc28a1	-0,0250758376247893	0,101751139311989	NO
1839	Rgl3	-0,102756562204574	-0,0431274382693161	NO
1840	Apeh	0,0108240996555278	0,10159237739928	NO
1841	Thoc3	0,0460239444036752	0,0982680730356478	NO
1842	Kif2a	-0,00997101017256963	0,0714916120182165	NO
1843	Inpp5a	0,0950514922407315	0,180260064757299	NO
1844	Asns	-0,703166816572285	-0,23037729761058	YES
1845	Sulf1	-0,245040495118674	0,0360229210418987	NO
1846	Klhdc10	-0,106086558273931	-0,0237934501251988	NO
1847	Clybl	0,0335481210505613	0,224741347987125	NO
1848	Epdr1	-0,450470351360269	-0,235345342074274	NO
1849	Adam15	-0,0713376888598116	0,157248876724634	NO
1850	Hbegf	-0,16967366439794	0,0201550874192682	NO
1851	Zfp655	0,153237772334626	0,487402521133169	NO
1852	Hars	-0,291062377719506	-0,138012261039915	NO
1853	Iigp1	0,161995483599574	0,452604335071202	NO
1854	Kcnd1	0,0494508481602907	0,069705346537047	NO
1855	C330021F23Rik	-0,715230532157823	-0,529991689419079	NO
1856	Lpxn	-0,0560999410220449	0,206052533041854	NO
1857	Itgb3bp	-0,272690751901906	-0,043514946640931	NO
1858	Lemd2	0,192012446841577	0,222874034881857	YES
1859	Aebp1	-0,474455452412966	-0,22284176239986	NO
1860	Urah	0,050542186078971	0,239388607261914	NO
1861	Vasp	-0,41176075547758	-0,181698375224865	NO
1862	Klhl13	-0,47739337421216	-0,265336596168666	NO
1863	Pacs1	-0,0555388324918198	0,0919676955737208	NO
1864	Cdc37l1	-0,332472515140807	-0,282840343186445	NO
1865	Klhl42	-0,293100186925284	-0,0943687433375944	NO
1866	Clpp	-0,049849768424135	0,0262397845689204	NO
1867	Cops7b	0,1398473877922	0,0606962842304872	NO
1868	Ccl27a	-0,0240311359936261	0,025605003077553	NO
1869	Zfp281	0,58579327053799	0,279249308778428	NO
1870	Prdx1	-0,272766019128982	-0,0545218245375878	NO
1871	Dtwd2	-0,224785478625257	0,0580189874958661	NO
1872	Trim44	-0,124407224872161	0,0153089194822336	NO
1873	Timm23	0,181009914474703	0,274782392323941	NO
1874	Chst13	-0,290952229405377	-0,107764060364437	NO
1875	Morn4	-0,216909432382294	0,135239281962292	NO
1876	Rfc3	-0,717145936367468	-0,394069317119243	NO
1877	Mmadhc	0,507026230395635	0,453977095239866	NO
1878	Mrpl27	-0,39243199263713	-0,230569104760361	YES
1879	Zfp386	-0,297428864846619	0,236086963920759	NO
1880	Cetn4	0,17472868187551	0,265339202074416	NO
1881	Mtrf1l	-0,395719034081142	-0,176842023905663	NO
1882	Alg9	-0,107613350021657	0,040157058571249	NO
1883	Plekhb2	-0,303057464574028	-0,122695670316373	NO
1884	Med30	-0,144395212544985	0,0407958837719153	NO
1885	Lmo4	0,912447470128326	0,676226559122748	NO
1886	Kctd7	-1,15561064743695	-0,979092737715138	NO
1887	2210013O21Rik	-0,181080520928553	-0,0721062118244387	NO
1888	Nrm	0,340757886753416	0,0737790577696211	NO
1889	Arf4	-0,204989029254845	-0,334740637049959	NO
1890	Acvrl1	-0,293533566290876	-0,108554818844212	NO
1891	Wdr4	-0,192872347085585	0,124037113187436	NO
1892	Mrps14	-0,179347971205832	-0,00957940770833154	NO
1893	Arhgef40	0,297543383569037	0,516925951782325	NO
1894	Lonp1	-0,0647379078090022	0,120084651332757	NO
1895	Cstf2	-0,280062079891642	-0,0123723982131523	NO
1896	Brdt	-0,0825795027319041	0,162033220371045	NO
1897	Samd11	-0,0509071679650255	-0,000291570774628269	NO
1898	Fgfbp3	0,0635752897693207	0,187530244452703	NO
1899	Phf6	-0,417088620701759	-0,226901623027728	NO
1900	Alas1	0,537328640251674	1,42702453677144	NO
1901	Klhl22	-0,229708809859028	-0,0589921131220574	NO
1902	Rrp7a	-0,174006488837788	-0,0492078174777006	NO
1903	Ror1	-0,187359446570185	-0,180212945137379	NO
1904	Prlr	0,953323963972563	0,909357014115198	NO
1905	Yod1	0,643619550040774	0,381464621124381	NO
1906	Kazald1	0,0719171397323919	0,0979197327748205	NO
1907	Mitd1	-0,669103213802133	-0,325974295515045	NO
1908	Xrcc4	-0,06995278068743	0,242793144708192	NO
1909	Uri1	0,306725054070617	0,537138505564343	YES
1910	Mcm8	0,223818522487712	0,247962042676585	NO
1911	Kcnj2	-0,831176561466352	-0,3997970851254	NO
1912	E2f3	0,190628348380544	0,209206723869404	NO
1913	Zbtb16	2,28496723762856	1,58085574725118	NO
1914	Gmps	-0,315839994264712	-0,285998318725003	NO
1915	P2rx7	0,266236149278064	0,163613066680417	NO
1916	BC030867	0,588612722692348	0,553541600252667	NO
1917	Rexo1	-0,146786377709705	-0,117372793631599	NO
1918	Bdh2	-0,968777115651438	-0,644793568447643	NO
1919	Usp32	0,470456767631521	0,422492477189131	NO
1920	Mpp7	0,134733854174482	0,3034639664974	NO
1921	D630033O11Rik	0,0671599296953369	0,117966319314641	NO
1922	Vnn1	2,39428864154327	2,77999316130849	NO
1923	Trank1	0,0859496953561854	-0,0820567664387299	NO
1924	Cbr1	0,398411818714301	0,243851353001963	YES
1925	Pla1a	0,179926303987653	-0,00321866825547446	NO
1926	Itpr2	0,473350215907704	0,423938321515516	NO
1927	Car5a	-0,514985364197697	-0,16478000191703	NO
1928	Rdh1	0,357419095205661	0,348409888449913	NO
1929	Cited2	-0,483952833784112	-0,68493406390798	NO
1930	BC048403	0,26743573505249	0,41078206224486	NO
1931	Smg9	-0,130943762463835	0,019995339740408	NO
1932	Cldn1	-0,799954394633803	-0,491761052607238	NO
1933	Krt19	-0,750071136757945	-0,537795922390514	NO
1934	Tmem168	0,12150783638072	0,255061765238828	NO
1935	Limd2	-0,208377808802101	0,108629713873897	NO
1936	Tbca	0,0920157424122596	0,194451149533004	NO
1937	Qprt	-0,389431920447617	-0,195402919168721	NO
1938	Nit2	-0,51685010370165	-0,376271392509741	NO
1939	Cd82	-0,227501790523994	-0,0190478496891382	NO
1940	Zfp108	-0,0456402971240326	-0,00173419757144533	NO
1941	Armcx6	-0,242015694517955	-0,157013769581966	NO
1942	Gtf2h4	-0,102630478881109	0,0415420151445716	NO
1943	Apbb3	0,430859236231193	0,58022051478833	YES
1944	Frmd8	-1,16265234811367	-0,996131614319875	NO
1945	Chml	-0,0341731487618562	-0,0480357861316749	NO
1946	Rdh13	0,0780732979783441	0,134739671527905	NO
1947	Hist1h4c	0,778009921532995	0,486017798447091	NO
1948	Rnf135	-0,341649494782546	-0,0181828203892946	NO
1949	Ctdsp1	-0,0129198141150528	0,163229326520776	NO
1950	Snta1	-0,447294957138167	-0,257235975848783	NO
1951	Trmt112	-0,0023518260606501	0,127684696115384	NO
1952	Rbbp6	0,449051882012808	0,257891286531475	NO
1953	Wars	-0,980438734137232	-0,793557507024788	NO
1954	Zfp72	0,0304394907316947	0,056354977439784	NO
1955	Csf2rb2	0,168365804598314	0,23076805494328	NO
1956	Swi5	-0,122711279566134	0,0150296487388122	NO
1957	Olfr571	-0,349434228142249	-0,345049259783034	NO
1958	Sla	0,431960938313095	0,288495740892779	NO
1959	Arl4a	1,79664841083028	1,62178515768978	NO
1960	1700016C15Rik	0,147405824837344	0,0799842948584653	NO
1961	Mcph1	-0,0427719746682715	-0,151294427208766	NO
1962	Actn4	0,250282988417798	0,14244521387951	NO
1963	Fam209	1,65535169756466	1,54072543913624	NO
1964	Pias4	-0,125742491333495	-0,0426572542992609	NO
1965	Tmem223	-0,109513264185701	-0,136044385173179	NO
1966	Slc2a5	0,36164764868134	0,111643024019584	NO
1967	Tmem180	-0,804152643639345	-0,465759411311557	NO
1968	Cyp4a14	6,21715121235578	5,81931257256868	YES
1969	P2rx3	0,102187991833611	-0,117631086995296	NO
1970	Crispld2	-0,24639360984916	0,101840413443884	NO
1971	4931406P16Rik	0,602842111438082	0,613802239257433	NO
1972	BC005624	0,182593554245869	0,242171869596278	NO
1973	Tars	-0,252352135749959	-0,164229274397631	NO
1974	Nr3c1	-0,255968577498519	-0,0465099019121222	NO
1975	Ppia	-0,356785713248428	-0,168114713229011	NO
1976	Surf4	-0,254982808511945	-0,328942890404081	NO
1977	Hcfc2	-0,095041044114728	-0,2333781244347	YES
1978	Ajuba	-1,15216298551082	-0,628997341638179	YES
1979	Plxnb1	-0,492814340068181	-0,523653704504287	NO
1980	Snupn	-0,17172065226014	-0,0932121143259685	NO
1981	Col14a1	-0,310834017456624	-0,150694757897067	NO
1982	Brd8	0,135655444093413	0,331192841638909	NO
1983	Mettl8	-0,050196761946089	0,146485527648461	NO
1984	Rnf103	0,401117409614223	0,386199527349174	NO
1985	Rpap1	-0,316024616488884	-0,206376311971026	NO
1986	Gpr180	-0,311361239930813	-0,0564762557042204	NO
1987	Prr15l	-0,066392617198904	0,109135906456681	NO
1988	Mllt11	-0,000982805341260828	-0,0764980054607891	NO
1989	Zfp516	0,269926031847741	0,184372429762051	NO
1990	Axl	-0,0738859451549416	0,108602860250423	NO
1991	Rbm4	-0,238962036467415	-0,286551038507184	NO
1992	Zfp341	-0,344996828287402	-0,248236354613651	NO
1993	Slc43a2	0,441361158962038	0,489122981739234	NO
1994	Evc	-0,330365826528925	-0,135027793650188	NO
1995	L3mbtl2	0,056526596677605	0,145777684399356	NO
1996	Zfyve9	0,257810255600296	0,25799487788536	NO
1997	Angptl2	-0,283205894230003	-0,159483214173044	NO
1998	Aldh3b3	-0,0330469124676451	-0,142845290737822	NO
1999	Gyltl1b	0,0611384728396471	0,0721161473974599	NO
[truncated: 10,647 more rows]
