# Supplementary material for: Hepatic FGF21 is not required for fasting metabolism but guides protein appetite post energy depletion
Source: EMBO Rep. 2026 Apr 27;27(12):3189–213. doi: 10.1038/s44319-026-00790-9 (PMC13303862; doi:10.1038/s44319-026-00790-9)
Supplement: Supplementary file 5 — Source data Fig. 3 [file 44319_2026_790_MOESM5_ESM.zip › Figure 3/3G/RMN_Liver.xlsx]

## Sheet: 3G
	FGF21WTFED	FGF21WTFED	FGF21WTFED	FGF21WTFED	FGF21WTFED	FGF21WTFED	FGF21WTFED	FGF21WTFED	FGF21WTFED	FGF21KOFED	FGF21KOFED	FGF21KOFED	FGF21KOFED	FGF21KOFED	FGF21KOFED	FGF21KOFED	FGF21KOFED	FGF21WTFASTED	FGF21WTFASTED	FGF21WTFASTED	FGF21WTFASTED	FGF21WTFASTED	FGF21WTFASTED	FGF21WTFASTED	FGF21WTFASTED	FGF21WTFASTED	FGF21WTFASTED	FGF21KOFASTED	FGF21KOFASTED	FGF21KOFASTED	FGF21KOFASTED	FGF21KOFASTED	FGF21KOFASTED	FGF21KOFASTED	FGF21KOFASTED
Leucine	0.00137032	0.00139005	0.00172323	0.0025014	0.00170097	0.00184655	0.00147543	0.00194043	0.00173889	0.00148679	0.00178554	0.00156815	0.00152664	0.00226356	0.00136091	0.000832401	0.00135943	0.00300938	0.00376843	0.00352403	0.00371891	0.00453028	0.00306137	0.00392545	0.00455381	0.00353229	0.00363201	0.00454007	0.00355222	0.00428687	0.00407283	0.00388307	0.00232941	0.00395905	0.00361243
Valine	0.000808453	0.000769669	0.000849995	0.00151138	0.000913611	0.00110596	0.000822225	0.00110035	0.000881926	0.000875272	0.000982192	0.000788562	0.00108771	0.00129398	0.000743916	0.000508792	0.000832841	0.00193796	0.00221914	0.00214267	0.00284623	0.00310744	0.00206346	0.00248266	0.00359034	0.00234833	0.00232656	0.00296101	0.00241929	0.00281862	0.00255979	0.00276701	0.00145456	0.00282147	0.00282959
Isoleucine	0.000340894	0.000320333	0.000360951	0.000751623	0.000444122	0.000504817	0.000347169	0.000514588	0.000373383	0.000385683	0.000503303	0.000317587	0.00035287	0.00060306	0.000319921	0.000178912	0.000334214	0.000722488	0.00095082	0.00091408	0.000982844	0.00117741	0.000727819	0.00104228	0.00109819	0.000989127	0.000867074	0.00119148	0.000962139	0.00106044	0.00109403	0.00103655	0.000563927	0.000956703	0.000935675
3-hydroxybutyrate	0.000258484	0.000267309	0.00028877	0.000489698	0.00021694	0.000295976	0.000300147	0.000279077	0.00036806	0.000345623	0.000327241	0.000285589	0.000302285	0.000364899	0.000304396	0.000141601	0.000252894	0.00324838	0.00301504	0.00243537	0.00526795	0.00414479	0.00328892	0.0015324	0.00344648	0.00343414	0.00389066	0.00392795	0.00304968	0.00280002	0.00404914	0.00436061	0.0023047	0.00416518	0.00453008
Lactate	0.054613	0.0444945	0.0583766	0.0450302	0.0614381	0.0504552	0.0535603	0.0564561	0.0605082	0.0631342	0.0733686	0.0624923	0.050333	0.0492036	0.0620425	0.0270729	0.0546603	0.0385405	0.0297846	0.029804	0.0273209	0.0271747	0.038587	0.0273467	0.0273849	0.0229202	0.0277319	0.0284808	0.0231938	0.0359718	0.02145	0.0278066	0.0216241	0.0232391	0.0243051
Alanine	0.0146247	0.0126426	0.0161245	0.0104564	0.0124399	0.0112815	0.00928266	0.0136966	0.0127677	0.0176151	0.0148187	0.0140352	0.0137975	0.015448	0.0098797	0.00573056	0.013628	0.0100005	0.0110649	0.0115956	0.0132928	0.0111173	0.0119718	0.0122772	0.0116321	0.00827487	0.0116182	0.0137252	0.0108417	0.0131638	0.00971621	0.0120614	0.0110678	0.0119481	0.0116992
Acetate	0.00107469	0.000722814	0.00129464	0.00123156	0.000620146	0.000965533	0.000924874	0.000806394	0.00107275	0.00095169	0.00114325	0.000995769	0.00113125	0.0012795	0.000684925	0.000623694	0.000979149	0.00331179	0.00323826	0.00293086	0.00353481	0.00378564	0.00279656	0.00254009	0.00430483	0.00374031	0.00359005	0.00293323	0.00344892	0.00318449	0.00355345	0.00347101	0.00234781	0.00349105	0.00426739
Glutamine	0.00529795	0.00492818	0.00612606	0.00596335	0.00461234	0.00517178	0.00482553	0.00541201	0.00612391	0.00471591	0.00524567	0.00563773	0.00469284	0.00707068	0.00508024	0.00271648	0.00468452	0.00523304	0.0092277	0.00850265	0.010005	0.00919879	0.00778504	0.00841607	0.00784504	0.00673889	0.00725696	0.00894774	0.00774536	0.00557968	0.00898543	0.0088546	0.00584615	0.00912269	0.00807331
GSx	0.00807648	0.00677688	0.00832023	0.00719476	0.00747718	0.00747371	0.00888896	0.0070812	0.00939306	0.00582739	0.00745181	0.00971687	0.00768131	0.00739355	0.00733589	0.00364771	0.00709467	0.00627824	0.0068505	0.00765298	0.00713544	0.00788365	0.00678879	0.00928872	0.00729961	0.00653972	0.00777182	0.00860411	0.00769337	0.00616695	0.00728152	0.00732783	0.00626193	0.00814549	0.00803425
Glutamate	0.00253459	0.00232732	0.00279983	0.00156861	0.00100695	0.00129118	0.0014017	0.00135133	0.00183626	0.00148174	0.00115956	0.00210835	0.00206115	0.00215535	0.00129741	0.000807426	0.00179596	0.00202998	0.0034392	0.00321881	0.0045851	0.00340733	0.00270683	0.00415897	0.00463385	0.00299997	0.00322418	0.00358622	0.00325998	0.00267208	0.00361289	0.00317547	0.0029424	0.00463416	0.00383635
succinate	0.000383898	0.000244718	0.000445088	0.000299108	0.000204617	0.000227305	0.000280702	0.000222853	0.000303074	0.000267957	0.000239496	0.00033241	0.000351048	0.00032043	0.000211071	0.000134976	0.000285744	0.000878465	0.000890892	0.000787069	0.00134099	0.00112236	0.000879406	0.000775056	0.00102196	0.000942279	0.00115115	0.00107427	0.000894267	0.000874877	0.00109158	0.00107337	0.000648674	0.00117633	0.00121868
GSSG	0.0016145	0.00116357	0.00137737	0.00151421	0.00160512	0.00144945	0.00166528	0.0017396	0.00224035	0.0014583	0.00177964	0.00154991	0.00143954	0.00195563	0.00133783	0.000586539	0.0017791	0.0018638	0.0018806	0.00210018	0.0020421	0.00243364	0.00192291	0.00254073	0.00202484	0.00212373	0.00265467	0.00261982	0.00247687	0.00180347	0.00214927	0.00248913	0.00172749	0.00288454	0.0023204
GSH	0.00373312	0.00345314	0.00441772	0.003169	0.00330756	0.00350254	0.0043567	0.00273304	0.00381434	0.00235652	0.00297337	0.00526813	0.00375442	0.00257355	0.00357734	0.0019005	0.00280226	0.00217038	0.00243235	0.00260968	0.00248426	0.00245752	0.00253189	0.00328752	0.00277026	0.00177124	0.00213962	0.0028057	0.00257348	0.00213291	0.00247146	0.00213864	0.00255351	0.00220022	0.00288022
Hypotaurine	0.000902846	0.000554144	0.000780301	0.00038505	0.00053436	0.000673102	0.000576858	0.000523237	0.00055997	0.000651643	0.000518522	0.000650895	0.000671497	0.000588245	0.000678383	0.000446943	0.000802375	0.00228397	0.00108036	0.00198179	0.000819423	0.000895054	0.00091344	0.00130176	0.00147876	0.0018852	0.00162769	0.00166669	0.00127375	0.00178224	0.00131931	0.000662144	0.000344987	0.00147649	0.0015599
dimethylamine	0.000323501	0.000338811	0.000443447	0.000356054	0.00022165	0.000236431	0.000310161	0.000332771	0.000261493	0.000451269	0.00028453	0.000374409	0.000317451	0.000423884	0.000259331	0.00015041	0.000386011	0.000445671	0.000354159	0.000524279	0.000328988	0.000348575	0.000260973	0.000407252	0.000400995	0.000459412	0.000462441	0.00041145	0.000356247	0.000490125	0.000324855	0.000248885	0.000226295	0.000389424	0.000363208
aspartate	0.000134277	8.96e-05	0.000153037	0.000132308	9.68e-05	0.000100899	0.000117651	0.000103468	0.000143149	9.92e-05	0.000114458	0.00013512	0.000122538	0.000147813	0.000106707	5.74e-05	0.000114224	0.000170749	0.000266074	0.000279767	0.000239617	0.000285614	0.000181592	0.000322462	0.00024368	0.000209408	0.00027736	0.000260059	0.000312698	0.000180827	0.00032486	0.000261271	0.000189754	0.000301158	0.000227322
taurine conjugated to ba	0.000357304	0.000338024	0.00025934	0.000342113	0.000238439	0.00031992	0.000265343	0.00034165	0.000356342	0.000319903	0.000235966	0.000195561	0.000763648	0.00037063	0.000167079	0.000292516	0.000293067	0.000321598	0.000433793	0.000809151	0.00112581	0.00126448	0.000851019	0.000681198	0.00147015	0.000455318	0.000552964	0.000792421	0.000588589	0.000696202	0.000407351	0.00116541	0.000417083	0.000687331	0.000630701
choline	0.0021536	0.00197893	0.00219597	0.00249617	0.00116525	0.00129854	0.00249938	0.00125981	0.00118854	0.00165698	0.000884262	0.00169535	0.0018006	0.0019996	0.00153653	0.000913846	0.00143134	0.00531887	0.00446607	0.00499107	0.00957682	0.0101837	0.00367721	0.00586821	0.00603502	0.00717725	0.00645025	0.0101414	0.00778224	0.00850912	0.00987842	0.00846912	0.00400346	0.00911297	0.0110422
phosphocholine	0.0126124	0.00523718	0.00727847	0.00507625	0.00293147	0.00247949	0.00631453	0.00274033	0.00344346	0.00307847	0.00290802	0.0110131	0.00691163	0.00499105	0.00483592	0.00369182	0.00354996	0.00383917	0.00439253	0.00481397	0.00388269	0.00561498	0.00288185	0.00742986	0.00469244	0.00539661	0.00475335	0.00512313	0.00416034	0.00516987	0.00532302	0.0038542	0.00239385	0.00501488	0.0049572
glycerophosphocholine	0.00863313	0.00682744	0.00975182	0.00791092	0.00883235	0.0075628	0.0101948	0.00938883	0.00874165	0.00731984	0.0081042	0.00684992	0.00739644	0.00822945	0.00747708	0.00391559	0.00733984	0.0100052	0.010981	0.0110382	0.0118005	0.0133066	0.00882509	0.010038	0.0125688	0.0119682	0.0120592	0.0124693	0.0106571	0.0108954	0.0127604	0.0112048	0.00783615	0.0144445	0.0133339
taurine	0.0118672	0.0101145	0.0114434	0.011739	0.00872137	0.0103834	0.0122169	0.0113989	0.0114212	0.0104297	0.0116183	0.0127159	0.0118467	0.0111443	0.0112393	0.010588	0.0107168	0.0235181	0.0204231	0.022125	0.0288607	0.0235124	0.0186988	0.0202147	0.0222864	0.0281719	0.0256131	0.0205219	0.0205245	0.0239791	0.0248743	0.0234424	0.00889065	0.0269246	0.0295827
glycine	0.00497965	0.00527218	0.00569623	0.0053315	0.00558715	0.00546362	0.0059551	0.00529224	0.00644523	0.00556038	0.00618485	0.0060576	0.00641018	0.00630528	0.00559673	0.00419457	0.00598083	0.00586105	0.00738498	0.00840035	0.00912096	0.00950848	0.00786112	0.00701575	0.00802229	0.00737503	0.0105724	0.010395	0.00832982	0.00630006	0.00842306	0.00825103	0.00624449	0.00888796	0.010334
B-glucose	0.0179602	0.0165888	0.0144249	0.0203308	0.0215599	0.01748	0.0192652	0.0187473	0.0176214	0.0179574	0.0160935	0.0167787	0.0164824	0.0181005	0.0186286	0.0111118	0.0174088	0.0122974	0.0109479	0.010593	0.00800283	0.00650238	0.0136804	0.00868662	0.00911771	0.00726764	0.00814051	0.00861527	0.00633729	0.00950183	0.00570524	0.00773275	0.00618019	0.00622244	0.00603564
a-glucose	0.0147526	0.015107	0.0126239	0.0162739	0.0173857	0.0150389	0.0157638	0.0155044	0.0141455	0.0158305	0.0135483	0.0144187	0.0144212	0.0145581	0.0157173	0.0129909	0.0152535	0.0106547	0.00980216	0.00888278	0.00666855	0.00573469	0.0115876	0.00708665	0.00792032	0.0059197	0.00682817	0.00726782	0.00540782	0.00787249	0.00473689	0.00626854	0.00500997	0.00520702	0.00514347
glycogen derivative	0.011474	0.0255992	0.0151501	0.00870639	0.0107865	0.0154682	0.00754967	0.0159751	0.00872185	0.0148057	0.0109588	0.00875263	0.0188214	0.0106475	0.0186907	0.0543495	0.0211489	0.00222923	0.00187361	0.00162233	0.00108653	0.00110578	0.00333867	0.00115406	0.00133898	0.000880569	0.00128876	0.00131135	0.00158865	0.00100592	0.00105992	0.00112463	0.00102845	0.00113254	0.00103999
inosine	0.000214689	0.000212705	0.000265135	0.000307548	0.000272305	0.000280397	0.000318044	0.000289375	0.000267322	0.000287935	0.000331885	0.000238579	0.000214119	0.000250748	0.000226113	9.69e-05	0.00022948	0.000592448	0.000509862	0.000546969	0.000794775	0.000628859	0.000493282	0.000512129	0.000462642	0.000477819	0.000654536	0.0006963	0.00066525	0.000595951	0.000637828	0.000507712	0.000421238	0.000630771	0.000703797
fumarate	0.00012166	7.17e-05	0.000213259	0.000105757	4.12e-05	9.87e-05	0.000120161	5.89e-05	9.45e-05	0.000149714	8.57e-05	0.000108607	0.000133261	9.61e-05	6.89e-05	6.07e-05	5.88e-05	0.000152004	0.000177541	0.000139592	0.000160533	0.000154248	0.00011526	0.000180018	0.000182438	0.000142943	0.000163659	0.000126626	0.000184633	0.000160646	0.00015928	0.000105274	0.000113541	0.000118091	0.000182831
tyrosine	9.45e-05	6.17e-05	0.000109035	0.000146222	0.000101725	0.000115942	9.2e-05	0.000109174	9.26e-05	0.000151459	0.000103722	7.7e-05	7.42e-05	0.000132777	7.58e-05	3.99e-05	8.3e-05	0.000121111	0.000184559	0.000166865	0.000184789	0.000209066	0.000138672	0.000169785	0.000189956	0.000152439	0.000179898	0.000231353	0.000229711	0.000211377	0.000201467	0.000177184	0.000137997	0.000189285	0.00019369
phenylalanine	0.000131469	0.000126584	0.000178504	0.000234458	0.000170671	0.000190304	0.000152465	0.000196975	0.000182323	0.000191119	0.000187341	0.00016335	0.000130345	0.000201178	0.000135838	7.08e-05	0.000120311	0.000268377	0.000330403	0.000318709	0.000302552	0.000366603	0.000244671	0.000345564	0.000305145	0.000293536	0.000316657	0.000393211	0.000398775	0.000330626	0.000368871	0.00032633	0.000211258	0.000339949	0.000347498
nicotinurate	0.000313822	0.000349009	0.000500479	0.00042107	0.000390205	0.000570617	0.000453618	0.000354441	0.000452278	0.000564747	0.000412974	0.000427226	0.000327669	0.000440929	0.000401474	0.000201813	0.000270209	0.000661405	0.000801578	0.000649315	0.00106911	0.000887773	0.000756486	0.000706401	0.000929137	0.00062731	0.000927505	0.000870494	0.00112093	0.00074634	0.00101064	0.000794337	0.000621646	0.000866251	0.00112114
AMP	0.00173069	0.00166262	0.00198435	0.00204134	0.00187823	0.00188124	0.00192635	0.00176322	0.00204648	0.0017529	0.00165742	0.00179479	0.00170403	0.00190934	0.00153394	0.000834081	0.00173363	0.00422084	0.00474415	0.00459318	0.0043734	0.00540859	0.00400693	0.00443082	0.00441215	0.00458093	0.00561558	0.00486955	0.00594085	0.00332695	0.00494154	0.00465652	0.00339066	0.00592379	0.00549676
NADP	0.000104	7.53e-05	8.08e-05	0.000114084	0.000104361	7.78e-05	0.000108862	0.000115563	0.00012586	0.000158738	0.000127582	8.41e-05	0.000104191	9.55e-05	6.59e-05	2.85e-05	0.000107401	0.000227139	0.000223245	0.000254485	0.000176368	0.00020691	0.000204779	0.00017473	0.000146477	0.000193716	0.000268082	0.000216857	0.000379385	0.0001417	0.00021913	0.000228639	0.000192591	0.000306588	0.000189701
NAD+	0.000184756	0.000144064	0.000109345	0.000214037	0.000234155	0.000160075	0.000219666	0.000246206	0.000283519	0.000231641	0.000286061	0.000128482	0.000199235	0.00022862	0.0001514	5.49e-05	0.000280465	0.000519312	0.000384393	0.000526716	0.000380214	0.00040216	0.000387905	0.000329978	0.000346405	0.000379706	0.000399133	0.000453906	0.00049173	0.000244968	0.000334727	0.000430031	0.000315662	0.00055143	0.000402048
