# Supplementary material for: Hepatic FGF21 is not required for fasting metabolism but guides protein appetite post energy depletion
Source: EMBO Rep. 2026 Apr 27;27(12):3189–213. doi: 10.1038/s44319-026-00790-9 (PMC13303862; doi:10.1038/s44319-026-00790-9)
Supplement: Supplementary file 5 — Source data Fig. 3 [file 44319_2026_790_MOESM5_ESM.zip › Figure 3/3H/RMN_glycogen_glucose_lactate.xlsx]

## Sheet: 3H
Scatter plot with bar represent the mean of replicates and errors bars represent the standard error of the mean.
							Gene expression normalised by the WT FED group					Analysis	Two-way ANOVA; alpha=0.05
	Genotype	Nutritional condition	Glycogen	α-glucose	β-glucose	Glucose	Lactate	Glycogen	Glucose	Lactate		Metabolites	Glycogen		Glucose		Lactate
	FGF21 LWT	Fed	0.011474	0.0147526	0.0179602	0.0327128	0.054613	0.864652	0.979508	1.01358		Interaction P value	0.4347		0.3021		0.3436
			0.0255992	0.015107	0.0165888	0.0316958	0.0444945	1.92909	0.949057	0.825787		Nutritional condition P value	<0.0001		<0.0001		<0.0001
			0.0151501	0.0126239	0.0144249	0.0270489	0.0583766	1.14167	0.809915	1.08343		Genotype P value	0.6562		0.0063		0.6545
			0.00870639	0.0162739	0.0203308	0.0366047	0.0450302	0.65609	1.09604	0.835728
			0.0107865	0.0173857	0.0215599	0.0389456	0.0614381	0.81284	1.16614	1.14025		Post-hoc analysis	Šídák's multiple comparisons test; alpha=0.05
			0.0154682	0.0150389	0.01748	0.0325189	0.0504552	1.16564	0.973704	0.936413		Metabolites	Glycogen		Glucose		Lactate
			0.00754967	0.0157638	0.0192652	0.035029	0.0535603	0.568922	1.04886	0.994041		Fed vs Fasted:	Adjusted P Value	Summary	Adjusted P Value	Summary	Adjusted P Value	Summary
			0.0159751	0.0155044	0.0187473	0.0342517	0.0564561	1.20384	1.02559	1.04778		FGF21 LWT	<0.0001	****	<0.0001	****	<0.0001	****
			0.00872185	0.0141455	0.0176214	0.0317669	0.0605082	0.657254	0.951186	1.12299		FGF21 LKO	<0.0001	****	<0.0001	****	<0.0001	****
	FGF21 LKO	Fed	0.0148057	0.0158305	0.0179574	0.0337879	0.0631342	1.11572	1.0117	1.17173
			0.0109588	0.0135483	0.0160935	0.0296417	0.0733686	0.825821	0.887553	1.36167		Post-hoc analysis	Šídák's multiple comparisons test; alpha=0.05
			0.00875263	0.0144187	0.0167787	0.0311974	0.0624923	0.659574	0.934134	1.15981		Metabolites	Glycogen		Glucose		Lactate
			0.0188214	0.0144212	0.0164824	0.0309036	0.050333	1.41833	0.925336	0.934146		FGF21 LWT vs FGF21 LKO:	Adjusted P Value	Summary	Adjusted P Value	Summary	Adjusted P Value	Summary
			0.0106475	0.0145581	0.0181005	0.0326585	0.0492036	0.802365	0.977884	0.913183		Fed	0.6409	ns	0.357	ns	0.9238	ns
			0.0186907	0.0157173	0.0186286	0.0343459	0.0620425	1.40848	1.02841	1.15146		Fasted	0.9618	ns	0.0154	#	0.5368	ns
			0.0543495	0.0129909	0.0111118	0.0241027	0.0270729	4.09563	0.721699	0.502453
			0.0211489	0.0152535	0.0174088	0.0326623	0.0546603	1.59372	0.977996	1.01446		ns: not significant
	FGF21 LWT	Fasted	0.00222923	0.0106547	0.0122974	0.0229521	0.0385405	0.167989	0.687249	0.715284
			0.00187361	0.00980216	0.0109479	0.0207501	0.0297846	0.14119	0.621312	0.552781
			0.00162233	0.00888278	0.010593	0.0194758	0.029804	0.122254	0.583158	0.553141
			0.00108653	0.00666855	0.00800283	0.0146714	0.0273209	0.0818781	0.4393	0.507057
			0.00110578	0.00573469	0.00650238	0.0122371	0.0271747	0.0833282	0.366411	0.504344
			0.00333867	0.0115876	0.0136804	0.025268	0.038587	0.251593	0.756593	0.716148
			0.00115406	0.00708665	0.00868662	0.0157733	0.0273467	0.0869668	0.472294	0.507535
			0.00133898	0.00792032	0.00911771	0.017038	0.0273849	0.100902	0.510164	0.508245
			0.000880569	0.0059197	0.00726764	0.0131873	0.0229202	0.0663572	0.394864	0.425383
			0.00128876	0.00682817	0.00814051	0.0149687	0.0277319	0.0971171	0.448202	0.514685
	FGF21 LKO	Fasted	0.00131135	0.00726782	0.00861527	0.0158831	0.0284808	0.0988196	0.475582	0.528583
			0.00158865	0.00540782	0.00633729	0.0117451	0.0231938	0.119716	0.35168	0.43046
			0.00100592	0.00787249	0.00950183	0.0173743	0.0359718	0.075803	0.520234	0.667612
			0.00105992	0.00473689	0.00570524	0.0104421	0.02145	0.0798723	0.312666	0.398096
			0.00112463	0.00626854	0.00773275	0.0140013	0.0278066	0.0847492	0.419236	0.516071
			0.00102845	0.00500997	0.00618019	0.0111902	0.0216241	0.0775015	0.335063	0.401329
			0.00113254	0.00520702	0.00622244	0.0114295	0.0232391	0.0853451	0.342229	0.431301
			0.00103999	0.00514347	0.00603564	0.0111791	0.0243051	0.0783709	0.334733	0.451086
