# Supplementary material for: Hepatic FGF21 is not required for fasting metabolism but guides protein appetite post energy depletion
Source: EMBO Rep. 2026 Apr 27;27(12):3189–213. doi: 10.1038/s44319-026-00790-9 (PMC13303862; doi:10.1038/s44319-026-00790-9)
Supplement: Supplementary file 5 — Source data Fig. 3 [file 44319_2026_790_MOESM5_ESM.zip › Figure 3/3I/RMN_tyrosine_leucine_beta-hydroxybutyrate.xlsx]

## Sheet: 3I
Scatter plot with bar represent the mean of replicates and errors bars represent the standard error of the mean.
						Gene expression normalised by the WT FED group				Analysis	Two-way ANOVA; alpha=0.05
	Genotype	Nutritional condition	Tyrosine	Leucine	β-hydroxybutyrate	Tyrosine	Leucine	β-hydroxybutyrate		Metabolites	Tyrosine		Leucine		β-hydroxybutyrate
	FGF21 LWT	Fed	9.45e-05	0.00137032	0.000258484	0.921554	0.786172	0.841522		Interaction P value	0.0666		0.4236		0.5179
			6.17e-05	0.00139005	0.000267309	0.601692	0.797489	0.870253		Nutritional condition P value	<0.0001		<0.0001		<0.0001
			0.000109035	0.00172323	0.00028877	1.0633	0.98864	0.940122		Genotype P value	0.4049		0.6263		0.5659
			0.000146222	0.0025014	0.000489698	1.42594	1.43509	1.59426
			0.000101725	0.00170097	0.00021694	0.992011	0.975871	0.706271		Post-hoc analysis	Šídák's multiple comparisons test; alpha=0.05
			0.000115942	0.00184655	0.000295976	1.13065	1.05939	0.963582		Metabolites	Tyrosine		Leucine		β-hydroxybutyrate
			9.2e-05	0.00147543	0.000300147	0.897174	0.846472	0.977161		Fed vs Fasted:	Adjusted P Value	Summary	Adjusted P Value	Summary	Adjusted P Value	Summary
			0.000109174	0.00194043	0.000279077	1.06465	1.11325	0.908565		FGF21 LWT	<0.0001	****	<0.0001	****	<0.0001	****
			9.26e-05	0.00173889	0.00036806	0.903025	0.997624	1.19826		FGF21 LKO	<0.0001	****	<0.0001	****	<0.0001	****
	FGF21 LKO	Fed	0.000151459	0.00148679	0.000345623	1.47701	0.852989	1.12521
			0.000103722	0.00178554	0.000327241	1.01149	1.02439	1.06537		Post-hoc analysis	Šídák's multiple comparisons test; alpha=0.05
			7.7e-05	0.00156815	0.000285589	0.750896	0.899669	0.929766		Metabolites	Tyrosine		Leucine		β-hydroxybutyrate
			7.42e-05	0.00152664	0.000302285	0.72359	0.875854	0.984121		FGF21 LWT vs FGF21 LKO:	Adjusted P Value	Summary	Adjusted P Value	Summary	Adjusted P Value	Summary
			0.000132777	0.00226356	0.000364899	1.29483	1.29864	1.18797		Fed	0.7147	ns	0.6027	ns	0.9983	ns
			7.58e-05	0.00136091	0.000304396	0.739193	0.780771	0.990994		Fasted	0.1134	ns	0.9679	ns	0.6202	ns
			3.99e-05	0.000832401	0.000141601	0.3891	0.47756	0.460997
			8.3e-05	0.00135943	0.000252894	0.809407	0.779925	0.823324		ns: not significant
	FGF21 LWT	Fasted	0.000121111	0.00300938	0.00324838	1.18106	1.72652	10.5754
			0.000184559	0.00376843	0.00301504	1.7998	2.162	9.81577
			0.000166865	0.00352403	0.00243537	1.62725	2.02179	7.9286
			0.000184789	0.00371891	0.00526795	1.80204	2.13359	17.1504
			0.000209066	0.00453028	0.00414479	2.03879	2.59908	13.4938
			0.000138672	0.00306137	0.00328892	1.35231	1.75635	10.7074
			0.000169785	0.00392545	0.0015324	1.65572	2.25209	4.9889
			0.000189956	0.00455381	0.00344648	1.85243	2.61258	11.2204
			0.000152439	0.00353229	0.00343414	1.48657	2.02652	11.1802
			0.000179898	0.00363201	0.00389066	1.75435	2.08373	12.6665
	FGF21 LKO	Fasted	0.000231353	0.00454007	0.00392795	2.25613	2.6047	12.7879
			0.000229711	0.00355222	0.00304968	2.24012	2.03796	9.92857
			0.000211377	0.00428687	0.00280002	2.06133	2.45944	9.11577
			0.000201467	0.00407283	0.00404914	1.96468	2.33664	13.1824
			0.000177184	0.00388307	0.00436061	1.72788	2.22777	14.1964
			0.000137997	0.00232941	0.0023047	1.34573	1.33641	7.5032
			0.000189285	0.00395905	0.00416518	1.84589	2.27136	13.5602
			0.00019369	0.00361243	0.00453008	1.88884	2.0725	14.7482
