# Supplementary material for: Hepatic FGF21 is not required for fasting metabolism but guides protein appetite post energy depletion
Source: EMBO Rep. 2026 Apr 27;27(12):3189–213. doi: 10.1038/s44319-026-00790-9 (PMC13303862; doi:10.1038/s44319-026-00790-9)
Supplement: Supplementary file 6 — Source data Fig. 4 [file 44319_2026_790_MOESM6_ESM.zip]

Archive with 51 entries (36 files):
- Figure 4/
- Figure 4/4A/
- Figure 4/4A/scWAT_weight_fed_fasted.xlsx
- Figure 4/4B/
- Figure 4/4B/epWAT_weight_fed_fasted.xlsx
- Figure 4/4C/
- Figure 4/4C/free_fatty_acids_fed_fasted.xlsx
- Figure 4/4D/
- Figure 4/4D/glycerol_fed_fasted.xlsx
- Figure 4/4E/
- Figure 4/4E/All_microarray_scWAT.xlsx
- Figure 4/4E/Microarray_clusters_FC1.5_p0.05_scWAT.xlsx
- Figure 4/4E/Working_set_groups_genes_scWAT.xlsx
- Figure 4/4F/
- Figure 4/4F/Clusters_profiles_scWAT.xlsx
- Figure 4/4G/
- Figure 4/4G/gene list pathway GO cluster1_scWAT.xlsx
- Figure 4/4G/gene list pathway GO cluster2_scWAT.xlsx
- Figure 4/4G/HeatmapSelectedGO cluster1_scWAT.pdf
- Figure 4/4G/HeatmapSelectedGO cluster2_scWAT.pdf
- Figure 4/4H/
- Figure 4/4H/gene list TRRUST cluster1_scWAT.xlsx
- Figure 4/4H/gene list TRRUST cluster2_scWAT.xlsx
- Figure 4/4H/HeatmapSelectedGO_TRRUST cluster1_scWAT.pdf
- Figure 4/4H/HeatmapSelectedGO_TRRUST cluster2_scWAT.pdf
- Figure 4/4I/
- Figure 4/4I/All_microarray_epWAT.xlsx
- Figure 4/4I/Microarray_clusters_FC1.5_p0.05_epWAT.xlsx
- Figure 4/4I/Working_set_groups_genes_epWAT.xlsx
- Figure 4/4J/
- Figure 4/4J/Clusters_profiles_epWAT.xlsx
- Figure 4/4K/
- Figure 4/4K/gene list pathway GO cluster1_epWAT.xlsx
- Figure 4/4K/gene list pathway GO cluster2_epWAT.xlsx
- Figure 4/4K/HeatmapSelectedGO cluster1_epWAT.pdf
- Figure 4/4K/HeatmapSelectedGO cluster2_epWAT.pdf
- Figure 4/4L/
- Figure 4/4L/gene list TRRUST cluster1_epWAT.xlsx
- Figure 4/4L/gene list TRRUST cluster2_epWAT.xlsx
- Figure 4/4L/HeatmapSelectedGO_TRRUST cluster1_epWAT.pdf
- Figure 4/4L/HeatmapSelectedGO_TRRUST cluster2_epWAT.pdf
- Figure 4/4M/
- Figure 4/4M/scWAT FGF21LKO Fasted.tif
- Figure 4/4M/scWAT FGF21LKO Fed.tif
- Figure 4/4M/scWAT FGF21LWT Fasted.tif
- Figure 4/4M/scWATsc FGF21LWT Fed.tif
- Figure 4/4N/
- Figure 4/4N/epWAT FGF21LKO Fasted.tif
- Figure 4/4N/epWAT FGF21LKO Fed.tif
- Figure 4/4N/epWAT FGF21LWT Fasted.tif
- Figure 4/4N/epWAT FGF21LWT Fed.tif
