# Supplementary material for: Hepatic FGF21 is not required for fasting metabolism but guides protein appetite post energy depletion
Source: EMBO Rep. 2026 Apr 27;27(12):3189–213. doi: 10.1038/s44319-026-00790-9 (PMC13303862; doi:10.1038/s44319-026-00790-9)
Supplement: Supplementary file 6 — Source data Fig. 4 [file 44319_2026_790_MOESM6_ESM.zip › Figure 4/4A/scWAT_weight_fed_fasted.xlsx]

## Sheet: 4A
Scatter plot with bar represent the mean of replicates and errors bars represent the standard error of the mean.
	Genotype	Nutritional condition	Body weight (g)	scWAT weight (g)	Relative scWAT weight (% of body weight)		Analysis	Two-way ANOVA alpha=0.05
	FGF21 LWT	Fed	31.5	0.06	0.190476		Interaction P value	0.6421
			29.7	0.25	0.841751		Nutritional condition P value	0.3205
			30.5	0.67	2.19672		Genotype P value	0.7502
			29.6	0.19	0.641892
			30	0.43	1.43333		Post-hoc analysis	Šídák's multiple comparisons test; alpha=0.05
			29.8	0.24	0.805369		Fed vs Fasted:	Adjusted P Value	Summary
			31.9	0.16	0.501567		FGF21 LWT	0.4857	ns
			33.9	0.31	0.914454		FGF21 LKO	0.9194	ns
			33.1	0.25	0.755287
	FGF21 LKO	Fed	26.5	0.35	1.32075		Post-hoc analysis	Šídák's multiple comparisons test; alpha=0.05
			28.6	0.29	1.01399		FGF21 LWT vs FGF21 LKO:	Adjusted P Value	Summary
			28.6	0.14	0.48951		Fed	0.9933	ns
			30.4	0.26	0.855263		Fasted	0.8198	ns
			31.2	0.23	0.737179
			31.4	0.22	0.700637		ns: not significant
			31.1	0.33	1.06109
			30.3	0.31	1.0231
	FGF21 LWT	Fasted	24	0.18	0.75
			23.6	0.11	0.466102
			23.6	0.15	0.635593
			30.8	0.32	1.03896
			29.1	0.29	0.996564
			25.9	0.3	1.1583
			29.1	0.25	0.859107
			27.5	0.04	0.145455
			28.4	0.17	0.598592
			26.6	0.15	0.56391
	FGF21 LKO	Fasted	28.1	0.21	0.747331
			21.3	0.25	1.17371
			26	0.1	0.384615
			27.8	0.2	0.719424
			28.1	0.31	1.1032
			28.7	0.39	1.35889
			27.8	0.14	0.503597
			27	0.17	0.62963
