# Supplementary material for: Hepatic FGF21 is not required for fasting metabolism but guides protein appetite post energy depletion
Source: EMBO Rep. 2026 Apr 27;27(12):3189–213. doi: 10.1038/s44319-026-00790-9 (PMC13303862; doi:10.1038/s44319-026-00790-9)
Supplement: Supplementary file 6 — Source data Fig. 4 [file 44319_2026_790_MOESM6_ESM.zip › Figure 4/4B/epWAT_weight_fed_fasted.xlsx]

## Sheet: 4B
Scatter plot with bar represent the mean of replicates and errors bars represent the standard error of the mean.
	Genotype	Nutritional condition	Body weight (g)	epWAT weight (g)	Relative epWAT weight (% of body weight)		Analysis	Two-way ANOVA alpha=0.05
	FGF21 LWT	Fed	31.5	0.17	0.539683		Interaction P value	0.2085
			29.7	0.41	1.38047		Nutritional condition P value	0.2945
			30.5	0.16	0.52459		Genotype P value	0.4463
			29.6	0.39	1.31757
			30	0.88	2.93333		Post-hoc analysis	Šídák's multiple comparisons test; alpha=0.05
			29.8	0.61	2.04698		Fed vs Fasted:	Adjusted P Value	Summary
			31.9	0.38	1.19122		FGF21 LWT	0.9839	ns
			33.9	0.59	1.74041		FGF21 LKO	0.2266	ns
			33.1	0.42	1.26888
	FGF21 LKO	Fed	26.5	0.34	1.28302		Post-hoc analysis	Šídák's multiple comparisons test; alpha=0.05
			28.6	0.58	2.02797		FGF21 LWT vs FGF21 LKO:	Adjusted P Value	Summary
			28.6	0.28	0.979021		Fed	0.9229	ns
			30.4	0.24	0.789474		Fasted	0.2796	ns
			31.2	0.4	1.28205
			31.4	0.34	1.0828		ns: not significant
			31.1	0.23	0.73955
			30.3	0.69	2.27723
	FGF21 LWT	Fasted	24	0.31	1.29167
			23.6	0.2	0.847458
			23.6	0.23	0.974576
			30.8	0.79	2.56494
			29.1	0.63	2.16495
			25.9	0.65	2.50965
			29.1	0.16	0.549828
			27.5	0.2	0.727273
			28.4	0.25	0.880282
			26.6	0.35	1.31579
	FGF21 LKO	Fasted	28.1	0.57	2.02847
			21.3	0.4	1.87793
			26	0.15	0.576923
			27.8	0.38	1.36691
			28.1	0.73	2.59786
			28.7	1.03	3.58885
			27.8	0.49	1.76259
			27	0.39	1.44444
