# Supplementary material for: Hepatic FGF21 is not required for fasting metabolism but guides protein appetite post energy depletion
Source: EMBO Rep. 2026 Apr 27;27(12):3189–213. doi: 10.1038/s44319-026-00790-9 (PMC13303862; doi:10.1038/s44319-026-00790-9)
Supplement: Supplementary file 6 — Source data Fig. 4 [file 44319_2026_790_MOESM6_ESM.zip › Figure 4/4C/free_fatty_acids_fed_fasted.xlsx]

## Sheet: 4C
Scatter plot with bar represent the mean of replicates and errors bars represent the standard error of the mean.
	Genotype	Nutritional condition	Free fatty acids (mmol/L)		Analysis	Two-way ANOVA alpha=0.05
	FGF21 LWT	Fed	0.34		Interaction P value	0.071
			0.32		Nutritional condition P value	<0.0001
			0.29		Genotype P value	0.6737
			0.88
			0.98		Post-hoc analysis	Šídák's multiple comparisons test; alpha=0.05
			1.02		Fed vs Fasted:	Adjusted P Value	Summary
			0.64		FGF21 LWT	<0.0001	****
			0.68		FGF21 LKO	<0.0001	****
			0.87
	FGF21 LKO	Fed	0.49		Post-hoc analysis	Šídák's multiple comparisons test; alpha=0.05
			0.48		FGF21 LWT vs FGF21 LKO:	Adjusted P Value	Summary
			0.48		Fed	0.5385	ns
			0.45		Fasted	0.209	ns
			0.76
			0.56		ns: not significant
			0.48
			0.62
	FGF21 LWT	Fasted	1.31
			0.97
			0.89
			1.49
			1.13
			1.37
			0.81
			1.14
			1.48
			2
	FGF21 LKO	Fasted	1.39
			1.31
			1.52
			1.22
			1.55
			1.79
			1.29
			1.64
