# Supplementary material for: Hepatic FGF21 is not required for fasting metabolism but guides protein appetite post energy depletion
Source: EMBO Rep. 2026 Apr 27;27(12):3189–213. doi: 10.1038/s44319-026-00790-9 (PMC13303862; doi:10.1038/s44319-026-00790-9)
Supplement: Supplementary file 6 — Source data Fig. 4 [file 44319_2026_790_MOESM6_ESM.zip › Figure 4/4D/glycerol_fed_fasted.xlsx]

## Sheet: 4D
Scatter plot with bar represent the mean of replicates and errors bars represent the standard error of the mean.
	Genotype	Nutritional condition	Glycerol (µM)		Analysis	Two-way ANOVA alpha=0.05
	FGF21 LWT	Fed	184.67		Interaction P value	0.0735
			230		Nutritional condition P value	0.0003
			160		Genotype P value	0.697
			362.33
			447.33		Post-hoc analysis	Šídák's multiple comparisons test; alpha=0.05
			435		Fed vs Fasted:	Adjusted P Value	Summary
			334.67		FGF21 LWT	0.1955	ns
			412		FGF21 LKO	0.0006	***
			366.33
	FGF21 LKO	Fed	263		Post-hoc analysis	Šídák's multiple comparisons test; alpha=0.05
			322		FGF21 LWT vs FGF21 LKO:	Adjusted P Value	Summary
			272.33		Fed	0.5317	ns
			262		Fasted	0.2222	ns
			365
			298.33		ns: not significant
			247.67
			267
	FGF21 LWT	Fasted	462.33
			353.33
			331
			445
			420
			343.33
			255
			387.33
			327
			535.67
	FGF21 LKO	Fasted	402
			474.67
			455.33
			421.67
			500.67
			545.33
			377.33
			386.67
