# Supplementary material for: Hepatic FGF21 is not required for fasting metabolism but guides protein appetite post energy depletion
Source: EMBO Rep. 2026 Apr 27;27(12):3189–213. doi: 10.1038/s44319-026-00790-9 (PMC13303862; doi:10.1038/s44319-026-00790-9)
Supplement: Supplementary file 6 — Source data Fig. 4 [file 44319_2026_790_MOESM6_ESM.zip › Figure 4/4E/All_microarray_scWAT.xlsx]

## Sheet: 4E
Row	Col	Start	Sequence	ProbeName	GeneName	SystematicName	Description	Amean	logFC_WATsc_Fasted_FGF21LWT-WATsc_Fed_FGF21LWT	logFC_WATsc_Fasted_FGF21LKO-WATsc_Fed_FGF21LKO	logFC_WATsc_Fed_FGF21LKO-WATsc_Fed_FGF21LWT	logFC_WATsc_Fasted_FGF21LKO-WATsc_Fasted_FGF21LWT	logFC_(WATsc_Fasted_FGF21LWT-WATsc_Fed_FGF21LWT)-(WATsc_Fasted_FGF21LKO-WATsc_Fed_FGF21LKO)	SE.lfc_WATsc_Fasted_FGF21LWT-WATsc_Fed_FGF21LWT	SE.lfc_WATsc_Fasted_FGF21LKO-WATsc_Fed_FGF21LKO	SE.lfc_WATsc_Fed_FGF21LKO-WATsc_Fed_FGF21LWT	SE.lfc_WATsc_Fasted_FGF21LKO-WATsc_Fasted_FGF21LWT	SE.lfc_(WATsc_Fasted_FGF21LWT-WATsc_Fed_FGF21LWT)-(WATsc_Fasted_FGF21LKO-WATsc_Fed_FGF21LKO)	P.value_WATsc_Fasted_FGF21LWT-WATsc_Fed_FGF21LWT	P.value_WATsc_Fasted_FGF21LKO-WATsc_Fed_FGF21LKO	P.value_WATsc_Fed_FGF21LKO-WATsc_Fed_FGF21LWT	P.value_WATsc_Fasted_FGF21LKO-WATsc_Fasted_FGF21LWT	P.value_(WATsc_Fasted_FGF21LWT-WATsc_Fed_FGF21LWT)-(WATsc_Fasted_FGF21LKO-WATsc_Fed_FGF21LKO)	adj.P.Val_WATsc_Fasted_FGF21LWT-WATsc_Fed_FGF21LWT	adj.P.Val_WATsc_Fasted_FGF21LKO-WATsc_Fed_FGF21LKO	adj.P.Val_WATsc_Fed_FGF21LKO-WATsc_Fed_FGF21LWT	adj.P.Val_WATsc_Fasted_FGF21LKO-WATsc_Fasted_FGF21LWT	adj.P.Val_(WATsc_Fasted_FGF21LWT-WATsc_Fed_FGF21LWT)-(WATsc_Fasted_FGF21LKO-WATsc_Fed_FGF21LKO)
1	4	6947	ACGGAGCCAGGGACTTGGAACCTTTAGGAACAATCAGTGCATCCGGTGACAGCCTGGGTT	A_51_P399985	Myo9b	NM_015742	ref|Mus musculus myosin IXb (Myo9b), transcript variant 3, mRNA [NM_015742]	11,824465853654	-0,0408440805749812	-0,0757045566755572	0,172483832933796	0,13762335683322	0,034860476100576	0,275260988583055	0,275260988583055	0,275260988583055	0,275260988583055	0,389277823246382	0,883379886847608	0,785837734753544	0,537299342140788	0,622012722918717	0,929446452125222	0,968951502076107	0,921627049007387	0,999967435745313	0,999994473835665	0,999993589103115
1	6	1744	GCTTCTTTCCTGGTTTGAAACAAGTTGTGTTTTAGTCTGAAACTTAGGCAAATAACAATG	A_55_P2805880	Nepn	NM_025684	ref|Mus musculus nephrocan (Nepn), mRNA [NM_025684]	6,52620505381879	-0,657389524175625	-0,338956847687269	-0,19657843934456	0,121854237143795	-0,318432676488356	0,312011132124289	0,312011132124289	0,312011132124289	0,312011132124289	0,441250374661553	0,0466435946104716	0,288973776881525	0,535101780656316	0,699856087917569	0,478035666395429	0,234402827413584	0,59662075976444	0,999967435745313	0,999994473835665	0,999993589103115
1	7	3450	CATCTATTCCAAAACTCATATTAGATTTTGAAGATGGTCATGCAGCTTTGTAAACTTGCC	A_55_P2419483	4732460I02Rik	AK084197	gb|Mus musculus 12 days embryo eyeball cDNA, RIKEN full-length enriched library, clone:D230007J06 product:unclassifiable, full insert sequence. [AK084197]	6,67507349813803	0,263763201446572	0,403291057561247	-0,0603680608960175	0,0791597952186569	-0,139527856114674	0,137111963795306	0,137111963795306	0,137111963795306	0,137111963795306	0,193905598762931	0,0673065539131023	0,00750582528883066	0,663988929397789	0,569520880763619	0,479299047162136	0,28968647802166	0,0904952188224589	0,999967435745313	0,999994473835665	0,999993589103115
1	8	232	ATTTCCTGGATTTAGAAAGACCACTTCCAACTCCTCAAAGCGAAGAGACCTGTGTTGCGT	A_55_P2739683	Mff	AK184380	gb|Mus musculus cDNA, clone:Y0G0129M03, strand:plus, reference:ENSEMBL:Mouse-Transcript-ENST:ENSMUST00000027332, based on BLAT search. [AK184380]	8,5399261923316	-0,0120572006712507	-0,185556730533232	0,00724091296344653	-0,166258616898535	0,173499529861981	0,172685952721141	0,172685952721141	0,172685952721141	0,172685952721141	0,244214816369557	0,944960778256181	0,294123745675237	0,966928434177793	0,346027685668332	0,484828937915986	0,986909872290939	0,601290860361968	0,999967435745313	0,999994473835665	0,999993589103115
1	9	2489	ATTAAGCTCAACTTTTTCTGAGTTCAGTTCCCTAGATATGTATAGAGAAAGAGAAAAGGC	A_51_P211903	Golga5	NM_013747	ref|Mus musculus golgi autoantigen, golgin subfamily a, 5 (Golga5), transcript variant 2, mRNA [NM_013747]	8,88799573612463	0,331985152598575	0,0292700089817099	0,112001037601557	-0,190714106015308	0,302715143616865	0,0914103250466582	0,0914103250466582	0,0914103250466582	0,0914103250466582	0,129273721421917	0,00145760872363697	0,751807288144121	0,233318932311436	0,0486415112153143	0,0285690162198801	0,025322588594226	0,90738909396837	0,999967435745313	0,999994473835665	0,999993589103115
1	10	62	GCACAGGTGGCACACAAGGGGTAGGAGACACATTTAGGGACAGAGGGACAGCCAAACGGA	A_66_P121325	AK182395	AK182395	gb|Mus musculus cDNA, clone:Y0G0121M24, strand:unspecified. [AK182395]	5,04550455246909	-0,0212293722803869	-0,101916313369674	0,155018868766253	0,0743319276769654	0,0806869410892874	0,124777281772588	0,124777281772588	0,124777281772588	0,124777281772588	0,176461724158843	0,866442374819611	0,422729072654239	0,227065058537265	0,557389113475533	0,65193491261097	0,963628869976852	0,71392310001459	0,999967435745313	0,999994473835665	0,999993589103115
1	11	4945	AGAGGGAGGTGCTGCTTGCAGTCCCTTAGTACATGGGTGCTCTGGATTCCAGGGAGACAA	A_51_P226429	Rhobtb2	NM_153514	ref|Mus musculus Rho-related BTB domain containing 2 (Rhobtb2), mRNA [NM_153514]	8,56276347862546	0,0875907279832617	0,112865864145698	-0,1317838356584	-0,106508699495963	-0,0252751361624366	0,261566630089873	0,261566630089873	0,261566630089873	0,261566630089873	0,369911075737325	0,740866602319687	0,670266387139988	0,61934717180373	0,68776385073368	0,946136499449797	0,919058190195686	0,866513631989453	0,999967435745313	0,999994473835665	0,999993589103115
1	13	3266	CAGGATGATTGTACAGAATCATTGCTTATGCCATGATAGCTTTCTACACTGTATTACATA	A_55_P2737159	App	NM_001198823	ref|Mus musculus amyloid beta (A4) precursor protein (App), transcript variant 1, mRNA [NM_001198823]	12,2754736696481	-0,0314411480212797	0,0780609705929862	0,0745070656080777	0,184009184222344	-0,109502118614266	0,178715618760581	0,178715618760581	0,178715618760581	0,178715618760581	0,252742051859113	0,861945006063425	0,666483221356228	0,680752824658982	0,314275410673483	0,66900872412401	0,961552091180784	0,864463331331955	0,999967435745313	0,999994473835665	0,999993589103115
1	14	1634	GGACTTCTAATGCACTTCGTTAGCTTGTGTTGTATATTACATGTGTTTGAAGTGGATTTT	A_55_P2728466	2310057M21Rik	NM_026655	ref|Mus musculus RIKEN cDNA 2310057M21 gene (2310057M21Rik), mRNA [NM_026655]	8,02975989062008	0,045805208848761	-0,0224698067868196	0,0520301485317232	-0,0162448671038575	0,0682750156355807	0,144218553410383	0,144218553410383	0,144218553410383	0,144218553410383	0,203955834178792	0,753748858560434	0,877595577064784	0,721679214821103	0,911327753479998	0,740952729772069	0,923370992107799	0,960244354277193	0,999967435745313	0,999994473835665	0,999993589103115
1	15	2848	GAAGAGACTGCAGGCTGACTGACTCAACAAGATTACATTGCTTTATTATTTACTATTACA	A_55_P2101526	L1td1	NM_001081202	ref|Mus musculus LINE-1 type transposase domain containing 1 (L1td1), mRNA [NM_001081202]	6,95063935816746	-0,0953602070705264	-0,0217321511998847	-0,0338151992519942	0,0398128566186475	-0,0736280558706417	0,132197682371623	0,132197682371623	0,132197682371623	0,132197682371623	0,18695575532424	0,478225184014757	0,87091057152822	0,800465928384477	0,766093804559632	0,697466344989337	0,786724857723718	0,957561994153473	0,999967435745313	0,999994473835665	0,999993589103115
1	16	1471	GTGGGACGGTCTATTGTTTTATCTGGTACTCATTCAGTGTATCTATCTTTATAAGCCAAC	A_52_P1132414	AK082550	AK082550	gb|Mus musculus 0 day neonate cerebellum cDNA, RIKEN full-length enriched library, clone:C230062N18 product:unclassifiable, full insert sequence. [AK082550]	5,96265520033814	0,267070060151466	0,0421368135178355	0,136186408853868	-0,0887468377797616	0,22493324663363	0,17903595891264	0,17903595891264	0,17903595891264	0,17903595891264	0,253195081246728	0,149848127225456	0,816091363577502	0,454860411761078	0,624982288339333	0,383860806566221	0,453114334488835	0,935218634643641	0,999967435745313	0,999994473835665	0,999993589103115
1	17	2904	CGCGCAGATGTCCAAAAGTCTAAATAAATGCATTCAGAGGTTTTTGGGGTCCATGGCCAA	A_66_P135936	Eef2	NM_007907	ref|Mus musculus eukaryotic translation elongation factor 2 (Eef2), mRNA [NM_007907]	14,9295525923366	0,168690708841892	0,199378201555858	0,00312072272874708	0,0338082154427131	-0,030687492713966	0,0906477502252097	0,0906477502252097	0,0906477502252097	0,0906477502252097	0,1281952777671	0,0760467941136421	0,0385463663083687	0,972844367133512	0,712713417866912	0,813006366590146	0,310317003619737	0,218105922897817	0,999967435745313	0,999994473835665	0,999993589103115
1	18	2425	CACCACCACCACTAATAACAAACAAAAACTAAAACTTTGGATCTTTCTTCTGTAAGTGGT	A_55_P2805396	Mr1	NM_008209	ref|Mus musculus major histocompatibility complex, class I-related (Mr1), mRNA [NM_008209]	8,13583494507493	-0,276411240582229	-0,276632780323379	-0,00739175774796941	-0,00761329748911965	0,000221539741151133	0,15849257707445	0,15849257707445	0,15849257707445	0,15849257707445	0,224142352034151	0,094990626559146	0,0947422233319121	0,963218815049844	0,962117312185802	0,999220207482999	0,35159385903068	0,340321627839409	0,999967435745313	0,999994473835665	0,999993589103115
1	19	432	ACACTAAAATAGTTGATTTTGACCTCCACCACTCCCTTTTGGTACTAGCACAGAGCCCAG	A_55_P2717104	Vav2	ENSMUST00000146843	ens|vav 2 oncogene [Source:MGI Symbol;Acc:MGI:102718] [ENSMUST00000146843]	5,99171393124173	0,255409993971097	0,193538117177686	-0,0768359704557033	-0,138707847249114	0,0618718767934103	0,208860523235219	0,208860523235219	0,208860523235219	0,208860523235219	0,295373384603587	0,234200049604766	0,364078696685879	0,716445427548962	0,513453968929016	0,835991481760478	0,568842191006376	0,666728088673513	0,999967435745313	0,999994473835665	0,999993589103115
1	20	4158	AAATCAGCCTAGTGTCAATGTTTGGTTTGGGGGTGGAATTAAATGCCGATGTTTTTGTTA	A_55_P2909714	Fam102a	NM_153560	ref|Mus musculus family with sequence similarity 102, member A (Fam102a), mRNA [NM_153560]	10,9178080389708	-0,319296576737507	-0,711093941104538	0,279199826293871	-0,11259753807316	0,391797364367031	0,36906307239774	0,36906307239774	0,36906307239774	0,36906307239774	0,521934002355967	0,3962062959651	0,0669055107981873	0,457296729240533	0,763139253002854	0,460737069663022	0,72952398871274	0,288390049903987	0,999967435745313	0,999994473835665	0,999993589103115
1	21	307	AAGATGGTAGAGTCTACATCAACATGCCTGGCAGAGGCTGACCACGGCACCTTCTGACCC	A_55_P2744310	Hcst	NM_011827	ref|Mus musculus hematopoietic cell signal transducer (Hcst), mRNA [NM_011827]	9,87339875996897	0,542464214922621	0,443586983205069	0,384337931175144	0,285460699457593	0,0988772317175517	0,862129520244722	0,862129520244722	0,862129520244722	0,862129520244722	1,2192352600523	0,535630141375747	0,611969365623437	0,660058280384745	0,743665368430513	0,936090858221651	0,823456717085303	0,834953485566651	0,999967435745313	0,999994473835665	0,999993589103115
1	22	873	AATTTGGATATTTCCTGTGTTTTGCAAACCGTTCACTTTCTAATTTGGATTCTTCCTGCG	A_52_P83363	ENSMUST00000061934	ENSMUST00000061934	ens|predicted gene 9812 [Source:MGI Symbol;Acc:MGI:3708566] [ENSMUST00000061934]	6,06335394264185	0,253965893452357	0,145127528695903	0,0266104529928262	-0,0822279117636286	0,108838364756455	0,163386665835638	0,163386665835638	0,163386665835638	0,163386665835638	0,23106363873568	0,134232699124674	0,383930969175167	0,872095742332331	0,619729780352569	0,642213206213402	0,427293899255366	0,684434105357741	0,999967435745313	0,999994473835665	0,999993589103115
1	23	2084	GGCATTGCCTATGTTGAAACGTAGCCAAGATGTGAATTGAAAATAGTACTTCTCTTTATT	A_55_P2091691	Nudt3	NM_019837	ref|Mus musculus nudix (nucleotide diphosphate linked moiety X)-type motif 3 (Nudt3), transcript variant 1, mRNA [NM_019837]	11,6746122056056	0,0061371440615563	-0,0557446459504352	0,0586374282249071	-0,00324436178708432	0,0618817900119915	0,0907899429843867	0,0907899429843867	0,0907899429843867	0,0907899429843867	0,1283963686956	0,946711378683845	0,545458722441326	0,524991102098173	0,97181316139833	0,634552111865837	0,987181511004542	0,798397113135501	0,999967435745313	0,999994473835665	0,999993589103115
1	24	894	TGTGAAAGACCAAGAATCCATACTGAAGACTGTAGGGAAATTGACTGCAACCCAAGTAGC	A_66_P106200	Slc35f5	NM_028787	ref|Mus musculus solute carrier family 35, member F5 (Slc35f5), mRNA [NM_028787]	6,18861650229944	-0,0342575286889115	-0,309508609854852	0,122909540155834	-0,152341541010107	0,275251081165941	0,24154423128542	0,24154423128542	0,24154423128542	0,24154423128542	0,341595127796825	0,888495659203291	0,21328426557295	0,615877842998232	0,534676831420532	0,428915212728849	0,970398893126588	0,514193448397207	0,999967435745313	0,999994473835665	0,999993589103115
1	25	1122	CAGTGGATTGGACAGCAAATTGGACAGCAGAGTGTCACTATTAAATGATCTTGGTCACAG	A_66_P137157	Arl6ip4	NM_144509	ref|Mus musculus ADP-ribosylation factor-like 6 interacting protein 4 (Arl6ip4), mRNA [NM_144509]	11,571562229368	-0,0201580086294673	-0,0595712460583897	0,048628501802483	0,00921526437356057	0,0394132374289224	0,0700101900782058	0,0700101900782058	0,0700101900782058	0,0700101900782058	0,099009360312917	0,776071293747171	0,403912349372825	0,494516439785455	0,896464501450791	0,694376300438032	0,932033271469715	0,699911441814663	0,999967435745313	0,999994473835665	0,999993589103115
1	27	418	CCCAACATCCAGGCCGTGCTGCTGCCCAAGAAGACCGAGAGCCACCACAAGGCCAAGTGA	A_55_P2084656	Hist1h2ah	NM_175659	ref|Mus musculus histone cluster 1, H2ah (Hist1h2ah), mRNA [NM_175659]	14,1015890820167	-0,526304318481198	-0,103145062887991	0,0560321940451445	0,479191449638352	-0,423159255593207	0,228400841282416	0,228400841282416	0,228400841282416	0,228400841282416	0,323007567399017	0,0309314649458458	0,655940172549079	0,808459071432771	0,0474993081693757	0,203568970073315	0,18298969894146	0,858520308186293	0,999967435745313	0,999994473835665	0,999993589103115
1	28	2962	CCACTGAATTTAGTACATTGATGAAGCTAGAACCTAAAGTTTGTATGCTTCAATACTCTC	A_55_P2021266	Hpse	NM_152803	ref|Mus musculus heparanase (Hpse), mRNA [NM_152803]	8,9760549172531	-0,217790303152498	-0,508616092997446	0,0428022445061309	-0,248023545338818	0,290825789844948	0,415142137949878	0,415142137949878	0,415142137949878	0,415142137949878	0,587099641801279	0,605049238853835	0,233353851344855	0,918807154453118	0,556257037421829	0,625213274776845	0,861200580595303	0,537264330157863	0,999967435745313	0,999994473835665	0,999993589103115
1	30	2962	GGCAGCAGAAGATAACCCCACATTCTACATTGCTACTGTTTTGTATGAAATAAATTGATA	A_55_P1994204	Ythdc1	NM_177680	ref|Mus musculus YTH domain containing 1 (Ythdc1), mRNA [NM_177680]	11,0968365925954	0,214600101504415	0,237212045600435	0,0146930056830836	0,037304949779104	-0,0226119440960204	0,177465458243453	0,177465458243453	0,177465458243453	0,177465458243453	0,250974057900648	0,239287064876845	0,194868895482049	0,934757587488005	0,83542123774761	0,929018220970098	0,574642046880283	0,492405397957899	0,999967435745313	0,999994473835665	0,999993589103115
1	31	3390	TTGAATGGAGGTTTTGAGCTTCTTTATCTGCTGAGCCATCTTGCTGGCCCTTATACCTGT	A_55_P2249897	AK081173	AK081173	gb|Mus musculus 10 days neonate cerebellum cDNA, RIKEN full-length enriched library, clone:B930096F20 product:unclassifiable, full insert sequence. [AK081173]	8,95005978509007	0,06004490312705	-0,0235282144280191	0,0438256355897977	-0,0397474819652714	0,0835731175550691	0,104138978206925	0,104138978206925	0,104138978206925	0,104138978206925	0,147274755351909	0,570020470848863	0,823322088543832	0,677919209660882	0,706329315013996	0,576092737760189	0,843223676666368	0,937701168273107	0,999967435745313	0,999994473835665	0,999993589103115
1	32	155	AGGATGTCACGCTCCATATCGTTGAGCGGCCGTATTCCGGATTTCCCGATGCTTCCTCAG	A_52_P457839	Ptrf	NM_008986	ref|Mus musculus polymerase I and transcript release factor (Ptrf), mRNA [NM_008986]	5,90680625538196	-0,124599581749625	0,121721056669232	-0,0532961834945409	0,193024454924316	-0,246320638418857	0,222963757673689	0,222963757673689	0,222963757673689	0,222963757673689	0,315318370019799	0,581868842887579	0,590562769890515	0,813271044752848	0,395902027781881	0,442946926739869	0,849310917567975	0,821993824607724	0,999967435745313	0,999994473835665	0,999993589103115
1	43	253	CAAAAAGAAGTTCAAGGACCCCAATGCACCCAAAAGGCCTCCTTCTTCTTGTTCTGTTCT	A_55_P2030183	ENSMUST00000120842	ENSMUST00000120842	ens|predicted gene 8152 [Source:MGI Symbol;Acc:MGI:3644504] [ENSMUST00000120842]	12,6246947160648	0,293081091833926	0,219157092667846	0,0431771148443634	-0,0307468843217169	0,0739239991660803	0,113429776627677	0,113429776627677	0,113429776627677	0,113429776627677	0,160413928483811	0,0168700216784904	0,0662078718323187	0,707080273522644	0,788845025468535	0,649400915602257	0,125000133101073	0,286865686068902	0,999967435745313	0,999994473835665	0,999993589103115
1	44	6010	TCCACCTTCTAGTATGTTGGCATGGAACTTTAGAAAAATCTGACAATACAGAATAAAGAC	A_52_P222685	Pum2	NM_001160219	ref|Mus musculus pumilio RNA-binding family member 2 (Pum2), transcript variant 1, mRNA [NM_001160219]	10,711092474622	0,137807558879945	0,228815664078921	-0,0697625675053022	0,0212455376936731	-0,0910081051989753	0,142105257644736	0,142105257644736	0,142105257644736	0,142105257644736	0,200967182645709	0,342614495549496	0,121485124109636	0,628299242839078	0,882504460690994	0,655050732588305	0,683002964715478	0,385999918093539	0,999967435745313	0,999994473835665	0,999993589103115
1	45	437	ATGACTTGAATGAGATCTTCCCAGAAACCAAGCTGGACAAAAAGAAGTACCCGTACTGGC	A_55_P2152305	Atp5h	NM_027862	ref|Mus musculus ATP synthase, H+ transporting, mitochondrial F0 complex, subunit D (Atp5h), mRNA [NM_027862]	14,20713513396	0,0114402344744704	-0,0659533156740366	-0,0249220992031098	-0,102315649351617	0,077393550148507	0,187809173268712	0,187809173268712	0,187809173268712	0,187809173268712	0,265602279974691	0,951972613411159	0,728769942276308	0,895626753355387	0,591332103527903	0,773458964046735	0,988093601864923	0,895244527853389	0,999967435745313	0,999994473835665	0,999993589103115
1	47	2295	GCAGAGAGAAAGTGGGGACACGGAGAAAGAAGAAGGACCCCGATTCCGATTAGGTTTTTT	A_55_P2905295	Supv3l1	NM_181423	ref|Mus musculus suppressor of var1, 3-like 1 (S. cerevisiae) (Supv3l1), mRNA [NM_181423]	9,4378248576148	-0,0281861636946736	-0,181001275240911	0,0470616618111173	-0,10575344973512	0,152815111546238	0,124664802774689	0,124664802774689	0,124664802774689	0,124664802774689	0,176302654834532	0,823195574521791	0,160514346859383	0,709382613844158	0,405322990443637	0,395335505490401	0,949044496079246	0,445964466845144	0,999967435745313	0,999994473835665	0,999993589103115
1	48	2884	ATTAATTAACTTATTGGTCTTACCTAACAGCTATCTCGTGTGGTTGCACCGTGGCGGTGC	A_55_P1973563	5730559C18Rik	NM_028872	ref|Mus musculus RIKEN cDNA 5730559C18 gene (5730559C18Rik), mRNA [NM_028872]	4,98565984525868	-0,262622720957275	-0,985095648578024	0,65212027783613	-0,0703526497846196	0,72247292762075	0,347372309464974	0,347372309464974	0,347372309464974	0,347372309464974	0,49125863123823	0,457580509535498	0,00956483240908612	0,0736796163747462	0,841348362175639	0,155415423488767	0,774486893987627	0,103633099605201	0,999967435745313	0,999994473835665	0,999993589103115
1	51	979	TGTGATTGGTGGAGAGCGAGATCGACTTTACCGGGCTCGGAAGAAGTGCCAGTTCCTGCT	A_51_P290601	Znhit2	NM_013859	ref|Mus musculus zinc finger, HIT domain containing 2 (Znhit2), mRNA [NM_013859]	10,1572836133147	-0,0241706869350029	-0,153061268355822	0,0364579507381766	-0,0924326306826426	0,128890581420819	0,0687752874610183	0,0687752874610183	0,0687752874610183	0,0687752874610183	0,0972629442834804	0,728568417359313	0,0365096126388496	0,601302886891144	0,192528927140631	0,198589479318612	0,914631284591503	0,21220724292981	0,999967435745313	0,999994473835665	0,999993589103115
1	52	3091	GTGCACAGTTACTGTGAAATTAACAAAGAATGGTGACTGGTTATATGTTTATAACTGGCA	A_52_P100381	Zbtb42	NM_001100460	ref|Mus musculus zinc finger and BTB domain containing 42 (Zbtb42), mRNA [NM_001100460]	5,81552545609707	0,050351244862064	-0,0615512021383751	0,0600510453608472	-0,0518514016395919	0,111902447000439	0,104257599608076	0,104257599608076	0,104257599608076	0,104257599608076	0,147442511346205	0,633859132593393	0,560900356510849	0,570417021074255	0,62383947723348	0,455861268124183	0,874002324875258	0,807069143700071	0,999967435745313	0,999994473835665	0,999993589103115
1	54	1363	TAAGAGTCTCTATGAAATCAATAAGGATGTCTTCCTCAGTGCCCAAGTACCTGGGACAAA	A_51_P187579	Gm31711	XR_382099	ref|PREDICTED: Mus musculus predicted gene, 31711 (Gm31711), transcript variant X2, ncRNA [XR_382099]	6,06677788315567	-0,227127381515571	-0,360469705578486	0,0742558843193972	-0,0590864397435169	0,133342324062914	0,28529926203706	0,28529926203706	0,28529926203706	0,28529926203706	0,403474085707846	0,434402866544299	0,219523893632037	0,797051341749177	0,837816866136042	0,744131633091942	0,75816855028714	0,521083120538609	0,999967435745313	0,999994473835665	0,999993589103115
1	55	13701	CCGTATTACGGTAATAACATGGTTTCGAAAACTTTCTGTTTTTATTTTGTCACAGAGCTG	A_55_P2123841	Zfhx4	NM_030708	ref|Mus musculus zinc finger homeodomain 4 (Zfhx4), mRNA [NM_030708]	7,69423136006651	-0,140006552766544	-0,360546856286455	0,0924547923177004	-0,128085511202211	0,220540303519911	0,256166436809725	0,256166436809725	0,256166436809725	0,256166436809725	0,362274049161103	0,590142307940115	0,17313477996548	0,721573082528212	0,621988556213915	0,54885795243592	0,853320308683283	0,465594140010821	0,999967435745313	0,999994473835665	0,999993589103115
1	56	2590	ATTTTTCAGAGTGACCTTCAGAGGGCAGCAGCCATTCCCACCACACGAAGGGCTGGTCCT	A_51_P359603	Itgb7	NM_013566	ref|Mus musculus integrin beta 7 (Itgb7), mRNA [NM_013566]	10,7653348881927	0,269058629731248	0,699584070690845	0,119603446354992	0,550128887314589	-0,430525440959597	0,948315000948074	0,948315000948074	0,948315000948074	0,948315000948074	1,34111993574262	0,779251805411403	0,468415039626712	0,900770488794437	0,567680568964843	0,751198052162997	0,932635387296601	0,745356634637535	0,999967435745313	0,999994473835665	0,999993589103115
1	57	3380	CCCCACCCCCACCCCCTGCATAGACCTTTGCTGAATTAAAGTTTGTAAGTAAACGGTTTT	A_55_P2081571	Raver1	NM_027911	ref|Mus musculus ribonucleoprotein, PTB-binding 1 (Raver1), mRNA [NM_027911]	13,175443830575	0,0360652715717116	-0,178796518959164	0,187383396361295	-0,0274783941695809	0,214861790530875	0,118068887318155	0,118068887318155	0,118068887318155	0,118068887318155	0,166974621739635	0,762861682809647	0,144046996499698	0,126638113529272	0,818101726585014	0,211422137877605	0,927164690348759	0,42304163965762	0,999967435745313	0,999994473835665	0,999993589103115
1	58	4012	GTTAAAGCACTGGGGTAGTCTAATTCTAACTGGTAATTATGTTTGCCAATTATCTGTTTG	A_55_P1961894	Fbxw11	NM_134015	ref|Mus musculus F-box and WD-40 domain protein 11 (Fbxw11), transcript variant 1, mRNA [NM_134015]	11,0489565870126	0,155617336053997	0,097621937994484	0,0205989876390653	-0,0373964104204472	0,0579953980595125	0,0752931250047024	0,0752931250047024	0,0752931250047024	0,0752931250047024	0,106480558535103	0,0506072860158247	0,208097994019912	0,786933415043584	0,624298623963254	0,591418673968415	0,245370489677812	0,508394219967638	0,999967435745313	0,999994473835665	0,999993589103115
1	59	1834	GCACCACCCATGTTCATCTTCCCAGCGCCAAACAATGGCGAGCCTGTTCGCCCAGTGCCT	A_66_P113176	Ggn	NM_182694	ref|Mus musculus gametogenetin (Ggn), transcript variant 1, mRNA [NM_182694]	5,08750397375054	0,0938793206142448	-0,125202551726038	0,148009737081629	-0,0710721352586541	0,219081872340283	0,119529305573153	0,119529305573153	0,119529305573153	0,119529305573153	0,169039965042591	0,440515794732174	0,306155960693649	0,228549464450706	0,558122379951715	0,208274823854252	0,761939225296503	0,613179805334176	0,999967435745313	0,999994473835665	0,999993589103115
1	60	3271	TCTATTAGGAATACTGGGAATTGTATCTACCAGGCCAATTGCCTGTTTAGCTCTGTGGTC	A_52_P641477	Wars2	NM_027462	ref|Mus musculus tryptophanyl tRNA synthetase 2 (mitochondrial) (Wars2), mRNA [NM_027462]	7,14247506318199	-0,0231619911090704	-0,0903633180732246	0,0381658780706635	-0,0290354488934907	0,0672013269641543	0,070690409694778	0,070690409694778	0,070690409694778	0,070690409694778	0,0999713361200656	0,746242980324993	0,214347563246153	0,594639311982704	0,685199715898429	0,508388350035976	0,921142869878386	0,51530398516173	0,999967435745313	0,999994473835665	0,999993589103115
1	61	6405	CTGTCATGAGAAGCAGTTGACAAAAATAAGTTTTATGGTTTACAGTGTGGTTTACGTAGA	A_52_P152219	Rpgrip1l	NM_173431	ref|Mus musculus Rpgrip1-like (Rpgrip1l), mRNA [NM_173431]	6,17607757302182	0,119625326960503	-0,298558697483386	0,199784489420413	-0,218399535023477	0,41818402444389	0,213782299060547	0,213782299060547	0,213782299060547	0,213782299060547	0,302333826726727	0,581377318610256	0,176353794360808	0,360087784714766	0,317974784133431	0,180360634275711	0,849120822749227	0,469307248393968	0,999967435745313	0,999994473835665	0,999993589103115
1	62	652	TAATTGCAGGAAAGGCAGAAGGAGATGGCAAGATGCACATTACCCTCTGTGACTTCATTG	A_65_P12392	Timp2	NM_011594	ref|Mus musculus tissue inhibitor of metalloproteinase 2 (Timp2), mRNA [NM_011594]	11,1361077438944	0,0197965526968371	-0,440270989876957	0,111456175826724	-0,34861136674707	0,460067542573794	0,325850937428118	0,325850937428118	0,325850937428118	0,325850937428118	0,460822815022832	0,952099184814007	0,190259106965493	0,735532566675593	0,296181014006803	0,328861813671634	0,988093601864923	0,486787947884665	0,999967435745313	0,999994473835665	0,999993589103115
1	63	2085	TAGATCTTCATTACTTCCGTTCTCAAGAAACGTAATTTCAGGCCTCTATTTTGTTAACTC	A_55_P2167930	Dmd	ENSMUST00000156107	ens|dystrophin, muscular dystrophy [Source:MGI Symbol;Acc:MGI:94909] [ENSMUST00000156107]	5,41673149712442	0,42049302905447	0,391039540297169	0,000353369575911699	-0,0291001191813898	0,0294534887573015	0,269062704083373	0,269062704083373	0,269062704083373	0,269062704083373	0,380512125243485	0,132240694749367	0,160119127242521	0,998963839719193	0,91484527797765	0,938994825441416	0,423819442473243	0,44543235479527	0,999967435745313	0,999994473835665	0,999993589103115
1	64	803	GACCCTGGCTTCTAACAACCAGCTCAAGAGAAGTTCCTAGTGATTAAATTAATAAACTGA	A_55_P2119145	Gm36913	XR_386542	ref|PREDICTED: Mus musculus predicted gene, 36913 (Gm36913), transcript variant X1, ncRNA [XR_386542]	5,15505316825113	0,200086791021588	-0,150908765896109	0,0815479826422232	-0,269447574275473	0,350995556917696	0,122033181377165	0,122033181377165	0,122033181377165	0,122033181377165	0,172580980163123	0,115180279490184	0,229150237074159	0,510865796183874	0,0378703210358579	0,054092415516652	0,392708103373383	0,532120178687838	0,999967435745313	0,999994473835665	0,999993589103115
1	65	982	AGGCCCCCAGCAACTGTATCATCTGGATGCCACTGTTCCCCTGAGGATCAACAGTGAGGC	A_66_P122652	Pih1d1	NM_029406	ref|Mus musculus PIH1 domain containing 1 (Pih1d1), transcript variant 1, mRNA [NM_029406]	10,3385875305971	-0,139105188836362	-0,190369204504403	0,044857801732844	-0,0064062139351968	0,0512640156680408	0,0745471258188009	0,0745471258188009	0,0745471258188009	0,0745471258188009	0,105425556368882	0,07530770117867	0,0180319788472882	0,553444559906858	0,932288304817103	0,631549450248113	0,308549957743773	0,145563572094844	0,999967435745313	0,999994473835665	0,999993589103115
1	67	598	GAAGAGGAAGACAGCTCAGAAGCTTGCCTTCCAGGCGGCTGTATCAGATGCCTTCCAGAA	A_66_P126719	Rdm1	NM_025654	ref|Mus musculus RAD52 motif 1 (Rdm1), mRNA [NM_025654]	8,00472137557979	0,22208563682084	0,458794070322081	-0,198223844013786	0,0384845894874548	-0,23670843350124	0,161328572087684	0,161328572087684	0,161328572087684	0,161328572087684	0,228153054644688	0,182359753916422	0,00939148661189369	0,232050888398183	0,813644232482205	0,310671908150798	0,501289861748169	0,102593995387204	0,999967435745313	0,999994473835665	0,999993589103115
1	68	2610	GGGGGAATTTCATTTCTTTTGTGTGTCTCCTTTGTCCATTTCTTTTCAAAGATGCTGCTG	A_51_P228706	Kcnc4	NM_145922	ref|Mus musculus potassium voltage gated channel, Shaw-related subfamily, member 4 (Kcnc4), mRNA [NM_145922]	5,39267285357509	0,62908733575849	0,403252341124447	0,0123735949437505	-0,213461399690292	0,225834994634043	0,53046193528607	0,53046193528607	0,53046193528607	0,53046193528607	0,750186463204239	0,248189747224662	0,455138050051616	0,981598554824122	0,691232946317903	0,766186402366033	0,586444467342275	0,736407246232905	0,999967435745313	0,999994473835665	0,999993589103115
1	69	214	CGTTGCAGGAAGACGAGAGAGAGAGGAGAGATAATTACGTCCCTGAGGTCTCAGCCCTAG	A_55_P2000894	NAP113768-1	NAP113768-1	Unknown	13,4142585118898	0,147909234908054	0,0449735900275119	0,04840565644745	-0,0545299884330923	0,102935644880542	0,142101256045625	0,142101256045625	0,142101256045625	0,142101256045625	0,200961523529975	0,309137750144524	0,754587325964533	0,736575373166323	0,704821176578298	0,613558037745147	0,650636773865167	0,908872727202941	0,999967435745313	0,999994473835665	0,999993589103115
1	72	1977	CGTGTGTTGTTTCTGTTGCTGTTGCTTTTGTTGTTTTATATACTGCATGTGTTCACTAAA	A_55_P2902822	Serpine2	NM_009255	ref|Mus musculus serine (or cysteine) peptidase inhibitor, clade E, member 2 (Serpine2), mRNA [NM_009255]	11,638493890908	-0,0266080403632429	-0,116606145264146	0,0981132428288447	0,00811513792794116	0,0899981049009035	0,313648628882983	0,313648628882983	0,313648628882983	0,313648628882983	0,44356614478604	0,933153779521334	0,713586392713229	0,757342472494422	0,979589516353944	0,841063720496188	0,983948155155471	0,887385909552581	0,999967435745313	0,999994473835665	0,999993589103115
1	79	3742	TTAAATAGGATACTTTTATATGATGGGTGCTTTGAGTGTGAATGCAGCAGGCTCTATCTC	A_51_P147085	Nfatc3	NM_010901	ref|Mus musculus nuclear factor of activated T cells, cytoplasmic, calcineurin dependent 3 (Nfatc3), mRNA [NM_010901]	10,2625704128967	0,0909300011045726	0,0522202495239732	0,0547211205351861	0,0160113689545867	0,0387097515805994	0,193684067592476	0,193684067592476	0,193684067592476	0,193684067592476	0,273910635204868	0,643307545674801	0,78994602593965	0,780156083753067	0,93485676147615	0,888889609266731	0,87807461023308	0,9234279327221	0,999967435745313	0,999994473835665	0,999993589103115
1	80	0	TCTGTTGAGGGTTTTGGTGGCTTCATTGGCTCCTTTCCGAAGCTGCTTGTAGTTACATGA	A_30_P01029081	chr13:12792150-12869825_R	chr13:12792150-12869825_R	lincRNA:chr13:12792150-12869825 reverse strand	6,9739483657159	0,0511686740791824	-0,151991801294397	0,142465940514645	-0,0606945348589338	0,203160475373579	0,0864136315208524	0,0864136315208524	0,0864136315208524	0,0864136315208524	0,122207329670701	0,559741689366735	0,0923737223653896	0,113299074927942	0,4897461793802	0,110483089347656	0,837669569315607	0,336347909188957	0,999967435745313	0,999994473835665	0,999993589103115
1	81	299	AGTTCTCTCATGCCCACCATCACAACTCCAGACCATAGGGTTTGTACAGGTTCTATTTCA	A_55_P2739989	Fads2	AK192544	gb|Mus musculus cDNA, clone:Y1G0109D13, strand:unspecified. [AK192544]	5,97398542613505	-0,613598036443872	-0,353322431662815	-0,265223168177178	-0,00494756339612135	-0,260275604781056	0,195860539591624	0,195860539591624	0,195860539591624	0,195860539591624	0,276988631424188	0,00480293938134709	0,0848258121721345	0,189314415048617	0,980072740595037	0,35750276899586	0,0552384993711969	0,323716069921454	0,999967435745313	0,999994473835665	0,999993589103115
1	82	2056	CTGCTAAATGGTGTTTGGTCATGTGGTGGACCTGTGTAAATATGTATATTTGTCTTTTTA	A_55_P2000062	Irf1	NM_008390	ref|Mus musculus interferon regulatory factor 1 (Irf1), transcript variant 1, mRNA [NM_008390]	11,8950180178096	-0,184872289871411	0,0944936265011549	-0,0789937429047818	0,200372173467784	-0,279365916372566	0,325723510646148	0,325723510646148	0,325723510646148	0,325723510646148	0,46064260633956	0,576019094703809	0,774429107156876	0,810605319393022	0,544703297190952	0,550354279060794	0,846172510952048	0,917291588265133	0,999967435745313	0,999994473835665	0,999993589103115
1	83	613	TGAATTTGCTCTCCTCTCTTCTGATAGTCCTTGGATTATATGTCCTGATTCTGATAGCCA	A_55_P2112403	Olfr1008	NM_146866	ref|Mus musculus olfactory receptor 1008 (Olfr1008), mRNA [NM_146866]	5,63376108836743	-0,098139350235571	-0,252607621905221	0,0515384277214146	-0,102929843948235	0,15446827166965	0,132940849224516	0,132940849224516	0,132940849224516	0,132940849224516	0,188006751966707	0,468114011231114	0,070478045219802	0,701945156794544	0,446948464086573	0,420034654579716	0,780089221647496	0,294986206350446	0,999967435745313	0,999994473835665	0,999993589103115
1	85	2718	TGGGATGCGGTGACATTAAAGAGCCACACTGACAAAATACCCGGGACTGGAAGGTTCTGT	A_51_P198645	Parvb	NM_133167	ref|Mus musculus parvin, beta (Parvb), mRNA [NM_133167]	6,61880426461717	0,339632876415031	0,138059495850603	0,11529375257326	-0,0862796279911677	0,201573380564428	0,190716364562943	0,190716364562943	0,190716364562943	0,190716364562943	0,269713669331406	0,0886295198034752	0,476686481013588	0,551620019843002	0,655371981128207	0,462688501071043	0,338259135910431	0,751624055139375	0,999967435745313	0,999994473835665	0,999993589103115
1	88	317	AAGCTCATTTGAATCTTCGAATCAAGTCTGTAGAGCCGGAGGACTCTGCTGTGTATCTCT	A_55_P2003488	ENSMUST00000103265	ENSMUST00000103265	ens|T cell receptor beta, variable 10 [Source:MGI Symbol;Acc:MGI:98584] [ENSMUST00000103265]	5,98495468718568	0,213855069010638	0,317314766911199	0,00606726202388153	0,109526959924443	-0,103459697900561	0,608592896636918	0,608592896636918	0,608592896636918	0,608592896636918	0,860680328387857	0,72860667417319	0,60725693533591	0,992134799969256	0,858810557647095	0,905400455082528	0,914631284591503	0,832312809327517	0,999967435745313	0,999994473835665	0,999993589103115
1	89	201	AGGACTAATGGAAAAAAGTTTGAGCTGTTGGAGCCCATTCCATATGAATTCGTGGCCTAA	A_55_P1995210	ENSMUST00000121293	ENSMUST00000121293	ens|predicted gene 11849 [Source:MGI Symbol;Acc:MGI:3652012] [ENSMUST00000121293]	14,6980074113811	0,0562017221794431	0,0538322364811581	0,0641072603734951	0,0617377746752101	0,00236948569828499	0,202306378256319	0,202306378256319	0,202306378256319	0,202306378256319	0,286104423884668	0,78373263220127	0,792623389313324	0,75429357944762	0,763079534606399	0,993466050877066	0,934219540612707	0,92490388916759	0,999967435745313	0,999994473835665	0,999993589103115
1	91	1448	TTTTCATGAACTTGTGAAAGAGAGACAGGAAAGAGAAGCTAAAACTGCCAGCCAGCTCTT	A_55_P2137783	Rad50	NM_009012	ref|Mus musculus RAD50 homolog (S. cerevisiae) (Rad50), mRNA [NM_009012]	6,1379579144102	0,0656495387011793	-0,00421006645028399	0,0688317983115914	-0,00102780683987191	0,0698596051514633	0,0998006042289449	0,0998006042289449	0,0998006042289449	0,0998006042289449	0,141139368033604	0,517425068934915	0,966728482613308	0,49753336279568	0,991875030706782	0,625485016554175	0,812698422849558	0,990850683095763	0,999967435745313	0,999994473835665	0,999993589103115
1	95	1226	ACCTGGATGTTGTCTGTGAGGAGTCTAAATGGACACAAATAAAGCCAATATATTTACACT	A_66_P105032	Gm13889	NM_001145034	ref|Mus musculus predicted gene 13889 (Gm13889), mRNA [NM_001145034]	10,1348484812253	-0,504535038043562	-0,523578462285567	-0,0670079583962373	-0,0860513826382423	0,019043424242005	0,193909085980931	0,193909085980931	0,193909085980931	0,193909085980931	0,274228859261603	0,0162060721132462	0,0130121030783116	0,732923375764115	0,661502439908045	0,945258250807017	0,121595276492402	0,121753396212735	0,999967435745313	0,999994473835665	0,999993589103115
1	96	765	TCGCAGCCATTGTTATTATCCTAGTATCCTTGGTCTATCTCAAGAAAAAGCAGGTTCCAG	A_52_P545613	Fcgr2b	NM_010187	ref|Mus musculus Fc receptor, IgG, low affinity IIb (Fcgr2b), transcript variant 2, mRNA [NM_010187]	8,15319422147276	-0,435888726226286	-0,688871617571854	-0,0624230240942953	-0,315405915439863	0,252982891345567	0,41415291668231	0,41415291668231	0,41415291668231	0,41415291668231	0,585700671668498	0,303898933929637	0,110300732848234	0,881554027032154	0,454331643457795	0,669956651001695	0,645446730623994	0,367473893387555	0,999967435745313	0,999994473835665	0,999993589103115
1	97	0	AAGAAGATCCTGTGCCGCCTCTTTTGGGTCTTTGTCCATGTCTACATTCATCACTTTGAC	A_30_P01022188	chr17:79959134-79972206_F	chr17:79959134-79972206_F	lincRNA:chr17:79959134-79972206 forward strand	5,87582964400941	0,00434193670669636	-0,242485637731995	0,142107622297702	-0,10471995214099	0,246827574438692	0,0976757017435613	0,0976757017435613	0,0976757017435613	0,0976757017435613	0,138134302120054	0,964941048885192	0,0210772748838445	0,15969280925924	0,295182843757306	0,0876220659565612	0,990786615316396	0,159492096134774	0,999967435745313	0,999994473835665	0,999993589103115
1	98	2783	TCTGTGTTCTGAGACTGAGGACCTAGTCCAGGACTTGTCTGTCAAAAAGTTTCCCTATCA	A_55_P2743485	Csf2rb	NM_007780	ref|Mus musculus colony stimulating factor 2 receptor, beta, low-affinity (granulocyte-macrophage) (Csf2rb), mRNA [NM_007780]	8,59497430552163	-0,246065629681008	-0,118998284366659	-0,168269639907622	-0,0412022945932744	-0,127067345314348	0,335370117555052	0,335370117555052	0,335370117555052	0,335370117555052	0,474284968661013	0,470800973051889	0,726067765048908	0,620787607734622	0,903326338544179	0,791239256372291	0,781714382106061	0,894093423264371	0,999967435745313	0,999994473835665	0,999993589103115
1	99	198	TGTTCTGAGTACCGCCCCAAAATCAAAGGCGATCATTCTGGCTTATCTATTGGCGATGTT	A_55_P2013780	NAP059649-1	NAP059649-1	Unknown	12,2929406476204	0,289478147746559	0,189550230208452	0,0528108966443064	-0,0471170208938005	0,0999279175381069	0,106222965584212	0,106222965584212	0,106222965584212	0,106222965584212	0,150221958564683	0,0122975708047459	0,0880229610721367	0,623956779981094	0,661648159877348	0,512773056157108	0,101572983578057	0,329817370864431	0,999967435745313	0,999994473835665	0,999993589103115
1	100	992	TTCATCTCATAGATGGAGACAAGATAGCGACGTTAATTAGCAGTTTCCTTAAAGAGCTAC	A_66_P114412	Pgm3	NM_001163746	ref|Mus musculus phosphoglucomutase 3 (Pgm3), transcript variant 2, mRNA [NM_001163746]	6,93365686059952	-0,0546182377350863	-0,47823158708669	0,162749279377278	-0,260864069974327	0,423613349351604	0,235779237803516	0,235779237803516	0,235779237803516	0,235779237803516	0,333442195827724	0,818931672675543	0,054693282347734	0,497182957314621	0,280401789277123	0,217085596397535	0,947441033160318	0,261144958866725	0,999967435745313	0,999994473835665	0,999993589103115
1	101	420	TTCCTCAGAGCTGTTGTGTGGCAAGCAGATACATTCTACTAAGAAATGTTTGTTCTGCTG	A_55_P2721737	Wdpcp	ENSMUST00000128794	ens|WD repeat containing planar cell polarity effector [Source:MGI Symbol;Acc:MGI:2144467] [ENSMUST00000128794]	5,18022277145243	0,0192831949112264	-0,101637705518591	0,0923245626199716	-0,0285963378098462	0,120920900429818	0,105291396285219	0,105291396285219	0,105291396285219	0,105291396285219	0,148904520627757	0,856349387845038	0,344792645580517	0,389958616746676	0,788444926240606	0,425373239442129	0,959121740822817	0,648784582940942	0,999967435745313	0,999994473835665	0,999993589103115
1	102	1846	AAATAGAAATGGTCTTGATCATCTTAAGTCAAAGGCTTTTCATGGACAGATAAACTCCCC	A_52_P232453	Nars2	NM_153591	ref|Mus musculus asparaginyl-tRNA synthetase 2 (mitochondrial)(putative) (Nars2), mRNA [NM_153591]	6,77521146652035	0,146195685885049	0,0258868930155129	-0,0433911653864021	-0,163699958255938	0,120308792869536	0,167897216861853	0,167897216861853	0,167897216861853	0,167897216861853	0,237442521170729	0,393211298518678	0,878858430882377	0,798448995570972	0,340064145816731	0,61737044313558	0,726935697045138	0,960530437939325	0,999967435745313	0,999994473835665	0,999993589103115
1	103	2459	CACTCCAGCAGTGGCAATTTCATTGTCTCCTCCTATGACTCTTCCTCGGACACGGCCTGA	A_55_P2021065	E130308A19Rik	NM_153158	ref|Mus musculus RIKEN cDNA E130308A19 gene (E130308A19Rik), transcript variant 1, mRNA [NM_153158]	7,22951843777511	-0,243225301463506	-0,102085568220749	-0,0313847039880288	0,109755029254727	-0,141139733242756	0,145014133672448	0,145014133672448	0,145014133672448	0,145014133672448	0,205080954575361	0,107517786233779	0,488769989718036	0,830632608648974	0,457092583317278	0,498445977742415	0,378442422562337	0,760023274847186	0,999967435745313	0,999994473835665	0,999993589103115
1	105	4720	CAAGCCATGTAACTGGATTGTCATTTATGAAGCTTTATGTAGCCTGTTATGTTGGTAATA	A_55_P2108938	Hps5	NM_001005247	ref|Mus musculus Hermansky-Pudlak syndrome 5 homolog (human) (Hps5), transcript variant 1, mRNA [NM_001005247]	9,52999497936462	-0,230022198271126	-0,0499490515936554	-0,0487579551326824	0,131315191544788	-0,18007314667747	0,100052306820041	0,100052306820041	0,100052306820041	0,100052306820041	0,141495329251617	0,0312795530564084	0,622528781021895	0,630805402992912	0,202770146790464	0,216311171282702	0,18422614804122	0,840599277994166	0,999967435745313	0,999994473835665	0,999993589103115
1	106	1437	AATTAAAAAGAAGTTTCCTTTGCAAATTGGAAGGGTGGCCCTGGGCAGTGAGGCTAGTCT	A_55_P1994302	ENSMUST00000120958	ENSMUST00000120958	ens|predicted gene 2673 [Source:MGI Symbol;Acc:MGI:3780842] [ENSMUST00000120958]	5,84498794215454	-0,13793728356212	-0,0791806297267588	-0,0419624843115214	0,0167941695238394	-0,0587566538353608	0,127676312401283	0,127676312401283	0,127676312401283	0,127676312401283	0,180561572591679	0,291575449428265	0,541461700235018	0,745490307978671	0,896535173699347	0,747917166234958	0,63343348924695	0,795464905187468	0,999967435745313	0,999994473835665	0,999993589103115
1	107	2704	ACCAAAACTGTGAAAGGAGGCATTTCGGAGACGAGGATTGAGAAGCGAATAGTCATCACA	A_55_P2744444	Epb4.1l3	NM_013813	ref|Mus musculus erythrocyte protein band 4.1-like 3 (Epb4.1l3), mRNA [NM_013813]	7,04103520272862	-0,0288290843956611	-0,334091008630679	0,100472009367138	-0,20478991486788	0,305261924235018	0,295532144394513	0,295532144394513	0,295532144394513	0,295532144394513	0,417945566719924	0,92316514065184	0,270342096457524	0,737074634817927	0,495524497919977	0,472791270201057	0,980819684793411	0,57710816586023	0,999967435745313	0,999994473835665	0,999993589103115
1	108	2588	CTTGAGTAGTGGGATAAGTCACTGTTTTCTTTACAAAACAAAACAGTCCTGTTGGGAATG	A_52_P304858	Gnb1	NM_008142	ref|Mus musculus guanine nucleotide binding protein (G protein), beta 1 (Gnb1), transcript variant 1, mRNA [NM_008142]	9,87306531028799	-0,0751620510346971	-0,161542851412666	0,112263384775273	0,025882584397305	0,0863808003779685	0,0947368522151261	0,0947368522151261	0,0947368522151261	0,0947368522151261	0,133978141259167	0,435955638297167	0,102116531139964	0,248546406819227	0,787220905492201	0,525703493793329	0,759400018176079	0,353738641397373	0,999967435745313	0,999994473835665	0,999993589103115
1	109	0	TTTTGCTAGGGGGACACATCTCCCCATTTTCACTTTTGTATACTTTCAGCCCAGTGCTGT	A_30_P01027185	chr1:115829055-115854155_F	chr1:115829055-115854155_F	lincRNA:chr1:115829055-115854155 forward strand	5,36390801684045	-0,202761298545585	-0,194731595635723	0,0194172249492439	0,0274469278591063	-0,00802970290986238	0,13775715411043	0,13775715411043	0,13775715411043	0,13775715411043	0,194818035656891	0,155088865490811	0,171352191846911	0,889178491048193	0,843887351255059	0,967491775355729	0,461642535755296	0,462846366785443	0,999967435745313	0,999994473835665	0,999993589103115
1	110	72	CTAAATAGATTTGGCAATGCCTGGGGCTCTTGCTTTAGAATAAAAAAGAAATCCCGTCTG	A_55_P2868879	Sfxn5	ENSMUST00000134392	ens|sideroflexin 5 [Source:MGI Symbol;Acc:MGI:2137681] [ENSMUST00000134392]	6,10973687448715	-0,74838302069314	-0,743794505449231	0,016472311595467	0,0210608268393759	-0,00458851524390891	0,186522532336455	0,186522532336455	0,186522532336455	0,186522532336455	0,263782694918389	0,000576884908465373	0,000612676461091035	0,930419891827079	0,91111424617837	0,986276831111625	0,0136796935451618	0,0197427296160705	0,999967435745313	0,999994473835665	0,999993589103115
1	111	1504	TTCATACAGTTACTGACTTATGAATGATTGATTTTGACAGAGACCCCAAGCTGCCCATTT	A_51_P169745	Tuba1a	NM_011653	ref|Mus musculus tubulin, alpha 1A (Tuba1a), mRNA [NM_011653]	12,5295856957779	-1,336776039983	-1,24543963513694	0,329814105150012	0,421150509996071	-0,091336404846059	0,269699606333064	0,269699606333064	0,269699606333064	0,269699606333064	0,381412841042903	5,71100522126445e-05	0,00013065806469157	0,234192345361531	0,132535479416977	0,812939153631981	0,00295040730940433	0,0076438643498286	0,999967435745313	0,999994473835665	0,999993589103115
1	112	2443	GGTGCCTGACACCAATGGATTAAAATGTAACTTCTGAACAACTACCTTCTAACAAAATAA	A_55_P2412349	AW111846	AK050111	gb|Mus musculus adult male liver tumor cDNA, RIKEN full-length enriched library, clone:C730016I12 product:unclassifiable, full insert sequence. [AK050111]	5,05761607670145	0,0204257594083632	0,203680578118501	-0,0159851934944353	0,167269625215702	-0,183254818710138	0,104135922463188	0,104135922463188	0,104135922463188	0,104135922463188	0,147270433877674	0,846280784493392	0,0631740710854224	0,879388185231666	0,122346847900165	0,226350445351273	0,955491407937071	0,279826399478927	0,999967435745313	0,999994473835665	0,999993589103115
1	113	1638	TGTGTAGTCCCAAAGGAGAAGACTCTCTGATGAGTCTGTGTCTAGGGATTCAGATGATCA	A_52_P682099	Fam149b	XR_383123	ref|PREDICTED: Mus musculus family with sequence similarity 149, member B (Fam149b), transcript variant X6, misc_RNA [XR_383123]	6,46978478527301	-0,340197824554661	-0,319551864154954	-0,00698268355586862	0,0136632768438378	-0,0206459603997065	0,121972603187606	0,121972603187606	0,121972603187606	0,121972603187606	0,172495309665864	0,0106395957384045	0,0155720409317393	0,954859782417968	0,911814781227016	0,905805211578135	0,0926729537471249	0,134473681908081	0,999967435745313	0,999994473835665	0,999993589103115
1	114	262	CTTCTTTAGGTCTCTCCTTCTATCTTAAAGATTTGCCTTATTTTTTCTTTATTTTCCCTT	A_51_P509629	Dnmbp	AK076939	gb|Mus musculus adult male testis cDNA, RIKEN full-length enriched library, clone:4930565I18 product:unclassifiable, full insert sequence. [AK076939]	5,97614489029366	-0,0160284407968989	-0,102089843111717	0,0519820018017745	-0,0340794005130434	0,0860614023148178	0,0710153525016027	0,0710153525016027	0,0710153525016027	0,0710153525016027	0,100430874644473	0,823496500621978	0,164500765305413	0,471835962475672	0,636001114107866	0,400643423920196	0,949195737364996	0,45253195657877	0,999967435745313	0,999994473835665	0,999993589103115
1	115	858	GTGATAAAGAGGATCTTTACCGGACCTTCGATGCCTTTTCCACCTTCTACCTGAATTCCA	A_52_P180565	2310061I04Rik	NM_001033630	ref|Mus musculus RIKEN cDNA 2310061I04 gene (2310061I04Rik), mRNA [NM_001033630]	10,0264528410218	0,239942082122006	0,0816398753977392	-0,0714794294180958	-0,229781636142363	0,158302206724267	0,243360827303062	0,243360827303062	0,243360827303062	0,243360827303062	0,344164182522328	0,334780425308225	0,740421062387673	0,771701692393832	0,355229445456266	0,650016717877143	0,675375237302964	0,901603243481003	0,999967435745313	0,999994473835665	0,999993589103115
1	116	2394	AGAGGAAATAACCCTTTCCTCCTTACATTACATTTGGTTATGGTGTTTTGTCACAGCATT	A_55_P2132942	Adal	NM_001290811	ref|Mus musculus adenosine deaminase-like (Adal), transcript variant 2, mRNA [NM_001290811]	7,71517481035152	-0,19729012067553	-0,156772204822956	-0,0550210991314826	-0,0145031832789089	-0,0405179158525737	0,125041699545637	0,125041699545637	0,125041699545637	0,125041699545637	0,176835667359622	0,128755911390139	0,22297118393304	0,664175070516605	0,908705753516045	0,820867353489123	0,417137202186165	0,524882328075504	0,999967435745313	0,999994473835665	0,999993589103115
1	117	4161	ACAGATACGGATGGATGAACAGAGAAGACACAAACAGCTTTGGACACACCTGTCCTAGAA	A_55_P2106039	Map3k6	NM_016693	ref|Mus musculus mitogen-activated protein kinase kinase kinase 6 (Map3k6), mRNA [NM_016693]	10,7333532801731	1,65352161372601	1,33393974949544	0,00531677057198721	-0,314265093658589	0,319581864230576	0,268512651046663	0,268512651046663	0,268512651046663	0,268512651046663	0,379734232778945	3,24384891548489e-06	5,55534095032043e-05	0,984379140382535	0,254253372698093	0,408989387535736	0,000439778159640688	0,0046976725854773	0,999967435745313	0,999994473835665	0,999993589103115
1	119	2762	CAGGCCTGCAGGTGAACATGCGGGTAGAATGTTGTATACATAACAAATAAATCTTTATTT	A_55_P2348582	LOC105247671	XR_888659	ref|PREDICTED: Mus musculus uncharacterized LOC105247671 (LOC105247671), transcript variant X2, ncRNA [XR_888659]	5,39238873654853	0,202007659212468	0,21950621363291	0,0725538762578983	0,090052430678341	-0,0174985544204427	0,189986359526306	0,189986359526306	0,189986359526306	0,189986359526306	0,268681286307993	0,299086228425659	0,260218747682197	0,706173813724507	0,640132295473686	0,948655321421719	0,641223573338157	0,566708956423055	0,999967435745313	0,999994473835665	0,999993589103115
1	121	584	TTAAACATCAACTAATGAAAAGATTCTTCCTCTAAGGCCCTCCTTTTTCTGCCGCTCTTC	A_55_P2713745	Ift46	ENSMUST00000133167	ens|intraflagellar transport 46 [Source:MGI Symbol;Acc:MGI:1923818] [ENSMUST00000133167]	6,0333832620479	0,00962972669952666	-0,0330593447904741	-0,00359866655157415	-0,0462877380415749	0,0426890714900008	0,135122839396055	0,135122839396055	0,135122839396055	0,135122839396055	0,191092552060263	0,943823769066308	0,808965656378953	0,978990746896817	0,735151125061377	0,825270985660845	0,986808326996812	0,932118652035737	0,999967435745313	0,999994473835665	0,999993589103115
1	122	347	TATGGAATACACAGCAGGGCATCAGCCGTCCAAACCAAATGTGATCTCGGAGCTGGGACA	A_52_P134899	Zfp2	NM_001044698	ref|Mus musculus zinc finger protein 2 (Zfp2), transcript variant 4, mRNA [NM_001044698]	6,50980376742151	0,0348823783878434	0,100709872673886	-0,11861606068756	-0,0527885664015173	-0,0658274942860428	0,261558819112757	0,261558819112757	0,261558819112757	0,261558819112757	0,369900029347553	0,895107421197676	0,703873821549718	0,654592618212608	0,841892956249268	0,860367959371751	0,972757337402021	0,882532115629978	0,999967435745313	0,999994473835665	0,999993589103115
1	123	522	CCAGCCTCTCATGGAATACTGCACTTAAAAACAGTCAGTCCACATCTCTCATGGTGTTGA	A_51_P462870	Mkl2	NM_181860	ref|Mus musculus MKL/myocardin-like 2 (Mkl2), transcript variant 2, mRNA [NM_181860]	5,66731118096075	-0,34599202625079	-0,320309386574008	-0,006183732500328	0,0194989071764535	-0,0256826396767815	0,169497849103981	0,169497849103981	0,169497849103981	0,169497849103981	0,239706156995918	0,0532852073481781	0,0719188284528931	0,971223547563219	0,90944810507746	0,91563848295918	0,252710825440923	0,298442415848563	0,999967435745313	0,999994473835665	0,999993589103115
1	124	201	TCACCAAACGAGGACTAAAAATTTGTGCTGATCCAGAAGCCAAATGGGTGAAAGCAGCGA	A_51_P234956	Xcl1	NM_008510	ref|Mus musculus chemokine (C motif) ligand 1 (Xcl1), mRNA [NM_008510]	6,25080785648487	-0,267322009088511	0,0629127376053544	0,0185687443732769	0,348803491067143	-0,330234746693866	0,529524110027048	0,529524110027048	0,529524110027048	0,529524110027048	0,748860178003795	0,61864942790782	0,906494370353205	0,972339806768527	0,516854973081646	0,663489559053217	0,866438241792785	0,972326539941416	0,999967435745313	0,999994473835665	0,999993589103115
1	126	1495	TAATTACGCTGGACAAAGGCTCACCTATCATTGTACCAGTGCTCATCTGACTGATCCAAA	A_51_P390377	Rcor3	NM_144814	ref|Mus musculus REST corepressor 3 (Rcor3), transcript variant 1, mRNA [NM_144814]	8,95417437433168	0,401190027745967	0,160126437515203	0,124484686355066	-0,116578903875698	0,241063590230764	0,141787266585621	0,141787266585621	0,141787266585621	0,141787266585621	0,200517475377195	0,00970413482557277	0,270808066444831	0,389363647166352	0,419700461781067	0,241949214137417	0,0870830105087323	0,57750892206611	0,999967435745313	0,999994473835665	0,999993589103115
1	131	527	GGGCCTGCTCCTCCCCTCCTAGCCCCAGCGAATGGGAGGTCTGTAGGGTTGGCCCTGTAA	A_55_P1958133	Zfp692	AK080545	gb|Mus musculus 7 days neonate cerebellum cDNA, RIKEN full-length enriched library, clone:A730082L10 product:hypothetical protein, full insert sequence. [AK080545]	10,6599544752024	-0,0250985972400084	-0,271864623015105	0,158441296035505	-0,0883247297395915	0,246766025775097	0,158607701658065	0,158607701658065	0,158607701658065	0,158607701658065	0,224305162781661	0,87569563652799	0,100445019498714	0,32858231874774	0,583183213295298	0,283059038760254	0,966678780343203	0,350806939821054	0,999967435745313	0,999994473835665	0,999993589103115
1	132	0	TCGCGTGTCCTCCCCGCTCCTGTCCCGGGTACCTAGCTGTCGCGTTCCGGCGCGGAGGTT	A_30_P01020514	chr17:39983902-39985688_F	chr17:39983902-39985688_F	lincRNA:chr17:39983902-39985688 forward strand	13,8727119654254	-0,163435352689248	0,114596281732689	-0,101055142895579	0,176976491526359	-0,278031634421938	0,240272538628736	0,240272538628736	0,240272538628736	0,240272538628736	0,339796682794571	0,503404633851684	0,638063863226879	0,678100872254132	0,469098704444375	0,421921705265003	0,803302844856036	0,848995252535784	0,999967435745313	0,999994473835665	0,999993589103115
1	133	4784	ACTCACTTGGATGTATATCTGAATGTTGCATTGTATTGTACAGTATGCTTATTGTCTGTG	A_52_P26357	Arhgef7	NM_001113517	ref|Mus musculus Rho guanine nucleotide exchange factor (GEF7) (Arhgef7), transcript variant 1, mRNA [NM_001113517]	5,32610261280093	-0,0936105047968665	-0,262961868513308	0,140250073127174	-0,029101290589268	0,169351363716442	0,0861036171431618	0,0861036171431618	0,0861036171431618	0,0861036171431618	0,12176890313324	0,288617904109542	0,00577701528911091	0,117452626814763	0,738553342204681	0,178081740282678	0,630179321242678	0,0769381893518343	0,999967435745313	0,999994473835665	0,999993589103115
1	134	1928	ACTTCACATTGTTTCTTTGCAGGTCGCACAGCATTTAAATCTGCGCCCGCAATGCACAAT	A_55_P2333126	Mgea5	AK088506	gb|Mus musculus 2 days neonate thymus thymic cells cDNA, RIKEN full-length enriched library, clone:E430019C04 product:unclassifiable, full insert sequence. [AK088506]	9,13757997800844	0,358900686834616	0,238149372694242	0,00471182978833617	-0,116039484352038	0,120751314140374	0,20854867992151	0,20854867992151	0,20854867992151	0,20854867992151	0,294932371560005	0,0991691452682557	0,265647129824417	0,982176419361512	0,583492925122103	0,686154310408376	0,360498465974074	0,572209204313202	0,999967435745313	0,999994473835665	0,999993589103115
1	135	5394	CCTGATTTTCAAGCATGAACTTTTTCCATATTAAGCAATACTTCTGTGATTAAAGTGGCC	A_52_P107769	LOC105244251	XR_866592	ref|PREDICTED: Mus musculus uncharacterized LOC105244251 (LOC105244251), transcript variant X2, ncRNA [XR_866592]	6,79522185649105	-0,044772458986662	0,0736697445569323	-0,038596937220559	0,0798452663230353	-0,118442203543594	0,468329961747931	0,468329961747931	0,468329961747931	0,468329961747931	0,662318583569596	0,924695727165563	0,876427803781028	0,935056029103213	0,866169444519989	0,859693327892496	0,98131292350066	0,959849842943668	0,999967435745313	0,999994473835665	0,999993589103115
1	136	2204	TTGTTTACTGTTTGGAAGTCGTTTTACTCGATAGCAGCCTCCATATACTTTGGGGGGATC	A_55_P2504051	Bcl2l11	NM_001284410	ref|Mus musculus BCL2-like 11 (apoptosis facilitator) (Bcl2l11), transcript variant 4, mRNA [NM_001284410]	6,45153876045552	0,29090965321554	0,173050582811126	0,0627499661620581	-0,0551091042423559	0,117859070404414	0,0983787419023307	0,0983787419023307	0,0983787419023307	0,0983787419023307	0,139128551047478	0,00723801830022912	0,0923498781097094	0,530101539106548	0,580970446719406	0,405965705943877	0,0717397403717934	0,336347909188957	0,999967435745313	0,999994473835665	0,999993589103115
1	137	874	CGAATACTGAAAATGCATTCTATTAGTCTAGAGATGTTGACTTTCTTTTCCTAGCCCTTT	A_55_P2742760	0610030E20Rik	BC054353	gb|Mus musculus cDNA clone IMAGE:3962411, partial cds. [BC054353]	8,09280044532725	1,1993986985373	1,35261261528761	-0,0705737205039902	0,0826401962463166	-0,153213916750307	0,23733219588099	0,23733219588099	0,23733219588099	0,23733219588099	0,335638410202684	4,509031092575e-05	9,54529354328711e-06	0,768954223685632	0,730966424594422	0,652475607549184	0,00249766345528271	0,00151714271475174	0,999967435745313	0,999994473835665	0,999993589103115
1	138	736	TTTCTCCTAGTTGGTAATTCATAAGGCATTGTCAGCAAATTGCCACAGACACACTGCAGA	A_55_P2557883	Gm32092	XR_874644	ref|PREDICTED: Mus musculus predicted gene, 32092 (Gm32092), transcript variant X4, ncRNA [XR_874644]	5,33817974368952	-0,393497947956795	-0,14551561149775	-0,010133593820437	0,237848742638608	-0,247982336459045	0,165932600628863	0,165932600628863	0,165932600628863	0,165932600628863	0,234664134249177	0,0268064227466125	0,389901206872306	0,951849460113901	0,165675294771624	0,301987402123764	0,167528272514031	0,689849274657239	0,999967435745313	0,999994473835665	0,999993589103115
1	139	756	TGTTGGTCGTTGGTTCCAGAAAATTCTCCTTGGCCCTCACTCAGCCCTTCTCCTAGCTCA	A_66_P138501	XR_107734	XR_107734	gb|PREDICTED: Mus musculus predicted gene 13842 (Gm13842), misc_RNA [XR_107734]	6,86742853335588	-0,0684216066066545	-0,0787230978766544	0,00917914523048236	-0,00112234603951755	0,0103014912699999	0,0970214682819617	0,0970214682819617	0,0970214682819617	0,0970214682819617	0,137209076285701	0,488006027223027	0,425750477081276	0,925473753648625	0,990873584618236	0,940824424246985	0,793113752041109	0,716157137346542	0,999967435745313	0,999994473835665	0,999993589103115
1	140	2157	CCTGCTTGGGCCACCCCGGTCCTTGCACACAACTTTGACAAACTCCATGGAAGTAAAAAA	A_55_P1983368	Sh3d21	NM_001162533	ref|Mus musculus SH3 domain containing 21 (Sh3d21), transcript variant 1, mRNA [NM_001162533]	9,31227021977523	1,20551414466502	1,23181005044517	0,000874345869775084	0,0271702516499275	-0,0262959057801524	0,21378931294145	0,21378931294145	0,21378931294145	0,21378931294145	0,302343745852224	1,10216471697092e-05	8,22836777712097e-06	0,996773382950928	0,900014049703819	0,931472208942304	0,000979594006002997	0,00143023624145672	0,999967435745313	0,999994473835665	0,999993589103115
1	142	225	TGATTATGGAAGATTCCCACAAGAGTAACACGACAGAGACTGCATCTCAGCCTGGTTCAA	A_55_P2721419	Atf1	NM_007497	ref|Mus musculus activating transcription factor 1 (Atf1), mRNA [NM_007497]	8,37949369252621	0,234493649258619	0,099938575119733	-0,0310407880340939	-0,16559586217298	0,134555074138886	0,0970852616316839	0,0970852616316839	0,0970852616316839	0,0970852616316839	0,137299293706068	0,0243895245935385	0,314381178884977	0,752164462486983	0,102021910914399	0,337638926365398	0,158396643858781	0,621061566846302	0,999967435745313	0,999994473835665	0,999993589103115
1	144	417	AAATTGAGCTACTTGGGAGCTATGATCCATAGAAACAGCTCATCATTGAAGATCCCTATT	A_55_P2186615	Acp1	NM_001110239	ref|Mus musculus acid phosphatase 1, soluble (Acp1), transcript variant 1, mRNA [NM_001110239]	9,06913793197302	-0,0100817917486342	-0,00076116818141081	-0,0668074384034654	-0,057486814836242	-0,00932062356722341	0,120608271018262	0,120608271018262	0,120608271018262	0,120608271018262	0,170565852608395	0,934130585388173	0,995020887498278	0,585169418139979	0,63827568655999	0,956909803351166	0,984043426804797	0,998889431191698	0,999967435745313	0,999994473835665	0,999993589103115
1	146	520	AGCAACGGCCTGCTTACCTTACTCCTTTAATCTACGTTATTCTGGAAAGTAACACTTGAA	A_52_P40954	5330426P16Rik	NR_028300	ref|Mus musculus RIKEN cDNA 5330426P16 gene (5330426P16Rik), long non-coding RNA [NR_028300]	7,01752901701905	-0,494068385144664	-0,544759332283561	0,23434471504184	0,183653767902944	0,0506909471388965	0,185009832755008	0,185009832755008	0,185009832755008	0,185009832755008	0,26164341465451	0,0139069936274109	0,00745117572354336	0,218404423621018	0,331566998380138	0,848140633802104	0,110271521380493	0,0902246861376896	0,999967435745313	0,999994473835665	0,999993589103115
1	147	2725	GTGGTACTCTGCATCTGTTTCTGTCAACTGCTATAATTTGGCTACATTTTTTAAAATGTG	A_55_P2842837	Gpr75	NM_175490	ref|Mus musculus G protein-coupled receptor 75 (Gpr75), mRNA [NM_175490]	5,4400051660148	-0,0289489629713815	-0,0623133205397721	-0,0279315627296208	-0,0612959202980115	0,0333643575683906	0,0924803615456025	0,0924803615456025	0,0924803615456025	0,0924803615456025	0,130786981550958	0,757180824378906	0,50739303527837	0,765442649254841	0,514281888985887	0,800990636523246	0,924937953956133	0,773087582715736	0,999967435745313	0,999994473835665	0,999993589103115
1	148	4259	GTCTGCGTGTGTAAGATCTGCTCTAACCAGGCGTAGAATAAATGTGCATGACCATGTTTC	A_55_P2759760	Rrp12	NM_199447	ref|Mus musculus ribosomal RNA processing 12 homolog (S. cerevisiae) (Rrp12), mRNA [NM_199447]	9,39644606405775	-0,0284289494970018	-0,296327918028652	0,194086675155724	-0,0738122933759264	0,26789896853165	0,230220478337921	0,230220478337921	0,230220478337921	0,230220478337921	0,32558092280151	0,90283356117478	0,211300480345513	0,408193289049181	0,751499892212905	0,419353050208105	0,974653668265083	0,511932552942499	0,999967435745313	0,999994473835665	0,999993589103115
1	151	353	CTGACTGACTGCTCACGCTTAAAACCTGGAGTGCACTTCACTCACAGCAGTATTTTAGAA	A_51_P408162	Bola3	NM_175277	ref|Mus musculus bolA-like 3 (E. coli) (Bola3), mRNA [NM_175277]	11,7073335382319	0,0270813977062314	-0,171545553354152	0,0307462091977424	-0,167880741862641	0,198626951060383	0,30034635952138	0,30034635952138	0,30034635952138	0,30034635952138	0,424753895044521	0,928962846194547	0,573628625582156	0,9193826308387	0,581785786426847	0,644607948591932	0,982816357375403	0,814015123815258	0,999967435745313	0,999994473835665	0,999993589103115
1	153	2144	GAGGAGTGCTACAAGTCTGAGGTCACCATGATCTACTTAGCAACACCTTCTCTTGAAAAA	A_55_P2344598	E330037I15Rik	AK087890	gb|Mus musculus 2 days pregnant adult female ovary cDNA, RIKEN full-length enriched library, clone:E330037I15 product:hypothetical Proline-rich region profile containing protein, full insert sequence. [AK087890]	7,36596260022755	0,064022612422189	0,221102952602187	-0,106965371517012	0,050114968662986	-0,157080340179999	0,354426074940617	0,354426074940617	0,354426074940617	0,354426074940617	0,501234162039684	0,858290938899971	0,539094139589761	0,765614287586353	0,888831080204104	0,756911772671965	0,960050587385813	0,793983411376624	0,999967435745313	0,999994473835665	0,999993589103115
1	154	1493	CTGTCTTCCAAGTGCTGGGATTAAAGGCATGCACTACCGCCACCTACAAAAAAGAAAAAA	A_55_P2091756	Nxnl1	NM_145598	ref|Mus musculus nucleoredoxin-like 1 (Nxnl1), mRNA [NM_145598]	7,03604420046739	0,0779897444544133	0,0657425755535623	-0,0247699856477164	-0,0370171545485674	0,012247168900851	0,149909339021864	0,149909339021864	0,149909339021864	0,149909339021864	0,212003820371106	0,608041432568767	0,665226266024011	0,870255793928281	0,807231180003337	0,954449717709729	0,862552575324217	0,863673649326971	0,999967435745313	0,999994473835665	0,999993589103115
1	156	5484	ATTTCATACCCTGCTAAACACTGCCATACACTAAGTTCATAAACAGAGATGACAGATTCC	A_55_P2006852	Dgkb	NM_178681	ref|Mus musculus diacylglycerol kinase, beta (Dgkb), mRNA [NM_178681]	5,61110603931722	0,133981935861869	0,0989112941861228	0,00117423591393973	-0,0338964057618067	0,0350706416757465	0,202995157116446	0,202995157116446	0,202995157116446	0,202995157116446	0,287078504290136	0,516027128677147	0,630850918079512	0,995436284433546	0,868896239636048	0,903868224617787	0,811502755542535	0,845354223052732	0,999967435745313	0,999994473835665	0,999993589103115
1	157	1007	GGTGTATCCAAGCTACATATGTAATGTAGGAGGTTTCATATCTTTCTCATGTTTCAAAGA	A_55_P2728038	Commd8	NM_178599	ref|Mus musculus COMM domain containing 8 (Commd8), mRNA [NM_178599]	9,24890631002291	-0,00094589632498554	-0,0164986590702103	0,0169572020257522	0,00140443928052747	0,0155527627452248	0,105056356964453	0,105056356964453	0,105056356964453	0,105056356964453	0,148572124832638	0,992896596457464	0,876628186519413	0,873229910886608	0,989453252933167	0,91756844804173	0,998050452033436	0,959960367401178	0,999967435745313	0,999994473835665	0,999993589103115
1	158	1599	CCCAGCCCCAGACCTCTCAGGTTTCCATGGATAATAAAATCCAATGGCTTGCTTAAAAAA	A_55_P2148519	Teddm2	NM_178243	ref|Mus musculus transmembrane epididymal family member 2 (Teddm2), mRNA [NM_178243]	7,05260021317649	-0,0498934324364493	-0,260429010004728	0,14487962983165	-0,0656559477366283	0,210535577568279	0,159873893322321	0,159873893322321	0,159873893322321	0,159873893322321	0,226095828205816	0,757891834097662	0,11742857850304	0,374554126885135	0,685248593369428	0,361777003654151	0,925158185796706	0,379264749883732	0,999967435745313	0,999994473835665	0,999993589103115
1	159	2341	GTTCTAGGTCAGTCTGCTTTACAGAGTGAGTTATAGGACTACACAGAGAAATCCAAAAAA	A_55_P1983523	Cd300ld	NM_145437	ref|Mus musculus CD300 molecule-like family member d (Cd300ld), mRNA [NM_145437]	9,13367373326828	-0,614201779099943	-0,297485149541503	-0,162166701550225	0,154549928008215	-0,31671662955844	0,33669002024305	0,33669002024305	0,33669002024305	0,33669002024305	0,476151592943393	0,0816055933483062	0,386402728744883	0,634768309070842	0,650676941796982	0,512799767695141	0,324203041756119	0,686571423833562	0,999967435745313	0,999994473835665	0,999993589103115
1	160	1205	CCAGTAATCTCTTCCCAACAGACCATGCCCCAGGACTGAATAAAGTTCATCCTGGTGTTG	A_55_P2029420	2610318N02Rik	NM_183287	ref|Mus musculus RIKEN cDNA 2610318N02 gene (2610318N02Rik), mRNA [NM_183287]	6,75159060383697	0,396022002799686	0,385108963399562	0,00387317677986676	-0,00703986262025769	0,0109130394001244	0,323247094210353	0,323247094210353	0,323247094210353	0,323247094210353	0,457140424629974	0,233362805731724	0,246086762679648	0,990546921850843	0,982819132188194	0,981167654727902	0,567876317258198	0,552364594220826	0,999967435745313	0,999994473835665	0,999993589103115
1	161	179	TGGTACTTTGCAGGAGACAAGTGAGGCCTATCTGTTTGGCCTTTTTGAAGATACCTATCT	A_55_P2129219	NAP113071-1	NAP113071-1	Unknown	11,6200049819324	-0,141892746034177	-0,0838717693782876	-0,034382374065185	0,0236386025907045	-0,0580209766558895	0,154498089195848	0,154498089195848	0,154498089195848	0,154498089195848	0,218493293101497	0,368274156755794	0,592630708242985	0,82592622727608	0,879778325951009	0,793035718108044	0,706444469643016	0,823163486126962	0,999967435745313	0,999994473835665	0,999993589103115
2	4	1407	TATTTTCTCTGCTTATGCTAGTCCCTTGGAATTGAACAATCGGAACTAATAAAACTTAGC	A_51_P403693	Uba5	NM_025692	ref|Mus musculus ubiquitin-like modifier activating enzyme 5 (Uba5), mRNA [NM_025692]	9,88502181639762	-0,559053782686178	-0,666447765154736	0,124920539762259	0,0175265572937011	0,107393982468558	0,111107217527897	0,111107217527897	0,111107217527897	0,111107217527897	0,15712933390549	4,75682107158473e-05	4,71208637361898e-06	0,272885037934114	0,876083992476	0,501378019691187	0,00258684937477409	0,0011070501998569	0,999967435745313	0,999994473835665	0,999993589103115
2	7	0	TTACAGTCAAGTGCATCATCTCTGTCTGAGCCTGCCACCTTCAGTATTTGGTAGCCACCC	A_30_P01018800	chr5:112220574-112234709_F	chr5:112220574-112234709_F	lincRNA:chr5:112220574-112234709 forward strand	5,56909832059148	-0,0255107596119073	-0,204856171954537	0,170489874388116	-0,00885553795451433	0,17934541234263	0,0732393109485625	0,0732393109485625	0,0732393109485625	0,0732393109485625	0,103576026842317	0,730880628355049	0,0104490241281937	0,0294225214425674	0,904848074505779	0,0972309353492566	0,915258720719316	0,108248331286939	0,999967435745313	0,999994473835665	0,999993589103115
2	9	2364	TTTAACACTAGGCCTGTCTACCAAACCCATCACCTAATGGCTGGAAACGTCTTTAGTTGG	A_55_P2716286	Ptprc	ENSMUST00000186628	ens|protein tyrosine phosphatase, receptor type, C [Source:MGI Symbol;Acc:MGI:97810] [ENSMUST00000186628]	6,76110471220026	-0,0690755935848593	0,156909063646046	-0,0654008520493381	0,160583805181567	-0,225984657230905	0,756952409745418	0,756952409745418	0,756952409745418	0,756952409745418	1,07049236393297	0,928108425726561	0,837672483555321	0,931922762027052	0,8339293230779	0,834732190302165	0,982680041556027	0,943899648152568	0,999967435745313	0,999994473835665	0,999993589103115
2	11	1122	AAGAAAGCTTGCCTACCAGGCTAAGACTTGTACATACTCCAGCCTTCTCAGCAAGTCATT	A_55_P2348409	D430022A14Rik	AK084992	gb|Mus musculus 13 days embryo lung cDNA, RIKEN full-length enriched library, clone:D430022A14 product:unclassifiable, full insert sequence. [AK084992]	5,42152463370267	0,0797492684562373	0,0943174635726702	0,0089146968353182	0,0234828919517511	-0,0145681951164329	0,0977393315340494	0,0977393315340494	0,0977393315340494	0,0977393315340494	0,138224288232733	0,42320349361752	0,344944171556704	0,928144537038068	0,812332940764862	0,91700855435125	0,750275360837222	0,648953831817365	0,999967435745313	0,999994473835665	0,999993589103115
2	12	460	TAAAAGTTCACTTAGACAAAGTACAGCAGAGCAACATGGAACACAAGGTCGAAACTTTTT	A_52_P497388	ENSMUST00000178086	ENSMUST00000178086	ens|predicted gene 4761 [Source:MGI Symbol;Acc:MGI:3648855] [ENSMUST00000178086]	11,6661876903591	0,128577902777891	0,0938629380616973	0,11151433233198	0,0767993676157861	0,0347149647161942	0,353854959895455	0,353854959895455	0,353854959895455	0,353854959895455	0,50042648339714	0,719770451127948	0,793257898175055	0,755597235839602	0,830162116932302	0,945315531963639	0,911151522444473	0,925187847389385	0,999967435745313	0,999994473835665	0,999993589103115
2	13	629	CCCTCAGGGTCCACATCTTGAGCTTAATAAATGTGCATTCGTTTTTTCCCCCCGAAAAAA	A_55_P2742900	Fxyd7	BC061101	gb|Mus musculus FXYD domain-containing ion transport regulator 7, mRNA (cDNA clone MGC:74220 IMAGE:6531288), complete cds. [BC061101]	6,58585649463692	0,882337687349793	0,752240942401738	-0,023184625624646	-0,153281370572701	0,130096744948055	0,198310173100321	0,198310173100321	0,198310173100321	0,198310173100321	0,280452936355031	0,000197550467090303	0,000984849256395052	0,907981787868214	0,447710745276354	0,647249154778429	0,00685404939162372	0,0262267215184147	0,999967435745313	0,999994473835665	0,999993589103115
2	14	3408	CTAAAGCTGACACAATTTGCATTTCATAAATACATAGTTTACAGAACCATTTGCAGCCTC	A_51_P141274	Sec24d	NM_027135	ref|Mus musculus Sec24 related gene family, member D (S. cerevisiae) (Sec24d), mRNA [NM_027135]	8,04154014917905	-0,305882740650818	-0,563267086150887	0,19731343559596	-0,0600709099041081	0,25738434550007	0,250229571335891	0,250229571335891	0,250229571335891	0,250229571335891	0,353878053490024	0,234372333083483	0,0346126508495141	0,438726165580177	0,812483922958961	0,474627387217717	0,568842191006376	0,206508354963777	0,999967435745313	0,999994473835665	0,999993589103115
2	15	287	AAGTGAGAAATTTTGAAGTACAGCGTGGTGACATTGTGTCATTGGTGTAAGTAACTCAGT	A_55_P1958137	Immp2l	ENSMUST00000140790	ens|IMP2 inner mitochondrial membrane peptidase-like (S. cerevisiae) [Source:MGI Symbol;Acc:MGI:2135611] [ENSMUST00000140790]	8,89325123774463	0,216791855935712	0,224875290728439	-0,221468626620164	-0,213385191827436	-0,00808343479272722	0,401675230661311	0,401675230661311	0,401675230661311	0,401675230661311	0,568054558870567	0,59476310087132	0,581191255445439	0,586892056956083	0,600528809198752	0,988773561773866	0,856050008926572	0,81816000205521	0,999967435745313	0,999994473835665	0,999993589103115
2	17	302	ATGACAAGGCCCTACCTACGTGCAATCACGACCCACCACACAGTGCGCGACACTCCCAGA	A_66_P134652	Gm30455	XR_375442	ref|PREDICTED: Mus musculus predicted gene, 30455 (Gm30455), transcript variant X1, ncRNA [XR_375442]	5,6892365584971	-0,0786208463465332	-0,0904970084305061	0,0670511350270457	0,0551749729430728	0,0118761620839729	0,0935395662738118	0,0935395662738118	0,0935395662738118	0,0935395662738118	0,132284923242922	0,409584049577216	0,3437292933536	0,48095806235247	0,561242259688886	0,929269306107913	0,739936736575639	0,648367151242484	0,999967435745313	0,999994473835665	0,999993589103115
2	19	829	TTAAAGTTACGACAGCAGCTGCTGCTGCAGCCACCTCCCAGGATCCTGAGCAACACCTGA	A_55_P2043996	Cops7a	NM_001164089	ref|Mus musculus COP9 (constitutive photomorphogenic) homolog, subunit 7a (Arabidopsis thaliana) (Cops7a), transcript variant 2, mRNA [NM_001164089]	6,78803849711013	-0,0119059181856223	-0,0510199390350037	-0,0236328220107085	-0,0627468428600899	0,0391140208493814	0,171040235874399	0,171040235874399	0,171040235874399	0,171040235874399	0,241887421285068	0,945128143438387	0,768254098376601	0,891350709834826	0,717201002906967	0,873001968618487	0,986909872290939	0,914477140006692	0,999967435745313	0,999994473835665	0,999993589103115
2	20	6761	AGTGAAATTGGAACTCCTTTGAGATTCCCGAACAGGATCTGGCATTCTCTTGAAAGCTGA	A_51_P246727	Mlxip	NM_133917	ref|Mus musculus MLX interacting protein (Mlxip), transcript variant 2, mRNA [NM_133917]	8,10937034831432	0,793887482879351	0,724910645573731	-0,119204892031306	-0,188181729336927	0,0689768373056205	0,121653607298239	0,121653607298239	0,121653607298239	0,121653607298239	0,172044181352781	1,38975208165869e-06	5,16899308037714e-06	0,337707211469386	0,136032553333736	0,692307606817608	0,000255221475097331	0,00114045740616719	0,999967435745313	0,999994473835665	0,999993589103115
2	22	1117	ATATTGGCACAGGGGACTCAAAGATTCCCAAATACCCTCTTCCCACTCTCTTCACAAGAA	A_55_P2156530	NAP115184-1	NAP115184-1	Unknown	5,24205877513835	0,0589626484370127	-0,0812125931262226	0,0623041259724806	-0,0778711155907548	0,140175241563235	0,10075372913319	0,10075372913319	0,10075372913319	0,10075372913319	0,142487290199822	0,564304067240919	0,428763403564664	0,542617271317178	0,447740787339166	0,335826907323374	0,840140819547761	0,718575897493943	0,999967435745313	0,999994473835665	0,999993589103115
2	25	1893	GCCAGTTATCTGCCTTGAGTATTTTGTAGACTTTCTGAATAAAGTCAAGTTCTCTTTTTC	A_52_P608322	Maff	NM_010755	ref|Mus musculus v-maf musculoaponeurotic fibrosarcoma oncogene family, protein F (avian) (Maff), transcript variant 1, mRNA [NM_010755]	7,72226926061251	0,951445782331374	0,164549112188103	-0,0826348333052129	-0,869531503448483	0,78689667014327	0,35839240317389	0,35839240317389	0,35839240317389	0,35839240317389	0,506843397220001	0,0144056842690647	0,650603558311941	0,819759609171911	0,023823504364316	0,134671635297072	0,112556370556676	0,855151669027261	0,999967435745313	0,999994473835665	0,999993589103115
2	26	91	TAGTGGAATTTATGGATGACACCAGCCGCTCTATCATCCGAAATGTCAAAGGTCCCGTAA	A_55_P2055881	ENSMUST00000084281	ENSMUST00000084281	ens|predicted gene 16020 [Source:MGI Symbol;Acc:MGI:3801865] [ENSMUST00000084281]	14,3959652430122	0,108295278168256	0,0122412181267908	0,105984902036981	0,00993084199551575	0,0960540600414657	0,224143183659336	0,224143183659336	0,224143183659336	0,224143183659336	0,316986330244517	0,633718058074972	0,956934949451639	0,640939485188489	0,965056734212317	0,764693654417636	0,873914091221252	0,987941144708041	0,999967435745313	0,999994473835665	0,999993589103115
2	28	227	TACATTGGATCCTGGGTGGTCACAGGAAACATTGTTTAATGAAAGTTGCTAGCCCAGATC	A_55_P2586694	LOC102641089	XR_390084	ref|PREDICTED: Mus musculus uncharacterized LOC102641089 (LOC102641089), ncRNA [XR_390084]	5,27270266389316	-0,157535109668141	-0,205872885876182	0,0523911591747259	0,00405338296668489	0,048337776208041	0,0961246814871735	0,0961246814871735	0,0961246814871735	0,0961246814871735	0,135940828237955	0,115336974228129	0,0434354604456483	0,591164242919476	0,96674172963763	0,725511632112868	0,39295412412512	0,230955428243626	0,999967435745313	0,999994473835665	0,999993589103115
2	30	54	CTGGCAGCTTTGAGGATGGATTCTAGTCATGTCCACAGAGAAAGCATTGCTGCAGTGGTG	A_52_P176608	AF510652	AF510652	gb|Mus musculus microphthalmia-associated transcription factor (Mitf) mRNA, partial cds. [AF510652]	5,50297304260238	0,0609763031390909	0,0173714368946349	0,00502884554794658	-0,0385760206965093	0,0436048662444559	0,227744593691601	0,227744593691601	0,227744593691601	0,227744593691601	0,322079493155813	0,791371225895875	0,939882735960356	0,982580537135295	0,867029374836153	0,893527133907377	0,937318607553036	0,982979499032579	0,999967435745313	0,999994473835665	0,999993589103115
2	31	2354	CCTGCCCTAAGAAATGTTTTAACACCTTTTGGTGATGCAGATTTTGGAACAATCTTTTAA	A_55_P1970841	Nr2c2	NM_011630	ref|Mus musculus nuclear receptor subfamily 2, group C, member 2 (Nr2c2), mRNA [NM_011630]	8,4620766618781	0,334650634199209	0,321224181777282	0,0275102537106147	0,0140838012886881	0,0134264524219265	0,109049395972251	0,109049395972251	0,109049395972251	0,109049395972251	0,154219134752551	0,00558088490486129	0,00743075222057976	0,803150599206313	0,898401316415096	0,931403579470417	0,0609664160582138	0,0900701106503459	0,999967435745313	0,999994473835665	0,999993589103115
2	32	437	AAAGAGCAGGAGATGCAAGAGTGCACCACTCAAATCCAGTACCTCAAGCAAGTTCAGCAG	A_66_P140312	Wtap	NM_001113533	ref|Mus musculus Wilms tumour 1-associating protein (Wtap), transcript variant 1, mRNA [NM_001113533]	7,70276413950902	-0,232960495443169	-0,230213285132141	0,0134869754684726	0,016234185779501	-0,00274721031102843	0,0886340141857362	0,0886340141857362	0,0886340141857362	0,0886340141857362	0,125347424949037	0,0152808263208453	0,0163712605534347	0,88043130281793	0,856335006768124	0,982710136031401	0,116945299708485	0,138461152595385	0,999967435745313	0,999994473835665	0,999993589103115
2	33	396	GCTGAAGAAGTGTCCTCTGTACCTTTGGGCTGTTTTAATCCATAAAATGAATTTGAAGGC	A_55_P2716771	Asb13	ENSMUST00000156595	ens|ankyrin repeat and SOCS box-containing 13 [Source:MGI Symbol;Acc:MGI:2145525] [ENSMUST00000156595]	6,53142913356315	0,318809775691375	0,34643275488708	-0,169283153236544	-0,141660174040839	-0,027622979195705	0,219201594415439	0,219201594415439	0,219201594415439	0,219201594415439	0,30999786771612	0,159824161573836	0,128151134532847	0,44809696461978	0,52473873416177	0,929795812453508	0,468532927895775	0,396969885756313	0,999967435745313	0,999994473835665	0,999993589103115
2	34	1597	GCCTGGGCAGGTCCCATCCTCTTTGCATTCCATTTTAGAAGAATAAATACTTTCTAGAGC	A_55_P2205306	4930442P07Rik	AK015366	gb|Mus musculus adult male testis cDNA, RIKEN full-length enriched library, clone:4930442P07 product:unclassifiable, full insert sequence. [AK015366]	5,38946014913211	-0,128326080571568	-0,0385301657902835	-0,0175052980485599	0,0722906167327242	-0,0897959147812841	0,103599927535917	0,103599927535917	0,103599927535917	0,103599927535917	0,146512422582163	0,228404776686735	0,713483698001718	0,8673500991601	0,492554601454326	0,546176984067102	0,56128827257808	0,887385909552581	0,999967435745313	0,999994473835665	0,999993589103115
2	37	2459	ATGGGAGGTATAGATTCCTTTTCCTCGCCCTTTCTACAACATTGCTTCTCTCTCGCTTTC	A_55_P2731106	Tob2	AK044623	gb|Mus musculus adult retina cDNA, RIKEN full-length enriched library, clone:A930027O20 product:unclassifiable, full insert sequence. [AK044623]	9,16647073681429	0,887636532338473	1,04903582607958	-0,246007734655572	-0,0846084409144652	-0,161399293741107	0,266992553890663	0,266992553890663	0,266992553890663	0,266992553890663	0,377584490764805	0,00305042639292556	0,000707074674791719	0,366744672324589	0,754284346643529	0,673167323132873	0,0418619225803198	0,0214027231976967	0,999967435745313	0,999994473835665	0,999993589103115
2	38	487	TCAGCGAAGATGTGGGACGTATTGTCAAAAAGGTAGGGTCTGTGGAAGGGCTCAGAATCT	A_55_P2730028	Arhgap4	ENSMUST00000149135	ens|Rho GTPase activating protein 4 [Source:MGI Symbol;Acc:MGI:2159577] [ENSMUST00000149135]	8,85828457112675	-0,139884912449832	0,0565728322176735	0,111621686916633	0,308079431584138	-0,196457744667505	0,84273100483382	0,84273100483382	0,84273100483382	0,84273100483382	1,19180161646829	0,86966713769901	0,947078808596326	0,895819624917525	0,718143895718131	0,870560794861296	0,964473823863223	0,98499609950513	0,999967435745313	0,999994473835665	0,999993589103115
2	40	271	ATACTCGGCGTCGTTCTTTCCTTGTGAGCTATATAGCCAATAAGAAGATTCACACGGGAC	A_66_P101705	Qars	NM_133794	ref|Mus musculus glutaminyl-tRNA synthetase (Qars), transcript variant 1, mRNA [NM_133794]	5,90125804798169	0,0619110222191095	-0,0568146346680134	0,0860840406200678	-0,0326416162670551	0,118725656887123	0,0827697750443864	0,0827697750443864	0,0827697750443864	0,0827697750443864	0,117054138422341	0,462315981518426	0,499556534278948	0,309514749948021	0,697073205989699	0,321375901855085	0,777659864064037	0,767172831630821	0,999967435745313	0,999994473835665	0,999993589103115
2	41	1545	CCCCCAACCAGTGGGCCCTTTATTTATGACGACTTTATTTATTGTATTAAGATTTAATAG	A_55_P2797255	Zfp36	NM_011756	ref|Mus musculus zinc finger protein 36 (Zfp36), mRNA [NM_011756]	10,303202126998	0,55777360673083	0,566261254038027	-0,139782696119903	-0,131295048812706	-0,00848764730719687	0,283771411082501	0,283771411082501	0,283771411082501	0,283771411082501	0,401313378166623	0,0619785869980497	0,0584039455751098	0,627139182290723	0,64809727786073	0,983315189788072	0,275846927626915	0,269877320536636	0,999967435745313	0,999994473835665	0,999993589103115
2	42	1348	CTATGAGCAGGTGAAGCATGCTGTGCAGATGACAGAGGAAGCCAACTTTGAGAAGACCAA	A_55_P1981336	Sdccag8	NM_029756	ref|Mus musculus serologically defined colon cancer antigen 8 (Sdccag8), mRNA [NM_029756]	7,48121006278273	-0,0407924612941351	0,0327771184286361	0,0412016053267719	0,114771185049543	-0,0735695797227711	0,0981574337518732	0,0981574337518732	0,0981574337518732	0,0981574337518732	0,138815574059638	0,681705121237126	0,741570476184885	0,678702002717859	0,254701149213465	0,601385904462963	0,894650434400242	0,902020859703359	0,999967435745313	0,999994473835665	0,999993589103115
2	43	937	TAACCAGTATGGGCAGGAGGTATATGACACGCCCCCTATGGCAGTCAAAGGCCCCAATGG	A_55_P2739607	Bcar1	NM_009954	ref|Mus musculus breast cancer anti-estrogen resistance 1 (Bcar1), transcript variant 2, mRNA [NM_009954]	6,16715578898082	-0,0830340680321671	-0,255211395051144	0,0996905328986966	-0,0724867941202803	0,172177327018977	0,142447718257848	0,142447718257848	0,142447718257848	0,142447718257848	0,201451495089351	0,565828736538329	0,0868370149000573	0,491296133842391	0,615866149123686	0,401855103439528	0,841233511181932	0,327565113400526	0,999967435745313	0,999994473835665	0,999993589103115
2	45	1512	AAACCTCAACAACCTTTGTGTTTACCATTACAACTTACTGGTCATGCTAGTGACTGGGTT	A_51_P395293	Ccz1	NM_177682	ref|Mus musculus CCZ1 vacuolar protein trafficking and biogenesis associated (Ccz1), mRNA [NM_177682]	10,8888529545593	0,177571326187262	0,128996442881636	-0,0492944832107067	-0,097869366516333	0,0485748833056263	0,0797979983153922	0,0797979983153922	0,0797979983153922	0,0797979983153922	0,112851411467853	0,0365299660361775	0,120100003860897	0,543031215517991	0,232873099893487	0,671030837190481	0,202730395027764	0,383713205019173	0,999967435745313	0,999994473835665	0,999993589103115
2	47	6898	TTCTATGGAGTACACCTACCAGAGACTACCAGTGTAAAGTGATAAATAAAAATACAACCT	A_55_P1963585	Mbd5	NM_029924	ref|Mus musculus methyl-CpG binding domain protein 5 (Mbd5), transcript variant 1, mRNA [NM_029924]	7,49978819456795	0,461469491764574	0,398431624452199	-0,0242838269474799	-0,0873216942598551	0,0630378673123753	0,0896122624512815	0,0896122624512815	0,0896122624512815	0,0896122624512815	0,12673087691354	3,57236262245718e-05	0,000199062639641923	0,788903948195099	0,340336791309099	0,623786803851859	0,00215103780091129	0,00950463496585284	0,999967435745313	0,999994473835665	0,999993589103115
2	52	0	TTTTCCTTTATAGCTTGCTCATGAATTTGGAAGGAACTTGGCTTCCGGGACACTGAACAC	A_30_P01024970	chr10:83181374-83249774_F	chr10:83181374-83249774_F	lincRNA:chr10:83181374-83249774 forward strand	5,74790091294211	-0,00367698511954107	0,0189078156401781	-0,0314537075928625	-0,00886890683314334	-0,0225848007597191	0,0895731654148233	0,0895731654148233	0,0895731654148233	0,0895731654148233	0,126675585354332	0,967622901958012	0,834744158550225	0,728785442216633	0,922016517505393	0,860113220826824	0,991749452386406	0,942263960409246	0,999967435745313	0,999994473835665	0,999993589103115
2	53	3431	CATCTATAGAAGATGACAGGGCGGAAAATTCCAACCAAAAGAGTTTAACTATACCAAATA	A_55_P2487504	Cd84	NM_001252472	ref|Mus musculus CD84 antigen (Cd84), transcript variant 2, mRNA [NM_001252472]	7,86866705311981	0,194419042291571	0,256813129543336	0,26898348135369	0,331377568605455	-0,0623940872517652	0,526237712267403	0,526237712267403	0,526237712267403	0,526237712267403	0,744212509720752	0,715291982599073	0,630322442556371	0,614295729253155	0,535311095095838	0,93393575019795	0,909811384088832	0,844973756237238	0,999967435745313	0,999994473835665	0,999993589103115
2	54	260	TCGATCTGGCAGGATACCTGTGTCCCACATGGAAGGCCCTCCCATGATGCCAATGATGAG	A_55_P2129477	ENSMUST00000077551	ENSMUST00000077551	ens|predicted pseudogene 4822 [Source:MGI Symbol;Acc:MGI:3643987] [ENSMUST00000077551]	7,03315376942092	-0,201879503236389	-0,226182408060192	-0,0483467915802249	-0,072649696404028	0,024302904823803	0,133843069754238	0,133843069754238	0,133843069754238	0,133843069754238	0,189282684476091	0,14556969738033	0,105040496888016	0,721349653802432	0,592677064404864	0,898992542106066	0,445870379519527	0,359038451292613	0,999967435745313	0,999994473835665	0,999993589103115
2	55	6662	GGTGAACAGAGCTCATAATGGAAGTGTAAGGTGTGCCGCTGTGTAATATTTCTAATAAAT	A_51_P153982	Specc1	NM_001029936	ref|Mus musculus sperm antigen with calponin homology and coiled-coil domains 1 (Specc1), transcript variant 2, mRNA [NM_001029936]	7,79730451456978	-0,264874027232445	-0,183318286840464	0,225873809906661	0,307429550298642	-0,0815557403919813	0,302358571541502	0,302358571541502	0,302358571541502	0,302358571541502	0,427599592573748	0,390395655671869	0,550468822368158	0,462878414396988	0,320215090177467	0,850471051966056	0,724632086144034	0,800745580562238	0,999967435745313	0,999994473835665	0,999993589103115
2	56	607	TCACAGAAGAAAAGAAGAACATTAAGGCTTTTGCCAGTCTCCAAATGGCCCGTGCCAATG	A_55_P2011235	Rpl13	NM_016738	ref|Mus musculus ribosomal protein L13 (Rpl13), mRNA [NM_016738]	14,794972414553	0,0351838199050434	-0,0529579409157996	0,103826292620626	0,0156845317997831	0,088141760820843	0,181266246208253	0,181266246208253	0,181266246208253	0,181266246208253	0,256349183788172	0,847862404530264	0,772880357816966	0,572547151464464	0,931822660356797	0,734205593265308	0,956135031888057	0,916931465103475	0,999967435745313	0,999994473835665	0,999993589103115
2	60	2860	TTTCACAGGTGTCCCCTAAGACGGTTAAAAAACATAGATATTTCCACTCTGACTGGTAAC	A_66_P124292	Ggta1	NM_010283	ref|Mus musculus glycoprotein galactosyltransferase alpha 1, 3 (Ggta1), transcript variant 1, mRNA [NM_010283]	7,26524995092145	-0,195395553159984	-0,0164245402424097	0,0550822876920698	0,234053300609644	-0,178971012917574	0,138172701521655	0,138172701521655	0,138172701521655	0,138172701521655	0,195405708441654	0,171191426878247	0,906447625195815	0,693960627097195	0,104265490988034	0,369563869899543	0,485581141286369	0,972305956985388	0,999967435745313	0,999994473835665	0,999993589103115
2	61	450	AAGAAATATGAGGAAAGGAAAAAGAATGCCAAAATCAGCAGCCTCCTGGAGGAGCAGCTC	A_55_P2138436	ENSMUST00000186115	ENSMUST00000186115	ens|predicted gene 29257 [Source:MGI Symbol;Acc:MGI:5579963] [ENSMUST00000186115]	13,7299107427283	0,026098608852994	-0,0492306083965417	0,0634408319508495	-0,0118883852986862	0,0753292172495357	0,219561136738318	0,219561136738318	0,219561136738318	0,219561136738318	0,310506337345382	0,90644957252935	0,824634560869929	0,775305132230854	0,957303025274039	0,810541477562198	0,975496595737116	0,938129953748661	0,999967435745313	0,999994473835665	0,999993589103115
2	62	73387	ATCAAACTCAGGGGTGAAATCAACCAAGTGGAAACAAGAAGAACTATTCAAAGAATCAAC	A_55_P2726757	Kcnq1ot1	NR_001461	ref|Mus musculus KCNQ1 overlapping transcript 1 (Kcnq1ot1), long non-coding RNA [NR_001461]	12,2008253153886	0,203033785601228	0,134076375210164	0,0705721913579804	0,00161478096691603	0,0689574103910644	0,105121316594848	0,105121316594848	0,105121316594848	0,105121316594848	0,14866399162295	0,0662952209601921	0,21533668062542	0,50892903032283	0,987881289808322	0,647272726857701	0,287162640753791	0,516546140625879	0,999967435745313	0,999994473835665	0,999993589103115
2	63	2985	GACCTTTACCTCAGATGTTATTTTGAGAATTGTCACCTCTCTTCCAGGATAGCTAGATTT	A_55_P2721174	Myo1b	ENSMUST00000151525	ens|myosin IB [Source:MGI Symbol;Acc:MGI:107752] [ENSMUST00000151525]	7,71528947040443	0,926202327654032	0,714632219894542	-0,00834680299057133	-0,219916910750062	0,21157010775949	0,215058886096272	0,215058886096272	0,215058886096272	0,215058886096272	0,304139193426199	0,000280278272841583	0,00306217761148221	0,969387397010382	0,31751594685106	0,493874804220515	0,00858473859133268	0,0517475752017001	0,999967435745313	0,999994473835665	0,999993589103115
2	64	940	GTTGAGGCAAATGTATAAGTCATAAGAGTATCCAGAGCTCATATTTTGATCAAATGCTGA	A_55_P2043509	Hnmt	NM_080462	ref|Mus musculus histamine N-methyltransferase (Hnmt), mRNA [NM_080462]	7,94782090216412	-0,0142463407153235	0,350416227955169	-0,0984638615319522	0,266198707138541	-0,364662568670493	0,349900989601814	0,349900989601814	0,349900989601814	0,349900989601814	0,494834724982653	0,967886754779035	0,327389194618928	0,7810059438702	0,454791439666007	0,468876642685243	0,991749452386406	0,6331905137102	0,999967435745313	0,999994473835665	0,999993589103115
2	67	2950	CCCTTATTTAAGGTATCTGAACCACTGGCTGTGTTTAAAATATGCATAATGCTAACCATA	A_55_P2937607	Vamp1	ENSMUST00000159547	ens|vesicle-associated membrane protein 1 [Source:MGI Symbol;Acc:MGI:1313276] [ENSMUST00000159547]	5,44642887120519	-0,0144538438544259	-0,00498514161564323	-0,0817968272561123	-0,0723281250173295	-0,00946870223878271	0,10686328959209	0,10686328959209	0,10686328959209	0,10686328959209	0,151127513460937	0,893628684010297	0,963209491041482	0,452073838950955	0,505506079378043	0,950602894272238	0,972269992146506	0,989888940740919	0,999967435745313	0,999994473835665	0,999993589103115
2	70	692	CAGCGTTGGCGATGAGCCTCGGAAAGTGCTCTTGCGGCTCTATGGGGCAATCTTAAAGAT	A_55_P2080956	Chka	NM_013490	ref|Mus musculus choline kinase alpha (Chka), transcript variant 1, mRNA [NM_013490]	5,74941491850229	0,281298048353008	0,0583988357897116	0,0645165107760599	-0,158382701787237	0,222899212563297	0,0916053802804995	0,0916053802804995	0,0916053802804995	0,0916053802804995	0,129549571179027	0,00555536044024324	0,530316473655407	0,48857607168608	0,097697734773056	0,0992381216044796	0,0607628311016685	0,78846485624552	0,999967435745313	0,999994473835665	0,999993589103115
2	72	0	ACATGTGCATTTACCCATTTATTCAAAACCGTAGACACAGAACATGGAGCCCCTCCCATG	A_30_P01020307	chr15:85298353-85298992_F	chr15:85298353-85298992_F	lincRNA:chr15:85298353-85298992 forward strand	7,3513425782143	-0,203703416330153	-0,155649278650754	0,0198123463763284	0,0678664840557275	-0,048054137679399	0,276716913100109	0,276716913100109	0,276716913100109	0,276716913100109	0,391336811444192	0,469350298915375	0,579421016401811	0,94356298600581	0,808511013151084	0,903374367186672	0,781017821238789	0,817227189237735	0,999967435745313	0,999994473835665	0,999993589103115
2	73	1399	TGTATATAAGACTATGACCGATTGTATTTCTATAAGGGAGACGATGGCATCTCTGCCGCC	A_51_P144264	Klf2	NM_008452	ref|Mus musculus Kruppel-like factor 2 (lung) (Klf2), mRNA [NM_008452]	11,7350834180406	0,428325253775881	0,714569923515471	-0,147715897848416	0,138528771891174	-0,28624466973959	0,338081647291042	0,338081647291042	0,338081647291042	0,338081647291042	0,478119650788428	0,218310475853249	0,0460134224554253	0,666386782596266	0,685916370599887	0,555440437840265	0,548809143664996	0,238097024686857	0,999967435745313	0,999994473835665	0,999993589103115
2	74	280	ACTGACTACGGAGTCAGCCATGAAGAAAATAGAGGACAACAACACTCTTGTGTTCATTGT	A_55_P2109875	Rpl23a	NM_207523	ref|Mus musculus ribosomal protein L23A (Rpl23a), mRNA [NM_207523]	13,1283230000947	0,0989990451491458	0,0451747209048694	0,0548074275066366	0,000983103262360174	0,0538243242442764	0,242797054804323	0,242797054804323	0,242797054804323	0,242797054804323	0,343366887808518	0,687366780399004	0,854087534080634	0,823473751809212	0,996805477870661	0,876855024788585	0,897024071542971	0,951037573846098	0,999967435745313	0,999994473835665	0,999993589103115
2	75	1202	CAACAGCCTGGCCTGAGGGGCATTAACTACAGAGAAATAAAGTCACTTCTGAGTCTTGTG	A_55_P2049282	Ly6h	NM_011837	ref|Mus musculus lymphocyte antigen 6 complex, locus H (Ly6h), transcript variant 1, mRNA [NM_011837]	8,12593577958227	-1,02771641191932	-0,319048644417444	-0,148214825789125	0,560452941712755	-0,70866776750188	0,346696940587491	0,346696940587491	0,346696940587491	0,346696940587491	0,490303515412089	0,00711721805350831	0,367332412569347	0,673129082070768	0,120097252508844	0,162323477457752	0,0709789661650133	0,669441056960455	0,999967435745313	0,999994473835665	0,999993589103115
2	76	838	AGCCGCCAGAAGATTGATCCCCTGCTGTACATGACAGAGTGGTTCATGTGTGCTTTTGCC	A_65_P11578	Tbc1d10a	NM_134023	ref|Mus musculus TBC1 domain family, member 10a (Tbc1d10a), mRNA [NM_134023]	6,13466010493171	-0,00411604814085376	-0,0111196714780499	0,0198193528773087	0,0128157295401126	0,00700362333719617	0,13990698564749	0,13990698564749	0,13990698564749	0,13990698564749	0,197858356573418	0,976792572741684	0,937363656372184	0,888625430754507	0,927835918834481	0,972079381493791	0,993718311878397	0,982004806065995	0,999967435745313	0,999994473835665	0,999993589103115
2	78	1867	CATTCACTTCTGTCATTGTGATCTTTGCTGTTAGAAAAAGAAATGATGGAAAGATAAGGG	A_52_P206613	Adss	NM_007422	ref|Mus musculus adenylosuccinate synthetase, non muscle (Adss), mRNA [NM_007422]	8,75125651755275	0,248640213499826	-0,165361528723659	0,237131775509685	-0,176869966713801	0,414001742223485	0,120066912672219	0,120066912672219	0,120066912672219	0,120066912672219	0,169800256293319	0,0501962587058734	0,18216451014903	0,0608320508997193	0,154762294222321	0,0232138966553991	0,244165286522849	0,476442593687217	0,999967435745313	0,999994473835665	0,999993589103115
2	80	0	CGGCCCGCCCAAGCGGGGAGGCCCGGGCCAAAGCTCTCGGCATCTGCGCCCCAGCCCGGT	A_30_P01024220	chr4:44181997-44249172_F	chr4:44181997-44249172_F	lincRNA:chr4:44181997-44249172 forward strand	6,96264176874625	0,0127915523537068	-0,199710407867156	0,158408483880732	-0,05409347634013	0,212501960220862	0,148152885894806	0,148152885894806	0,148152885894806	0,148152885894806	0,209519820537149	0,931969914492216	0,191251698359132	0,296456817679385	0,71847757167108	0,32139767101336	0,983555598057895	0,488140204439579	0,999967435745313	0,999994473835665	0,999993589103115
2	82	1060	GTGTCAGAACTGTCAGTGCCCACTTCAGTGTGAGATTGATGTAAATTGGCTCAAGCACTA	A_66_P128024	Prox2	AK086375	gb|Mus musculus 15 days embryo head cDNA, RIKEN full-length enriched library, clone:D930024H22 product:unclassifiable, full insert sequence. [AK086375]	6,18698954551762	0,178028518207224	0,253210717145562	0,0232464748395911	0,0984286737779287	-0,0751821989383377	0,142263559514572	0,142263559514572	0,142263559514572	0,142263559514572	0,20119105529698	0,22381443787312	0,0887900028791268	0,871678449062945	0,496188029364773	0,71218290996448	0,556217908203295	0,331074210249391	0,999967435745313	0,999994473835665	0,999993589103115
2	83	2169	TGTAGCCTTATGGGGAGTCAGAACCAAAGGGGAAGGTGGATTTCTCCAGGAATTTCTTAT	A_51_P355852	Prkch	NM_008856	ref|Mus musculus protein kinase C, eta (Prkch), mRNA [NM_008856]	6,92957447707431	0,227797135310364	0,239888985059077	-0,00168197953692939	0,0104098702117836	-0,012091849748713	0,155965262138073	0,155965262138073	0,155965262138073	0,155965262138073	0,220568188974738	0,158143274970685	0,138157218267672	0,991491843902339	0,947382283039068	0,956771117905388	0,465898227184079	0,413967174471366	0,999967435745313	0,999994473835665	0,999993589103115
2	84	1662	GAAGTCTGCAGAACTATTTGCTCTATGAAGAGGTTTTAAGAATGAATGAGATTCTAGAAC	A_52_P127932	Asb3	NM_023906	ref|Mus musculus ankyrin repeat and SOCS box-containing 3 (Asb3), mRNA [NM_023906]	7,50658235174547	-0,0133423701581696	-0,0167013697862144	0,037542805603735	0,0341838059756903	0,00335899962804476	0,0830308979571103	0,0830308979571103	0,0830308979571103	0,0830308979571103	0,117423421986962	0,873789458874941	0,842415478530518	0,655544328954448	0,684506983527991	0,977434511089271	0,965946934591794	0,945595478489747	0,999967435745313	0,999994473835665	0,999993589103115
2	85	291	TCGTACTGGTGTATCTTCCTCATCGCCAATCGTGAGCTACAATAAAGCCTGCCTTCCTCA	A_66_P123526	4930504D19Rik	AK019668	gb|Mus musculus adult male testis cDNA, RIKEN full-length enriched library, clone:4930504D19 product:unclassifiable, full insert sequence. [AK019668]	5,56810041772002	0,0678790141656762	-0,217285171527772	0,126982747901047	-0,158181437792401	0,285164185693448	0,0947865148896736	0,0947865148896736	0,0947865148896736	0,0947865148896736	0,134048374887056	0,481379197700024	0,0317233034864782	0,193904851395839	0,109196169684685	0,0447390269479991	0,788646588033284	0,197591661698214	0,999967435745313	0,999994473835665	0,999993589103115
2	89	927	GCAAGCAGTGTTCCAAAAGTTGTAGGCTCTGCTGTTGGTAGTGGGTCCATCACTAGTAAC	A_66_P131788	Ythdf2	NM_145393	ref|Mus musculus YTH domain family 2 (Ythdf2), mRNA [NM_145393]	6,88549839471466	-0,0524921774116347	-0,169923829580003	0,0892869851570461	-0,0281446670113219	0,117431652168368	0,0981402036511875	0,0981402036511875	0,0981402036511875	0,0981402036511875	0,138791207017567	0,59805695635881	0,097248079877074	0,37270482698389	0,776939922441731	0,406522652047413	0,857787882814545	0,344636706409453	0,999967435745313	0,999994473835665	0,999993589103115
2	90	4838	TTAGTGCCCAGCACATTTCAAAAGTAAAGTCTGTTAGTATGTTCTGTGAAGCCATAATCG	A_51_P192179	Dido1	NM_177852	ref|Mus musculus death inducer-obliterator 1 (Dido1), transcript variant 2, mRNA [NM_177852]	8,50720981429781	-0,165681291163811	-0,0294634525271285	-0,0227231777640782	0,113494660872604	-0,136217838636682	0,17808204305718	0,17808204305718	0,17808204305718	0,17808204305718	0,251846040506574	0,362188708932613	0,870088067221219	0,899614627247217	0,530436481486835	0,59397784433341	0,701154848613778	0,957231082774089	0,999967435745313	0,999994473835665	0,999993589103115
2	92	3008	CAGAGCTCTGGTCTGTGTGCTTTCATGTCGCTGCTTTATTAAATCTTGCCTTCTACATTT	A_55_P2844759	Wdr92	NM_178909	ref|Mus musculus WD repeat domain 92 (Wdr92), mRNA [NM_178909]	15,968794465511	1,03750244368732	0,851806497404908	0,146922616126073	-0,0387733301563387	0,185695946282411	0,164863412908788	0,164863412908788	0,164863412908788	0,164863412908788	0,233152074474724	2,37177328485775e-06	3,42724435626955e-05	0,382390317343558	0,816221166635131	0,434200134992449	0,000354610255746634	0,00340414958052064	0,999967435745313	0,999994473835665	0,999993589103115
2	93	3642	AGCTCAGATTACAGGTGGTGACTGAAAGAGATGCTCAACAATGGAAAATAGACATTTTCC	A_66_P140682	AK053269	AK053269	gb|Mus musculus 0 day neonate eyeball cDNA, RIKEN full-length enriched library, clone:E130003N16 product:unclassifiable, full insert sequence. [AK053269]	6,91132001694026	0,290288527644829	0,088557097761341	0,0627652521534889	-0,138966177729999	0,201731429883488	0,138138092095085	0,138138092095085	0,138138092095085	0,138138092095085	0,195356763321213	0,0471704264046135	0,528035698976056	0,653976480317316	0,325257125637998	0,312894818937589	0,23622033716815	0,787472771644967	0,999967435745313	0,999994473835665	0,999993589103115
2	95	4403	CAAACCAAAGACCCGGCTTGACTCCTGTTTAACATCAGAGTTGCTCTCTAAATAGTCTTT	A_52_P153700	Phldb2	NM_153412	ref|Mus musculus pleckstrin homology-like domain, family B, member 2 (Phldb2), transcript variant 2, mRNA [NM_153412]	7,70883112118395	-0,141074941804488	-0,388927582039583	0,374011943299232	0,126159303064137	0,247852640235095	0,251737039312162	0,251737039312162	0,251737039312162	0,251737039312162	0,356009935146909	0,580814192647306	0,13648789805129	0,151414452074188	0,621194685037123	0,4935307956687	0,848684312885548	0,411026858682486	0,999967435745313	0,999994473835665	0,999993589103115
2	97	3325	GTCATGGTGCATACTTGAGGGGGGTTTATTAAAAATGAAAGTACTAACTTAATGTCTACT	A_55_P2822536	Apcdd1	AK172004	gb|Mus musculus activated spleen cDNA, RIKEN full-length enriched library, clone:F830028H24 product:DRAPC1 (Adenomatosis polyposis coli down-regulated 1) (APCDD1 protein) homolog [Homo sapiens], full insert sequence. [AK172004]	10,8575451089648	-0,107485125361089	0,493816931352871	-0,183509888538243	0,417792168175717	-0,60130205671396	0,380052395493575	0,380052395493575	0,380052395493575	0,380052395493575	0,537475252119398	0,779937485954767	0,207158907798613	0,633926347789376	0,283414572939512	0,275204332188386	0,933044018923973	0,507258806924037	0,999967435745313	0,999994473835665	0,999993589103115
2	98	348	TGACTACACTTCCAGTTTTGGCTACCATCGTTTCTTACAAGCTCTTTGTAACAGATGCTT	A_52_P676063	Tmem126b	NM_026734	ref|Mus musculus transmembrane protein 126B (Tmem126b), mRNA [NM_026734]	8,22485334164504	0,0522166552147834	0,11909699109251	-0,123386206184978	-0,0565058703072516	-0,0668803358777268	0,237413794126962	0,237413794126962	0,237413794126962	0,237413794126962	0,335753807548804	0,827928038147476	0,620856828088237	0,608409295111037	0,814059392560248	0,843923536871865	0,950757721384421	0,839654032513727	0,999967435745313	0,999994473835665	0,999993589103115
2	99	2762	CTTATAGTTGGGGATATCTCAAACTCAAAGGCTGTGTCTTTATACCAGGGATGTGTTTAC	A_66_P105238	Ctage5	NM_146034	ref|Mus musculus CTAGE family, member 5 (Ctage5), transcript variant 1, mRNA [NM_146034]	10,6399455564276	0,0134452475766338	-0,0119946266073576	-0,0550609983484396	-0,080500872532431	0,0254398741839914	0,0947254815070465	0,0947254815070465	0,0947254815070465	0,0947254815070465	0,133962060649587	0,888408272249393	0,900376889452122	0,566914092860397	0,404489274865366	0,851110251879349	0,970398893126588	0,969566897925295	0,999967435745313	0,999994473835665	0,999993589103115
2	100	264	AACTACTTCATTGGCAACGGCGCAGGAGGCCTGACATTGGGAGTGCGCACTCACAGCTAT	A_55_P1962483	ENSMUST00000132879	ENSMUST00000132879	ens|predicted pseudogene 4943 [Source:MGI Symbol;Acc:MGI:3645174] [ENSMUST00000132879]	9,77693347528745	-0,334164873801489	-0,463434100683592	0,0221365280750767	-0,107132698807026	0,129269226882103	0,229157784277709	0,229157784277709	0,229157784277709	0,229157784277709	0,324078046448904	0,158779194755431	0,0553518202349286	0,923911153279728	0,644693901502678	0,693790034064275	0,467072999181378	0,262370899649309	0,999967435745313	0,999994473835665	0,999993589103115
2	101	2058	AATTGAAGCCATCACGAGCTCAGGACAGATGAGCTCTTTCATACGTCTGAAGCAGTTCTT	A_55_P2722794	Gle1	NM_028923	ref|Mus musculus GLE1 RNA export mediator (yeast) (Gle1), mRNA [NM_028923]	7,5585679111232	0,233740715707407	0,136740929880163	-0,00807077576406989	-0,105070561591314	0,0969997858272444	0,068242080493713	0,068242080493713	0,068242080493713	0,068242080493713	0,0965088757587653	0,00239841557427445	0,0574473912012245	0,906919725844627	0,13777215100474	0,325684422706909	0,0356328814897996	0,267812637548909	0,999967435745313	0,999994473835665	0,999993589103115
2	104	491	TGCCAAGGAAGCAAAAAAGGCTAAGCAGGCATCAAAGAAGACAGCAATGGCTGCTGCCAA	A_55_P2004333	Rpl24	NM_024218	ref|Mus musculus ribosomal protein L24 (Rpl24), mRNA [NM_024218]	14,0519359162037	0,095333639686217	0,0291393864560128	0,0338439149820786	-0,0323503382481256	0,0661942532302042	0,081593959845704	0,081593959845704	0,081593959845704	0,081593959845704	0,11539128462152	0,255042619648064	0,724369094979166	0,6822802621118	0,69553635049979	0,571970317916546	0,594162078059022	0,893425546564079	0,999967435745313	0,999994473835665	0,999993589103115
2	105	4546	GAGATCTGTCTCTTCTGGAGTACTTGATGACAGCTACAGTGTACTTATATACAATAAATA	A_55_P2721935	Bcl7a	ENSMUST00000117971	ens|B cell CLL/lymphoma 7A [Source:MGI Symbol;Acc:MGI:1924295] [ENSMUST00000117971]	10,9529047282895	0,203936651597896	0,181008677197296	0,0214207724050102	-0,00150720199559018	0,0229279744006003	0,167007103763731	0,167007103763731	0,167007103763731	0,167007103763731	0,236183711155319	0,234848088865552	0,290066859986088	0,899095884009379	0,992879970823807	0,923536376869029	0,569409387454201	0,597525200222379	0,999967435745313	0,999994473835665	0,999993589103115
2	106	483	CCCCTTTTGATTTTGGTTCTGCTTTTAATTATAGGTCCATGTGTGTTAAATAGGCAAGTC	A_55_P2556889	Gm20362	NR_040301	ref|Mus musculus predicted gene, 20362 (Gm20362), transcript variant 1, long non-coding RNA [NR_040301]	6,45330384098802	0,0662368427419535	-0,0559223560573141	0,140062517490343	0,0179033186910758	0,122159198799268	0,0855989298140967	0,0855989298140967	0,0855989298140967	0,0855989298140967	0,121055167467718	0,447208205383359	0,52026757798443	0,115882850842153	0,836235549673739	0,323789199327498	0,766974896809167	0,781442256477976	0,999967435745313	0,999994473835665	0,999993589103115
2	107	1323	GTACACGTGTGAGTGCGGTATATAGTTTGGAGTGGAGAAAATTATTCTTCAGCTTTCCCA	A_52_P529486	Wdr77	NM_027432	ref|Mus musculus WD repeat domain 77 (Wdr77), mRNA [NM_027432]	8,05231720336004	-0,247950292243245	-0,287902446707524	0,0891990104075919	0,0492468559433128	0,0399521544642791	0,105273565869477	0,105273565869477	0,105273565869477	0,105273565869477	0,148879304611992	0,0277489715357524	0,0120336627305928	0,405865736395663	0,644487855197693	0,790905547888934	0,171169844610968	0,117058801920309	0,999967435745313	0,999994473835665	0,999993589103115
2	108	156	ACCAAGAGGGCTGGAGAACTCACTGAGTGTGTGATCACCATCATGCAGAACCCACAACAG	A_55_P2038831	ENSMUST00000072050	ENSMUST00000072050	ens|predicted gene 5321 [Source:MGI Symbol;Acc:MGI:3645266] [ENSMUST00000072050]	13,4068926128132	0,102771924939903	0,0665293589393841	0,0412548851889216	0,00501231918840261	0,036242566000519	0,28725606232864	0,28725606232864	0,28725606232864	0,28725606232864	0,406241419219054	0,72389346055054	0,818967674099652	0,887098405245279	0,986234312551725	0,929711463710111	0,912567067671198	0,93618329617595	0,999967435745313	0,999994473835665	0,999993589103115
2	109	914	GACACTGATGCTACGTCATCTTCGATAGCAGTGTTTTCAAGTGGATGTGTGGTTGTAAAC	A_55_P2621660	Slc26a2	NM_007885	ref|Mus musculus solute carrier family 26 (sulfate transporter), member 2 (Slc26a2), mRNA [NM_007885]	5,04130690073654	-0,276977299443246	-0,198826122903716	0,0162234029699926	0,0943745795095223	-0,0781511765395297	0,0748273644440732	0,0748273644440732	0,0748273644440732	0,0748273644440732	0,105821873633443	0,00123085599299743	0,0143294832480662	0,830335472944209	0,220317677925484	0,467936507325728	0,0226319717107422	0,128365686839687	0,999967435745313	0,999994473835665	0,999993589103115
2	110	266	GAGGCTCCACCCTTTCCATGTCATCCGTATCAACATGATGTTGTCTTGTGCTGGGTCCAA	A_66_P133413	ENSMUST00000098432	ENSMUST00000098432	ens|ribosomal protein L10, pseudogene 2 [Source:MGI Symbol;Acc:MGI:3648679] [ENSMUST00000098432]	14,46284801233	0,0222419652184875	-0,0232389891951215	0,032753238074271	-0,012727716339338	0,045480954413609	0,150850235319864	0,150850235319864	0,150850235319864	0,150850235319864	0,213334448676525	0,884112364339133	0,878959414814545	0,830094437827566	0,933515907471398	0,833123579388394	0,969328675875658	0,960530437939325	0,999967435745313	0,999994473835665	0,999993589103115
2	111	3222	GAGAAGTGTATTTCTACGTTGCTTATATCTGATCACTTTTGTATTTGTTGATTTAAAGCC	A_66_P119174	Cmtm6	NM_026036	ref|Mus musculus CKLF-like MARVEL transmembrane domain containing 6 (Cmtm6), mRNA [NM_026036]	11,6418679564282	-0,457593596822548	-0,325537156530764	-0,0598488388113356	0,0722076014804482	-0,132056440291784	0,187923081478653	0,187923081478653	0,187923081478653	0,187923081478653	0,265763370510055	0,023373636299766	0,097093924938744	0,753101089700616	0,704455985026874	0,624147896113209	0,154146001316365	0,344358793120377	0,999967435745313	0,999994473835665	0,999993589103115
2	112	2644	TGGACAGTCTCGACGCCCGCCTCTCCCCACCTGCTGGTCTCTTCACCTCCGCTAGAAGCT	A_66_P115018	Stat5a	NM_011488	ref|Mus musculus signal transducer and activator of transcription 5A (Stat5a), transcript variant 1, mRNA [NM_011488]	10,5700769941523	0,030633268655869	-0,178052100331652	0,127991555116534	-0,0806938138709867	0,208685368987521	0,149373314053756	0,149373314053756	0,149373314053756	0,149373314053756	0,211245766591438	0,839379296892781	0,24584940508099	0,400678508618222	0,594426422023809	0,33385626561446	0,953867859445024	0,552127526177112	0,999967435745313	0,999994473835665	0,999993589103115
2	113	340	AGAGAAATCCACATTTGTCCCGGAAAGCCAGAACAGTGTCCACAAGAGCCACCGCCACCG	A_55_P2728778	1700041B01Rik	XR_875473	ref|PREDICTED: Mus musculus RIKEN cDNA 1700041B01 gene (1700041B01Rik), transcript variant X1, misc_RNA [XR_875473]	5,11882170290527	-0,0387927944653619	-0,0922702264737847	0,109848250692562	0,0563708186841394	0,0534774320084228	0,122238029788593	0,122238029788593	0,122238029788593	0,122238029788593	0,172870679564795	0,753939844350694	0,45827759955058	0,378486338554688	0,649172498997627	0,7599403747848	0,923450687583804	0,738674574032352	0,999967435745313	0,999994473835665	0,999993589103115
2	114	2785	CCTTTCGTTCGAGCCAGTATCTTTGTTCCCGTTTGTAATAAAGCTTCTGTTTTAAGAGCT	A_55_P1953650	Zdhhc18	NM_001017968	ref|Mus musculus zinc finger, DHHC domain containing 18 (Zdhhc18), mRNA [NM_001017968]	11,979826634515	-0,374555578162241	-0,0708036752742398	-0,10297146517472	0,200780437713281	-0,303751902888001	0,299195926460831	0,299195926460831	0,299195926460831	0,299195926460831	0,42312693700769	0,223644659648184	0,815100770648097	0,73396385831991	0,509100074130417	0,480321163967573	0,555960392819936	0,934841186533412	0,999967435745313	0,999994473835665	0,999993589103115
2	115	4144	ATAACTGTCCTACCGCACAGTATTATAGTATCTTTTGCACAATTTGCAGTAAATAAAAGC	A_66_P126535	Alg13	NR_037145	ref|Mus musculus asparagine-linked glycosylation 13 (Alg13), transcript variant 2, non-coding RNA [NR_037145]	6,98863366615405	0,0722873217426692	0,186017090841438	-0,0793031869983212	0,0344265821004477	-0,113729769098769	0,0791089141264601	0,0791089141264601	0,0791089141264601	0,0791089141264601	0,111876899262248	0,370655207118976	0,0279806941729288	0,326924796150851	0,667633245158238	0,320312687852176	0,708445127537705	0,185352834908117	0,999967435745313	0,999994473835665	0,999993589103115
2	118	115	TCTCCAAGATACGAGTGGTTCGCAAATCTATCGCCCAAGTCCTCACTGTTATTAGCCAAA	A_66_P108822	ENSMUST00000092020	ENSMUST00000092020	ens|predicted gene 8444 [Source:MGI Symbol;Acc:MGI:3645809] [ENSMUST00000092020]	13,5231843716161	0,114300577533252	0,00954383111097279	0,0935196251745563	-0,0112371212477225	0,104756746422279	0,219511390504849	0,219511390504849	0,219511390504849	0,219511390504849	0,310435985547334	0,607727193158594	0,965709474730735	0,674183986842786	0,95963069798078	0,738946976028227	0,862552575324217	0,990701625027494	0,999967435745313	0,999994473835665	0,999993589103115
2	119	1360	CTTGGCTTGTTCAACCAAGTAGTGAATACTGACAACTTCACTCACTATCAATAATAAATC	A_55_P1998411	Chchd3	NM_025336	ref|Mus musculus coiled-coil-helix-coiled-coil-helix domain containing 3 (Chchd3), mRNA [NM_025336]	11,1426851349078	0,175959042541418	0,148204051612275	-0,0249334529160983	-0,0526884438452413	0,027754990929143	0,302446191189974	0,302446191189974	0,302446191189974	0,302446191189974	0,427723505468948	0,566571720362901	0,628928552364004	0,935036123831537	0,863281013900571	0,94884230216739	0,841553261263912	0,844366315438832	0,999967435745313	0,999994473835665	0,999993589103115
2	122	631	GGAGATGCAGCTGAAGGAAGCCAAGCACATCGCTGAGGACTCAGACCGCAAATATGAGGA	A_55_P2121408	Tpm2	NM_001277875	ref|Mus musculus tropomyosin 2, beta (Tpm2), transcript variant Tpm2.3, mRNA [NM_001277875]	10,705743860366	0,596679409222787	0,99969066860265	-0,0647372244189199	0,338274034960943	-0,403011259379863	0,773782559213635	0,773782559213635	0,773782559213635	0,773782559213635	1,09429378956769	0,448765115106962	0,209660634275997	0,934073897628775	0,666211323979392	0,71614943668337	0,768362728777879	0,509940764221906	0,999967435745313	0,999994473835665	0,999993589103115
2	123	2807	TGTTTCCATGTTGCTGCAGTGATCTGGAATGTGCTTTACTAAGACAAATATTACAGAACC	A_55_P2141786	Pard6g	NM_053117	ref|Mus musculus par-6 family cell polarity regulator gamma (Pard6g), mRNA [NM_053117]	9,08397067643678	0,0621870867603693	-0,0764230085206172	0,093244877347928	-0,0453652179330586	0,138610095280987	0,144664424558821	0,144664424558821	0,144664424558821	0,144664424558821	0,204586391203984	0,671432741364413	0,602547629759082	0,52581685730426	0,756760231673727	0,505079620351355	0,889744577505523	0,829466803840871	0,999967435745313	0,999994473835665	0,999993589103115
2	124	412	TCAAAACACCACGTGGAGCTATTTAATCTGTTATGCCATATTTTCAGTAAACCTGAAAAC	A_55_P2169721	Rps17	NM_009092	ref|Mus musculus ribosomal protein S17 (Rps17), mRNA [NM_009092]	13,9442651728858	0,0497842070143406	0,00860389391939442	0,0195693049235857	-0,0216110081713605	0,0411803130949462	0,133213290743816	0,133213290743816	0,133213290743816	0,133213290743816	0,188392042458255	0,71215912331561	0,949080577095503	0,8845351476465	0,87259324098	0,828967533648257	0,908349733397327	0,98557843876933	0,999967435745313	0,999994473835665	0,999993589103115
2	125	1129	CTGTTTTGAGGTCTCAACATCATGGTTTTCAATTAATTTGGGGGGAAAATATCTTGAGAA	A_55_P2067308	ENSMUST00000191852	ENSMUST00000191852	ens|cDNA sequence BC085271 [Source:MGI Symbol;Acc:MGI:3612444] [ENSMUST00000191852]	11,5271799327767	-0,180660345588681	-0,293171177203355	0,0980584603318402	-0,0144523712828342	0,112510831614674	0,171889658221115	0,171889658221115	0,171889658221115	0,171889658221115	0,243088685887977	0,304553086936855	0,102040219382719	0,574085545930412	0,933746877491626	0,647984557679451	0,646190960467044	0,35361864250953	0,999967435745313	0,999994473835665	0,999993589103115
2	126	2694	GTGGTCAGGAGGATTGCTGGATGTGCTCGGGTGCTCAATAAATGTTGATTCTTGTCATTA	A_55_P2493828	Hps1	NM_019424	ref|Mus musculus Hermansky-Pudlak syndrome 1 homolog (human) (Hps1), mRNA [NM_019424]	10,5314067765332	-0,146630874381145	-0,0839033983641215	0,0305612535391795	0,0932887295562033	-0,0627274760170238	0,185956486224511	0,185956486224511	0,185956486224511	0,185956486224511	0,26298218482995	0,438730255449481	0,656222308912686	0,870945619822178	0,620838431495811	0,813662776806015	0,761192726632633	0,858607459810962	0,999967435745313	0,999994473835665	0,999993589103115
2	129	1983	ACTGCCTCAGCCCTGCAATGCCCGAAAGCTTGGCAACTACTGCCACGAAGCGTAAACATG	A_55_P2000039	Prf1	NM_011073	ref|Mus musculus perforin 1 (pore forming protein) (Prf1), mRNA [NM_011073]	6,82062659916192	-0,0943056889356884	-0,00604806472322572	0,0517746785609123	0,140032302773375	-0,0882576242124626	0,339796228268947	0,339796228268947	0,339796228268947	0,339796228268947	0,480544434461169	0,783936483708192	0,985958117622119	0,880271511041942	0,684213109597021	0,855945876520903	0,934247461079558	0,996361217106942	0,999967435745313	0,999994473835665	0,999993589103115
2	130	1961	CTTGTTACTTAATGGGCTATTTGAAGGTCTGTTTTCTGTCTCTCTGACCACAAGAAAAAA	A_55_P2727993	Tle4	AK017548	gb|Mus musculus 8 days embryo whole body cDNA, RIKEN full-length enriched library, clone:5730411M05 product:TRANSDUCIN-LIKE ENHANCER PROTEIN 4 homolog [Homo sapiens], full insert sequence. [AK017548]	7,48820846946289	0,162085440815883	0,0598366576983622	-0,0108221600742304	-0,113070943191751	0,102248783117521	0,256827221189902	0,256827221189902	0,256827221189902	0,256827221189902	0,363208539393354	0,534414505555838	0,817908293013665	0,96676543280994	0,664004774284966	0,780922341316125	0,822895766791532	0,935903043578731	0,999967435745313	0,999994473835665	0,999993589103115
2	131	2807	TGACACCACCATTTGTAGATGTGTGGATGCGTGTTTTCACCTCATTTTGAGAACATGTCT	A_66_P136302	Rasgrf2	AK041764	gb|Mus musculus 3 days neonate thymus cDNA, RIKEN full-length enriched library, clone:A630035O18 product:RAS protein-specific guanine nucleotide-releasing factor 2, full insert sequence. [AK041764]	5,23096382461398	-0,21735009676949	0,010032364487583	-0,0296945883930926	0,19768787286398	-0,227382461257073	0,127929119784288	0,127929119784288	0,127929119784288	0,127929119784288	0,180919096221393	0,103292838396074	0,938195463711616	0,818572963851154	0,136411512713546	0,221881802786535	0,369269280932673	0,98232339948443	0,999967435745313	0,999994473835665	0,999993589103115
2	133	2340	CTGGGAAGCGCCGACTCCTGCATCTCAAAAGACAGACTTAGACTCAACTGCAGTCTGCAC	A_52_P573543	Pde4c	NM_201607	ref|Mus musculus phosphodiesterase 4C, cAMP specific (Pde4c), mRNA [NM_201607]	5,41332309540292	0,0705977775811677	0,0915856032405298	-0,0328772887739026	-0,0118894631145405	-0,0209878256593621	0,111347188248803	0,111347188248803	0,111347188248803	0,111347188248803	0,157468703753567	0,532538125938471	0,419526195605413	0,770532625797765	0,915923857496563	0,895170656922542	0,821546329125237	0,71164362495056	0,999967435745313	0,999994473835665	0,999993589103115
2	134	1507	GCCTCCAGAATACTAGAATTCTAGGCATATATAAACTGTGGCTGCCATTTTATAGATTTT	A_55_P2737917	Serinc5	AK163675	gb|Mus musculus 10 days neonate cerebellum cDNA, RIKEN full-length enriched library, clone:B930007O12 product:hypothetical TMS membrane protein/tumour differentially expressed protein/Cysteine-rich region profile/2Fe-2S ferredoxin, iron-sulfur binding sit	5,00414874385283	0,152207779165966	-0,0393930894037036	0,127979750132292	-0,0636211184373776	0,19160086856967	0,0811464096341881	0,0811464096341881	0,0811464096341881	0,0811464096341881	0,114758353042552	0,0739051297736983	0,632108430770662	0,128905085175246	0,441308265783185	0,109039061199538	0,305345638059898	0,845743439244001	0,999967435745313	0,999994473835665	0,999993589103115
2	135	766	ATAGTGCCTTGATTCTTGTGCACCAGGGAATATTGGAAGACTCTGTGATCATGGGTTACA	A_51_P143805	Tmem42	NM_025339	ref|Mus musculus transmembrane protein 42 (Tmem42), transcript variant 1, mRNA [NM_025339]	9,79361848959926	0,272790977941835	0,0669521180155019	0,0968168360588457	-0,109022023867487	0,205838859926333	0,117254713030703	0,117254713030703	0,117254713030703	0,117254713030703	0,165823205420186	0,0295080895523407	0,573736441448856	0,417760807859076	0,362480870786881	0,227444928687668	0,177345075771477	0,81406990254636	0,999967435745313	0,999994473835665	0,999993589103115
2	137	442	TTGAGGTTGAAGTCACCATTGCAGATGCCTAAGACAACTGAATAAATCGTCTTAATGGTC	A_55_P2121543	Rps20	NM_026147	ref|Mus musculus ribosomal protein S20 (Rps20), mRNA [NM_026147]	16,110035954012	0,0970319808065021	-0,0161753654469976	0,146590467028645	0,0333831207751452	0,1132073462535	0,235232264739016	0,235232264739016	0,235232264739016	0,235232264739016	0,332668659101654	0,683933170280068	0,945793533082659	0,539520173098746	0,888426625957017	0,736828929048812	0,895424359516612	0,984778050986099	0,999967435745313	0,999994473835665	0,999993589103115
2	138	1665	CAGTTACATGTTTATCTTCATGGTTGCTATCCCTTCCCCAAATCTTTATTGCAGATGGCG	A_55_P2576195	AK090142	AK090142	gb|Mus musculus 13 days embryo spinal cord cDNA, RIKEN full-length enriched library, clone:G630005B13 product:unclassifiable, full insert sequence. [AK090142]	6,12850478905949	-0,324657788106899	-0,291121952715208	-0,0989402184906405	-0,065404383098949	-0,0335358353916915	0,0918647223656203	0,0918647223656203	0,0918647223656203	0,0918647223656203	0,129916336273099	0,00184583446134154	0,00441064305601692	0,293035096557794	0,483901926165497	0,798681219205473	0,0297998920354567	0,0647646859057665	0,999967435745313	0,999994473835665	0,999993589103115
2	141	424	ACACCAAGACCACTGGCCGCAGGGGCCGAACTGTGGGTGTATCCAAGAAGAAATGAGTCT	A_51_P287677	Rps18	NM_011296	ref|Mus musculus ribosomal protein S18 (Rps18), mRNA [NM_011296]	16,3459923370971	0,0260922587995935	-0,0125772424282182	0,0832499203475301	0,0445804191197183	0,0386695012278118	0,250102326612013	0,250102326612013	0,250102326612013	0,250102326612013	0,353698102275775	0,917847115688131	0,960342268836169	0,742360078238804	0,860144094405857	0,91392361646466	0,979426336925526	0,989374691011183	0,999967435745313	0,999994473835665	0,999993589103115
2	142	518	GGAGGCAGCCCTGAAGTACATGATCATCTTGTTTACTCACAAAGAAGACCTTGAGGATCA	A_51_P377948	Gimap9	NM_174960	ref|Mus musculus GTPase, IMAP family member 9 (Gimap9), mRNA [NM_174960]	7,27611325591969	-0,113395034988986	0,230049081054386	-0,185469180850673	0,157974935192698	-0,343444116043371	0,624970325101941	0,624970325101941	0,624970325101941	0,624970325101941	0,883841509839887	0,857667965605101	0,716287887164316	0,769404668113093	0,802770120681173	0,701287419924698	0,959657972613794	0,888770286643542	0,999967435745313	0,999994473835665	0,999993589103115
2	144	1745	AGGCCTTTTCTCTGTGGGATCAGGATCAGAGAGAAAAACAAGTGGGGGTGGATGACCACT	A_51_P149623	Gabrd	NM_008072	ref|Mus musculus gamma-aminobutyric acid (GABA) A receptor, subunit delta (Gabrd), mRNA [NM_008072]	5,18539159957495	0,248160453019804	0,144361342411242	0,136021192760238	0,0322220821516765	0,103799110608562	0,108523294382378	0,108523294382378	0,108523294382378	0,108523294382378	0,153475114748966	0,0321053051131341	0,19694507690232	0,223105699278182	0,769292250185468	0,505819385329838	0,187029171358253	0,494816792829561	0,999967435745313	0,999994473835665	0,999993589103115
2	146	793	ATTCTTGAGAACTCCAAAGAGCTTCTGTTAAATGTAGGTTACAAAATAAACCAGGGGTGG	A_55_P2728946	Tmem57	ENSMUST00000136113	ens|transmembrane protein 57 [Source:MGI Symbol;Acc:MGI:1913396] [ENSMUST00000136113]	7,75107219163681	0,671244756962387	0,728214305458922	-0,0288362298168421	0,0281333186796928	-0,0569695484965349	0,111747551166182	0,111747551166182	0,111747551166182	0,111747551166182	0,158034902421197	4,61850791968814e-06	1,41925882066317e-06	0,798746836612517	0,803544059806214	0,721889917385064	0,000548700511603354	0,000505430576131499	0,999967435745313	0,999994473835665	0,999993589103115
2	147	1922	TAGATAAAATGAGACAGTAGTCCTGTCTGTAGTCATGCTATAAAATTGTGATGCTACCAT	A_55_P2612988	Mtm1	ENSMUST00000151415	ens|X-linked myotubular myopathy gene 1 [Source:MGI Symbol;Acc:MGI:1099452] [ENSMUST00000151415]	6,5322507311005	0,109159536678648	0,00490637244248937	0,0239356265734498	-0,080317537662709	0,104253164236159	0,0956326803986001	0,0956326803986001	0,0956326803986001	0,0956326803986001	0,135245033625792	0,265846835317012	0,959541801196256	0,804666848990124	0,409943181331862	0,448924067833324	0,605822408368615	0,988984433834868	0,999967435745313	0,999994473835665	0,999993589103115
2	148	1998	AACCACCCTTCCTAGTTTCCCTAGAGTCAGTGAGTAGAATCTACGGGGAAATCTTAGTAT	A_51_P188023	Slc39a9	AK014732	gb|Mus musculus 0 day neonate head cDNA, RIKEN full-length enriched library, clone:4833420C05 product:hypothetical DNA/RNA polymerases structure containing protein, full insert sequence. [AK014732]	5,56559086964251	0,248767470957094	0,0468281753658939	0,0691256969747487	-0,132813598616451	0,2019392955912	0,0761593064452808	0,0761593064452808	0,0761593064452808	0,0761593064452808	0,107705524075845	0,00350305569763404	0,544890697903795	0,373812183157015	0,0950100670072202	0,0740194012837501	0,0455098906621342	0,797951018367006	0,999967435745313	0,999994473835665	0,999993589103115
2	149	2108	CCACGTATTTTGACACATGCAGGCAAAACACCAATGTACTTAAAACATTTCAAGATAAGT	A_55_P2733467	Pdgfb	AK087840	gb|Mus musculus 2 days pregnant adult female ovary cDNA, RIKEN full-length enriched library, clone:E330027M19 product:platelet derived growth factor, B polypeptide, full insert sequence. [AK087840]	8,45614582124133	0,124431434702457	0,393546421853824	-0,0476775820329625	0,221437405118404	-0,269114987151367	0,247883776829025	0,247883776829025	0,247883776829025	0,247883776829025	0,350560599083872	0,620627153657286	0,126511979644374	0,84922553442319	0,381271733183134	0,450770885898347	0,867238634668335	0,394314971336176	0,999967435745313	0,999994473835665	0,999993589103115
2	151	2557	TAACATGACTGCATTTCCTGTAAGTCAGAAATGACTTGTGCCTCCATACTCTAGCTGGAG	A_55_P2530080	Dym	XM_006526217	ref|PREDICTED: Mus musculus dymeclin (Dym), transcript variant X2, mRNA [XM_006526217]	5,10565986828412	-0,0291162159749039	-0,128414556547904	0,0413925360428138	-0,0579058045301863	0,0992983405730001	0,0984585949134523	0,0984585949134523	0,0984585949134523	0,0984585949134523	0,139241480258803	0,770191768545842	0,205508625669681	0,678230381056265	0,562384865926479	0,483189673216615	0,930023495196606	0,505392518591769	0,999967435745313	0,999994473835665	0,999993589103115
2	152	380	ATGGAAAGAGACCCCTTGTATGCCCAATGTTGCTGTAAAAAACGAACAAGAAGATTTGAA	A_52_P545954	Atf7ip	NM_019426	ref|Mus musculus activating transcription factor 7 interacting protein (Atf7ip), mRNA [NM_019426]	7,27618250379948	-0,0934890255975649	-0,108703874815828	0,00124456012141039	-0,0139702890968527	0,0152148492182631	0,140146765990057	0,140146765990057	0,140146765990057	0,140146765990057	0,198197457185866	0,511595564905589	0,446143731959281	0,992993868999542	0,921490409924378	0,939497203815313	0,809454710896091	0,730656386014639	0,999967435745313	0,999994473835665	0,999993589103115
2	153	1459	CACAATGCACCAAGACGACCTGGCTTTATTGAAGGACATTTTGAATAGACCTGTGGATCC	A_51_P193711	Supv3l1	NM_181423	ref|Mus musculus suppressor of var1, 3-like 1 (S. cerevisiae) (Supv3l1), mRNA [NM_181423]	6,59838530445293	-0,0463632277482091	-0,329760349394218	0,080888601889666	-0,202508519756343	0,283397121646009	0,160241557107066	0,160241557107066	0,160241557107066	0,160241557107066	0,226615783316595	0,77501091150205	0,0515289433096367	0,618678994690685	0,219421314453935	0,224114131615649	0,931827069654872	0,252285728149539	0,999967435745313	0,999994473835665	0,999993589103115
2	154	0	TCTGAAAATAGAAGTAGCTAGAAAACCAGCCTCTCCTCGCCAGCTCCCGAGTGGGGGAGG	A_30_P01027404	chr11:79531631-79531761_F	chr11:79531631-79531761_F	lincRNA:chr11:79531631-79531761 forward strand	7,44078242107008	-0,470996744675635	-0,533418493177294	-0,0208628034250511	-0,0832845519267096	0,0624217485016585	0,188317640715048	0,188317640715048	0,188317640715048	0,188317640715048	0,266321361533324	0,0202412280041068	0,00963729645740431	0,912782097522225	0,662582462174868	0,816834051492761	0,140308485919419	0,10402325038223	0,999967435745313	0,999994473835665	0,999993589103115
2	157	1497	CGTATGGGACCTACACTTAATCTCTATGCTTTACACTAGCTTCTGCATTTAATAGGTTAG	A_51_P151484	Atp1b1	NM_009721	ref|Mus musculus ATPase, Na+/K+ transporting, beta 1 polypeptide (Atp1b1), mRNA [NM_009721]	8,40758623699149	0,42443887003728	0,252444547843126	0,410222057191026	0,238227734996872	0,171994322194154	0,394127180004937	0,394127180004937	0,394127180004937	0,394127180004937	0,557380003262845	0,293084225710462	0,528393628373364	0,309153799527359	0,55167624820961	0,760520575962272	0,635146614519133	0,787691160626951	0,999967435745313	0,999994473835665	0,999993589103115
2	158	476	ATTTAAGGTTTATCCTGAAGACTTTTGCCCTTCCCCACCTCTTTATTTGACCCTAGGCTC	A_55_P2722383	Rab3il1	ENSMUST00000129882	ens|RAB3A interacting protein (rabin3)-like 1 [Source:MGI Symbol;Acc:MGI:1922010] [ENSMUST00000129882]	7,24470714779421	-0,0190241397602406	-0,0265300473595387	0,0288326146334521	0,0213267070341541	0,00750590759929803	0,153093011532434	0,153093011532434	0,153093011532434	0,153093011532434	0,216506213213709	0,902223493344502	0,863990845440272	0,852325687367122	0,890464650507342	0,972654028135473	0,974619028981777	0,9544745454402	0,999967435745313	0,999994473835665	0,999993589103115
2	161	1584	GAGAAGCCCTTCAAGTGCAAGCATTGTGGTAAAGCCTTTGCATCTCATGCTGCCCACGAC	A_66_P138895	Prdm14	NM_001081209	ref|Mus musculus PR domain containing 14 (Prdm14), mRNA [NM_001081209]	5,63731555067944	-0,202699599273709	-0,226197368149289	0,0146623952259217	-0,00883537364965825	0,02349776887558	0,0871746060363424	0,0871746060363424	0,0871746060363424	0,0871746060363424	0,123283510151127	0,0295878199288132	0,0164654205528449	0,867952112134188	0,920180320156568	0,850571518396225	0,177672945232841	0,138934312150005	0,999967435745313	0,999994473835665	0,999993589103115
3	4	2479	CATGCACATGTGGTGTAGGAACTTTTTTCTACCATAAGTGACACCAATAAATGTTTGTTA	A_55_P2076772	Hspa5	NM_022310	ref|Mus musculus heat shock protein 5 (Hspa5), transcript variant 2, mRNA [NM_022310]	13,0598413141142	-0,901945884423895	-0,841216560750384	-0,0152266283622779	0,0455026953112334	-0,0607293236735114	0,175970241768683	0,175970241768683	0,175970241768683	0,175970241768683	0,248859502483345	3,78698013882615e-05	8,77673168553273e-05	0,931821110343204	0,798340115436181	0,809448102860792	0,00222922218532509	0,00622048071721977	0,999967435745313	0,999994473835665	0,999993589103115
3	7	1777	AGTGACCGCCGCACACACTTAGTATTTATAAATGAACCTTTATTAAAGACACTTTATGCC	A_52_P71544	Slc25a26	NM_026255	ref|Mus musculus solute carrier family 25 (mitochondrial carrier, phosphate carrier), member 26 (Slc25a26), mRNA [NM_026255]	8,37029936050919	-0,116907834958642	0,17476968625556	-0,133726001663215	0,157951519550988	-0,291677521214202	0,209062560657539	0,209062560657539	0,209062560657539	0,209062560657539	0,29565910866634	0,581622703162891	0,41207972969724	0,528948559933312	0,457876592755473	0,334501574046263	0,849232298241345	0,706453855911335	0,999967435745313	0,999994473835665	0,999993589103115
3	8	1035	GGCAACCCATACAGCCATCCCCAGTACACCGCCTACAATGAGGCTTGGAGATTCAGCAAC	A_55_P2075127	Pax2	NM_011037	ref|Mus musculus paired box 2 (Pax2), mRNA [NM_011037]	5,55361302345693	-0,0653630307837698	-0,64139745406272	-0,176166353123918	-0,752200776402868	0,57603442327895	0,358836322437664	0,358836322437664	0,358836322437664	0,358836322437664	0,507471193863429	0,857115762705941	0,0875273712760462	0,628288024460851	0,0476743719328832	0,268436608837714	0,959263760441691	0,328868416087242	0,999967435745313	0,999994473835665	0,999993589103115
3	10	1101	AAGTCAGGAAAAGTGAACTCCAGATTTAGATTCCAGGCAGGCTTACACTTAGGGTAGCAA	A_55_P2626791	Slc18a1	ENSMUST00000142548	ens|solute carrier family 18 (vesicular monoamine), member 1 [Source:MGI Symbol;Acc:MGI:106684] [ENSMUST00000142548]	5,31130886603493	0,227524696986668	0,279104431362374	-0,0583948819265787	-0,00681514755087331	-0,0515797343757054	0,190510393587926	0,190510393587926	0,190510393587926	0,190510393587926	0,269422382385082	0,244968483885439	0,156929981281932	0,762066351795123	0,971782975440334	0,849916527100251	0,582421194926065	0,441003685535208	0,999967435745313	0,999994473835665	0,999993589103115
3	11	612	CACTGCTGCAAGAAAAAGGCAGAGGCTTCAGTTTTCTCTCGCCCAAGTCCCTTGCTCCTC	A_51_P199098	Tmem107	NM_025838	ref|Mus musculus transmembrane protein 107 (Tmem107), transcript variant 1, mRNA [NM_025838]	7,46068396988006	-0,754948178996893	-0,789192364961279	0,0932216803316361	0,0589774943672499	0,0342441859643863	0,235958452035443	0,235958452035443	0,235958452035443	0,235958452035443	0,333695643025084	0,0041046339079795	0,00290800740120494	0,696556482248271	0,804925304505534	0,919185027722983	0,050313632736569	0,05032321782811	0,999967435745313	0,999994473835665	0,999993589103115
3	13	1611	AGGGGTCTTCTGTGTACTTCTCTAGGAGCAGTTACTTCCAGACTGTGTCAGTCAACTAAA	A_52_P445387	Clk4	NM_007714	ref|Mus musculus CDC like kinase 4 (Clk4), transcript variant 1, mRNA [NM_007714]	10,1782069198774	0,56787613155119	0,662227839925194	-0,0579454607939951	0,0364062475800093	-0,0943517083740044	0,11389284778363	0,11389284778363	0,11389284778363	0,11389284778363	0,161068809992904	5,31492672839465e-05	7,26347769501318e-06	0,615931135287187	0,752219506941075	0,56392789565064	0,00279906253151351	0,00132109180653887	0,999967435745313	0,999994473835665	0,999993589103115
3	14	3459	GTTTGATTCAACACTGCACTAAGGGGGAAATGTTCCATTGAATAAAAGAGCAGTGTGGTT	A_55_P2168761	Sf1	NM_001110791	ref|Mus musculus splicing factor 1 (Sf1), transcript variant 1, mRNA [NM_001110791]	11,435781322324	0,346427505964707	0,259512214342708	0,00116222686795631	-0,0857530647540425	0,0869152916219988	0,127493901512543	0,127493901512543	0,127493901512543	0,127493901512543	0,180303604638898	0,0125210311744784	0,0539094823560633	0,992808050455098	0,508139029888434	0,634488745661022	0,102840918294104	0,259278204001404	0,999967435745313	0,999994473835665	0,999993589103115
3	19	0	AAGCCCACCTCAAGGATCAGAGTTTACCTTTGTAATAAACATCCTAGGATTTAAAAAGGG	A_30_P01020937	chr2:167085700-167117795_R	chr2:167085700-167117795_R	lincRNA:chr2:167085700-167117795 reverse strand	13,4724517900982	0,0956872577848529	0,123063414009385	0,0550960493056429	0,0824722055301752	-0,0273761562245323	0,333451199527125	0,333451199527125	0,333451199527125	0,333451199527125	0,471571208760837	0,776803796398035	0,715579492235642	0,870258424940257	0,806926349307599	0,95422569588402	0,932106439362874	0,888452855832672	0,999967435745313	0,999994473835665	0,999993589103115
3	21	5969	ACCAGGAGAGGAAACGAGGCTTCATTTGTTCCTTCCAGAAGGGCTGGGGGCCGTAGAGTT	A_51_P362429	Myh11	NM_013607	ref|Mus musculus myosin, heavy polypeptide 11, smooth muscle (Myh11), transcript variant 1, mRNA [NM_013607]	8,79451225142019	0,364177131326056	0,41398129304347	-0,123266992247661	-0,0734628305302465	-0,0498041617174145	0,268363002557274	0,268363002557274	0,268363002557274	0,268363002557274	0,379522597855663	0,188408405110023	0,137058058293761	0,650463452510471	0,786811757261835	0,896776485322593	0,509776134829168	0,411854483391857	0,999967435745313	0,999994473835665	0,999993589103115
3	22	1364	TGACCACATCAGGAGACCACAAAGCAAAAGTATTTTGTGTCCAGAGACCTGACCGTTAAC	A_52_P624362	Aamp	NM_146110	ref|Mus musculus angio-associated migratory protein (Aamp), transcript variant 2, mRNA [NM_146110]	9,84892427518812	0,191550500866636	0,179106458158598	-0,0180079353087716	-0,03045197801681	0,0124440427080383	0,0901477633357357	0,0901477633357357	0,0901477633357357	0,0901477633357357	0,127488189526997	0,0449663065478062	0,0594212970772317	0,843486456242021	0,738686540277685	0,923118325035634	0,229614490092524	0,271916106372536	0,999967435745313	0,999994473835665	0,999993589103115
3	23	273	AGAACGGTCCTCAGAACATATACAACCTGTACGAGCAAGTCAGCTACAACTGTTTCATCG	A_55_P2502711	Rnasek	NM_173742	ref|Mus musculus ribonuclease, RNase K (Rnasek), mRNA [NM_173742]	11,0131474905378	-0,191280479634639	-0,112290146710377	-0,0164530552040638	0,0625372777201978	-0,0789903329242616	0,134295846334104	0,134295846334104	0,134295846334104	0,134295846334104	0,189923007256063	0,168258198323713	0,411985143646896	0,903594581008952	0,645988982355726	0,681470668149115	0,481059677031861	0,70636895358011	0,999967435745313	0,999994473835665	0,999993589103115
3	24	574	GCTCGGACACACGAGTCAATCAACTTGCCTCTCTGGGAACCTTGTTTCTCTTTGTGGCCC	A_52_P272854	Olfr1375	NM_146516	ref|Mus musculus olfactory receptor 1375, pseudogene 1 (Olfr1375-ps1), mRNA [NM_146516]	5,20352643358931	-0,0419517277159001	-0,0657951681335076	0,049775167529428	0,0259317271118205	0,0238434404176076	0,102664801171947	0,102664801171947	0,102664801171947	0,102664801171947	0,145189954195705	0,686727188819215	0,528165119137921	0,632544810748824	0,802911715121757	0,871041986535064	0,896805003287504	0,787505017062394	0,999967435745313	0,999994473835665	0,999993589103115
3	25	3035	AGTGAGATACTGCTCTTTTGAGATAAATATGCCTCCTTTTCAGTGTCTTGATGTCCTAAT	A_52_P64356	Sparcl1	NM_010097	ref|Mus musculus SPARC-like 1 (Sparcl1), mRNA [NM_010097]	13,0670527174967	0,103887920807827	0,171910012389564	0,0741479271661412	0,142170018747878	-0,0680220915817369	0,275600823108452	0,275600823108452	0,275600823108452	0,275600823108452	0,389758421841161	0,709789139446747	0,5391388039786	0,790382521311677	0,611055134903262	0,863035582423717	0,907402871419026	0,793983411376624	0,999967435745313	0,999994473835665	0,999993589103115
3	26	405	ATTCTCCGTTTGAAAAAGAATCCATCATCCCCATTATATACAACCCTGGGGGTGATTACC	A_55_P2171746	NAP112785-1	NAP112785-1	Unknown	9,52352011348888	0,0537954900711437	0,0210522778878879	0,0184413020485419	-0,0143019101347139	0,0327432121832558	0,193754959318186	0,193754959318186	0,193754959318186	0,193754959318186	0,274010891244826	0,783852339636021	0,914452850029234	0,925026903902495	0,941819067409975	0,905957095537267	0,934219540612707	0,975395056110383	0,999967435745313	0,999994473835665	0,999993589103115
3	27	232	TCTATGGAGGACGGCAGAGAAACGGTGTCAGACCCAGCCACTTCAGAGGCTCTAAGAGTG	A_52_P131372	ENSMUST00000181233	ENSMUST00000181233	ens|ribosomal protein S19, pseudogene 6 [Source:MGI Symbol;Acc:MGI:5011818] [ENSMUST00000181233]	15,5962965308524	-0,0651776895989062	-0,0510717965884684	0,0446612511633333	0,0587671441737712	-0,0141058930104379	0,241493999018309	0,241493999018309	0,241493999018309	0,241493999018309	0,341524088643408	0,789734864903135	0,834439910996164	0,854957194843512	0,809969981266108	0,967423708635788	0,93643163949547	0,942182792303988	0,999967435745313	0,999994473835665	0,999993589103115
3	29	3079	TGGGTAAGTGTTGGATGAGGTCCTCTGTGCTGATGGGCTAATGTTGTGGGCAGATGCAGT	A_51_P237752	Ptrf	NM_008986	ref|Mus musculus polymerase I and transcript release factor (Ptrf), mRNA [NM_008986]	14,6141245166774	-0,145198782330892	0,152128420775416	0,0630807546064922	0,3604079577128	-0,297327203106308	0,339028123879486	0,339028123879486	0,339028123879486	0,339028123879486	0,479458170816275	0,672573907000897	0,657983280608094	0,854084516706205	0,29918042876017	0,541484499558077	0,890364309616817	0,859409219184031	0,999967435745313	0,999994473835665	0,999993589103115
3	31	4147	TGGATGCCTTAACAATGCAAATCATATCCATTTCACCTGTACATTGTACTGTGCACCCCC	A_55_P2734622	Ebf1	NM_001290711	ref|Mus musculus early B cell factor 1 (Ebf1), transcript variant 4, mRNA [NM_001290711]	10,2480057657989	0,0691466287060063	0,13552205431154	-0,0268755733209147	0,0394998522846191	-0,0663754256055338	0,115776060200032	0,115776060200032	0,115776060200032	0,115776060200032	0,163732074533009	0,55638677673969	0,254189872770147	0,818560224137454	0,736179865603212	0,689070500976534	0,836517157399473	0,560883600818876	0,999967435745313	0,999994473835665	0,999993589103115
3	32	430	AAGACACAGAAGCACGTCAGCAGGGCCTATGATGGCTCCATGTGTGCCAAGTGTGTCCGT	A_55_P2024358	Rpl34	NM_026724	ref|Mus musculus ribosomal protein L34 (Rpl34), transcript variant 1, mRNA [NM_026724]	14,3804010994174	0,115551162898235	-0,00892357074508432	0,134967305250411	0,0104925716070916	0,12447473364332	0,229886512147377	0,229886512147377	0,229886512147377	0,229886512147377	0,325108623285468	0,620163864968686	0,969382999916176	0,563057254783795	0,964003330950665	0,705456386001128	0,867238162522455	0,991478390745989	0,999967435745313	0,999994473835665	0,999993589103115
3	34	0	AGCTCACGCACTGCAAGTCCCTGCCGCCGCCGCCGCCGCTGACGCAGTGCTGCCGCCAAA	A_30_P01024756	chr7:82902248-82955248_F	chr7:82902248-82955248_F	lincRNA:chr7:82902248-82955248 forward strand	13,0727253001672	0,036257148297997	-0,0444293046574131	0,0361478805775128	-0,0445385723778973	0,0806864529554101	0,0732157546625257	0,0732157546625257	0,0732157546625257	0,0732157546625257	0,103542713223125	0,625317828146756	0,550121451464359	0,626354782129903	0,549149021866456	0,444055507968461	0,869657790503983	0,800633064960357	0,999967435745313	0,999994473835665	0,999993589103115
3	35	2729	GCTGGGAAACCTTAGATCTTATCAATTACAATGCTGCTGGGTTTTATATTCTGATATCAA	A_55_P2009762	Mapkapk3	NM_178907	ref|Mus musculus mitogen-activated protein kinase-activated protein kinase 3 (Mapkapk3), mRNA [NM_178907]	9,62502926062109	-0,676474722918947	-0,809146529723881	-0,0762849063452578	-0,208956713150192	0,132671806804934	0,234477691006435	0,234477691006435	0,234477691006435	0,234477691006435	0,331601530695228	0,00854546065328444	0,00225512444374355	0,747970101928781	0,382400619787954	0,692910745336167	0,0805144403607854	0,0433771138793525	0,999967435745313	0,999994473835665	0,999993589103115
3	37	4842	TTCATCCTTGAGGAATTCTAGTCCCGTAAGAATGGCTAAGATTACTCATGTTGAGGGCAA	A_52_P25812	Prdm2	NM_001081355	ref|Mus musculus PR domain containing 2, with ZNF domain (Prdm2), transcript variant 1, mRNA [NM_001081355]	6,71930138003085	0,11864134988117	0,0143434525733497	0,0301236558797386	-0,0741742414280813	0,10429789730782	0,118488266440312	0,118488266440312	0,118488266440312	0,118488266440312	0,167567713381966	0,327474523121047	0,904737350504435	0,801655207212167	0,537694880754172	0,540004766832629	0,669324120774457	0,97144596836921	0,999967435745313	0,999994473835665	0,999993589103115
3	39	1866	AATTATGCCCAGAAGTGTGGACATCAGGGAAAGATTGCCTCAAGCTCCTCTCATTAAACA	A_66_P121171	Gm15413	NR_045874	ref|Mus musculus predicted gene 15413 (Gm15413), long non-coding RNA [NR_045874]	5,65194732234583	0,0835005152502539	-0,0782805007181491	0,0585640849074061	-0,103216931060997	0,161781015968403	0,165439569376346	0,165439569376346	0,165439569376346	0,165439569376346	0,233966882765193	0,618729125222239	0,640713269701851	0,726685502004706	0,539054606073369	0,496438031504212	0,866501211162503	0,849803007969192	0,999967435745313	0,999994473835665	0,999993589103115
3	40	4194	TACATCTGACGGACAACAGGGGCGGCTACCAAAGTGGAATAAAAGAACAATGTGAATGTT	A_55_P2042202	Pigo	NM_020035	ref|Mus musculus phosphatidylinositol glycan anchor biosynthesis, class O (Pigo), transcript variant 1, mRNA [NM_020035]	9,97454758783622	-0,29347718878943	-0,23655528104473	-0,128573365888483	-0,0716514581437835	-0,0569219077446999	0,168157311883672	0,168157311883672	0,168157311883672	0,168157311883672	0,237810351078091	0,0947679939425944	0,173345991940302	0,452559574622157	0,67413921160325	0,813023537425747	0,351223757494626	0,465825350042863	0,999967435745313	0,999994473835665	0,999993589103115
3	43	310	AATGCAGACGTACGAGGTGGATCTGAATAAGTGCGGACCTATGGTGTTGGATGCTTTAAT	A_51_P234853	Sdhb	NM_023374	ref|Mus musculus succinate dehydrogenase complex, subunit B, iron sulfur (Ip) (Sdhb), mRNA [NM_023374]	11,8176852260743	0,197630741808245	-0,0214701147502314	0,0606259170556118	-0,158474939502865	0,219100856558477	0,312080371143931	0,312080371143931	0,312080371143931	0,312080371143931	0,441348293422177	0,533027817247295	0,945767271473927	0,847735874581197	0,616600326856518	0,624466839975821	0,821879327546356	0,984778050986099	0,999967435745313	0,999994473835665	0,999993589103115
3	44	1696	ATTTGCAATGTGAATGCAAAAAGGCTGCTTACTGAAATGGATGCCAAAATGAGCCATCTG	A_52_P680538	Gm15672	XR_868641	ref|PREDICTED: Mus musculus uncharacterized LOC105242543 (LOC105242543), transcript variant X3, ncRNA [XR_868641]	6,51292946756209	-0,0102755333967393	0,156791157751265	0,00608504927117437	0,173151740419178	-0,167066691148004	0,158800052578419	0,158800052578419	0,158800052578419	0,158800052578419	0,224577188061961	0,94898609809068	0,334110192703144	0,969775869218628	0,287240786011117	0,46472793992802	0,987506659217687	0,639029663197474	0,999967435745313	0,999994473835665	0,999993589103115
3	45	2170	TTTTCTTGCTCTACAGAATCTGAAGTCAGTTAACCCATTGCTTATCCACCAGCCCATCAG	A_55_P2721364	Rnpepl1	ENSMUST00000180306	ens|arginyl aminopeptidase (aminopeptidase B)-like 1 [Source:MGI Symbol;Acc:MGI:1914170] [ENSMUST00000180306]	7,00903550603071	0,0332588139549523	0,00586446135164298	0,0229168213182502	-0,00447753128505912	0,0273943526033094	0,145720977341104	0,145720977341104	0,145720977341104	0,145720977341104	0,206080582478052	0,821551558912712	0,968257949677751	0,876457396872125	0,975762012300965	0,895445986441298	0,948510579774081	0,991380347477292	0,999967435745313	0,999994473835665	0,999993589103115
3	48	315	GGTGTGGTCACAGCCCTAGGACTTTGCCCGTACTCTGAATAATACCAACTTTGGCCCTGC	A_66_P135616	Gm14285	XR_374988	ref|PREDICTED: Mus musculus predicted gene 14285 (Gm14285), transcript variant X1, ncRNA [XR_374988]	5,61962685524759	0,152024962141421	0,421717803510035	-0,0652934794220217	0,204399361946592	-0,269692841368614	0,180418867213052	0,180418867213052	0,180418867213052	0,180418867213052	0,255150808920689	0,408425782805419	0,0288274892297385	0,720848919531844	0,269336514925617	0,301880458454916	0,738986946574006	0,188052866975656	0,999967435745313	0,999994473835665	0,999993589103115
3	49	1360	CTTCAGATTAATGGCAGTAACACATTTGTTAGCAGATAGATTGTATTAGATTCATCTTGA	A_52_P11351	AK048052	AK048052	gb|Mus musculus 16 days embryo head cDNA, RIKEN full-length enriched library, clone:C130032B16 product:unclassifiable, full insert sequence. [AK048052]	5,27408906657711	0,00955661238189442	-0,146186019039275	0,119493805570323	-0,0362488258508469	0,15574263142117	0,0953179497624058	0,0953179497624058	0,0953179497624058	0,0953179497624058	0,134799937291592	0,921037486827249	0,139239261291436	0,223015987720662	0,707341339999412	0,2602257624126	0,980178782805509	0,415785007852793	0,999967435745313	0,999994473835665	0,999993589103115
3	50	3047	AGGTCATTCCTGAGTGTTAATGTCTCCTCTCTGAGATAGAGTAGTTCTGACTGGCAGGAT	A_65_P08987	BC068261	BC068261	gb|Mus musculus cDNA clone IMAGE:30011828, partial cds. [BC068261]	5,31824328247788	0,0503361951981294	-0,024685539809135	-0,0302429526944401	-0,105264687701704	0,0750217350072644	0,0707613283867221	0,0707613283867221	0,0707613283867221	0,0707613283867221	0,100071630296039	0,484273802993677	0,730483858634191	0,673209170633656	0,150921920919866	0,461317873691022	0,790763160656758	0,896040666583803	0,999967435745313	0,999994473835665	0,999993589103115
3	55	275	TGCGCATGCTTAAAAATGCCGAGAGTAACGCTGAACTTAAGGGTTTAGATGTAGATTCTC	A_52_P350306	ENSMUST00000121305	ENSMUST00000121305	ens|predicted gene 11472 [Source:MGI Symbol;Acc:MGI:3650288] [ENSMUST00000121305]	13,355924771374	0,217549896711798	0,154013419421139	0,0790713484172141	0,0155348711265546	0,0635364772906595	0,310809115205326	0,310809115205326	0,310809115205326	0,310809115205326	0,439550466032553	0,491230282704208	0,625099415995634	0,801524302575723	0,960583651003164	0,886371297921159	0,795276922469281	0,842049052966556	0,999967435745313	0,999994473835665	0,999993589103115
3	59	0	CTCCCAAGCAGCTTTGAGACAGTATTAAAGTCAAGTATGGTCCCTGCCATCCTAATAGCA	A_30_P01028822	chr18:36470130-36489110_F	chr18:36470130-36489110_F	lincRNA:chr18:36470130-36489110 forward strand	5,74641046969464	0,0635006982757629	-0,0679718975987962	0,0212963012145684	-0,110176294659991	0,131472595874559	0,135872732806919	0,135872732806919	0,135872732806919	0,135872732806919	0,19215306149224	0,644800955767034	0,621813588138822	0,876868603837908	0,426042906610665	0,500924190732946	0,878414027421327	0,840124538883379	0,999967435745313	0,999994473835665	0,999993589103115
3	61	433	ATGTGGGCAAAGCTGGATCTGAAAAAGGCCTTGGTGACTGCCTGGTTAAGATCTACAAAT	A_52_P401311	ENSMUST00000165691	ENSMUST00000165691	ens|predicted pseudogene 5529 [Source:MGI Symbol;Acc:MGI:3646377] [ENSMUST00000165691]	10,4055215973331	-0,316475848085926	-0,343236103770453	-0,0630558288971859	-0,0898160845817131	0,0267602556845272	0,169846695698278	0,169846695698278	0,169846695698278	0,169846695698278	0,24019950058076	0,0757016851066927	0,0555160474013262	0,713969465297281	0,602186662374576	0,91229352009214	0,309462082974495	0,262690590392356	0,999967435745313	0,999994473835665	0,999993589103115
3	62	464	ATGGGAGGTTATACCTGATCTTTACTTCTACAGAGACCCAGAGGAGATTGAGAAGGTGGA	A_55_P2090698	ENSMUST00000120646	ENSMUST00000120646	ens|predicted gene 7722 [Source:MGI Symbol;Acc:MGI:3644420] [ENSMUST00000120646]	13,7663356483791	0,0314390427720621	-0,0792251304036036	0,0862224564323117	-0,0244417167433539	0,110664173175666	0,284984376962636	0,284984376962636	0,284984376962636	0,284984376962636	0,403028770965006	0,913147959054226	0,783586255720573	0,765048055387285	0,932421894587099	0,786176743277975	0,977846159099295	0,92055405470619	0,999967435745313	0,999994473835665	0,999993589103115
3	64	992	TTTATGATCCTTTTCTGGGTGAGGACTCGCTGAGTGCAACTCTTATCTCAAAGCACTGCT	A_55_P2139587	NAP092820-001	NAP092820-001	Unknown	8,15883545973078	-1,24137993481046	-1,85060405195725	-0,102044815130032	-0,711268932276822	0,609224117146791	0,761223889579443	0,761223889579443	0,761223889579443	0,761223889579443	1,07653314864565	0,11704512500252	0,0235726479010227	0,894567948812723	0,360162216527918	0,577128592939921	0,396081062214819	0,169519391645734	0,999967435745313	0,999994473835665	0,999993589103115
3	65	93	AACGCACAGCAAGTGGTGCTGGTGTGTGCCCGCGGCGAGCGCTTCCTGACCGGGTCTGCG	A_66_P117353	Amdhd1	NM_027908	ref|Mus musculus amidohydrolase domain containing 1 (Amdhd1), mRNA [NM_027908]	5,99337208234038	0,0820183308507696	-0,127481921156877	0,0740095948381203	-0,135490657169526	0,209500252007646	0,0930365077057636	0,0930365077057636	0,0930365077057636	0,0930365077057636	0,13157349099332	0,387453263556095	0,184310906622315	0,434751524949326	0,159302339836596	0,125463442031416	0,721935280381096	0,47873702341313	0,999967435745313	0,999994473835665	0,999993589103115
3	67	2295	AACATGTTTAAAGAGGCACAGCACCACAAAATCTGTCAGAGGAGTAGCCAGTCCCTTCTT	A_55_P2240688	AK156446	AK156446	gb|Mus musculus activated spleen cDNA, RIKEN full-length enriched library, clone:F830022C22 product:hypothetical protein, full insert sequence. [AK156446]	7,5153473010597	0,592467000474592	0,277399604176959	0,057454106946623	-0,25761328935101	0,315067396297633	0,116097385238711	0,116097385238711	0,116097385238711	0,116097385238711	0,164186496760639	3,99816179758307e-05	0,025793442369245	0,625547807549286	0,0370151902510054	0,0679352846655135	0,00231270719717572	0,177307931813523	0,999967435745313	0,999994473835665	0,999993589103115
3	68	2874	ATTCACAGATCTAGACCTAGTAATTAGGAAGTAGCTGCCCAGATGAACAAAGGGGCATGG	A_55_P2233296	Tmem260	NM_172600	ref|Mus musculus transmembrane protein 260 (Tmem260), mRNA [NM_172600]	6,60351436036983	-0,140296088953885	-0,137696069989099	0,0647099256258565	0,0673099445906429	-0,00260001896478634	0,098052505849494	0,098052505849494	0,098052505849494	0,098052505849494	0,138667183597022	0,166405497076154	0,174062201240158	0,51607341697595	0,499525167936304	0,985207974510854	0,478846677893662	0,466559159127846	0,999967435745313	0,999994473835665	0,999993589103115
3	69	1402	GTTGGCCCAAAGTCTTGTGTTTTGCACTAACCATGTATCTCTCACTTCATATTAAACAAT	A_66_P122227	Gm10790	NR_033545	ref|Mus musculus predicted gene 10790 (Gm10790), long non-coding RNA [NR_033545]	5,90717008315531	0,497785984057066	0,523335485754701	-0,0843194862580461	-0,0587699845604108	-0,0255495016976353	0,511044846330461	0,511044846330461	0,511044846330461	0,511044846330461	0,722726552661412	0,340523073687022	0,316840758800615	0,870441537869897	0,909479131164703	0,972115342243285	0,681026846627363	0,623625044585245	0,999967435745313	0,999994473835665	0,999993589103115
3	70	3663	AAACAGAGAGTTCTTCAATGACCTGGATTTGCTCATGGGACCTGTCACCCTGCACAGCAG	A_51_P388329	Aff3	NM_001290814	ref|Mus musculus AF4/FMR2 family, member 3 (Aff3), mRNA [NM_001290814]	5,5230888817649	0,130625788960839	0,123621507155202	-0,0214856984541294	-0,0284899802597662	0,00700428180563684	0,139101025092206	0,139101025092206	0,139101025092206	0,139101025092206	0,196718556225397	0,357799100068194	0,383682891720122	0,878641712075593	0,839582725894919	0,971915039703605	0,69716390998433	0,684263805743922	0,999967435745313	0,999994473835665	0,999993589103115
3	71	247	AAATGCTTTCCTTTTCTGGTATGTGCACTATCTCAATGAATCCCCTTGGCTACTCCTGCG	A_55_P2114903	ENSMUST00000103657	ENSMUST00000103657	ens|T cell receptor alpha variable 12-3 [Source:MGI Symbol;Acc:MGI:3648633] [ENSMUST00000103657]	5,21388037935089	0,0679989938170626	0,0233850502916377	0,0794975376633928	0,0348835941379679	0,0446139435254249	0,168105248020077	0,168105248020077	0,168105248020077	0,168105248020077	0,237736721656086	0,689713752990594	0,8906177098631	0,640898235078366	0,837502833879282	0,852846815622318	0,897799936299705	0,965586423138216	0,999967435745313	0,999994473835665	0,999993589103115
3	74	3498	TTGGGATTGAATCTAGGGTCTCATGCATGCTGGATAAATGCTCTACCACTGAGTGAAAGC	A_55_P2168023	Sema3g	NM_001025379	ref|Mus musculus sema domain, immunoglobulin domain (Ig), short basic domain, secreted, (semaphorin) 3G (Sema3g), mRNA [NM_001025379]	6,43157452869345	0,155294254718282	0,366834034723509	-0,129070163214473	0,082469616790755	-0,211539780005228	0,266893814482269	0,266893814482269	0,266893814482269	0,266893814482269	0,377444852154313	0,566524357544664	0,183015842564888	0,633404364005234	0,76020420236555	0,580783241257536	0,841553261263912	0,47746686078433	0,999967435745313	0,999994473835665	0,999993589103115
3	76	917	ATTGACAGAGGCATTCCCTACAGACGTGGCTACCTTCTTTATGGGCCCCCTGGTTGTGGA	A_66_P101017	Bcs1l	NM_025784	ref|Mus musculus BCS1-like (yeast) (Bcs1l), transcript variant 1, mRNA [NM_025784]	7,72407602263432	-0,477670597815677	-0,509794633361217	0,0172393078932593	-0,014884727652281	0,0321240355455403	0,181686305007617	0,181686305007617	0,181686305007617	0,181686305007617	0,256943236639227	0,0152551938747477	0,010241153384393	0,925257341953773	0,93544012135736	0,901629813627772	0,116839486839695	0,107254332650298	0,999967435745313	0,999994473835665	0,999993589103115
3	77	2590	ACAGAGTCATCTTCAGCTACATAATGAGTTCCAGACCTGCCTGGGCTATATTATGAGACT	A_55_P2259500	D130012P04Rik	AK083809	gb|Mus musculus 12 days embryo spinal ganglion cDNA, RIKEN full-length enriched library, clone:D130012P04 product:hypothetical protein, full insert sequence. [AK083809]	7,37383272610918	0,0377901677605808	0,0602436038939516	-0,0446898061773275	-0,0222363700439567	-0,0224534361333708	0,0912732586881418	0,0912732586881418	0,0912732586881418	0,0912732586881418	0,129079880318758	0,682822296268951	0,516020604881738	0,629201157412646	0,809758946857443	0,863481160357417	0,894978334975688	0,778797650594409	0,999967435745313	0,999994473835665	0,999993589103115
3	78	1550	TGGAAACTTTAGGAGAAGGCTATCTACATTTAGAAAGCATTCTTTGTCCAGTATGACTTA	A_51_P140017	Cysltr1	NM_021476	ref|Mus musculus cysteinyl leukotriene receptor 1 (Cysltr1), transcript variant 1, mRNA [NM_021476]	7,35862429054857	-0,550130289135709	-0,619831519819597	0,0811598362116408	0,0114586055277535	0,0697012306838873	0,27320531682457	0,27320531682457	0,27320531682457	0,27320531682457	0,386370664365746	0,0563271910923748	0,0333453699074903	0,769178178597124	0,96692034296526	0,858475168157545	0,260895896258131	0,20279065446153	0,999967435745313	0,999994473835665	0,999993589103115
3	79	184	TTCTGAACTATAAGCTTATTACTCCAGCCGTGGTCTCTGAGAGACTGAAGATTCGCGGTT	A_55_P1964464	ENSMUST00000119876	ENSMUST00000119876	ens|ribosomal protein S25, pseudogene 1 [Source:MGI Symbol;Acc:MGI:3642902] [ENSMUST00000119876]	14,2538878666966	0,132394993449159	0,0666379868036504	0,015348014547607	-0,0504089920979016	0,0657570066455087	0,1715613278274	0,1715613278274	0,1715613278274	0,1715613278274	0,242624356592245	0,448424807974599	0,701404343603276	0,929517834543207	0,771620974950997	0,78887649009057	0,768068952856182	0,881345118195277	0,999967435745313	0,999994473835665	0,999993589103115
3	82	185	AAATTCTGCCATCAGGAAGTGTGTCAGGGTGCAATTCATTAAGAACGGCAAGAAGCACAG	A_55_P2060415	ENSMUST00000077976	ENSMUST00000077976	ens|predicted gene 9701 [Source:MGI Symbol;Acc:MGI:3780108] [ENSMUST00000077976]	14,9056579008559	0,0992328482957934	0,0403236088652079	0,103515568011645	0,0446063285810592	0,0589092394305855	0,231235070499557	0,231235070499557	0,231235070499557	0,231235070499557	0,327015772796772	0,67195495248692	0,863144375277763	0,658733319820069	0,848787373136698	0,858675303982456	0,889912678436089	0,954113247449243	0,999967435745313	0,999994473835665	0,999993589103115
3	83	4214	CCAAGAAAGAGTATTTGTGTGTATGTGTGTGTATGAGTGCGTGCAAGAGGGTATATGTGT	A_55_P2018457	Hdac7	NM_001204276	ref|Mus musculus histone deacetylase 7 (Hdac7), transcript variant 2, mRNA [NM_001204276]	10,9041651213281	-0,0565646317411552	-0,119129256470279	0,16650007777052	0,103935453041396	0,0625646247291236	0,161386963163394	0,161386963163394	0,161386963163394	0,161386963163394	0,228235632095879	0,729274026506908	0,468149183263457	0,313329314342957	0,526164261113014	0,78652445466685	0,914768362079497	0,745211221317541	0,999967435745313	0,999994473835665	0,999993589103115
3	84	6269	CATGTTGATTTCCCCATGAAATTGGCAGCATGGTCCTGTAAAGAAATAGTTATTGAAAAA	A_55_P2819657	Atrnl1	NM_181415	ref|Mus musculus attractin like 1 (Atrnl1), mRNA [NM_181415]	9,59397451714871	-0,102706552263948	-0,0298849594283386	-0,0105139646709969	0,0623076281646124	-0,0728215928356093	0,127648213271805	0,127648213271805	0,127648213271805	0,127648213271805	0,18052183442168	0,429579273289627	0,817037510173343	0,935093184744407	0,630250978280951	0,690516411255465	0,754657622828168	0,935515208919185	0,999967435745313	0,999994473835665	0,999993589103115
3	86	1477	AAGTAATGCAGAACAGGGGGAAACAACGAAACCATTGGCTGAGACTGCACAACAGAACTT	A_51_P101065	Htr7	NM_008315	ref|Mus musculus 5-hydroxytryptamine (serotonin) receptor 7 (Htr7), mRNA [NM_008315]	5,12656943677828	-0,214525649938381	-0,273923571498747	-0,0065156064807006	-0,0659135280410661	0,0593979215603655	0,0878373072175394	0,0878373072175394	0,0878373072175394	0,0878373072175394	0,124220711149376	0,0230065524137028	0,00496700719396666	0,941532943986144	0,460890382580265	0,637207900209623	0,15264877809656	0,0700763090120406	0,999967435745313	0,999994473835665	0,999993589103115
3	89	487	ATGGTTATAATGCTGATCGGGAATAAGAGTGATCTAGAATCTCGAAGGGATGTGAAGAGA	A_52_P107936	Rab2b	NM_172601	ref|Mus musculus RAB2B, member RAS oncogene family (Rab2b), mRNA [NM_172601]	5,87340174757935	0,0615883463022584	-0,0643841149975275	0,0810887700548992	-0,0448836912448867	0,125972461299786	0,0798805675082113	0,0798805675082113	0,0798805675082113	0,0798805675082113	0,112968181940172	0,448831827388525	0,42878924335638	0,320981774793649	0,579823208631654	0,276726763008936	0,768362728777879	0,718575897493943	0,999967435745313	0,999994473835665	0,999993589103115
3	92	5901	GCTGCAGAAATCTTCAGGCCTAAAGCAAGCTGCTGTTGCTACTATTTGATGGGGAAATGA	A_51_P140597	Gbf1	NM_178930	ref|Mus musculus golgi-specific brefeldin A-resistance factor 1 (Gbf1), mRNA [NM_178930]	8,68669239778922	-0,34077721322878	-0,397927415128567	0,0206793579306428	-0,0364708439691448	0,0571502018997876	0,104425616864704	0,104425616864704	0,104425616864704	0,104425616864704	0,14768012362924	0,00352859833806229	0,000944038657888171	0,844823949794144	0,730191004506517	0,702450793786741	0,0456904926086341	0,0255643929728197	0,999967435745313	0,999994473835665	0,999993589103115
3	95	360	CAGGATTTCTGGAAAAAGTCTCGGAACACCCTAGTTCCACAGAGGCTGCTCTTTGAGGTG	A_52_P595561	Snx21	NM_133924	ref|Mus musculus sorting nexin family member 21 (Snx21), mRNA [NM_133924]	6,77560357686483	0,822810051034612	0,505193540740958	0,0318475457130845	-0,285768964580569	0,317616510293654	0,202017263194921	0,202017263194921	0,202017263194921	0,202017263194921	0,285695553443752	0,000497239982308329	0,0202559266261328	0,876159454687857	0,171064728246163	0,278148150589702	0,0123383352853371	0,155918492801723	0,999967435745313	0,999994473835665	0,999993589103115
3	97	5567	AAAGACAAAGAGTATTACGTCTGAGCACCCAGTCCAGGCACCCCACTGCCAGCTGCTCCT	A_55_P1954067	Nrxn2	NM_001205234	ref|Mus musculus neurexin II (Nrxn2), transcript variant 1, mRNA [NM_001205234]	6,66891222916934	0,458116162015775	0,234322307928467	0,0548548157162747	-0,168939038371033	0,223793854087307	0,103058923122889	0,103058923122889	0,103058923122889	0,103058923122889	0,145747326803956	0,000199544917013248	0,0330004482413933	0,599828224519577	0,11525627784695	0,138792231994064	0,00688937612212569	0,201561505313755	0,999967435745313	0,999994473835665	0,999993589103115
3	98	3498	ATGGCTTTCATCAGATTCTCAAGGCCTTAATGAGGTTAAAGGACCACGGTCCATAGTCAC	A_52_P243391	Sema4f	NM_011350	ref|Mus musculus sema domain, immunoglobulin domain (Ig), TM domain, and short cytoplasmic domain (Sema4f), transcript variant 1, mRNA [NM_011350]	5,84797638821017	0,227720873520108	0,213576474411409	0,124721431925754	0,110577032817056	0,014144399108698	0,390550649358643	0,390550649358643	0,390550649358643	0,390550649358643	0,552322025116611	0,56571804671983	0,589929770281097	0,752448304098034	0,779699511912632	0,979798019241826	0,841224034806705	0,821844280810507	0,999967435745313	0,999994473835665	0,999993589103115
3	100	2118	TCTAAACATGTTTCATGTTGGGCAGGTCCAACTATTTTTCCTTGGAGAGATGATAAAATT	A_55_P2733222	Il15	AK085441	gb|Mus musculus 0 day neonate kidney cDNA, RIKEN full-length enriched library, clone:D630025K20 product:interleukin 15, full insert sequence. [AK085441]	7,77715959749389	0,163355183213817	0,0419602049346217	0,117049465935365	-0,00434551234383029	0,121394978279195	0,125342404004179	0,125342404004179	0,125342404004179	0,125342404004179	0,177260927683157	0,205836446945545	0,740944753282299	0,360433492956126	0,972653391285537	0,500534029281816	0,533924771520624	0,901836344241667	0,999967435745313	0,999994473835665	0,999993589103115
3	106	3095	CCCTGAGAGCTGTGCTATTCTGAAATGTTAGAATGTATCTAATAACAATAAATCCACAAG	A_55_P2491978	Adam33	NM_033615	ref|Mus musculus a disintegrin and metallopeptidase domain 33 (Adam33), transcript variant 1, mRNA [NM_033615]	8,99059430176813	0,118758545969925	0,00634579239251032	9,2544591012711e-07	-0,112411828131505	0,112412753577415	0,203797729005353	0,203797729005353	0,203797729005353	0,203797729005353	0,288213512340207	0,565948840679978	0,975437950411521	0,999996417360429	0,586741899228329	0,70022894613605	0,841285050760922	0,993084658095404	0,999999999999958	0,999994473835665	0,999993589103115
3	107	401	GAACAGTTTCTACAGCAGGAGCTGCTCATCAATATCACAGAGCACGAGCTAGTCCCTGAG	A_52_P362033	Polr2e	NM_025554	ref|Mus musculus polymerase (RNA) II (DNA directed) polypeptide E (Polr2e), mRNA [NM_025554]	9,15103997956983	-0,0197438092429145	-0,182836720127398	0,0158518520118669	-0,147241058872616	0,163092910884483	0,0844338623163057	0,0844338623163057	0,0844338623163057	0,0844338623163057	0,119407513211262	0,817253815831509	0,0413638216104789	0,852783540765454	0,0950152742797672	0,185663550011932	0,946555092454121	0,225652820891427	0,999967435745313	0,999994473835665	0,999993589103115
3	108	1847	CTTCGCTTACAGTCTGAGACATCAGTCTAAAATTTCTATACTTGTGGCTTTATGAAAAAC	A_55_P1974587	Vangl1	NM_177545	ref|Mus musculus vang-like 1 (van gogh, Drosophila) (Vangl1), mRNA [NM_177545]	6,53285376380403	-0,189450728170412	-0,557320511136123	0,174801593628972	-0,193068189336739	0,367869782965711	0,254106876258587	0,254106876258587	0,254106876258587	0,254106876258587	0,359361390697156	0,463756884553171	0,0390486925693795	0,498636789673761	0,45537210195137	0,317013348241039	0,778406510867598	0,219294514268354	0,999967435745313	0,999994473835665	0,999993589103115
3	109	0	AAATGTGTGTGACAATCTTTCACTAAAGCACCTGGGACTTAGCCAAGCGGAGCTTAGTCT	A_30_P01025007	chr9:55786058-55797810_F	chr9:55786058-55797810_F	lincRNA:chr9:55786058-55797810 forward strand	5,14827262342736	-0,0347258284343219	-0,0544473346866949	-0,0220972222057005	-0,0418187284580736	0,019721506252373	0,0821494326109701	0,0821494326109701	0,0821494326109701	0,0821494326109701	0,116176841739689	0,676568995346969	0,514291475916285	0,790422705247875	0,615734529009128	0,866740740751974	0,892497740000193	0,777416025407385	0,999967435745313	0,999994473835665	0,999993589103115
3	110	3063	CCTCTTCTGGTGTGCCTGAAGACAGCTAGAGTGTACTTATGTATATTAATAAATAAATCT	A_55_P2159740	Mfsd2b	NM_001033488	ref|Mus musculus major facilitator superfamily domain containing 2B (Mfsd2b), mRNA [NM_001033488]	15,5129666619984	-0,00555345581511446	0,0264013333853992	0,0303307210691486	0,0622855102696622	-0,0319547892005136	0,106178306173662	0,106178306173662	0,106178306173662	0,106178306173662	0,150158800620596	0,95875492818913	0,80591647669229	0,777787978290217	0,563381721642267	0,833419619354482	0,989287274568763	0,931077770539093	0,999967435745313	0,999994473835665	0,999993589103115
3	111	3387	TTCGTGAGACCATGCAGGAGGAGGCATAGCTCCATTGCAGGTGGAAGTCTCTCTCTCTAA	A_55_P2119917	Ikzf4	NM_011772	ref|Mus musculus IKAROS family zinc finger 4 (Ikzf4), mRNA [NM_011772]	6,8096078718293	-0,036795532272202	-0,0714712401509843	-0,0520152873588957	-0,086690995237678	0,0346757078787823	0,394961504171863	0,394961504171863	0,394961504171863	0,394961504171863	0,558559915815126	0,92661020161814	0,85804269780613	0,896410058532188	0,828272054126498	0,951054186058044	0,982147636024526	0,952388881449627	0,999967435745313	0,999994473835665	0,999993589103115
3	114	0	GAGACTCGGTTGGACGACATAAACACTCAGCCAATGCTGTGGGGCCATTTCCTCTGCATG	A_30_P01029670	chr7:67047536-67050290_F	chr7:67047536-67050290_F	lincRNA:chr7:67047536-67050290 forward strand	5,25383020159884	0,0128638926190723	0,0640610339124219	-0,0304692829280784	0,0207278583652712	-0,0511971412933496	0,0846126767071012	0,0846126767071012	0,0846126767071012	0,0846126767071012	0,119660394947873	0,880534268055048	0,45694481821775	0,722173122903567	0,808727062538868	0,672879271234144	0,968054445405726	0,7377395520848	0,999967435745313	0,999994473835665	0,999993589103115
3	115	493	GGAAACGCTAGTGTGGTAGAGCAGAGTTGGAAATAAAGCTCTATCTTTAACTCTAAAAAA	A_55_P2059556	LOC102641064	XM_011251191	ref|PREDICTED: Mus musculus 60S ribosomal protein L24-like (LOC102641064), mRNA [XM_011251191]	14,530677514422	0,043765776823161	-0,00324892740058935	0,0383025053702664	-0,00871219885348395	0,0470147042237503	0,0848271836910717	0,0848271836910717	0,0848271836910717	0,0848271836910717	0,119963753633827	0,610996301596108	0,969790368510985	0,655983415296061	0,919118919864287	0,698863079886516	0,863342751566356	0,991489754729254	0,999967435745313	0,999994473835665	0,999993589103115
3	117	109	AGAAACATCATTACAGGCCCAGTACTGTGGTACTCCGTGAAATCAGACGCTATCGGAAAT	A_55_P1954400	NAP113365-1	NAP113365-1	Unknown	9,78774171536839	-0,212829786017716	-0,100196610295422	-0,100176295109623	0,012456880612671	-0,112633175722294	0,144107960278618	0,144107960278618	0,144107960278618	0,144107960278618	0,203799431871944	0,153753426567652	0,494088177111938	0,494174809533864	0,931890468777107	0,586013499740487	0,459761835291491	0,763606558161917	0,999967435745313	0,999994473835665	0,999993589103115
3	118	1271	TTCTGAAGACTAGCTGTTGATAATGAGAATTAATTAGCCAAGCCTTCACTCCTTGTTCTG	A_51_P320539	Otulin	NM_001013792	ref|Mus musculus OTU deubiquitinase with linear linkage specificity (Otulin), mRNA [NM_001013792]	9,65994998417439	0,133242103265662	0,0941310824461414	0,00094565071089292	-0,0381653701086275	0,0391110208195204	0,166492995109999	0,166492995109999	0,166492995109999	0,166492995109999	0,235456651724678	0,432025309367816	0,577487717057999	0,995518908982032	0,820787845051359	0,869576067955702	0,756639352809024	0,816143473240337	0,999967435745313	0,999994473835665	0,999993589103115
3	119	2121	GCACATCAGAATTAGCTTTGAACATTGTGCTCAAATGTAAACAATGACCTCCTCAATTTT	A_55_P2735390	Scn7a	AK142964	gb|Mus musculus 0 day neonate lung cDNA, RIKEN full-length enriched library, clone:E030020L17 product:sodium channel, voltage-gated, type VI, alpha polypeptide, full insert sequence. [AK142964]	6,16340973566469	0,204682139574413	-0,0379398958700632	0,162806143229027	-0,079815892215449	0,242622035444476	0,217508794685376	0,217508794685376	0,217508794685376	0,217508794685376	0,307603887379483	0,356816912732049	0,863108943468012	0,462012793021804	0,717127083212569	0,438600978703214	0,696238881269751	0,954113247449243	0,999967435745313	0,999994473835665	0,999993589103115
3	122	1352	GTGAGTTCACTGAAGAAGTCTGGGGAGCTGTGGCTGGATGCTTACCTCCATAAATGAAGC	A_51_P364609	Fads2	NM_019699	ref|Mus musculus fatty acid desaturase 2 (Fads2), mRNA [NM_019699]	7,10630653513379	-0,546316990016758	-0,219669162864472	-0,244934263423827	0,0817135637284592	-0,326647827152287	0,283101131614248	0,283101131614248	0,283101131614248	0,283101131614248	0,400365459852041	0,0665122141462202	0,445972663634467	0,396191032667142	0,775536616768879	0,423239447430699	0,287819901416407	0,730602824508712	0,999967435745313	0,999994473835665	0,999993589103115
3	123	176	ACTTCATCCTGAAGCGCCCTGGTCATTGGCATCTTGTCCATGCAAATGCTGGACCAAACA	A_52_P498743	ENSMUST00000119956	ENSMUST00000119956	ens|predicted gene 11573 [Source:MGI Symbol;Acc:MGI:3649590] [ENSMUST00000119956]	10,2601871810985	-0,202422256293856	-0,0974470081523826	-0,0544379319073478	0,0505373162341254	-0,104975248141473	0,0962544887834623	0,0962544887834623	0,0962544887834623	0,0962544887834623	0,136124403476861	0,0470212649825388	0,322258714304742	0,577362805213537	0,604760462493632	0,44873541799402	0,235698283446946	0,62863770823151	0,999967435745313	0,999994473835665	0,999993589103115
3	125	4245	TAATGAAGAGCCTGATAAATGGTATCAGTGGATAGTTTTACCTCAAGGGGTGGCAAACAG	A_55_P2264762	4933407K13Rik	AK163097	gb|Mus musculus adult male aorta and vein cDNA, RIKEN full-length enriched library, clone:A530069H21 product:unclassifiable, full insert sequence. [AK163097]	5,39243880366475	0,394510089496893	0,139192738042845	0,0974653921377637	-0,157851959316284	0,255317351454048	0,0859668394343112	0,0859668394343112	0,0859668394343112	0,0859668394343112	0,121575470242353	0,000140206118482212	0,119535396984814	0,268991390478507	0,0797570286731172	0,047301807780358	0,00544243442315166	0,382775794773497	0,999967435745313	0,999994473835665	0,999993589103115
3	128	1975	AGTGCTGGATTACCCGTGCTGCACCATCCAGGATTTGCCAGAGCTTACTACCGAGAGTCT	A_55_P1994688	Strip2	NM_001037740	ref|Mus musculus striatin interacting protein 2 (Strip2), transcript variant 2, mRNA [NM_001037740]	5,10507168424414	0,0473276943579837	0,2115071278005	-0,0548910891110701	0,109288344331446	-0,164179433442516	0,0939208715658619	0,0939208715658619	0,0939208715658619	0,0939208715658619	0,132824170358344	0,619288266732918	0,0345422106593911	0,564816674330207	0,256930912186206	0,229352424135509	0,866711989506995	0,206358094344529	0,999967435745313	0,999994473835665	0,999993589103115
3	129	1944	CCATCAAAATCCAGCCTGTGAATGTTTTCAGTACTTAAGAAGTGATTTCGAATCAATACA	A_65_P06678	Msmo1	ENSMUST00000135943	ens|methylsterol monoxygenase 1 [Source:MGI Symbol;Acc:MGI:1913484] [ENSMUST00000135943]	5,53664349853826	-0,363021328965474	-0,433339312540028	-0,0472311998548909	-0,117549183429444	0,0703179835745535	0,156253601233573	0,156253601233573	0,156253601233573	0,156253601233573	0,220975962034156	0,0297095951977666	0,0110289974248933	0,76525777814285	0,459774455135259	0,753295403393316	0,178118902545218	0,111461467680079	0,999967435745313	0,999994473835665	0,999993589103115
3	131	879	CTACGAGAGATTGTGATCGGTGTCCTTCATCAGTTGAAAAACCAACTCTACTGATTGCCC	A_51_P261443	Mlx	NM_011550	ref|Mus musculus MAX-like protein X (Mlx), transcript variant 3, mRNA [NM_011550]	8,48265619035888	-1,01697391449745	-1,04637586097841	-0,158006773500235	-0,187408719981191	0,0294019464809558	0,223981475793441	0,223981475793441	0,223981475793441	0,223981475793441	0,316757640787426	0,000157969349678991	0,00011451810102505	0,487869111985815	0,411668545268452	0,926877817927407	0,00592343092818618	0,00713917172202982	0,999967435745313	0,999994473835665	0,999993589103115
3	132	2194	TGCCTTCCGGGCTGGCCTACCCCGGGACCTAACCTTCAACCTGCGCCAAGGTTCTGAAAA	A_66_P112714	Kcnh4	NM_001081194	ref|Mus musculus potassium voltage-gated channel, subfamily H (eag-related), member 4 (Kcnh4), mRNA [NM_001081194]	7,92599430317709	-0,0828266294919766	-0,143067780645153	-0,0301339558658995	-0,0903751070190761	0,0602411511531775	0,292656799221079	0,292656799221079	0,292656799221079	0,292656799221079	0,413879214579149	0,779786410994978	0,629736157421135	0,918913663738855	0,760345832960451	0,885588058389739	0,933044018923973	0,84474243881215	0,999967435745313	0,999994473835665	0,999993589103115
3	134	544	AAAGAGATCCATCTGTGGTTTAAGCCCGAAGAACTGATCGACTACAAGTCTTGTGCCCAT	A_55_P2016959	Nme2	NM_001077529	ref|Mus musculus NME/NM23 nucleoside diphosphate kinase 2 (Nme2), transcript variant 2, mRNA [NM_001077529]	14,1020822004517	-0,235218871488808	-0,286998384559546	0,0190665075522158	-0,0327130055185219	0,0517795130707377	0,128645510237634	0,128645510237634	0,128645510237634	0,128645510237634	0,181932225316469	0,0809536140237835	0,0360999825838207	0,883515164020686	0,801613460754972	0,778581652371481	0,322595899519232	0,211165394810237	0,999967435745313	0,999994473835665	0,999993589103115
3	136	587	AGGGCTAGGTCAGTGCTGTACTACTGCCCTGTATCCTCAGCTACATTAAAATATACCTGT	A_55_P2884896	Vps33a	ENSMUST00000200325	ens|vacuolar protein sorting 33A (yeast) [Source:MGI Symbol;Acc:MGI:1924823] [ENSMUST00000200325]	7,01283565590701	-0,350847141565437	-0,289847011822697	-0,100064649946094	-0,0390645202033539	-0,0610001297427401	0,130130147307279	0,130130147307279	0,130130147307279	0,130130147307279	0,184031819195563	0,0131296275395426	0,0363698380693991	0,450021481316678	0,766820656412767	0,743401629300502	0,106183568125776	0,211879147023034	0,999967435745313	0,999994473835665	0,999993589103115
3	138	4088	CAGGTGATCTGAGCTCTTCTATCTATTTTTGTGTGCACTAATTCTTTCTCATTACATGTA	A_51_P272323	Mlph	NM_053015	ref|Mus musculus melanophilin (Mlph), mRNA [NM_053015]	5,31858073840734	0,215275466087916	0,295198747360414	0,0177775079153131	0,0977007891878108	-0,0799232812724977	0,104429622873106	0,104429622873106	0,104429622873106	0,104429622873106	0,147685788980654	0,0511610356957824	0,00976523602321866	0,866367602148715	0,359562191940609	0,593778809737131	0,246767209236341	0,104793689554446	0,999967435745313	0,999994473835665	0,999993589103115
3	139	384	AAGGCTCTCTCCATTCCCATCATGTGTGAGGTGATGCCCACAATCAATGAGGGGGACCCC	A_55_P2016924	Ppfia4	NM_001144855	ref|Mus musculus protein tyrosine phosphatase, receptor type, f polypeptide (PTPRF), interacting protein (liprin), alpha 4 (Ppfia4), mRNA [NM_001144855]	5,38202627048283	-0,114627770579077	-0,208876308951961	0,0306722763728615	-0,0635762620000229	0,0942485383728844	0,0940926064253151	0,0940926064253151	0,0940926064253151	0,0940926064253151	0,133067040125714	0,235919368614409	0,0369410949408503	0,747492369136131	0,506222884093501	0,486142666627647	0,570726145541384	0,21335092269178	0,999967435745313	0,999994473835665	0,999993589103115
3	140	349	TGTCATGGTGAGATCATTATGGACCAATTAGAAGAGACAAAATTAAAATTCAGATGCTGC	A_52_P40257	Cd59a	NM_007652	ref|Mus musculus CD59a antigen (Cd59a), transcript variant 2, mRNA [NM_007652]	8,62209158296802	-0,0330818608419392	0,376168203480608	0,0077930105213202	0,417043074843868	-0,409250064322547	0,40132214424621	0,40132214424621	0,40132214424621	0,40132214424621	0,567555219273641	0,935041719748845	0,358678050382657	0,984680837080292	0,30990980744602	0,478388139270281	0,984440409695857	0,662119798184292	0,999967435745313	0,999994473835665	0,999993589103115
3	141	2057	TTACTGGGAGAAGTCAGCTTGCTCATAGTACCAGACCATCGGCATAGGAATAAAGTGCAT	A_55_P2141860	Aen	NM_026531	ref|Mus musculus apoptosis enhancing nuclease (Aen), transcript variant 1, mRNA [NM_026531]	10,6375344786328	-0,147369583319406	-0,333958363142237	0,0924853922567674	-0,0941033875660633	0,186588779822831	0,156323421894281	0,156323421894281	0,156323421894281	0,156323421894281	0,221074703359463	0,35596903146714	0,0439198874938876	0,560075977095457	0,55328677136178	0,407667540111784	0,695553593850855	0,232321622347461	0,999967435745313	0,999994473835665	0,999993589103115
3	146	2758	AGAAACCGGGCTGCCATGTTGTTGATGGGTAGCATGGGAGTAAGTTGGTGACATATTGTT	A_66_P120995	Htr2a	NM_172812	ref|Mus musculus 5-hydroxytryptamine (serotonin) receptor 2A (Htr2a), mRNA [NM_172812]	5,27073218316917	-0,267866715855991	-0,617501959929841	0,206201868369707	-0,143433375704143	0,34963524407385	0,295681956608794	0,295681956608794	0,295681956608794	0,295681956608794	0,418157433185169	0,374700864203808	0,0484394796628806	0,492805596842396	0,632362194543053	0,411989051006186	0,711698084258384	0,244233058621446	0,999967435745313	0,999994473835665	0,999993589103115
3	147	362	TTTAGCAGGAATGTTTAGAGATTTCTTTTCTGCTCTGGGTCTGTTCCTGTCTGGCTCCCA	A_55_P2714812	Wdr62	ENSMUST00000152234	ens|WD repeat domain 62 [Source:MGI Symbol;Acc:MGI:1923696] [ENSMUST00000152234]	5,79799408223737	-0,147218042394605	-0,203933448923838	-0,0335580565378812	-0,0902734630671143	0,056715406529233	0,0972083453636217	0,0972083453636217	0,0972083453636217	0,0972083453636217	0,137473360389082	0,144017182658337	0,0475116745290666	0,733179850449021	0,36305272119495	0,683888935661212	0,443338758706146	0,241698504851237	0,999967435745313	0,999994473835665	0,999993589103115
3	148	42	TCGGAGCCCCGGACATGTCGCGATTGAGGAGATACGAGGTGGCGCTGGAAGCGGAGGAGG	A_55_P2070576	Ccl27a	NM_001048179	ref|Mus musculus chemokine (C-C motif) ligand 27A (Ccl27a), transcript variant 1, mRNA [NM_001048179]	6,39528411463188	0,157436706116438	-0,125116039143994	0,0837765289923853	-0,198776216268047	0,282552745260432	0,186603133370808	0,186603133370808	0,186603133370808	0,186603133370808	0,263896681994312	0,407836972510378	0,509458925386097	0,657815283026878	0,298217755909492	0,295808932100527	0,73835441636884	0,774312366123109	0,999967435745313	0,999994473835665	0,999993589103115
3	149	527	ATGGTTCTTTCGTGTCTCGTCTGCCCTGTATGTTCCTTTTCCTGTAACTCCCCAAGAAGT	A_55_P2081483	Atp5g2	NM_026468	ref|Mus musculus ATP synthase, H+ transporting, mitochondrial F0 complex, subunit C2 (subunit 9) (Atp5g2), mRNA [NM_026468]	13,7843960910327	0,254859387278414	0,186163272306899	-0,0446298581566431	-0,113325973128157	0,0686961149715142	0,115644064571749	0,115644064571749	0,115644064571749	0,115644064571749	0,163545404525317	0,0381997307909013	0,121570381780288	0,70322602943109	0,33766688477384	0,67849121704051	0,208552916750263	0,386068843589008	0,999967435745313	0,999994473835665	0,999993589103115
3	151	979	AAGGACATGTTTGTAAGTAACTAGGAACTCCTGAGCCCTGGTGAGTGGTCTTAGAACAGT	A_51_P127297	Hsd11b1	NM_008288	ref|Mus musculus hydroxysteroid 11-beta dehydrogenase 1 (Hsd11b1), transcript variant 1, mRNA [NM_008288]	12,8881240354756	-0,122484417580091	0,0880109844444039	-0,740201523950367	-0,529706121925871	-0,210495402024495	0,410455019010292	0,410455019010292	0,410455019010292	0,410455019010292	0,580471054628461	0,76816426413936	0,832174421723381	0,0849196112755058	0,21014394115824	0,720311637779246	0,929488656388796	0,941171900822905	0,999967435745313	0,999994473835665	0,999993589103115
3	152	1180	CAACTCGTGGGACACAAAATCAGCTACGTTGCGAGCTCTGTGATGTGTCTTGTACAGGAG	A_52_P213318	Zfr	NM_011767	ref|Mus musculus zinc finger RNA binding protein (Zfr), mRNA [NM_011767]	7,89575548277922	-0,0843379158246629	-0,177665330541815	-0,00515503060146738	-0,0984824453186199	0,0933274147171526	0,0950698036170187	0,0950698036170187	0,0950698036170187	0,0950698036170187	0,134449005647335	0,384525909987392	0,0749032752288462	0,957241966931283	0,311402394877505	0,494789745066404	0,719520429225493	0,303835304721078	0,999967435745313	0,999994473835665	0,999993589103115
3	153	505	AGCAGACACTCAAAAAGGATTGGTACAGCATTCTGGGTGCAGACCCATCTGCAAATATGT	A_52_P42946	Dnajc24	NM_026992	ref|Mus musculus DnaJ (Hsp40) homolog, subfamily C, member 24 (Dnajc24), transcript variant 1, mRNA [NM_026992]	7,92426063300497	-0,286386402890889	-0,252618918498372	-0,0188074567962957	0,0149600275962207	-0,0337674843925164	0,0920796129825336	0,0920796129825336	0,0920796129825336	0,0920796129825336	0,130220237497965	0,00506506267297903	0,0117998670782836	0,840017234766304	0,872406649067183	0,797784885925538	0,0569941977613709	0,115944948442561	0,999967435745313	0,999994473835665	0,999993589103115
3	155	486	AACTGAAATCTGCACAATTGCCGTCAACAAGCAAGGCTCACACCAGAAAGAGTGTGGCTG	A_66_P139949	Trip12	NM_133975	ref|Mus musculus thyroid hormone receptor interactor 12 (Trip12), mRNA [NM_133975]	8,22242254670325	-0,00704863521651866	-0,0762965595831755	0,0691200164701957	-0,00012790789646111	0,0692479243666568	0,0963243165731607	0,0963243165731607	0,0963243165731607	0,0963243165731607	0,136223154884083	0,942321275056886	0,43669596727767	0,480501460773032	0,998952358472445	0,616227679798607	0,986319906548434	0,724668578299754	0,999967435745313	0,999994473835665	0,999993589103115
3	157	332	AAGCCAGCGATGATTTTAGTTCTGAACTGGATGAAGAATACCTAATTGAACTGGAAAAAA	A_55_P2796441	Ttc1	NM_133795	ref|Mus musculus tetratricopeptide repeat domain 1 (Ttc1), mRNA [NM_133795]	8,62722747261377	0,146510992946522	-0,0545914289662655	-0,0135668378822764	-0,214669259795064	0,201102421912788	0,133850608894825	0,133850608894825	0,133850608894825	0,133850608894825	0,189293346430959	0,285431403915432	0,687287618715153	0,920176042560288	0,122891085786659	0,299480831223489	0,627103423220118	0,875264686681101	0,999967435745313	0,999994473835665	0,999993589103115
3	158	406	ACAATTTTAAAAAGCTGCTCACCAAAGGTACTCATTTTGGCACCAACAAAGGAATTTGCA	A_52_P498702	ENSMUST00000121247	ENSMUST00000121247	ens|predicted gene 14980 [Source:MGI Symbol;Acc:MGI:3646514] [ENSMUST00000121247]	5,34170161268846	0,0459037860750602	0,0321779704050167	-0,00281539404952991	-0,0165412097195734	0,0137258156700435	0,114719380237003	0,114719380237003	0,114719380237003	0,114719380237003	0,162237703398205	0,692877577479192	0,781696474368315	0,980639870497731	0,886652491882214	0,933335183726157	0,899425550781888	0,920055169534884	0,999967435745313	0,999994473835665	0,999993589103115
3	161	1652	CCATCTCTACCTGGAAGACCTACCAGCTTGTCTACTTCCTAGATAAGATCTTGCAGAAGT	A_66_P114386	Rnpep	NM_145417	ref|Mus musculus arginyl aminopeptidase (aminopeptidase B) (Rnpep), transcript variant 1, mRNA [NM_145417]	8,62104787108959	-0,564332816703153	-0,393709799598158	-0,100320820987076	0,07030219611792	-0,170623017104996	0,145369112861673	0,145369112861673	0,145369112861673	0,145369112861673	0,205582970959123	0,000793105252406321	0,0127735452053181	0,49727565418981	0,633397050121307	0,415403972366248	0,0169604356552467	0,120864842999972	0,999967435745313	0,999994473835665	0,999993589103115
3	162	3404	CGCATGTTGGAACTCGTCACACTTATACAATGGGACTGAACTCGATTCGTGTAAAATACA	A_52_P194316	Atp13a3	NM_001128094	ref|Mus musculus ATPase type 13A3 (Atp13a3), transcript variant 2, mRNA [NM_001128094]	8,05419880655805	0,102044087520915	0,089064897904418	0,0524497299561739	0,0394705403396767	0,0129791896164972	0,100211282590766	0,100211282590766	0,100211282590766	0,100211282590766	0,141720154942664	0,319509287777548	0,383654639770146	0,605887108579957	0,697432055198081	0,927850493012402	0,661145126216157	0,684263805743922	0,999967435745313	0,999994473835665	0,999993589103115
4	2	907	TGGGGTGTCATCTTCCTCTGCAGCCCTTTCCTAGCTTTGAATAGCTAAGAGTGTTATACA	A_51_P214715	Atp6v1e2	NM_029121	ref|Mus musculus ATPase, H+ transporting, lysosomal V1 subunit E2 (Atp6v1e2), mRNA [NM_029121]	5,09261086280991	0,133771675057454	0,00955425505357699	0,0655114697864567	-0,0587059502174201	0,124217420003877	0,0847571769428735	0,0847571769428735	0,0847571769428735	0,0847571769428735	0,119864749141068	0,128641312223184	0,911261599657159	0,44771437872203	0,495719133315711	0,311212155080851	0,417048254133683	0,973884700843366	0,999967435745313	0,999994473835665	0,999993589103115
4	3	442	CCAAGAGCTCCTGAGCCCCACACCCCGGAAGCAATAAAGAGTCCACTGACTTCCAAAAAA	A_55_P2044109	Rpl28	BC024395	gb|Mus musculus ribosomal protein L28, mRNA (cDNA clone MGC:36185 IMAGE:4981342), complete cds. [BC024395]	14,6839601088048	0,0474861637458925	-0,0531658542839413	0,0867936666288109	-0,0138583514010229	0,100652018029834	0,136690274473426	0,136690274473426	0,136690274473426	0,136690274473426	0,19330924000482	0,731562746653309	0,701017494043393	0,531940516445704	0,920154855489836	0,60774485130307	0,915718596461811	0,881172821677928	0,999967435745313	0,999994473835665	0,999993589103115
4	6	3684	TTCCTCCCGTGTCTTTGATTTATCCTGCCACAGTACATACCAGAGCTTCTCTGGTGAAGG	A_66_P105965	Drp2	NM_010078	ref|Mus musculus dystrophin related protein 2 (Drp2), mRNA [NM_010078]	6,32599914910521	0,242859663172657	0,325959591227303	-0,0519359883280801	0,0311639397265653	-0,0830999280546454	0,239066993830751	0,239066993830751	0,239066993830751	0,239066993830751	0,338091784991213	0,320637298745523	0,186402954382981	0,830001846065411	0,897458282564816	0,808101972904051	0,662460018588093	0,481424992343983	0,999967435745313	0,999994473835665	0,999993589103115
4	7	1079	GTCTGTTTTTAGATTCTTGAAGAATTAGTCTGTTCAAGACATTGTGTTTAAAGCTGGGAG	A_51_P461452	Ube2r2	NM_026275	ref|Mus musculus ubiquitin-conjugating enzyme E2R 2 (Ube2r2), mRNA [NM_026275]	11,2939083118586	0,164520901949839	0,0472674839475573	0,10708992146567	-0,0101634965366113	0,117253418002282	0,116480150947978	0,116480150947978	0,116480150947978	0,116480150947978	0,164727809217896	0,171685970327231	0,68877493579751	0,367776590617149	0,931250887048493	0,484000959361597	0,486348108029622	0,875889188721567	0,999967435745313	0,999994473835665	0,999993589103115
4	11	3641	GCCAGTGGTTTCACACAAATTCCCTTGTATTTATTTGTTGATTAAATCAAGTGAGAAAGG	A_66_P139250	Kctd3	NM_172650	ref|Mus musculus potassium channel tetramerisation domain containing 3 (Kctd3), mRNA [NM_172650]	9,01017448664548	-0,0690892331439823	0,0139607953642837	0,0258058609316922	0,108855889439958	-0,083050028508266	0,167515176225772	0,167515176225772	0,167515176225772	0,167515176225772	0,236902234121806	0,683975548058699	0,934327683105286	0,87896136296211	0,52247132407487	0,72921781264198	0,895446616698249	0,981541070771174	0,999967435745313	0,999994473835665	0,999993589103115
4	12	2163	ACCCCAAGATTCTATTCTTGCCATATTATCACGTATTCCTTAGATAAAATTCTGGGTAGT	A_52_P138822	B3gnt2	NM_016888	ref|Mus musculus UDP-GlcNAc:betaGal beta-1,3-N-acetylglucosaminyltransferase 2 (B3gnt2), transcript variant 1, mRNA [NM_016888]	7,87903789762249	-0,118205834371399	-0,087194478771714	-0,00462041865915452	0,0263909369405306	-0,0310113555996852	0,301814386573187	0,301814386573187	0,301814386573187	0,301814386573187	0,426829998811117	0,699050132540199	0,775337468721233	0,987922554606877	0,931104905522743	0,942731196420759	0,902451517789819	0,91759213646265	0,999967435745313	0,999994473835665	0,999993589103115
4	14	2325	GACTCAGCTTTGAAAGTTTATGGCAGATTTGATCTGTTGTCTGATGCCCCCAGCTGCTCC	A_66_P101975	Otos	ENSMUST00000159803	ens|otospiralin [Source:MGI Symbol;Acc:MGI:2672814] [ENSMUST00000159803]	5,22933041166698	-0,0725259557625897	-0,063248686443977	0,0427966744121386	0,0520739437307514	-0,00927726931861272	0,0928299515019929	0,0928299515019929	0,0928299515019929	0,0928299515019929	0,131281376408555	0,442891173772409	0,502702483613465	0,649267069714738	0,580442488800038	0,944295424201868	0,764251519295747	0,770076134768188	0,999967435745313	0,999994473835665	0,999993589103115
4	15	1050	CACAACACATCTTACCCGAGAGTTGATCCAGTCGTAATTATGCAGGTCATCCATCCAGAT	A_52_P619219	Nudt12	NM_026497	ref|Mus musculus nudix (nucleoside diphosphate linked moiety X)-type motif 12 (Nudt12), mRNA [NM_026497]	6,00843308796207	0,0926607144448708	0,308537226355219	-0,170270038430549	0,0456064734797996	-0,215876511910349	0,275081483175051	0,275081483175051	0,275081483175051	0,275081483175051	0,389023964263863	0,73939471948124	0,274008518365944	0,542229031538267	0,86982065086581	0,584498524924217	0,918484163946332	0,580963259857128	0,999967435745313	0,999994473835665	0,999993589103115
4	16	784	TCAGATCTGTTGCAATCATGTTCCAGAACTCAGTCTATATCACTTTCCTTCCCAAATGGA	A_51_P112817	Cyp27a1	NM_024264	ref|Mus musculus cytochrome P450, family 27, subfamily a, polypeptide 1 (Cyp27a1), mRNA [NM_024264]	6,61069065988265	0,518495511948567	0,483921188892083	-0,0120189446904222	-0,0465932677469061	0,0345743230564839	0,273000778044274	0,273000778044274	0,273000778044274	0,273000778044274	0,38608140284862	0,0706024554892499	0,0900179236270063	0,965277796265551	0,86602842155365	0,929446265489321	0,297280148202647	0,33329884996045	0,999967435745313	0,999994473835665	0,999993589103115
4	21	622	TGAGGATACCCAGCTTTTGAGGACATTGTTAGGGTTGTTATCTTGGTTTTGTTTTTAAGA	A_66_P114211	LOC102632821	XR_885966	ref|PREDICTED: Mus musculus 60S acidic ribosomal protein P1-like (LOC102632821), transcript variant X5, misc_RNA [XR_885966]	5,78316829997874	0,137640718918826	0,16538541911799	-0,0276702200414141	7,44801577496901e-05	-0,0277447001991638	0,153693581802711	0,153693581802711	0,153693581802711	0,153693581802711	0,217355547835093	0,380098939823553	0,293449758602928	0,85875823930614	0,999617671866753	0,899577761340824	0,716212276603335	0,600776021601642	0,999967435745313	0,999994473835665	0,999993589103115
4	23	3218	TTATCCATAGAGCCATGTCATTGGCCACAGTTCCAAAGAAAGAGAGGAAGGAAGGAAAGG	A_55_P1979818	Srp54b	NM_001100109	ref|Mus musculus signal recognition particle 54B (Srp54b), mRNA [NM_001100109]	5,84911097782862	0,0538813258475397	0,0422592379396045	0,0345518721071327	0,0229297841991976	0,0116220879079352	0,104953331028067	0,104953331028067	0,104953331028067	0,104953331028067	0,148426424156125	0,612754209502472	0,691057996758101	0,745081120782977	0,829054018715575	0,938289252704417	0,863977313977811	0,877013679809033	0,999967435745313	0,999994473835665	0,999993589103115
4	24	163	TCAATGATGCAAATCTATGTCTGGTTGTCCTTGACCTGCTGGGTGCTGCAACTGTGACCA	A_66_P104320	ENSMUST00000100380	ENSMUST00000100380	ens|cytochrome P450, family 2, subfamily d, polypeptide 37, pseudogene [Source:MGI Symbol;Acc:MGI:3721937] [ENSMUST00000100380]	5,55237701383433	-0,0477820728406506	-0,0888397693269054	0,00784386292592121	-0,0332138335603336	0,0410576964862548	0,0895116931948627	0,0895116931948627	0,0895116931948627	0,0895116931948627	0,126588650507154	0,598778766918848	0,331651316451094	0,930956760792009	0,714113116887053	0,748717012822887	0,858258326686063	0,637034115458729	0,999967435745313	0,999994473835665	0,999993589103115
4	25	1221	AATGTATCCTCACGACTTCAAAAAACTTTTTGAAACCATAGAGCAATCGGAAGACTCTGT	A_52_P69325	Tfb2m	NM_008249	ref|Mus musculus transcription factor B2, mitochondrial (Tfb2m), mRNA [NM_008249]	7,03273746168096	0,458227617065572	0,227665852411704	0,0067056395791063	-0,223856125074762	0,230561764653868	0,240562190643327	0,240562190643327	0,240562190643327	0,240562190643327	0,340206312601975	0,069839180957729	0,354136554686999	0,978010999764299	0,362092977883378	0,504956527639458	0,295504660555326	0,657721182777067	0,999967435745313	0,999994473835665	0,999993589103115
4	26	2592	TCCTTCTCCCCTCCACTGTAAAATGTTGGGATTATGGGTCACAGGAAGAAGTGGTTTTTT	A_55_P2830399	Hsp90b1	NM_011631	ref|Mus musculus heat shock protein 90, beta (Grp94), member 1 (Hsp90b1), mRNA [NM_011631]	13,4972047365502	-0,700030818939265	-0,493119183236814	-0,098495936804591	0,10841569889786	-0,206911635702451	0,169194885226421	0,169194885226421	0,169194885226421	0,169194885226421	0,239277701371364	0,000424588066200913	0,00798508419206196	0,566334365800506	0,528228635861604	0,396431995311389	0,011197002926681	0,0938803844816578	0,999967435745313	0,999994473835665	0,999993589103115
4	27	2154	TTAGTTTTTTGGCCTTGGCTTTGTGAACTCTTGAAAGCCTGCTGTGTGAACATTCTCACT	A_51_P211491	Gusb	NM_010368	ref|Mus musculus glucuronidase, beta (Gusb), mRNA [NM_010368]	10,6879514085889	-0,324325966233987	-0,153625439102184	0,029602240220667	0,20030276735247	-0,170700527131803	0,228349832620277	0,228349832620277	0,228349832620277	0,228349832620277	0,322935430257222	0,169411067858636	0,50804020216752	0,898022144916417	0,38978488705774	0,602334400517648	0,482731933246545	0,773714814341617	0,999967435745313	0,999994473835665	0,999993589103115
4	29	76	AAGAAAGACGTGAAAAATGAAGATGGGACATTTTGAAATGGTCACCACGCTGCTGGCAGC	A_55_P2744836	Art3	ENSMUST00000125462	ens|ADP-ribosyltransferase 3 [Source:MGI Symbol;Acc:MGI:1202729] [ENSMUST00000125462]	7,29073317889894	0,55429539901405	0,990684971333859	-0,103547624284205	0,332841948035603	-0,436389572319809	0,311285035292604	0,311285035292604	0,311285035292604	0,311285035292604	0,440223518674589	0,0886561462999579	0,00427205232024962	0,742522240068515	0,296444352524886	0,332225028515096	0,338260393835858	0,0635033205861384	0,999967435745313	0,999994473835665	0,999993589103115
4	30	844	GGATGTCGCCACCTTCCTTCGCTGGGCATCAGAACCAGAGCATGACCATCGAAAACGCAT	A_51_P295610	Cyc1	NM_025567	ref|Mus musculus cytochrome c-1 (Cyc1), mRNA [NM_025567]	12,8508058147087	-0,0201082285557632	-0,212149052257196	0,0114660889229334	-0,180574734778499	0,192040823701433	0,326808063684762	0,326808063684762	0,326808063684762	0,326808063684762	0,462176395955881	0,951488334316638	0,522897592368213	0,972325431625094	0,586098437005228	0,681754053905094	0,987992268552541	0,783691184076472	0,999967435745313	0,999994473835665	0,999993589103115
4	33	216	TTGAAGAGGAAGCAGAAGAATTGGGCCGCCCGGCAGCCCGACCCCATGAAATTTGACTAC	A_55_P2138343	Ndufaf5	NM_027093	ref|Mus musculus NADH dehydrogenase (ubiquinone) complex I, assembly factor 5 (Ndufaf5), mRNA [NM_027093]	6,73641532906399	-0,119080030515052	-0,229915392937826	0,0549662223525873	-0,055869140070187	0,110835362422774	0,156069488921911	0,156069488921911	0,156069488921911	0,156069488921911	0,220715587906004	0,453498584217956	0,154744796448752	0,728016369348675	0,723742217296022	0,62049646690204	0,771463578446176	0,437899602429561	0,999967435745313	0,999994473835665	0,999993589103115
4	34	2255	AGAGCTCAAAATGGAGGATCTTTGTTGTCTTTTGTTATTTTGGCTTTGGTGTCTTTTTTC	A_66_P116546	AK082604	AK082604	gb|Mus musculus 0 day neonate cerebellum cDNA, RIKEN full-length enriched library, clone:C230068I07 product:unclassifiable, full insert sequence. [AK082604]	5,07263423159871	-0,0109180677734662	0,0349185978901705	-0,0106697267237816	0,035166938939855	-0,0458366656636366	0,111337503353803	0,111337503353803	0,111337503353803	0,111337503353803	0,157455007243708	0,92276237625031	0,756730972075783	0,924513536761825	0,755059773339668	0,773669758662568	0,980594821286356	0,909660080730896	0,999967435745313	0,999994473835665	0,999993589103115
4	35	594	GTTCCATTTCTCCTGGTTGGTAACAAGTCAGATCTAGAAGATAAAAGGCAGGTTTCTGTA	A_51_P365694	Rala	NM_019491	ref|Mus musculus v-ral simian leukemia viral oncogene homolog A (ras related) (Rala), mRNA [NM_019491]	10,7288326040218	-0,0790630414852131	-0,191813857041675	0,0920110157958192	-0,0207397997606424	0,112750815556462	0,0823904449007789	0,0823904449007789	0,0823904449007789	0,0823904449007789	0,116517684588635	0,347584182606213	0,0294061472648312	0,276034134227576	0,803568500551613	0,343632437321359	0,688067016466384	0,189818637037765	0,999967435745313	0,999994473835665	0,999993589103115
4	37	734	TGATATCCCTATATTTACCGAAGAATTCCTGAACCACAGCAAAGCTCGTGAGGCAGAGCT	A_55_P2743035	Hmg20a	NM_025812	ref|Mus musculus high mobility group 20A (Hmg20a), mRNA [NM_025812]	6,54501323741909	-0,092665448257609	0,000362972474185597	-0,0597555470383897	0,0332728736934049	-0,0930284207317946	0,0679212397830204	0,0679212397830204	0,0679212397830204	0,0679212397830204	0,0960551384743425	0,186141774367698	0,995783837461556	0,388403826553092	0,629028527639301	0,343232699679398	0,506578653335598	0,998896916157511	0,999967435745313	0,999994473835665	0,999993589103115
4	38	1791	TCATTAAAGAAATACTTTAATGTTATTTAGATCTGTAAGGCTTTTTGCTTTAGCTTTGAT	A_66_P136114	Cfl1	AK050651	gb|Mus musculus 2 days neonate thymus thymic cells cDNA, RIKEN full-length enriched library, clone:C920029L04 product:cofilin 1, non-muscle, full insert sequence. [AK050651]	5,79643217566205	0,310516497226158	0,0787418279976118	0,277611798356478	0,045837129127932	0,231774669228546	0,175397630961206	0,175397630961206	0,175397630961206	0,175397630961206	0,248049708513448	0,0903996162524169	0,657831190919013	0,127619087132495	0,796244973856138	0,360155902591494	0,341844438909713	0,859305996282295	0,999967435745313	0,999994473835665	0,999993589103115
4	39	568	TGGCAGCTGCCAACAAGAAGCATTAGAACAAAGGATGCTGGGTTAATAAATTGCCTCATT	A_66_P140589	Rps19	NM_023133	ref|Mus musculus ribosomal protein S19 (Rps19), mRNA [NM_023133]	15,8814795476097	-0,0763384007678685	-0,0128273607614808	0,0506748092720741	0,114185849278462	-0,0635110400063876	0,220312679483099	0,220312679483099	0,220312679483099	0,220312679483099	0,311569179287755	0,732229235710745	0,954091523456585	0,820187594816058	0,609383038880463	0,840333463963927	0,915926092258754	0,987100451941279	0,999967435745313	0,999994473835665	0,999993589103115
4	41	1849	TCTCTGAAACGGATCCAGGATTTCCTGAACCAAAATGAACTTGACCCCCAATGTGTGGAA	A_52_P622067	Abcc3	NM_029600	ref|Mus musculus ATP-binding cassette, sub-family C (CFTR/MRP), member 3 (Abcc3), mRNA [NM_029600]	5,41992356386725	-0,0631750352990554	-0,199905955021422	0,149533238330131	0,0128023186077639	0,136730919722367	0,208560416609046	0,208560416609046	0,208560416609046	0,208560416609046	0,294948969742696	0,764778430958409	0,348131209602168	0,480863116968648	0,951602466412785	0,647465040033004	0,928229647680681	0,65205325690933	0,999967435745313	0,999994473835665	0,999993589103115
4	42	5001	TGACACTTTTTCTTCATTCTTTGGTAGATAGTGACAGTTTAGTTGACTTCTGTTGTTTGG	A_52_P137500	Fam199x	NM_146261	ref|Mus musculus family with sequence similarity 199, X-linked (Fam199x), mRNA [NM_146261]	8,08699059797009	0,0721586565241417	-0,108450529209668	0,0786799398303426	-0,101929245903467	0,180609185733809	0,105074813893919	0,105074813893919	0,105074813893919	0,105074813893919	0,148598226872609	0,499359704588798	0,313125679213691	0,461838208027236	0,342465025407475	0,236973126197062	0,800522813840303	0,619804756594585	0,999967435745313	0,999994473835665	0,999993589103115
4	43	4401	GAAAGATGTTAGCAAAAAAGTCACTCATAGACGTTGGTACTACAGTCTAACAGATTGGAT	A_65_P10019	Pcf11	NM_029078	ref|Mus musculus cleavage and polyadenylation factor subunit homolog (S. cerevisiae) (Pcf11), mRNA [NM_029078]	6,73203560207382	0,116923076026057	0,0650493279109883	0,0267950981171783	-0,0250786499978908	0,0518737481150691	0,0864917490988212	0,0864917490988212	0,0864917490988212	0,0864917490988212	0,122317804608924	0,190038868867354	0,459898391211899	0,759602557769612	0,774542029162791	0,675581143251855	0,512615357234506	0,739545748116937	0,999967435745313	0,999994473835665	0,999993589103115
4	44	1763	ACTGGGCACTCTGAAAGGAAGTACATTTTAGCCCAGATATGATCTGCTTGCTTTTCAGTT	A_55_P2429432	2610301B20Rik	NM_026005	ref|Mus musculus RIKEN cDNA 2610301B20 gene (2610301B20Rik), mRNA [NM_026005]	6,92010375675477	-0,0169585895974924	-0,193861419547341	0,0270319793947316	-0,149870850555117	0,176902829949849	0,143141347978319	0,143141347978319	0,143141347978319	0,143141347978319	0,202432435647305	0,906757147688736	0,189253896611691	0,851927483178	0,306358994637215	0,391535246790721	0,975544286251701	0,48551866671103	0,999967435745313	0,999994473835665	0,999993589103115
4	45	5305	CACACTTGATGTTGGCCACTTTGTCATCTTTCTGTCACTATGACAAAACAAAATCATATT	A_55_P2123942	Lmbrd1	NM_026719	ref|Mus musculus LMBR1 domain containing 1 (Lmbrd1), mRNA [NM_026719]	9,15964696478743	0,37960909442187	0,384020115040624	-0,100929942596656	-0,0965189219779017	-0,00441102061875398	0,101747388321578	0,101747388321578	0,101747388321578	0,101747388321578	0,143892536500417	0,00114617107677232	0,00103148095234171	0,331902904000925	0,353029514227818	0,97581861565607	0,02152349464817	0,0269870843315672	0,999967435745313	0,999994473835665	0,999993589103115
4	47	1153	GAGACGTCCTACAAGGCAGATTCAGACCAATATTTCTTCGTATAGTTTATTCTTTCTTTT	A_55_P2739247	Cfap20	NM_008187	ref|Mus musculus cilia and flagella associated protein 20 (Cfap20), mRNA [NM_008187]	10,6531847519747	0,180216861563915	0,050345038292404	0,136939246831867	0,00706742356035583	0,129871823271511	0,0940291876447768	0,0940291876447768	0,0940291876447768	0,0940291876447768	0,132977352426168	0,0682491527105199	0,597682975243148	0,159293800692758	0,940758953090457	0,3392667455056	0,291828811608179	0,826326148380728	0,999967435745313	0,999994473835665	0,999993589103115
4	49	405	TGTGGAGCGGATTATCTTGACTAGGGACAAGACGGTGGTCATGGGAGACCTGCTCATTGA	A_52_P423849	Nt5c	NM_015807	ref|Mus musculus 5',3'-nucleotidase, cytosolic (Nt5c), mRNA [NM_015807]	9,36026728581135	-0,175979233787618	-0,222110811654288	0,124550285612388	0,078418707745719	0,0461315778666691	0,247027371722045	0,247027371722045	0,247027371722045	0,247027371722045	0,349349459366696	0,4836448235819	0,378229821167815	0,619090530931614	0,753868787178025	0,896134200469201	0,790138327626971	0,679957224569151	0,999967435745313	0,999994473835665	0,999993589103115
4	50	273	CTTCCTGCAAAGGCTGCTGGACACAGAATCTGTGTGATGCTGTACCCATCCTGGATTTAA	A_55_P2185214	ENSMUST00000118311	ENSMUST00000118311	ens|predicted gene 11810 [Source:MGI Symbol;Acc:MGI:3652275] [ENSMUST00000118311]	14,8080054343132	0,0639791969065673	0,0450663281489749	0,0429847747426813	0,0240719059850889	0,0189128687575923	0,186499688085891	0,186499688085891	0,186499688085891	0,186499688085891	0,263750388269419	0,734785917023064	0,811274759912919	0,819827964470097	0,898462759738087	0,943476774813921	0,917093446573525	0,932679678342315	0,999967435745313	0,999994473835665	0,999993589103115
4	51	4420	CTTCATGAAACCTTGGATGTTTGGATTTGATGCCCTTAAATAAAACAGTGACTGAAATGT	A_55_P2316335	Gfm2	NM_001146043	ref|Mus musculus G elongation factor, mitochondrial 2 (Gfm2), transcript variant 2, mRNA [NM_001146043]	7,28107073622068	0,133105735483421	-0,0661537336188101	0,0410610768233353	-0,158198392278896	0,199259469102231	0,0872979396388441	0,0872979396388441	0,0872979396388441	0,0872979396388441	0,123457930204481	0,141446020248617	0,456543760424027	0,642688764788004	0,0835083843779938	0,120654494740409	0,439262449493264	0,737395705692658	0,999967435745313	0,999994473835665	0,999993589103115
4	52	1726	AACTGGGATGTAATGGGATAGTTGTCTATAAAACTTTAGTTTAAATACAGCACTCCCCTC	A_55_P2824210	Phf23	NM_030064	ref|Mus musculus PHD finger protein 23 (Phf23), transcript variant 1, mRNA [NM_030064]	8,93351122522661	-0,189326629954179	-0,305076248390829	0,0823514552061511	-0,0333981632304994	0,11574961843665	0,0884767065185177	0,0884767065185177	0,0884767065185177	0,0884767065185177	0,125124958312592	0,0436036676118468	0,00227006035220324	0,361983744976721	0,709401568284826	0,364874774119702	0,225396339244655	0,0435007085977549	0,999967435745313	0,999994473835665	0,999993589103115
4	55	5450	GCCTGTATGTCATCTTATATGTGGACATTAAAAGCCAATATACTCCAGTAGCATGTAATA	A_55_P2484105	Lrch3	NM_001081255	ref|Mus musculus leucine-rich repeats and calponin homology (CH) domain containing 3 (Lrch3), mRNA [NM_001081255]	10,5449941370743	0,378220233324162	0,518999895075833	-0,022951553651021	0,11782810810065	-0,140779661751671	0,119898280549739	0,119898280549739	0,119898280549739	0,119898280549739	0,169561774458655	0,00456413121621927	0,000265593237522224	0,849932321811432	0,336327195646251	0,415233151902738	0,053547180206604	0,011541203677305	0,999967435745313	0,999994473835665	0,999993589103115
4	57	2209	GAAAATCAATTTGTAGGTGACTGTCTCATATCACCGCCACCTGGTATGTCCCATTCACAC	A_66_P110576	Kansl1l	AK145440	gb|Mus musculus 1 cell embryo 1 cell cDNA, RIKEN full-length enriched library, clone:I0C0045H18 product:hypothetical protein, full insert sequence. [AK145440]	6,2988485244771	0,180934653089359	0,170772338639196	0,018129861807191	0,00796754735702798	0,010162314450163	0,0967309787329017	0,0967309787329017	0,0967309787329017	0,0967309787329017	0,136798262025693	0,0746565881164233	0,0912421425247985	0,853029261471318	0,935092096549422	0,941447394908429	0,30689169334367	0,33478100953098	0,999967435745313	0,999994473835665	0,999993589103115
4	58	8733	AGAGTTGTATATAGGTGGCATTTACATACCCAAAAGCAAAGTACCCCGGCAGAATTTCTT	A_51_P125467	Igf2r	NM_010515	ref|Mus musculus insulin-like growth factor 2 receptor (Igf2r), mRNA [NM_010515]	10,70532415096	0,174257989910801	0,0557961336660053	0,175395951045235	0,0569340948004395	0,118461856244796	0,187014432695909	0,187014432695909	0,187014432695909	0,187014432695909	0,264478347078065	0,361468276556654	0,768208915183169	0,358400718604205	0,76363032953336	0,658560031634722	0,700791655950635	0,91445420593206	0,999967435745313	0,999994473835665	0,999993589103115
4	60	3404	GTCTCCAGCCCCTGAGGGAGAATATTTTAAAGTGTTTTGTTTTTAGAATTAACCTACAAT	A_55_P2182835	Chrnb4	NM_148944	ref|Mus musculus cholinergic receptor, nicotinic, beta polypeptide 4 (Chrnb4), mRNA [NM_148944]	5,60452809813025	-0,0654655930790478	0,000975819059514826	-0,0773355073232596	-0,010894095184697	-0,0664414121385626	0,150642279750273	0,150642279750273	0,150642279750273	0,150642279750273	0,213040355089638	0,668064448308204	0,994889414468679	0,612762332316177	0,942996663376493	0,758047440952748	0,888159008839168	0,998867240142148	0,999967435745313	0,999994473835665	0,999993589103115
4	61	5613	CTTGTTCACTACAAGATAGATCCAAACGTCACAGAATTCTGCAGCAGTTCACAACTAGAC	A_55_P2723230	Hspa12a	NM_175199	ref|Mus musculus heat shock protein 12A (Hspa12a), mRNA [NM_175199]	9,92514091744631	-0,753046767311057	-0,470667779664312	0,0922758663407421	0,374654853987487	-0,282378987646744	0,327007865387277	0,327007865387277	0,327007865387277	0,327007865387277	0,462458958233363	0,0310274087350209	0,164011890949591	0,780417433613581	0,264116611499379	0,547662668827448	0,183342866985816	0,451698284253978	0,999967435745313	0,999994473835665	0,999993589103115
4	62	1815	TGGAATCCATCCTCACTGCCATCATCATAATCTCATATTTTCACCACACTTGTTTATCAA	A_55_P2102887	Zfp28	M36516	gb|Mouse zinc finger protein (mkr5) mRNA, 3' end. [M36516]	7,39062793137728	0,529096977487587	0,345939292029871	0,0251847571537764	-0,157972928303939	0,183157685457716	0,0973052317817753	0,0973052317817753	0,0973052317817753	0,0973052317817753	0,137610378475644	1,78375355403983e-05	0,00175418941096237	0,79815690762231	0,118601817504202	0,196700894696268	0,00134774612750097	0,0370526831659622	0,999967435745313	0,999994473835665	0,999993589103115
4	64	4028	CAACAGAGACAGTGACACAATCCATGATTAGACAGAGTTTACAATATACTGTGGCCGTGA	A_52_P18081	Tmem206	NM_025864	ref|Mus musculus transmembrane protein 206 (Tmem206), mRNA [NM_025864]	11,4420809726803	-0,475579818186887	-0,268669316943653	-0,127065620447688	0,0798448807955463	-0,206910501243234	0,303399906834746	0,303399906834746	0,303399906834746	0,303399906834746	0,429072263068431	0,131140832378405	0,38536238169679	0,679382013991089	0,794848675993038	0,63436431675341	0,421847274679794	0,685462098007321	0,999967435745313	0,999994473835665	0,999993589103115
4	65	1015	GAATGCTTTATGTGGGTATATGTTACAGTGTGTATGGGACAGTCTTTGACTGTACTGTAT	A_51_P514675	Zcchc10	NM_026479	ref|Mus musculus zinc finger, CCHC domain containing 10 (Zcchc10), mRNA [NM_026479]	7,87079158282484	-0,121662810568103	-0,183435594473792	0,0690285543870708	0,0072557704813816	0,0617727839056892	0,0915065331801368	0,0915065331801368	0,0915065331801368	0,0915065331801368	0,129409780269093	0,197165706671239	0,0573494171264075	0,458562260366428	0,937510433068945	0,637783810338989	0,522061530834058	0,267526994091128	0,999967435745313	0,999994473835665	0,999993589103115
4	66	1561	GCTTCCCCTTTGTTTCACATGTCCGCAGGTTCCCGGACAATATTGCCTCAGCAGCCGCAA	A_55_P2160820	Foxd4	NM_008022	ref|Mus musculus forkhead box D4 (Foxd4), mRNA [NM_008022]	5,16897338938097	-0,190830709187765	-0,1347608508812	-0,0343419812887937	0,0217278770177716	-0,0560698583065653	0,0883267938303032	0,0883267938303032	0,0883267938303032	0,0883267938303032	0,124912949755747	0,0417874439745612	0,141203139702062	0,701123467901364	0,807946676536945	0,657875086059471	0,219742169991414	0,418755487005148	0,999967435745313	0,999994473835665	0,999993589103115
4	67	1172	AGACATTAGAAGGTAAATATGATAGAAGTCACTAAGTCCAAGTTAAAATCTCCAGGAAGG	A_52_P129140	Polb	AK047252	gb|Mus musculus 10 days neonate cerebellum cDNA, RIKEN full-length enriched library, clone:B930042D15 product:unclassifiable, full insert sequence. [AK047252]	6,23772162580756	-0,111797430111615	-0,232527733377178	0,0988776298757426	-0,0218526733898203	0,120730303265563	0,113356951170528	0,113356951170528	0,113356951170528	0,113356951170528	0,160310937734625	0,334641065376982	0,052220940652537	0,392398078110453	0,848885761799019	0,459301264302501	0,675375237302964	0,254083823900271	0,999967435745313	0,999994473835665	0,999993589103115
4	72	2780	GCCCCAGGAAGAACCAGCAAGAGACAGTCTAATGAGACATACCGAGACATCATTCGAAGA	A_66_P110447	ENSMUST00000186192	ENSMUST00000186192	ens|RNA binding motif protein 6, pseudogene 1 [Source:MGI Symbol;Acc:MGI:1889580] [ENSMUST00000186192]	8,77522603364061	0,135403954598923	0,0969993018860666	0,0704453362257915	0,0320406835129354	0,0384046527128561	0,101000398868783	0,101000398868783	0,101000398868783	0,101000398868783	0,142836133885326	0,193598656691744	0,347204636021596	0,492745113024084	0,754030657572232	0,790510849919494	0,517313790334585	0,6513321234619	0,999967435745313	0,999994473835665	0,999993589103115
4	74	1152	AATACTGACCACCAACTATCTCTAAGCCACTGCAGATGTGAGAATTGACATATTTTAGTT	A_55_P2055134	NAP094051-001	NAP094051-001	Unknown	9,80432410142985	-0,0457079993203244	-0,181219061789054	-0,048286404648719	-0,183797467117449	0,13551106246873	0,183454242807187	0,183454242807187	0,183454242807187	0,183454242807187	0,25944347825281	0,805533689483305	0,333886630703683	0,794818482316403	0,327200982069079	0,606624399598549	0,94269501868044	0,638997112566007	0,999967435745313	0,999994473835665	0,999993589103115
4	77	1939	GAAGTTTAGAGAATTACAACATTCAGTAACCTTAGGCTACCTGAAGGGTTTGAGCAATGC	A_51_P277629	Zfp81	NM_207541	ref|Mus musculus zinc finger protein 81 (Zfp81), mRNA [NM_207541]	6,44015767976919	0,180414510864323	0,0430188263832996	0,0410920144028166	-0,0963036700782069	0,137395684481024	0,0730119965972095	0,0730119965972095	0,0730119965972095	0,0730119965972095	0,103254555803712	0,0216140897718412	0,561673741757095	0,579202629792625	0,200608652477894	0,196810150742647	0,146551336971449	0,807737935193149	0,999967435745313	0,999994473835665	0,999993589103115
4	78	2316	CCTGCCCATTGGATTCTCCTCAATTTCCGTGTTTATATTTAAGTGTTTGTGTATATATGT	A_55_P1971199	Slc4a1ap	NM_009206	ref|Mus musculus solute carrier family 4 (anion exchanger), member 1, adaptor protein (Slc4a1ap), mRNA [NM_009206]	9,74782830307736	0,00621988945243679	-0,0614595680836842	0,0907528897032872	0,0230734321671662	0,067679457536121	0,104609094707669	0,104609094707669	0,104609094707669	0,104609094707669	0,147939600483157	0,953118953288577	0,562785156994893	0,394924930138085	0,827444428721723	0,651771192566044	0,98817746043374	0,808336258440729	0,999967435745313	0,999994473835665	0,999993589103115
4	81	3924	TACATCTATCTATGCCTCATTCCCCTTCCTCTCTTATACGGGAATAAAGCCAAAGAGTTC	A_55_P2340206	E230006M18Rik	AK053951	gb|Mus musculus 2 days pregnant adult female oviduct cDNA, RIKEN full-length enriched library, clone:E230006M18 product:unclassifiable, full insert sequence. [AK053951]	6,82301257782249	-0,127137672896875	-0,0338071549599892	-0,0876459203846061	0,00568459755228012	-0,0933305179368862	0,0983065345297787	0,0983065345297787	0,0983065345297787	0,0983065345297787	0,139026434401912	0,20921014117307	0,73416068819319	0,38219114316863	0,95440513911412	0,50894498789586	0,538387520907324	0,898317991097965	0,999967435745313	0,999994473835665	0,999993589103115
4	84	1012	GGATCGACGGGGTCATTTGATTCTGGAGACAGCCTAGAGTTCGAATATGTCCTGGCTGCT	A_51_P288549	Jmjd7	NM_001114637	ref|Mus musculus jumonji domain containing 7 (Jmjd7), mRNA [NM_001114637]	7,86045818744867	-0,0313373386735734	-0,106517017780345	-0,0711212347613728	-0,146300913868144	0,0751796791067703	0,147830451598498	0,147830451598498	0,147830451598498	0,147830451598498	0,209063829582335	0,834055370080642	0,47871408423385	0,635152873331769	0,333007341971671	0,722542962773307	0,952356857705896	0,75313406198836	0,999967435745313	0,999994473835665	0,999993589103115
4	85	844	ACATCCTTCTTTGTCAAGCTTTGCGAACATTTTTTCCAGAGTCTGAAGTTCTTCATTCTT	A_55_P2613353	Fam175a	NM_172405	ref|Mus musculus family with sequence similarity 175, member A (Fam175a), mRNA [NM_172405]	6,42965381408083	-0,0666360796026897	-0,0552663370982422	0,00495020022454806	0,0163199427289955	-0,0113697425044474	0,0788217133321004	0,0788217133321004	0,0788217133321004	0,0788217133321004	0,111470736003741	0,406905151372025	0,490489954797949	0,950485766009111	0,837858953975874	0,919674227433795	0,737462630347649	0,761413904753438	0,999967435745313	0,999994473835665	0,999993589103115
4	87	4613	CTTCTTGAAGTCTTTCCCAGTGAAAACGCTCAATTCTGCTGTTTCCATAGAATTTTTAAT	A_55_P2822952	Egf	NM_010113	ref|Mus musculus epidermal growth factor (Egf), mRNA [NM_010113]	6,58980852920801	1,05339670999456	1,14945316744147	-0,102908269862498	-0,00685181241559096	-0,0960564574469069	0,346490612695562	0,346490612695562	0,346490612695562	0,346490612695562	0,490011723709028	0,00596648298793336	0,00310290517709159	0,769226213754882	0,984399596513609	0,846370704701191	0,0636803848243281	0,051938334522617	0,999967435745313	0,999994473835665	0,999993589103115
4	88	640	CCTCTACTGGGATACATGCAGGCTCAGGTAAATATGTTTTGGATTATATCTGCCTTAAAA	A_66_P117701	Appl1	ENSMUST00000142645	ens|adaptor protein, phosphotyrosine interaction, PH domain and leucine zipper containing 1 [Source:MGI Symbol;Acc:MGI:1920243] [ENSMUST00000142645]	6,35742829775746	0,0740516258901094	-0,0556635175978872	0,057225546504033	-0,0724895969839636	0,129715143487997	0,101859544360796	0,101859544360796	0,101859544360796	0,101859544360796	0,144051149092182	0,474824061923729	0,590190955576049	0,579874507981814	0,484085188216212	0,377529299905632	0,784518028890185	0,821890138822111	0,999967435745313	0,999994473835665	0,999993589103115
4	90	0	GCCCCCCAAGTCCCTCTAATAGAGATGATTCAGCAAAACAAACAAAAAATTCAAAAATTA	A_30_P01024885	chr5:75389503-75396250_F	chr5:75389503-75396250_F	lincRNA:chr5:75389503-75396250 forward strand	6,319717361836	0,0149248914646076	-0,184744936190421	0,0852343339046362	-0,114435493750392	0,199669827655028	0,148098949975126	0,148098949975126	0,148098949975126	0,148098949975126	0,209443543628037	0,920632436127127	0,22523362428712	0,570725498880566	0,447850673120602	0,35068536235233	0,980178782805509	0,527783168834802	0,999967435745313	0,999994473835665	0,999993589103115
4	92	2005	GATTGGTTCAGTTTTTGTCTCTTACAGACTAGTCATAGAATATTTCAATGGATTTCTGCC	A_52_P803280	AK054451	AK054451	gb|Mus musculus 2 days pregnant adult female ovary cDNA, RIKEN full-length enriched library, clone:E330027D08 product:unclassifiable, full insert sequence. [AK054451]	5,74242027037089	0,188526133911584	0,0813585866466324	0,0341309085346015	-0,0730366387303505	0,107167547264952	0,0917937374273021	0,0917937374273021	0,0917937374273021	0,0917937374273021	0,129815948410605	0,0519566916572906	0,384945373364244	0,713550725123091	0,434654413819054	0,417850929105028	0,249249939685598	0,685134804497219	0,999967435745313	0,999994473835665	0,999993589103115
4	93	1426	GGCAACAATAACTGCTTTGGAATCCTTCTACTTTTCTTGAATCACAGAAACATTTTACAG	A_55_P2713390	Sema3c	ENSMUST00000170348	ens|sema domain, immunoglobulin domain (Ig), short basic domain, secreted, (semaphorin) 3C [Source:MGI Symbol;Acc:MGI:107557] [ENSMUST00000170348]	7,44980612285078	-0,0922055402337314	-0,973616311356953	0,369829565831915	-0,511581205291307	0,881410771123223	0,37016671335123	0,37016671335123	0,37016671335123	0,37016671335123	0,523494786360383	0,805579606009757	0,0152173251208932	0,328516773748205	0,180710834974967	0,106248556806947	0,94269501868044	0,132625565199341	0,999967435745313	0,999994473835665	0,999993589103115
4	95	776	AGAAGTGAAGAAGAAAAGGTGGAATCGTCCCAAAATGTCTCTTGCCCAGAAGAAAGACCG	A_55_P1964525	ENSMUST00000121367	ENSMUST00000121367	ens|ribosomal protein L5, pseudogene 1 [Source:MGI Symbol;Acc:MGI:3647110] [ENSMUST00000121367]	14,8101707655985	0,0132508960226865	0,021775178606088	0,0918946356811716	0,100418918264573	-0,00852428258340154	0,26530418241239	0,26530418241239	0,26530418241239	0,26530418241239	0,375196772921908	0,9606120018992	0,935321525903774	0,732322349435186	0,708650801878096	0,982076982908465	0,989705676355618	0,981613278650685	0,999967435745313	0,999994473835665	0,999993589103115
4	97	1047	AAATTAAAAACAATAAGGTAGGAGGTATTTCCCACGTCACCCCAAGGTGACCAGCCATGG	A_55_P2500851	Shisa5	NM_001284332	ref|Mus musculus shisa family member 5 (Shisa5), transcript variant 3, mRNA [NM_001284332]	9,58951277475122	-0,254125331921481	0,0175398589201663	-0,0821224635655895	0,189542727276057	-0,271665190841647	0,52327820510102	0,52327820510102	0,52327820510102	0,52327820510102	0,740027134548113	0,631980003111495	0,973560095125028	0,876711803655294	0,720611415718634	0,717019054795614	0,873335822781461	0,992318093793415	0,999967435745313	0,999994473835665	0,999993589103115
4	98	0	CCAGAGAAGCTACGCCAATCCACACCCTGATAGTGGCAGTCGACCCGGGGAATTCTATTA	A_30_P01023180	chr12:110738120-110769295_F	chr12:110738120-110769295_F	lincRNA:chr12:110738120-110769295 forward strand	5,11958067185048	0,104349826497815	-0,0944775239405216	0,0944754187351382	-0,104351931703198	0,198827350438337	0,140959021648169	0,140959021648169	0,140959021648169	0,140959021648169	0,199346160153683	0,466884281480169	0,50961184218104	0,509621181807821	0,46687540176064	0,329318795546144	0,779535973605737	0,774396762873452	0,999967435745313	0,999994473835665	0,999993589103115
4	99	48	GGGAATCCAGCGGGGAAAAGGTCACGGGACTTCTTGGAAAAGGGGCCCGAACTCGAACCT	A_66_P118837	Isoc2b	NM_026158	ref|Mus musculus isochorismatase domain containing 2b (Isoc2b), mRNA [NM_026158]	6,63683119583078	0,151147618161558	0,107030629588881	0,0142100454700289	-0,029906943102648	0,0441169885726769	0,165272976235397	0,165272976235397	0,165272976235397	0,165272976235397	0,233731284485864	0,370262801129938	0,523885001197746	0,93225360362368	0,858044757360482	0,852002803416863	0,708207917412544	0,784304903358753	0,999967435745313	0,999994473835665	0,999993589103115
4	100	124	GTCTCACTTGTCGGGCAAGTCAGGAAATTAGTGGTTACTTAAGCTGGCTTCAGCAGAAAC	A_66_P109731	ENSMUST00000196768	ENSMUST00000196768	ens|immunoglobulin kappa chain variable 9-124 [Source:MGI Symbol;Acc:MGI:3646892] [ENSMUST00000196768]	6,05064250681772	-0,4163912391021	0,321118336749675	-0,544030466158741	0,193479109693034	-0,737509575851775	0,666341945934777	0,666341945934777	0,666341945934777	0,666341945934777	0,942349817119041	0,538412393194068	0,634584835703244	0,422920733301184	0,774235590343959	0,442113617459726	0,825241357623591	0,847257678514793	0,999967435745313	0,999994473835665	0,999993589103115
4	101	707	CGTGCTGCTTCTATTTTATGCAGTCTTCACTTTGAGAATGGTGAGAAATACTGTTTTAAA	A_55_P2027436	Bri3	NM_018772	ref|Mus musculus brain protein I3 (Bri3), transcript variant 1, mRNA [NM_018772]	13,3209133806704	0,308638600189965	0,19660420885382	0,0316357615875269	-0,0803986297486183	0,112034391336145	0,100645592038163	0,100645592038163	0,100645592038163	0,100645592038163	0,142334361253439	0,00560979760162522	0,063484152863079	0,756206385019603	0,432852513397585	0,439533180995559	0,0611187408822006	0,28074005209476	0,999967435745313	0,999994473835665	0,999993589103115
4	104	2085	AAACAACATGTATTTTCTAGTTTGCTACCTAGTCTGTAACACAAGGAGAGGTCCTTTCTC	A_55_P2898441	Tmem65	NM_175212	ref|Mus musculus transmembrane protein 65 (Tmem65), mRNA [NM_175212]	6,55467743576811	0,325721643670551	0,0718297327277408	0,0902824745899391	-0,163609436352871	0,25389191094281	0,197586203830637	0,197586203830637	0,197586203830637	0,197586203830637	0,279429089195102	0,113329505050976	0,719643124811619	0,652162763392889	0,416460029504444	0,373314349921223	0,38918382013646	0,891031218295248	0,999967435745313	0,999994473835665	0,999993589103115
4	105	0	GGAGTATGGGGTTTCTGACCAAGGACAGTGATTAAACCCTTATGAAATCTGAGGACTATT	A_30_P01033149	chr9:68349343-68411643_F	chr9:68349343-68411643_F	lincRNA:chr9:68349343-68411643 forward strand	6,58170032421861	-0,419445137318588	-1,1083660743511	0,344562400209168	-0,344358536823342	0,68892093703251	0,583741656818701	0,583741656818701	0,583741656818701	0,583741656818701	0,825535367995148	0,479915204317274	0,0706738229948003	0,560973417783372	0,561203437658981	0,412881052109623	0,787472469509626	0,295465147437385	0,999967435745313	0,999994473835665	0,999993589103115
4	107	1768	TTATTAGACATATGGGTTCGTTTGGGCCAGTCCCATGTCTGGAGTGGAAAGAAAGACACT	A_55_P2720455	Ankrd44	ENSMUST00000179398	ens|ankyrin repeat domain 44 [Source:MGI Symbol;Acc:MGI:3045243] [ENSMUST00000179398]	9,46536994714707	0,511631707125183	0,526900424867627	-0,0561131722984527	-0,0408444545560087	-0,015268717742444	0,558728928938805	0,558728928938805	0,558728928938805	0,558728928938805	0,790162028995451	0,369660342808485	0,355813064487779	0,920904317933879	0,942379196674714	0,984755626351842	0,707768581302829	0,659532673904775	0,999967435745313	0,999994473835665	0,999993589103115
4	108	1728	CCTTCATCCTCTCTGCAGCAATACTGGGATCTCAATTTTTTGGTTACTTAGTAATTTATT	A_55_P2013043	Serpinb6b	NM_011454	ref|Mus musculus serine (or cysteine) peptidase inhibitor, clade B, member 6b (Serpinb6b), mRNA [NM_011454]	8,78599800342895	0,337823083743844	0,683631110363814	-0,0063512894029607	0,339456737217009	-0,34580802661997	0,847243629527869	0,847243629527869	0,847243629527869	0,847243629527869	1,19818343151252	0,69389976015944	0,428290461561978	0,994085735305779	0,692499916575225	0,775557092884532	0,899723739953049	0,718364259933184	0,999967435745313	0,999994473835665	0,999993589103115
4	109	1786	CACACCAAAGTATGTCACCTTCAACTCAAAGACGGTGTATGCTTTACCAACCATCGCCTT	A_66_P102970	Slc38a1	NM_134086	ref|Mus musculus solute carrier family 38, member 1 (Slc38a1), transcript variant 1, mRNA [NM_134086]	5,64811273043868	0,0833798084852049	0,184602546541179	-0,0511349774688146	0,0500877605871599	-0,101222738055974	0,335105732932751	0,335105732932751	0,335105732932751	0,335105732932751	0,473911072342473	0,805790052535087	0,587218161646494	0,880097092843346	0,882533401809106	0,832815955279118	0,94269501868044	0,820580581967575	0,999967435745313	0,999994473835665	0,999993589103115
4	110	0	GTGCTTCTCCCTTCCACTGTTCGTCATGTAACATCAGATCATACCCTTGAACTAAGTCAG	A_30_P01023401	chr9:41488229-41545481_R	chr9:41488229-41545481_R	lincRNA:chr9:41488229-41545481 reverse strand	6,59303271011092	0,0636362063586979	0,0254300390331004	-0,0165278050612443	-0,0547339723868419	0,0382061673255976	0,0978117676858281	0,0978117676858281	0,0978117676858281	0,0978117676858281	0,138326728420985	0,521982186932655	0,797267706908693	0,867345860369083	0,581364818048417	0,784947436397875	0,815286683454416	0,927430824783873	0,999967435745313	0,999994473835665	0,999993589103115
4	115	604	AAGAAAGTCAGGCTAAGGAACAATATGAGCAAATCCTCGCATTTGTGCAAGGAACCGTAG	A_55_P2624903	Eif2s3x	NM_012010	ref|Mus musculus eukaryotic translation initiation factor 2, subunit 3, structural gene X-linked (Eif2s3x), mRNA [NM_012010]	6,5455277616676	0,0104073092364798	-0,0665728818769473	0,00798508383711116	-0,068995107276316	0,0769801911134271	0,0768573288308917	0,0768573288308917	0,0768573288308917	0,0768573288308917	0,108692676800416	0,893507330137978	0,395651623515136	0,91818558169307	0,378975744575273	0,48616791174051	0,972227893916324	0,694037660240198	0,999967435745313	0,999994473835665	0,999993589103115
4	116	2363	CTCAGACCTTTGTAGTGCTTTGAGGTACTGTTGTTTGACACTTTGCTTCCTGTGCACCAT	A_52_P680856	Srpk2	NM_009274	ref|Mus musculus serine/arginine-rich protein specific kinase 2 (Srpk2), mRNA [NM_009274]	8,62963937216013	0,118138151234124	0,144742033147143	0,0115173976324314	0,0381212795454502	-0,0266038819130188	0,0942557171684121	0,0942557171684121	0,0942557171684121	0,0942557171684121	0,133297713550771	0,223106875598966	0,138758144539385	0,903845404115008	0,68975521720501	0,843623818274745	0,55526501411602	0,414750552863176	0,999967435745313	0,999994473835665	0,999993589103115
4	119	2247	GCATTTTTTACTTTGTGTACTTCATTGTAGATATGGCAATCAGCTGTATGAAGTTTCTGC	A_52_P730698	LOC105243111	AK044424	gb|Mus musculus adult retina cDNA, RIKEN full-length enriched library, clone:A930012B14 product:unclassifiable, full insert sequence. [AK044424]	5,62670349636667	-0,0295740533025857	-0,0563211863972359	0,101631303345289	0,0748841702506384	0,0267471330946503	0,119900785356565	0,119900785356565	0,119900785356565	0,119900785356565	0,169565316790439	0,807442044180852	0,643127669572182	0,405690406651799	0,538631609262192	0,876087989866567	0,943318688876475	0,851001483829597	0,999967435745313	0,999994473835665	0,999993589103115
4	120	1182	ATCACAGGGATCAAACACTCGCTGGGGACTTTGTACACAACATCTACTGACAAGACCATT	A_51_P357561	Fbxw9	NM_026791	ref|Mus musculus F-box and WD-40 domain protein 9 (Fbxw9), mRNA [NM_026791]	7,0452459874351	0,0535451686433284	-0,0533949999820607	0,115462751702213	0,0085225830768243	0,106940168625389	0,140247522787645	0,140247522787645	0,140247522787645	0,140247522787645	0,198339948815517	0,706246534893013	0,707029708097993	0,419105524215751	0,952087567804482	0,59513151161452	0,905866844103663	0,88384975732437	0,999967435745313	0,999994473835665	0,999993589103115
4	121	748	AGTTTAGAGACTGAACCCTCGGAAAGCCAGGACAACGAGATTTTGGACACGTCATTTGAT	A_51_P506674	Rpp38	NM_001013376	ref|Mus musculus ribonuclease P/MRP 38 subunit (Rpp38), mRNA [NM_001013376]	8,19502358093878	0,242447603057887	0,0372137913884121	0,0539089990122203	-0,151324812657254	0,205233811669475	0,126779072929326	0,126779072929326	0,126779072929326	0,126779072929326	0,179292684361741	0,0688178235805902	0,771841449667869	0,67476941990725	0,245229065576769	0,264530142598894	0,293229912455153	0,916201611226188	0,999967435745313	0,999994473835665	0,999993589103115
4	122	1492	CAGAGGAGACTTCTGCACTTGGACTCCTTACATTTGTACTTCTGATTGTACTTGTCTTTA	A_66_P122621	Gm9889	AK038322	gb|Mus musculus 16 days neonate thymus cDNA, RIKEN full-length enriched library, clone:A130095K04 product:hypothetical Proline-rich region containing protein, full insert sequence. [AK038322]	5,9766567688465	1,05648965990289	0,858189504551239	-0,162648165487748	-0,3609483208394	0,198300155351652	0,162516836355295	0,162516836355295	0,162516836355295	0,162516836355295	0,229833514087628	1,47143404334016e-06	2,6022821565458e-05	0,32770327428867	0,0368572166238884	0,397472501469616	0,00026355101634141	0,00289657810390279	0,999967435745313	0,999994473835665	0,999993589103115
4	123	6668	AGCTATAGATGATTTGTAGGCAAATGTGTGTGGATGTGTCCAATAAAGTTTTACATATGG	A_55_P1965989	Zfp329	NM_026046	ref|Mus musculus zinc finger protein 329 (Zfp329), mRNA [NM_026046]	7,95652751587988	-0,151991309109527	-0,0977369844396909	0,0100310421485883	0,0642853668184244	-0,0542543246698362	0,159267280553074	0,159267280553074	0,159267280553074	0,159267280553074	0,225237948200438	0,350199582881256	0,545672505905722	0,950344089507864	0,690344594676749	0,811862028212433	0,690255577579797	0,798558930400373	0,999967435745313	0,999994473835665	0,999993589103115
4	124	2971	GCCCACAATCCATGTGTTACTTTTCACTGTAATAATCACTGAAAGAGATATAGGAAATGG	A_51_P201105	Pnpla8	NM_026164	ref|Mus musculus patatin-like phospholipase domain containing 8 (Pnpla8), mRNA [NM_026164]	10,784714316343	0,301670182387065	0,257615857272357	-0,113707336433567	-0,157761661548275	0,0440543251147076	0,257126041308131	0,257126041308131	0,257126041308131	0,257126041308131	0,363631134857263	0,253133935438752	0,327184891091255	0,662604976787533	0,545743091110629	0,904661127449577	0,592060911570751	0,633003557525767	0,999967435745313	0,999994473835665	0,999993589103115
4	125	121	TGAGCTGTAAGTCCAGTCAAAGTGTTTTATACAGTTCAAATCAGAAGAACTACTTGGCCT	A_66_P133367	ENSMUST00000197272	ENSMUST00000197272	ens|immunoglobulin kappa chain variable 8-27 [Source:MGI Symbol;Acc:MGI:4439868] [ENSMUST00000197272]	5,55211654219079	-0,38269953993583	-0,214482720919063	-0,178742100592515	-0,0105252815757479	-0,168216819016767	0,432955552970122	0,432955552970122	0,432955552970122	0,432955552970122	0,612291614915089	0,386209681481752	0,625191176750763	0,683682385660618	0,980822273304168	0,786061562429592	0,720885336269963	0,842108362790147	0,999967435745313	0,999994473835665	0,999993589103115
4	126	1729	AATGTATGCTTAGCATGTGCTAGGTCCTGGATTCAATCTTTAATAACACTGCCCTCCACG	A_55_P2935500	Cd180	AK089613	gb|Mus musculus activated spleen cDNA, RIKEN full-length enriched library, clone:F830005B01 product:lymphocyte antigen 78, full insert sequence. [AK089613]	8,56706541515652	-0,0292889546646613	0,181059004598112	0,0619997511168879	0,272347710379661	-0,210347959262773	0,738233280116581	0,738233280116581	0,738233280116581	0,738233280116581	1,04401951693605	0,968707330008661	0,808508049992069	0,933821864504815	0,715683499730619	0,842158635430996	0,991888074979191	0,931948901600919	0,999967435745313	0,999994473835665	0,999993589103115
4	129	1338	GGACATGGTGAGCCTCAATGTTATAGACCTCCCAAATTTTTTGGAGGATTTATAATTTTT	A_55_P2018061	Cd209a	NM_133238	ref|Mus musculus CD209a antigen (Cd209a), mRNA [NM_133238]	8,12846965132381	-0,74722012589405	-0,923405931825585	0,330804944672611	0,154619138741077	0,176185805931535	0,283836399861827	0,283836399861827	0,283836399861827	0,283836399861827	0,401405286179748	0,0151373703297649	0,00361371241987253	0,256194845224668	0,591357642222674	0,664959610847732	0,116265152826677	0,0573626302588669	0,999967435745313	0,999994473835665	0,999993589103115
4	130	1429	TTGAGCGACTACCAGATTTTAACCAGATTTGTAGTAACATGCGTTGGATTCGTGACTAAT	A_66_P139037	Pmpcb	NM_028431	ref|Mus musculus peptidase (mitochondrial processing) beta (Pmpcb), mRNA [NM_028431]	12,0418533593305	0,0236220496321202	-0,00312895874566976	-0,00354571758802713	-0,0302967259658171	0,02675100837779	0,23447791679002	0,23447791679002	0,23447791679002	0,23447791679002	0,331601850001436	0,920658576960293	0,989472243324206	0,988070113382133	0,898355457530875	0,93642554932465	0,980178782805509	0,997586379384382	0,999967435745313	0,999994473835665	0,999993589103115
4	131	861	TAAAGAATCCTAAAGCAATAGAGCTTTTTATACCTCCCTACCCCCTCAGAGAGGAAGACC	A_51_P270891	1700056E22Rik	NM_028516	ref|Mus musculus RIKEN cDNA 1700056E22 gene (1700056E22Rik), mRNA [NM_028516]	9,09953158040571	0,247513326400702	0,191468836912767	0,0137207346637744	-0,0423237548241602	0,0560444894879346	0,22458811249961	0,22458811249961	0,22458811249961	0,22458811249961	0,317615554644723	0,282232461644205	0,403021645790726	0,951831870421877	0,852235394607242	0,861537089941579	0,623189762773201	0,699400469277739	0,999967435745313	0,999994473835665	0,999993589103115
4	132	301	ATAAGGAACGTTGCATATCACATCCGAGTACGCTTGTCCAGAAAACGTAGTGAGGATGAG	A_55_P2038298	Rpl31-ps12	NM_001258458	ref|Mus musculus ribosomal protein L31, pseudogene 1 2 (Rpl31-ps12), mRNA [NM_001258458]	14,2947126558895	0,08417431029652	-0,0400414477987585	0,10321520152976	-0,021000556565518	0,124215758095279	0,173431834298514	0,173431834298514	0,173431834298514	0,173431834298514	0,245269652212202	0,632186433662584	0,819524556759071	0,557771668867147	0,904710366297167	0,617536349334954	0,873335822781461	0,936292909220565	0,999967435745313	0,999994473835665	0,999993589103115
4	133	295	GTTTCCTTGGCCTTTACAGAGATGAGCATCAGGACTTTAAGGATGAGCAACGACGTCTAA	A_52_P579658	Mrps33	NM_010270	ref|Mus musculus mitochondrial ribosomal protein S33 (Mrps33), transcript variant 1, mRNA [NM_010270]	10,4361563068982	-0,149812067400864	-0,181249923192125	-0,0470288937917012	-0,0784667495829616	0,0314378557912605	0,121954887651393	0,121954887651393	0,121954887651393	0,121954887651393	0,172470256114286	0,232151845458363	0,1512884020133	0,703444334422303	0,52655002119443	0,857017211917605	0,566296430487268	0,433531448175927	0,999967435745313	0,999994473835665	0,999993589103115
4	136	1633	CCTGCCGGGAAATGTGTGACTTGTTTTGAAAAGTGTCAAACATACAATCTATTTTCTTTA	A_55_P2509974	6430562O15Rik	NR_015515	ref|Mus musculus RIKEN cDNA 6430562O15 gene (6430562O15Rik), long non-coding RNA [NR_015515]	5,42041071757642	-0,0368551740151393	-0,380426006116096	0,183317730512353	-0,160253101588603	0,343570832100957	0,246343490216763	0,246343490216763	0,246343490216763	0,246343490216763	0,348382304866871	0,882423955078761	0,13665320687009	0,464586601367343	0,522027584194935	0,334666630420284	0,968760393788451	0,411346903635141	0,999967435745313	0,999994473835665	0,999993589103115
4	137	450	CAGCACAAGTATGTTCCTAAAGTGCTGTATTTACTGAATCTGTTTCCTGGAAAAGTAATT	A_55_P1974467	Ndufb6	NM_001033305	ref|Mus musculus NADH dehydrogenase (ubiquinone) 1 beta subcomplex, 6 (Ndufb6), mRNA [NM_001033305]	12,1622468521274	-0,0640872364396987	-0,216118316207639	0,0219254877411572	-0,130105592026784	0,152031079767941	0,311592805250562	0,311592805250562	0,311592805250562	0,311592805250562	0,440658771123224	0,838918048210654	0,495131248819762	0,944532463053235	0,680286501940298	0,733334984375224	0,953812519984776	0,76439823549619	0,999967435745313	0,999994473835665	0,999993589103115
4	138	1232	AGACATCCGCCTTCCTGACCCTCGATTTCCTCTTCAATAAACCAAAGCCTGTAAGGCTCA	A_55_P2182462	Gm10835	AK137940	gb|Mus musculus 16 days neonate thymus cDNA, RIKEN full-length enriched library, clone:A130041K16 product:hypothetical protein, full insert sequence. [AK137940]	5,93539735681153	0,170199219630978	0,0869985618916171	0,0426574472718366	-0,0405432104675238	0,0832006577393605	0,127001792882666	0,127001792882666	0,127001792882666	0,127001792882666	0,179607657940364	0,193757164786283	0,500422230651681	0,740114376870454	0,752533797924614	0,647704414724393	0,517416022401913	0,768098286866248	0,999967435745313	0,999994473835665	0,999993589103115
4	139	379	TCTGAAGAAGAGAAAGAAGCTAAGTCCGACTAAGCATCCATCACGTCTGACAGTGGTCCC	A_55_P1989102	Hmgn1	NM_008251	ref|Mus musculus high mobility group nucleosomal binding domain 1 (Hmgn1), mRNA [NM_008251]	9,55008653571066	-0,261021006455303	-0,342953363646231	0,0207360520584725	-0,0611963051324551	0,0819323571909276	0,104225954952346	0,104225954952346	0,104225954952346	0,104225954952346	0,147397759044895	0,0200955116322676	0,00330833682806425	0,844110329513514	0,563026718508906	0,583866186126843	0,139773334899382	0,054222315574912	0,999967435745313	0,999994473835665	0,999993589103115
4	141	380	ATACTTTAAGACTAAGCGGGTGCTCCCACCCAATTGGAAATATGAGTCATCCACAGCATC	A_55_P2176248	ENSMUST00000117939	ENSMUST00000117939	ens|ribosomal protein S13, pseudogene 5 [Source:MGI Symbol;Acc:MGI:3650602] [ENSMUST00000117939]	14,1261583577651	0,0692538368465936	0,00990659814985761	0,0606089675510528	0,00126172885431686	0,059347238696736	0,252113629408116	0,252113629408116	0,252113629408116	0,252113629408116	0,356542513968062	0,786092071825281	0,969007053922644	0,812223497200103	0,996051617357019	0,869307803167834	0,935039224690149	0,991442103925939	0,999967435745313	0,999994473835665	0,999993589103115
4	143	950	ACTGTAGCACTCAGAGAGACAGTGAGAAAGCTTCCTTGTCACAGAGAGCGAAAACAAAAC	A_55_P2007470	Pdgfa	NM_008808	ref|Mus musculus platelet derived growth factor, alpha (Pdgfa), mRNA [NM_008808]	9,95793688260916	-0,120252538991947	-0,292721625675293	0,254809864460121	0,0823407777767748	0,172469086683346	0,26949877572341	0,26949877572341	0,26949877572341	0,26949877572341	0,381128823670991	0,659768440885746	0,289056360590946	0,35458323063307	0,762806478572692	0,655283926683276	0,88456301529955	0,59662075976444	0,999967435745313	0,999994473835665	0,999993589103115
4	145	2185	GAACATGGTTGTCATGTTTCCCTCTTTTATCTTTCTCTGCATGGATTTCTTTGACAAAAA	A_55_P2908274	Gpc3	NM_016697	ref|Mus musculus glypican 3 (Gpc3), mRNA [NM_016697]	8,46178035849935	0,502266614757486	0,0630713671290426	0,0550298656690078	-0,384165381959436	0,439195247628444	0,365816202363088	0,365816202363088	0,365816202363088	0,365816202363088	0,517342234717699	0,183461157040264	0,86467510080347	0,881783414184239	0,30494203943652	0,404972755827244	0,502712349628464	0,954740224789024	0,999967435745313	0,999994473835665	0,999993589103115
4	146	1879	GAAGTCACCTTGGTTCCTGCCTCACTTCAGCAATACCTCACGCCCTGCGGTAGAGCTACA	A_51_P228574	Tat	NM_146214	ref|Mus musculus tyrosine aminotransferase (Tat), mRNA [NM_146214]	5,76545442474154	0,0751894310178303	-0,286451604031604	0,212887031140498	-0,148754003908937	0,361641035049434	0,1177913944311	0,1177913944311	0,1177913944311	0,1177913944311	0,1665821875353	0,529790782166931	0,0235336440343548	0,0842828203022884	0,219742412098797	0,0408960209074627	0,819861749430296	0,169336173851321	0,999967435745313	0,999994473835665	0,999993589103115
4	147	0	TGTGTTATCTGTGGAAGTGCCAGTGTGTTATCTATGGAAGTGCAAGTGTGTTATCTGTGG	A_55_P2529039	A_55_P2529039	A_55_P2529039	Unknown	8,76453936899368	0,613731931960343	0,704043045305712	-0,0520699782761724	0,038241135069196	-0,0903111133453685	0,156515954384574	0,156515954384574	0,156515954384574	0,156515954384574	0,221346985418434	0,000720807108480869	0,000175202110569935	0,742495493445297	0,809221089338055	0,687176527801954	0,0159458801396536	0,00891020548122246	0,999967435745313	0,999994473835665	0,999993589103115
4	151	5547	ATGGCACATCAAAAATTCAATGAAGAGAAGAGTTATACTGAGTAAAAGTACTGAGTGCGG	A_51_P216005	Col4a5	NM_007736	ref|Mus musculus collagen, type IV, alpha 5 (Col4a5), transcript variant 2, mRNA [NM_007736]	5,20403518131512	-0,00216015326457786	-0,347062556224527	0,121352961747157	-0,223549441212792	0,344902402959949	0,210234575037319	0,210234575037319	0,210234575037319	0,210234575037319	0,297316587297521	0,991893677890465	0,112848649053836	0,569594171196398	0,29906013889891	0,25835130737566	0,997746976006758	0,371546300056464	0,999967435745313	0,999994473835665	0,999993589103115
4	152	1498	CACAAGATTGGTTCGTGTCTCAACATCTGTAGCTTCAGCACACACTGATGGGAAAATAAA	A_55_P2077228	Cenpl	NM_001159930	ref|Mus musculus centromere protein L (Cenpl), transcript variant 1, mRNA [NM_001159930]	6,64020105193841	-0,320606286907323	-0,105685032061826	-0,0197343629855986	0,195186891859898	-0,214921254845497	0,176565574254543	0,176565574254543	0,176565574254543	0,176565574254543	0,249701429758969	0,0829328312326699	0,55552475632191	0,912011776768589	0,280794458529957	0,398596167507645	0,32688616510777	0,803677368873251	0,999967435745313	0,999994473835665	0,999993589103115
4	154	0	CCAGACTTCCTGCTCTTCTCCAGGGTCCTGGTACTGCCTGGGTCGTGTTGAAAGCATCTT	A_30_P01018455	chr8:122963590-122964126_F	chr8:122963590-122964126_F	lincRNA:chr8:122963590-122964126 forward strand	5,91220754685487	-0,125457121067161	-0,107419015541519	0,038850882973783	0,0568889884994244	-0,0180381055256413	0,116491776849247	0,116491776849247	0,116491776849247	0,116491776849247	0,164744250725145	0,293061160088513	0,366380435204153	0,741880499704531	0,630089194915036	0,913796253006559	0,635146614519133	0,668820286107894	0,999967435745313	0,999994473835665	0,999993589103115
4	155	18	TCACCTCTGGGAGTCCAAGCTGCCCCAAGTCCAGGGAACTCTGCTCTGCCTCAGCAAGTG	A_55_P2719784	Cracr2b	ENSMUST00000167572	ens|calcium release activated channel regulator 2B [Source:MGI Symbol;Acc:MGI:2446129] [ENSMUST00000167572]	6,66945237914819	-0,00893682475094248	-0,0633895411230414	0,0400837726532037	-0,0143689437188952	0,0544527163720989	0,087256556964482	0,087256556964482	0,087256556964482	0,087256556964482	0,123399406265151	0,91934267810062	0,475138983911732	0,650428785933879	0,870690166705962	0,663283557908256	0,979852787917005	0,750762574328308	0,999967435745313	0,999994473835665	0,999993589103115
4	160	1868	TGCTTTCTCTCCCAGCTGTTTCCAGTTTCACTGGTGTAAACCTGTACTGCGGGCAGGGCC	A_55_P2047986	Ankrd23	NM_153502	ref|Mus musculus ankyrin repeat domain 23 (Ankrd23), mRNA [NM_153502]	7,98897504156596	0,887733319629014	1,35945454535851	-0,120170456103692	0,351550769625808	-0,4717212257295	0,751134011441793	0,751134011441793	0,751134011441793	0,751134011441793	1,06226390614069	0,249766677140229	0,0838748324001394	0,874339229315907	0,644327456928845	0,661288957328829	0,588083357993661	0,321792265003688	0,999967435745313	0,999994473835665	0,999993589103115
4	161	318	CATCGTAGCTACTGCTCATCAAGGGCTCGGGAGAGAAACTTTGCTGGAGAGGTCCTAGGC	A_52_P18922	Chid1	NM_026522	ref|Mus musculus chitinase domain containing 1 (Chid1), transcript variant 2, mRNA [NM_026522]	6,20087786954205	-0,456882725921544	-0,320105418921968	-0,126269105744743	0,0105082012548321	-0,136777306999575	0,181454100729566	0,181454100729566	0,181454100729566	0,181454100729566	0,256614850199965	0,0195086674458423	0,0914698640570558	0,493728758958959	0,954337529843337	0,59932458756562	0,137001439847511	0,33497811658051	0,999967435745313	0,999994473835665	0,999993589103115
5	2	1258	AGACTGACATAAGAGGTTTGCTACAAGTTCAAGGCCAGGTCTGGGCTATGTAGGGAGACC	A_55_P2171785	Dnmt3aos	NR_045884	ref|Mus musculus DNA methyltransferase 3A, opposite strand (Dnmt3aos), long non-coding RNA [NR_045884]	5,90165754949208	0,118679626476277	0,166716982016288	0,108331878618257	0,156369234158268	-0,0480373555400107	0,131413250199285	0,131413250199285	0,131413250199285	0,131413250199285	0,185846400707358	0,376166121969563	0,217707926458645	0,418503540432298	0,246653068832542	0,798418560674025	0,712718080901243	0,519393115963035	0,999967435745313	0,999994473835665	0,999993589103115
5	5	4206	GTACCTCTGTCACAGTTGCCTGTTTCTGTCTAAATGTTTTCAACATACTAGACTATATTA	A_55_P2730781	Reck	NM_016678	ref|Mus musculus reversion-inducing-cysteine-rich protein with kazal motifs (Reck), mRNA [NM_016678]	9,04461565695813	0,33955345797302	0,0326187248772509	0,128632294314109	-0,17830243878166	0,306934733095769	0,225399838023838	0,225399838023838	0,225399838023838	0,225399838023838	0,318763507890011	0,146048766979956	0,886241615673496	0,573944512780698	0,437284595854571	0,345972962394329	0,446678577003359	0,963519809244779	0,999967435745313	0,999994473835665	0,999993589103115
5	8	639	GAAACTGGAAACGGATTTTAAAAGGTCACGGATCGCCTACAGTGACGAAGTACGGAATGA	A_52_P361664	Vti1a	NM_016862	ref|Mus musculus vesicle transport through interaction with t-SNAREs 1A (Vti1a), transcript variant 2, mRNA [NM_016862]	7,15386859377188	0,100459376534157	0,0312780094720884	-0,0475618482241966	-0,116743215286266	0,0691813670620691	0,115952200651355	0,115952200651355	0,115952200651355	0,115952200651355	0,163981174748153	0,395545237653222	0,789844584826245	0,685601567167942	0,324868127579594	0,677165314957178	0,729061510768513	0,923356398489019	0,999967435745313	0,999994473835665	0,999993589103115
5	14	5950	TATTTGAGACATTCCAGGAAAGTTACTTTTTGTCAGACTTGCCTGTGTGTGGGGGTGGGT	A_55_P2494508	Ube4a	NM_145400	ref|Mus musculus ubiquitination factor E4A (Ube4a), mRNA [NM_145400]	9,83681647088896	-0,0704375313838259	-0,0635750172898266	-0,00475651914149289	0,00210599495250641	-0,00686251409399929	0,192671757526308	0,192671757526308	0,192671757526308	0,192671757526308	0,272479012579966	0,718136254192266	0,744519259930471	0,980525042908642	0,99137653812204	0,980132023732898	0,910922205507953	0,903570790061897	0,999967435745313	0,999994473835665	0,999993589103115
5	15	3283	CCCAGGGTTATACTGGCAATCAGTTCAAGTCATTGTTAACCATTATATGTGAAATATATC	A_55_P2494328	Net1	NM_019671	ref|Mus musculus neuroepithelial cell transforming gene 1 (Net1), transcript variant 1, mRNA [NM_019671]	12,9448564378886	1,4487410719844	1,96112912177118	-0,674642975920397	-0,162254926133617	-0,512388049786781	0,287782874835594	0,287782874835594	0,287782874835594	0,287782874835594	0,406986444611215	4,72815943054105e-05	7,22577004587111e-07	0,0284098862937834	0,578534502718007	0,221114287251461	0,00257856422730512	0,000344542291984544	0,999967435745313	0,999994473835665	0,999993589103115
5	19	1117	CAGGGGGAGTTGGGGGTGGGGCCTCAGCATTCCTGACACCTCCCAATGATCTATAAACTA	A_66_P102297	9430078K24Rik	NR_131073	ref|Mus musculus RIKEN cDNA 9430078K24 gene (9430078K24Rik), transcript variant 1, long non-coding RNA [NR_131073]	6,34597681798043	-0,170663657553147	-0,239375712591992	0,0552749758203914	-0,0134370792184528	0,0687120550388443	0,142312260250349	0,142312260250349	0,142312260250349	0,142312260250349	0,201259928538013	0,243085308700538	0,106573735714557	0,7014149265911	0,925622749550142	0,736005451058249	0,579261728136377	0,3615821408354	0,999967435745313	0,999994473835665	0,999993589103115
5	20	260	TGGAAAGAGTCTGACCTGTGCTCAGCAAGCAGTGTCCACATCCCTCCCCAAAGGCCTGTT	A_51_P200134	Snrpg	NM_026506	ref|Mus musculus small nuclear ribonucleoprotein polypeptide G (Snrpg), mRNA [NM_026506]	12,567962047586	-0,100976899239162	-0,102944955884496	0,0513067869131234	0,0493387302677899	0,0019680566453335	0,265707735477621	0,265707735477621	0,265707735477621	0,265707735477621	0,375767483139894	0,707534410705896	0,702122148106088	0,848640256250347	0,854375484305374	0,995867929320076	0,90634916506078	0,881586525391955	0,999967435745313	0,999994473835665	0,999993589103115
5	21	2997	CCTCTCTTTCTGGTGTGTCTGAAGATAGTACCGTGTACTCATATACATAAAATAAATGTA	A_55_P2387284	BC099970	BC099970	gb|Mus musculus cDNA clone IMAGE:30083193. [BC099970]	11,9000122534885	0,119561815290478	0,12219135989465	0,0180148903743191	0,0206444349784913	-0,0026295446041722	0,127625933842545	0,127625933842545	0,127625933842545	0,127625933842545	0,180490326550659	0,358933558232413	0,3486667190672	0,889021341804886	0,872959976795379	0,988506243969985	0,698294679507674	0,652601810910042	0,999967435745313	0,999994473835665	0,999993589103115
5	23	4158	TACTTGCCTACCTACCTCACAGGGGTGTTGTGAGGAATCCTTTATGGTTTTCTGTTTTTT	A_55_P2893221	Pald1	NM_013753	ref|Mus musculus phosphatase domain containing, paladin 1 (Pald1), mRNA [NM_013753]	9,69266355233293	-0,073515685203791	-0,281444382009482	0,0623024157833925	-0,145626281022299	0,207928696805691	0,117468660253191	0,117468660253191	0,117468660253191	0,117468660253191	0,16612577248386	0,537806058791619	0,02543296623352	0,601117232913253	0,228029383972474	0,223730401618044	0,824741917704475	0,176285897080611	0,999967435745313	0,999994473835665	0,999993589103115
5	24	681	CTAGCTCTATTGAAGCTGCAATGGGTATCAAAAACTTCATGCCAACTCTAGAAGAGAGCC	A_52_P257590	Tgif1	NM_009372	ref|Mus musculus TGFB-induced factor homeobox 1 (Tgif1), transcript variant 2, mRNA [NM_009372]	5,70974554336464	0,10256548728492	0,00769178719418218	0,0775050612624089	-0,0173686388283292	0,094873700090738	0,166866792302225	0,166866792302225	0,166866792302225	0,166866792302225	0,235985280783501	0,545031112701497	0,963646346362307	0,646831735524262	0,918034988246215	0,691504434990862	0,828904909774247	0,989953099157431	0,999967435745313	0,999994473835665	0,999993589103115
5	25	3144	CAGCTGGATCTGAAGGATATTTGGAGAGAGAGGTATCCAGGGATGCCTCATCTCATAGCC	A_52_P365342	Lrrn2	NM_010732	ref|Mus musculus leucine rich repeat protein 2, neuronal (Lrrn2), mRNA [NM_010732]	5,55292991890616	-0,201521762775749	-0,244707310304366	-0,0117398089251068	-0,0549253564537242	0,0431855475286174	0,167672703446181	0,167672703446181	0,167672703446181	0,167672703446181	0,237125011253351	0,242075107553375	0,158450755909551	0,944807583338654	0,746302000729518	0,857140060830671	0,578230447469593	0,443056892168041	0,999967435745313	0,999994473835665	0,999993589103115
5	26	4779	CACGTGGGAGGTTAAATTAAACCAGAAGTAATGACCTAATTACAAAAAAGGGAATGGCAT	A_55_P2131920	Prrx1	NM_175686	ref|Mus musculus paired related homeobox 1 (Prrx1), transcript variant 2, mRNA [NM_175686]	9,1762738379222	-0,394507403243855	-0,858057509929457	0,199753522356012	-0,26379658432959	0,463550106685602	0,336966324875823	0,336966324875823	0,336966324875823	0,336966324875823	0,476542346702407	0,254107661957494	0,018322766237545	0,559305605790529	0,441981772558094	0,341163876956003	0,593237319847174	0,146902705451437	0,999967435745313	0,999994473835665	0,999993589103115
5	28	549	CTGACTGCTTAACTGATGGTGCAGATGTGGTCAGTGACCTTGAACAGGAAGAGATGAAAA	A_51_P521125	Cfap36	NM_025740	ref|Mus musculus cilia and flagella associated protein 36 (Cfap36), mRNA [NM_025740]	8,97762458569816	-0,256253730877541	-0,168539358002583	0,0220450468394624	0,10975941971442	-0,0877143728749576	0,17274598882992	0,17274598882992	0,17274598882992	0,17274598882992	0,244299720248824	0,152022660719293	0,339750182906357	0,899602188182825	0,531675151236981	0,722954160886824	0,456870759175561	0,644720126802842	0,999967435745313	0,999994473835665	0,999993589103115
5	30	1623	GCTCTTGTTGCAGTTTTGTACTCCACTTGGTTTTTCAATTGAGCTTATGGCTTTTTTAAA	A_55_P2462358	Fam118b	NM_001286604	ref|Mus musculus family with sequence similarity 118, member B (Fam118b), transcript variant 3, mRNA [NM_001286604]	9,24606859680717	-0,269881771406761	-0,26160163092675	0,101730730361909	0,11001087084192	-0,0082801404800108	0,139104820956244	0,139104820956244	0,139104820956244	0,139104820956244	0,196723924387801	0,0651699633866865	0,0732077974824584	0,472229928719024	0,437399369445068	0,966803067415852	0,284102070434796	0,30067944758102	0,999967435745313	0,999994473835665	0,999993589103115
5	32	15196	GGTGTACCATTTTAGCATATGCATTATGTGATTGGAATTGAGGCATTTTAGTGGACAATA	A_55_P2742510	Herc2	NM_010418	ref|Mus musculus hect (homologous to the E6-AP (UBE3A) carboxyl terminus) domain and RCC1 (CHC1)-like domain (RLD) 2 (Herc2), mRNA [NM_010418]	8,78589280053552	0,0567048222799418	0,0396910838501459	-0,016903097347905	-0,0339168357777009	0,0170137384297959	0,11089194922558	0,11089194922558	0,11089194922558	0,11089194922558	0,156824898552803	0,614152751488444	0,723779344811937	0,88022571967532	0,762564685336277	0,91458252556887	0,864981432813225	0,893267985013005	0,999967435745313	0,999994473835665	0,999993589103115
5	33	933	CTTTGTCCGCTGATGGAGGTGTCTTTGGCTGGGGAAATTCCGAGTACCTGCAGTTGGCCT	A_66_P106466	Wbscr16	NM_033572	ref|Mus musculus Williams-Beuren syndrome chromosome region 16 homolog (human) (Wbscr16), mRNA [NM_033572]	5,77755414052323	-0,0123277797822734	-0,166368803124382	0,111692666551209	-0,0423483567908995	0,154041023342109	0,12470925166342	0,12470925166342	0,12470925166342	0,12470925166342	0,176365515055809	0,922142751342935	0,19571009340526	0,380061444788147	0,737366672343852	0,391783969245059	0,980500494008427	0,493516391673875	0,999967435745313	0,999994473835665	0,999993589103115
5	34	2703	GAGTGACTTCCCATGAACTCTAGTTGGCATAGAGCAAGAATGTGGGATGTGGGACCCCTT	A_51_P354038	Tmc6	NM_145439	ref|Mus musculus transmembrane channel-like gene family 6 (Tmc6), transcript variant 1, mRNA [NM_145439]	10,3327267730402	0,261068160038796	0,273626668387518	0,0730366741743538	0,0855951825230754	-0,0125585083487216	0,394321178963025	0,394321178963025	0,394321178963025	0,394321178963025	0,557654359220459	0,514740508584871	0,494930616046428	0,854737127601132	0,830136393226688	0,982234149059125	0,810686433021655	0,764172178147211	0,999967435745313	0,999994473835665	0,999993589103115
5	35	1148	GTGTGTCAGTGCCAGCGTGTAATCCAGGGACCTTTTATGCTCAACGTAGTCACCGTCAGT	A_55_P2768796	Gm35933	XR_384211	ref|PREDICTED: Mus musculus predicted gene, 35933 (Gm35933), transcript variant X3, ncRNA [XR_384211]	6,51865126319735	-1,2052445955065	-0,307406110297734	-0,44870016516498	0,449138320043788	-0,897838485208768	0,631905718891944	0,631905718891944	0,631905718891944	0,631905718891944	0,893649637798108	0,0694995742625696	0,631398271825999	0,485050004713935	0,48462852269674	0,325872482243389	0,294744507832386	0,845587353770926	0,999967435745313	0,999994473835665	0,999993589103115
5	37	1493	GTACTTGAACAACCTACATCATTTTTCTTTCCTGGACCATATTTTAGAAAGTTGAGCCAA	A_55_P2130438	6530409C15Rik	AK018330	gb|Mus musculus 10 days neonate cerebellum cDNA, RIKEN full-length enriched library, clone:6530409C15 product:hypothetical protein, full insert sequence. [AK018330]	5,24768346871276	0,0129222329949794	-0,0434022850425935	0,0382993137032841	-0,0180252043342888	0,0563245180375729	0,107883115624847	0,107883115624847	0,107883115624847	0,107883115624847	0,152569765267723	0,905734768790251	0,691304171433536	0,725934220919954	0,868818863532812	0,715496837390906	0,97540410279395	0,877150120070205	0,999967435745313	0,999994473835665	0,999993589103115
5	38	343	AAAGCGCCATCAAAGAAGGAGAAGAAGAAAGGTTCTGAAAAGACAGACGAGTACTTGTTG	A_55_P2639170	Dab2	NM_001102400	ref|Mus musculus disabled 2, mitogen-responsive phosphoprotein (Dab2), transcript variant 4, mRNA [NM_001102400]	6,21194651342692	-0,559779181877967	-0,899333075492124	0,342251849198291	0,00269795558413399	0,339553893614157	0,315409764836136	0,315409764836136	0,315409764836136	0,315409764836136	0,446056767136173	0,0896502418721473	0,00923236133291442	0,289518876910786	0,993251526533418	0,454527063813071	0,340242224311751	0,10157900518612	0,999967435745313	0,999994473835665	0,999993589103115
5	40	5409	TTCTCTGTAGATCTTCCCCACGGCGGTGTTATTAATGAATTCAAAGCAGGTGCCATTATT	A_51_P189272	Tmcc3	NM_172051	ref|Mus musculus transmembrane and coiled coil domains 3 (Tmcc3), transcript variant 1, mRNA [NM_172051]	11,398879898401	0,878489002087216	1,23215214454216	-0,212266089795792	0,141397052659149	-0,353663142454941	0,253001353553607	0,253001353553607	0,253001353553607	0,253001353553607	0,357797945494261	0,00214200296623927	7,05005299743845e-05	0,410416814459207	0,581838450524768	0,333586090610183	0,0331103699608552	0,00549141545286127	0,999967435745313	0,999994473835665	0,999993589103115
5	41	2527	GGTAGGATTTCTAAACCATTAAAATTGAATGCACGTATTCACGGTCAAGATTAGAGGATA	A_55_P2237117	C130023C23Rik	AK047948	gb|Mus musculus 16 days embryo head cDNA, RIKEN full-length enriched library, clone:C130023C23 product:unclassifiable, full insert sequence. [AK047948]	6,79112170331482	0,0707540813835106	-0,0110358866404239	0,040255666299208	-0,0415343017247265	0,0817899680239345	0,171698210486059	0,171698210486059	0,171698210486059	0,171698210486059	0,242817937904575	0,684229521419058	0,94932654829573	0,816779707697342	0,811075775792433	0,739403380063323	0,895612963730069	0,985637565942293	0,999967435745313	0,999994473835665	0,999993589103115
5	42	968	CATTGCAGGTGGGGATGAGAAAGCAGCGGCCCAAGTGGCAGCAGTCCTGGCGCAGCATCA	A_66_P118571	Sharpin	NM_025340	ref|Mus musculus SHANK-associated RH domain interacting protein (Sharpin), mRNA [NM_025340]	8,25213580750762	0,00171876524248837	0,0471696918313835	-0,111793092573309	-0,0663421659844143	-0,0454509265888952	0,153729843304646	0,153729843304646	0,153729843304646	0,153729843304646	0,217406829342921	0,991179355054677	0,761828312473355	0,474699488258632	0,670229965328137	0,836308193370712	0,997625294360194	0,91190419993291	0,999967435745313	0,999994473835665	0,999993589103115
5	44	2898	CCTGTGTCAGATCTACTGTAAAAAGAGGGTAAAGTACAATAAACTGAGAGCGATTATATA	A_55_P2492258	Atp1b2	NM_013415	ref|Mus musculus ATPase, Na+/K+ transporting, beta 2 polypeptide (Atp1b2), mRNA [NM_013415]	8,43888895363911	0,188158642277189	0,466145105968126	-0,132970650313048	0,145015813377888	-0,277986463690937	0,550021294702201	0,550021294702201	0,550021294702201	0,550021294702201	0,777847574561861	0,73549777779455	0,405758344867504	0,811188633714567	0,794477519043904	0,724182820409105	0,917103297474628	0,701307038875821	0,999967435745313	0,999994473835665	0,999993589103115
5	45	1686	CAGTCCGGTGCATGTGACCCTGACTCAAAAAATGGATAAATTAAAATGTCCAATGTCTGG	A_55_P2898142	Acaca	ENSMUST00000184534	ens|acetyl-Coenzyme A carboxylase alpha [Source:MGI Symbol;Acc:MGI:108451] [ENSMUST00000184534]	5,1210934335756	-0,206015236516492	-0,460757075717609	0,202098152494096	-0,0526436867070217	0,254741839201118	0,174178284330929	0,174178284330929	0,174178284330929	0,174178284330929	0,246325291971677	0,249406799626712	0,0147128777930436	0,258254145123072	0,765282204367929	0,312191451091541	0,587667373945145	0,130236068365126	0,999967435745313	0,999994473835665	0,999993589103115
5	46	1104	TGTCTCTCCGCTTTGCTGTAACCGTGCTTCCACCATTGTGTTCTTTGTACAATTGAAATG	A_55_P2060183	Lamtor3	NM_019920	ref|Mus musculus late endosomal/lysosomal adaptor, MAPK and MTOR activator 3 (Lamtor3), mRNA [NM_019920]	11,6101067584103	-0,0391292552016758	-0,120326846014549	0,0209436589051215	-0,0602539319077522	0,0811975908128737	0,0936700683675563	0,0936700683675563	0,0936700683675563	0,0936700683675563	0,132469481073813	0,680153333034251	0,212180603434927	0,825121160813365	0,526646140172521	0,546135577380049	0,894084035442834	0,512899403452861	0,999967435745313	0,999994473835665	0,999993589103115
5	48	571	TAGAAAGGGAAGGCTCCCCTGAAACTCTTACAAACTTGAGGAAAGGGTACCTGTTCATGT	A_51_P168055	Hacd3	NM_021345	ref|Mus musculus 3-hydroxyacyl-CoA dehydratase 3 (Hacd3), mRNA [NM_021345]	5,81486367385519	-0,14314108161798	-0,281188470491454	0,0688615181713725	-0,0691858707021016	0,138047388873474	0,105003191407662	0,105003191407662	0,105003191407662	0,105003191407662	0,148496937381174	0,186483208247155	0,0136779906463377	0,518689138537613	0,516740411480002	0,362560283608502	0,507262271249484	0,125423050924123	0,999967435745313	0,999994473835665	0,999993589103115
5	53	2579	AAGGAAAGAGACTTGCAGAGGAAGTTTGAGAAAAACCTCACCCTCCTCACCCCAAAAGAA	A_51_P441970	Stox2	NM_175162	ref|Mus musculus storkhead box 2 (Stox2), transcript variant 2, mRNA [NM_175162]	7,01945307815799	-0,000515236092483384	-0,12897247557993	0,0881020330736	-0,0403552064138468	0,128457239487447	0,175565398888667	0,175565398888667	0,175565398888667	0,175565398888667	0,248286968191795	0,997684642181299	0,470264282867538	0,620735142189062	0,820306240110988	0,610011686007057	0,999332619512574	0,746632362628232	0,999967435745313	0,999994473835665	0,999993589103115
5	55	1982	CTCTTCAGGGCAGACAGACCACCTACACTAATAGCCCACAATAAAGTTATTTTTGTTAAA	A_55_P2087622	Il4i1	NM_010215	ref|Mus musculus interleukin 4 induced 1 (Il4i1), mRNA [NM_010215]	10,5222275036472	0,587718469650216	1,02715248969975	-0,155413496049636	0,284020523999894	-0,43943402004953	1,57045649841311	1,57045649841311	1,57045649841311	1,57045649841311	2,22096087917278	0,711780521308237	0,519799355839467	0,922057549573091	0,858124349265537	0,844956852965478	0,908290424787974	0,780905193119411	0,999967435745313	0,999994473835665	0,999993589103115
5	56	1486	TGGACACCACCAAGCAGTGGGACTATTATGCAAGGAGAGAAAAAGACCGAGACCGAGACC	A_55_P1986049	Fip1l1	NM_001159573	ref|Mus musculus FIP1 like 1 (S. cerevisiae) (Fip1l1), transcript variant 1, mRNA [NM_001159573]	7,00521537796064	0,0570564588827889	-0,0497491588223218	0,0265076632305155	-0,0802979544745952	0,106805617705111	0,0574876928113368	0,0574876928113368	0,0574876928113368	0,0574876928113368	0,0812998748433308	0,331648826401681	0,396080917150138	0,6492110760248	0,176285387374109	0,202353082970017	0,672852285957671	0,694410968977573	0,999967435745313	0,999994473835665	0,999993589103115
5	57	0	ATGGGCTGACCCGCTAACCATTTGTCCATTCTCCAAAGGATTTGCAAAGTGATTGCGTTT	A_30_P01026599	chr6:42659063-42660071_R	chr6:42659063-42660071_R	lincRNA:chr6:42659063-42660071 reverse strand	6,27401319137271	-0,67227832398866	-0,449898638290996	-0,0643387255727861	0,158040960124878	-0,222379685697664	0,224308073262631	0,224308073262631	0,224308073262631	0,224308073262631	0,317219519357791	0,00659562775501939	0,0572235548471514	0,776900795122399	0,488402914403447	0,490568593915723	0,0675549275285512	0,26732128006302	0,999967435745313	0,999994473835665	0,999993589103115
5	58	1604	CATGGGTAAAGGGTTTTAGGTTAGACAGATATGCCCTCCATGTCTGGATTGAAGCATCCT	A_55_P2589852	Phykpl	ENSMUST00000109105	ens|5-phosphohydroxy-L-lysine phospholyase [Source:MGI Symbol;Acc:MGI:1920197] [ENSMUST00000109105]	5,59559971289363	0,0421180255906295	-0,112799824072415	0,111414130795377	-0,043503718867667	0,154917849663044	0,0894838428847098	0,0894838428847098	0,0894838428847098	0,0894838428847098	0,12654926422082	0,642462476278589	0,220554653338354	0,226085959414717	0,631615819103775	0,233720117020777	0,877736031110466	0,522225100587341	0,999967435745313	0,999994473835665	0,999993589103115
5	61	4974	ATCGTAAAGCTGTCAGTATATGTTGAAATCAAGGAACGAGAGAACTGCCCTACAGAGAGT	A_51_P338563	Slc36a1	NM_153139	ref|Mus musculus solute carrier family 36 (proton/amino acid symporter), member 1 (Slc36a1), mRNA [NM_153139]	7,24162096246206	-0,242677740148125	-0,357002492519958	0,0127830048199744	-0,101541747551858	0,114324752371832	0,154639805972561	0,154639805972561	0,154639805972561	0,154639805972561	0,21869371088914	0,13071925718486	0,0306503398451856	0,93486018987848	0,518165181617856	0,606317974345743	0,420995709179244	0,193712563395553	0,999967435745313	0,999994473835665	0,999993589103115
5	63	1013	AGAGACTTGTTGGAATCTGCAAATGGACTCAGAACACACTGGCTTCAAGAGGAGTCTAGG	A_51_P342652	Cd79b	NM_008339	ref|Mus musculus CD79B antigen (Cd79b), mRNA [NM_008339]	11,2697577980334	0,537221862860434	1,44705156110942	-0,31618827550418	0,593641422744808	-0,909829698248988	1,75837395087598	1,75837395087598	1,75837395087598	1,75837395087598	2,48671628905237	0,762814795079571	0,419289041673014	0,85892611657299	0,738829671240478	0,717920729818084	0,927164690348759	0,711550614059761	0,999967435745313	0,999994473835665	0,999993589103115
5	67	4224	CCTACCTAAAAGTGTATGCAGAGAGTAAGTGTGGTCACGTCAAGTTCATGTATACGGTTC	A_51_P481398	Kif11	NM_010615	ref|Mus musculus kinesin family member 11 (Kif11), mRNA [NM_010615]	5,67643174857556	-0,352420509163204	-0,171976060809984	0,111171215895181	0,2916156642484	-0,18044444835322	0,264183273225983	0,264183273225983	0,264183273225983	0,264183273225983	0,373611567948303	0,195727293963807	0,521745277111419	0,677938641430032	0,281483877727647	0,633843029628046	0,520283077257265	0,78272883090461	0,999967435745313	0,999994473835665	0,999993589103115
5	68	2055	CATCTGTGATATTTTCTTTCCTGGTGCCGTGATAAAACACCGTGACCAAAAATGACTTAC	A_55_P2724684	Il9r	NM_001134458	ref|Mus musculus interleukin 9 receptor (Il9r), transcript variant 1, mRNA [NM_001134458]	5,89454667215335	0,176472307462014	0,154024452695626	-0,0592660076072509	-0,081713862373638	0,0224478547663871	0,635835074563957	0,635835074563957	0,635835074563957	0,635835074563957	0,899206585880856	0,78393031093047	0,81081814256358	0,926572980974787	0,898899085560688	0,980306647953338	0,934247461079558	0,932520148642631	0,999967435745313	0,999994473835665	0,999993589103115
5	69	2131	CCTCCCCAGTACCCTTTAAAAAGAAACTTTATCACCTTTAGGATCTTTTAGTCTTTACTA	A_55_P2002702	Ddx18	NM_025860	ref|Mus musculus DEAD (Asp-Glu-Ala-Asp) box polypeptide 18 (Ddx18), mRNA [NM_025860]	9,36109720713175	0,0983386857467874	-0,00903965052660816	0,0757031048109109	-0,0316752314624846	0,107378336273396	0,117696854910741	0,117696854910741	0,117696854910741	0,117696854910741	0,166448488463428	0,412323832823574	0,939466998409027	0,526679832829999	0,790318300573	0,525463991240618	0,742212347779808	0,98269033406049	0,999967435745313	0,999994473835665	0,999993589103115
5	70	2723	CTATATCTGTTGCAAGTGACCACAATGTGAAGGAAGTAAAGTCTCTGATTGAAGGAAAAT	A_51_P317166	Paxbp1	NM_026110	ref|Mus musculus PAX3 and PAX7 binding protein 1 (Paxbp1), mRNA [NM_026110]	10,2082273122812	0,348992807533728	0,449911928876626	0,000580543516559118	0,101499664859457	-0,100919121342898	0,103423807872013	0,103423807872013	0,103423807872013	0,103423807872013	0,14626335176487	0,00270841741069364	0,000251937495677717	0,995571432277242	0,336971942604358	0,49735503381989	0,0386174209376753	0,0111259255757049	0,999967435745313	0,999994473835665	0,999993589103115
5	73	5694	ACATACAGATAACCTATGTGGAGCCACATTTCGACACTTATGAGCTCAAGGATCGGGTGA	A_55_P2504400	Dock6	NM_177030	ref|Mus musculus dedicator of cytokinesis 6 (Dock6), mRNA [NM_177030]	6,91953207968636	0,105898141055536	0,0757149817343423	0,049291560532331	0,0191084012111373	0,0301831593211936	0,197471215047721	0,197471215047721	0,197471215047721	0,197471215047721	0,279266470498781	0,597103867500277	0,705053184630473	0,805180938758468	0,923780825952124	0,914902937114624	0,85751224537278	0,882974325454702	0,999967435745313	0,999994473835665	0,999993589103115
5	75	539	TAAGCAAGATATCGCAATGGCAAAATCAGCGAAGTTGATCCAGCAGCAGCTTGAGAAGGA	A_55_P2740799	Srprb	NM_009275	ref|Mus musculus signal recognition particle receptor, B subunit (Srprb), mRNA [NM_009275]	6,56287777901967	-0,163217429770467	-0,414869184889382	0,101979404187639	-0,149672350931277	0,251651755118916	0,165374161260606	0,165374161260606	0,165374161260606	0,165374161260606	0,233874381720825	0,334297638010952	0,0199073917694256	0,543732111705511	0,37515448885057	0,293475960526546	0,67496521842621	0,154346806984	0,999967435745313	0,999994473835665	0,999993589103115
5	76	2175	GCTAATATTAGGCTACATCTTTTTACCTTTACATATGGCGTAAGACAAGACTGCTTTTCT	A_55_P2017759	Evi2a	NM_001033711	ref|Mus musculus ecotropic viral integration site 2a (Evi2a), transcript variant 1, mRNA [NM_001033711]	10,0427692961112	-0,414713048636118	-0,205732090224384	-0,0608783490201006	0,148102609391634	-0,208980958411734	0,328754280236848	0,328754280236848	0,328754280236848	0,328754280236848	0,464928761799156	0,220233799315791	0,537831462992126	0,85476998775175	0,656721103381995	0,657435509589436	0,55195323594415	0,793335695484184	0,999967435745313	0,999994473835665	0,999993589103115
5	82	3537	GAGGAAATTTGGCCTACCCGAGACATTTCTCATCTACAATTTTAGATATGTAAATATGTG	A_55_P2714424	Eif2s2	ENSMUST00000147136	ens|eukaryotic translation initiation factor 2, subunit 2 (beta) [Source:MGI Symbol;Acc:MGI:1914454] [ENSMUST00000147136]	7,60510845168875	0,11044993189646	-0,0685908004050599	-0,0364734999045329	-0,215514232206052	0,17904073230152	0,12908498358637	0,12908498358637	0,12908498358637	0,12908498358637	0,182553734486553	0,401338547251109	0,600444682243295	0,780136079703372	0,109049009560006	0,337280174595408	0,733590480716711	0,828284365101647	0,999967435745313	0,999994473835665	0,999993589103115
5	84	1235	TAGGCAGTTACTCTTCCGAGTTTATACTCGCCTCTTCTTTAAGAGGATTTCCTGAAAAGG	A_65_P10357	Srsf6	NM_026499	ref|Mus musculus serine/arginine-rich splicing factor 6 (Srsf6), mRNA [NM_026499]	10,5503405712977	-0,230276086351546	-0,146711826966095	0,0326299384863393	0,11619419787179	-0,0835642593854509	0,154232706759662	0,154232706759662	0,154232706759662	0,154232706759662	0,218117985661027	0,149501636678856	0,351725683893073	0,834377978485917	0,459143174053482	0,705278239465138	0,45234102904388	0,655569145461622	0,999967435745313	0,999994473835665	0,999993589103115
5	85	1134	AGTTGAAGCTCATTTTAAGACTCGTTGGAACCCCAGGGGCTGAGCTTCTGAAGAAAATCT	A_55_P2179348	Mapk14	NM_001168514	ref|Mus musculus mitogen-activated protein kinase 14 (Mapk14), transcript variant 4, mRNA [NM_001168514]	6,57265523136962	-0,284303547205878	-0,242196533341674	-0,0876176936205386	-0,045510679756334	-0,0421070138642046	0,104072332189441	0,104072332189441	0,104072332189441	0,104072332189441	0,147180503650105	0,0121158801932224	0,0294633955251132	0,408825657029166	0,666119058615442	0,777460909156872	0,100708794491838	0,189958082970825	0,999967435745313	0,999994473835665	0,999993589103115
5	86	914	TGCGTAGCTGTGTGTGAGGTCATCGATCATCCAGATGTCAAGTGCCAAATCAAGAAGAAG	A_55_P2020896	Parp16	NM_177460	ref|Mus musculus poly (ADP-ribose) polymerase family, member 16 (Parp16), mRNA [NM_177460]	6,96234380042028	-0,325847844812468	-0,46024163509048	0,0232456436794664	-0,111148146598545	0,134393790278011	0,114264168546769	0,114264168546769	0,114264168546769	0,114264168546769	0,161593936852125	0,00922412764239138	0,000555298194963769	0,840645964516254	0,34116717067691	0,414447826056789	0,0843195191351762	0,0185898451701106	0,999967435745313	0,999994473835665	0,999993589103115
5	89	1969	GTGTCTGTCCTCCCCTGAAGGTTTGCATTATAAATGTCCAGTGGGGATCTCTATTTTGTT	A_55_P1959379	BC080695	NM_001007579	ref|Mus musculus cDNA sequence BC080695 (BC080695), mRNA [NM_001007579]	6,25684101226708	-0,0283675865839967	-0,0228042101465551	-0,0316101067934058	-0,0260467303559642	-0,00556337643744165	0,0708483902929533	0,0708483902929533	0,0708483902929533	0,0708483902929533	0,100194754424597	0,692689812531224	0,750559598517944	0,659798756860447	0,716622874161614	0,956216373914981	0,899413432756734	0,906906904790961	0,999967435745313	0,999994473835665	0,999993589103115
5	91	954	AGAGGAGGAGATCCGAAACATTCCTATGTTTTCTTCATATAATCCAGGGGAACCAAACAA	A_55_P2080975	Rbm41	NM_001172148	ref|Mus musculus RNA binding motif protein 41 (Rbm41), transcript variant 3, mRNA [NM_001172148]	5,54584207793871	-0,041467637214347	-0,0233956849150143	-0,00284243448940291	0,0152295178099298	-0,0180719522993327	0,0768837144632773	0,0768837144632773	0,0768837144632773	0,0768837144632773	0,108729991719587	0,595009985785892	0,763733533960748	0,970838883569962	0,844781016515183	0,869496470558443	0,856214347778424	0,91261769410349	0,999967435745313	0,999994473835665	0,999993589103115
5	95	1747	AGATTATAAAGACTTTCTCTGGGCAAATCTATGCTCTTTTTGACTAAGTCTTCTGGTTTC	A_52_P328249	Pkm	AK083076	gb|Mus musculus 12 days embryo spinal cord cDNA, RIKEN full-length enriched library, clone:C530045D03 product:pyruvate kinase 3, full insert sequence. [AK083076]	7,88071318316236	-0,426991975619429	-0,929399398645034	0,29692695387012	-0,205480469155485	0,502407423025605	0,26485068763017	0,26485068763017	0,26485068763017	0,26485068763017	0,374555434450426	0,121044471367451	0,00196016127178576	0,274221061298525	0,446032648990775	0,193369990131272	0,403746030562193	0,039956262550526	0,999967435745313	0,999994473835665	0,999993589103115
5	96	1558	GGTGGGCAAGATCTAGGAATTGATGGGCAGGAAAACATAATCAAAATGTATTGTGTGAAA	A_55_P2100705	Auh	ENSMUST00000120535	ens|AU RNA binding protein/enoyl-coenzyme A hydratase [Source:MGI Symbol;Acc:MGI:1338011] [ENSMUST00000120535]	6,44182229432771	0,0941076963226442	-0,0258942735595467	0,0878279688085959	-0,0321740010735949	0,120001969882191	0,122214545661963	0,122214545661963	0,122214545661963	0,122214545661963	0,172837467994414	0,449403974257749	0,8341371188391	0,479859751740712	0,794779248672089	0,494692582623257	0,768723057576336	0,941962362655021	0,999967435745313	0,999994473835665	0,999993589103115
5	97	481	CTCGACACAGCCAAAGAGAAAAAGGAAGAAAGGCAGTGGAAAGAGATGAAACTTCACACT	A_52_P579517	Cox10	NM_178379	ref|Mus musculus cytochrome c oxidase assembly protein 10 (Cox10), mRNA [NM_178379]	5,6125326152139	-0,0695676567514401	-0,312563757944107	0,0696940642033583	-0,173302036989308	0,242996101192666	0,144992393263381	0,144992393263381	0,144992393263381	0,144992393263381	0,205050208994007	0,63606108314983	0,0422016662006672	0,635450966623984	0,244601280979213	0,248525368408227	0,874816422488472	0,227756986119094	0,999967435745313	0,999994473835665	0,999993589103115
5	98	781	AGGACCTCATCCAAGGGTCTCCCGTTCTTGAGTTCTCCAGGGCAAGCAGTTCCAGCAATG	A_55_P2031403	Smim24	AK030337	gb|Mus musculus 11 days pregnant adult female ovary and uterus cDNA, RIKEN full-length enriched library, clone:5033427P15 product:weakly similar to HSPC323 (FRAGMENT) [Homo sapiens], full insert sequence. [AK030337]	7,91827972088385	-0,0142146417655473	-0,0374245260436492	0,0666794798434038	0,0434695955653019	0,0232098842781019	0,240481769551548	0,240481769551548	0,240481769551548	0,240481769551548	0,34009258000328	0,953394092460451	0,87773636654566	0,784134629236722	0,858195507564719	0,946200892811432	0,98822625970091	0,960253405187579	0,999967435745313	0,999994473835665	0,999993589103115
5	100	375	GAGTCCTGAATTCCTACTGGGTTGGTGAAGATTACATATAAATTTTTTGAGGTTATCTTC	A_55_P2125322	NAP111669-1	NAP111669-1	Unknown	13,6245442768252	0,0193096990380965	-0,095326444328883	0,0742787494283252	-0,0403573939386543	0,11463614336698	0,21463232165589	0,21463232165589	0,21463232165589	0,21463232165589	0,303535940209385	0,929120611205706	0,661241428381538	0,732544875389859	0,852560829001429	0,709262860417856	0,982868142787546	0,861372448878796	0,999967435745313	0,999994473835665	0,999993589103115
5	102	259	ATCTGTAGGAACAGGCACCAAAGGCAGTGTTTGCATAGCCTGTACTTGGTCAGATGGAAA	A_55_P2063029	Phc2	ENSMUST00000120946	ens|polyhomeotic-like 2 (Drosophila) [Source:MGI Symbol;Acc:MGI:1860454] [ENSMUST00000120946]	5,67800099569568	0,0530572962811906	0,103444477073372	-0,0847569649859139	-0,034369784193732	-0,0503871807921819	0,0991133235913384	0,0991133235913384	0,0991133235913384	0,0991133235913384	0,140167406434744	0,597750790683313	0,307856374150265	0,401601367088552	0,732027418831191	0,722633665314839	0,857627644014992	0,614893703265715	0,999967435745313	0,999994473835665	0,999993589103115
5	104	1463	GTGAGTTCCACGGTAGCCTGTGCTACAAAGTAAGATCTTGTTTAATAAAGCTAAAACCAA	A_55_P2852578	Stap2	NM_145934	ref|Mus musculus signal transducing adaptor family member 2 (Stap2), transcript variant 1, mRNA [NM_145934]	9,05505054312261	0,0231472861537636	0,222834212634492	-0,226312115301047	-0,0266251888203186	-0,199686926480728	0,235075400296129	0,235075400296129	0,235075400296129	0,235075400296129	0,332446819279069	0,922444699250391	0,35337133210623	0,346056559071478	0,910840506125009	0,554150575865818	0,980500494008427	0,657050505289835	0,999967435745313	0,999994473835665	0,999993589103115
5	107	1080	AAGGCCCCTTGACTGGATGCTGAGTGGGAATATTGGTTCTAGCACCTTCTCCTCTGGGCA	A_51_P118712	Dgcr6	NM_010047	ref|Mus musculus DiGeorge syndrome critical region gene 6 (Dgcr6), transcript variant 3, mRNA [NM_010047]	11,4974629810677	0,0587377668924134	0,035894708391254	-0,0687828997963358	-0,0916259582974952	0,0228430585011594	0,257844400589366	0,257844400589366	0,257844400589366	0,257844400589366	0,364647048295443	0,821884130459425	0,89053870607341	0,79211504177048	0,725678461306012	0,950610319164398	0,948604283426706	0,965583254304714	0,999967435745313	0,999994473835665	0,999993589103115
5	108	3131	ATTGTCTTGTATGCATTTGAGAGAAATAAATATACTCAGACTTATGTTTTAAGAAATTTC	A_55_P2165324	Acsl3	NM_028817	ref|Mus musculus acyl-CoA synthetase long-chain family member 3 (Acsl3), transcript variant 1, mRNA [NM_028817]	6,90539133332127	-0,48044607336811	-0,509194708248379	0,00278520046522246	-0,025963434415047	0,0287486348802695	0,319436479873692	0,319436479873692	0,319436479873692	0,319436479873692	0,451751402154096	0,146663815930175	0,125065055441543	0,993121121870242	0,935948455439718	0,949827828218793	0,447744656955896	0,392263091029437	0,999967435745313	0,999994473835665	0,999993589103115
5	109	0	TCCTGTGGAGGAAGCTAACACAGCGGTAAGCAAATGTGGACTGACAGAGGACACAGGGCC	A_30_P01027995	chr12:33606225-33638225_R	chr12:33606225-33638225_R	lincRNA:chr12:33606225-33638225 reverse strand	5,92718079517517	0,792427001130782	0,981210314605289	-0,12248648360982	0,0662968298646875	-0,188783313474508	0,179585196206674	0,179585196206674	0,179585196206674	0,179585196206674	0,253971820076911	0,000216186757603628	1,6748120882666e-05	0,502260117027728	0,715501071202488	0,465079456548191	0,0072579921427631	0,00218873127905507	0,999967435745313	0,999994473835665	0,999993589103115
5	111	7163	TGACTAGCCAACCAATGTTACAGACACTTTCATTCAAAGTAAATATGTCATTGTCTTCAC	A_51_P514712	Parp14	NM_001039530	ref|Mus musculus poly (ADP-ribose) polymerase family, member 14 (Parp14), mRNA [NM_001039530]	10,6971178087869	-0,696998560098493	-0,0325008278484358	-0,320382327400086	0,344115404849971	-0,664497732250057	0,278503693209654	0,278503693209654	0,278503693209654	0,278503693209654	0,393863700108089	0,0201714053532309	0,908148571408777	0,262231750991923	0,229527250079624	0,105580777489583	0,14002518943316	0,972681591250567	0,999967435745313	0,999994473835665	0,999993589103115
5	113	1363	CTGCCATGATGATAATGGACTGAACCTTCGAACCTATATGACTACACCTATTAAATACCC	A_55_P2021490	Gm16386	AK144317	gb|Mus musculus cDNA, RIKEN full-length enriched library, clone:G630018L09 product:hypothetical protein, full insert sequence. [AK144317]	6,93791396930914	0,144380387234484	0,0831815582460331	-0,0307060975188911	-0,0919049265073424	0,0611988289884513	0,0828520555275846	0,0828520555275846	0,0828520555275846	0,0828520555275846	0,117170500597599	0,0952350351666081	0,326207194329429	0,714437889213238	0,279186986043859	0,606630300366603	0,352313715228954	0,632497434716247	0,999967435745313	0,999994473835665	0,999993589103115
5	115	2213	CCCTGACTGTATATGTCATTTATATTGTGTCCTAAATTACTATGCCATGGGCTATTTTAG	A_55_P1984770	Fam220a	NM_026050	ref|Mus musculus family with sequence similarity 220, member A (Fam220a), mRNA [NM_026050]	9,84802642161607	0,101900431516551	-0,0286735427853504	0,0173847989186768	-0,113189175383225	0,130573974301901	0,221708010543485	0,221708010543485	0,221708010543485	0,221708010543485	0,313542475397354	0,650261158854444	0,898260891802731	0,93820193934244	0,614717222480015	0,681081107069955	0,880278725884484	0,968588930332163	0,999967435745313	0,999994473835665	0,999993589103115
5	116	941	ATGACAGTGAATACATCTACAGCAACTGGGTGGTGGACCTCAGGGTCTACCTGACCTCCA	A_66_P101575	ENSMUST00000182170	ENSMUST00000182170	ens|predicted gene 4819 [Source:MGI Symbol;Acc:MGI:3647912] [ENSMUST00000182170]	11,675981703376	0,166545651418481	-0,00513335410769855	0,15311071919009	-0,0185682863360892	0,17167900552618	0,42432496832227	0,42432496832227	0,42432496832227	0,42432496832227	0,600086125054888	0,698434922676577	0,99045572412792	0,721634456758486	0,9654872289672	0,77746118552507	0,902090341455635	0,997808694686903	0,999967435745313	0,999994473835665	0,999993589103115
5	119	0	ACCTAACCCTGATTTTCATTAGCTGTGGGTTCTGGTCTTTTGTTCTCCGCCCGCTGTTTT	A_52_P544476	Terc	NR_001579	ref|Mus musculus telomerase RNA component (Terc), telomerase RNA [NR_001579]	5,82307179898906	-0,125289950455461	-0,19994954524101	0,0263804381991157	-0,0482791565864336	0,0746595947855493	0,110909440301208	0,110909440301208	0,110909440301208	0,110909440301208	0,156849634669177	0,270677236948777	0,0850085273944151	0,814174430504544	0,667545352499457	0,638728670842531	0,610772575490323	0,32411734476355	0,999967435745313	0,999994473835665	0,999993589103115
5	120	1688	CCCTTCATGCAGTGTATTCCATAATAAATAAGCTTGTATCGATGTCTCTTTAATACACAC	A_65_P00713	AK141802	AK141802	gb|Mus musculus 12 days embryo spinal ganglion cDNA, RIKEN full-length enriched library, clone:D130003P04 product:unclassifiable, full insert sequence. [AK141802]	7,56743030337226	0,14854387146198	-0,0310168057081679	0,134044210466656	-0,045516466703492	0,179560677170148	0,107116829036539	0,107116829036539	0,107116829036539	0,107116829036539	0,151486072381873	0,179286623597584	0,774839346224615	0,223820163257091	0,674982301324663	0,248420285508001	0,496985506610162	0,917332213725528	0,999967435745313	0,999994473835665	0,999993589103115
5	122	827	AGTATTTTGATGACTAAGGGTGCAACTCAAAGGCAGAGTGCTTATTGTGTGTGTGGCCCA	A_55_P2368355	2610319H10Rik	AK012053	gb|Mus musculus 10 days embryo whole body cDNA, RIKEN full-length enriched library, clone:2610319H10 product:unclassifiable, full insert sequence. [AK012053]	10,3731172581436	0,302797276263945	0,24722669326685	0,0465950697355524	-0,008975513261543	0,0555705829970954	0,235522276983614	0,235522276983614	0,235522276983614	0,235522276983614	0,333078798351219	0,211816741250994	0,305150684623745	0,844972626476416	0,969941391103987	0,869006811410267	0,541394691419147	0,612516988035072	0,999967435745313	0,999994473835665	0,999993589103115
5	124	354	CTGCAGTTCAACGAATTTGTAAATACCGTACCTACCAAAGGATTTAACACTGAGAAAATT	A_55_P2097665	Arl4a	NM_001039515	ref|Mus musculus ADP-ribosylation factor-like 4A (Arl4a), transcript variant 2, mRNA [NM_001039515]	10,0336039896771	1,10528817911637	1,13508503907759	-0,0826018358837182	-0,0528049759225002	-0,0297968599612179	0,322910196392089	0,322910196392089	0,322910196392089	0,322910196392089	0,456663979166252	0,00241152258291183	0,00193191057555407	0,800457022045226	0,871581911415296	0,948559730839246	0,0357673704657603	0,039560698535573	0,999967435745313	0,999994473835665	0,999993589103115
5	127	568	TAAAGACAAGCTGTTTAGTTTTCAACTGATGGAAACCTCGAGGAGTGGCGAGGAGACACA	A_55_P2133013	Cntfr	NM_001146080	ref|Mus musculus ciliary neurotrophic factor receptor (Cntfr), transcript variant 3, mRNA [NM_001146080]	5,55859681751787	0,168207901785562	0,141942795712332	0,111204556407017	0,0849394503337866	0,0262651060732306	0,147626299880738	0,147626299880738	0,147626299880738	0,147626299880738	0,208775115454297	0,266673877465021	0,346656138651286	0,459193326939017	0,570828401020713	0,901018001663777	0,606796141507272	0,65070261175422	0,999967435745313	0,999994473835665	0,999993589103115
5	128	1158	TGAGTGTGCTCAAGGGTTCTGTCTGCTGATGTCAGTTCTTTTTGATTAAAGTGTCTCCTT	A_55_P2101340	Ramp3	NM_019511	ref|Mus musculus receptor (calcitonin) activity modifying protein 3 (Ramp3), mRNA [NM_019511]	7,52555391974562	0,324243018096951	0,768891193968823	-0,36620170562466	0,0784464702472123	-0,444648175871873	0,400903663469206	0,400903663469206	0,400903663469206	0,400903663469206	0,56696339808321	0,427223874480446	0,0680771131667469	0,370824348833243	0,846645059933622	0,441173895801299	0,753089594396889	0,290846463020785	0,999967435745313	0,999994473835665	0,999993589103115
5	129	14000	TTTTATGAAGTGTCCAGACTAGTGTCTTAATTATTTTCATACTGACTAAGTAGCCTGGAC	A_52_P631189	Vps13a	XM_006527125	ref|PREDICTED: Mus musculus vacuolar protein sorting 13A (yeast) (Vps13a), transcript variant X2, mRNA [XM_006527125]	5,45944721854048	0,0498298520171092	0,147783092380877	-0,0557026812768333	0,0422505590869342	-0,0979532403637675	0,0881407811519563	0,0881407811519563	0,0881407811519563	0,0881407811519563	0,124649888103255	0,577508934311632	0,107632771048419	0,53385809844468	0,636375395071616	0,440275555916239	0,846748837093141	0,36295563833871	0,999967435745313	0,999994473835665	0,999993589103115
5	132	878	AGATGAAGATTTTTTAGACCTTTCTGTTGACGTGGAACAAAACACATCAATTACTCACTG	A_52_P507187	Usp12	NM_011669	ref|Mus musculus ubiquitin specific peptidase 12 (Usp12), mRNA [NM_011669]	5,55337349459589	-0,174792511035352	-0,121352632111566	-0,0147627753909507	0,0386771035328355	-0,0534398789237862	0,0911614538849763	0,0911614538849763	0,0911614538849763	0,0911614538849763	0,128921764449783	0,068143797367485	0,196637387369758	0,872817080766948	0,675451505068555	0,682475435468518	0,291754301646925	0,494434085169199	0,999967435745313	0,999994473835665	0,999993589103115
5	133	2268	CTGTGTTATTTTGCATCTCCCATCTGCACAGATATTTGGGGTATTAAAGCAGAATGTGCT	A_55_P1987483	Pgm2	NM_028132	ref|Mus musculus phosphoglucomutase 2 (Pgm2), mRNA [NM_028132]	13,3902493817174	-0,0304498576220933	0,176146460240867	-0,148907917780623	0,0576884000823377	-0,20659631786296	0,374164534234668	0,374164534234668	0,374164534234668	0,374164534234668	0,52914855887368	0,93586820873043	0,642395472025117	0,694449995647599	0,878861351336288	0,699938375522083	0,984926897486976	0,85056656188533	0,999967435745313	0,999994473835665	0,999993589103115
5	135	2595	GCAGAAACTCCTAGAGTATATTCTGAGTTTTGTGGTGCTGTAGCGATCTCTCAGCACCTA	A_52_P11388	Gpam	NM_008149	ref|Mus musculus glycerol-3-phosphate acyltransferase, mitochondrial (Gpam), mRNA [NM_008149]	6,45535371889208	-0,212126006913739	-0,332068386663621	-0,21152226697129	-0,331464646721172	0,119942379749882	0,366465716940849	0,366465716940849	0,366465716940849	0,366465716940849	0,518260787042528	0,568521914907524	0,374592578051827	0,569614901478011	0,375446130397908	0,819098476151463	0,842515571924066	0,676798071279546	0,999967435745313	0,999994473835665	0,999993589103115
5	136	688	TTAGGTGGGGAACAGATACCAGGACTCCTACCTGATGGTCTTAAGAGTTCGAGCAGGTGG	A_52_P375939	Pex11g	AK029391	gb|Mus musculus 0 day neonate head cDNA, RIKEN full-length enriched library, clone:4833429A22 product:unclassifiable, full insert sequence. [AK029391]	7,61909577354601	0,557578355983634	0,634442784923163	-0,107672925303934	-0,0308084963644051	-0,0768644289395288	0,55465255455633	0,55465255455633	0,55465255455633	0,55465255455633	0,784397165058445	0,32559575654982	0,264866860255297	0,847841849942651	0,9562006583942	0,922818175852894	0,667634023120664	0,571444331080258	0,999967435745313	0,999994473835665	0,999993589103115
5	138	1921	GATCTAACTGGCTTTTCAAATGTATGGAGTATAACGTTCCAACTCCTCTAATGTAACAAC	A_52_P508991	Fmo1	NM_010231	ref|Mus musculus flavin containing monooxygenase 1 (Fmo1), mRNA [NM_010231]	11,089348722783	0,156346731457276	0,386511173951659	-0,26253998942685	-0,0323755469324674	-0,230164442494383	0,360830804993334	0,360830804993334	0,360830804993334	0,360830804993334	0,510291818143575	0,668980038330106	0,295599774022036	0,474463126524787	0,929310263023755	0,656331853246901	0,888785884268945	0,602938784112813	0,999967435745313	0,999994473835665	0,999993589103115
5	139	250	TCTGCCGAGTGACTGGTGGGATGAAGGTGAAGGCTGACCGAGATGAGTCCTCTCCATATG	A_66_P134025	Rps14	NM_020600	ref|Mus musculus ribosomal protein S14 (Rps14), mRNA [NM_020600]	15,2512264300482	0,182133203895747	0,09222359872129	0,0941734361626576	0,00426383098820082	0,0899096051744568	0,221626624662125	0,221626624662125	0,221626624662125	0,221626624662125	0,313427378380149	0,419927776760949	0,68131612506981	0,674985357474901	0,984822457046965	0,776880022615173	0,747589669027306	0,872377350968497	0,999967435745313	0,999994473835665	0,999993589103115
5	140	0	TTGAGATGTTTCGAAGAAAAATACAAAGTACCTTTAACCACGCCCTGCCTCCCACACACA	A_30_P01018611	chr14:78957377-78962977_R	chr14:78957377-78962977_R	lincRNA:chr14:78957377-78962977 reverse strand	7,79722151440583	0,321355286635122	0,104901590550467	0,0737102959580129	-0,142743400126642	0,216453696084655	0,186761072988775	0,186761072988775	0,186761072988775	0,186761072988775	0,264120042344077	0,0992187083950732	0,579954653268969	0,696847232252368	0,452729683927246	0,421196404555535	0,360516619630166	0,81753425514744	0,999967435745313	0,999994473835665	0,999993589103115
5	142	329	TCTTTGCACATTTCCTCCTCCCAGACAACAGACTCAGGCACTTATTTCTGTGCTATAGAT	A_55_P2120696	ENSMUST00000103658	ENSMUST00000103658	ens|T cell receptor alpha variable 13-2 [Source:MGI Symbol;Acc:MGI:3651611] [ENSMUST00000103658]	6,08518279741372	-0,00961143052768776	0,0217926283801866	0,0421597817978396	0,073563840705714	-0,0314040589078743	0,365783326221502	0,365783326221502	0,365783326221502	0,365783326221502	0,51729574083239	0,979271717421155	0,953024792232152	0,909276019922374	0,842441188372394	0,95213483006064	0,99438439136092	0,986721824938717	0,999967435745313	0,999994473835665	0,999993589103115
5	143	1695	GCCTTTATTAAAGAACTATGGTGTCTTGGCGTACAAGAGATAGTAACAAAACAACCAATA	A_51_P495825	Apof	NM_133997	ref|Mus musculus apolipoprotein F (Apof), mRNA [NM_133997]	5,00447764828495	0,0456620952119682	0,211872230619293	-0,186637255465109	-0,0204271200577839	-0,166210135407325	0,140060120278948	0,140060120278948	0,140060120278948	0,140060120278948	0,198074921646096	0,747463888614204	0,144455393635426	0,196195120091744	0,885359539117135	0,410342283816392	0,921906671276214	0,423383052116123	0,999967435745313	0,999994473835665	0,999993589103115
5	144	919	TCCCAGGCTACACTTGAGTTTGTAATATTAAGTGCATCTTTAATAGTTCCATCTGCTAAA	A_52_P544560	Slc22a15	ENSMUST00000182040	ens|solute carrier family 22 (organic anion/cation transporter), member 15 [Source:MGI Symbol;Acc:MGI:3607704] [ENSMUST00000182040]	5,20399522361344	-0,191018037536609	-0,163698904592017	-0,0326840052516877	-0,00536487230709604	-0,0273191329445917	0,0888077684552512	0,0888077684552512	0,0888077684552512	0,0888077684552512	0,125593150593506	0,0426219627465743	0,0786771456814449	0,716335734358382	0,952369637490999	0,829789101882272	0,222472774484153	0,311351102153588	0,999967435745313	0,999994473835665	0,999993589103115
5	145	1296	GCACTTATTCCAAAGATACTGAACCTTAGTATTCAGTCGCTTTTGACACTTGTGTATAAT	A_55_P2732016	Il7	NM_008371	ref|Mus musculus interleukin 7 (Il7), mRNA [NM_008371]	5,5503554955816	0,0921497509368274	0,109294832909892	-0,0295473869844631	-0,0124023050113982	-0,017145081973065	0,232439517058546	0,232439517058546	0,232439517058546	0,232439517058546	0,328719117455647	0,695560648768901	0,642792846156375	0,89999082245613	0,957924570364191	0,958869850142323	0,900523133918348	0,850792344904885	0,999967435745313	0,999994473835665	0,999993589103115
5	146	1750	GCTAAGCAACATTTCCAGTTTTACTTTCAATTTTTAGGACTATGCCATAGTCAGGCTAAT	A_52_P469767	Rnf38	ENSMUST00000153384	ens|ring finger protein 38 [Source:MGI Symbol;Acc:MGI:1920719] [ENSMUST00000153384]	5,11285568707647	0,0273640726640911	0,0435314060433054	0,000365046501062949	0,0165323798802772	-0,0161673333792143	0,0760880456967424	0,0760880456967424	0,0760880456967424	0,0760880456967424	0,107604746158797	0,722516860712992	0,572989470788055	0,99621486444152	0,829974826407628	0,881926072638992	0,912226980722723	0,813768885965996	0,999967435745313	0,999994473835665	0,999993589103115
5	147	411	ACATGAGTCAATACAGTCACCACCTTGGTGGAGAACAAGAATGTTCAGCTGGTGCTGATT	A_55_P2024799	ENSMUST00000120032	ENSMUST00000120032	ens|predicted gene 13666 [Source:MGI Symbol;Acc:MGI:3651577] [ENSMUST00000120032]	11,6146461083027	0,0611195573534644	-0,00465699098125327	0,011734115616143	-0,0540424327185747	0,0657765483347177	0,177555978621731	0,177555978621731	0,177555978621731	0,177555978621731	0,251102073047279	0,733914665721674	0,979309571675655	0,947900178683346	0,763681811155573	0,795773915621398	0,91677625871736	0,993722472181706	0,999967435745313	0,999994473835665	0,999993589103115
5	149	468	AAGAGCACCTTTGATGCCACCTCTAAGACCTACAGCTGCCTGACCCCAACCTCTGGAAAG	A_52_P675887	ENSMUST00000121977	ENSMUST00000121977	ens|ribosomal protein S2, pseudogene 4 [Source:MGI Symbol;Acc:MGI:3651115] [ENSMUST00000121977]	12,7803027794259	0,0195900458911815	-0,178432111199371	0,0907354743380964	-0,107286682752456	0,198022157090552	0,172417059459989	0,172417059459989	0,172417059459989	0,172417059459989	0,243834543872805	0,910560126824636	0,311863273588533	0,603928480641252	0,540115425907397	0,425346908160472	0,976865736546284	0,618403957465058	0,999967435745313	0,999994473835665	0,999993589103115
5	152	9621	ACTAGTTAGTCTGATTGTTTCATACACTTTTGTGGTGGTGTAGGTCATGTTTACTGTCAC	A_51_P246119	Cenpf	NM_001081363	ref|Mus musculus centromere protein F (Cenpf), mRNA [NM_001081363]	6,61462956082602	-0,440373917572106	-0,312457841679658	0,272778568810584	0,400694644703032	-0,127916075892448	0,43548811747038	0,43548811747038	0,43548811747038	0,43548811747038	0,615873201978939	0,322805924309922	0,480554190817913	0,537457035491022	0,367407849946579	0,837357594948013	0,664728669236544	0,75438691208836	0,999967435745313	0,999994473835665	0,999993589103115
5	153	1661	AAGGGAAAACCTGCTCGAAGCTGAATTGGTGGACTCTGCTCAATAAAGGCCATTACTCAA	A_51_P497061	Ppp2r2d	NM_026391	ref|Mus musculus protein phosphatase 2, regulatory subunit B, delta (Ppp2r2d), mRNA [NM_026391]	11,3937922434529	0,618425987690712	0,41367758985386	-0,00487806573841887	-0,209626463575271	0,204748397836852	0,129905485317037	0,129905485317037	0,129905485317037	0,129905485317037	0,183714099162013	9,21348627794658e-05	0,00425308913237489	0,970381372601564	0,120720363626833	0,276986708224615	0,00402847414271803	0,0634104216380541	0,999967435745313	0,999994473835665	0,999993589103115
5	154	3473	CCACTCTCAAGACCTCAGCAATAAGAAACTAAATGAAGCCGTGATTAAGCTCCCCAATTC	A_52_P68235	Rnf213	ENSMUST00000093902	ens|ring finger protein 213 [Source:MGI Symbol;Acc:MGI:1289196] [ENSMUST00000093902]	6,11704314777071	-0,718990823180804	-0,296620367083445	-0,220854219126298	0,201516236971061	-0,422370456097359	0,197793767873914	0,197793767873914	0,197793767873914	0,197793767873914	0,279722629080166	0,0014462157392914	0,147793145605991	0,276109338209682	0,31926286488284	0,145155018744029	0,0252247762535328	0,42847618483624	0,999967435745313	0,999994473835665	0,999993589103115
5	156	122	AAAGGAAGGAGGCTCCATGGAGATGCAATGTGATTAGCTGGCCTTCTGCTCTGACCACCG	A_52_P67212	2900052N01Rik	NR_015605	ref|Mus musculus RIKEN cDNA 2900052N01 gene (2900052N01Rik), long non-coding RNA [NR_015605]	6,32524019282469	0,196838669895333	0,245313096751009	-0,0652104810733709	-0,0167360542176942	-0,0484744268556767	0,446669508373706	0,446669508373706	0,446669508373706	0,446669508373706	0,631686076640618	0,663705196953869	0,588346669880364	0,885244599278249	0,970446290231253	0,939519193383771	0,886270531877189	0,821292568213342	0,999967435745313	0,999994473835665	0,999993589103115
5	158	6009	GGCGTTGGGTGGCCTCTGGTATTTATTTGGCATTTATAAATATATAAACTCCTTTTTTAC	A_55_P2039180	Zswim8	NM_027996	ref|Mus musculus zinc finger SWIM-type containing 8 (Zswim8), transcript variant 1, mRNA [NM_027996]	11,2179702404451	0,16939610000677	0,0620901427795122	0,0264357506101884	-0,0808702066170692	0,107305957227258	0,0861861766328641	0,0861861766328641	0,0861861766328641	0,0861861766328641	0,12188565988328	0,0619916513061554	0,478784208200519	0,761908342493232	0,358176544749304	0,38808311996413	0,275870275739399	0,75313406198836	0,999967435745313	0,999994473835665	0,999993589103115
5	160	2302	GGTGATGCTTGTTCTCAGTATTCCTTTATTGTCAGGAAACTGTGTCATTATTAAAGTTTG	A_55_P2091551	Arhgap9	NM_001285785	ref|Mus musculus Rho GTPase activating protein 9 (Arhgap9), transcript variant 1, mRNA [NM_001285785]	11,0953838549492	0,214261364045031	0,36795306664747	0,1678255255816	0,321517228184039	-0,153691702602439	0,682206456828225	0,682206456828225	0,682206456828225	0,682206456828225	0,964785623584972	0,756399116925499	0,595008580498671	0,807939158700819	0,642031683642167	0,874871717258971	0,924569329709226	0,8243630345098	0,999967435745313	0,999994473835665	0,999993589103115
5	161	2826	GCGCCTTAAGGAAAGATTTCCAGCAAGGTGTTTGTTTCCGTTTTCTCTCTGTGCTTCTGT	A_51_P451052	Pgm5	NM_175013	ref|Mus musculus phosphoglucomutase 5 (Pgm5), mRNA [NM_175013]	8,06004618111763	0,118936377145629	-0,0170194262517445	0,0812621688522812	-0,0546936345450924	0,135955803397374	0,299554788966168	0,299554788966168	0,299554788966168	0,299554788966168	0,423634445229766	0,695126218766695	0,955200212339931	0,788684736819135	0,856782117778201	0,751266970344213	0,900389581985227	0,987350852553508	0,999967435745313	0,999994473835665	0,999993589103115
5	162	1069	TTCACGCTAACCGGACACGCCATGCACTCGTTAGGTTCCTTTCTTTAGAAAACTCGTTTT	A_51_P135423	Capzb	NM_001037761	ref|Mus musculus capping protein (actin filament) muscle Z-line, beta (Capzb), transcript variant 1, mRNA [NM_001037761]	11,8500214321158	0,216521626967683	0,0722022920100702	0,0443599685384974	-0,0999593664191156	0,144319334957613	0,114991619313287	0,114991619313287	0,114991619313287	0,114991619313287	0,162622707592094	0,0728781166152718	0,536480468796244	0,703340917553417	0,39399732973613	0,384350470524981	0,302636735879706	0,792144301721657	0,999967435745313	0,999994473835665	0,999993589103115
6	1	2272	GTTTACTTGTTTCTCACTTTTTGCTTCACAGAGCAGACATGTTTGGGCCCAGATTGTCTG	A_51_P305472	Rpn2	NM_019642	ref|Mus musculus ribophorin II (Rpn2), mRNA [NM_019642]	13,3443597256539	-0,3658899990126	-0,270651549435971	-0,0185646240473982	0,0766738255292303	-0,0952384495766285	0,154691239374728	0,154691239374728	0,154691239374728	0,154691239374728	0,218766448704044	0,0271615160287469	0,0939947157438837	0,905553969030534	0,625007021057219	0,667516375258797	0,169088583816926	0,338865028383305	0,999967435745313	0,999994473835665	0,999993589103115
6	5	1537	CAGCTTGCTAGATGATGTCACGATTGTCTTGAGCATCATTTGCATTATCATTATTTTGTT	A_55_P2502256	Rabl2	NM_026817	ref|Mus musculus RAB, member RAS oncogene family-like 2 (Rabl2), mRNA [NM_026817]	8,11444179281043	-0,489334246786641	-0,590979032215444	0,148054552357239	0,0464097669284369	0,101644785428803	0,208453718153205	0,208453718153205	0,208453718153205	0,208453718153205	0,294798075339361	0,0282182375116802	0,00958208457129462	0,484942459806426	0,825852544201433	0,733493693070996	0,172840926534359	0,103712838680408	0,999967435745313	0,999994473835665	0,999993589103115
6	6	251	ACGAAACAGGTCACCTGCAGATACTTTATGCATGGGGTTTGTAAGGAAGGCGATAACTGT	A_52_P642207	Mkrn1	NM_018810	ref|Mus musculus makorin, ring finger protein, 1 (Mkrn1), mRNA [NM_018810]	8,43917856863315	0,289441244076622	0,211823759151203	-0,0518869865505565	-0,129504471475975	0,077617484925419	0,0981021378769446	0,0981021378769446	0,0981021378769446	0,0981021378769446	0,13873737388337	0,0073499062544651	0,0418989038022405	0,602117732906849	0,200251556875557	0,581451019271989	0,0725430607521122	0,227271763360808	0,999967435745313	0,999994473835665	0,999993589103115
6	8	1796	CTTCCCACCACAATGGACAGAAACCCTCTGAAACCGTGAGCCAAAATAAATCTTTCATTT	A_66_P127849	Gm19510	NR_045076	ref|Mus musculus predicted gene, 19510 (Gm19510), long non-coding RNA [NR_045076]	5,24881107216027	-0,382644748774196	-0,248648458041189	-0,0581179022458977	0,0758783884871086	-0,133996290733006	0,129200992298356	0,129200992298356	0,129200992298356	0,129200992298356	0,182717795580397	0,00716158615626912	0,0672007931455514	0,657197430429049	0,562934892628161	0,471017642376127	0,0712753412447498	0,289027302064941	0,999967435745313	0,999994473835665	0,999993589103115
6	9	2567	TCGAGTTGAACCTTCCCACAAGTCTAAGATTGTTGAGTTCCTTCAGTCCTTTGATGAGAT	A_52_P168097	Atp2a2	NM_009722	ref|Mus musculus ATPase, Ca++ transporting, cardiac muscle, slow twitch 2 (Atp2a2), transcript variant 2, mRNA [NM_009722]	6,66772120443777	-0,131822870336247	-0,239132288511557	0,0388852505561683	-0,0684241676191411	0,107309418175309	0,183596078023301	0,183596078023301	0,183596078023301	0,183596078023301	0,259644063539062	0,480242182882114	0,206098315056401	0,83419701492985	0,712914441489306	0,68335562315558	0,787710052534116	0,506101958853443	0,999967435745313	0,999994473835665	0,999993589103115
6	11	2374	ACATGACTTGCGAATATTTATATAAAAATGAGTGTTACAATGAGATTACCCCCTACCCTC	A_52_P617619	Fbrs	AK037952	gb|Mus musculus 16 days neonate thymus cDNA, RIKEN full-length enriched library, clone:A130066O17 product:CDNA FLJ12489 FIS, CLONE NT2RM2001588 homolog [Homo sapiens], full insert sequence. [AK037952]	7,21702700758559	-0,383428154706892	-0,194972642810587	-0,0926392282896309	0,0958162836066743	-0,188455511896305	0,155187819419366	0,155187819419366	0,155187819419366	0,155187819419366	0,219468718937975	0,0216277238130955	0,222042806598059	0,55658058795845	0,543238044187971	0,399687933563958	0,146595099161588	0,523942051015405	0,999967435745313	0,999994473835665	0,999993589103115
6	13	2541	GTTCAACAGCCTGGATGCTCTCCTGCTTCAGCCTGCTTTTGCCAGGCAACTTTGGCACAC	A_66_P128977	AK037511	AK037511	gb|Mus musculus 16 days neonate thymus cDNA, RIKEN full-length enriched library, clone:A130022L22 product:unclassifiable, full insert sequence. [AK037511]	5,59396346227044	-0,155169477547529	-0,187277617630079	0,0278364647334888	-0,00427167534906125	0,03210814008255	0,128958865822394	0,128958865822394	0,128958865822394	0,128958865822394	0,182375377034282	0,241554517014758	0,160425132140987	0,831071294556245	0,973871440770388	0,861846522518385	0,577644231447832	0,44591083258184	0,999967435745313	0,999994473835665	0,999993589103115
6	14	834	GGCACATACCATGTTATCTTAGATGAAACCCATTACAAGGAGTTGTTGGCACATCATGTG	A_51_P323435	Gtf2h2	NM_022011	ref|Mus musculus general transcription factor II H, polypeptide 2 (Gtf2h2), mRNA [NM_022011]	6,82987232539399	-0,228368817072531	-0,198308957440053	-0,0123280458124286	0,0177318138200491	-0,0300598596324777	0,121050623672588	0,121050623672588	0,121050623672588	0,121050623672588	0,171191433731496	0,0723672900264542	0,115469308416648	0,919796235646553	0,884862348485783	0,862206081515954	0,301295554995096	0,376173441739583	0,999967435745313	0,999994473835665	0,999993589103115
6	15	472	GAGGTTTTCCCTGTACCCTGCATTTTCGAGTAAGATATTTTATACCTGATCCCAACACAC	A_51_P343757	Ptpn3	NM_011207	ref|Mus musculus protein tyrosine phosphatase, non-receptor type 3 (Ptpn3), mRNA [NM_011207]	5,79598548045298	-0,0788232207460542	-0,145743322505835	0,029196066420603	-0,0377240353391777	0,0669201017597807	0,0765414385007043	0,0765414385007043	0,0765414385007043	0,0765414385007043	0,108245940411242	0,314187692882458	0,069935958617654	0,706501891729364	0,626952386765881	0,542719274619356	0,655794359516276	0,294191240097922	0,999967435745313	0,999994473835665	0,999993589103115
6	18	0	ATCTATCGTTTCCACCAGATGGCAGACTTGAGCACGTCTATTTGTAAACCCAGCTGAGAA	A_30_P01019139	chr17:85418489-85427364_F	chr17:85418489-85427364_F	lincRNA:chr17:85418489-85427364 forward strand	8,27448195459655	0,823934140379744	0,793110787155671	-0,0870677519211069	-0,11789110514518	0,0308233532240729	0,155144031566969	0,155144031566969	0,155144031566969	0,155144031566969	0,219406793563247	2,41971402659278e-05	3,9127146152854e-05	0,580278085906781	0,455319160199014	0,889543622977811	0,00164488976049525	0,00373135500541474	0,999967435745313	0,999994473835665	0,999993589103115
6	21	901	GCTTCTAACCATCTATGTAGATTGGCACCGGCATGATAATCGGCATAGAAACATGCTCAT	A_52_P445538	Agtpbp1	NM_001048008	ref|Mus musculus ATP/GTP binding protein 1 (Agtpbp1), transcript variant 2, mRNA [NM_001048008]	6,42587760365405	-0,024583154865903	-0,137327844517944	-0,0238513868900565	-0,136596076542098	0,112744689652041	0,118220241778937	0,118220241778937	0,118220241778937	0,118220241778937	0,167188669270799	0,83716862366751	0,257723567176576	0,841946321698842	0,260195308784192	0,507046583614762	0,953570823518154	0,564550289783057	0,999967435745313	0,999994473835665	0,999993589103115
6	22	995	CTTCAGCGGGACAGTTCTTCGCATCTCTAGATCCCATTAGCGAGGCGTCTGCCATCCTCA	A_51_P179701	Hlx	NM_008250	ref|Mus musculus H2.0-like homeobox (Hlx), mRNA [NM_008250]	6,17257299395652	-0,260467860493218	-0,241915537057343	0,0632397273686935	0,0817920508045686	-0,0185523234358751	0,102814016283079	0,102814016283079	0,102814016283079	0,102814016283079	0,145400976229579	0,0188559422912519	0,0278888503649014	0,544749808966175	0,434726338668721	0,899618753187155	0,134058417035426	0,185008100230409	0,999967435745313	0,999994473835665	0,999993589103115
6	23	712	TGCTTCATGACTGTGGACACAATGTGGACTAGCTACTTCATAGCCCTCATTAAACGGTGA	A_55_P2197638	1110046J04Rik	NR_040707	ref|Mus musculus RIKEN cDNA 1110046J04 gene (1110046J04Rik), long non-coding RNA [NR_040707]	7,38425725079609	0,0211793882484885	0,299959693617553	-0,0336865920938507	0,245093713275214	-0,278780305369065	0,449904305673106	0,449904305673106	0,449904305673106	0,449904305673106	0,636260770852957	0,962874092288455	0,511821559245972	0,940984720078055	0,59134333742386	0,665508066139541	0,990457736081351	0,775712939304152	0,999967435745313	0,999994473835665	0,999993589103115
6	27	6460	CTGCTTTGTACAGAAGTTACTGCAATAAAGGAAGTGGAGTCATCACAAGTTTAATACTTA	A_55_P2099448	Slc12a2	NM_009194	ref|Mus musculus solute carrier family 12, member 2 (Slc12a2), mRNA [NM_009194]	9,59273031338494	0,910645631247917	0,732575560023847	0,0637147846346391	-0,114355286589431	0,17807007122407	0,298917554909689	0,298917554909689	0,298917554909689	0,298917554909689	0,422733260184686	0,00587958054466831	0,0225882148066542	0,833153750897147	0,705680495160182	0,677633528833782	0,0629623670769716	0,165425335711413	0,999967435745313	0,999994473835665	0,999993589103115
6	28	2026	ATATCTTTAAGCAAATGGAGAGGAATGACTACCGGACACTACGCCAGAGCATTATTGACA	A_66_P122883	Pde8a	NM_008803	ref|Mus musculus phosphodiesterase 8A (Pde8a), mRNA [NM_008803]	5,39496629199629	0,126694671003907	-0,108269875676231	0,0916782824899798	-0,143286264190158	0,234964546680138	0,11598621972107	0,11598621972107	0,11598621972107	0,11598621972107	0,164029284977923	0,28640197596382	0,360618126865648	0,437642226740444	0,229605073737729	0,165944158823635	0,628151026969381	0,663940026426006	0,999967435745313	0,999994473835665	0,999993589103115
6	30	869	TCAGACAGTGTTTCTGTAAAACTAAAAAGACTGATCTCAGTAACTTCTGAATCCAGTGCC	A_52_P58471	Tmem199	NM_199199	ref|Mus musculus transmembrane protein 199 (Tmem199), mRNA [NM_199199]	7,02806484429883	-0,227312108896283	-0,175891601269663	-0,125335736896597	-0,0739152292699776	-0,0514205076266192	0,169795238309103	0,169795238309103	0,169795238309103	0,169795238309103	0,240126728843105	0,194202320174221	0,311398728196095	0,46814975999883	0,667532984411532	0,832393123245742	0,517828826974034	0,617838587876192	0,999967435745313	0,999994473835665	0,999993589103115
6	32	3435	CTCTTGAGTGACTATCATCTGCATATCTCTGTAAGTTCAAGTGTGTCGTTTCCAATCCCT	A_52_P414420	Dcun1d1	NM_033623	ref|Mus musculus DCN1, defective in cullin neddylation 1, domain containing 1 (S. cerevisiae) (Dcun1d1), transcript variant 3, mRNA [NM_033623]	8,98630931112001	0,086841370956833	0,0336066553202254	-0,00863354824928741	-0,0618682638858949	0,0532347156366075	0,101499805914985	0,101499805914985	0,101499805914985	0,101499805914985	0,143542402103209	0,401368705917847	0,743673168069674	0,932976273697145	0,548353983996251	0,714253944041364	0,733606348711818	0,903132257282342	0,999967435745313	0,999994473835665	0,999993589103115
6	34	1916	TAAAGCCCCTTCCTGCGAATGAATGTTAATGCTATATTACCCTTAGATCCCTACTTCAGT	A_65_P14330	AK139039	AK139039	gb|Mus musculus adult male aorta and vein cDNA, RIKEN full-length enriched library, clone:A530098L17 product:unclassifiable, full insert sequence. [AK139039]	6,39676689403106	0,209369474524054	0,143179480869198	-0,0527473120842972	-0,118937305739153	0,0661899936548558	0,0858342619656437	0,0858342619656437	0,0858342619656437	0,0858342619656437	0,121387977388099	0,0231605887520794	0,109341575551015	0,545115272267961	0,179613112659353	0,590999944915043	0,153238585058526	0,365975857836991	0,999967435745313	0,999994473835665	0,999993589103115
6	36	1172	TTTTATTTTGCACTCACTTTGATAAGGGTCATGGGTCCTTCAAAGTTTTAGACCTAAATG	A_51_P411223	Mospd1	NM_027409	ref|Mus musculus motile sperm domain containing 1 (Mospd1), transcript variant 1, mRNA [NM_027409]	6,87704655466658	0,414187522258315	0,347930849276859	-0,0620793424124892	-0,128336015393945	0,0662566729814555	0,278481391864679	0,278481391864679	0,278481391864679	0,278481391864679	0,393832161243565	0,150999026430606	0,224535581487291	0,825635178856046	0,649394175316444	0,867920942669431	0,454956933447522	0,527163350374547	0,999967435745313	0,999994473835665	0,999993589103115
6	38	808	CCTATTCTTACAAATGAAGACTCTGGGGTCCAAAGAAGTTTAGCTATCATCTACACTATT	A_66_P135577	BE691133	AK132899	gb|Mus musculus adult male testis cDNA, RIKEN full-length enriched library, clone:4930505F18 product:unclassifiable, full insert sequence. [AK132899]	5,40289021191107	0,109428135965858	0,067626707090362	-0,123293909040116	-0,165095337915613	0,0418014288754964	0,086311949429526	0,086311949429526	0,086311949429526	0,086311949429526	0,122063529478096	0,217997174723013	0,441603589688514	0,167075104234342	0,0687624140285405	0,735228381488872	0,548529580696107	0,727768138888318	0,999967435745313	0,999994473835665	0,999993589103115
6	39	1755	TAGGAGAAAGGCCAAAGATGAACTCTGAGAAGCAAAATATCTTCTGTTCAAATCATGGTG	A_51_P262421	Kdelc1	NM_023645	ref|Mus musculus KDEL (Lys-Asp-Glu-Leu) containing 1 (Kdelc1), mRNA [NM_023645]	7,4354458439123	-0,231167836707761	-0,406487553343822	0,174368286050105	-0,000951430585955926	0,175319716636061	0,213356792744667	0,213356792744667	0,213356792744667	0,213356792744667	0,301732069923933	0,290222235187079	0,0697872587108129	0,422462939839152	0,996481799804461	0,567062936872495	0,632246191799474	0,293987992312683	0,999967435745313	0,999994473835665	0,999993589103115
6	41	746	GGTTTTAGAAGAGGATAGTTGAACTTGCTCCTTACTCTACTTACTTAGTCTGTTTGAAAT	A_55_P2716716	Fam126a	ENSMUST00000147179	ens|family with sequence similarity 126, member A [Source:MGI Symbol;Acc:MGI:2149839] [ENSMUST00000147179]	5,54278186352527	-0,239184149595259	-0,153689752382098	0,0153435528901698	0,100837950103331	-0,0854943972131608	0,102697726484313	0,102697726484313	0,102697726484313	0,102697726484313	0,145236517618998	0,0293496684096743	0,148598432377729	0,882582948311952	0,336733275867793	0,562033494019608	0,176693917392144	0,429426346146451	0,999967435745313	0,999994473835665	0,999993589103115
6	45	0	TTTCTCGACTTTTCTATTATTCATGATCACAGCACAACTCTGTGTGTGTGTGTGATTAGT	A_30_P01024113	chr8:35143801-35144482_F	chr8:35143801-35144482_F	lincRNA:chr8:35143801-35144482 forward strand	6,68583955576103	0,182436500029986	-0,00776799316397891	0,132329230698021	-0,0578752624959442	0,190204493193965	0,165822038233886	0,165822038233886	0,165822038233886	0,165822038233886	0,234507775410711	0,283033790087187	0,963055309102827	0,43331242457761	0,730362450600929	0,425929847826678	0,624315738595845	0,989874200114405	0,999967435745313	0,999994473835665	0,999993589103115
6	46	1682	TGTAAGAAATGGCCAAATGAACGTTGTAGGTCCTTTGTATTCAGCATTATTTCTATGACC	A_65_P13058	B930053N05Rik	BC050212	gb|Mus musculus RIKEN cDNA B930053N05 gene, mRNA (cDNA clone IMAGE:30012489), partial cds. [BC050212]	7,67999807033901	0,284814433336787	0,184879074351073	0,0064192466568036	-0,0935161123289099	0,0999353589857135	0,282135305307563	0,282135305307563	0,282135305307563	0,282135305307563	0,398999575190229	0,323612994579735	0,519016895209999	0,982051056518842	0,743406650877716	0,804531146714007	0,665502069806851	0,780627073635328	0,999967435745313	0,999994473835665	0,999993589103115
6	47	889	AAACGTAGACAAGTATGAGCTGTTTGAAAAGCTGGAACTTGTGAAGGGCCAGAAGCGGAA	A_55_P2168587	Cdk9	NM_130860	ref|Mus musculus cyclin-dependent kinase 9 (CDC2-related kinase) (Cdk9), mRNA [NM_130860]	7,93979586914363	0,192201558395096	0,166886302107825	-0,00963880125426364	-0,034954057541535	0,0253152562872714	0,0954402222453	0,0954402222453	0,0954402222453	0,0954402222453	0,134972856695206	0,0563015614857583	0,0941763291295874	0,920462464253195	0,717652645773323	0,852926605471899	0,260850914289668	0,339137603029939	0,999967435745313	0,999994473835665	0,999993589103115
6	48	2180	GGAAACATTTTGCATAGAGTTGCTGCCTCTTTGAAATTATGTTCTCAAAGTAGTTTCCCA	A_52_P419939	Prpf6	ENSMUST00000139955	ens|PRP6 pre-mRNA splicing factor 6 homolog (yeast) [Source:MGI Symbol;Acc:MGI:1922946] [ENSMUST00000139955]	5,60237559600173	0,24385184545381	0,303858577337139	0,017389990156869	0,0773967220401977	-0,0600067318833286	0,100437187597623	0,100437187597623	0,100437187597623	0,100437187597623	0,14203963286717	0,0237358047314275	0,00617630133999865	0,864107901657022	0,449068259596088	0,67674921070103	0,155696802450781	0,0803283423449511	0,999967435745313	0,999994473835665	0,999993589103115
6	49	718	AGGAAGCAGAGAAGCTACGAGAAGAACGCCTTGCACAGTATGAGTCCAAGAAAGCTAAAA	A_51_P412595	Eef1b2	NM_018796	ref|Mus musculus eukaryotic translation elongation factor 1 beta 2 (Eef1b2), mRNA [NM_018796]	13,6524685230817	0,131457505763729	-0,0605292297231017	0,106329974705787	-0,0856567607810437	0,191986735486831	0,224306997128614	0,224306997128614	0,224306997128614	0,224306997128614	0,317217997474469	0,563745943639439	0,789768041612055	0,640101747735628	0,70618627078931	0,551169509600651	0,839811518252031	0,923328098746938	0,999967435745313	0,999994473835665	0,999993589103115
6	51	2125	TGACTTCCCTCAGAGATGGAGGATGACCAGAGAGTTTTAAAATGAAATAAACCCTTTCCT	A_55_P1990668	Gm5820	NM_001033789	ref|Mus musculus predicted gene 5820 (Gm5820), mRNA [NM_001033789]	5,16370594954797	-0,169331154951128	-0,234972005662131	0,14681157175462	0,081170721043617	0,0656408507110031	0,126514093568974	0,126514093568974	0,126514093568974	0,126514093568974	0,178917946956581	0,194300259750733	0,0765869935740553	0,258197668807827	0,527705597162131	0,717184411689889	0,517982214529416	0,307087735029607	0,999967435745313	0,999994473835665	0,999993589103115
6	52	0	CTGCACGGACTGCAGCAGACCCTTGGACGGCATAGCTACAAGTATGAACAAGAGCTCCTT	A_30_P01025682	chr11:22681800-22707775_F	chr11:22681800-22707775_F	lincRNA:chr11:22681800-22707775 forward strand	8,92256519888466	0,230812866502186	0,0501563969049723	0,169983635574157	-0,0106728340230564	0,180656469597213	0,285132857401199	0,285132857401199	0,285132857401199	0,285132857401199	0,403238754014969	0,426822925015703	0,861962873936042	0,557100958802203	0,970475813639828	0,658484635321067	0,75264602244773	0,953692162926646	0,999967435745313	0,999994473835665	0,999993589103115
6	53	1918	TATAGGTCAGCACATGACAGAGGCTTCATGGGAGCAAGAGATGTGATTGGTATTGAGTCA	A_55_P2214348	4930469K13Rik	AK037310	gb|Mus musculus 16 days neonate thymus cDNA, RIKEN full-length enriched library, clone:A130005E13 product:unclassifiable, full insert sequence. [AK037310]	7,3715088233971	-0,213535280035459	-0,21276848343393	0,236225684281342	0,236992480882871	-0,000766796601529229	0,432388151251847	0,432388151251847	0,432388151251847	0,432388151251847	0,611489187709791	0,626261878922067	0,627495014478885	0,59028921847422	0,589091486008974	0,999010666542659	0,870147858815988	0,84353055964917	0,999967435745313	0,999994473835665	0,999993589103115
6	56	4175	CCATTGGCACTCTCCCTTCTGTCTACGACTATTCCGAAGAACTGTACTATAAATAAACTT	A_55_P2738817	Otud5	NM_001290536	ref|Mus musculus OTU domain containing 5 (Otud5), transcript variant 1, mRNA [NM_001290536]	9,59956585455665	0,169070452128322	0,206604297945091	-0,059835339474505	-0,0223014936577357	-0,0375338458167693	0,0956023700448802	0,0956023700448802	0,0956023700448802	0,0956023700448802	0,135202168312481	0,0907209856163018	0,0417381777341863	0,537777186424136	0,817686397765814	0,783878322979072	0,342655745822223	0,226631913889067	0,999967435745313	0,999994473835665	0,999993589103115
6	60	394	AAACTCCAGCTAAGGCCCAGGCTTCAGCTTCACCCCAGGCTCCCAAAGGTGCCGAGGTCC	A_66_P125880	ENSMUST00000117685	ENSMUST00000117685	ens|predicted gene 11270 [Source:MGI Symbol;Acc:MGI:3649599] [ENSMUST00000117685]	13,8650046803063	0,0515881192930667	-0,028546064978908	0,079117574807654	-0,00101660946432069	0,0801341842719747	0,176773872628011	0,176773872628011	0,176773872628011	0,176773872628011	0,249996008143747	0,773125181723278	0,873173111735984	0,658804445057997	0,995462830659057	0,751555092121549	0,93115843247365	0,958436920537678	0,999967435745313	0,999994473835665	0,999993589103115
6	61	368	ACCGGAAATGCCAGTGCCGAACAGGTCTTTACTACTATGACCCAAAATTTCCAGAATCGT	A_55_P2155197	Tnfrsf22	NM_023680	ref|Mus musculus tumor necrosis factor receptor superfamily, member 22 (Tnfrsf22), mRNA [NM_023680]	5,77418917810651	-0,482300473733754	-0,420791020122985	-0,0372788738058656	0,024230579804903	-0,0615094536107685	0,128532666196185	0,128532666196185	0,128532666196185	0,128532666196185	0,181772639742619	0,00108790846772633	0,00344206353295433	0,774481628764863	0,852184014563784	0,738250915436795	0,0207573429786209	0,0557124824588503	0,999967435745313	0,999994473835665	0,999993589103115
6	63	1848	CCCCTTTCCTCTACCCATTTATCTGTATATATATGTGTGTGTATGTACACACACACACAC	A_55_P2520428	Fam169b	NM_001013811	ref|Mus musculus family with sequence similarity 169, member B (Fam169b), mRNA [NM_001013811]	6,18135957171803	0,244299258208594	0,198860370365113	-0,0117334769952038	-0,057172364838685	0,0454388878434813	0,419971068931192	0,419971068931192	0,419971068931192	0,419971068931192	0,593928781486818	0,566625539908426	0,640472445138439	0,977960601894108	0,892942150774527	0,939702096723879	0,841553261263912	0,849758018600629	0,999967435745313	0,999994473835665	0,999993589103115
6	65	1524	CCTAGACCTCGAAGCATTAAAGTTCCTGGGGAGGATCTGGTAGAATCTTAGGCACATTTC	A_66_P140350	Gm34868	XR_381698	ref|PREDICTED: Mus musculus predicted gene, 34868 (Gm34868), ncRNA [XR_381698]	5,66147721592217	0,0452408376480404	0,00766847871685172	-0,0948881228235106	-0,132460481754699	0,0375723589311887	0,0849360955722753	0,0849360955722753	0,0849360955722753	0,0849360955722753	0,120117778293329	0,59957009408625	0,928870105578814	0,27586563154774	0,133012636243723	0,757354927427882	0,858492503746838	0,979533224009219	0,999967435745313	0,999994473835665	0,999993589103115
6	66	1549	GACCTAAGACATATTTCACCAGTTGATTTAAGAATGATCTGTCAAGCCAAAGGAAAACAG	A_55_P2722105	Actr3	ENSMUST00000188362	ens|ARP3 actin-related protein 3 [Source:MGI Symbol;Acc:MGI:1921367] [ENSMUST00000188362]	6,57625263737312	0,00864791696033596	0,0486911404159018	-0,0173741100153242	0,0226691134402417	-0,0400432234555659	0,248698381813013	0,248698381813013	0,248698381813013	0,248698381813013	0,351712624500205	0,97257172368069	0,84656015710607	0,94493038931092	0,928189995957896	0,910378327271879	0,992528672182831	0,947476633641456	0,999967435745313	0,999994473835665	0,999993589103115
6	68	56	TGCCTTTTGCTCGGCAAAGTGAAGATTGTTGCTATCAACAACCCCTTCATTGACCTCAAC	A_52_P532370	ENSMUST00000182326	ENSMUST00000182326	ens|predicted gene 8254 [Source:MGI Symbol;Acc:MGI:3647610] [ENSMUST00000182326]	9,8404366779862	0,11093916652305	0,0605984802430122	0,0402955144419881	-0,0100451718380494	0,0503406862800375	0,460374498374733	0,460374498374733	0,460374498374733	0,460374498374733	0,651067859372258	0,811785240562142	0,896463569789833	0,931036748743317	0,982786803822727	0,939061424807005	0,944686593886587	0,967804088929615	0,999967435745313	0,999994473835665	0,999993589103115
6	69	1355	ACTGATCACATATTTTTAGGGTTTCGGATGAGTTAGGCTGTATTCTTGGGGCTATAGAGA	A_66_P106848	B230322F03Rik	AK045908	gb|Mus musculus adult male corpora quadrigemina cDNA, RIKEN full-length enriched library, clone:B230322F03 product:hypothetical protein, full insert sequence. [AK045908]	6,05441824080573	0,00327176856041245	0,308611571514115	-0,160726479124582	0,144613323829121	-0,305339802953703	0,114695731761627	0,114695731761627	0,114695731761627	0,114695731761627	0,1622042594036	0,977497789176143	0,0132907464158211	0,174940090213186	0,220454780279178	0,0729480068980238	0,993894482337227	0,123178312600825	0,999967435745313	0,999994473835665	0,999993589103115
6	73	595	CGGTCCTCCGGACAGAGTTCGGTGCTCCTGGGGTAGCCCTTTTGCATTAGCACTTCAAAA	A_51_P445487	Mturn	NM_001289740	ref|Mus musculus maturin, neural progenitor differentiation regulator homolog (Xenopus) (Mturn), transcript variant 1, mRNA [NM_001289740]	8,96960691810906	0,266505930231776	0,513047844489252	0,124539072770654	0,37108098702813	-0,246541914257476	0,293358479268276	0,293358479268276	0,293358479268276	0,293358479268276	0,414871540018343	0,373388935036268	0,0941265822239143	0,67526598038813	0,219009245620475	0,558345222621353	0,710542165266805	0,339110223489659	0,999967435745313	0,999994473835665	0,999993589103115
6	74	1378	TTTTGGCAGTTATGGGCATACAGAAAGACAGACAGGCAAAACACCTATACACATTAAATG	A_55_P2737762	Oxa1l	ENSMUST00000198107	ens|oxidase assembly 1-like [Source:MGI Symbol;Acc:MGI:1916339] [ENSMUST00000198107]	6,71687831066062	0,363403963258593	0,0859313225192935	0,0505142956595046	-0,226958345079795	0,277472640739299	0,12409538987401	0,12409538987401	0,12409538987401	0,12409538987401	0,175497383387801	0,0077328185740435	0,495826929479185	0,687861610339027	0,0808799014052161	0,128005907678782	0,075391510525649	0,764786379029247	0,999967435745313	0,999994473835665	0,999993589103115
6	75	1839	TGAAAGCTTAAGCCCAGAAGAAAGTGAAAACGTGACTGGAGAAGAGTCTTCAGGCAGCAT	A_52_P539540	Setd3	NM_028262	ref|Mus musculus SET domain containing 3 (Setd3), mRNA [NM_028262]	8,7738658366966	0,318480931058494	0,23800225148835	0,0193473829089772	-0,0611312966611663	0,0804786795701435	0,158329403809224	0,158329403809224	0,158329403809224	0,158329403809224	0,223911590189451	0,0565650474589709	0,146877221090293	0,903842322282994	0,70309633507015	0,722675638427997	0,261345777083906	0,42686527966559	0,999967435745313	0,999994473835665	0,999993589103115
6	76	0	AAATGGTGTGGAGCTGTGCAATTCTGTGACTGCTTTTTGTGTCGAGTTACATTGTGATGG	A_30_P01025227	chr2:104597982-104600748_R	chr2:104597982-104600748_R	lincRNA:chr2:104597982-104600748 reverse strand	9,58439108444108	0,358321631420001	0,0177548409558117	0,134837730302321	-0,205729060161868	0,340566790464189	0,218417521075442	0,218417521075442	0,218417521075442	0,218417521075442	0,308889020564801	0,114986524258077	0,935940849943571	0,543291190273326	0,356377023011942	0,282029562701796	0,392413465689519	0,981818602510782	0,999967435745313	0,999994473835665	0,999993589103115
6	77	2458	ATCATTCTTGTCATAGCGAGGAGAAGTGTCCCCCTTGTACTTTCCTAACTCAGAAGTGGT	A_55_P2132467	Nfx1	NM_001290448	ref|Mus musculus nuclear transcription factor, X-box binding 1 (Nfx1), transcript variant 2, mRNA [NM_001290448]	8,16261308903583	0,326626798734328	0,0457149181668779	0,153813499697245	-0,127098380870205	0,28091188056745	0,0975131526435221	0,0975131526435221	0,0975131526435221	0,0975131526435221	0,137904422978227	0,002873908725394	0,643777706552326	0,128855518607805	0,205794246651491	0,0537452938245143	0,0401607403467435	0,851245575317374	0,999967435745313	0,999994473835665	0,999993589103115
6	80	4362	ACTGCTATAATGTATGATTGATTCTAAGACTGATCCAGTTGTAAAGGAAAACCATGTGAG	A_52_P1116825	Gtf3c3	ENSMUST00000041638	ens|general transcription factor IIIC, polypeptide 3 [Source:MGI Symbol;Acc:MGI:2138383] [ENSMUST00000041638]	8,17121166931206	-0,0365470657771514	-0,0177737657372035	0,0238429560385374	0,0426162560784853	-0,0187733000399479	0,119621023311334	0,119621023311334	0,119621023311334	0,119621023311334	0,169169673511836	0,762813439378319	0,883223234342195	0,843826004622096	0,725008631840573	0,912634706720473	0,927164690348759	0,961801780709772	0,999967435745313	0,999994473835665	0,999993589103115
6	81	0	TTCAAAATGATTCCAAATATCTGATTTTGTGTCCCAGCCAGAGTCCAACAAAGTTTTTTC	A_30_P01018186	chr11:3538125-3554450_F	chr11:3538125-3554450_F	lincRNA:chr11:3538125-3554450 forward strand	7,54798831570258	-0,113470141929129	-0,141980192484504	0,00656837027795909	-0,0219416802774157	0,0285100505553748	0,0964892808726125	0,0964892808726125	0,0964892808726125	0,0964892808726125	0,136456449633676	0,252056500403183	0,155199840074702	0,9463364273924	0,822193571877169	0,836406774471988	0,590594895201458	0,438765031410613	0,999967435745313	0,999994473835665	0,999993589103115
6	82	2073	GAAACCATGTCCCCCAAAACAAACCAAAAAACAACAACAAAGCCAAGATGGTACTCTGGA	A_55_P2085412	Ankle1	NM_172756	ref|Mus musculus ankyrin repeat and LEM domain containing 1 (Ankle1), mRNA [NM_172756]	5,94908146663268	-0,670607286755509	-0,248176332287379	-0,025003263189765	0,397427691278365	-0,42243095446813	0,294101403750196	0,294101403750196	0,294101403750196	0,294101403750196	0,415922193896493	0,0325498534739417	0,407755982488249	0,933010826317123	0,190200293867248	0,320737666290137	0,188777379984884	0,702858265825281	0,999967435745313	0,999994473835665	0,999993589103115
6	84	2676	TTGATGGAACTAAATTCACCTGTGGTTTTGACGGCTGTGGCTCCACCTACAAAAACGCAA	A_55_P2733767	Rlf	NM_001081013	ref|Mus musculus rearranged L-myc fusion sequence (Rlf), mRNA [NM_001081013]	8,6498965217436	0,31429531811936	0,10207599270699	0,142085629254401	-0,0701336961579688	0,21221932541237	0,118163888990979	0,118163888990979	0,118163888990979	0,118163888990979	0,167108974393791	0,0142433635527204	0,396906715522997	0,241858867138359	0,558826124538773	0,217253225919207	0,111857797230746	0,695078769961416	0,999967435745313	0,999994473835665	0,999993589103115
6	86	1970	AAACCTGCACACCACAAACTATAACCGATAGTAAAAGTCAGATATATGGGGGGTATTGAA	A_55_P1969530	Zfp146	NM_011980	ref|Mus musculus zinc finger protein 146 (Zfp146), mRNA [NM_011980]	8,03292576194594	0,00309764019571368	-0,150535990635777	0,109062797847852	-0,0445708329836396	0,153633630831491	0,10964079375661	0,10964079375661	0,10964079375661	0,10964079375661	0,155055497519949	0,977713090805385	0,183464259097288	0,33058693827754	0,688254895288701	0,332445126151463	0,993894482337227	0,47782228980276	0,999967435745313	0,999994473835665	0,999993589103115
6	89	3166	ATCTTCAGTGGTAACAATCTCTTCTTTCTCCAGACGGACATGAACCAGATGTCTCAGCTC	A_51_P372112	Gpc6	NM_001079844	ref|Mus musculus glypican 6 (Gpc6), transcript variant 1, mRNA [NM_001079844]	5,8555480278206	0,318757564613798	-0,285626308879589	0,399085229424813	-0,205298644068574	0,604383873493387	0,226245761220436	0,226245761220436	0,226245761220436	0,226245761220436	0,319959823947366	0,172717031974946	0,21988333206187	0,0914985772683082	0,373932020992936	0,0720333015248119	0,487740734152538	0,521375134184738	0,999967435745313	0,999994473835665	0,999993589103115
6	92	1855	GAGAATTTCATTCATCAATAAACCAAAGCCAATAGCTGGAGACTTGAGATCTGGTTGGAA	A_51_P447976	Fam46c	NM_001142952	ref|Mus musculus family with sequence similarity 46, member C (Fam46c), mRNA [NM_001142952]	9,05862198437369	0,0670857352328191	0,0392983357046912	0,0619395951136568	0,0341521955855288	0,0277873995281279	0,321489740413412	0,321489740413412	0,321489740413412	0,321489740413412	0,454655151056454	0,836607312549173	0,903810072777697	0,848973383364078	0,916353051899397	0,951812461351753	0,953264776326805	0,971101154026819	0,999967435745313	0,999994473835665	0,999993589103115
6	93	3961	CGGGACTAGATCCGTTGTCTCTTTTAGCCACTGAATGTGTAGAAAAAACGTCTGATTCTG	A_55_P2736690	Dennd4c	NM_184088	ref|Mus musculus DENN/MADD domain containing 4C (Dennd4c), mRNA [NM_184088]	6,68869136691066	0,214155780188792	0,056025552238073	0,10068537020084	-0,0574448577498785	0,158130227950719	0,179597876748931	0,179597876748931	0,179597876748931	0,179597876748931	0,25398975307175	0,245686491574542	0,757989287455042	0,580673691907875	0,752070539374115	0,539899765663426	0,583342161039479	0,910386963001261	0,999967435745313	0,999994473835665	0,999993589103115
6	96	1860	GAGTCGGAAGATGATGATTCAGAGGAGGAATCTGAGGAAGACAGCTCAGAAAAGCAATCT	A_51_P347452	Htatsf1	NM_028242	ref|Mus musculus HIV TAT specific factor 1 (Htatsf1), transcript variant 1, mRNA [NM_028242]	10,4332981939761	0,278829253213692	0,0923776164615191	0,0700150458068372	-0,116436590945336	0,186451636752173	0,122916552998695	0,122916552998695	0,122916552998695	0,122916552998695	0,173830256290906	0,0333661221618882	0,460216467383311	0,57465802268828	0,353692555693936	0,29496820611166	0,191559326469611	0,739713044689914	0,999967435745313	0,999994473835665	0,999993589103115
6	97	437	CCCTTACTTTCCATTCATCCCAGACCAGCCGTTCAGGGTGGAGATTCTTTGCGAGCACCC	A_66_P108877	Lgalsl	NM_173752	ref|Mus musculus lectin, galactoside binding-like (Lgalsl), mRNA [NM_173752]	8,4801506421095	0,262778359573291	-0,0394239133581227	0,112404870231719	-0,189797402699694	0,302202272931414	0,334449603047635	0,334449603047635	0,334449603047635	0,334449603047635	0,472983164560264	0,440346168691635	0,907225072032122	0,739959321910538	0,576074169199723	0,529406789450136	0,761817872182082	0,972452227793553	0,999967435745313	0,999994473835665	0,999993589103115
6	98	3355	CTGATGAAGTACACCAGCTGACAGTGGCTAAGATGGAACTGAAGAATCAGTCCAGGATGC	A_51_P187507	Acad10	NM_028037	ref|Mus musculus acyl-Coenzyme A dehydrogenase family, member 10 (Acad10), mRNA [NM_028037]	8,55917576487308	0,547680382896166	0,549114181794154	-0,0899054154417183	-0,08847161654373	-0,00143379889798823	0,274701076912278	0,274701076912278	0,274701076912278	0,274701076912278	0,388485988567839	0,0586081319206644	0,0580015501582918	0,746518574625368	0,750416326143592	0,997088188410811	0,267013291418321	0,2687923164349	0,999967435745313	0,999994473835665	0,999993589103115
6	99	618	ACTTTAAATTACTGTTCCTTTTTTGGTTTCCTTATCCAGCCGCTCCCCTATAAGACCTCA	A_55_P2106593	NAP112482-1	NAP112482-1	Unknown	8,66534287181042	-0,106411737518139	-0,155849083129297	0,00826092903877829	-0,0411764165723802	0,0494373456111585	0,102357629048831	0,102357629048831	0,102357629048831	0,102357629048831	0,144755547213211	0,309712289125056	0,141977550766334	0,936398456179641	0,691324850592086	0,735921213070012	0,651343826937571	0,420060420150478	0,999967435745313	0,999994473835665	0,999993589103115
6	100	0	GTGACTGTAAATAGTGCCCAGTCACATTCTGCTTTAAAAGGAAAATACAGATGAGATAAA	A_30_P01031737	chr3:51138643-51146693_F	chr3:51138643-51146693_F	lincRNA:chr3:51138643-51146693 forward strand	5,79778435930218	-0,0894733665548371	0,0427506697930822	-0,0597624760548863	0,072461560293033	-0,132224036347919	0,076006106606494	0,076006106606494	0,076006106606494	0,076006106606494	0,107488866786079	0,251587342426732	0,579435732474129	0,440012617684334	0,35067043377247	0,231528338660611	0,590125598452919	0,817227189237735	0,999967435745313	0,999994473835665	0,999993589103115
6	101	2775	GAAGTGCAGTTAATCCCTTAGGTATTTCTCAAGTTGTAATATCTCTGTGTCTGTTACTGT	A_51_P392593	Dmxl1	ENSMUST00000181907	ens|Dmx-like 1 [Source:MGI Symbol;Acc:MGI:2443926] [ENSMUST00000181907]	6,50933759641952	0,104092330187162	0,0914777077112285	0,0514475644190506	0,0388329419431175	0,0126146224759331	0,151626859938171	0,151626859938171	0,151626859938171	0,151626859938171	0,214432761744607	0,499503612725222	0,55241798814667	0,737569459465426	0,800225060743226	0,953615504815179	0,800626191287793	0,801869164725223	0,999967435745313	0,999994473835665	0,999993589103115
6	102	444	TCTGTGGGGCTGGCGGTCATTCTGGACACAGACAGTAAGAGGGATTCAGAAGCAGCCAGA	A_55_P2055379	Park2	NM_016694	ref|Mus musculus Parkinson disease (autosomal recessive, juvenile) 2, parkin (Park2), mRNA [NM_016694]	5,48696189380641	0,0647424349114889	0,0872330481748778	-0,0624372706934313	-0,0399466574300424	-0,0224906132633889	0,126363422091335	0,126363422091335	0,126363422091335	0,126363422091335	0,178704865309442	0,61346483677681	0,497137716502128	0,626082689344169	0,754860343783615	0,900980710153171	0,864426610984775	0,765694506452741	0,999967435745313	0,999994473835665	0,999993589103115
6	103	4024	TAAAGGTCCCGGTGTCACCCTGGGCTTTTCAGGGAGGTGTTTAATAAAGGCTTAATAAAC	A_55_P1954758	Prickle1	NM_001033217	ref|Mus musculus prickle homolog 1 (Drosophila) (Prickle1), mRNA [NM_001033217]	9,47676734532059	0,237383701987602	-0,341931012409772	0,485608442433207	-0,0937062719641659	0,579314714397373	0,267026913473977	0,267026913473977	0,267026913473977	0,267026913473977	0,377633082553526	0,383540651199677	0,213582016998979	0,0824932767132079	0,72895307375605	0,139141059513191	0,718993543191372	0,514475250621602	0,999967435745313	0,999994473835665	0,999993589103115
6	104	2010	ATCCCCAAGGACTTCTGGGAGCAGGAGGTTCGTGATATTCGGGGCTACCTGACAGAGCAA	A_52_P21659	Pck2	NM_028994	ref|Mus musculus phosphoenolpyruvate carboxykinase 2 (mitochondrial) (Pck2), mRNA [NM_028994]	10,0445905108231	0,658124644211178	0,498266519048704	-0,00792998263307965	-0,167788107795554	0,159858125162474	0,161672459609269	0,161672459609269	0,161672459609269	0,161672459609269	0,228639385041644	0,000499976867054922	0,00541178815046503	0,961318290515737	0,310522072866116	0,491705405296567	0,0123888228609782	0,0738703848700807	0,999967435745313	0,999994473835665	0,999993589103115
6	105	2791	TTTAGTTACAGTTTGGGGTGGGTTTGTTGTTGTTGTTGTTGTTGTTGTTGTTGGGTTTTT	A_55_P1975210	Fubp3	NM_001033389	ref|Mus musculus far upstream element (FUSE) binding protein 3 (Fubp3), transcript variant 1, mRNA [NM_001033389]	9,8787324424718	0,213689601655526	0,0687457401121172	0,0780095766102971	-0,0669342849331116	0,144943861543409	0,143043879077403	0,143043879077403	0,143043879077403	0,143043879077403	0,202294593805721	0,149285601318672	0,635508313627018	0,590947329102107	0,644396703199629	0,481153004999882	0,452064950773086	0,847615021911608	0,999967435745313	0,999994473835665	0,999993589103115
6	106	1188	AAACAGCGAAGCTCTTTAGAGGAGCATAAAGAGCGATGCCACAACTACTTGGAAAGCATG	A_55_P2741959	Ikzf1	NM_001301868	ref|Mus musculus IKAROS family zinc finger 1 (Ikzf1), transcript variant 6, mRNA [NM_001301868]	6,24363142272609	0,215941783501434	0,311361404714305	0,0154580717920965	0,110877693004968	-0,0954196212128711	0,514549763049917	0,514549763049917	0,514549763049917	0,514549763049917	0,727683253421055	0,678758797246373	0,551238625944618	0,976302032917497	0,831356590291696	0,896855056049858	0,893586628625512	0,80118857010569	0,999967435745313	0,999994473835665	0,999993589103115
6	108	2015	TAAAACACTTTGTTTGCTGGACATGGTAGGCACTCACTCCTTTAATCCCAGCACTCCAAA	A_55_P2735360	Cpd	AK142583	gb|Mus musculus 0 day neonate kidney cDNA, RIKEN full-length enriched library, clone:D630049G17 product:carboxypeptidase D, full insert sequence. [AK142583]	8,41284261929997	0,276692436945932	0,280507751019567	-0,0254902413294307	-0,0216749272557966	-0,00381531407363411	0,109030353145601	0,109030353145601	0,109030353145601	0,109030353145601	0,154192204128836	0,018675645367513	0,0172881490018425	0,817290044583034	0,844230641808968	0,98048030688254	0,133284059316282	0,142526247086451	0,999967435745313	0,999994473835665	0,999993589103115
6	109	0	AGAGTAGAGGGAGGACACCCCCAACCCCTAGTCAGCAGCTTCCAAAAGGATGTCCATATT	A_30_P01023912	chr17:32076069-32076590_R	chr17:32076069-32076590_R	lincRNA:chr17:32076069-32076590 reverse strand	6,08611311481135	-0,0966486025265443	-0,10818668051391	-0,0339381873174629	-0,0454762653048286	0,0115380779873657	0,0796094581649504	0,0796094581649504	0,0796094581649504	0,0796094581649504	0,112584775430046	0,237491236900622	0,187803190325563	0,673987974822008	0,573573404418873	0,919292953921218	0,572689100510785	0,483625424802035	0,999967435745313	0,999994473835665	0,999993589103115
6	110	4088	AGCATTCAGTCAGCACCCAGGGCTCTGGCTGGGATACAATCCTGTATAGTTCCCATTTTT	A_51_P191700	Col18a1	NM_009929	ref|Mus musculus collagen, type XVIII, alpha 1 (Col18a1), transcript variant 2, mRNA [NM_009929]	11,4816639792197	-0,325328441904309	-0,296565897461079	0,0110512124542961	0,0398137568975265	-0,0287625444432305	0,383655726179094	0,383655726179094	0,383655726179094	0,383655726179094	0,542571131244573	0,405504291977035	0,447674480847949	0,977277458612941	0,918279876614218	0,958196801209552	0,736431565253809	0,731352481272287	0,999967435745313	0,999994473835665	0,999993589103115
6	111	3470	ATTTTAATGTGTTCCTCAGAACGTATGTATTGACTTCTACAATAAATGACTGGCTGGTGA	A_55_P1960331	Srbd1	NM_030133	ref|Mus musculus S1 RNA binding domain 1 (Srbd1), mRNA [NM_030133]	7,90991715016167	-0,18876798306586	-0,0940914842183185	0,0352015242941324	0,129878023141674	-0,0946764988475417	0,083230718100574	0,083230718100574	0,083230718100574	0,083230718100574	0,117706010343884	0,0333966974570904	0,270334999253884	0,676408176939757	0,132793875880743	0,429725731034262	0,191672490203877	0,57710816586023	0,999967435745313	0,999994473835665	0,999993589103115
6	113	551	TGAGCTCCTGGTATTATGATCTTCTTCTTTTTCTTCCCTCTTGTTTCCTCTTTTATAAAA	A_66_P130086	Adap2os	XR_862104	ref|PREDICTED: Mus musculus uncharacterized LOC105242792 (LOC105242792), ncRNA [XR_862104]	5,26026521784696	-0,0118054149378173	-0,169339687788264	0,11086976521745	-0,0466645076329977	0,157534272850447	0,0808051233799477	0,0808051233799477	0,0808051233799477	0,0808051233799477	0,114275701393153	0,885162933361098	0,0477294739173669	0,183749183797697	0,569416336438493	0,181768340522204	0,969612102498416	0,242216954864705	0,999967435745313	0,999994473835665	0,999993589103115
6	116	550	AGTGCCCTGTCTCCTCTGGTCTTTGACTTGATCAATATTTCTCTACTTTTTTGGGGGGTG	A_55_P2735910	Smco4	NM_133214	ref|Mus musculus single-pass membrane protein with coiled-coil domains 4 (Smco4), mRNA [NM_133214]	8,33416623591356	0,0375779508189797	-0,0477000191836705	0,0771558903560283	-0,00812207964662193	0,0852779700026502	0,122729948269539	0,122729948269539	0,122729948269539	0,122729948269539	0,173566357352131	0,762317318525134	0,701231091100993	0,535983921077421	0,947828064578778	0,628016685222501	0,927050373398564	0,881230010760755	0,999967435745313	0,999994473835665	0,999993589103115
6	117	124	AGCAGGACATCAAGCCCAAAAGAGATCTAACATGCTTCTTTAAATGGCCCCGCTATACCA	A_55_P1970461	ENSMUST00000139800	ENSMUST00000139800	ens|predicted gene 5353 [Source:MGI Symbol;Acc:MGI:3643866] [ENSMUST00000139800]	5,41646944932791	-0,149194042619715	-0,174405109347294	-0,0817413006287762	-0,106952367356355	0,0252110667275787	0,0917433048053549	0,0917433048053549	0,0917433048053549	0,0917433048053549	0,129744625912662	0,118016105335749	0,0703598098257162	0,382494988304426	0,256075653149443	0,847697815792077	0,39751447930476	0,294780110200793	0,999967435745313	0,999994473835665	0,999993589103115
6	119	1060	TTAAGGTTCTGATGAAGGCAGACCCTGATCACCAGGAGTCTTTACAAACAGAGGCTATTC	A_55_P2729313	Tsr1	NM_177325	ref|Mus musculus TSR1 20S rRNA accumulation (Tsr1), mRNA [NM_177325]	5,90751624555308	-0,0315607400842604	-0,292652349249246	0,107212761558977	-0,153878847606008	0,261091609164986	0,116830624676612	0,116830624676612	0,116830624676612	0,116830624676612	0,165223453918185	0,78954698839095	0,0200712279362174	0,368650095390367	0,201234503878757	0,128196164644426	0,93643163949547	0,155037932953028	0,999967435745313	0,999994473835665	0,999993589103115
6	121	2876	GTACACTAGCTTTTTGTAAAGCTTGATCCTTCCTTGATGATACATTGCTGCTCTTATTTT	A_55_P1988970	Mkks	NM_001286981	ref|Mus musculus McKusick-Kaufman syndrome (Mkks), transcript variant 3, mRNA [NM_001286981]	8,92555136192378	-0,941015496840837	-0,821518571495774	-0,122140388051506	-0,00264346270644289	-0,119496925345063	0,216359775744416	0,216359775744416	0,216359775744416	0,216359775744416	0,305978929209755	0,000252475144797177	0,000975901678445346	0,5780567673704	0,99036089320972	0,69985958413578	0,00809135829624739	0,0261463103446803	0,999967435745313	0,999994473835665	0,999993589103115
6	122	293	AGAAATCAGCTTTGAGGCCTGTTTTGCCCAGTTCTTCTTCCTCCATGGGTTCTCTTTCAT	A_52_P87793	Olfr635	NM_147118	ref|Mus musculus olfactory receptor 635 (Olfr635), mRNA [NM_147118]	5,18460216930116	-0,0334153436055225	-0,194476405406216	0,100614860420661	-0,0604462013800324	0,161061061800694	0,0857680379074464	0,0857680379074464	0,0857680379074464	0,0857680379074464	0,12129432242684	0,700543517432883	0,0334346369442266	0,253186619364918	0,488285270534943	0,197717789197801	0,903057318779362	0,203158457822806	0,999967435745313	0,999994473835665	0,999993589103115
6	124	7315	GCTCTTGGAATATGAAAAGACCTAACCAAGACCAAGACCTCGCTATGAAATACTAGCTTA	A_52_P400999	Arhgap31	NM_020260	ref|Mus musculus Rho GTPase activating protein 31 (Arhgap31), mRNA [NM_020260]	10,0919090221487	0,0634150855678648	0,144229752290691	-0,0195611430169791	0,0612535237058474	-0,0808146667228264	0,115605429918766	0,115605429918766	0,115605429918766	0,115605429918766	0,163490766875091	0,588790181213947	0,225175730651955	0,867166730973594	0,601475131488765	0,625944759254903	0,852781444221908	0,527757278381341	0,999967435745313	0,999994473835665	0,999993589103115
6	125	1618	GAATGTTCCTGGAGGCTGTTTCTTATGTATAGGGTTTTTAAAATGTGATTCCTTTGTTTG	A_55_P2053491	Pdia6	NM_027959	ref|Mus musculus protein disulfide isomerase associated 6 (Pdia6), mRNA [NM_027959]	13,0789085536275	-0,745244853829524	-0,560775130343119	-0,102689646942805	0,0817800765436001	-0,184469723486405	0,165946128902288	0,165946128902288	0,165946128902288	0,165946128902288	0,234683266116929	0,000178382773754759	0,00267709819340776	0,542337214519181	0,626984848684033	0,440155031970547	0,00639008748419966	0,0478285619009583	0,999967435745313	0,999994473835665	0,999993589103115
6	126	6402	TGTGAAAGGTTTCCATCCTCTACTGTGGTCCAGAAATCAATGTGTTTGTCTGACAAAAAA	A_55_P1992045	Msi2	NM_054043	ref|Mus musculus musashi RNA-binding protein 2 (Msi2), transcript variant 1, mRNA [NM_054043]	9,96242538524071	0,516415834594323	0,352296772634942	0,00821064906995694	-0,155908412889424	0,164119061959381	0,157332684830121	0,157332684830121	0,157332684830121	0,157332684830121	0,222502016691329	0,00337315487143134	0,0354812044492018	0,958846763723638	0,332389043188543	0,46847799634823	0,0445544249444764	0,209216961729627	0,999967435745313	0,999994473835665	0,999993589103115
6	129	1802	TTGCCATTGGGCAGTTAACTTCTCATTGTTCCCGGTGATTTGTTGGCAGGTTCATTCTCT	A_55_P2895776	Nsg2	ENSMUST00000093219	ens|neuron specific gene family member 2 [Source:MGI Symbol;Acc:MGI:1202070] [ENSMUST00000093219]	6,16620403797178	0,111341363588758	0,111332709347821	0,078269950691106	0,0782612964501697	8,65424093632328e-06	0,753089531498216	0,753089531498216	0,753089531498216	0,753089531498216	1,06502942912598	0,883798719624118	0,883807683097201	0,918156626240064	0,91816564160732	0,999993589103115	0,969165485344718	0,9620890386279	0,999967435745313	0,999994473835665	0,999993589103115
6	131	1325	TAGACAAAAGAAACATAAACCTTACCACCAAGAAACAACCGCTGTGCCACATACCATGTT	A_52_P123794	Mtap7d3	NM_177293	ref|Mus musculus MAP7 domain containing 3 (Mtap7d3), mRNA [NM_177293]	5,58642542165603	0,085713008710651	0,286034351537146	0,063360105889001	0,263681448715496	-0,200321342826495	0,165782350828669	0,165782350828669	0,165782350828669	0,165782350828669	0,234451648943998	0,610253894371749	0,0983568659163153	0,705955502355831	0,125855540960626	0,401995384420433	0,862871885679641	0,347156348290206	0,999967435745313	0,999994473835665	0,999993589103115
6	133	2242	GAGTAGAGGAAACCACGGGCCTCAGCTATACATCTGACAGGATTGATGTCTAAAATATTC	A_55_P2729553	Masp1	AK032944	gb|Mus musculus 12 days embryo male wolffian duct includes surrounding region cDNA, RIKEN full-length enriched library, clone:6720477L23 product:mannan-binding lectin serine protease 1, full insert sequence. [AK032944]	5,13001760889872	-0,0294434009151292	-0,0967681424764741	0,023748665383736	-0,0435760761776089	0,0673247415613449	0,158369793814864	0,158369793814864	0,158369793814864	0,158369793814864	0,223968710283212	0,854199173667985	0,547387500968726	0,88215247434011	0,785742416883709	0,766517249053698	0,958442088297118	0,799444038562975	0,999967435745313	0,999994473835665	0,999993589103115
6	134	2801	CCAGCCATCTCTGTTCCTGATCAGGGTCTGGCTCTCTAGAGGTTGCATTAGAAATATATT	A_51_P461031	Ostm1	NM_172416	ref|Mus musculus osteopetrosis associated transmembrane protein 1 (Ostm1), mRNA [NM_172416]	10,0105524064158	0,1462123541786	0,131200740574355	0,00854997801102897	-0,00646163559321522	0,0150116136042442	0,0697523432497159	0,0697523432497159	0,0697523432497159	0,0697523432497159	0,0986447098310517	0,0476800489402079	0,073159090582931	0,903545496800215	0,927022932389634	0,880420534155848	0,237646413119703	0,300654380528619	0,999967435745313	0,999994473835665	0,999993589103115
6	136	410	CTTTGTGAGGACTAATGGAAAAGAGCTGTTGGGGCCCATTCCATACCAATTCATGGCCTA	A_66_P122877	ENSMUST00000079153	ENSMUST00000079153	ens|predicted gene 8526 [Source:MGI Symbol;Acc:MGI:3645225] [ENSMUST00000079153]	14,5637809526996	0,0868267755928649	0,0546394902335656	0,0714122342270045	0,0392249488677052	0,0321872853592993	0,223141691250925	0,223141691250925	0,223141691250925	0,223141691250925	0,315570006097928	0,700901379572914	0,8088103217916	0,751937227059334	0,862056355087552	0,919674435387562	0,903162735209081	0,932118652035737	0,999967435745313	0,999994473835665	0,999993589103115
6	137	2298	TCCTTCTGAGGTAGCATCTCCAATCAAAAAGCTTGATAATAAAGATGTCTGTGAGTTCTG	A_66_P124472	Cyb5d2	NM_001024926	ref|Mus musculus cytochrome b5 domain containing 2 (Cyb5d2), mRNA [NM_001024926]	9,24222978603026	0,00343085152504941	0,0712216347104793	-0,0184225877566675	0,0493681954287624	-0,0677907831854299	0,196175020292789	0,196175020292789	0,196175020292789	0,196175020292789	0,27743337429688	0,986202941663322	0,720000104144425	0,926023845565017	0,803623426262822	0,809203970827102	0,996311472402162	0,89116050493672	0,999967435745313	0,999994473835665	0,999993589103115
6	138	0	CGAAGGATGCACTCCTTCCCATGCTCGGCTTTGCTGTCCTGTTTTGGCAATACCAGGGAA	A_66_P131343	A_66_P131343	A_66_P131343	Unknown	5,25727188014275	-0,225199987527337	-0,00126059840282711	-0,0787981573560073	0,145141231768503	-0,22393938912451	0,0984707549258765	0,0984707549258765	0,0984707549258765	0,0984707549258765	0,139258677113292	0,0320869157453564	0,98990029923304	0,432063690343574	0,154533056830752	0,121946400161339	0,186952909853847	0,997732506981181	0,999967435745313	0,999994473835665	0,999993589103115
6	139	0	GCTGCAGTGTTGTTCCACATCTCTCCTAGTTTCTTTGCAACATCACCAATGGATAAGTCA	A_30_P01033003	chr6:142915873-142938323_F	chr6:142915873-142938323_F	lincRNA:chr6:142915873-142938323 forward strand	7,59163348112691	0,110773411557955	-0,185495578587076	0,115452592666641	-0,18081639747839	0,29626899014503	0,078589239479769	0,078589239479769	0,078589239479769	0,078589239479769	0,111141968328876	0,172534719120931	0,0274523761007964	0,155843476884629	0,0311632556022706	0,0140578866294078	0,487499004178575	0,183729607375538	0,999967435745313	0,999994473835665	0,999993589103115
6	141	386	GCTGACATAAAGCTGGTTAGCACACATGTACATGCACTGCACGTAAAATAAATAAATATT	A_55_P2715156	Tcaf1	ENSMUST00000141794	ens|TRPM8 channel-associated factor 1 [Source:MGI Symbol;Acc:MGI:1914665] [ENSMUST00000141794]	5,95975304646567	0,875710305600749	0,603749108314077	-0,0102021567681119	-0,282163354054783	0,271961197286672	0,203249060592826	0,203249060592826	0,203249060592826	0,203249060592826	0,287437578029966	0,000279029636292776	0,00701602863429055	0,96041557719163	0,178830311470989	0,354252959534536	0,00855391895446622	0,0868108111625913	0,999967435745313	0,999994473835665	0,999993589103115
6	142	1034	CCTAGTTTTCCAGTGGCAGCACCTTCAAAGGCAGAATTGTGGGTAATTCCTTAAATAATG	A_51_P151516	B230208H11Rik	NR_038027	ref|Mus musculus RIKEN cDNA B230208H11 gene (B230208H11Rik), transcript variant 1, long non-coding RNA [NR_038027]	7,35334312697446	-0,395462547365865	-0,189903959864869	-0,213189275748221	-0,00763068824722435	-0,205558587500996	0,302085210054921	0,302085210054921	0,302085210054921	0,302085210054921	0,427213001051994	0,203885323563308	0,535996929947367	0,48769836846318	0,980073207281343	0,635109647132674	0,530956775218639	0,791937931824874	0,999967435745313	0,999994473835665	0,999993589103115
6	144	1204	ATCCCCGTGCACAAGTGGTGCATCAGACACTTCTACAAGCCTATGCTCAGACATGGCAGC	A_52_P456134	Dgat1	NM_010046	ref|Mus musculus diacylglycerol O-acyltransferase 1 (Dgat1), mRNA [NM_010046]	11,0817904842557	0,428135057184482	0,549191093632801	-0,297547936104811	-0,176491899656492	-0,121056036448319	0,361118466722035	0,361118466722035	0,361118466722035	0,361118466722035	0,51069863326168	0,248322476513843	0,142423764593068	0,418725058181632	0,629820970240608	0,814799241731661	0,586593534727058	0,420607845134451	0,999967435745313	0,999994473835665	0,999993589103115
6	145	3713	GTGGGTGGAGGATTCCTTCAGTTTTGCTTTTACAAACAATCCCCTAGAAGCATGAGCTAT	A_51_P329949	Fam13a	NM_153574	ref|Mus musculus family with sequence similarity 13, member A (Fam13a), mRNA [NM_153574]	11,4572268724117	2,39184763339629	3,07021755410798	-0,508185918984029	0,170184001727653	-0,678369920711683	0,452809385574484	0,452809385574484	0,452809385574484	0,452809385574484	0,640369174249264	2,59212372365166e-05	7,80402285267523e-07	0,273727960051528	0,710602890711092	0,300833653397715	0,00172310909180925	0,000362322297837692	0,999967435745313	0,999994473835665	0,999993589103115
6	146	3798	CCACCCTCTCTCCTAGCTTGGTAATGAAGTGTATTTATTGGTGAAGGAAACAGCTGCTCT	A_52_P517140	Wdtc1	NM_199306	ref|Mus musculus WD and tetratricopeptide repeats 1 (Wdtc1), mRNA [NM_199306]	7,77613943838461	0,358446487705291	0,127821689238371	0,0117956605430658	-0,218829137923854	0,23062479846692	0,190228559868475	0,190228559868475	0,190228559868475	0,190228559868475	0,2690238093167	0,072685989668064	0,508556060889036	0,951111443615113	0,262240466808594	0,400457591720861	0,30212335321447	0,773939727626609	0,999967435745313	0,999994473835665	0,999993589103115
6	148	2099	AGATCAAATCTATGAAAATAAAGACTGTCTTAAAGCCCGTCCCCCTGGTCGGGATCATGG	A_66_P138459	Gm11738	AK039839	gb|Mus musculus 0 day neonate thymus cDNA, RIKEN full-length enriched library, clone:A430017M22 product:unclassifiable, full insert sequence. [AK039839]	9,04592462268593	-0,0726502180878068	-0,212475894459519	0,117652977491401	-0,0221726988803113	0,139825676371713	0,209498896867827	0,209498896867827	0,209498896867827	0,209498896867827	0,296276181252684	0,732021255507517	0,321408458414274	0,580019216102207	0,916662259796195	0,641572420070157	0,915866193696793	0,627991442225353	0,999967435745313	0,999994473835665	0,999993589103115
6	151	4417	GGGTGTTTTTAAAGTTCCACATTTATATTCCCAACCTGAGAAACAAGTACTCTATCTACT	A_55_P2101580	Zhx3	NM_177263	ref|Mus musculus zinc fingers and homeoboxes 3 (Zhx3), mRNA [NM_177263]	6,95098066529975	0,286410981055954	0,0730284274713151	0,141323405977223	-0,0720591476074155	0,213382553584639	0,227927061063533	0,227927061063533	0,227927061063533	0,227927061063533	0,322337540987889	0,221962842282975	0,751659215768298	0,541545156989168	0,75484171972751	0,514793986240926	0,553769277377838	0,90738909396837	0,999967435745313	0,999994473835665	0,999993589103115
6	152	1966	TGATTATAAAGATGTGTGTGTGTGTGTCTGTGCATGTGCACATGTGCACATGTATGTTAA	A_55_P2067952	ENSMUST00000148137	ENSMUST00000148137	ens|predicted gene 5097 [Source:MGI Symbol;Acc:MGI:3647308] [ENSMUST00000148137]	10,0679324235483	0,480340190661609	0,324614412555032	0,15205479585882	-0,00367098224775653	0,155725778106577	0,131447440925952	0,131447440925952	0,131447440925952	0,131447440925952	0,185894753696717	0,00138053953847945	0,0216842629659344	0,259660623357413	0,97796959027775	0,411121672937193	0,0245402204610818	0,16176093419725	0,999967435745313	0,999994473835665	0,999993589103115
6	155	518	TGTCGTGCACACCCTCACCAAACATCCTAGGCCGATGAGTTCCTAGTTAAATCATTATCT	A_66_P130788	M17518	M17518	gb|Mouse lactate dehydrogenase A-4 pseudogene mRNA, 3' end. [M17518]	11,3139180539871	-0,439867115517636	-0,436490413451788	0,00612919587480043	0,00950589794064882	-0,00337670206584839	0,323302830270375	0,323302830270375	0,323302830270375	0,323302830270375	0,457219247321971	0,187312102634124	0,190588847548886	0,985043904608612	0,976806319509629	0,99417339561193	0,508442947604196	0,487137086980257	0,999967435745313	0,999994473835665	0,999993589103115
6	158	130	TATGTTCTATTACAGATCAGCACCTGTATCCTCTTGACCAGCCTGAAGTCCTGCTTCACA	A_55_P2131844	ENSMUST00000117983	ENSMUST00000117983	ens|predicted gene 14839 [Source:MGI Symbol;Acc:MGI:3801784] [ENSMUST00000117983]	5,06191645231487	0,0701341735260428	0,063371148328546	0,0581422561469989	0,051379230949502	0,00676302519749683	0,0968250407929324	0,0968250407929324	0,0968250407929324	0,0968250407929324	0,136931285866693	0,476421914859773	0,519518523498778	0,554262123106815	0,600936501897116	0,961050197956836	0,785807101360978	0,780775249991202	0,999967435745313	0,999994473835665	0,999993589103115
6	160	2626	GGAAAGTTTGTAACTAGTCCTGGTGTCAATGCTTACTGGCATTTTATTGCCATGAGATAA	A_65_P09765	Stat1	AK039458	gb|Mus musculus adult male spinal cord cDNA, RIKEN full-length enriched library, clone:A330045H06 product:signal transducer and activator of transcription 1, full insert sequence. [AK039458]	10,9630105513148	-0,513638688520206	-0,0332327199990186	-0,288529989670268	0,19187597885092	-0,480405968521188	0,477523936949641	0,477523936949641	0,477523936949641	0,477523936949641	0,675320827991977	0,293643668011287	0,945139981747218	0,551821723749177	0,691662488402463	0,484260030243636	0,635720832530961	0,984649401929551	0,999967435745313	0,999994473835665	0,999993589103115
7	1	2072	ATGGCGGGAACCGTAGCCAGGAGGGACGATTCTGACGTTGGGTGATAAATCCACCCTGAA	A_51_P426246	Anks3	NM_028301	ref|Mus musculus ankyrin repeat and sterile alpha motif domain containing 3 (Anks3), mRNA [NM_028301]	8,31568386154926	0,0395958487933097	0,0554714813986443	0,00623224845923076	0,0221078810645654	-0,0158756326053346	0,0925693016929302	0,0925693016929302	0,0925693016929302	0,0925693016929302	0,130912761913549	0,672958836666792	0,5550772828669	0,946925433629756	0,813431859632453	0,904569011399726	0,890506377340625	0,803524181577787	0,999967435745313	0,999994473835665	0,999993589103115
7	2	433	TTTAAGAGTAAAGGCAACTACGATGAAGGGTTTGGTCGTAAACAGCACAAGGAGCTCTGG	A_55_P2182736	Limd2	NM_172397	ref|Mus musculus LIM domain containing 2 (Limd2), mRNA [NM_172397]	8,36394567609552	0,0823329414337675	0,244617030094901	0,182388443324077	0,344672531985211	-0,162284088661133	0,909275645277563	0,909275645277563	0,909275645277563	0,909275645277563	1,28590994948708	0,928663840202348	0,790395404195868	0,842848019326518	0,70824232960422	0,900708140039425	0,982816357375403	0,92372525000731	0,999967435745313	0,999994473835665	0,999993589103115
7	4	1284	GAGTTCTGCCTCAACTTCCCTGAATGAACCTGTAATTAGAAATAAATCCTTACCTTCCCC	A_55_P2339760	C230006B20	AK082093	gb|Mus musculus 0 day neonate cerebellum cDNA, RIKEN full-length enriched library, clone:C230006B20 product:unclassifiable, full insert sequence. [AK082093]	5,22139832722838	0,248784192935289	0,0796322489423087	0,15494737153474	-0,0142045724582402	0,16915194399298	0,0808185027844789	0,0808185027844789	0,0808185027844789	0,0808185027844789	0,114294622728498	0,00545812784181303	0,335082828971646	0,0681662725110301	0,862076558297184	0,152934063373525	0,0600725268452583	0,640105983447812	0,999967435745313	0,999994473835665	0,999993589103115
7	5	732	TCCAAGACTTACAGCTACCTGACCCCCAACCTCTGGAAAGAGACTGTCTTCACCAAGACT	A_55_P2139665	ENSMUST00000121713	ENSMUST00000121713	ens|predicted gene 10420 [Source:MGI Symbol;Acc:MGI:3704275] [ENSMUST00000121713]	14,2902016360551	-0,0520421557534547	-0,194647280329672	0,0812329647897698	-0,0613721597864476	0,142605124576217	0,132441251799367	0,132441251799367	0,132441251799367	0,132441251799367	0,187300214512335	0,698107519209583	0,15567570037323	0,545877321414781	0,647594344057132	0,454446782763769	0,902033243566359	0,439318178797478	0,999967435745313	0,999994473835665	0,999993589103115
7	6	1035	GAGGGCTGCCTGCCTGGCCCGTGTTTCCCTTTGTATAGCTTCATTAAATCCTCAATAACC	A_55_P2187053	Tpm1	NM_001164255	ref|Mus musculus tropomyosin 1, alpha (Tpm1), transcript variant Tpm1.10, mRNA [NM_001164255]	8,94535200471368	-0,0866503124763121	-0,349927068162598	0,214704819744101	-0,048571935942185	0,263276755686286	0,253888459856643	0,253888459856643	0,253888459856643	0,253888459856643	0,359052503259282	0,736092083389474	0,181851969753324	0,406761303208751	0,850019866439411	0,471075541080464	0,917190803107478	0,475977060510794	0,999967435745313	0,999994473835665	0,999993589103115
7	7	4064	TGATTCTGGAAACTCCTACGATATCTATATACCATCCCATATTCAGGGCAATATCACTCC	A_52_P337948	Tnik	NM_001163009	ref|Mus musculus TRAF2 and NCK interacting kinase (Tnik), transcript variant 4, mRNA [NM_001163009]	5,31473547765542	0,250438599946441	0,146728549465882	0,0142053168915277	-0,0895047335890311	0,103710050480559	0,149481049397663	0,149481049397663	0,149481049397663	0,149481049397663	0,211398127375937	0,107887100478956	0,336880001802136	0,925142796152667	0,555387100664959	0,628529412189712	0,379125220635393	0,641871097985225	0,999967435745313	0,999994473835665	0,999993589103115
7	8	512	AAATCTAAAGGCAAATATGCCTACCTCCTGGAGTCCACCATGAATGAGTATATTGAGCAA	A_66_P116640	Gria1	AB104707	gb|Mus musculus glur-1 mRNA for AMPA-selective glutamate receptor 1 short type, partial cds. [AB104707]	5,58790946306963	-0,0332474614962779	0,0869537284939108	0,00112852657048279	0,121329716560671	-0,120201189990189	0,0911743897707879	0,0911743897707879	0,0911743897707879	0,0911743897707879	0,128940058554939	0,71881719292578	0,350500638369197	0,990234853731262	0,196779930422379	0,361247717794027	0,910922205507953	0,654381540701433	0,999967435745313	0,999994473835665	0,999993589103115
7	9	1322	TTGAGTAAGAGTTGAAAAGATACTTGTATAGCATAAAACCTATGAGAGATTCATGAGTCA	A_52_P392467	Bzw2	BC058796	gb|Mus musculus basic leucine zipper and W2 domains 2, mRNA (cDNA clone IMAGE:6486091), complete cds. [BC058796]	5,47380548369036	0,324021457828136	0,265713716101711	0,032870529057611	-0,0254372126688134	0,0583077417264244	0,0770916679458908	0,0770916679458908	0,0770916679458908	0,0770916679458908	0,109024082355042	0,000361457260012212	0,00227755218618794	0,673934933472927	0,744522855785763	0,59809368284253	0,010082228790143	0,0436046819802722	0,999967435745313	0,999994473835665	0,999993589103115
7	10	416	CCTGGGCTTCTAAAATGCTATTGTGTGTGTGTATTGGTAACAATGGGAGAATAAAACTGA	A_52_P345566	Tmbim4	BC027637	gb|Mus musculus transmembrane BAX inhibitor motif containing 4, mRNA (cDNA clone MGC:41260 IMAGE:1346012), complete cds. [BC027637]	6,06730675956263	0,158482044429091	5,02986028294572e-06	0,0291374246981766	-0,129339589870631	0,158477014568808	0,114795724099566	0,114795724099566	0,114795724099566	0,114795724099566	0,162345669924046	0,181157146383226	0,999965431413016	0,801970612797105	0,271903092359016	0,339497290744264	0,499849826799035	1	0,999967435745313	0,999994473835665	0,999993589103115
7	11	3476	TCCAAGTGTTGGCACGAACCTCTTCATTGTGCATATGGAAGACACTGGACCCATTTTCTT	A_51_P206835	Large	NM_010687	ref|Mus musculus like-glycosyltransferase (Large), mRNA [NM_010687]	8,5118210599455	0,049136586625071	-0,517600328612183	0,224041900378486	-0,342695014858768	0,566736915237254	0,312558448010605	0,312558448010605	0,312558448010605	0,312558448010605	0,442024396210883	0,876502107327657	0,111786868312876	0,48097082075372	0,284646186000453	0,213020612412067	0,966723337015875	0,369464185876717	0,999967435745313	0,999994473835665	0,999993589103115
7	12	1709	TGACCCACCTTCAGACGACTCCCAGGTTGTTCCTGTCCCACCTACAGATGACTCTGTGGA	A_51_P242205	Cel	NM_009885	ref|Mus musculus carboxyl ester lipase (Cel), mRNA [NM_009885]	6,55954707734401	-0,144116659228666	-0,152605181188221	-0,00601869070009453	-0,0145072126596499	0,00848852195955541	0,175142067986586	0,175142067986586	0,175142067986586	0,175142067986586	0,247688287888701	0,419340790421728	0,392902967664802	0,97289348715575	0,934728102997647	0,972967314620346	0,747222821179174	0,692106295943914	0,999967435745313	0,999994473835665	0,999993589103115
7	13	670	TGAGCCCTGCAGGTAGAAATGTCCCTTGGGAGAATTAAGTATTGTTGACTCAAATAAAGC	A_51_P236829	Zswim7	NM_027198	ref|Mus musculus zinc finger SWIM-type containing 7 (Zswim7), mRNA [NM_027198]	9,43872232238922	0,459698530240772	0,440113184275219	-0,0808984173779752	-0,100483763343528	0,0195853459655524	0,24289055257875	0,24289055257875	0,24289055257875	0,24289055257875	0,343499113629164	0,0715197505935336	0,0835378332510989	0,742209752675841	0,683062991994449	0,955041563394427	0,299303459379914	0,321232829802204	0,999967435745313	0,999994473835665	0,999993589103115
7	15	1330	CCGCCCATTTCAGCCTTTTATGCTGAGTGTTTTAACAAGAAGATACAATTCAATGCTCAT	A_52_P194763	Osbpl9	NM_173350	ref|Mus musculus oxysterol binding protein-like 9 (Osbpl9), transcript variant b, mRNA [NM_173350]	7,87149954579	0,291029370154527	0,126620516463243	-0,0157208364253494	-0,180129690116633	0,164408853691284	0,171374795412548	0,171374795412548	0,171374795412548	0,171374795412548	0,24236055992134	0,103442819710383	0,467736984992453	0,927732334501613	0,304525624440674	0,504550286873772	0,369524283240784	0,745038800806189	0,999967435745313	0,999994473835665	0,999993589103115
7	16	694	GGCAGTTCGGAGAGTGAAGCTCACTTTGTTTACCTACCTGCAGCATATTCAACAGAGAAT	A_51_P226269	Rgcc	NM_025427	ref|Mus musculus regulator of cell cycle (Rgcc), mRNA [NM_025427]	13,682182759762	0,197070887564317	0,494603031138364	-0,0329156745818313	0,264616468992216	-0,297532143574047	0,371334673706456	0,371334673706456	0,371334673706456	0,371334673706456	0,525146531735059	0,600888978468485	0,196386091567043	0,93016153031665	0,483510376865133	0,576689850707739	0,859228947463865	0,494177055013633	0,999967435745313	0,999994473835665	0,999993589103115
7	17	1521	TGCCTGAAGATCACTTGGGGTGGACCGAGGTTGTGCCTGGGATTGACAGAGCCTGTGATT	A_52_P339054	Nap1l4	NM_008672	ref|Mus musculus nucleosome assembly protein 1-like 4 (Nap1l4), transcript variant 2, mRNA [NM_008672]	9,21619310979769	0,116703239654203	0,0959716129123933	0,0222889979281895	0,00155737118637944	0,0207316267418101	0,137797972511378	0,137797972511378	0,137797972511378	0,137797972511378	0,194875761593106	0,406079193608226	0,493364866101948	0,872964716599277	0,99108356877611	0,916233244836185	0,73687345571953	0,763307176911687	0,999967435745313	0,999994473835665	0,999993589103115
7	19	1074	TATGACGAACAGCTGGGGTGTCTGTATTGTCTTGTGGAATTCTCAAAAGAGATTGTCTGT	A_55_P2025911	Sms	NM_009214	ref|Mus musculus spermine synthase (Sms), mRNA [NM_009214]	7,01082813067452	0,504752856161096	0,533138235154209	0,164506199232456	0,192891578225569	-0,0283853789931134	0,379238064730013	0,379238064730013	0,379238064730013	0,379238064730013	0,53632361450931	0,19670793451994	0,173620343889521	0,668633544169921	0,616029392388329	0,958264332933705	0,521600055816695	0,466062545288947	0,999967435745313	0,999994473835665	0,999993589103115
7	20	2435	GAAGCAGTACTGGCGATTCCACACCAAGTATATGATGTGGTTCCAGAGGCACGAGGAGCC	A_55_P2167339	Cnot3	NM_146176	ref|Mus musculus CCR4-NOT transcription complex, subunit 3 (Cnot3), mRNA [NM_146176]	6,33360770176207	0,0153436583112976	-0,101539910615408	0,0715820521017241	-0,0453015168249813	0,116883568926705	0,0877898187779904	0,0877898187779904	0,0877898187779904	0,0877898187779904	0,12415355235411	0,862838765830211	0,25971962760635	0,423516309472235	0,610939979131092	0,356609282324514	0,962047102125554	0,566216067969728	0,999967435745313	0,999994473835665	0,999993589103115
7	21	8201	TAGTGGCAGTATTGTAGCTGATCGGGAAATGTTTGATATCTCAGCAATTTTGCATTTTTG	A_66_P122173	Mkl2	NM_153588	ref|Mus musculus MKL/myocardin-like 2 (Mkl2), transcript variant 1, mRNA [NM_153588]	10,3718627079221	0,603781239661654	0,253012286563845	0,154931738804944	-0,195837214292865	0,350768953097809	0,168732004968413	0,168732004968413	0,168732004968413	0,168732004968413	0,238623089832734	0,00165883519340976	0,147832480493025	0,368376079170596	0,258116356410057	0,155599669063867	0,0275444704938651	0,42847618483624	0,999967435745313	0,999994473835665	0,999993589103115
7	22	1032	GACACCACCCGAGACCTCAATCGGATTGGACCAAGGATCTTCCAAGTTGTCTGGGGACCA	A_51_P300709	Srm	NM_009272	ref|Mus musculus spermidine synthase (Srm), mRNA [NM_009272]	10,190823777616	-0,610236200266886	-0,84697732259211	0,238029254870634	0,00128813254540994	0,236741122325224	0,198873660010518	0,198873660010518	0,198873660010518	0,198873660010518	0,28124982718565	0,00558528328865608	0,000315210330261959	0,243975163307104	0,994889874909444	0,408905415940485	0,0609767081807642	0,0129867330825773	0,999967435745313	0,999994473835665	0,999993589103115
7	23	2158	CTCCCAAAGTGTTGGAAATGTAAGCCATCTTCAACATTTTTTAAATCCAAAGTGAAAACC	A_55_P2019615	Neil1	XM_011242818	ref|PREDICTED: Mus musculus nei endonuclease VIII-like 1 (E. coli) (Neil1), transcript variant X1, mRNA [XM_011242818]	8,32734805356759	-0,029665134731955	0,159288794083604	-0,141526894277071	0,0474270345384884	-0,188953928815559	0,137741620563334	0,137741620563334	0,137741620563334	0,137741620563334	0,194796067903915	0,831446609402143	0,259796993836304	0,315258858692141	0,733846532011364	0,342491635760193	0,951434965875468	0,566349742216358	0,999967435745313	0,999994473835665	0,999993589103115
7	24	1092	CATTACTACCGTGGCAATAATATTGAACTGGGCACAGCGTGTGGAAAATACTACAGAGTG	A_55_P1963105	Gm6109	XM_006543103	ref|PREDICTED: Mus musculus predicted gene 6109 (Gm6109), mRNA [XM_006543103]	13,9013017215162	0,0913878501079033	0,11820115263472	0,00448405386581285	0,0312973563926295	-0,0268133025268167	0,250778822362557	0,250778822362557	0,250778822362557	0,250778822362557	0,354654811741081	0,718995173289692	0,641999317970315	0,985893892237348	0,901804498816708	0,940411328167774	0,910922205507953	0,85045685410945	0,999967435745313	0,999994473835665	0,999993589103115
7	26	1809	GGAGTTGTTTGCAGAGTAGAGAGTGTCGACAAAGATTATAACTACATTAATCCTACGTTT	A_52_P384203	Yme1l1	ENSMUST00000125004	ens|YME1-like 1 (S. cerevisiae) [Source:MGI Symbol;Acc:MGI:1351651] [ENSMUST00000125004]	5,75214474522514	0,169231314311721	0,006557581159222	0,111880328021399	-0,0507934051310999	0,162673733152499	0,0928060081248966	0,0928060081248966	0,0928060081248966	0,0928060081248966	0,131247515359936	0,0817211627294861	0,944301756953108	0,240690883438652	0,589627558318398	0,228124081767862	0,324356718437561	0,984218081342678	0,999967435745313	0,999994473835665	0,999993589103115
7	27	1628	GTTAGAGATAATGTACCCATGGAGACTAGCAAAATAGTATGTAGATGTGATCTCAATTGT	A_55_P2003793	Tspan3	NM_019793	ref|Mus musculus tetraspanin 3 (Tspan3), mRNA [NM_019793]	12,1856598681261	0,00192401401675824	-0,0266889262389949	0,110959696807468	0,0823467565517149	0,0286129402557531	0,0908709317865099	0,0908709317865099	0,0908709317865099	0,0908709317865099	0,128510904157963	0,983296758537812	0,771714079393035	0,234869022977033	0,37456304906114	0,825843570801434	0,995744370108411	0,916154070768564	0,999967435745313	0,999994473835665	0,999993589103115
7	28	182	GTACTGATATGTAGAGGTCTGTTATACTAATTAGAGGTCTGTTATACTAATGTTATTTAT	A_52_P153939	AK077774	AK077774	gb|Mus musculus adult male thymus cDNA, RIKEN full-length enriched library, clone:5830431N23 product:unclassifiable, full insert sequence. [AK077774]	9,82273044505807	0,0643069534213527	0,0891252388938142	0,0711534372676343	0,0959717227400958	-0,0248182854724615	0,219452236338247	0,219452236338247	0,219452236338247	0,219452236338247	0,310352328922655	0,772217614266333	0,688537946884726	0,748797283441383	0,666100902993239	0,936979083361584	0,93061814859846	0,875708236953532	0,999967435745313	0,999994473835665	0,999993589103115
7	31	3673	CAAAACTTTGTACTCCATTCCCATCTGCCTTATCATACACTCAGTGGTGCTCTTATAGGG	A_55_P2716177	Tmx4	ENSMUST00000137377	ens|thioredoxin-related transmembrane protein 4 [Source:MGI Symbol;Acc:MGI:106558] [ENSMUST00000137377]	5,81994436848827	0,250633631779257	0,0695939374428729	0,106020539411213	-0,0750191549251715	0,181039694336384	0,0677066436220399	0,0677066436220399	0,0677066436220399	0,0677066436220399	0,0957516536730506	0,00123023636483258	0,315077737258527	0,131519651423077	0,279720155601436	0,0717838035193092	0,0226319717107422	0,621715577629299	0,999967435745313	0,999994473835665	0,999993589103115
7	32	926	AAAGTACCTTCACTTGAAGATGTGCTTCTACACAGCGTATGCGTATTGCTACCATGGCCA	A_55_P2860418	Brox	NM_027861	ref|Mus musculus BRO1 domain and CAAX motif containing (Brox), mRNA [NM_027861]	6,28134269632652	-0,401343797360086	-0,139375082174043	-0,115991433823418	0,145977281362625	-0,261968715186043	0,122836392539308	0,122836392539308	0,122836392539308	0,122836392539308	0,173716892282075	0,00349562579180915	0,268628415303281	0,355192270763877	0,247237689672902	0,145648312831938	0,0455098906621342	0,575687159748295	0,999967435745313	0,999994473835665	0,999993589103115
7	33	9462	CTGCTCAGGTCCCTTCATTTGTACTTTGGAGTTTTTCTCATGTAAATTTGTATAATGGAA	A_55_P2757886	Braf	NM_139294	ref|Mus musculus Braf transforming gene (Braf), mRNA [NM_139294]	9,44965328176168	0,2452723109459	0,30664746825089	-0,0453540769531262	0,0160210803518641	-0,0613751573049903	0,0811466137300375	0,0811466137300375	0,0811466137300375	0,0811466137300375	0,11475864167767	0,00621637524569058	0,00101979677535325	0,581813913765609	0,845284510101406	0,598090803873257	0,0652788073858698	0,026773459239836	0,999967435745313	0,999994473835665	0,999993589103115
7	34	234	AACGTTCCATATTGCATCCGAGTACGCTTGCAGAAAACGTAATGAGGATGAGAATTCCCC	A_55_P2180477	ENSMUST00000181130	ENSMUST00000181130	ens|ribosomal protein L31, pseudogene 16 [Source:MGI Symbol;Acc:MGI:3648831] [ENSMUST00000181130]	14,3318347181159	0,1166523097978	-0,0686491229393305	0,138026577046457	-0,0472748556906737	0,185301432737131	0,180371779369835	0,180371779369835	0,180371779369835	0,180371779369835	0,255084216654188	0,524435377131213	0,707118834399755	0,45219079698771	0,795663308838907	0,475163448789521	0,816804338206792	0,883898519664466	0,999967435745313	0,999994473835665	0,999993589103115
7	35	0	TATTGGTGGAATTCTTATCTGGCATGTTGAAGTTCCTTCCTACCTATGGATCTCAGATTC	A_30_P01018277	chr7:140011140-140018815_R	chr7:140011140-140018815_R	lincRNA:chr7:140011140-140018815 reverse strand	5,27564952712041	0,0559116294014546	-0,0881369815302282	0,0442416932617018	-0,099806917669981	0,144048610931683	0,0845129768731757	0,0845129768731757	0,0845129768731757	0,0845129768731757	0,119519398090569	0,515052065344889	0,308226753397626	0,60581971978612	0,250113549091844	0,240803148140313	0,810887565843942	0,615157490781723	0,999967435745313	0,999994473835665	0,999993589103115
7	38	0	GACGGGGTATCACACAGGCTCCTAGAACAAATAAATATAACTGCTTTAAAAATAAACTGT	A_30_P01032513	chr1:139806645-139809498_F	chr1:139806645-139809498_F	lincRNA:chr1:139806645-139809498 forward strand	5,75604694052541	-0,0468621908874143	-0,309354877207207	0,297534538118206	0,0350418517984128	0,262492686319793	0,152424829645009	0,152424829645009	0,152424829645009	0,152424829645009	0,215561261326381	0,761370427366849	0,0545556896579851	0,0636626300263327	0,820277524939803	0,236115640950453	0,92633726601299	0,260926677267926	0,999967435745313	0,999994473835665	0,999993589103115
7	39	0	CGATCGATAATCTTGGTGCTACTTTTATGGATGCTCTCTAGCATAGAAGGCACAGGCAAT	A_30_P01029551	chr15:61984389-62102500_F	chr15:61984389-62102500_F	lincRNA:chr15:61984389-62102500 forward strand	5,9809356745845	0,361991271884613	-0,135139164925684	0,273910212770086	-0,223220224040212	0,497130436810298	0,180397328565342	0,180397328565342	0,180397328565342	0,180397328565342	0,255120348672982	0,0571189785165408	0,461649009495761	0,143033132584003	0,228873417886178	0,0640906004532692	0,263076625038441	0,7407752859419	0,999967435745313	0,999994473835665	0,999993589103115
7	41	2985	CTCTGAGTACATCTGCTTCTTCATCCATGTACACCGGAGACATGGATTTTTCTGTATCCA	A_52_P517508	Klhl23	NM_177784	ref|Mus musculus kelch-like 23 (Klhl23), mRNA [NM_177784]	5,2138066962785	0,0516003231392208	0,17381834788788	0,00213336287903587	0,124351387627695	-0,122218024748659	0,238727420405382	0,238727420405382	0,238727420405382	0,238727420405382	0,337611555647635	0,83084640745565	0,47415992810884	0,992949696607453	0,607598199777524	0,720769020024077	0,951434965875468	0,75006610904746	0,999967435745313	0,999994473835665	0,999993589103115
7	43	138	AACCTAGGGGTCGTCGCCGTCCGGATCAATTCACATCAGAACTGTGGTCCGAGCTGAACA	A_55_P2928458	Kifc2	NM_010630	ref|Mus musculus kinesin family member C2 (Kifc2), mRNA [NM_010630]	5,13888057300708	-0,058909459447233	-0,0404464654166743	0,0379319446718762	0,0563949387024349	-0,0184629940305587	0,0831479778759531	0,0831479778759531	0,0831479778759531	0,0831479778759531	0,117588997996071	0,486014358176604	0,631422751762597	0,652678801306679	0,504622956209005	0,876653777417549	0,792248758581792	0,845587353770926	0,999967435745313	0,999994473835665	0,999993589103115
7	44	340	ATACATTTAAAGCCAACTGAATGGGAAAAGGTCTGAGAAATACAGGGTGGGAGGGATTGA	A_55_P2845109	Gm35973	XR_389517	ref|PREDICTED: Mus musculus predicted gene, 35973 (Gm35973), ncRNA [XR_389517]	5,45954404083458	-0,480603453447047	-0,275869612614635	0,0163389875482709	0,221072828380684	-0,204733840832413	0,126191823392083	0,126191823392083	0,126191823392083	0,126191823392083	0,178462188101674	0,000948915985204705	0,0396315461509415	0,898145784459964	0,0935978704426212	0,263507181958548	0,0190674832220661	0,220486911881813	0,999967435745313	0,999994473835665	0,999993589103115
7	47	0	CCTTCCCTTCCCATTCCATCTGGGATGGATTTGTTCTTAAAGATTTTCATATTAGTAAAA	A_55_P2549139	A_55_P2549139	A_55_P2549139	Unknown	6,30425517086906	0,255412672918812	0,125359584930874	-0,0450183015632337	-0,175071389551172	0,130053087987938	0,15358472607019	0,15358472607019	0,15358472607019	0,15358472607019	0,217201602581819	0,11036507570429	0,42304337804181	0,772154917886774	0,266476371204287	0,55538910853369	0,383682603951225	0,71407795609478	0,999967435745313	0,999994473835665	0,999993589103115
7	49	1271	TCTATATTCTGGTCATAAGGGTATGTGCTAGGACCTGAGGAATTGCCTGCCTTACACTCT	A_55_P2049262	Gm3373	XR_874105	ref|PREDICTED: Mus musculus predicted gene 3373 (Gm3373), transcript variant X11, misc_RNA [XR_874105]	8,58155625737802	0,485715818394578	0,417298326444897	0,0201409008279203	-0,0482765911217609	0,0684174919496812	0,332583545736855	0,332583545736855	0,332583545736855	0,332583545736855	0,470344161003193	0,158178872852817	0,222629621485785	0,952252325532278	0,885897219094208	0,88565818698594	0,465898227184079	0,524468299781407	0,999967435745313	0,999994473835665	0,999993589103115
7	52	2118	CACCATGCCAAGAAAGAAGCTGCCCAGAAGGTGGGCACTGTTGCTGCTGCTACCTCTTAG	A_55_P1953093	Pabpc4	NM_148917	ref|Mus musculus poly(A) binding protein, cytoplasmic 4 (Pabpc4), transcript variant 2, mRNA [NM_148917]	10,3749037971987	0,285284981856176	0,109089417930806	0,0600699658267789	-0,116125598098591	0,17619556392537	0,196509495413258	0,196509495413258	0,196509495413258	0,196509495413258	0,277906393548523	0,160553404279876	0,584352400020512	0,762692431230255	0,560528195737592	0,53255247707435	0,469667291495226	0,819617079119397	0,999967435745313	0,999994473835665	0,999993589103115
7	53	240	TTTCCTGGCCAAGCCTGCTACCCTGCAGTTTAAAAACGGCGTGGAGCCCACAGTTGTGCA	A_55_P2739733	Ccdc97	ENSMUST00000125699	ens|coiled-coil domain containing 97 [Source:MGI Symbol;Acc:MGI:1196455] [ENSMUST00000125699]	5,38580153767901	0,0243948703714034	0,159641574472627	-0,128930401536252	0,00631630256497129	-0,135246704101223	0,0857641416322505	0,0857641416322505	0,0857641416322505	0,0857641416322505	0,121288812261616	0,778708284785971	0,0759800515546174	0,146850520451716	0,941950497392258	0,276741326562268	0,932520679744544	0,305741856398686	0,999967435745313	0,999994473835665	0,999993589103115
7	54	2223	AGACAGAGGTCAAAGTTACCACGTGTTAGCCTTGAAGTGTCTGGTAGGCATAGTAAAATG	A_55_P2155226	Ksr2	ENSMUST00000073347	ens|kinase suppressor of ras 2 [Source:MGI Symbol;Acc:MGI:3610315] [ENSMUST00000073347]	5,14537768216293	0,106565959415649	0,144141466927322	-0,0122589041253676	0,0253166033863055	-0,037575507511673	0,185122570692211	0,185122570692211	0,185122570692211	0,185122570692211	0,261802850174296	0,570640495673916	0,444419321525438	0,947794998698494	0,892456293480429	0,887169541183358	0,843443005714873	0,729517117543219	0,999967435745313	0,999994473835665	0,999993589103115
7	55	1766	TAGCACCCTGTCCCTCAGAACCGTGTCACTCGGAAGCTGCAAATAAAAGTTCCTTGTCTC	A_55_P2144666	Prpsap1	NM_026364	ref|Mus musculus phosphoribosyl pyrophosphate synthetase-associated protein 1 (Prpsap1), mRNA [NM_026364]	11,8646231933669	0,0904520032922616	0,0618981291347929	0,0633580197046726	0,0348041455472039	0,0285538741574687	0,1064403913798	0,1064403913798	0,1064403913798	0,1064403913798	0,150529445073614	0,404512744562665	0,566742315619977	0,557699425369151	0,746743938731541	0,851275902379961	0,735923289089643	0,81033724802054	0,999967435745313	0,999994473835665	0,999993589103115
7	58	420	AGACTCTCAGACTGAAAGGAAGAAGTCAAACCATATGAAGTCCAAGGTGGAGAACCCCAA	A_52_P326713	Ccl25	NM_009138	ref|Mus musculus chemokine (C-C motif) ligand 25 (Ccl25), transcript variant 1, mRNA [NM_009138]	5,46371412485117	-0,0723611645054492	-0,104217131023122	-0,0963219046285557	-0,128177871146229	0,0318559665176732	0,172512605268306	0,172512605268306	0,172512605268306	0,172512605268306	0,243969666050755	0,678914990183075	0,551892153921652	0,582195154387989	0,465268135643877	0,897288626655015	0,893586628625512	0,801610120245564	0,999967435745313	0,999994473835665	0,999993589103115
7	60	1430	TGTAACCCTGGCTAGCCTCAAACTTATGATCATCCTATCTGTCTCCTAAGGGCTGGAATT	A_55_P2738017	Dpagt1	AK164129	gb|Mus musculus 12 days embryo spinal cord cDNA, RIKEN full-length enriched library, clone:C530043K03 product:dolichyl-phosphate (UDP-N-acetylglucosamine) acetylglucosaminephosphotransferase 1 (GlcNAc-1-P transferase), full insert sequence. [AK164129]	5,85584836242781	-0,00571797030584875	-0,135315436901423	0,0100822396584084	-0,119515226937166	0,129597466595574	0,118781084882139	0,118781084882139	0,118781084882139	0,118781084882139	0,16798182119371	0,962036104382238	0,266762313989229	0,933116885738915	0,325169633574484	0,448546422244378	0,990346447773072	0,573735721632937	0,999967435745313	0,999994473835665	0,999993589103115
7	61	3266	AATCAGGAGGGGAGTAATGATGAACATACAGACGGCCACATCTTGCCAATCAAGCATCAT	A_52_P52849	Cpxm2	NM_018867	ref|Mus musculus carboxypeptidase X 2 (M14 family) (Cpxm2), mRNA [NM_018867]	7,0263807887988	0,147561701070982	-0,308383512404135	0,352745932504162	-0,103199280970955	0,455945213475117	0,258438415278985	0,258438415278985	0,258438415278985	0,258438415278985	0,365487111925751	0,573751706786294	0,245364483367491	0,185954096463013	0,693473683002324	0,225212939182965	0,844864025710765	0,551554640553014	0,999967435745313	0,999994473835665	0,999993589103115
7	63	0	TCTGTTACTTTCAGCACCATCACTTGTTTGGGACCTTGATGGTGACCTTCTTCCCTAGAA	A_30_P01032721	chr1:175654606-175672031_F	chr1:175654606-175672031_F	lincRNA:chr1:175654606-175672031 forward strand	5,60113074899295	-0,166269701168614	0,00445557166118338	-0,136178999708576	0,0345462731212214	-0,170725272829797	0,106067025665574	0,106067025665574	0,106067025665574	0,106067025665574	0,150001426216829	0,131119975505092	0,966868507420178	0,212416262979598	0,747699423324287	0,267188094465723	0,421847274679794	0,990855954080556	0,999967435745313	0,999994473835665	0,999993589103115
7	69	1099	CAGTACTGTAGATGGTCTCAAAGCTACTAAAAAGTTTCTTCAGTGTCTTGGGCGGTATGG	A_55_P2585802	Chm	NM_018818	ref|Mus musculus choroidermia (RAB escort protein 1) (Chm), mRNA [NM_018818]	5,54674130358391	-0,00028528195997346	-0,00760090533591473	0,0665983601906239	0,0592827368146827	0,00731562337594127	0,0706055908118902	0,0706055908118902	0,0706055908118902	0,0706055908118902	0,0998513841055403	0,996812241581338	0,915237870401522	0,35570764048967	0,4100651405282	0,942251219652264	0,999109183168352	0,975426152475444	0,999967435745313	0,999994473835665	0,999993589103115
7	71	5922	ACACTTCTCAACTAAGACCTTTTCTTTAGCACTTTGATGTTTCTTAAGGTGAAACTTAGG	A_52_P625808	Sf3b1	NM_031179	ref|Mus musculus splicing factor 3b, subunit 1 (Sf3b1), mRNA [NM_031179]	7,53264724865192	0,10353482840037	-0,0900287836892417	0,0258958795694273	-0,167667732520185	0,193563612089612	0,0899706583453801	0,0899706583453801	0,0899706583453801	0,0899706583453801	0,127237725247673	0,262073779514667	0,327779906771531	0,776149727022006	0,0756608349714722	0,142306490580934	0,602075220403348	0,633564174770389	0,999967435745313	0,999994473835665	0,999993589103115
7	72	2627	TCATTCCACTGCCTTTATCCAAACTTAAGAGTTGCAGACATGTGTTATTCCTTCGGCAAG	A_51_P145948	Neto1	NM_144946	ref|Mus musculus neuropilin (NRP) and tolloid (TLL)-like 1 (Neto1), mRNA [NM_144946]	5,08726588483757	-0,00663601413642301	0,142734197700932	-0,240455336017184	-0,0910851241798287	-0,149370211837355	0,208705668022621	0,208705668022621	0,208705668022621	0,208705668022621	0,295154386261727	0,974918817427937	0,501113590460748	0,261524543235961	0,666740523611619	0,617792448749402	0,993113845918726	0,768740186922633	0,999967435745313	0,999994473835665	0,999993589103115
7	75	4119	GGCCCTTTTCCTTGTTTGCTTTGTGTTAGCTTATTGTAAACAGCCATTTGTTGTAAATTA	A_55_P2128283	Nr2f2	NM_009697	ref|Mus musculus nuclear receptor subfamily 2, group F, member 2 (Nr2f2), transcript variant 1, mRNA [NM_009697]	8,98286207712631	0,117971428550176	0,275928500735738	-0,120031838376754	0,0379252338088083	-0,157957072185562	0,12037462787684	0,12037462787684	0,12037462787684	0,12037462787684	0,170235431309042	0,337627920242959	0,0317310717391468	0,329435119175225	0,75565816275035	0,363451082888325	0,67845257401494	0,19760516525164	0,999967435745313	0,999994473835665	0,999993589103115
7	76	2706	CGGTCCCTCCGTTTGCCACTCGTGAGAAGCACAGATAAGATTATTATAATACCCACCTTT	A_52_P541175	Marveld1	NM_183195	ref|Mus musculus MARVEL (membrane-associating) domain containing 1 (Marveld1), mRNA [NM_183195]	9,30909397554486	0,0625433594151108	-0,0986835731986098	0,239890675142183	0,0786637425284624	0,161226932613721	0,147264460084668	0,147264460084668	0,147264460084668	0,147264460084668	0,208263396707288	0,675142186534406	0,509697451619955	0,117425696536515	0,598534955168775	0,44700858005886	0,892003588054402	0,774401491451458	0,999967435745313	0,999994473835665	0,999993589103115
7	78	1949	CCAAATAGAAGCAAAATATCTATACAAAGAATCAACAAAAACAGGAGCTGGCTCTTTGAG	A_55_P2735166	ENSMUST00000193355	ENSMUST00000193355	ens|TNF receptor-associated factor 5 [Source:MGI Symbol;Acc:MGI:107548] [ENSMUST00000193355]	5,96895242935452	0,144061237861988	0,130086297976449	-0,0781974465333022	-0,0921723864188406	0,0139749398855384	0,281317448728802	0,281317448728802	0,281317448728802	0,281317448728802	0,397842951324469	0,613641177137133	0,6482813383945	0,783608571941308	0,746249300945384	0,972292561783913	0,864640561268419	0,85384871314856	0,999967435745313	0,999994473835665	0,999993589103115
7	79	0	AATTTGGGGTTATTAGATAGGGAAACCGAAGTGTGCTCTTTGGGACGTTTCCTGGCCAAT	A_30_P01028752	chr14:26973425-26986650_R	chr14:26973425-26986650_R	lincRNA:chr14:26973425-26986650 reverse strand	5,30303227659475	0,0634713696723175	-0,00966955949513171	0,0647227630977625	-0,00841816606968671	0,0731409291674492	0,115674282047664	0,115674282047664	0,115674282047664	0,115674282047664	0,163588138489577	0,588682161313956	0,934129186355938	0,581404241037383	0,942637026524992	0,659131219862183	0,8527484864517	0,981471230699142	0,999967435745313	0,999994473835665	0,999993589103115
7	80	2339	ACATACTTTGAAGAGCAAGGAGTCCATTGTTGTTGATTCTAAACTTGTGTTGTATGTCTA	A_51_P186161	Rnf149	NM_001033135	ref|Mus musculus ring finger protein 149 (Rnf149), mRNA [NM_001033135]	10,0529706287133	-0,00719181404963898	-0,294295291046463	0,142539886364945	-0,144563590631879	0,287103476996824	0,208680017796979	0,208680017796979	0,208680017796979	0,208680017796979	0,295118111364747	0,972815636468682	0,172316866664673	0,501638481390436	0,495648019069207	0,341112259596584	0,992528672182831	0,464534034120979	0,999967435745313	0,999994473835665	0,999993589103115
7	81	1083	AGTTATGGGGATTCATTGTATTACAACAACACGTACGGAGCGCTCGATGCCTACTACAAG	A_55_P2744950	Gm21992	NM_001290127	ref|Mus musculus predicted gene 21992 (Gm21992), transcript variant 1, mRNA [NM_001290127]	6,24228656088085	-0,20580327225876	-0,157756428022729	-0,060914774176644	-0,0128679299406134	-0,0480468442360307	0,112775548637694	0,112775548637694	0,112775548637694	0,112775548637694	0,159488710387494	0,0815030193597427	0,175672130370028	0,594476632876565	0,910182407585931	0,766023127097808	0,323891658757577	0,468737985488992	0,999967435745313	0,999994473835665	0,999993589103115
7	83	2357	CTACATATGAACAGGTTTTGTACTTCAGACATGACATGTTCATAGCCAAACTGTAAATCA	A_55_P2101585	Cd55	NM_010016	ref|Mus musculus CD55 antigen (Cd55), mRNA [NM_010016]	10,5585635087289	0,443521940559704	0,470577606480386	-0,111362969160398	-0,084307303239715	-0,0270556659206829	0,418685408645502	0,418685408645502	0,418685408645502	0,418685408645502	0,59211058327419	0,300843300104707	0,273044217342906	0,792707168905421	0,842249023970431	0,963962976330829	0,642686677011235	0,580052721158114	0,999967435745313	0,999994473835665	0,999993589103115
7	85	95	AAACTTCCTGAGCTGGACCGTTGTCTCTGTTTTTCTAGGTTTCTCCAGCATTTTGCCATC	A_55_P2739796	4930402H24Rik	AK186845	gb|Mus musculus cDNA, clone:Y0G0138P16, strand:minus, reference:ENSEMBL:Mouse-Transcript-ENST:ENSMUST00000044766, based on BLAT search. [AK186845]	5,01544399014214	-0,184851624430282	-0,0739350130315346	-0,0359951262921152	0,074921485106632	-0,110916611398747	0,0969231526129415	0,0969231526129415	0,0969231526129415	0,0969231526129415	0,137070036933179	0,0695157657412816	0,45359949738349	0,713876530861623	0,44767518189626	0,426989435180932	0,294744507832386	0,735265447683593	0,999967435745313	0,999994473835665	0,999993589103115
7	89	7171	TGCTTTACAAGGTGGGTTGCTCATCAAAATTGCTTTTAAATTTAACTTGATCATGTCTGC	A_52_P237102	Dpy19l3	NM_178704	ref|Mus musculus dpy-19-like 3 (C. elegans) (Dpy19l3), mRNA [NM_178704]	6,01026429293592	0,00875271580884274	-0,156996508893299	0,270470449424066	0,104721224721924	0,165749224702142	0,14763496905802	0,14763496905802	0,14763496905802	0,14763496905802	0,208787375522385	0,95325456414794	0,299026148016222	0,080398012310465	0,485505653946147	0,435676752437593	0,98817746043374	0,606583717758232	0,999967435745313	0,999994473835665	0,999993589103115
7	94	315	CTTTAGATTATGCTAAGAAGAATGAGCCTAAACACGGACTCGCAAGACATGGCTTTTATG	A_55_P2073010	Gm4832	NM_001190356	ref|Mus musculus predicted gene 4832 (Gm4832), mRNA [NM_001190356]	11,866725421846	0,161729218993429	0,0498717852515362	0,115113534490035	0,00325610074814264	0,111857433741893	0,30686815775139	0,30686815775139	0,30686815775139	0,30686815775139	0,433977110552463	0,603398490929807	0,872367582923109	0,711128165157893	0,99162877702754	0,79897420293122	0,860206096361212	0,958201041697391	0,999967435745313	0,999994473835665	0,999993589103115
7	96	1072	CAACATGAGCATTCCTGTAATAGTGGTGCTCTCAGTTCTCACCGGGAAGACTTGTTCTAA	A_65_P12860	Snrnp48	AK172155	gb|Mus musculus activated spleen cDNA, RIKEN full-length enriched library, clone:F830048N08 product:hypothetical protein, full insert sequence. [AK172155]	8,91887401761511	0,0156441399768834	0,125789600101079	-0,0511903922157373	0,0589550679084585	-0,110145460124196	0,280355886462072	0,280355886462072	0,280355886462072	0,280355886462072	0,396483096925794	0,955999464618376	0,658012330364412	0,856776165395829	0,835361953713255	0,783731722778688	0,988902146200914	0,859415349308124	0,999967435745313	0,999994473835665	0,999993589103115
7	97	1790	AGGGCTAACCTCACTTCAGACTTGAGACTATGCTCTGCCCTCACTAAATCCACAAAGTTT	A_66_P117204	A630012P03Rik	NR_045367	ref|Mus musculus RIKEN cDNA A630012P03 gene (A630012P03Rik), long non-coding RNA [NR_045367]	5,5118672048552	-0,0908156644616982	-0,0561529484719436	-0,060188162911829	-0,0255254469220745	-0,0346627159897546	0,121973958261871	0,121973958261871	0,121973958261871	0,121973958261871	0,172497226030268	0,464352671354772	0,649729073408314	0,626539906475522	0,83614601304311	0,842569920915122	0,778739734256328	0,85454340074595	0,999967435745313	0,999994473835665	0,999993589103115
7	99	309	TGCTGCAAGAAGAAGTGCGGCCATACCAACAACCTGCGCCCCAAGAAGAAGGTCAAATAA	A_55_P2076278	ENSMUST00000081864	ENSMUST00000081864	ens|predicted pseudogene 5239 [Source:MGI Symbol;Acc:MGI:3648788] [ENSMUST00000081864]	15,5420960563987	-0,00637280778011906	0,0175028436132969	-0,0397347199227749	-0,0158590685293589	-0,023875651393416	0,145460094305804	0,145460094305804	0,145460094305804	0,145460094305804	0,205711638151338	0,96544640770896	0,905306040333869	0,787250689338253	0,914160542663497	0,908645496720729	0,99098638223581	0,971820007094024	0,999967435745313	0,999994473835665	0,999993589103115
7	100	297	CTGCGCGAGATCCGCCACCCCAACATCATAACACTGCATGACGTGTTCGAGAACAAGACA	A_51_P493285	Dapk3	NM_007828	ref|Mus musculus death-associated protein kinase 3 (Dapk3), transcript variant 2, mRNA [NM_007828]	6,45474704827977	-0,092163613420527	-0,0931075713441976	-0,0822856298992996	-0,0832295878229701	0,000943957923670524	0,0867947061850759	0,0867947061850759	0,0867947061850759	0,0867947061850759	0,122746250629122	0,299715025593912	0,294912978954417	0,353310389901633	0,34792379352867	0,993932757608022	0,641814889073268	0,602373630240613	0,999967435745313	0,999994473835665	0,999993589103115
7	104	678	ATTCTTTGCATTTAAAGAGTTTCTGCAGCATGGCCGGACCCAACCTGATTGCAATAGGGT	A_51_P110471	Ddah1	NM_026993	ref|Mus musculus dimethylarginine dimethylaminohydrolase 1 (Ddah1), mRNA [NM_026993]	6,01958020228314	-0,294465526832981	-0,874529880711576	0,637930250268874	0,0578658963902781	0,580064353878596	0,396775351383246	0,396775351383246	0,396775351383246	0,396775351383246	0,561125083141537	0,465778046121488	0,0381784842297197	0,122011274153503	0,885363376678946	0,312381697478369	0,77913709066347	0,217135859775355	0,999967435745313	0,999994473835665	0,999993589103115
7	105	0	CGGGTGCTGTGAAAGACACAGTGTCTGGGCCTGCTGGAGCCAGCCAGTTCAGGTCTTTTG	A_30_P01024819	chr7:77481448-77495548_R	chr7:77481448-77495548_R	lincRNA:chr7:77481448-77495548 reverse strand	5,52995432537835	-0,0777525008284625	-0,110467928528597	0,0173244082224269	-0,0153910194777076	0,0327154277001345	0,0808172310577648	0,0808172310577648	0,0808172310577648	0,0808172310577648	0,114292824235331	0,346372373444841	0,185343666372633	0,832218859185767	0,850693171610921	0,77734660019418	0,687116950413292	0,479742610619011	0,999967435745313	0,999994473835665	0,999993589103115
7	106	2074	TTAGAAAATAAGTTACAAACTATAGTAAAAGGCTCCCCTGTCACAGGCAGCTTTCGCACC	A_55_P2064841	Prss53	NM_001081268	ref|Mus musculus protease, serine 53 (Prss53), mRNA [NM_001081268]	10,6007182300198	-0,465260718295514	-0,310314217003739	0,0412132472548201	0,196159748546595	-0,154946501291775	0,11517802584911	0,11517802584911	0,11517802584911	0,11517802584911	0,162886326243171	0,000539725410178591	0,0131861582942145	0,723855812801477	0,102509627299747	0,351716441766931	0,0131158478637408	0,122583767665026	0,999967435745313	0,999994473835665	0,999993589103115
7	110	828	AGCCAATTGAAAAGGTGTTGGATGTAGACTTTGCGATAAAGGCCCGCACGATCCGCCAGC	A_52_P157450	Abhd1	NM_021304	ref|Mus musculus abhydrolase domain containing 1 (Abhd1), mRNA [NM_021304]	6,99285899976893	-0,402197036361943	-0,204193595101677	-0,158142562286644	0,0398608789736219	-0,198003441260266	0,192028209531919	0,192028209531919	0,192028209531919	0,192028209531919	0,271568898278263	0,0478449613501227	0,299051849544876	0,41896092819339	0,837450528042667	0,473556781869591	0,238011579224516	0,606583717758232	0,999967435745313	0,999994473835665	0,999993589103115
7	113	0	CTTCTTTCTCTCTTGCCCTCTTGGGCGCTTCTCTTTCCCATTTCCTTCCTCTGCTCTCCA	A_30_P01018086	chr2:181663381-181664097_F	chr2:181663381-181664097_F	lincRNA:chr2:181663381-181664097 forward strand	7,20541335430221	-0,101808628473168	-0,268958637069204	0,0573298371873348	-0,109820171408701	0,167150008596036	0,122708441678024	0,122708441678024	0,122708441678024	0,122708441678024	0,17353594243873	0,415552402609915	0,0391624757019498	0,64490698480959	0,380404524702311	0,34582112485774	0,744846842364774	0,219598215477842	0,999967435745313	0,999994473835665	0,999993589103115
7	114	3400	TGAGCAGTGTAAGAATCTCACCACTGGGCGACAGTGTCAGGAATGCATGCCAGGGTACTA	A_52_P526537	Atrnl1	NM_181415	ref|Mus musculus attractin like 1 (Atrnl1), mRNA [NM_181415]	6,94710117558517	-0,254066329774883	-0,157796160286697	-0,052989488461936	0,0432806810262498	-0,0962701694881858	0,122950608996227	0,122950608996227	0,122950608996227	0,122950608996227	0,173878418744495	0,0506493326322641	0,212582936377999	0,670637060536761	0,728144977974151	0,585342457307662	0,245407962978124	0,51330930747264	0,999967435745313	0,999994473835665	0,999993589103115
7	118	1157	ATTTTTGCTAATGGTCATCTTTTTCACTGTTTTCTCATGGAATTCTGAATTTAGCCCCGC	A_52_P859153	Tcf12	ENSMUST00000184196	ens|transcription factor 12 [Source:MGI Symbol;Acc:MGI:101877] [ENSMUST00000184196]	8,31521006282233	0,190158979280023	0,138204624901874	-0,0231158519571171	-0,0750702063352655	0,0519543543781484	0,153356060602359	0,153356060602359	0,153356060602359	0,153356060602359	0,216878220775967	0,227927703662997	0,377154133007256	0,881547294649703	0,629278303414508	0,812872684520072	0,560956198908339	0,679077592649948	0,999967435745313	0,999994473835665	0,999993589103115
7	121	1807	GCTCAGTTTTTCATGTGAAAACTCTCTTCTCAAGATTTCTCGTGGTATTCTGAACCTTGG	A_52_P236963	Slc38a9	NM_178746	ref|Mus musculus solute carrier family 38, member 9 (Slc38a9), mRNA [NM_178746]	8,26756194691334	0,457366757111725	0,43286208203318	-0,0661903538686275	-0,090695028947172	0,0245046750785445	0,0938955319370872	0,0938955319370872	0,0938955319370872	0,0938955319370872	0,132788334711665	7,0349855040121e-05	0,000133191626577133	0,4881800394899	0,344491595169442	0,85526561132335	0,00333193910750425	0,0076917619374372	0,999967435745313	0,999994473835665	0,999993589103115
7	123	207	TCGGGAAACCCAGTGGTTCAAGGAGTGAACGGCTTCAAGGCTGAGTTCAGCAAGAGCGAC	A_55_P2101413	ENSMUST00000178426	ENSMUST00000178426	ens|T cell receptor alpha variable 9D-1 [Source:MGI Symbol;Acc:MGI:3650631] [ENSMUST00000178426]	5,23618397773758	0,144370578351757	-0,0040225977264523	0,176703921504962	0,0283107454267526	0,148393176078209	0,271788035420009	0,271788035420009	0,271788035420009	0,271788035420009	0,384366325781715	0,60056286919685	0,988323542095091	0,522264396331416	0,917973839553568	0,70311803304144	0,859101821860866	0,997397213786332	0,999967435745313	0,999994473835665	0,999993589103115
7	124	2573	TTCTGTATGGTGTTATGTTGACACTTTGCAACTGAGCTATTAAAGGCAGCCCTTGGCTCC	A_55_P2912540	Ano10	NM_133979	ref|Mus musculus anoctamin 10 (Ano10), transcript variant 1, mRNA [NM_133979]	11,501084226762	0,442369815644197	0,481200968214694	-0,0191452439456476	0,0196859086248491	-0,0388311525704967	0,183032744637848	0,183032744637848	0,183032744637848	0,183032744637848	0,258847389825216	0,0243079136368249	0,0152569675170066	0,917632352248279	0,915315503732822	0,882106793936506	0,158043989805669	0,132760073696074	0,999967435745313	0,999994473835665	0,999993589103115
7	125	1020	GACTTGCCAGAGTCTGTCCCTCCTGGAGTTGGCCCACCTGAATTCTTCTGTTCTCCATAA	A_66_P100435	Gm33602	AK078946	gb|Mus musculus adult male cecum cDNA, RIKEN full-length enriched library, clone:9130219M01 product:unclassifiable, full insert sequence. [AK078946]	5,80729135000093	-0,073420765204288	-0,0952362918576739	-0,0156140719657634	-0,0374295986191493	0,0218155266533859	0,103281273378017	0,103281273378017	0,103281273378017	0,103281273378017	0,146061777550355	0,484559398694272	0,366385856310226	0,881198903364148	0,720476734598344	0,882619423242273	0,791015618782204	0,668820286107894	0,999967435745313	0,999994473835665	0,999993589103115
7	126	962	GATGCTGCAATGTGGGAACATTGTAAAGGAAGAGTGGATAGAAATCCAGTCTCGAATCAA	A_52_P309494	Ttc23	NM_025905	ref|Mus musculus tetratricopeptide repeat domain 23 (Ttc23), transcript variant 1, mRNA [NM_025905]	5,88687572479952	-0,129018638781268	-0,29004095557223	0,118203050760245	-0,0428192660307163	0,161022316790961	0,16061547875797	0,16061547875797	0,16061547875797	0,16061547875797	0,227144588386569	0,43033133643346	0,084525976759476	0,469472939871472	0,792241526452141	0,485765738173091	0,755021689923656	0,323157743364035	0,999967435745313	0,999994473835665	0,999993589103115
7	128	1502	CACACTTGTGGACACACACACAGAGACACACACACACAAATAAGGACACTTGTTCACATA	A_66_P104444	Gm35147	XR_862981	ref|PREDICTED: Mus musculus predicted gene, 35147 (Gm35147), transcript variant X5, ncRNA [XR_862981]	7,79828154792351	-0,0709923733991955	-0,216704763887855	0,0642868027081853	-0,0814255877804744	0,14571239048866	0,0875887762529836	0,0875887762529836	0,0875887762529836	0,0875887762529836	0,123869235288632	0,426245132823122	0,0214690232167014	0,470652798389991	0,362558392520289	0,251918204899765	0,752078183401534	0,160964627489899	0,999967435745313	0,999994473835665	0,999993589103115
7	131	1214	CCGCTGACCAGATAACATTAGAACTATCTGCATTATCTATGCAGAATGGGGTTTTTATTA	A_66_P117605	Ybx1	M60419	gb|Mouse Y-box binding protein 1/DNA binding protein B mRNA, complete cds. [M60419]	13,0517677201602	0,0512115805489817	0,0590201474501661	-0,0300037350752405	-0,022195168174056	-0,00780856690118448	0,105453919547918	0,105453919547918	0,105453919547918	0,105453919547918	0,149134363230067	0,631987697570499	0,581302855364153	0,778648918422898	0,83521845448556	0,958710682607923	0,873335822781461	0,81816000205521	0,999967435745313	0,999994473835665	0,999993589103115
7	132	616	GACGGTCTTCGACCGACACAAGATGCTCAGTTAGATGGTTGCCATGATTGCATCAGAGAC	A_52_P305748	Tmem9	NM_025439	ref|Mus musculus transmembrane protein 9 (Tmem9), transcript variant 2, mRNA [NM_025439]	7,74614844218394	-0,0866337986461243	-0,0878287716545074	-0,0848064823532013	-0,0860014553615844	0,00119497300838312	0,175770419944681	0,175770419944681	0,175770419944681	0,175770419944681	0,248576911749782	0,626936568536308	0,622217242484003	0,634184827851959	0,629440527848528	0,996207313222055	0,870426345683535	0,840380302432461	0,999967435745313	0,999994473835665	0,999993589103115
7	133	3640	CAAGTTCAAAGCTGTGCACATGTGGACACTCAATAAATGTTTATTGGTGATGAGAAGCCT	A_55_P1998545	Ncdn	NM_011986	ref|Mus musculus neurochondrin (Ncdn), mRNA [NM_011986]	10,0330829243886	-0,303538422735787	-0,431334232382337	0,0564713364860605	-0,0713244731604892	0,12779580964655	0,108869448608821	0,108869448608821	0,108869448608821	0,108869448608821	0,153964650750676	0,0106647212461364	0,000652506696832068	0,609096945010819	0,519110087328112	0,415356253110902	0,0927772902292705	0,0204473346338539	0,999967435745313	0,999994473835665	0,999993589103115
7	134	1082	CATTTGGATGATTCTGAAGTATAAAAAACGACCAAGATTTTAAACTCTCATCTCCTCCTC	A_65_P14021	Cr1l	AK160440	gb|Mus musculus 10 day old male pancreas cDNA, RIKEN full-length enriched library, clone:1810009N12 product:complement receptor related protein, full insert sequence. [AK160440]	5,98924600129199	-0,116111624891908	-0,0169665527073315	-0,0275304135117658	0,0716146586728108	-0,0991450721845766	0,11197241523972	0,11197241523972	0,11197241523972	0,11197241523972	0,158352908243684	0,310914358690827	0,880930489712723	0,808043270623445	0,528994357597837	0,53763238289914	0,652474502306567	0,960933325716456	0,999967435745313	0,999994473835665	0,999993589103115
7	136	2980	CTCATTGCTACTGATGCAGAACATGTGTATCAGTTTGACGACTTCTTTACCCTGCAAGAT	A_52_P257300	Col28a1	NM_001037865	ref|Mus musculus collagen, type XXVIII, alpha 1 (Col28a1), mRNA [NM_001037865]	5,11142256799095	0,0869990266310996	-0,0326530635233304	0,0733676821376799	-0,0462844080167502	0,11965209015443	0,128745110790521	0,128745110790521	0,128745110790521	0,128745110790521	0,182073081769182	0,506180081304637	0,802118701842537	0,574489179529173	0,72261477170506	0,517829947635261	0,80517369808073	0,929452510410624	0,999967435745313	0,999994473835665	0,999993589103115
7	137	2669	TAAGGATACAGTAGGAGGTGGAGACCTGGAAGATGAAAACGACCTTCTCCTGCCCTCTCA	A_51_P170737	Cspg5	NM_013884	ref|Mus musculus chondroitin sulfate proteoglycan 5 (Cspg5), transcript variant 1, mRNA [NM_013884]	5,50728925930555	-0,0952680879497807	-0,0967960955774352	0,0782093976769636	0,0766813900493091	0,00152800762765448	0,0900317788333012	0,0900317788333012	0,0900317788333012	0,0900317788333012	0,12732416267063	0,301359954742697	0,293861077872436	0,394312396336231	0,403466239120065	0,990532066094925	0,643167362432473	0,60112981232123	0,999967435745313	0,999994473835665	0,999993589103115
7	138	3352	CCTCCCCTAGTAGAAGCAGGTTCTTGGAAGTTACAATTTAAGGTACCCCCAAAAAGTTGG	A_52_P480939	Tnpo1	NM_178716	ref|Mus musculus transportin 1 (Tnpo1), transcript variant 1, mRNA [NM_178716]	9,58479245823415	0,104178071145862	0,0101900347851736	0,0405149158013423	-0,0534731205593459	0,0939880363606882	0,0892658247153157	0,0892658247153157	0,0892658247153157	0,0892658247153157	0,126240939968819	0,255570729081365	0,910141901422439	0,654329303031609	0,555215056964935	0,464374302992318	0,594724868141923	0,973439951376877	0,999967435745313	0,999994473835665	0,999993589103115
7	140	1170	AGGCGTGTTCGTCATTTGCTAGCCCCTTCTTTCTCTAGTTATGTCTTGTTCTTTGTGTTT	A_55_P2917114	Ccnd2	NM_009829	ref|Mus musculus cyclin D2 (Ccnd2), mRNA [NM_009829]	13,2904948306298	-0,862913877306879	-0,372768872869637	-0,200196025448298	0,289948978988944	-0,490145004437242	0,179391816781403	0,179391816781403	0,179391816781403	0,179391816781403	0,25369834027101	8,16086111704594e-05	0,0494776478855791	0,276367937019938	0,120153946597694	0,0662203095487701	0,00368970382783809	0,24707313977394	0,999967435745313	0,999994473835665	0,999993589103115
7	141	2665	TTGCCTGCAAGTTTTGATTTCTTAAGAGTCTCAAGTGGCCGCATTCCTTGCTCAACTGGT	A_55_P2146577	Gm13570	XM_006543655	ref|PREDICTED: Mus musculus predicted gene 13570 (Gm13570), mRNA [XM_006543655]	6,2396457678982	0,00620305279905065	0,0577968309263017	-0,0131035900139516	0,0384901881132995	-0,0515937781272511	0,111901791297892	0,111901791297892	0,111901791297892	0,111901791297892	0,158253030907323	0,956289328262476	0,610614645649769	0,907834447086895	0,734109723191283	0,747461672545035	0,988942477052104	0,834354558794566	0,999967435745313	0,999994473835665	0,999993589103115
7	142	1140	GAGACCTGCCCTGCAGCGGGTGGGATAAGGTCTGTGTGCGTCTGTTCATTGTCATCTTTT	A_55_P2045642	Stmn4	NM_019675	ref|Mus musculus stathmin-like 4 (Stmn4), mRNA [NM_019675]	7,55944755054353	-0,444028385991699	-0,302051356944129	0,275818261418992	0,417795290466563	-0,14197702904757	0,405114357532651	0,405114357532651	0,405114357532651	0,405114357532651	0,572918218734738	0,284801166045019	0,463733202432774	0,503012027781204	0,313503594555906	0,806556042796486	0,626509298248036	0,741910045243275	0,999967435745313	0,999994473835665	0,999993589103115
7	143	153	GTGGCTCTGGAAGCTATGGATATGGCTCTGGCTTCGGAGGCTTTGGATATGGCTCTGGCT	A_52_P463962	Krtap16-3	NM_183296	ref|Mus musculus keratin associated protein 16-3 (Krtap16-3), mRNA [NM_183296]	6,02972795941512	0,152589403619362	-0,607299953124897	0,781639939937119	0,0217505831928602	0,759889356744258	0,581927735029655	0,581927735029655	0,581927735029655	0,581927735029655	0,822970095199994	0,795574311524628	0,307901055730116	0,192780453377494	0,970518633784183	0,365751688702721	0,938941128784764	0,614913332094019	0,999967435745313	0,999994473835665	0,999993589103115
7	144	1171	AGAAGGTGCCTACTTTGCTAACGGACTACATTTTAAAAGTGCTTTGTCCAACCTAACCTC	A_66_P136787	Fez1	NM_183171	ref|Mus musculus fasciculation and elongation protein zeta 1 (zygin I) (Fez1), mRNA [NM_183171]	7,30342438055394	0,417293260274121	0,0181676166803761	0,0360666909395526	-0,363058952654193	0,399125643593745	0,307009745883976	0,307009745883976	0,307009745883976	0,307009745883976	0,434177346409836	0,18772495468568	0,953341324557001	0,907538099995973	0,249491771964276	0,367835276497519	0,508990829746327	0,986788953533215	0,999967435745313	0,999994473835665	0,999993589103115
7	145	3255	ATGGCATTTTTCACCCGGCCTCGGATGAACATCCCAGCTCTCTCTGCAGATGACGTCTAA	A_55_P2133165	Wwc1	NM_170779	ref|Mus musculus WW, C2 and coiled-coil domain containing 1 (Wwc1), mRNA [NM_170779]	5,18322704334565	-0,0355523285082766	-0,129930166066654	0,131933931857306	0,037556094298929	0,094377837558377	0,142038491621323	0,142038491621323	0,142038491621323	0,142038491621323	0,200872761229892	0,804656495810584	0,370149767395249	0,362950908363066	0,793904687311021	0,643052183101196	0,94248836646433	0,672679040395147	0,999967435745313	0,999994473835665	0,999993589103115
7	146	7602	ACAGACAGTGATGAGGTTTCCAGGGTGTTTATTCCTATTAAAAAGTGGAACTTCCCTCAC	A_52_P115845	Ralgapb	NM_001291137	ref|Mus musculus Ral GTPase activating protein, beta subunit (non-catalytic) (Ralgapb), transcript variant 1, mRNA [NM_001291137]	8,00964778708039	-0,0434727408642281	-0,153161271159115	-0,0226144760314373	-0,132303006326325	0,109688530294887	0,103347697584321	0,103347697584321	0,103347697584321	0,103347697584321	0,14615571556378	0,678057711668166	0,152395647825879	0,828789809051302	0,213698612158661	0,460839541435659	0,893250369454806	0,435199597668722	0,999967435745313	0,999994473835665	0,999993589103115
7	149	4860	ACATTATGCAAAGTATTTTGAACATACACACACCTCCCTTCTCCCTGTCCACTCCCAACA	A_66_P106281	Pik3r4	ENSMUST00000187573	ens|phosphatidylinositol 3 kinase, regulatory subunit, polypeptide 4, p150 [Source:MGI Symbol;Acc:MGI:1922919] [ENSMUST00000187573]	8,04895499891934	-0,15399477346522	-0,0376108460970404	-0,0840408418364404	0,032343085531739	-0,116383927368179	0,105271335071188	0,105271335071188	0,105271335071188	0,105271335071188	0,148876149786797	0,157525516131378	0,724259452786603	0,433138312832895	0,761527510798633	0,442619106507962	0,465160708513681	0,893414423638849	0,999967435745313	0,999994473835665	0,999993589103115
7	151	803	GGATGTCTCTCACAAACTGGTCTTCTAAATTGTTAACCTAATTAAACAGCTTCGTATGTT	A_55_P2081378	NAP112043-1	NAP112043-1	Unknown	13,9757891576834	0,00973988262208536	-0,0022889088373006	0,030539767901745	0,018510976442359	0,012028791459386	0,178687644648267	0,178687644648267	0,178687644648267	0,178687644648267	0,252702490490083	0,957018068252445	0,989894146964794	0,865841433524328	0,918421602417222	0,96246015010999	0,98898899312218	0,997732506981181	0,999967435745313	0,999994473835665	0,999993589103115
7	152	381	TAAAGAAAAGAGAGAAGGATATTCCTGGACTGACAGATACTACTGTGCCTCGTCGGTTGG	A_55_P1955239	Rps6	NM_009096	ref|Mus musculus ribosomal protein S6 (Rps6), mRNA [NM_009096]	13,0676728817279	0,210906810658727	0,145066411008534	0,0250796291759112	-0,0407607704742823	0,0658403996501935	0,296569803448694	0,296569803448694	0,296569803448694	0,296569803448694	0,419413038227466	0,484393920609596	0,629534758553545	0,933364605370248	0,89192127057303	0,876677684172626	0,790859167633596	0,84474243881215	0,999967435745313	0,999994473835665	0,999993589103115
7	154	3209	GATGTTGTGTCAGTCAGTGTGTTAGCTAGATACACTGGCCTCAGCAATAAAATATAAAGC	A_55_P2350617	Slc37a2	NM_001145960	ref|Mus musculus solute carrier family 37 (glycerol-3-phosphate transporter), member 2 (Slc37a2), transcript variant 1, mRNA [NM_001145960]	7,13058254334925	-0,204531360939272	-0,0841386556142618	0,237727361081348	0,358120066406358	-0,12039270532501	0,423649617817597	0,423649617817597	0,423649617817597	0,423649617817597	0,599131035211824	0,633975228009594	0,844379678192298	0,580321294712176	0,40694952692631	0,842570677437614	0,874023878889681	0,946620605738553	0,999967435745313	0,999994473835665	0,999993589103115
7	157	0	CAGGTTTTAGAGCTATGGGGTGTTTGTTTTGGGCTGTTTCTTGGTTTTGGCTTTAGCTGA	A_30_P01032760	chr4:126710640-126721240_F	chr4:126710640-126721240_F	lincRNA:chr4:126710640-126721240 forward strand	9,05845164891516	0,271831404135407	0,289162481770168	-0,061971873069437	-0,0446407954346757	-0,0173310776347613	0,131549933244612	0,131549933244612	0,131549933244612	0,131549933244612	0,186039699723806	0,0506529584503941	0,0386557966839677	0,642172343291049	0,737538915706726	0,926613635698356	0,245407962978124	0,218416599514782	0,999967435745313	0,999994473835665	0,999993589103115
7	158	954	CCAATCACACAAATTTTGTACTGAATCCTAGTAGCCAACCTACTTATCTTAACCTGAATT	A_51_P315595	CYTB	ENSMUST00000082421	ens|mitochondrially encoded cytochrome b [Source:MGI Symbol;Acc:MGI:102501] [ENSMUST00000082421]	16,6294748132777	-0,0270311097187381	0,067217994258133	-0,0315308479853371	0,062718255991534	-0,0942491039768711	0,135409561041405	0,135409561041405	0,135409561041405	0,135409561041405	0,191498037699743	0,843591062188937	0,624487789989741	0,818006990204442	0,64774751565995	0,627432434316836	0,954960238348945	0,841482153432675	0,999967435745313	0,999994473835665	0,999993589103115
7	160	697	AACCTTTATGCCTCTCCCTGCTTCCTGTAGCACCCCCATTGTGAGTGTTGTGTGGATGAA	A_66_P100720	4930438E09Rik	NR_045961	ref|Mus musculus RIKEN cDNA 4930438E09 gene (4930438E09Rik), long non-coding RNA [NR_045961]	7,68741578855547	-0,0555660121783905	-0,133418956709034	0,0318506157747338	-0,0460023287559101	0,077852944530644	0,0867990328630122	0,0867990328630122	0,0867990328630122	0,0867990328630122	0,12275236947574	0,528614957196177	0,138398819350271	0,71713305172822	0,601381869071189	0,532413355077203	0,81911987899816	0,414280299254768	0,999967435745313	0,999994473835665	0,999993589103115
7	161	1565	AACCTGTTTTATATGTAGATATAGAAGGTGCACTTTTGTATTTCGCAGCAAGCTTCAAGA	A_65_P15918	Pknox1	NM_016670	ref|Mus musculus Pbx/knotted 1 homeobox (Pknox1), transcript variant 1, mRNA [NM_016670]	5,6287133649047	-0,20183991279131	-0,225619117089652	0,0586673659127186	0,0348881616143766	0,023779204298342	0,11799475063951	0,11799475063951	0,11799475063951	0,11799475063951	0,166869776643227	0,101097224857029	0,0688516620140762	0,623933916351668	0,770225590320612	0,887969160217163	0,364895210626051	0,292493737351726	0,999967435745313	0,999994473835665	0,999993589103115
[truncated: 34,606 more rows]
