# Supplementary material for: Hepatic FGF21 is not required for fasting metabolism but guides protein appetite post energy depletion
Source: EMBO Rep. 2026 Apr 27;27(12):3189–213. doi: 10.1038/s44319-026-00790-9 (PMC13303862; doi:10.1038/s44319-026-00790-9)
Supplement: Supplementary file 6 — Source data Fig. 4 [file 44319_2026_790_MOESM6_ESM.zip › Figure 4/4E/Microarray_clusters_FC1.5_p0.05_scWAT.xlsx]

## Sheet: 4E
ProbeName	GeneName	cluster	logFC_scWAT_Fasted_FGF21LWT-scWAT_Fed_FGF21LWT	logFC_scWAT_Fasted_FGF21LKO-scWAT_Fed_FGF21LKO	logFC_scWAT_Fed_FGF21LKO-scWAT_Fed_FGF21LWT	logFC_scWAT_Fasted_FGF21LKO-scWAT_Fasted_FGF21LWT	logFC_(scWAT_Fasted_FGF21LWT-scWAT_Fed_FGF21LWT)-(scWAT_Fasted_FGF21LKO-scWAT_Fed_FGF21LKO)	P.value_scWAT_Fasted_FGF21LWT-scWAT_Fed_FGF21LWT	P.value_scWAT_Fasted_FGF21LKO-scWAT_Fed_FGF21LKO	P.value_scWAT_Fed_FGF21LKO-scWAT_Fed_FGF21LWT	P.value_scWAT_Fasted_FGF21LKO-scWAT_Fasted_FGF21LWT	P.value_(scWAT_Fasted_FGF21LWT-scWAT_Fed_FGF21LWT)-(scWAT_Fasted_FGF21LKO-scWAT_Fed_FGF21LKO)	adj.P.Val_scWAT_Fasted_FGF21LWT-scWAT_Fed_FGF21LWT	adj.P.Val_scWAT_Fasted_FGF21LKO-scWAT_Fed_FGF21LKO	adj.P.Val_scWAT_Fed_FGF21LKO-scWAT_Fed_FGF21LWT	adj.P.Val_scWAT_Fasted_FGF21LKO-scWAT_Fasted_FGF21LWT	adj.P.Val_(scWAT_Fasted_FGF21LWT-scWAT_Fed_FGF21LWT)-(scWAT_Fasted_FGF21LKO-scWAT_Fed_FGF21LKO)
A_52_P375156	Scamp5	1	-0.62755	-0.5301	-0.027515	0.069908	-0.0974	0.0035	0.0114	0.88742	0.719407	0.72332	0.0455	0.114	1	1	1
A_51_P440535	Mlkl	1	-1.0061	-0.8365	-0.081505	0.088121	-0.17	0.000102	0.000716	0.70586	0.683313	0.57933	0.00433	0.0215	1	1	1
A_55_P2085979	Igf1	1	-0.68426	-0.6361	-0.065897	-0.017724	-0.0482	0.00127	0.00238	0.72588	0.924769	0.85603	0.0232	0.0448	1	1	1
A_51_P287069	Serpinh1	1	-2.08116	-2.2445	0.028124	-0.13517	0.163	0.000127	5.22e-05	0.95067	0.766422	0.79963	0.00503	0.00456	1	1	1
A_55_P2743495	Crlf1	1	-0.89865	-1.238	0.126275	-0.21303	0.339	0.0221	0.00261	0.73271	0.56546	0.51785	0.149	0.0471	1	1	1
A_51_P437327	Ascl1	1	-0.82798	-1.0625	0.142514	-0.091977	0.234	0.00643	0.000837	0.60974	0.741396	0.55301	0.0665	0.0236	1	1	1
A_51_P249957	Fgf18	1	-1.36371	-1.6239	-0.056067	-0.316272	0.26	0.00665	0.00171	0.90316	0.494728	0.69016	0.0679	0.0366	1	1	1
A_51_P346871	Ift20	1	-0.68758	-0.8291	0.148505	0.006994	0.142	0.000736	0.000102	0.40706	0.968605	0.57477	0.0161	0.00672	1	1	1
A_55_P2740349	Serpinh1	1	-1.04896	-1.0988	0.049247	-0.000641	0.0499	0.00133	0.000873	0.86482	0.998232	0.90293	0.024	0.0242	1	1	1
A_52_P418934	Sec22b	1	-0.56451	-0.6325	0.025697	-0.042259	0.068	0.000313	8.89e-05	0.84792	0.752653	0.72017	0.00917	0.00622	1	1	1
A_51_P496720	Dnmt3l	1	-1.9537	-2.2659	0.266582	-0.045591	0.312	3.84e-05	5.43e-06	0.49209	0.905979	0.5688	0.00225	0.00116	1	1	1
A_66_P122079	Gm16006	1	-0.72665	-1.0858	0.116123	-0.243072	0.359	0.00313	5.77e-05	0.60164	0.279475	0.25902	0.0426	0.00477	1	1	1
A_52_P583155	Ykt6	1	-0.49285	-0.6396	0.041413	-0.105336	0.147	0.00147	0.000104	0.76324	0.446127	0.45284	0.0254	0.00678	1	1	1
A_51_P137578	Fam78b	1	-1.0004	-0.9687	-0.072252	-0.040584	-0.0317	0.000126	0.00018	0.74104	0.852608	0.91833	0.00501	0.00901	1	1	1
A_55_P2108012	Fam78b	1	-1.20671	-0.8869	-0.126249	0.193515	-0.32	0.000153	0.00289	0.63844	0.472883	0.40265	0.00583	0.0503	1	1	1
A_55_P2868879	Sfxn5	1	-0.74838	-0.7438	0.016472	0.021061	-0.00459	0.000577	0.000613	0.93042	0.911114	0.98628	0.0137	0.0197	1	1	1
A_66_P112853	Eif1a	1	-0.7896	-0.752	0.000912	0.038513	-0.0376	0.000291	0.000481	0.99609	0.83612	0.88641	0.00873	0.0168	1	1	1
A_55_P2055168	Gm2016	1	-0.67682	-0.5626	-0.039184	0.07506	-0.114	0.00173	0.0072	0.83859	0.696758	0.675	0.0284	0.0883	1	1	1
A_55_P2907077	Ldlr	1	-0.74189	-0.677	-0.028211	0.036718	-0.0649	4.03e-05	0.00012	0.84799	0.803043	0.75524	0.00232	0.00734	1	1	1
A_66_P104365	Ccdc167	1	-0.7702	-0.5801	-0.028367	0.161761	-0.19	3.59e-05	0.000804	0.85136	0.291281	0.37858	0.00216	0.023	1	1	1
A_52_P191468	Ubfd1	1	-0.58833	-0.4848	-0.09769	0.005886	-0.104	0.00058	0.0032	0.51237	0.96836	0.62256	0.0137	0.0532	1	1	1
A_55_P1993423	XR_141891	1	-0.54962	-0.714	0.134635	-0.029768	0.164	0.0146	0.0023	0.52292	0.887174	0.58077	0.113	0.0438	1	1	1
A_55_P1969882	Morf4l2	1	-0.49165	-0.7106	0.1729	-0.046023	0.219	0.0233	0.0019	0.40072	0.821687	0.4511	0.154	0.0392	1	1	1
A_55_P2042685	NAP061766-1	1	-0.70501	-0.8617	0.048863	-0.107816	0.157	0.00574	0.00113	0.83415	0.644721	0.63567	0.0619	0.0284	1	1	1
A_55_P2737832	Fkbp14	1	-0.46395	-0.6273	0.176378	0.013002	0.163	0.0181	0.00225	0.34234	0.943616	0.53158	0.131	0.0434	1	1	1
A_66_P115088	Hyou1	1	-0.56783	-0.6638	0.12746	0.03153	0.0959	0.0022	0.000532	0.44549	0.849372	0.68329	0.0337	0.018	1	1	1
A_55_P2148912	S100a16	1	-0.69337	-0.8939	0.13873	-0.061788	0.201	0.00838	0.00115	0.56844	0.79889	0.56001	0.0794	0.0287	1	1	1
A_66_P114627	S100a16	1	-0.65409	-0.9172	0.202447	-0.060628	0.263	0.0144	0.00117	0.41998	0.807879	0.45816	0.113	0.029	1	1	1
A_55_P2907840	Nrep	1	-1.10198	-1.6632	0.485445	-0.075745	0.561	0.0343	0.00253	0.3313	0.878242	0.42547	0.195	0.0463	1	1	1
A_55_P2924253	Pgpep1	1	-0.64868	-0.5091	0.010432	0.150017	-0.14	0.00228	0.0129	0.9563	0.433944	0.60526	0.0345	0.121	1	1	1
A_66_P116373	Pwwp2b	1	-0.57616	-0.7559	0.162113	-0.017666	0.18	0.013	0.00181	0.45546	0.934769	0.55741	0.106	0.0379	1	1	1
A_30_P01018786	chr3:90425270-90435820_F	1	-0.72829	-0.597	0.076171	0.2075	-0.131	0.00223	0.00963	0.72117	0.335388	0.6637	0.0339	0.104	1	1	1
A_66_P103629	1810019D21Rik	1	-0.47797	-0.9564	0.188255	-0.290164	0.478	0.0593	0.000627	0.44188	0.240167	0.17324	0.269	0.02	1	1	1
A_51_P116088	Rexo2	1	-0.40021	-0.612	0.082519	-0.129297	0.212	0.0168	0.000663	0.59914	0.412297	0.34351	0.125	0.0206	1	1	1
A_55_P2110910	Flrt1	1	-0.71952	-1.1061	0.132072	-0.25453	0.387	0.0368	0.00245	0.68728	0.440148	0.40755	0.204	0.0455	1	1	1
A_52_P196476	Slc11a2	1	-0.45241	-0.8137	0.257371	-0.10391	0.361	0.0425	0.000814	0.23356	0.625867	0.23693	0.222	0.0232	1	1	1
A_52_P316644	Bet1	1	-0.37228	-0.6949	0.155398	-0.167227	0.323	0.031	0.000285	0.34667	0.311968	0.17197	0.183	0.012	1	1	1
A_55_P2737887	Prune2	1	-0.72761	-1.1913	0.197679	-0.26602	0.464	0.0341	0.00124	0.54574	0.417774	0.31979	0.194	0.03	1	1	1
A_52_P69707	Ergic1	1	-0.87168	-1.0055	-0.004013	-0.137816	0.134	0.000966	0.000232	0.9862	0.553948	0.68387	0.0193	0.0105	1	1	1
A_51_P384673	Lrrc59	1	-0.51396	-0.7426	0.076682	-0.151944	0.229	0.0192	0.0014	0.70991	0.463136	0.4354	0.136	0.0325	1	1	1
A_55_P1980986	Lca5l	1	-0.67742	-1.2342	0.276859	-0.279894	0.557	0.0623	0.00167	0.43093	0.425965	0.26614	0.277	0.0361	1	1	1
A_52_P174915	Gja1	1	-0.87475	-1.4368	0.301673	-0.260331	0.562	0.0145	0.000247	0.36999	0.438079	0.24073	0.113	0.011	1	1	1
A_55_P2800487	Gja1	1	-0.7402	-1.3567	0.401186	-0.215346	0.617	0.0524	0.00108	0.27856	0.557058	0.24013	0.25	0.0277	1	1	1
A_55_P2741907	Gja1	1	-0.51364	-0.9495	0.317184	-0.118718	0.436	0.0704	0.00194	0.25299	0.664712	0.26624	0.297	0.0397	1	1	1
A_30_P01022120	chr13:22110479-22116629_R	1	-1.00967	-1.3133	0.231936	-0.071712	0.304	0.00849	0.00108	0.51392	0.839356	0.54538	0.0802	0.0277	1	1	1
A_51_P207591	Anxa8	1	-1.24697	-1.1216	-0.170208	-0.044812	-0.125	0.00347	0.00751	0.65967	0.907509	0.81826	0.0454	0.0905	1	1	1
A_30_P01018338	chr14:106562325-106660675_F	1	-1.16268	-0.9967	-0.155452	0.010485	-0.166	0.000659	0.00259	0.60194	0.971848	0.69341	0.0149	0.0471	1	1	1
A_52_P185079	Xbp1	1	-0.62749	-0.4079	-0.20307	0.016528	-0.22	0.000265	0.01	0.17498	0.910225	0.29548	0.00834	0.106	1	1	1
A_55_P1994032	Xbp1	1	-0.60232	-0.3736	-0.227937	0.000824	-0.229	0.00124	0.0316	0.1753	0.996006	0.33112	0.0227	0.197	1	1	1
A_51_P208701	Mterf4	1	-0.6815	-1.0533	0.128743	-0.243048	0.372	0.0306	0.00169	0.66676	0.41878	0.38241	0.182	0.0363	1	1	1
A_52_P602188	Sned1	1	-1.04892	-1.3627	-0.02078	-0.334526	0.314	0.0115	0.00165	0.95694	0.388755	0.56576	0.097	0.0359	1	1	1
A_52_P550147	Sned1	1	-1.37377	-1.6706	-0.090968	-0.387762	0.297	0.00442	0.000852	0.83575	0.380783	0.63314	0.0525	0.0238	1	1	1
A_52_P402127	Mup11	1	-1.69788	-2.0487	-0.575222	-0.926003	0.351	0.00221	0.000387	0.25352	0.072289	0.6182	0.0337	0.0147	1	1	1
A_52_P510592	Adamts2	1	-1.47641	-1.7161	0.229611	-0.010134	0.24	6.61e-05	9.72e-06	0.45435	0.973489	0.57958	0.00322	0.00153	1	1	1
A_51_P420415	Srd5a1	1	-0.74306	-0.9064	0.079916	-0.083401	0.163	0.000212	1.98e-05	0.63907	0.624602	0.49912	0.00716	0.00244	1	1	1
A_55_P2078710	Morc4	1	-1.30815	-1.2046	-0.091133	0.012456	-0.104	0.00021	0.000496	0.76078	0.966774	0.80661	0.00712	0.0172	1	1	1
A_55_P2122648	Dtymk	1	-0.63348	-0.6072	0.067932	0.094179	-0.0262	9.88e-05	0.00016	0.61685	0.489054	0.89099	0.00425	0.00845	1	1	1
A_55_P1973208	Tax1bp3	1	-0.64171	-0.6335	-0.03661	-0.028358	-0.00825	0.00265	0.00294	0.84871	0.882506	0.97573	0.0382	0.0506	1	1	1
A_51_P300726	Sigmar1	1	-0.93883	-0.9172	-0.016908	0.004755	-0.0217	0.000629	0.000787	0.94354	0.98411	0.94884	0.0144	0.0228	1	1	1
A_52_P27496	Bahcc1	1	-0.94284	-0.8291	0.03317	0.146912	-0.114	0.000108	0.000434	0.8703	0.472063	0.6926	0.00449	0.0158	1	1	1
A_55_P2070825	Nudt5	1	-0.74123	-0.6533	0.006684	0.094615	-0.0879	0.00033	0.00113	0.96985	0.593771	0.72547	0.00951	0.0284	1	1	1
A_52_P10732	Map6	1	-1.08413	-1.0674	-0.011435	0.005307	-0.0167	0.000309	0.000364	0.96451	0.983525	0.96326	0.00911	0.0142	1	1	1
A_51_P208697	Ttl	1	-0.71077	-0.904	0.161345	-0.031873	0.193	0.00861	0.00135	0.51976	0.898351	0.58519	0.0809	0.0316	1	1	1
A_55_P1958537	Map6	1	-1.03778	-1.0224	0.015764	0.031174	-0.0154	0.00333	0.00374	0.96061	0.922212	0.97277	0.0442	0.0588	1	1	1
A_51_P370350	Galnt2	1	-0.49174	-0.6885	0.039016	-0.157743	0.197	0.0139	0.00112	0.83415	0.400837	0.4579	0.11	0.0284	1	1	1
A_51_P337771	Pcdhb17	1	-0.75159	-0.7126	0.006308	0.045339	-0.039	0.00051	0.000854	0.9731	0.808636	0.88275	0.0126	0.0238	1	1	1
A_55_P1983426	Abhd14a	1	-0.55912	-0.6305	0.049095	-0.022253	0.0713	0.00325	0.00118	0.77484	0.896762	0.76881	0.0436	0.0292	1	1	1
A_51_P515649	Pcdhb22	1	-0.65717	-0.7366	0.046658	-0.032793	0.0795	0.00282	0.00106	0.81378	0.868469	0.77676	0.0397	0.0275	1	1	1
A_55_P2798942	Kank2	1	-0.71274	-0.8198	0.031013	-0.076002	0.107	0.00205	0.000573	0.88064	0.713224	0.71442	0.0321	0.019	1	1	1
A_51_P383737	Kank2	1	-0.6807	-0.8173	0.04184	-0.094731	0.137	0.00796	0.002	0.8594	0.688805	0.68311	0.0769	0.0405	1	1	1
A_55_P2728058	Zfp697	1	-0.63586	-0.8826	0.087312	-0.15948	0.247	0.0145	0.00129	0.7191	0.512669	0.47418	0.113	0.0306	1	1	1
A_55_P2830171	Cbx5	1	-0.68484	-0.4966	-0.035717	0.152569	-0.188	0.00053	0.00763	0.83475	0.376925	0.43971	0.0129	0.0914	1	1	1
A_66_P126757	Chid1	1	-0.73192	-0.4011	-0.210483	0.12036	-0.331	0.00141	0.0582	0.30582	0.55498	0.25637	0.0248	0.269	1	1	1
A_55_P2141311	AU022252	1	-0.6878	-0.557	-0.12576	0.005001	-0.131	0.000455	0.00302	0.46032	0.97643	0.58617	0.0117	0.0513	1	1	1
A_55_P2730871	Camkk2	1	-0.69203	-0.5387	-0.166947	-0.013658	-0.153	0.000173	0.00198	0.28902	0.929987	0.48798	0.00629	0.0402	1	1	1
A_51_P381611	Morc4	1	-0.64539	-0.4796	-0.076919	0.088875	-0.166	0.00162	0.014	0.67296	0.626001	0.52114	0.027	0.127	1	1	1
A_51_P434171	Myo19	1	-0.61345	-0.4756	0.014659	0.152493	-0.138	0.00101	0.00767	0.9288	0.357262	0.55401	0.0199	0.0917	1	1	1
A_55_P2045812	Sigmar1	1	-0.88856	-0.9866	0.031574	-0.0665	0.0981	0.000372	0.00012	0.88295	0.7567	0.74665	0.0103	0.00734	1	1	1
A_55_P2133716	Tax1bp3	1	-0.65283	-0.6832	0.050871	0.020472	0.0304	0.000418	0.00026	0.74977	0.897771	0.89269	0.0111	0.0113	1	1	1
A_51_P430585	Slc46a1	1	-1.00231	-1.2012	0.121851	-0.07699	0.199	0.000542	7.61e-05	0.62833	0.759335	0.57679	0.0131	0.00571	1	1	1
A_55_P2168301	Slc46a1	1	-1.0599	-1.1493	0.083509	-0.0059	0.0894	0.000308	0.000127	0.73977	0.981254	0.80135	0.00908	0.00755	1	1	1
A_55_P2917463	Slc38a10	1	-0.57691	-0.6704	0.053869	-0.039675	0.0935	0.00682	0.00217	0.78321	0.839347	0.73559	0.0691	0.0425	1	1	1
A_55_P2064876	Fam89b	1	-0.42972	-0.605	0.085612	-0.089629	0.175	0.00198	6.02e-05	0.4922	0.472345	0.323	0.0313	0.00492	1	1	1
A_51_P147942	Igf1	1	-0.84174	-0.618	-0.112278	0.111411	-0.224	0.00205	0.0177	0.6461	0.648639	0.5187	0.0322	0.144	1	1	1
A_55_P2732216	Prune2	1	-1.17104	-1.1628	-0.01541	-0.007132	-0.00828	0.00162	0.00172	0.96276	0.982759	0.98585	0.0271	0.0367	1	1	1
A_51_P326932	Prune2	1	-1.45165	-1.6619	0.039072	-0.171198	0.21	0.000689	0.00017	0.9165	0.646714	0.69041	0.0154	0.00878	1	1	1
A_51_P358243	Tstd3	1	-0.60117	-0.6328	0.045766	0.014146	0.0316	0.00106	0.000651	0.77707	0.930202	0.88991	0.0205	0.0204	1	1	1
A_52_P539161	Rdh11	1	-0.79536	-0.5308	-0.218572	0.045968	-0.265	0.0012	0.0214	0.31884	0.832147	0.39216	0.0223	0.161	1	1	1
A_51_P320022	Atp10a	1	-0.83332	-0.7232	-0.045487	0.064668	-0.11	2e-05	0.000113	0.77133	0.679768	0.61937	0.00145	0.00708	1	1	1
A_52_P506217	Rhod	1	-0.97867	-0.7986	-0.013521	0.166515	-0.18	6.94e-05	0.000625	0.94688	0.415507	0.53232	0.00329	0.02	1	1	1
A_55_P1987904	Chpf2	1	-0.80015	-0.5288	-0.010467	0.260864	-0.271	3.31e-05	0.00241	0.94658	0.105228	0.22713	0.00205	0.0451	1	1	1
A_55_P2480694	Hist1h2bq	1	-0.93596	-0.8372	0.086062	0.184862	-0.0988	6.14e-05	0.000219	0.65494	0.341007	0.71655	0.00309	0.0102	1	1	1
A_55_P2053616	NAP060629-1	1	-0.47151	-0.8974	0.225898	-0.200025	0.426	0.0692	0.00145	0.37007	0.426466	0.23535	0.294	0.0331	1	1	1
A_55_P2029252	NAP057035-1	1	-0.43162	-0.8958	0.243245	-0.22093	0.464	0.0818	0.00101	0.31524	0.360729	0.17937	0.324	0.0266	1	1	1
A_51_P257640	ENSMUST00000119107	1	-0.389	-0.7022	0.131975	-0.181184	0.313	0.0655	0.00201	0.51764	0.376421	0.28178	0.285	0.0406	1	1	1
A_55_P2727354	Pgam1	1	-0.39821	-0.8819	0.335221	-0.148491	0.484	0.0925	0.00077	0.15288	0.518782	0.14508	0.346	0.0225	1	1	1
A_51_P342669	Pgam1	1	-0.4548	-0.8832	0.277028	-0.151328	0.428	0.0531	0.000643	0.22624	0.503595	0.18721	0.252	0.0203	1	1	1
A_55_P1952744	Timm8a1	1	-0.387	-0.6542	0.084295	-0.182915	0.267	0.00611	3.82e-05	0.51606	0.166041	0.1531	0.0647	0.00366	1	1	1
A_55_P2812793	Sorcs2	1	-0.51921	-1.6335	0.319484	-0.794766	1.11	0.21	0.00051	0.43524	0.060619	0.06271	0.539	0.0175	1	1	1
A_55_P2008327	Eno1b	1	-0.54739	-0.9124	0.130828	-0.234229	0.365	0.0288	0.000762	0.58179	0.327746	0.2819	0.175	0.0224	1	1	1
A_55_P1958097	Eno1	1	-0.54814	-0.8889	0.122678	-0.218057	0.341	0.0329	0.00127	0.61566	0.375164	0.32809	0.19	0.0303	1	1	1
A_55_P2740168	Eno1b	1	-0.47828	-0.927	0.188628	-0.260136	0.449	0.0614	0.000925	0.4453	0.29537	0.20449	0.274	0.0253	1	1	1
A_55_P2152836	ENSMUST00000120343	1	-0.45503	-0.9881	0.213921	-0.319104	0.533	0.113	0.00165	0.44651	0.259939	0.18578	0.389	0.036	1	1	1
A_51_P345896	Pafah2	1	-0.44053	-0.9234	0.219161	-0.26369	0.483	0.0879	0.00111	0.38392	0.296671	0.18017	0.337	0.0283	1	1	1
A_55_P2316612	Fgf11	1	-0.74966	-0.6333	0.148905	0.265238	-0.116	0.000754	0.00326	0.44641	0.181087	0.67261	0.0164	0.0537	1	1	1
A_52_P454815	Fgf11	1	-0.68979	-0.5348	0.114842	0.26978	-0.155	0.00229	0.0139	0.572	0.191421	0.5897	0.0345	0.126	1	1	1
A_55_P2041011	Slc2a13	1	-0.86471	-0.9105	0.249417	0.203608	0.0458	0.00365	0.00242	0.35884	0.452381	0.90424	0.0468	0.0453	1	1	1
A_52_P170882	Col15a1	1	-0.96234	-0.6358	0.073043	0.399554	-0.327	0.00125	0.0231	0.78178	0.139231	0.38499	0.0229	0.167	1	1	1
A_30_P01032674	chr6:42659063-42660071_R	1	-0.73117	-0.4301	0.044419	0.345512	-0.301	0.00268	0.0594	0.83927	0.124554	0.33588	0.0384	0.272	1	1	1
A_52_P533930	Angptl2	1	-0.62236	-0.3244	-0.110328	0.187645	-0.298	0.00365	0.104	0.57038	0.337772	0.28307	0.0467	0.358	1	1	1
A_51_P178114	Ephx3	1	-0.86241	-0.6176	-0.19567	0.049188	-0.245	3.76e-05	0.00132	0.25698	0.772636	0.31432	0.00223	0.0311	1	1	1
A_51_P484869	Gamt	1	-1.17493	-0.9608	-0.0513	0.162793	-0.214	0.000479	0.00292	0.85996	0.576801	0.60361	0.0121	0.0504	1	1	1
A_66_P135157	Gm12426	1	-1.37981	-0.9671	-0.09965	0.31302	-0.413	7.87e-05	0.00266	0.73076	0.285406	0.31851	0.0036	0.0476	1	1	1
A_30_P01029477	chr6:126766225-126771309_F	1	-0.96511	-0.7959	-0.046914	0.122248	-0.169	9.48e-05	0.000729	0.81955	0.553582	0.56209	0.00411	0.0217	1	1	1
A_51_P410346	Ptch2	1	-0.80967	-0.8216	0.028735	0.016837	0.0119	0.000287	0.000246	0.88017	0.929602	0.96479	0.00867	0.011	1	1	1
A_52_P476731	Fam110c	1	-1.39612	-1.5676	-0.143898	-0.315345	0.171	0.000893	0.000282	0.69654	0.395834	0.74236	0.0184	0.0119	1	1	1
A_55_P2234979	3110027N22Rik	1	-0.7395	-0.8488	0.102357	-0.006952	0.109	0.00042	9.36e-05	0.57222	0.969289	0.66927	0.0111	0.00639	1	1	1
A_51_P295237	Lrp11	1	-0.66176	-0.5305	0.014198	0.145443	-0.131	0.00246	0.012	0.94225	0.460831	0.6367	0.0362	0.117	1	1	1
A_51_P143893	Steap4	1	-1.65058	-1.1907	-0.172027	0.28785	-0.46	2.63e-05	0.000953	0.58784	0.367338	0.30972	0.00174	0.0258	1	1	1
A_52_P141488	Grk5	1	-0.74593	-0.6079	0.017964	0.156013	-0.138	0.00118	0.00611	0.92945	0.444949	0.63131	0.022	0.0798	1	1	1
A_51_P224771	Tmem184b	1	-0.92701	-0.5885	-0.072098	0.266418	-0.339	6.49e-05	0.00503	0.70653	0.172588	0.21855	0.00319	0.0706	1	1	1
A_55_P1987715	Epb4.1l2	1	-0.76728	-0.5639	0.042727	0.246057	-0.203	0.000826	0.00945	0.83153	0.228045	0.47641	0.0174	0.103	1	1	1
A_55_P2926131	Epb4.1l2	1	-0.81261	-0.5494	0.031231	0.294461	-0.263	0.000474	0.0112	0.87644	0.152143	0.35864	0.012	0.112	1	1	1
A_55_P1966508	Hoxc6	1	-0.92685	-0.6422	0.057923	0.342575	-0.285	0.00027	0.00664	0.7896	0.124329	0.35808	0.00842	0.0841	1	1	1
A_55_P1966518	Hoxc5	1	-0.71094	-0.6526	0.116935	0.175253	-0.0583	0.0019	0.0038	0.56832	0.394694	0.84003	0.0306	0.0594	1	1	1
A_55_P2109122	Hist1h2bc	1	-0.95362	-0.5276	-0.234089	0.191961	-0.426	0.000491	0.0342	0.32757	0.420412	0.21088	0.0123	0.206	1	1	1
A_51_P291304	2210011G09Rik	1	-0.63914	-0.4291	-0.024625	0.185399	-0.21	0.00113	0.0199	0.88684	0.290098	0.39461	0.0213	0.154	1	1	1
A_52_P117966	Fam173b	1	-0.68629	-0.5116	-0.039364	0.135344	-0.175	4.56e-06	0.000182	0.73345	0.248275	0.29075	0.000547	0.00903	1	1	1
A_51_P465582	Hdhd3	1	-1.57634	-1.3599	-0.053345	0.163052	-0.216	4.25e-06	3.07e-05	0.83985	0.538361	0.56345	0.000525	0.00319	1	1	1
A_55_P2913454	1190002N15Rik	1	-0.67482	-0.4944	-0.040146	0.140236	-0.18	9.58e-05	0.00212	0.78036	0.33477	0.37946	0.00415	0.0419	1	1	1
A_66_P106861	B3glct	1	-0.84499	-0.6961	-0.072707	0.076186	-0.149	0.000382	0.0023	0.72249	0.709841	0.60765	0.0105	0.0438	1	1	1
A_51_P411345	Mogat2	1	-1.97677	-1.4294	-0.33147	0.215901	-0.547	0.00036	0.00596	0.4881	0.650525	0.4191	0.0101	0.0785	1	1	1
A_66_P126504	Trabd2b	1	-2.2437	-2.1794	0.113961	0.178216	-0.0643	4.95e-07	7.75e-07	0.72616	0.584652	0.88882	0.000149	0.000362	1	1	1
A_52_P727235	Trabd2b	1	-2.2747	-1.9538	0.022491	0.343368	-0.321	3.41e-07	3.35e-06	0.94425	0.291855	0.48299	0.000114	0.000916	1	1	1
A_55_P2028883	Rnft2	1	-1.04614	-0.8912	0.062102	0.217084	-0.155	3.21e-05	0.00021	0.76074	0.292757	0.59185	0.00201	0.0099	1	1	1
A_55_P2110290	Tmem254a	1	-1.63172	-1.1221	-0.067681	0.441911	-0.51	1.16e-06	0.000158	0.78667	0.087343	0.15874	0.000239	0.00839	1	1	1
A_52_P305654	Epb4.1l2	1	-0.97183	-0.6892	-0.048087	0.234498	-0.283	0.000119	0.00321	0.81988	0.273181	0.34866	0.00484	0.0532	1	1	1
A_52_P632423	Palm2	1	-0.63813	-0.7136	0.147545	0.072122	0.0754	0.000374	0.000111	0.34324	0.640543	0.72959	0.0103	0.00707	1	1	1
A_66_P130887	Pcdh18	1	-0.84456	-1.0927	0.249903	0.001817	0.248	0.00499	0.00055	0.36639	0.994712	0.52409	0.0564	0.0185	1	1	1
A_52_P97572	Aplnr	1	-0.98338	-1.3609	0.375454	-0.002096	0.378	0.013	0.00113	0.31361	0.995458	0.47114	0.106	0.0284	1	1	1
A_55_P2731886	Mir99ahg	1	-0.61664	-0.8536	0.155437	-0.081507	0.237	0.0238	0.00281	0.54695	0.751393	0.51645	0.156	0.0494	1	1	1
A_55_P2028798	Nqo2	1	-0.93024	-0.9425	0.038561	0.026306	0.0123	0.00205	0.00184	0.88626	0.922259	0.97435	0.0321	0.0382	1	1	1
A_65_P13591	Ephb2	1	-1.37622	-1.4724	0.256923	0.160796	0.0961	0.000305	0.000146	0.4335	0.622526	0.83478	0.00902	0.00804	1	1	1
A_55_P2792405	Cela1	1	-1.06197	-1.0695	0.077587	0.070045	0.00754	0.00267	0.00252	0.80717	0.825576	0.98661	0.0383	0.0461	1	1	1
A_55_P2118784	Rcor2	1	-1.0717	-1.2256	0.425133	0.271251	0.154	0.000336	7.58e-05	0.10716	0.295537	0.67152	0.00963	0.00571	1	1	1
A_55_P2045367	G630025P09Rik	1	-0.70608	-0.893	0.259125	0.072159	0.187	0.00236	0.000258	0.22097	0.729114	0.5271	0.0353	0.0113	1	1	1
A_52_P561690	BC034090	1	-0.53802	-0.6082	0.087646	0.01751	0.0701	0.00282	0.000982	0.58994	0.913985	0.75989	0.0397	0.0262	1	1	1
A_52_P587928	Zeb2	1	-0.57358	-0.7054	0.167548	0.035712	0.132	0.00424	0.000727	0.3621	0.844584	0.60976	0.0513	0.0216	1	1	1
A_55_P2742660	Zeb2	1	-0.83045	-0.7636	0.055757	0.122615	-0.0669	4.78e-05	0.000128	0.73876	0.465487	0.77728	0.00259	0.00757	1	1	1
A_55_P2718568	Zeb2	1	-0.67845	-0.7295	0.064883	0.013884	0.051	0.000742	0.000361	0.71206	0.936953	0.83729	0.0162	0.0141	1	1	1
A_55_P2094474	Zeb2os	1	-0.67342	-0.6257	0.08386	0.131582	-0.0477	0.00137	0.00257	0.65333	0.482442	0.8563	0.0245	0.0468	1	1	1
A_55_P2320283	Hmga2-ps1	1	-0.71994	-0.8521	0.319392	0.187221	0.132	0.00908	0.00265	0.21791	0.465087	0.71411	0.0834	0.0475	1	1	1
A_55_P2904111	Lcat	1	-0.58999	-0.3499	-0.111591	0.128526	-0.24	0.000253	0.0171	0.41952	0.353649	0.22377	0.00809	0.141	1	1	1
A_51_P223498	Slc39a10	1	-0.58497	-0.4735	0.101643	0.213123	-0.111	0.000149	0.00125	0.43617	0.110421	0.54481	0.00571	0.0301	1	1	1
A_55_P1958857	Nek6	1	-0.8043	-0.6153	0.201029	0.39001	-0.189	0.00255	0.0162	0.40457	0.113344	0.57787	0.0372	0.138	1	1	1
A_51_P209327	Apln	1	-1.32664	-1.556	0.720957	0.49157	0.229	0.00553	0.00156	0.10901	0.267052	0.71073	0.0606	0.0348	1	1	1
A_55_P2060330	3110062M04Rik	1	-0.61775	-0.4817	0.037955	0.174027	-0.136	1.61e-06	4.69e-05	0.69518	0.082252	0.32511	0.000279	0.00425	1	1	1
A_55_P2893159	Ncbp2	1	-0.78377	-0.5771	0.039589	0.246238	-0.207	4.46e-07	3.35e-05	0.72586	0.037812	0.20335	0.000143	0.00335	1	1	1
A_66_P140181	Gm32688	1	-0.89847	-0.5833	-0.016522	0.298603	-0.315	1.77e-05	0.00185	0.9212	0.084118	0.19079	0.00134	0.0385	1	1	1
A_51_P216015	Dleu2	1	-0.61228	-0.2247	-0.074774	0.312774	-0.388	7.33e-05	0.0885	0.55931	0.021212	0.04076	0.00343	0.331	1	1	1
A_55_P2164139	TC1651530	1	-1.16157	-0.8473	0.078916	0.39317	-0.314	3.09e-06	0.000171	0.67867	0.048142	0.2497	0.000429	0.00884	1	1	1
A_55_P2154132	Tuba1b	1	-1.3126	-0.8479	0.077002	0.541685	-0.465	8.58e-07	0.00025	0.6964	0.010845	0.10565	0.000199	0.0111	1	1	1
A_51_P137236	Olfm1	1	-1.01817	-0.6074	-0.040866	0.369921	-0.411	2.03e-05	0.00399	0.83092	0.063206	0.13876	0.00146	0.0611	1	1	1
A_51_P121206	Zeb2	1	-0.77106	-0.6211	0.090692	0.240686	-0.15	0.000188	0.00157	0.60431	0.17678	0.54495	0.00663	0.0349	1	1	1
A_52_P596008	Zeb2	1	-0.97332	-0.7447	0.158734	0.387326	-0.229	3.7e-05	0.000707	0.41127	0.053057	0.4029	0.0022	0.0214	1	1	1
A_55_P2115057	Tuba1a	1	-1.29006	-1.2128	0.327349	0.404644	-0.0773	9.78e-05	0.000196	0.24209	0.151442	0.84279	0.00422	0.00941	1	1	1
A_51_P169745	Tuba1a	1	-1.33678	-1.2454	0.329814	0.421151	-0.0913	5.71e-05	0.000131	0.23419	0.132535	0.81294	0.00295	0.00764	1	1	1
A_55_P2787697	Cdr2	1	-1.27728	-1.3746	0.316867	0.21958	0.0973	0.000189	8.22e-05	0.27966	0.45063	0.81209	0.00665	0.00599	1	1	1
A_55_P2116496	Tuba1b	1	-1.09859	-0.8576	0.119523	0.360507	-0.241	2.57e-06	6.78e-05	0.50294	0.051945	0.34209	0.000377	0.00533	1	1	1
A_55_P2740841	Tuba1c	1	-1.14642	-0.8709	0.122331	0.39786	-0.276	2.41e-06	8.88e-05	0.50926	0.039995	0.29683	0.000359	0.00622	1	1	1
A_55_P2722644	Tuba1c	1	-0.99961	-0.8437	0.107047	0.262977	-0.156	3.28e-06	3.22e-05	0.51674	0.119639	0.50437	0.00044	0.00328	1	1	1
A_52_P515769	Pcdh12	1	-0.66473	-0.6122	0.144654	0.197174	-0.0525	0.00334	0.00615	0.48192	0.340102	0.85597	0.0443	0.0802	1	1	1
A_51_P144349	Dtx4	1	-0.54806	-0.897	0.216213	-0.132692	0.349	0.00948	0.000122	0.27457	0.498876	0.21435	0.0858	0.00738	1	1	1
A_51_P469008	Ehd1	1	-0.59853	-0.4456	-0.097081	0.055823	-0.153	5.66e-05	0.00126	0.42959	0.648116	0.37983	0.00294	0.0301	1	1	1
A_52_P373251	Atp11a	1	-0.66809	-0.5109	-0.137368	0.019828	-0.157	2.42e-05	0.000512	0.28661	0.876197	0.38644	0.00164	0.0175	1	1	1
A_55_P2329923	Camkk2	1	-0.67243	-0.6037	-0.024737	0.043956	-0.0687	0.000283	0.000832	0.87568	0.78114	0.75887	0.00862	0.0235	1	1	1
A_55_P2740259	AK203051	1	-0.73225	-0.7499	-0.016018	-0.033692	0.0177	0.000223	0.000172	0.92418	0.841397	0.94081	0.00741	0.00884	1	1	1
A_55_P2072706	Chsy1	1	-1.32099	-1.1613	-0.056178	0.103516	-0.16	4.35e-05	0.000195	0.83132	0.695058	0.66903	0.00243	0.00936	1	1	1
A_55_P2911135	Atp10a	1	-0.82973	-0.8	0.052698	0.082406	-0.0297	0.000142	0.000212	0.77361	0.653283	0.90863	0.00549	0.00996	1	1	1
A_51_P403693	Uba5	1	-0.55905	-0.6664	0.124921	0.017527	0.107	4.76e-05	4.71e-06	0.27289	0.876084	0.50138	0.00259	0.00111	1	1	1
A_55_P2617139	Hspa5	1	-0.98076	-1.0024	0.035424	0.013783	0.0216	2.86e-05	2.16e-05	0.85155	0.941934	0.93555	0.00185	0.00258	1	1	1
A_55_P2617149	Hspa5	1	-0.97722	-0.9658	-0.014044	-0.002651	-0.0114	1.46e-05	1.7e-05	0.93746	0.988182	0.9641	0.00117	0.00222	1	1	1
A_55_P2076772	Hspa5	1	-0.90195	-0.8412	-0.015227	0.045503	-0.0607	3.79e-05	8.78e-05	0.93182	0.79834	0.80945	0.00223	0.00622	1	1	1
A_52_P556082	Trmt2b	1	-0.6658	-0.5803	-0.019389	0.066124	-0.0855	4.95e-05	0.000239	0.8852	0.623315	0.65319	0.00265	0.0108	1	1	1
A_51_P293688	Rab32	1	-0.93457	-0.8072	-0.122286	0.00512	-0.127	2.27e-05	0.000133	0.49224	0.976939	0.61202	0.00159	0.00769	1	1	1
A_66_P113730	Hspa14	1	-0.64643	-0.5692	-0.014742	0.062491	-0.0772	1.23e-06	7.63e-06	0.88207	0.531225	0.58385	0.000248	0.00136	1	1	1
A_51_P400375	0610007P14Rik	1	-0.66198	-0.5752	0.012179	0.098939	-0.0868	1.85e-05	0.000104	0.92142	0.426223	0.62019	0.00138	0.00677	1	1	1
A_51_P413097	Ints2	1	-0.75641	-0.8019	0.073084	0.02757	0.0455	3.36e-06	1.43e-06	0.55883	0.82488	0.79622	0.000447	0.000505	1	1	1
A_55_P2088530	Htt	1	-0.65805	-0.5947	-0.007177	0.056136	-0.0633	1.63e-06	6.92e-06	0.94449	0.587313	0.66475	0.000279	0.00129	1	1	1
A_51_P213153	Tmem208	1	-0.57551	-0.6074	0.047057	0.015153	0.0319	2.02e-06	9.04e-07	0.60804	0.868471	0.80533	0.000313	0.000399	1	1	1
A_55_P2739667	Tyms	1	-0.96996	-0.616	0.034866	0.388854	-0.354	6.74e-05	0.00513	0.8621	0.062683	0.2202	0.00324	0.0715	1	1	1
A_51_P398366	Tyms	1	-0.94249	-0.6366	0.089435	0.395305	-0.306	0.000172	0.00592	0.67307	0.071892	0.31225	0.00626	0.0781	1	1	1
A_51_P351363	Tyms-ps	1	-0.85195	-0.5933	0.030136	0.288809	-0.259	4.3e-05	0.00185	0.85922	0.099403	0.28779	0.00242	0.0385	1	1	1
A_52_P651371	Alg8	1	-0.63246	-0.4038	-0.020305	0.208345	-0.229	6.59e-05	0.00487	0.87647	0.120765	0.22357	0.00322	0.0691	1	1	1
A_51_P414518	Dynll1	1	-1.19865	-0.8703	0.036469	0.364834	-0.328	3.4e-06	0.000194	0.85356	0.074997	0.24703	0.00045	0.00936	1	1	1
A_52_P460929	BC048507	1	-1.18628	-0.93	0.042294	0.29857	-0.256	5.69e-07	1.83e-05	0.80737	0.095364	0.30177	0.000159	0.00231	1	1	1
A_66_P135155	Manf	1	-0.93254	-0.8621	0.034228	0.104667	-0.0704	0.000115	0.000273	0.86543	0.60531	0.80529	0.0047	0.0117	1	1	1
A_51_P418168	Manf	1	-0.99415	-0.8404	0.008693	0.162437	-0.154	9.96e-05	0.000598	0.96739	0.447867	0.61019	0.00426	0.0195	1	1	1
A_66_P115111	Gmppb	1	-1.04175	-0.9966	0.0588	0.103982	-0.0452	4.21e-05	7.19e-05	0.77688	0.616957	0.87755	0.00238	0.00553	1	1	1
A_51_P386810	Gmppb	1	-1.02552	-0.9943	0.114903	0.146072	-0.0312	7.91e-05	0.000113	0.59432	0.499228	0.91838	0.00362	0.00709	1	1	1
A_52_P426554	Lmnb2	1	-0.62466	-0.5359	0.080197	0.168981	-0.0888	7.17e-05	0.00039	0.53875	0.201734	0.6298	0.00338	0.0147	1	1	1
A_51_P122246	Creld2	1	-0.91771	-0.6619	0.009813	0.265628	-0.256	0.000267	0.00495	0.96352	0.223539	0.40293	0.00838	0.0699	1	1	1
A_55_P2151273	Elovl1	1	-0.59345	-0.3776	-0.002851	0.212989	-0.216	0.00261	0.0421	0.98715	0.236563	0.39269	0.0378	0.228	1	1	1
A_55_P2022861	Elovl1	1	-0.60115	-0.4821	0.012009	0.131056	-0.119	0.00113	0.00661	0.94117	0.423977	0.60602	0.0213	0.0839	1	1	1
A_55_P2053491	Pdia6	1	-0.74524	-0.5608	-0.10269	0.08178	-0.184	0.000178	0.00268	0.54234	0.626985	0.44016	0.00639	0.0478	1	1	1
A_55_P2830399	Hsp90b1	1	-0.70003	-0.4931	-0.098496	0.108416	-0.207	0.000425	0.00799	0.56633	0.528229	0.39643	0.0112	0.0939	1	1	1
A_51_P379710	Rpn1	1	-0.73863	-0.7056	0.01943	0.052423	-0.033	0.000174	0.000285	0.9068	0.752343	0.88822	0.0063	0.012	1	1	1
A_51_P416419	Calr	1	-0.97446	-0.8003	-0.087237	0.086877	-0.174	1.91e-06	2.83e-05	0.57324	0.574807	0.42828	0.000301	0.00302	1	1	1
A_66_P113216	Pdia3	1	-0.70821	-0.5245	-0.085843	0.097854	-0.184	0.000363	0.00505	0.61564	0.567465	0.44913	0.0101	0.0708	1	1	1
A_66_P129730	Pdia3	1	-0.64691	-0.5583	-0.045666	0.042936	-0.0886	0.00156	0.00507	0.80155	0.813176	0.73039	0.0264	0.071	1	1	1
A_51_P227004	Cks1b	1	-0.66283	-0.4509	0.018098	0.230037	-0.212	0.00144	0.0215	0.92179	0.219973	0.41965	0.0251	0.161	1	1	1
A_55_P2733597	Sbno2	1	-0.79597	-0.7908	-0.094007	-0.088866	-0.00514	0.000851	0.000904	0.65348	0.671209	0.98612	0.0178	0.0249	1	1	1
A_55_P1959496	Sbno2	1	-1.02366	-0.7712	-0.307981	-0.055525	-0.252	0.000202	0.0029	0.19505	0.811861	0.44685	0.00694	0.0503	1	1	1
A_51_P473576	Apex1	1	-0.59754	-0.5902	-0.008283	-0.000919	-0.00736	6.37e-05	7.38e-05	0.94633	0.994043	0.96624	0.00316	0.00561	1	1	1
A_66_P135169	Apex1	1	-0.65462	-0.5791	-0.029109	0.046397	-0.0755	4.17e-05	0.000175	0.82316	0.721922	0.68229	0.00237	0.00891	1	1	1
A_52_P384574	Stard4	1	-0.75626	-0.5833	-0.012808	0.160157	-0.173	4.48e-06	0.000123	0.91971	0.215542	0.34077	0.000541	0.00743	1	1	1
A_52_P279845	Sorcs2	1	-1.05352	-1.0853	0.049671	0.01793	0.0317	2.55e-05	1.74e-05	0.80537	0.929083	0.91129	0.0017	0.00225	1	1	1
A_55_P2740832	Hsp90aa1	1	-1.09605	-0.7868	-0.180479	0.128755	-0.309	5.83e-08	8.99e-06	0.20255	0.358943	0.12576	4.11e-05	0.00147	1	1	1
A_55_P2796341	Hsp90aa1	1	-1.07796	-0.7244	-0.21097	0.142583	-0.354	6.83e-07	0.000138	0.19423	0.375324	0.12681	0.000172	0.00778	1	1	1
A_55_P2008244	ENSMUST00000189380	1	-0.76628	-0.5327	-0.125153	0.108421	-0.234	3.02e-05	0.00147	0.40306	0.467947	0.27261	0.00192	0.0333	1	1	1
A_66_P106478	Cct3	1	-0.61742	-0.554	-0.034972	0.028433	-0.0634	1.88e-07	1.02e-06	0.67811	0.735618	0.59513	8.1e-05	0.000433	1	1	1
A_51_P169135	Cct3	1	-0.63436	-0.5507	-0.075082	0.008566	-0.0836	5.84e-07	4.71e-06	0.42213	0.926492	0.52599	0.000161	0.00111	1	1	1
A_66_P120271	ENSMUST00000118023	1	-0.62879	-0.5487	-0.041326	0.038812	-0.0801	4.12e-06	2.58e-05	0.69445	0.71212	0.59071	0.000515	0.00288	1	1	1
A_52_P685666	Cct3	1	-0.61476	-0.5752	-0.051896	-0.012324	-0.0396	9.47e-06	2.28e-05	0.63495	0.910014	0.79759	0.000893	0.00266	1	1	1
A_51_P323620	Thyn1	1	-0.69851	-0.795	0.142149	0.045676	0.0965	2.35e-06	3.31e-07	0.21328	0.684472	0.54485	0.000355	0.000211	1	1	1
A_55_P2615065	Thoc6	1	-0.69489	-0.6752	0.048311	0.067998	-0.0197	8.31e-07	1.28e-06	0.64331	0.515551	0.89361	0.000196	0.000486	1	1	1
A_65_P20167	Hyou1	1	-0.8402	-0.7968	0.050337	0.093716	-0.0434	1.69e-06	3.64e-06	0.70323	0.479952	0.81624	0.000282	0.000953	1	1	1
A_51_P247034	Fbxl15	1	-0.56206	-0.7433	0.067089	-0.114201	0.181	1.67e-06	1.88e-08	0.44983	0.203748	0.15561	0.000281	4.16e-05	1	1	1
A_55_P2177941	Tmem208	1	-0.69932	-0.6858	-0.019773	-0.00626	-0.0135	2.46e-07	3.35e-07	0.83834	0.948481	0.92143	9.44e-05	0.000211	1	1	1
A_51_P496715	Pomk	1	-0.67334	-0.6046	-0.018877	0.049857	-0.0687	4.32e-06	1.86e-05	0.86717	0.659297	0.66731	0.000529	0.00232	1	1	1
A_55_P2935914	Sppl2b	1	-0.56687	-0.7006	0.07396	-0.059769	0.134	1.79e-05	9e-07	0.48564	0.572369	0.37434	0.00135	0.000399	1	1	1
A_66_P111543	Sorcs2	1	-1.00782	-0.8567	-0.087455	0.063638	-0.151	7.22e-05	0.000431	0.67726	0.761784	0.61149	0.00339	0.0157	1	1	1
A_66_P103038	Rasgrp4	1	-0.56795	-0.6817	-0.015389	-0.129104	0.114	0.00419	0.0009	0.93187	0.475774	0.65579	0.0509	0.0248	1	1	1
A_51_P354706	Lefty1	1	-0.67817	-0.6655	-0.009092	0.003589	-0.0127	0.00162	0.00191	0.96207	0.985023	0.96259	0.0271	0.0393	1	1	1
A_55_P2072005	Ctsc	1	-0.78595	-0.777	0.065762	0.074727	-0.00896	0.000303	0.000341	0.72392	0.688265	0.9728	0.00897	0.0137	1	1	1
A_65_P05835	Ctsc	1	-0.80236	-0.7882	-0.120523	-0.106362	-0.0142	0.000956	0.00113	0.57333	0.618914	0.96255	0.0191	0.0284	1	1	1
A_51_P258721	Tpsg1	1	-0.49051	-0.5994	0.016606	-0.092259	0.109	0.011	0.00261	0.92601	0.606926	0.66745	0.0945	0.0471	1	1	1
A_55_P2786931	Msx1	1	-0.40722	-0.617	0.101339	-0.108462	0.21	0.00859	0.000241	0.48058	0.450654	0.30489	0.0807	0.0108	1	1	1
A_55_P2797252	Krt10	1	-1.06267	-1.6846	0.366091	-0.255871	0.622	0.0398	0.00219	0.45965	0.604141	0.3757	0.213	0.0426	1	1	1
A_55_P1960376	Cd209e	1	-0.80265	-1.2063	0.102262	-0.301423	0.404	0.0351	0.00272	0.7776	0.408368	0.43329	0.198	0.0482	1	1	1
A_55_P2030717	ENSMUST00000119371	1	-0.36452	-0.7219	0.158319	-0.199088	0.357	0.0334	0.000177	0.33508	0.228262	0.12989	0.192	0.00898	1	1	1
A_55_P1960972	Lrrc59	1	-0.4364	-0.6115	0.026995	-0.1481	0.175	0.0158	0.00135	0.87298	0.38445	0.46602	0.119	0.0316	1	1	1
A_66_P107331	Glis3	1	-0.9962	-1.5114	0.393576	-0.121629	0.515	0.00517	0.000105	0.23328	0.70852	0.26879	0.0577	0.00682	1	1	1
A_55_P2798454	Sox9	1	-1.03299	-1.4573	0.389419	-0.03485	0.424	0.00213	6.54e-05	0.2037	0.90775	0.32387	0.033	0.00519	1	1	1
A_55_P2109263	Ppp1r14b	1	-0.49961	-0.8201	0.179416	-0.141067	0.32	0.00818	9.08e-05	0.30824	0.420957	0.2012	0.0782	0.0063	1	1	1
A_52_P95759	Sh3rf3	1	-0.29551	-0.6666	0.284449	-0.086617	0.371	0.0955	0.000711	0.10781	0.614887	0.13629	0.353	0.0214	1	1	1
A_51_P405227	Nradd	1	-0.1483	-0.6078	0.212687	-0.246857	0.46	0.396	0.00179	0.22762	0.16377	0.07108	0.73	0.0377	1	1	1
A_55_P2002376	Srm	1	-0.64764	-0.8217	0.187871	0.013772	0.174	0.00192	0.00019	0.31842	0.941029	0.51052	0.0306	0.00931	1	1	1
A_51_P300709	Srm	1	-0.61024	-0.847	0.238029	0.001288	0.237	0.00559	0.000315	0.24398	0.99489	0.40891	0.061	0.013	1	1	1
A_66_P113076	Srm	1	-0.6235	-0.7953	0.203976	0.032221	0.172	0.00407	0.000482	0.30589	0.870006	0.53898	0.05	0.0168	1	1	1
A_66_P138790	Glis3	1	-0.60177	-0.696	0.187499	0.093305	0.0942	0.00129	0.000315	0.26345	0.573768	0.68749	0.0234	0.013	1	1	1
A_55_P2467415	B3galt6	1	-0.56319	-0.627	0.092742	0.028923	0.0638	0.000512	0.000166	0.51059	0.836712	0.74795	0.0126	0.0086	1	1	1
A_55_P2125684	Camkk2	1	-0.46255	-0.664	0.179249	-0.022176	0.201	0.00607	0.00025	0.25237	0.885713	0.36046	0.0644	0.0111	1	1	1
A_51_P332952	Jmjd6	1	-0.23607	-0.6288	0.160016	-0.232688	0.393	0.117	0.000253	0.28036	0.121744	0.06778	0.395	0.0112	1	1	1
A_51_P461123	Tlr5	1	-0.24853	-0.8395	0.191795	-0.399196	0.591	0.251	0.000617	0.37238	0.071203	0.0598	0.589	0.0198	1	1	1
A_65_P08464	Eno1	1	-0.75265	-1.0491	0.20706	-0.089361	0.296	0.0105	0.000765	0.44992	0.743052	0.44445	0.0917	0.0224	1	1	1
A_52_P328249	Pkm	1	-0.42699	-0.9294	0.296927	-0.20548	0.502	0.121	0.00196	0.27422	0.446033	0.19337	0.404	0.04	1	1	1
A_52_P628870	Col27a1	1	-0.639	-0.7546	0.07091	-0.04468	0.116	0.00163	0.000334	0.69444	0.804294	0.65087	0.0271	0.0135	1	1	1
A_66_P134272	Tnfrsf22	1	-0.51477	-0.6205	0.098927	-0.006775	0.106	0.00412	0.000849	0.54515	0.966811	0.64698	0.0505	0.0238	1	1	1
A_52_P480088	Col27a1	1	-0.40427	-0.7607	0.257029	-0.099386	0.356	0.0827	0.00243	0.26014	0.659329	0.26928	0.326	0.0453	1	1	1
A_55_P2026218	Igsf8	1	-0.77095	-0.7554	0.011338	0.026895	-0.0156	0.0011	0.00132	0.95654	0.897152	0.95783	0.0209	0.0311	1	1	1
A_55_P2713980	Plxna3	1	-0.77549	-0.7969	0.185946	0.164575	0.0214	0.0014	0.0011	0.39116	0.447054	0.94397	0.0247	0.0281	1	1	1
A_55_P1984035	Litaf	1	-0.71341	-0.7034	0.04376	0.053786	-0.01	0.00257	0.00288	0.83684	0.800226	0.97337	0.0373	0.0501	1	1	1
A_55_P2507000	Hgf	1	-0.65399	-0.8742	0.338448	0.118269	0.22	0.00113	5.19e-05	0.06593	0.506077	0.38313	0.0213	0.00455	1	1	1
A_52_P421815	Hgf	1	-0.33269	-0.6665	0.252059	-0.081706	0.334	0.0788	0.00126	0.17654	0.655301	0.20457	0.317	0.0302	1	1	1
A_52_P480141	Plxna1	1	-0.40737	-0.6574	0.156852	-0.09319	0.25	0.0276	0.000954	0.37356	0.594883	0.31702	0.171	0.0258	1	1	1
A_55_P1981259	Fkbp14	1	-0.932	-1.295	0.305304	-0.057672	0.363	0.0214	0.00231	0.42591	0.879609	0.50236	0.145	0.044	1	1	1
A_51_P335480	1810055G02Rik	1	-0.75097	-1.2485	0.285875	-0.211653	0.498	0.0536	0.00262	0.44595	0.571397	0.34989	0.254	0.0472	1	1	1
A_52_P305890	Yipf5	1	-0.37641	-0.6015	0.183136	-0.041922	0.225	0.0365	0.00175	0.29055	0.80653	0.3569	0.203	0.037	1	1	1
A_55_P2113081	Tmem132a	1	-0.74023	-0.8466	0.105874	-0.000484	0.106	0.00638	0.00229	0.6708	0.998448	0.76247	0.0662	0.0437	1	1	1
A_51_P123920	Mydgf	1	-0.73077	-0.7714	0.062037	0.021397	0.0406	0.00148	0.000909	0.76119	0.916436	0.88795	0.0256	0.0249	1	1	1
A_52_P605812	Ptrh1	1	-0.62534	-0.8945	0.140511	-0.12867	0.269	0.00884	0.000459	0.52555	0.56074	0.39163	0.082	0.0163	1	1	1
A_55_P2746820	Creb3l1	1	-1.26498	-1.9524	0.232324	-0.455087	0.687	0.024	0.00112	0.6606	0.392663	0.3618	0.157	0.0284	1	1	1
A_55_P2717459	Col3a1	1	-1.06691	-2.2238	0.4697	-0.687206	1.16	0.0975	0.00155	0.45435	0.27712	0.19821	0.357	0.0347	1	1	1
A_55_P2010778	Il11ra1	1	-0.68015	-1.0948	0.274535	-0.140089	0.415	0.034	0.00144	0.37168	0.646279	0.34069	0.194	0.0331	1	1	1
A_51_P240136	Gng8	1	-0.47286	-0.7844	0.376555	0.064993	0.312	0.0465	0.00202	0.10717	0.774664	0.33653	0.234	0.0406	1	1	1
A_51_P314264	Ssr2	1	-0.51098	-0.588	0.049395	-0.027603	0.077	0.00462	0.00149	0.76362	0.866447	0.74034	0.0539	0.0335	1	1	1
A_55_P2726926	Slc35b2	1	-0.45394	-0.6844	0.060232	-0.170187	0.23	0.00947	0.000298	0.70987	0.298421	0.319	0.0857	0.0124	1	1	1
A_55_P2047225	Uxs1	1	-0.34622	-0.5957	0.132131	-0.11732	0.249	0.0481	0.00158	0.43312	0.485783	0.29798	0.239	0.0349	1	1	1
A_55_P2039190	Gfra4	1	-0.24765	-0.7852	0.414927	-0.122667	0.538	0.274	0.00174	0.07328	0.583885	0.09889	0.614	0.0369	1	1	1
A_52_P231075	Fcrls	1	-1.11778	-0.9447	-0.055666	0.117416	-0.173	0.00231	0.00811	0.86551	0.72122	0.70998	0.0348	0.0946	1	1	1
A_55_P2104835	P2rx4	1	-0.63167	-0.4416	-0.056927	0.133107	-0.19	0.00111	0.0156	0.73893	0.438418	0.43413	0.021	0.135	1	1	1
A_55_P2121856	Ier5l	1	-0.65406	-0.8846	0.104995	-0.125553	0.231	0.00816	0.000707	0.6455	0.582646	0.47657	0.0781	0.0214	1	1	1
A_51_P213359	Has2	1	-0.96522	-1.3492	0.109522	-0.274428	0.384	0.0147	0.00124	0.76683	0.45986	0.46461	0.114	0.03	1	1	1
A_55_P2148748	Dclk1	1	-0.95333	-1.2189	0.211172	-0.054445	0.266	0.00635	0.000852	0.51135	0.864925	0.55874	0.0661	0.0238	1	1	1
A_55_P2505946	Dclk1	1	-1.00273	-1.3441	0.203114	-0.138285	0.341	0.0112	0.00121	0.58095	0.706532	0.51239	0.0958	0.0296	1	1	1
A_51_P479769	Ampd2	1	-0.38052	-0.6395	0.122751	-0.136235	0.259	0.0119	0.000135	0.38624	0.33718	0.20073	0.0994	0.00773	1	1	1
A_55_P2824105	Fam110a	1	-0.34574	-0.6769	0.374232	0.043118	0.331	0.098	0.00266	0.07474	0.831387	0.25445	0.358	0.0476	1	1	1
A_52_P218058	Clec5a	1	-0.50031	-0.8478	0.132496	-0.215042	0.348	0.057	0.00253	0.60015	0.397309	0.33459	0.263	0.0463	1	1	1
A_51_P290921	Sytl2	1	0.00686	-0.5976	0.42757	-0.176863	0.604	0.961	0.000257	0.00511	0.212029	0.00512	0.99	0.0113	1	1	1
A_55_P2482418	Ece2	1	-0.54079	-0.6976	0.055147	-0.101632	0.157	0.00546	0.000639	0.75655	0.56879	0.53451	0.0601	0.0202	1	1	1
A_51_P189916	Nol12	1	-0.41411	-0.5967	0.132705	-0.049874	0.183	0.00223	5.42e-05	0.28008	0.681335	0.293	0.034	0.00466	1	1	1
A_51_P210395	Glrx	1	-0.32098	-0.592	0.19739	-0.073666	0.271	0.0734	0.00217	0.26013	0.670431	0.27382	0.304	0.0425	1	1	1
A_55_P2614900	Il33	1	-0.85794	-1.6933	0.802508	-0.032862	0.835	0.0914	0.00209	0.1129	0.946717	0.23716	0.344	0.0415	1	1	1
A_55_P1964960	Il33	1	-1.34207	-2.196	0.730828	-0.123144	0.854	0.0437	0.002	0.25645	0.84618	0.34619	0.226	0.0405	1	1	1
A_55_P2014124	Gjb3	1	-0.5901	-2.1834	1.36609	-0.227195	1.59	0.338	0.0015	0.03357	0.709908	0.07495	0.679	0.0337	1	1	1
A_52_P167382	Tmem8	1	-0.70547	-1.2044	0.446058	-0.052902	0.499	0.058	0.00247	0.2193	0.882179	0.32814	0.265	0.0457	1	1	1
A_51_P278653	Rprm	1	-0.46411	-0.8512	0.354748	-0.032343	0.387	0.0564	0.00126	0.138	0.889697	0.24768	0.261	0.0302	1	1	1
A_52_P71105	Sertad3	1	-0.40848	-0.5984	0.095667	-0.094234	0.19	0.00483	0.000141	0.4711	0.47769	0.31449	0.0554	0.00784	1	1	1
A_51_P204390	Sec61g	1	-0.44612	-0.6323	0.133822	-0.052395	0.186	0.0228	0.00217	0.47076	0.776548	0.47782	0.152	0.0424	1	1	1
A_55_P2108201	Gnptab	1	-0.6974	-0.5018	-0.072163	0.123489	-0.196	9.2e-06	0.000453	0.56028	0.322494	0.26904	0.000875	0.0162	1	1	1
A_52_P545831	Tssc1	1	-1.00509	-0.6248	-0.157466	0.222843	-0.38	7.71e-07	0.000348	0.29915	0.146537	0.08296	0.000186	0.0138	1	1	1
A_55_P2017590	Exog	1	-0.61008	-0.3838	-0.079378	0.146926	-0.226	3.42e-06	0.000837	0.43312	0.153529	0.12165	0.00045	0.0236	1	1	1
A_55_P1988183	Cdkn2b	1	-1.2096	-0.9749	0.020647	0.255377	-0.235	4.62e-07	1.06e-05	0.90576	0.152649	0.34612	0.000143	0.00163	1	1	1
A_52_P498241	Cdkn2b	1	-1.11137	-1.1079	0.073868	0.077361	-0.00349	2.06e-07	2.17e-07	0.62849	0.612432	0.98706	8.5e-05	0.00017	1	1	1
A_52_P278248	Mapkap1	1	-0.64095	-0.4677	-0.015987	0.157273	-0.173	1.51e-07	1.56e-05	0.85279	0.078141	0.16419	7.39e-05	0.00208	1	1	1
A_51_P437786	Rbm28	1	-0.7255	-0.3948	-0.103298	0.22744	-0.331	7.03e-07	0.00119	0.34152	0.043577	0.03846	0.000175	0.0294	1	1	1
A_55_P2723836	6530402F18Rik	1	-0.8946	-0.5253	-0.106827	0.262445	-0.369	9.08e-07	0.000685	0.43125	0.061507	0.06273	0.000204	0.0211	1	1	1
A_55_P2135967	ENSMUST00000119884	1	-1.02745	-0.7631	-0.09667	0.167666	-0.264	4.52e-07	3.03e-05	0.51547	0.263875	0.21449	0.000143	0.00317	1	1	1
A_51_P182813	ENSMUST00000162103	1	-1.05774	-0.7733	-0.094215	0.190262	-0.284	1.24e-07	1.3e-05	0.50437	0.184228	0.16132	6.33e-05	0.00187	1	1	1
A_55_P2087984	Dnaja1	1	-0.93166	-0.7008	-0.084098	0.146721	-0.231	7.2e-06	0.000236	0.60466	0.369377	0.31906	0.00073	0.0107	1	1	1
A_55_P2087985	NAP058885-1	1	-0.89988	-0.7853	0.005565	0.120124	-0.115	3.9e-06	2.45e-05	0.97035	0.425736	0.58971	0.000499	0.0028	1	1	1
A_55_P1993404	NAP111477-1	1	-1.00663	-0.7462	-0.089487	0.170942	-0.26	1.36e-07	1.17e-05	0.50771	0.211645	0.17965	6.78e-05	0.00174	1	1	1
A_55_P2069721	Hspa8	1	-0.94764	-0.6722	-0.144192	0.13124	-0.275	2.98e-08	6.12e-06	0.21979	0.262664	0.10204	2.5e-05	0.00124	1	1	1
A_66_P137434	Hspa8	1	-1.01757	-0.9266	-0.045603	0.045388	-0.091	5.35e-08	2.47e-07	0.7228	0.724055	0.61725	3.98e-05	0.000182	1	1	1
A_55_P2909278	Hspa8	1	-1.05803	-0.7106	-0.234995	0.112485	-0.347	4.55e-07	0.000103	0.13298	0.463166	0.11705	0.000143	0.00674	1	1	1
A_55_P2910890	Hspa8	1	-0.97871	-0.7914	-0.126419	0.060913	-0.187	5.84e-06	8.87e-05	0.45353	0.716641	0.43251	0.000631	0.00622	1	1	1
A_30_P01021604	chr6:128393530-128394127_F	1	-0.60765	-0.3803	-0.108564	0.118835	-0.227	0.00338	0.052	0.56356	0.527571	0.39445	0.0446	0.253	1	1	1
A_66_P105153	B430119L08Rik	1	-1.96475	-1.1646	-0.237038	0.563109	-0.8	0.00151	0.0432	0.66674	0.310999	0.30876	0.0258	0.23	1	1	1
A_55_P2121352	Cdk5	1	-0.71279	-0.5327	-0.04544	0.13467	-0.18	4.84e-09	6.18e-07	0.56295	0.095617	0.11385	8.13e-06	0.000316	1	1	1
A_55_P2055487	Parp3	1	-1.22098	-0.9249	-0.131316	0.164741	-0.296	5.86e-13	1.38e-10	0.12667	0.05894	0.019	2.07e-08	3.54e-06	1	1	1
A_51_P511899	Mthfsd	1	-0.66076	-0.6	0.067938	0.128672	-0.0607	9.53e-07	3.92e-06	0.49856	0.205898	0.66782	0.00021	0.000982	1	1	1
A_55_P2917676	2810002D19Rik	1	-0.72684	-0.4308	-0.065723	0.230347	-0.296	1.69e-09	7.72e-06	0.38657	0.005242	0.01007	5.96e-06	0.00137	1	1	1
A_55_P2050799	Nup35	1	-0.7276	-0.5367	0.022321	0.21319	-0.191	1.88e-07	1.62e-05	0.82191	0.040523	0.18219	8.1e-05	0.00215	1	1	1
A_55_P2260648	6330418K02Rik	1	-0.78571	-0.3942	-0.087649	0.303868	-0.392	7.8e-08	0.000703	0.39139	0.006101	0.01134	4.66e-05	0.0213	1	1	1
A_55_P2161342	Pkib	1	-0.6324	-0.4751	0.026748	0.184059	-0.157	1.3e-06	6.16e-05	0.7841	0.069364	0.26106	0.000251	0.00498	1	1	1
A_55_P2034097	Elavl1	1	-0.61049	-0.4823	0.039715	0.167911	-0.128	5.05e-07	1.5e-05	0.65442	0.068016	0.31152	0.000151	0.00205	1	1	1
A_52_P88793	Zfp933	1	-0.69431	-0.4638	-0.079556	0.150977	-0.231	3.23e-07	8.49e-05	0.41963	0.132765	0.106	0.000111	0.0061	1	1	1
A_66_P138250	Gm34534	1	-1.09888	-0.6894	-0.028951	0.38055	-0.41	1.52e-05	0.00225	0.88602	0.069688	0.16098	0.0012	0.0433	1	1	1
A_55_P2729383	Sfpq	1	-1.42386	-0.9425	-0.133148	0.348161	-0.481	2.4e-08	1.32e-05	0.44016	0.051796	0.05683	2.22e-05	0.00188	1	1	1
A_55_P2113920	NAP115053-1	1	-0.72149	-0.5385	-0.041082	0.141872	-0.183	6.21e-07	3.69e-05	0.6989	0.189598	0.23012	0.000165	0.00358	1	1	1
A_52_P387458	Slirp	1	-0.72812	-0.3974	-0.12707	0.203616	-0.331	1.03e-06	0.00145	0.2576	0.07591	0.04375	0.000219	0.0331	1	1	1
A_52_P354520	Edem1	1	-0.6352	-0.1472	-0.14108	0.346893	-0.488	0.000142	0.299	0.31949	0.020115	0.02071	0.00549	0.607	1	1	1
A_51_P359636	Lgals3bp	1	-0.69723	-0.0538	-0.310137	0.333249	-0.643	0.00234	0.793	0.14054	0.114622	0.03527	0.0351	0.925	1	1	1
A_51_P427171	Lacc1	1	-0.68821	-0.4713	-0.184132	0.032756	-0.217	0.00146	0.0209	0.34164	0.864323	0.42689	0.0253	0.159	1	1	1
A_55_P2006754	Mfsd12	1	-1.04417	-0.7115	-0.105331	0.227388	-0.333	0.00105	0.0175	0.70751	0.420672	0.405	0.0204	0.143	1	1	1
A_51_P203182	Apobr	1	-0.78987	-0.6241	-0.039123	0.126667	-0.166	9.17e-05	0.00106	0.81568	0.453069	0.48702	0.00402	0.0275	1	1	1
A_65_P18532	Ccnd2	1	-0.66173	-0.3057	-0.102822	0.25319	-0.356	0.000591	0.0778	0.54031	0.13977	0.14194	0.0139	0.31	1	1	1
A_55_P2917114	Ccnd2	1	-0.86291	-0.3728	-0.200196	0.289949	-0.49	8.16e-05	0.0495	0.27637	0.120154	0.06622	0.00369	0.247	1	1	1
A_52_P53906	Ccnd2	1	-0.80097	-0.3216	-0.200099	0.279251	-0.479	0.000188	0.0864	0.27615	0.133343	0.07171	0.00663	0.327	1	1	1
A_55_P2914546	Alcam	1	-0.95362	-0.1147	-0.315144	0.523796	-0.839	0.000477	0.628	0.19007	0.034927	0.0184	0.012	0.844	1	1	1
A_55_P2785472	Ormdl2	1	-0.80006	-0.4169	-0.223208	0.159912	-0.383	1.36e-06	0.00252	0.08182	0.204933	0.03752	0.000255	0.0461	1	1	1
A_55_P2509970	A730017L22Rik	1	-0.72251	-0.4723	-0.064716	0.185529	-0.25	0.000121	0.00599	0.68117	0.245254	0.26711	0.00492	0.0788	1	1	1
A_51_P429682	Ebp	1	-0.65405	-0.38	-0.174623	0.099444	-0.274	2e-05	0.00483	0.16416	0.421287	0.12445	0.00145	0.0687	1	1	1
A_66_P106556	Gm4951	1	-0.62847	-0.094	-0.523109	0.011328	-0.534	0.00126	0.586	0.00554	0.947552	0.03698	0.0231	0.82	1	1	1
A_55_P2011031	Cdk5rap1	1	-0.83572	-0.0205	-0.648502	0.16675	-0.815	0.00121	0.928	0.00868	0.467014	0.01784	0.0223	0.979	1	1	1
A_66_P130871	Hs3st6	1	-0.92487	-0.2446	-0.562283	0.118026	-0.68	4.92e-05	0.198	0.00582	0.528488	0.01592	0.00265	0.496	1	1	1
A_55_P2043062	Hs3st6	1	-1.19865	-0.4798	-0.694524	0.024355	-0.719	8.5e-05	0.068	0.01092	0.92328	0.05419	0.00378	0.291	1	1	1
A_51_P346938	Lrg1	1	-1.14688	-0.3313	-0.617312	0.198303	-0.816	0.00326	0.351	0.08971	0.574402	0.11143	0.0437	0.655	1	1	1
A_66_P124339	Hspe1	1	-0.70489	-0.5429	-0.298413	-0.136378	-0.162	0.000554	0.00515	0.10203	0.443925	0.51928	0.0133	0.0717	1	1	1
A_51_P328432	ENSMUST00000051437	1	-0.64219	-0.5061	-0.268391	-0.132342	-0.136	0.00087	0.00611	0.12226	0.436609	0.57049	0.018	0.0798	1	1	1
A_55_P2722732	ENSMUST00000172726	1	-0.69117	-0.6074	-0.262149	-0.178344	-0.0838	0.00107	0.00321	0.16779	0.342448	0.75021	0.0206	0.0532	1	1	1
A_66_P124952	Hspe1	1	-0.61803	-0.5045	-0.264109	-0.150558	-0.114	0.00058	0.00345	0.10051	0.339128	0.60752	0.0137	0.0557	1	1	1
A_52_P522640	Alx4	1	-0.64441	-0.3026	-0.489373	-0.147537	-0.342	0.0015	0.103	0.01166	0.416092	0.1882	0.0257	0.356	1	1	1
A_66_P117235	6330416G13Rik	1	-0.52087	-0.65	-0.156504	-0.285617	0.129	0.00765	0.00136	0.38762	0.121906	0.61228	0.0749	0.0318	1	1	1
A_51_P106059	Traf4	1	-0.8722	-0.9803	-0.126342	-0.234443	0.108	0.000789	0.000243	0.57931	0.307691	0.73675	0.0169	0.0109	1	1	1
A_51_P155935	6330416G13Rik	1	-0.35938	-0.6828	-0.13428	-0.457744	0.323	0.0807	0.00212	0.50125	0.029251	0.25657	0.322	0.0419	1	1	1
A_51_P208121	Klhl25	1	-0.31309	-0.7138	0.162976	-0.237728	0.401	0.0345	3.7e-05	0.25341	0.101141	0.05358	0.196	0.00358	1	1	1
A_66_P130681	Vac14	1	-0.67583	-0.5209	-0.139493	0.015415	-0.155	0.000223	0.0026	0.37355	0.920959	0.4832	0.00741	0.0471	1	1	1
A_55_P2074636	Adap1	1	-1.45644	-0.878	-0.408561	0.169931	-0.578	1.72e-05	0.00334	0.14025	0.531158	0.13979	0.00132	0.0545	1	1	1
A_66_P109395	Rpia	1	-0.81105	-0.6235	-0.174586	0.012916	-0.188	0.000123	0.0017	0.32848	0.941737	0.45596	0.00496	0.0364	1	1	1
A_51_P146701	Nsdhl	1	-1.46408	-0.9825	-0.211206	0.270334	-0.482	1.2e-05	0.00107	0.42752	0.312024	0.20591	0.00105	0.0276	1	1	1
A_52_P590756	Slc25a35	1	-1.92554	-1.5898	-0.179806	0.155956	-0.336	2.28e-06	3.09e-05	0.56165	0.614337	0.44475	0.000345	0.0032	1	1	1
A_55_P2736954	Slc25a35	1	-1.40312	-1.3398	-0.141782	-0.078468	-0.0633	0.000106	0.000178	0.63926	0.794963	0.88207	0.00447	0.00899	1	1	1
A_66_P104561	Sufu	1	-0.66179	-0.4275	-0.163754	0.070591	-0.234	0.000586	0.0167	0.33226	0.673284	0.32665	0.0138	0.14	1	1	1
A_52_P244126	Rcbtb2	1	-0.58844	-0.3944	-0.059372	0.134712	-0.194	0.00052	0.0125	0.68636	0.36324	0.35448	0.0128	0.119	1	1	1
A_55_P2740604	Gga2	1	-0.77541	-0.6303	-0.18077	-0.035683	-0.145	3.45e-05	0.000366	0.24127	0.814324	0.50148	0.0021	0.0142	1	1	1
A_51_P165098	Gga2	1	-0.85647	-0.652	-0.129121	0.075392	-0.205	3.14e-05	0.000654	0.44108	0.651392	0.38906	0.00197	0.0205	1	1	1
A_66_P114488	Etaa1os	1	-0.5881	-0.494	-0.070521	0.023611	-0.0941	8.29e-06	7.65e-05	0.49702	0.819282	0.52125	0.000806	0.00572	1	1	1
A_55_P2166990	Ppcs	1	-0.63706	-0.5365	-0.198512	-0.097913	-0.101	0.00379	0.0124	0.32463	0.624179	0.72153	0.0479	0.119	1	1	1
A_52_P537941	Asb13	1	-0.64461	-0.4015	-0.240129	0.002966	-0.243	0.000493	0.0186	0.14298	0.985203	0.28867	0.0123	0.148	1	1	1
A_51_P440238	Ggt6	1	-0.84495	-0.7934	-0.155924	-0.104329	-0.0516	0.0034	0.00545	0.55125	0.689442	0.88869	0.0447	0.0742	1	1	1
A_55_P2716851	Acss2	1	-1.69902	-1.556	-0.13553	0.00753	-0.143	0.00215	0.00431	0.7844	0.987863	0.83813	0.0331	0.0637	1	1	1
A_55_P2935081	Acss2	1	-1.35091	-1.2042	-0.132491	0.01426	-0.147	0.000999	0.0027	0.71383	0.968467	0.77381	0.0197	0.048	1	1	1
A_52_P210123	Nabp1	1	-1.44138	-0.6466	-0.510297	0.28448	-0.795	0.000159	0.0538	0.12222	0.379975	0.09052	0.00594	0.259	1	1	1
A_66_P128434	Kit	1	-0.76974	-0.764	0.032379	0.038118	-0.00574	0.00346	0.00366	0.89178	0.872754	0.98639	0.0453	0.0579	1	1	1
A_66_P128563	Pdzk1ip1	1	-1.28765	-0.9266	-0.358878	0.002204	-0.361	0.00336	0.0273	0.36988	0.995565	0.52161	0.0444	0.183	1	1	1
A_55_P2011678	Pdzk1ip1	1	-2.19845	-1.8189	-0.40254	-0.022997	-0.38	0.000992	0.00477	0.49486	0.968727	0.64807	0.0197	0.0684	1	1	1
A_65_P20641	Fads2	1	-0.76648	-0.523	-0.175223	0.068222	-0.243	0.00348	0.0361	0.46261	0.77373	0.47042	0.0454	0.211	1	1	1
A_55_P2086423	Recql4	1	-2.20362	-1.7637	-0.400052	0.039875	-0.44	1.19e-05	0.00018	0.31975	0.920107	0.43708	0.00104	0.00901	1	1	1
A_55_P2156016	Recql4	1	-2.13928	-1.6396	-0.341478	0.158193	-0.5	1.29e-05	0.000306	0.3832	0.684193	0.36721	0.0011	0.0127	1	1	1
A_51_P260178	Recql4	1	-1.75452	-1.4648	-0.332946	-0.043263	-0.29	5.12e-05	0.000387	0.35279	0.902959	0.56517	0.00272	0.0147	1	1	1
A_55_P2728648	Recql4	1	-1.68477	-1.2305	-0.395601	0.058631	-0.454	0.000104	0.0023	0.28029	0.871204	0.37856	0.00438	0.0438	1	1	1
A_51_P355943	Mvd	1	-1.74858	-1.5499	-0.256334	-0.057696	-0.199	1.55e-05	7.03e-05	0.42899	0.857749	0.66315	0.00122	0.00549	1	1	1
A_55_P2022337	Dhcr7	1	-1.33587	-1.2862	-0.202301	-0.152655	-0.0496	0.000215	0.000322	0.51072	0.618928	0.9087	0.00724	0.0132	1	1	1
A_52_P405090	Polr3g	1	-0.60507	-0.6311	-0.021811	-0.047802	0.026	0.00106	0.000712	0.89328	0.768919	0.90999	0.0205	0.0214	1	1	1
A_51_P386880	Stip1	1	-0.79422	-0.7039	-0.071461	0.018816	-0.0903	5.05e-06	2.54e-05	0.59656	0.888821	0.63609	0.000575	0.00286	1	1	1
A_55_P2786052	Ahsa1	1	-0.6395	-0.5176	-0.111741	0.010175	-0.122	7.15e-06	0.000104	0.32006	0.927038	0.44093	0.000728	0.00678	1	1	1
A_52_P444457	Dnlz	1	-0.60684	-0.5824	-0.04668	-0.022218	-0.0245	1.78e-06	3.24e-06	0.62639	0.81639	0.85652	0.000287	0.000899	1	1	1
A_51_P155501	Alg3	1	-0.63342	-0.6424	-0.0172	-0.026136	0.00894	8.44e-05	7.16e-05	0.89755	0.844922	0.96227	0.00377	0.00551	1	1	1
A_52_P131836	Bysl	1	-0.77535	-0.8821	0.063471	-0.043263	0.107	1.42e-05	2.36e-06	0.65498	0.7604	0.59553	0.00115	0.000719	1	1	1
A_55_P2740114	Fkbp4	1	-0.83265	-0.6809	-0.104701	0.047035	-0.152	8.98e-07	1.56e-05	0.40724	0.707916	0.39591	0.000203	0.00208	1	1	1
A_51_P185175	Fkbp4	1	-0.78788	-0.6827	-0.134856	-0.029637	-0.105	0.000176	0.000768	0.4497	0.867239	0.67526	0.00634	0.0225	1	1	1
A_55_P2090880	Stk40	1	-0.62307	-0.4305	-0.139065	0.053503	-0.193	0.000159	0.00477	0.32202	0.700475	0.33199	0.00594	0.0684	1	1	1
A_52_P455089	Eif3c	1	-0.6433	-0.4825	-0.053427	0.107421	-0.161	2.94e-06	0.000121	0.61167	0.311635	0.28471	0.000419	0.00738	1	1	1
A_52_P466928	Synj2bp	1	-0.61751	-0.4404	-0.106809	0.070283	-0.177	5.04e-05	0.00168	0.39562	0.574395	0.32077	0.00269	0.0363	1	1	1
A_55_P2232754	Smarcal1	1	-0.60539	-0.4773	-0.089836	0.038236	-0.128	1.44e-06	3.73e-05	0.34448	0.684924	0.34068	0.000261	0.0036	1	1	1
A_52_P563450	Brix1	1	-0.65011	-0.6487	0.060002	0.061442	-0.00144	6.19e-05	6.36e-05	0.65395	0.646244	0.99391	0.00311	0.00508	1	1	1
A_55_P2490434	Apex2	1	-0.67424	-0.6189	0.031189	0.086542	-0.0554	1.29e-05	3.87e-05	0.79891	0.481811	0.7493	0.0011	0.00371	1	1	1
A_55_P2106489	Ankrd52	1	-0.63622	-0.4924	-0.038033	0.105749	-0.144	0.000568	0.00506	0.81235	0.511028	0.52731	0.0135	0.0709	1	1	1
A_51_P376149	N6amt2	1	-0.75269	-0.6913	0.036631	0.098001	-0.0614	0.000186	0.000454	0.8296	0.566022	0.79879	0.00658	0.0162	1	1	1
A_55_P2153292	Tubb4b	1	-0.65555	-0.4486	-0.094009	0.112909	-0.207	0.00316	0.0336	0.6397	0.574382	0.46784	0.0428	0.204	1	1	1
A_55_P1959703	Zfp646	1	-0.70158	-0.4574	-0.157311	0.08688	-0.244	0.000522	0.0148	0.3732	0.620656	0.32924	0.0128	0.131	1	1	1
A_66_P111694	Tubb4b	1	-0.68438	-0.4594	-0.111739	0.113207	-0.225	0.00117	0.0204	0.54964	0.544451	0.39636	0.0219	0.156	1	1	1
A_51_P306047	Sec13	1	-0.55054	-0.6521	0.072025	-0.029516	0.102	0.000257	3.63e-05	0.57568	0.818047	0.57686	0.00818	0.00355	1	1	1
A_51_P189208	4933417G07Rik	1	-0.53573	-0.6318	-0.054384	-0.150459	0.0961	0.000485	8.06e-05	0.6825	0.263712	0.60975	0.0122	0.0059	1	1	1
A_66_P138143	Thyn1	1	-0.77239	-0.7457	-0.027122	-0.000401	-0.0267	4.85e-05	7.4e-05	0.86157	0.997942	0.90329	0.00262	0.00562	1	1	1
A_55_P2911465	Slc26a6	1	-0.4928	-0.657	0.013714	-0.150533	0.164	0.00148	7.72e-05	0.92056	0.280047	0.40209	0.0256	0.00572	1	1	1
A_51_P475228	Armc6	1	-0.78397	-0.8757	0.083665	-0.008027	0.0917	1.01e-05	2.12e-06	0.55073	0.954164	0.64326	0.000926	0.000662	1	1	1
A_55_P2803234	Mtap	1	-0.65614	-0.7818	0.103264	-0.0224	0.126	1.37e-05	1.14e-06	0.39189	0.85149	0.46031	0.00114	0.000454	1	1	1
A_55_P2912968	Tuba3a	1	-0.70464	-0.8842	0.19041	0.010829	0.18	0.000797	7.07e-05	0.30572	0.952985	0.49169	0.017	0.0055	1	1	1
A_52_P267651	Arntl	1	-0.14146	-0.693	0.199221	-0.352329	0.552	0.413	0.00048	0.25246	0.049478	0.0312	0.743	0.0168	1	1	1
A_52_P338479	AK039015	1	-0.66381	-0.4717	-0.093602	0.09851	-0.192	0.0015	0.0173	0.61488	0.596576	0.46671	0.0257	0.143	1	1	1
A_51_P305843	Chordc1	1	-0.66124	-0.5083	-0.103664	0.049322	-0.153	0.00077	0.00666	0.54773	0.774151	0.53058	0.0166	0.0842	1	1	1
A_52_P481319	ENSMUST00000187358	1	-0.8642	-0.8758	-0.001703	-0.01327	0.0116	2.81e-05	2.37e-05	0.99184	0.936488	0.96082	0.00182	0.00275	1	1	1
A_52_P671812	ENSMUST00000190879	1	-0.93552	-0.7862	-0.114929	0.034379	-0.149	6.93e-05	0.000467	0.55511	0.859379	0.58752	0.00329	0.0165	1	1	1
A_55_P2003513	Hsph1	1	-1.52871	-1.3169	-0.086614	0.12519	-0.212	2.22e-05	0.000134	0.76475	0.665704	0.60558	0.00156	0.00773	1	1	1
A_55_P2176963	Hsph1	1	-1.52128	-1.3196	-0.121438	0.080228	-0.202	1.59e-05	9.26e-05	0.66567	0.775027	0.61217	0.00125	0.00635	1	1	1
A_52_P637199	Chordc1	1	-0.73835	-0.5988	-0.068962	0.070632	-0.14	0.000243	0.00182	0.68736	0.68023	0.56535	0.00787	0.038	1	1	1
A_55_P2931347	Hsph1	1	-0.68275	-0.4789	-0.0822	0.121698	-0.204	0.000719	0.0116	0.64137	0.491716	0.41632	0.0159	0.115	1	1	1
A_51_P129803	Cacybp	1	-0.71591	-0.5603	-0.220788	-0.065138	-0.156	2.77e-06	7.02e-05	0.06781	0.576787	0.34884	0.000401	0.00549	1	1	1
A_55_P2727454	2310058D17Rik	1	-0.66179	-0.6359	-0.119371	-0.093526	-0.0258	0.000391	0.000582	0.4597	0.561465	0.90933	0.0106	0.0191	1	1	1
A_55_P2009762	Mapkapk3	1	-0.67647	-0.8091	-0.076285	-0.208957	0.133	0.00855	0.00226	0.74797	0.382401	0.69291	0.0805	0.0434	1	1	1
A_51_P328622	Tlcd2	1	-1.26948	-1.2783	-0.095413	-0.104233	0.00882	0.00342	0.00324	0.80771	0.790359	0.9873	0.0449	0.0534	1	1	1
A_55_P2723524	Tlcd2	1	-1.63222	-1.7739	0.04758	-0.094107	0.142	0.000633	0.000272	0.90881	0.820863	0.80952	0.0145	0.0117	1	1	1
A_51_P386058	Ppp2r5b	1	-1.18078	-1.1227	-0.093153	-0.035079	-0.0581	0.000993	0.00156	0.76772	0.911363	0.89632	0.0197	0.0348	1	1	1
A_52_P268764	Fn3k	1	-0.57595	-0.6274	-0.057423	-0.10889	0.0515	0.00119	0.000527	0.71444	0.489498	0.81646	0.0221	0.0179	1	1	1
A_55_P2792294	Cyp51	1	-1.41878	-1.3596	-0.257068	-0.197892	-0.0592	0.000381	0.000584	0.45662	0.565602	0.90296	0.0104	0.0191	1	1	1
A_51_P485791	Cyp51	1	-1.06668	-1.0113	-0.206954	-0.151554	-0.0554	0.00299	0.00451	0.52453	0.640483	0.90369	0.0414	0.0658	1	1	1
A_52_P296864	3110045C21Rik	1	-0.87662	-0.8599	-0.084838	-0.068091	-0.0167	0.000413	0.000502	0.69189	0.750285	0.95581	0.011	0.0173	1	1	1
A_55_P2173737	Hspa4l	1	-1.13487	-0.7848	-0.382928	-0.032859	-0.35	0.00035	0.00797	0.16875	0.903939	0.36766	0.00987	0.0937	1	1	1
A_55_P2737194	Camkk2	1	-0.73846	-0.5107	-0.264407	-0.036699	-0.228	0.000976	0.0154	0.18765	0.852052	0.41656	0.0194	0.133	1	1	1
A_55_P1989991	Fam149b	1	-0.75197	-0.6822	-0.117228	-0.04748	-0.0697	0.00016	0.00045	0.48701	0.777313	0.76894	0.00596	0.0162	1	1	1
A_51_P234864	Sfxn5	1	-1.01513	-1.1085	0.093724	0.000325	0.0934	0.00149	0.000662	0.74115	0.999085	0.81583	0.0256	0.0206	1	1	1
A_51_P155361	Hmbs	1	-0.6397	-0.6391	-0.052313	-0.051713	-0.0006	0.000376	0.00038	0.73527	0.73818	0.99781	0.0103	0.0146	1	1	1
A_55_P1992487	ENSMUST00000193396	1	-0.62378	-0.6499	-0.089688	-0.115841	0.0262	0.00237	0.00168	0.6268	0.530735	0.91993	0.0354	0.0362	1	1	1
A_55_P1958867	Higd1a	1	-0.81168	-0.8926	0.036826	-0.044136	0.081	0.000823	0.00032	0.86231	0.835368	0.78756	0.0174	0.0131	1	1	1
A_52_P11833	Opa3	1	-0.74763	-0.6871	-0.062362	-0.001803	-0.0606	6.15e-05	0.000163	0.68507	0.990624	0.78043	0.00309	0.00854	1	1	1
A_51_P394946	Dusp19	1	-0.62721	-0.5248	-0.014068	0.088389	-0.102	0.000691	0.00327	0.9304	0.584398	0.65356	0.0154	0.0539	1	1	1
A_55_P1988970	Mkks	1	-0.94102	-0.8215	-0.12214	-0.002643	-0.119	0.000252	0.000976	0.57806	0.990361	0.69986	0.00809	0.0261	1	1	1
A_52_P274496	Tspan18	1	-1.33617	-1.259	-0.102252	-0.025067	-0.0772	0.000276	0.000509	0.74446	0.936238	0.86176	0.00853	0.0175	1	1	1
A_55_P2001583	Tspan18	1	-1.06701	-0.9051	-0.157048	0.004888	-0.162	0.00043	0.00198	0.54924	0.985067	0.66175	0.0113	0.0402	1	1	1
A_30_P01024482	chr14:43929100-43945100_F	1	-0.5297	-0.6903	0.137429	-0.02315	0.161	0.00879	0.00111	0.46391	0.901224	0.54431	0.0818	0.0282	1	1	1
A_51_P397367	Slc16a1	1	-1.2645	-1.3551	0.104675	0.014057	0.0906	0.00013	5.77e-05	0.70571	0.959489	0.81701	0.0051	0.00477	1	1	1
A_30_P01025340	chr4:123361002-123364781_R	1	-0.53522	-0.6406	0.118304	0.012926	0.105	0.00589	0.00141	0.50772	0.942019	0.6756	0.063	0.0326	1	1	1
A_51_P232207	Hoxb6	1	-0.95491	-0.7343	0.002952	0.223585	-0.221	0.000496	0.00481	0.99007	0.350453	0.51256	0.0123	0.0687	1	1	1
A_55_P2040090	Fn3k	1	-0.68844	-0.637	-0.109992	-0.058503	-0.0515	0.00225	0.00417	0.5869	0.77205	0.85685	0.0342	0.0626	1	1	1
A_55_P2505350	Utp14b	1	-0.55348	-0.7103	0.061557	-0.095296	0.157	0.00125	9.66e-05	0.68511	0.53125	0.46689	0.0229	0.00653	1	1	1
A_55_P2493378	Atg9b	1	-0.45992	-0.6706	0.092084	-0.118643	0.211	0.0263	0.00215	0.63825	0.545357	0.44864	0.166	0.0422	1	1	1
A_55_P2042096	Prune2	1	-0.53814	-0.9169	0.431739	0.053018	0.379	0.0526	0.00206	0.11449	0.841949	0.31916	0.251	0.0411	1	1	1
A_55_P2715091	Dixdc1	1	-1.31645	-1.3916	-0.167514	-0.242698	0.0752	0.00116	0.000687	0.63989	0.499053	0.8817	0.0217	0.0211	1	1	1
A_66_P131142	Gm13610	1	-1.08938	-1.1305	-0.155162	-0.196247	0.0411	0.00166	0.0012	0.61537	0.52585	0.92485	0.0276	0.0294	1	1	1
A_51_P502152	Slc19a1	1	-0.87631	-0.8168	-0.147359	-0.087867	-0.0595	0.00102	0.00189	0.53144	0.708228	0.85763	0.0199	0.0391	1	1	1
A_30_P01024233	chr5:36969767-37087176_R	1	-1.11502	-0.9727	-0.136593	0.005686	-0.142	0.0015	0.00453	0.66177	0.98544	0.74704	0.0257	0.0661	1	1	1
A_55_P2041723	Mid1ip1	1	-1.98225	-1.8505	-0.251116	-0.119403	-0.132	4.33e-05	9.84e-05	0.52724	0.762891	0.81389	0.00242	0.00662	1	1	1
A_51_P396818	2810428I15Rik	1	-0.93772	-0.9105	-0.054288	-0.027061	-0.0272	0.000335	0.000453	0.80861	0.903847	0.9315	0.00961	0.0162	1	1	1
A_66_P118819	Atg9b	1	-1.34623	-1.5084	0.024598	-0.137527	0.162	0.000205	5.57e-05	0.93616	0.655024	0.70937	0.00702	0.0047	1	1	1
A_55_P2211937	E130101M22	1	-2.19741	-2.1807	-0.544428	-0.527666	-0.0168	0.000388	0.00042	0.31223	0.327027	0.98224	0.0106	0.0155	1	1	1
A_51_P261443	Mlx	1	-1.01697	-1.0464	-0.158007	-0.187409	0.0294	0.000158	0.000115	0.48787	0.411669	0.92688	0.00592	0.00714	1	1	1
A_65_P02173	Ldlr	1	-1.55303	-1.3891	-0.144536	0.019431	-0.164	1.31e-06	6.51e-06	0.54818	0.935395	0.62952	0.000251	0.00127	1	1	1
A_55_P2728763	Ldlr	1	-1.22722	-1.2168	-0.081426	-0.071031	-0.0104	6.12e-05	6.78e-05	0.74676	0.778119	0.97672	0.00309	0.00533	1	1	1
A_51_P272553	Bhlhe40	1	-1.45228	-1.7897	0.079271	-0.258184	0.337	0.00104	0.000121	0.83876	0.509413	0.54173	0.0202	0.00738	1	1	1
A_55_P2508663	2310069G16Rik	1	-0.90939	-1.0911	0.17639	-0.00534	0.182	0.00852	0.00219	0.58118	0.98663	0.68728	0.0803	0.0426	1	1	1
A_55_P2049095	Atat1	1	-0.65415	-0.6092	0.028131	0.073068	-0.0449	0.00379	0.00638	0.89067	0.7214	0.87662	0.0479	0.082	1	1	1
A_66_P124422	Slc25a48	1	-0.56174	-0.8951	0.046477	-0.286858	0.333	0.0446	0.00259	0.86175	0.288541	0.3812	0.228	0.0471	1	1	1
A_51_P296487	Lss	1	-1.59201	-1.3962	-0.276454	-0.080596	-0.196	0.00191	0.00535	0.54726	0.860189	0.76231	0.0306	0.0735	1	1	1
A_55_P2807240	Lss	1	-1.63209	-1.488	-0.288342	-0.144297	-0.144	0.00274	0.00553	0.55762	0.768516	0.83534	0.0389	0.0748	1	1	1
A_66_P102107	LOC102636309	1	-1.33669	-1.3904	-0.123631	-0.177332	0.0537	0.00307	0.00223	0.76151	0.663676	0.92566	0.042	0.0431	1	1	1
A_66_P132970	BC049987	1	-2.12409	-1.8315	-0.440511	-0.147944	-0.293	0.00118	0.00403	0.44867	0.797995	0.72061	0.022	0.0614	1	1	1
A_55_P1966804	Fdps	1	-1.75409	-1.5989	-0.252085	-0.096885	-0.155	0.000234	0.000605	0.53546	0.811056	0.78659	0.00767	0.0197	1	1	1
A_55_P2168267	NAP002856-002	1	-1.65129	-1.5933	-0.228561	-0.170612	-0.0579	0.000626	0.00088	0.58732	0.684939	0.92224	0.0144	0.0244	1	1	1
A_55_P2026761	ENSMUST00000177157	1	-1.62075	-1.503	-0.247987	-0.130193	-0.118	0.000286	0.000614	0.51745	0.733097	0.82717	0.00865	0.0198	1	1	1
A_52_P226489	CJ042244	1	-1.63227	-1.5365	-0.267284	-0.171493	-0.0958	0.000898	0.00155	0.53681	0.691137	0.87511	0.0184	0.0346	1	1	1
A_55_P2069350	Psph	1	-1.37752	-1.317	-0.157846	-0.097287	-0.0606	7.33e-05	0.000124	0.58362	0.734953	0.88142	0.00343	0.00744	1	1	1
A_55_P2119957	Mlxipl	1	-1.95148	-1.7168	-0.397219	-0.162534	-0.235	0.000787	0.00244	0.43743	0.749288	0.74422	0.0169	0.0455	1	1	1
A_51_P143142	Mrpl12	1	-0.70165	-0.7085	-0.081205	-0.088086	0.00688	0.00245	0.00226	0.69637	0.672177	0.98131	0.0362	0.0434	1	1	1
A_55_P2148288	Tmem79	1	-2.01005	-2.2357	-0.234374	-0.460007	0.226	0.00409	0.00173	0.71248	0.47144	0.80175	0.0501	0.0368	1	1	1
A_51_P114693	Parm1	1	-1.5017	-1.374	-0.335577	-0.207921	-0.128	0.00253	0.00503	0.45509	0.642197	0.83982	0.0371	0.0706	1	1	1
A_55_P1988795	Acss2	1	-1.98442	-1.9894	-0.182623	-0.18759	0.00497	0.00073	0.000713	0.72196	0.714746	0.99453	0.016	0.0214	1	1	1
A_66_P108725	Acss2	1	-2.10642	-2.0147	-0.343754	-0.252035	-0.0917	0.00194	0.0028	0.57207	0.678176	0.91481	0.0308	0.0492	1	1	1
A_51_P221632	1700037H04Rik	1	-1.37177	-1.1475	-0.279996	-0.055748	-0.224	0.00377	0.0128	0.51573	0.896559	0.71191	0.0476	0.121	1	1	1
A_55_P1970810	Agpat2	1	-1.85052	-1.6256	-0.347642	-0.122733	-0.225	0.00405	0.01	0.55324	0.833617	0.78554	0.05	0.106	1	1	1
A_55_P2025954	Acly	1	-2.26999	-2.817	-0.119426	-0.666409	0.547	0.000231	1.77e-05	0.81966	0.211243	0.46282	0.00761	0.00227	1	1	1
A_55_P2082914	Acly	1	-2.43382	-2.7221	-0.148907	-0.437192	0.288	0.00011	2.84e-05	0.77687	0.40862	0.69827	0.00454	0.00302	1	1	1
A_51_P514405	Slc2a5	1	-2.5965	-3.0184	-0.112156	-0.534013	0.422	0.00304	0.000823	0.88704	0.50095	0.70597	0.0418	0.0234	1	1	1
A_55_P2096043	Acot11	1	-0.93741	-2.1626	0.67749	-0.547711	1.23	0.157	0.00268	0.30127	0.401342	0.18955	0.465	0.0479	1	1	1
A_66_P116070	BY593506	1	-1.30677	-1.1161	-0.156784	0.03392	-0.191	0.00213	0.00706	0.68073	0.928934	0.72328	0.033	0.0871	1	1	1
A_51_P264527	Fam69b	1	-1.70023	-1.5214	-0.164869	0.013929	-0.179	0.000222	0.000691	0.67366	0.971561	0.74653	0.00741	0.0212	1	1	1
A_52_P238175	Odf3l1	1	-1.19003	-0.8615	-0.247167	0.081365	-0.329	0.000424	0.00662	0.39928	0.779858	0.42779	0.0112	0.084	1	1	1
A_51_P207153	1110008P14Rik	1	-0.88323	-0.8966	-0.119902	-0.13326	0.0134	0.00135	0.00118	0.62392	0.586049	0.9691	0.0243	0.0292	1	1	1
A_55_P2111855	Gale	1	-1.51202	-1.3267	-0.183146	0.002126	-0.185	1.01e-05	5.41e-05	0.49902	0.993705	0.62781	0.000931	0.00466	1	1	1
A_66_P129538	Gale	1	-1.50664	-1.2323	-0.194599	0.079704	-0.274	7.31e-05	0.000638	0.53698	0.799655	0.5383	0.00342	0.0202	1	1	1
A_55_P2051778	Sult2b1	1	-0.9602	-1.0054	0.07156	0.026372	0.0452	0.00256	0.00174	0.8024	0.926477	0.91098	0.0373	0.0369	1	1	1
A_51_P401921	Srebf1	1	-1.70278	-1.3507	-0.38572	-0.033648	-0.352	7.18e-05	0.000842	0.28245	0.924307	0.4845	0.00338	0.0236	1	1	1
A_55_P2087066	Slc25a10	1	-1.70303	-1.4499	-0.308945	-0.055795	-0.253	0.000244	0.00119	0.43706	0.887633	0.651	0.00791	0.0294	1	1	1
A_55_P1975185	Sqle	1	-2.4646	-2.191	-0.192776	0.080873	-0.274	2.94e-06	1.49e-05	0.63247	0.840643	0.6312	0.000419	0.00205	1	1	1
A_66_P137676	Hephl1	1	-3.02391	-2.5436	-0.42109	0.0592	-0.48	1.32e-05	0.000112	0.44674	0.91426	0.53851	0.00111	0.00707	1	1	1
A_51_P336827	Cyb5b	1	-1.53657	-1.185	-0.164242	0.187346	-0.352	3.17e-05	0.000581	0.58397	0.532636	0.40922	0.00199	0.0191	1	1	1
A_51_P353252	Mal2	1	-1.66325	-1.4303	-0.181788	0.051185	-0.233	0.000275	0.00121	0.64188	0.89558	0.67329	0.00851	0.0295	1	1	1
A_52_P492989	Ncan	1	-2.76591	-2.2288	-0.270608	0.266498	-0.537	0.000157	0.00136	0.66094	0.66575	0.53903	0.0059	0.0317	1	1	1
A_66_P104901	Msmo1	1	-1.2364	-0.922	-0.177689	0.136677	-0.314	4.15e-05	0.000983	0.47235	0.579492	0.3702	0.00236	0.0262	1	1	1
A_51_P209372	Msmo1	1	-1.12627	-0.9364	-0.072062	0.117761	-0.19	6.24e-05	0.000476	0.75583	0.612005	0.56352	0.00312	0.0167	1	1	1
A_52_P398432	Nudt5	1	-0.75232	-0.6094	-0.086189	0.056709	-0.143	0.00014	0.00118	0.60419	0.732596	0.54383	0.00543	0.0292	1	1	1
A_55_P2493638	Nudt5	1	-0.97152	-0.7693	-0.096674	0.105548	-0.202	7.56e-06	0.00014	0.56982	0.535227	0.40261	0.000756	0.00783	1	1	1
A_55_P2058861	Mvk	1	-1.1255	-0.9911	-0.061502	0.072929	-0.134	1.92e-05	9.21e-05	0.77041	0.729406	0.65239	0.00142	0.00634	1	1	1
A_51_P169527	Mvk	1	-1.14427	-0.9277	-0.047486	0.169116	-0.217	8.48e-05	0.000784	0.8441	0.485943	0.52761	0.00378	0.0228	1	1	1
A_52_P84096	Pgd	1	-1.58373	-1.5982	-0.126581	-0.141065	0.0145	0.000125	0.000113	0.71449	0.683611	0.97635	0.00499	0.00707	1	1	1
A_55_P1990653	Comt	1	-1.48656	-1.2711	-0.22925	-0.013824	-0.215	0.000161	0.000803	0.49169	0.966746	0.64674	0.00596	0.023	1	1	1
A_52_P212429	Mr1	1	-0.87008	-0.7493	-0.152728	-0.031937	-0.121	0.000656	0.00249	0.49425	0.885756	0.70121	0.0149	0.0459	1	1	1
A_51_P418056	Sc5d	1	-1.73556	-1.2752	-0.329771	0.130591	-0.46	0.000579	0.00741	0.45407	0.765639	0.45982	0.0137	0.09	1	1	1
A_55_P2028961	Idi1	1	-1.68157	-1.3579	-0.2864	0.037302	-0.324	0.000494	0.0033	0.49478	0.928771	0.58459	0.0123	0.0542	1	1	1
A_52_P67637	Sc5d	1	-2.01391	-1.4351	-0.317724	0.261125	-0.579	0.000223	0.00477	0.49472	0.574008	0.38071	0.00741	0.0684	1	1	1
A_52_P450934	Paqr9	1	-2.17729	-1.4577	-0.456393	0.263156	-0.72	0.000308	0.0091	0.38055	0.611035	0.3293	0.00909	0.101	1	1	1
A_52_P23308	5730508B09Rik	1	-0.9538	-0.7569	-0.174147	0.022759	-0.197	0.00177	0.00998	0.52349	0.933246	0.6094	0.0289	0.106	1	1	1
A_55_P1959828	Slc35g1	1	-0.92325	-0.6699	-0.159098	0.094239	-0.253	0.000719	0.00934	0.50607	0.692706	0.45463	0.0159	0.102	1	1	1
A_55_P2105820	Tbc1d31	1	-0.61964	-0.1751	-0.220638	0.223884	-0.445	0.00248	0.345	0.23728	0.230669	0.09745	0.0365	0.649	1	1	1
A_55_P2013203	Oxtr	1	-2.13868	-1.2295	-0.47243	0.436771	-0.909	0.00192	0.0554	0.44534	0.480012	0.30169	0.0307	0.262	1	1	1
A_55_P1953387	Fabp5	1	-1.11333	-0.7223	-0.197827	0.193196	-0.391	0.00394	0.0486	0.57335	0.5823	0.43283	0.049	0.244	1	1	1
A_55_P2122841	NAP114472-1	1	-1.10176	-0.7238	-0.154542	0.223429	-0.378	0.00368	0.0443	0.65339	0.517241	0.43948	0.047	0.234	1	1	1
A_55_P2150976	NAP111439-1	1	-1.08376	-0.6834	-0.173269	0.227112	-0.4	0.00262	0.0439	0.59339	0.485041	0.38555	0.0378	0.232	1	1	1
A_66_P121130	Ebp	1	-0.59844	-0.4121	-0.142129	0.044179	-0.186	0.0019	0.0239	0.41186	0.79728	0.44638	0.0306	0.171	1	1	1
A_66_P124914	Gm39055	1	-1.06499	-0.806	-0.061099	0.197847	-0.259	0.00357	0.0218	0.8534	0.551085	0.58093	0.046	0.162	1	1	1
A_66_P114528	Trim67	1	-0.91796	-0.7438	-0.075752	0.098417	-0.174	0.00277	0.0123	0.78385	0.721718	0.65608	0.0392	0.118	1	1	1
A_30_P01018128	chr19:36699712-36763966_R	1	-0.8989	-0.5907	-0.135115	0.173089	-0.308	0.00146	0.026	0.59063	0.491673	0.38809	0.0253	0.178	1	1	1
A_66_P134966	9630013D21Rik	1	-1.05244	-0.637	-0.143241	0.272224	-0.415	0.000527	0.0226	0.58702	0.306152	0.27037	0.0129	0.165	1	1	1
A_51_P476538	Inafm2	1	-0.62997	-0.589	-0.029349	0.011601	-0.041	0.00218	0.00373	0.8732	0.949684	0.87488	0.0334	0.0587	1	1	1
A_52_P307938	Pik3r1	1	-0.92006	-0.4182	-0.383878	0.117961	-0.502	0.000952	0.0974	0.12632	0.630254	0.15603	0.0191	0.345	1	1	1
A_55_P2178632	Tmem80	1	-0.65061	-0.3661	-0.114772	0.169763	-0.285	0.00119	0.0483	0.5191	0.342952	0.26299	0.0222	0.244	1	1	1
A_51_P434776	Jmjd8	1	-0.63837	-0.4207	-0.114868	0.102821	-0.218	0.00245	0.0346	0.54489	0.587551	0.41873	0.0361	0.206	1	1	1
A_55_P2083168	Necab3	1	-0.79613	-0.4425	-0.158757	0.194898	-0.354	0.00101	0.047	0.4584	0.364192	0.24713	0.0198	0.24	1	1	1
A_51_P219970	Cela1	1	-0.99012	-0.6303	-0.205112	0.154722	-0.36	0.00236	0.0398	0.48462	0.597175	0.38737	0.0353	0.221	1	1	1
A_66_P115072	Prrt4	1	-0.809	-0.8525	-0.08539	-0.128925	0.0435	0.00222	0.00142	0.71861	0.587142	0.89652	0.0338	0.0328	1	1	1
A_55_P1956517	Polr2l	1	-0.7822	-0.4616	-0.274373	0.046239	-0.321	0.000285	0.0187	0.1456	0.801705	0.22569	0.00864	0.149	1	1	1
A_55_P2020248	Usp50	1	-0.72918	-0.5004	-0.20472	0.024086	-0.229	0.000559	0.0113	0.2705	0.895424	0.38137	0.0134	0.113	1	1	1
A_52_P408690	Sft2d2	1	-0.6005	-0.389	-0.117819	0.093632	-0.211	0.00247	0.0376	0.51002	0.599922	0.40454	0.0364	0.216	1	1	1
A_55_P1957909	Mrpl49	1	-0.59529	-0.356	-0.094429	0.144818	-0.239	0.000762	0.0292	0.54261	0.353146	0.27977	0.0165	0.189	1	1	1
A_51_P520718	Ptger3	1	-2.14415	-1.4766	-0.300525	0.366974	-0.667	0.000666	0.0124	0.58501	0.505594	0.39343	0.015	0.119	1	1	1
A_55_P1975481	Ptger3	1	-1.74463	-1.3079	-0.229525	0.207257	-0.437	0.00135	0.0117	0.63461	0.667667	0.52336	0.0243	0.116	1	1	1
A_52_P266686	Ntsr2	1	-1.49442	-1.2339	-0.230487	0.030067	-0.261	0.003	0.0116	0.6125	0.947167	0.68525	0.0415	0.115	1	1	1
A_52_P350554	Kcnb1	1	-1.61007	-1.3688	-0.162718	0.078597	-0.241	0.00241	0.00806	0.73259	0.86878	0.72015	0.0357	0.0944	1	1	1
A_51_P285997	Dhx32	1	-1.12834	-1.0801	-0.061465	-0.013213	-0.0483	0.000905	0.00135	0.83672	0.964648	0.90889	0.0184	0.0316	1	1	1
A_51_P329928	Phlda3	1	-1.40411	-0.9883	-0.135153	0.280629	-0.416	0.00262	0.026	0.74738	0.505286	0.48543	0.0378	0.178	1	1	1
A_55_P2340101	LOC102643247	1	-0.60873	-0.4335	-0.102814	0.072447	-0.175	0.00262	0.0245	0.57288	0.690622	0.49747	0.0378	0.173	1	1	1
A_55_P2001871	Uros	1	-0.58527	-0.3233	-0.152786	0.109156	-0.262	0.00228	0.0699	0.37787	0.52689	0.28703	0.0344	0.294	1	1	1
A_55_P2733252	D830024N08Rik	1	-1.55608	-1.3795	-0.063888	0.112697	-0.177	3.08e-05	0.00013	0.83254	0.709462	0.67986	0.00195	0.00763	1	1	1
A_55_P2076631	Gypc	1	-0.88292	-0.9665	-0.007256	-0.090825	0.0836	8.94e-06	2.51e-06	0.96288	0.56174	0.70516	0.000855	0.000746	1	1	1
A_66_P128146	Mettl16	1	-0.6584	-0.5525	0.0111	0.116981	-0.106	2.83e-07	3.95e-06	0.90399	0.211729	0.41926	0.000103	0.000982	1	1	1
A_51_P222453	Tmem254a	1	-1.01732	-0.803	0.024625	0.238926	-0.214	4.03e-05	0.000558	0.90286	0.24361	0.45542	0.00232	0.0186	1	1	1
A_55_P1967553	Tmem254c	1	-1.1035	-0.8301	0.031228	0.304669	-0.273	5.1e-05	0.00106	0.88869	0.18094	0.39009	0.00271	0.0275	1	1	1
A_51_P284730	Fam217b	1	-1.10755	-1.0052	-0.025792	0.076539	-0.102	1.49e-05	5.11e-05	0.89903	0.70691	0.72219	0.00119	0.00451	1	1	1
A_51_P169516	Ppp1r3d	1	-1.33802	-1.1424	-0.017798	0.177795	-0.196	6.86e-05	0.000394	0.94881	0.523242	0.61885	0.00327	0.0148	1	1	1
A_55_P2153391	Palm2	1	-1.17152	-1.2783	0.220145	0.1134	0.107	0.000381	0.00015	0.4403	0.689524	0.7901	0.0104	0.00811	1	1	1
A_65_P01465	AK135574	1	-2.20174	-1.4888	-0.198344	0.514631	-0.713	6.8e-06	0.000671	0.6039	0.185761	0.19453	0.000702	0.0208	1	1	1
A_55_P2024591	Atxn7l1	1	-1.02496	-0.6449	-0.186884	0.19321	-0.38	2.2e-07	0.000128	0.19359	0.179503	0.06674	8.72e-05	0.00757	1	1	1
A_51_P389265	Pnpla3	1	-3.57813	-2.8391	-0.184802	0.554262	-0.739	1.76e-07	5.72e-06	0.70385	0.260412	0.28787	8.1e-05	0.0012	1	1	1
A_52_P52128	Leo1	1	-0.75921	-0.7393	-0.011099	0.00885	-0.0199	1.86e-05	2.62e-05	0.93756	0.95019	0.92069	0.00139	0.00291	1	1	1
A_55_P1965757	Eme2	1	-0.68375	-0.4557	-0.138344	0.089703	-0.228	9.98e-05	0.0046	0.34908	0.541405	0.27678	0.00426	0.0668	1	1	1
A_55_P1974189	Ptges	1	-1.97801	-1.7609	-0.25082	-0.033737	-0.217	3.27e-06	1.62e-05	0.4434	0.917344	0.6376	0.00044	0.00214	1	1	1
A_51_P312327	Ptges	1	-2.29776	-2.2518	-0.194627	-0.148704	-0.0459	6.42e-06	8.47e-06	0.62413	0.707793	0.93467	0.000671	0.00144	1	1	1
A_51_P219266	Tmprss6	1	-1.12434	-1.2526	0.039944	-0.088349	0.128	3.44e-05	8.37e-06	0.85607	0.688726	0.68087	0.0021	0.00144	1	1	1
A_51_P129464	Scd2	1	-2.72984	-2.8467	-0.161642	-0.278452	0.117	7.75e-08	3.85e-08	0.64704	0.432405	0.81468	4.66e-05	5.43e-05	1	1	1
A_52_P176619	Atat1	1	-0.67434	-0.5752	0.01442	0.113553	-0.0991	4.45e-05	0.000274	0.91482	0.403325	0.60415	0.00247	0.0117	1	1	1
A_55_P2107182	Gm6484	1	-4.16865	-4.0563	-0.315906	-0.203543	-0.112	7.04e-07	1.07e-06	0.61006	0.742034	0.89766	0.000175	0.000443	1	1	1
A_52_P427024	Ldlr	1	-2.07329	-1.9958	-0.064715	0.012822	-0.0775	6.24e-09	1.22e-08	0.77945	0.955715	0.81242	9.57e-06	3.07e-05	1	1	1
A_51_P378856	Pfkp	1	-0.88029	-0.6884	-0.111388	0.080465	-0.192	4.85e-06	0.000112	0.45676	0.589734	0.3662	0.000568	0.00707	1	1	1
A_66_P122294	Pnpla5	1	-1.36906	-1.1175	-0.280439	-0.028874	-0.252	6.61e-05	0.000599	0.32665	0.918673	0.53114	0.00322	0.0195	1	1	1
A_66_P108602	Pfkp	1	-0.86098	-0.8436	-0.028716	-0.011304	-0.0174	1.39e-05	1.82e-05	0.85507	0.942661	0.93756	0.00115	0.00231	1	1	1
A_55_P2052185	Lamtor1	1	-0.60075	-0.5532	-0.040927	0.006625	-0.0476	0.000163	0.000394	0.76067	0.960632	0.80232	0.00603	0.0148	1	1	1
A_66_P107671	Fam217b	1	-0.51353	-0.5905	-0.000805	-0.077743	0.0769	0.000527	0.000119	0.99499	0.546077	0.67206	0.0129	0.00733	1	1	1
A_66_P101275	Mmab	1	-0.72592	-0.6813	-0.062171	-0.017513	-0.0447	4.94e-05	0.000105	0.6716	0.904761	0.82925	0.00265	0.0068	1	1	1
A_51_P211488	Cptp	1	-0.4109	-0.619	0.054202	-0.153859	0.208	0.00139	1.54e-05	0.63486	0.185359	0.2046	0.0247	0.00208	1	1	1
A_55_P2737772	Zc3h12a	1	-0.77401	-0.6137	-0.103229	0.057046	-0.16	2.03e-07	6.54e-06	0.33499	0.591448	0.29088	8.5e-05	0.00127	1	1	1
A_55_P2618056	Mettl16	1	-0.83305	-0.6735	0.002681	0.162234	-0.16	1.71e-07	4.29e-06	0.98103	0.159759	0.32263	8.1e-05	0.00103	1	1	1
A_52_P161806	Ovca2	1	-0.63693	-0.5624	-0.040298	0.034201	-0.0745	1.06e-06	6.41e-06	0.67824	0.724622	0.58812	0.000224	0.00127	1	1	1
A_55_P1992149	Dnaja1	1	-0.82764	-0.6442	-0.11592	0.067542	-0.183	1.88e-05	0.000351	0.45617	0.662834	0.40507	0.0014	0.0139	1	1	1
A_55_P2142251	Hist2h3c2	1	-2.37166	-1.9051	-0.107756	0.358777	-0.467	1.59e-06	3.19e-05	0.77158	0.338382	0.37794	0.000278	0.00328	1	1	1
A_66_P127991	Hist2h3c2	1	-2.16793	-1.7421	-0.165031	0.260785	-0.426	3.08e-06	5.58e-05	0.64264	0.465042	0.3999	0.000429	0.0047	1	1	1
A_66_P125758	Hist2h3c1	1	-1.60549	-1.3026	-0.054381	0.248555	-0.303	2.87e-06	4.67e-05	0.8353	0.346646	0.41612	0.000412	0.00425	1	1	1
A_52_P480425	Parp3	1	-0.75835	-0.5877	-0.149089	0.021608	-0.171	1.82e-05	0.000357	0.29719	0.878437	0.39667	0.00136	0.014	1	1	1
A_55_P2500536	Hist1h2bb	1	-0.86247	-0.3427	-0.265642	0.254083	-0.52	8.5e-05	0.0698	0.15386	0.171741	0.05314	0.00378	0.294	1	1	1
A_51_P180140	Hist1h2ba	1	-0.77217	-0.3041	-0.305988	0.162094	-0.468	0.000359	0.112	0.10963	0.386751	0.08501	0.01	0.369	1	1	1
A_55_P2177154	Hist1h2bm	1	-0.8502	-0.3958	-0.212968	0.241434	-0.454	5.04e-06	0.0109	0.14892	0.104026	0.03425	0.000575	0.111	1	1	1
A_66_P116886	Gm20627	1	-0.80239	-0.3814	-0.221452	0.199534	-0.421	2.02e-05	0.0178	0.1513	0.1941	0.05814	0.00146	0.144	1	1	1
A_66_P112091	Gm38434	1	-1.59256	-1.1621	0.038946	0.469394	-0.43	0.00201	0.018	0.93257	0.313483	0.51054	0.0317	0.146	1	1	1
A_66_P102303	Gpt	1	-1.70325	-1.2946	-0.245707	0.162958	-0.409	0.000471	0.00504	0.56066	0.69895	0.49442	0.0119	0.0707	1	1	1
A_55_P2032966	Hmgcs1	1	-1.39294	-1.0889	-0.090029	0.213968	-0.304	0.0003	0.0029	0.78465	0.517701	0.51578	0.00892	0.0503	1	1	1
A_51_P295410	Nap1l5	1	-1.03291	-0.7056	-0.097552	0.22977	-0.327	0.00148	0.0213	0.73524	0.428479	0.42516	0.0255	0.161	1	1	1
A_52_P681391	G0s2	1	-1.72698	-1.0216	-0.34843	0.356925	-0.705	0.000763	0.0308	0.43994	0.429031	0.27231	0.0165	0.195	1	1	1
A_55_P2935640	Gm16163	1	-1.11611	-0.7285	-0.307769	0.079804	-0.388	0.000117	0.00592	0.21174	0.741946	0.2644	0.00477	0.0781	1	1	1
A_55_P2034027	Nos3	1	-1.17621	-0.7649	-0.261483	0.149878	-0.411	0.00134	0.026	0.42352	0.644798	0.37413	0.0241	0.178	1	1	1
A_51_P277088	Igfals	1	-1.49067	-0.9642	-0.443082	0.083365	-0.526	0.000796	0.0198	0.26098	0.83017	0.34293	0.017	0.154	1	1	1
A_55_P1961466	Dct	1	-1.45353	-0.8785	-0.284978	0.290066	-0.575	0.000352	0.0183	0.41748	0.409341	0.25094	0.00989	0.147	1	1	1
A_55_P1966977	Sntb1	1	-0.62322	-0.2133	-0.259006	0.150945	-0.41	0.00218	0.248	0.16385	0.410326	0.12119	0.0335	0.554	1	1	1
A_55_P1965233	Sh3tc1	1	-0.71465	-0.2783	-0.255077	0.181251	-0.436	0.00159	0.175	0.21244	0.37143	0.13459	0.0267	0.468	1	1	1
A_55_P2732813	Zfp467	1	-0.84565	-0.3963	-0.18092	0.268436	-0.449	0.000934	0.0875	0.42309	0.238654	0.16569	0.0189	0.329	1	1	1
A_52_P173442	Wscd2	1	-1.45866	-0.5508	-0.274217	0.633682	-0.908	0.00258	0.213	0.52994	0.15437	0.14929	0.0375	0.514	1	1	1
A_51_P492446	Ldah	1	-0.60574	-0.2581	-0.061494	0.286167	-0.348	0.00356	0.179	0.74377	0.137652	0.19927	0.0459	0.472	1	1	1
A_51_P513719	Cdkn2c	1	-1.03215	-0.6945	-0.187827	0.149858	-0.338	0.00277	0.0337	0.54656	0.629972	0.44456	0.0392	0.204	1	1	1
A_51_P379399	Entpd6	1	-0.70749	-0.5206	-0.109831	0.077041	-0.187	0.00245	0.0197	0.60116	0.713431	0.52999	0.0362	0.153	1	1	1
A_66_P111617	Gm26588	1	-1.17308	-0.5704	-0.2027	0.399988	-0.603	0.000917	0.0764	0.51575	0.205823	0.17873	0.0186	0.307	1	1	1
A_51_P109050	Paqr4	1	-0.86752	-0.3617	-0.122492	0.383335	-0.506	0.00357	0.188	0.64993	0.163868	0.1927	0.046	0.484	1	1	1
A_55_P2150876	Als2cr12	1	-1.18351	-0.6649	-0.235996	0.282615	-0.519	0.00348	0.0797	0.52116	0.443241	0.32199	0.0454	0.314	1	1	1
A_55_P2724904	Abcd2	1	-0.84906	-0.1343	-0.284474	0.430273	-0.715	0.00279	0.6	0.27195	0.102345	0.05771	0.0393	0.828	1	1	1
A_55_P2109128	Hist1h2be	1	-0.80417	-0.2905	-0.187192	0.32648	-0.514	0.00332	0.247	0.45202	0.19536	0.1515	0.0442	0.553	1	1	1
A_55_P2240468	1110019D14Rik	1	-0.65127	-0.2613	-0.138158	0.251773	-0.39	0.000551	0.12	0.4016	0.13328	0.10184	0.0133	0.383	1	1	1
A_55_P2577589	Gm15723	1	-0.80094	-0.442	-0.063386	0.29557	-0.359	0.00255	0.0739	0.79042	0.222779	0.29299	0.0372	0.302	1	1	1
A_55_P2908764	Kcnj14	1	-2.64821	-1.4899	-0.094016	1.06425	-1.16	4.51e-05	0.0094	0.85923	0.054395	0.13219	0.0025	0.103	1	1	1
A_55_P2122830	Zfp185	1	-1.52485	-1.1175	0.103551	0.510891	-0.407	0.00254	0.0206	0.81949	0.266725	0.52725	0.0371	0.158	1	1	1
A_55_P2190994	Cdsn	1	-1.80825	-0.7169	-0.288558	0.802815	-1.09	0.00121	0.156	0.56002	0.113797	0.12768	0.0224	0.439	1	1	1
A_52_P260914	Epb4.1l2	1	-0.7314	-0.4603	0.013086	0.28415	-0.271	0.00235	0.0417	0.95155	0.19563	0.37776	0.0352	0.226	1	1	1
A_55_P1978576	Dtx2	1	-0.72036	-0.4317	-0.020544	0.268158	-0.289	0.000192	0.0138	0.89993	0.11092	0.21937	0.00673	0.126	1	1	1
A_51_P453351	Lpgat1	1	-0.92361	-0.3979	-0.066913	0.458762	-0.526	0.0034	0.172	0.81441	0.117492	0.20041	0.0447	0.463	1	1	1
A_51_P148069	Lpgat1	1	-0.98673	-0.48	-0.041222	0.465555	-0.507	0.000883	0.0752	0.87406	0.083716	0.17716	0.0182	0.304	1	1	1
A_30_P01020301	chr14:103751075-103769725_F	1	-0.9592	-0.1962	-0.181135	0.581844	-0.763	0.000283	0.388	0.42508	0.01591	0.02413	0.00862	0.688	1	1	1
A_55_P1992849	Adrb3	1	-1.71524	0.2628	-0.742443	1.23555	-1.98	0.000459	0.536	0.08925	0.00723	0.00289	0.0117	0.792	1	1	1
A_55_P2831408	Hcar1	1	-1.71364	-0.3033	-0.453859	0.956452	-1.41	0.00031	0.458	0.27057	0.026253	0.02107	0.00911	0.738	1	1	1
A_52_P189772	Gbp6	1	-0.76512	-0.071	-0.381727	0.312355	-0.694	0.00354	0.765	0.11776	0.196484	0.04805	0.0458	0.913	1	1	1
A_51_P387239	Iigp1	1	-0.75823	-0.3379	-0.338445	0.081919	-0.42	0.000414	0.0779	0.07743	0.658378	0.11803	0.011	0.31	1	1	1
A_52_P470116	Fam161b	1	-0.66339	-0.2395	-0.307824	0.116075	-0.424	0.00134	0.199	0.10282	0.527707	0.11163	0.0241	0.498	1	1	1
A_55_P1994309	Ptgir	1	-0.64916	-0.1923	-0.329574	0.127296	-0.457	0.0029	0.332	0.1033	0.518434	0.10989	0.0404	0.637	1	1	1
A_51_P481221	Bace2	1	-0.5918	-0.0115	-0.300187	0.280157	-0.58	8.44e-05	0.927	0.02348	0.03322	0.00304	0.00377	0.979	1	1	1
A_66_P135015	Ifi35	1	-0.61201	-0.1021	-0.318677	0.191238	-0.51	0.00259	0.577	0.09103	0.300456	0.05801	0.0376	0.816	1	1	1
A_51_P414889	Ifi35	1	-0.61576	-0.1651	-0.271347	0.179304	-0.451	0.000234	0.253	0.0664	0.215232	0.03345	0.00766	0.559	1	1	1
A_51_P169880	Zbtb3	1	-0.54841	-0.6104	0.124705	0.062695	0.062	0.000589	0.000194	0.37239	0.651615	0.75188	0.0139	0.00936	1	1	1
A_51_P512981	Ppil1	1	-0.73844	-0.6645	0.116666	0.19061	-0.0739	0.000945	0.00238	0.55329	0.335958	0.78982	0.019	0.0448	1	1	1
A_55_P2740431	Pgs1	1	-0.59431	-0.5206	0.00722	0.08089	-0.0737	0.000522	0.00177	0.96117	0.586693	0.72574	0.0128	0.0374	1	1	1
A_52_P609120	Pdxp	1	-0.73594	-0.7441	0.190628	0.182445	0.00818	0.00107	0.000965	0.3406	0.361319	0.97668	0.0206	0.0259	1	1	1
A_55_P1980180	Tardbp	1	-0.83056	-0.6504	0.111387	0.291514	-0.18	8.56e-06	0.000175	0.44914	0.056009	0.38774	0.000823	0.00891	1	1	1
A_55_P2128451	Sfpq	1	-0.73437	-0.7702	0.19577	0.159982	0.0358	0.000267	0.000159	0.26105	0.356087	0.88284	0.00838	0.00844	1	1	1
A_55_P2742211	Fubp1	1	-0.67269	-0.4903	0.056778	0.239178	-0.182	9.83e-05	0.00226	0.69329	0.106345	0.3738	0.00424	0.0434	1	1	1
A_52_P226348	F730043M19Rik	1	-1.2394	-0.7318	0.077544	0.585137	-0.508	0.00161	0.0455	0.82435	0.104099	0.30973	0.027	0.237	1	1	1
A_55_P2509383	C130046K22Rik	1	-0.67332	-0.3505	-0.097827	0.224966	-0.323	3.87e-05	0.0141	0.46504	0.101299	0.0967	0.00225	0.128	1	1	1
A_51_P480233	Nmral1	1	-0.7715	-0.3807	-0.06268	0.328148	-0.391	4.37e-05	0.0203	0.68454	0.042253	0.08306	0.00243	0.156	1	1	1
A_55_P2137521	Nmral1	1	-0.66808	-0.2302	-0.181725	0.256179	-0.438	1.66e-06	0.0368	0.09323	0.021539	0.00673	0.00028	0.213	1	1	1
A_55_P2081616	Timeless	1	-0.71344	-0.508	-0.062556	0.142916	-0.205	0.000651	0.00988	0.73151	0.435693	0.42821	0.0148	0.105	1	1	1
A_52_P122572	Rasgrp4	1	-0.95938	-0.6866	-0.283021	-0.010277	-0.273	2.54e-05	0.001	0.13274	0.955315	0.29899	0.0017	0.0265	1	1	1
A_55_P2822972	Apol11b	1	-0.83847	-0.585	-0.368551	-0.115086	-0.253	0.00224	0.0247	0.14316	0.640138	0.46816	0.0341	0.174	1	1	1
A_55_P2500841	Gabpb1	1	-0.63877	-0.3435	-0.112783	0.182438	-0.295	0.00157	0.0656	0.53146	0.314858	0.25179	0.0266	0.286	1	1	1
A_55_P2766239	Rbm3	1	-1.15994	-0.7669	0.070422	0.463484	-0.393	0.000254	0.00878	0.79432	0.096314	0.3089	0.00813	0.0988	1	1	1
A_51_P470242	Rasl2-9	1	-0.59255	-0.6021	0.050132	0.040621	0.00951	0.000121	0.000101	0.69792	0.753001	0.9584	0.00492	0.00671	1	1	1
A_55_P2037116	Ran	1	-0.63192	-0.6065	0.013043	0.038417	-0.0254	6.62e-05	0.000107	0.92041	0.768738	0.89069	0.00322	0.00689	1	1	1
A_52_P252737	Rangap1	1	-0.60983	-0.5033	-0.030444	0.076039	-0.106	0.00013	0.000936	0.81967	0.570291	0.57404	0.0051	0.0255	1	1	1
A_55_P2081780	Asb7	1	-0.82175	-0.6633	0.033073	0.191562	-0.158	3.43e-05	0.000392	0.8372	0.24118	0.48844	0.0021	0.0148	1	1	1
A_51_P474643	Kpna2	1	-0.80261	-0.5761	-0.012768	0.213708	-0.226	0.00249	0.0227	0.95723	0.373684	0.50333	0.0366	0.166	1	1	1
A_55_P2078460	ENSMUST00000121510	1	-0.67474	-0.5578	0.013151	0.130128	-0.117	0.00312	0.0119	0.94906	0.529131	0.68833	0.0425	0.116	1	1	1
A_55_P1994042	Zbp1	1	-1.15516	-0.7679	-0.262624	0.124668	-0.387	0.00215	0.0308	0.4385	0.71158	0.41944	0.0332	0.194	1	1	1
A_55_P2141943	Ube2l6	1	-0.74777	-0.4695	-0.196915	0.081378	-0.278	0.00044	0.0167	0.28924	0.657999	0.28956	0.0114	0.14	1	1	1
A_55_P2103698	Isg15	1	-1.813	-0.6867	-0.551801	0.574492	-1.13	0.000465	0.135	0.22504	0.207172	0.08527	0.0118	0.408	1	1	1
A_66_P101942	Gm9706	1	-1.1677	-0.5664	-0.390928	0.210345	-0.601	0.00316	0.122	0.27963	0.557012	0.24079	0.0428	0.388	1	1	1
A_52_P223809	Dhx58	1	-1.00266	-0.45	-0.329107	0.223547	-0.553	0.00268	0.143	0.27919	0.459083	0.20122	0.0383	0.422	1	1	1
A_55_P2496934	Ifi27l2a	1	-0.60914	-0.4256	-0.124009	0.05952	-0.184	0.00238	0.0254	0.49235	0.740717	0.47268	0.0354	0.176	1	1	1
A_51_P154842	Oas1f	1	-1.4788	-0.6807	-0.466831	0.331284	-0.798	0.00152	0.11	0.26607	0.426743	0.18156	0.0259	0.367	1	1	1
A_55_P1998943	Oas1a	1	-1.53853	-0.5569	-0.563289	0.418313	-0.982	0.00168	0.209	0.20429	0.341876	0.12117	0.0278	0.509	1	1	1
A_55_P2019719	Oas2	1	-1.46348	-0.4808	-0.567678	0.414963	-0.983	0.000463	0.191	0.12572	0.257142	0.06423	0.0118	0.488	1	1	1
A_51_P304170	Rtp4	1	-1.61425	-0.3993	-0.658943	0.555996	-1.21	1.07e-05	0.176	0.03076	0.064364	0.00644	0.000963	0.469	1	1	1
A_55_P2911888	Ifit1	1	-1.12773	-0.3032	-0.482351	0.342183	-0.825	0.00374	0.393	0.17978	0.336387	0.10812	0.0475	0.692	1	1	1
A_51_P165182	Batf2	1	-0.75496	-0.3672	-0.280198	0.107593	-0.388	0.000131	0.035	0.10046	0.517205	0.1075	0.00513	0.208	1	1	1
A_66_P105132	Oas1g	1	-0.88477	-0.3453	-0.403818	0.135685	-0.54	0.0021	0.188	0.12634	0.598844	0.14756	0.0327	0.484	1	1	1
A_51_P387810	Ifih1	1	-0.66595	-0.085	-0.349693	0.231302	-0.581	0.000195	0.576	0.02872	0.135945	0.01168	0.00678	0.815	1	1	1
A_55_P1972872	Ifit3b	1	-1.46951	-0.233	-0.551911	0.684627	-1.24	1.69e-05	0.396	0.05225	0.01841	0.00365	0.0013	0.694	1	1	1
A_51_P359570	Ifit3	1	-1.3405	-0.1741	-0.569055	0.597375	-1.17	0.000265	0.58	0.07944	0.066514	0.0141	0.00834	0.817	1	1	1
A_55_P2830660	Cmpk2	1	-0.79861	-0.0134	-0.415998	0.369189	-0.785	0.000811	0.949	0.05589	0.087025	0.01323	0.0173	0.985	1	1	1
A_51_P393748	Ddx58	1	-1.01163	-0.3508	-0.29006	0.370756	-0.661	0.000397	0.163	0.24504	0.141053	0.06732	0.0107	0.449	1	1	1
A_55_P1965000	Ddx58	1	-1.07249	-0.347	-0.329448	0.39609	-0.726	0.00128	0.246	0.26951	0.186992	0.09156	0.0232	0.552	1	1	1
A_55_P2609358	Ddx58	1	-0.74763	-0.3063	-0.217725	0.223557	-0.441	0.00124	0.144	0.29291	0.280497	0.13674	0.0227	0.423	1	1	1
A_55_P2059606	Stat2	1	-0.83038	-0.3284	-0.305463	0.196491	-0.502	0.00175	0.173	0.20422	0.409071	0.14264	0.0286	0.466	1	1	1
A_52_P528963	Eps15l1	1	-0.65075	-0.5249	0.058701	0.184557	-0.126	0.00166	0.00854	0.74994	0.321237	0.62948	0.0276	0.0974	1	1	1
A_55_P2060966	Mov10	1	-0.58683	0.0652	-0.274354	0.377677	-0.652	0.00155	0.692	0.10583	0.029869	0.00962	0.0263	0.878	1	1	1
A_55_P2186220	ENSMUST00000160058	1	-0.69776	-0.1639	-0.336644	0.197208	-0.534	0.00325	0.447	0.12578	0.361395	0.08812	0.0436	0.731	1	1	1
A_55_P2070079	Lgals9	1	-0.73485	-0.3121	-0.283873	0.138879	-0.423	0.000479	0.0964	0.1284	0.447868	0.11034	0.0121	0.343	1	1	1
A_30_P01025572	chr6:57583950-57624216_F	1	-0.87806	-0.0692	-0.427662	0.381149	-0.809	0.00157	0.779	0.09325	0.132166	0.02834	0.0266	0.919	1	1	1
A_51_P514085	Mx2	1	-1.13034	-0.0277	-0.677866	0.424728	-1.1	0.00221	0.933	0.04987	0.207101	0.02601	0.0338	0.981	1	1	1
A_55_P1966833	Xaf1	1	-0.79035	-0.107	-0.398626	0.284718	-0.683	0.00102	0.614	0.06961	0.186941	0.03049	0.0199	0.836	1	1	1
A_52_P68235	Rnf213	1	-0.71899	-0.2966	-0.220854	0.201516	-0.422	0.00145	0.148	0.27611	0.319263	0.14516	0.0252	0.428	1	1	1
A_30_P01023623	chr11:119250824-119286324_F	1	-0.80743	-0.3456	-0.284424	0.177363	-0.462	0.00149	0.135	0.21512	0.434613	0.15695	0.0256	0.409	1	1	1
A_55_P2740829	Rnf213	1	-0.82337	-0.3077	-0.338351	0.177296	-0.516	0.00209	0.206	0.16638	0.461247	0.13721	0.0326	0.507	1	1	1
A_51_P487690	Ifi44	1	-1.20388	-0.1534	-0.71894	0.331583	-1.05	0.000271	0.588	0.01701	0.246611	0.01405	0.00844	0.821	1	1	1
A_51_P416295	Irgm2	1	-0.73067	-0.13	-0.337028	0.263653	-0.601	7e-05	0.395	0.03486	0.092474	0.00964	0.00332	0.694	1	1	1
A_52_P502577	S1pr3	1	-0.7989	-0.6966	-0.075503	0.026773	-0.102	0.000513	0.00182	0.70484	0.892997	0.7167	0.0126	0.038	1	1	1
A_55_P2021505	Adra2a	1	-0.98932	-0.9514	-0.098148	-0.060226	-0.0379	0.00188	0.0026	0.72972	0.831962	0.9247	0.0303	0.0471	1	1	1
A_66_P114500	Il1b	1	-0.89246	-0.5779	-0.386953	-0.072395	-0.315	0.00366	0.047	0.17284	0.794586	0.42675	0.0468	0.24	1	1	1
A_51_P212782	Il1b	1	-1.5289	-1.2577	-0.336948	-0.065767	-0.271	0.00345	0.0132	0.47825	0.889308	0.68538	0.0452	0.123	1	1	1
A_55_P2129354	Pilra	1	-1.25942	-0.6859	-0.354933	0.218566	-0.573	0.00323	0.0859	0.36235	0.572591	0.29938	0.0435	0.326	1	1	1
A_51_P280446	Sdf2l1	1	-1.1717	-0.8637	-0.014579	0.293426	-0.308	0.000754	0.0087	0.9617	0.33889	0.47573	0.0164	0.0984	1	1	1
A_55_P2044953	Lst1	1	-0.69605	-0.4833	-0.044736	0.167989	-0.213	0.00368	0.0344	0.83667	0.441748	0.49038	0.047	0.206	1	1	1
A_55_P2807418	Rgs16	1	-1.0923	-0.8043	-0.346207	-0.058206	-0.288	0.00289	0.0219	0.30011	0.860046	0.53893	0.0403	0.163	1	1	1
A_30_P01030356	chr19:46419916-46421753_F	1	-0.92962	-0.4556	-0.44416	0.029833	-0.474	0.00235	0.106	0.11493	0.913236	0.2286	0.0352	0.361	1	1	1
A_51_P286737	Ccl2	1	-2.54204	-1.8	-0.3052	0.436854	-0.742	0.00347	0.0302	0.69836	0.579772	0.50666	0.0454	0.192	1	1	1
A_51_P436652	Ccl7	1	-2.94244	-2.2806	-0.636356	0.025439	-0.662	0.00049	0.00449	0.38718	0.972186	0.52321	0.0123	0.0657	1	1	1
A_55_P2715241	Map1lc3b	2	0.96822	0.7659	-0.066708	-0.269015	0.202	2.39e-07	7.77e-06	0.61928	0.054272	0.29146	9.28e-05	0.00137	1	1	1
A_55_P1973906	Trp53inp1	2	1.23507	0.9192	-0.159121	-0.474963	0.316	1.09e-05	0.000364	0.47478	0.040953	0.31849	0.000974	0.0142	1	1	1
A_66_P101201	Gm5785	2	0.78628	0.5598	-0.051103	-0.277554	0.226	1.14e-05	0.000588	0.71815	0.059579	0.26422	0.00101	0.0192	1	1	1
A_55_P2029558	Adrb2	2	1.29567	1.1132	-0.254926	-0.437407	0.182	3.11e-07	3.07e-06	0.17078	0.023687	0.48115	0.000109	0.000867	1	1	1
A_52_P407968	St3gal6	2	0.95582	0.7945	-0.18633	-0.347663	0.161	3.26e-05	0.000277	0.32283	0.07235	0.54216	0.00203	0.0118	1	1	1
A_55_P2810587	Herpud1	2	0.94873	0.7059	-0.081004	-0.323847	0.243	0.000124	0.00225	0.69582	0.127447	0.41006	0.00497	0.0434	1	1	1
A_51_P434101	Herpud1	2	1.06495	0.7269	-0.008154	-0.346218	0.338	2.11e-05	0.00135	0.96759	0.094841	0.24099	0.0015	0.0316	1	1	1
A_55_P2733572	Irf4	2	1.28488	1.0135	-0.171423	-0.442829	0.271	6.31e-06	0.000126	0.44147	0.055101	0.38966	0.000662	0.00752	1	1	1
A_55_P2109445	Irf4	2	1.86531	1.6612	-0.207622	-0.411775	0.204	1.41e-05	6.08e-05	0.544	0.234449	0.67243	0.00115	0.00494	1	1	1
A_55_P2074908	Ube4b	2	1.11631	0.6439	0.046388	-0.426065	0.472	3.06e-07	0.000408	0.76752	0.011662	0.04225	0.000108	0.0152	1	1	1
A_55_P2142103	Gm33441	2	1.01289	0.6516	0.027831	-0.333501	0.361	1.31e-06	0.000352	0.8588	0.042115	0.11255	0.000251	0.0139	1	1	1
A_52_P70381	Map2k7	2	0.73177	0.5031	-0.058435	-0.287062	0.229	3.15e-06	0.000328	0.62702	0.024111	0.18647	0.000433	0.0133	1	1	1
A_55_P2020743	Abcc10	2	0.64263	0.4239	-0.043846	-0.262545	0.219	4.5e-06	0.00064	0.68531	0.022211	0.16156	0.000542	0.0202	1	1	1
A_52_P183071	Rnf146	2	0.62205	0.3574	-0.002823	-0.267516	0.265	5.97e-07	0.00065	0.9753	0.00707	0.04968	0.000161	0.0204	1	1	1
A_55_P2129309	Gm38485	2	1.30393	0.7214	0.056187	-0.526378	0.583	8.86e-10	1.22e-05	0.66705	0.000483	0.00413	5.36e-06	0.00179	1	1	1
A_55_P1960924	Egln2	2	0.58512	0.3769	-0.016149	-0.224409	0.208	4.94e-06	0.000857	0.87045	0.031701	0.14654	0.000574	0.0239	1	1	1
A_55_P1958697	Rbm33	2	0.71274	0.4596	-0.021329	-0.274474	0.253	8.96e-07	0.000263	0.84247	0.016733	0.10552	0.000203	0.0114	1	1	1
A_55_P2044547	2810416G20Rik	2	0.69361	0.3539	0.034223	-0.305437	0.34	0.00117	0.0706	0.85596	0.115311	0.21074	0.0219	0.295	1	1	1
A_66_P120785	BG976329	2	0.89534	0.7908	0.011079	-0.09342	0.104	0.00125	0.00354	0.96395	0.703608	0.76333	0.0229	0.0566	1	1	1
A_52_P673499	Shmt1	2	0.6085	0.4617	-0.114548	-0.261305	0.147	0.00368	0.022	0.54742	0.177189	0.58545	0.047	0.163	1	1	1
A_65_P09090	Arih2	2	0.60188	0.4435	0.020329	-0.138053	0.158	5.45e-06	0.000238	0.84292	0.186987	0.28118	0.000607	0.0107	1	1	1
A_55_P2727228	Msi2	2	0.60883	0.399	-0.061485	-0.271267	0.21	0.00118	0.0233	0.71088	0.111685	0.37475	0.0221	0.168	1	1	1
A_51_P380861	Slc25a51	2	1.02994	0.7103	-0.005727	-0.32533	0.32	0.00144	0.0199	0.98405	0.262977	0.43342	0.0252	0.154	1	1	1
A_55_P2508728	Gm15471	2	1.13511	0.7273	-0.005363	-0.413218	0.408	6.72e-05	0.0048	0.98177	0.088764	0.22708	0.00324	0.0687	1	1	1
A_55_P2148321	Gm15401	2	1.22532	0.8195	0.022439	-0.383386	0.406	0.000367	0.0102	0.93942	0.202522	0.33623	0.0102	0.107	1	1	1
A_51_P451574	Acot1	2	1.81994	1.287	0.084479	-0.448494	0.533	0.000399	0.00746	0.84852	0.315977	0.39786	0.0107	0.0903	1	1	1
A_55_P2721149	Sgk3	2	0.69053	0.2296	0.146131	-0.314776	0.461	0.000918	0.217	0.42721	0.095309	0.08484	0.0186	0.518	1	1	1
A_51_P350453	Pdk4	2	3.55372	3.6543	-0.009374	0.091204	-0.101	1.38e-05	9.51e-06	0.98846	0.888145	0.91266	0.00114	0.00152	1	1	1
A_55_P2057523	Ppm1b	2	0.58066	0.6181	-0.07228	-0.034796	-0.0375	0.000299	0.000152	0.59941	0.799905	0.84685	0.0089	0.00817	1	1	1
A_55_P2064492	Pcmtd2	2	0.66076	0.6849	-0.047744	-0.023585	-0.0242	0.000119	7.82e-05	0.73963	0.869473	0.90524	0.00483	0.00576	1	1	1
A_55_P1954643	Gm23952	2	1.03365	0.8891	-0.113163	-0.257712	0.145	0.000199	0.000912	0.63117	0.279456	0.66441	0.00687	0.025	1	1	1
A_55_P2740019	St3gal6	2	1.19061	1.4277	-0.365688	-0.128622	-0.237	0.00155	0.000269	0.27988	0.700561	0.61665	0.0263	0.0116	1	1	1
A_55_P2603685	St3gal6	2	1.65538	1.872	-0.387932	-0.171313	-0.217	9.19e-06	1.6e-06	0.19403	0.560202	0.60218	0.000875	0.00055	1	1	1
A_55_P2814824	Tapt1	2	0.94183	0.935	-0.117806	-0.124654	0.00685	1.64e-06	1.82e-06	0.42806	0.402106	0.97383	0.000279	0.000596	1	1	1
A_55_P2603690	St3gal6	2	1.44553	1.4016	-0.184117	-0.228043	0.0439	5.31e-06	8.13e-06	0.45669	0.3582	0.89946	0.000597	0.00142	1	1	1
A_55_P1977968	Epb4.1	2	0.56609	0.6092	-0.157109	-0.113998	-0.0431	4.57e-05	1.81e-05	0.17504	0.320314	0.78826	0.00252	0.0023	1	1	1
A_51_P168439	Klhl24	2	0.76214	1.057	-0.301843	-0.006965	-0.295	8.54e-05	1.06e-06	0.07081	0.965463	0.20328	0.00378	0.000443	1	1	1
A_55_P2142151	Mapk1ip1	2	1.01595	1.1186	-0.192542	-0.089885	-0.103	1.38e-05	3.68e-06	0.30473	0.628612	0.69582	0.00114	0.000955	1	1	1
A_51_P221651	Adck3	2	1.31334	0.8064	0.152972	-0.353928	0.507	0.00371	0.0589	0.70927	0.391595	0.3857	0.0472	0.271	1	1	1
A_30_P01019779	chr12:45418006-45418737_F	2	0.6502	0.392	-0.015736	-0.273967	0.258	0.000206	0.0139	0.91556	0.075138	0.22631	0.00703	0.126	1	1	1
A_55_P2741356	Nudt6	2	0.66123	0.5583	-0.084627	-0.18755	0.103	0.00115	0.00461	0.63771	0.301378	0.6853	0.0215	0.0669	1	1	1
A_55_P1999324	Nudt6	2	0.61966	0.5478	-0.053329	-0.125224	0.0719	0.00256	0.0065	0.77268	0.499421	0.78301	0.0373	0.0828	1	1	1
A_55_P1967648	Flcn	2	0.63297	0.5495	0.011551	-0.071884	0.0834	1.51e-05	8.76e-05	0.92085	0.538055	0.6128	0.0012	0.00622	1	1	1
A_55_P2140151	Flcn	2	0.6401	0.5381	-0.018198	-0.120156	0.102	9.47e-06	8.49e-05	0.87268	0.295919	0.52727	0.000893	0.0061	1	1	1
A_55_P2109857	Rgs2	2	1.79651	1.4728	0.074124	-0.249615	0.324	6.23e-07	1.1e-05	0.77911	0.349333	0.38999	0.000165	0.00167	1	1	1
A_52_P92568	Rgs2	2	0.63444	0.6312	0.013075	0.009828	0.00325	0.00397	0.00413	0.94779	0.960742	0.99082	0.0493	0.0622	1	1	1
A_55_P2831766	Hipk1	2	0.71072	0.6808	-0.099541	-0.12944	0.0299	7.73e-05	0.000127	0.5055	0.388212	0.88699	0.00355	0.00755	1	1	1
A_52_P268687	Hipk1	2	0.74965	0.6274	-0.051493	-0.173743	0.122	2.22e-05	0.000186	0.71692	0.228247	0.54384	0.00156	0.00916	1	1	1
A_51_P399889	Ap4b1	2	0.70616	0.5651	-0.083962	-0.225014	0.141	1.53e-06	3.26e-05	0.44895	0.050721	0.3697	0.000271	0.0033	1	1	1
A_55_P2048493	4931440P22Rik	2	0.61367	0.5097	-0.096197	-0.200124	0.104	1.93e-05	0.000179	0.40596	0.091773	0.52417	0.00142	0.00899	1	1	1
A_52_P98140	BE865018	2	0.87598	0.6375	-0.084082	-0.322599	0.239	2.37e-06	0.000143	0.55192	0.030066	0.23837	0.000355	0.00788	1	1	1
A_52_P584188	Frat1	2	0.69637	0.488	-0.125513	-0.333844	0.208	0.00392	0.0343	0.56766	0.136943	0.50297	0.0489	0.206	1	1	1
A_66_P118004	Rab3ip	2	0.64347	0.5828	-0.063885	-0.124577	0.0607	0.00159	0.00359	0.72455	0.493697	0.81273	0.0268	0.0572	1	1	1
A_55_P2729278	Msra	2	0.6022	0.4078	-0.124817	-0.319225	0.194	0.000588	0.0127	0.41536	0.045153	0.37046	0.0138	0.12	1	1	1
A_55_P1961720	Kcnt1	2	0.52179	0.6633	-0.110906	0.030601	-0.142	0.000687	5.01e-05	0.41113	0.819329	0.45773	0.0154	0.00447	1	1	1
A_66_P109984	LOC102643083	2	0.96998	0.7295	0.006402	-0.234026	0.24	1.9e-05	0.000502	0.97183	0.205141	0.3532	0.00141	0.0173	1	1	1
A_55_P2717678	Gsta3	2	0.34728	0.6556	-0.141401	0.166891	-0.308	0.0658	0.00139	0.4391	0.36242	0.23726	0.286	0.0322	1	1	1
A_51_P300054	4933440N22Rik	2	0.98197	0.6899	0.026257	-0.265793	0.292	1e-07	1.85e-05	0.83836	0.048354	0.11865	5.69e-05	0.00231	1	1	1
A_65_P13768	Fbxo3	2	0.888	0.7412	0.000126	-0.146643	0.147	3.23e-07	4.8e-06	0.9992	0.248483	0.41055	0.000111	0.00111	1	1	1
A_52_P83233	Xpa	2	0.76929	0.647	-0.031601	-0.153878	0.122	3.71e-09	7.35e-08	0.70456	0.074676	0.30459	7.25e-06	7.86e-05	1	1	1
A_66_P107081	Fkbp5	2	1.58014	1.1224	0.017276	-0.440445	0.458	9.74e-07	9.54e-05	0.94241	0.075809	0.18478	0.000213	0.00648	1	1	1
A_55_P2741534	Uvssa	2	0.68454	0.5778	-0.029363	-0.13614	0.107	5.41e-07	6.51e-06	0.76859	0.181036	0.45182	0.000156	0.00127	1	1	1
A_55_P2807461	Dopey1	2	0.70226	0.5428	0.047919	-0.111556	0.159	1.93e-06	6.05e-05	0.66741	0.32159	0.31649	0.000303	0.00493	1	1	1
A_55_P1952379	Fkbp5	2	1.73571	1.1348	-0.011614	-0.612517	0.601	5.45e-07	0.000159	0.96337	0.02266	0.10328	0.000156	0.00844	1	1	1
A_52_P481493	Fkbp5	2	1.64868	1.5585	-0.170892	-0.261079	0.0902	2.61e-07	6.3e-07	0.4588	0.261639	0.78105	9.75e-05	0.000317	1	1	1
A_52_P324754	Nupr1l	2	1.39924	1.4638	-0.101743	-0.037165	-0.0646	4.86e-07	2.39e-07	0.61618	0.854356	0.82159	0.000148	0.000179	1	1	1
A_51_P364560	D330050I16Rik	2	0.84332	0.7891	-0.068329	-0.122524	0.0542	2.36e-08	7.22e-08	0.50248	0.23439	0.70587	2.22e-05	7.86e-05	1	1	1
A_55_P2830988	Cep83os	2	0.69922	0.6018	-0.003578	-0.101035	0.0975	1.8e-07	1.82e-06	0.96994	0.293524	0.47073	8.1e-05	0.000596	1	1	1
A_52_P46410	Uvssa	2	0.7482	0.6719	-0.105358	-0.181662	0.0763	2.74e-06	1.22e-05	0.38968	0.144438	0.65756	0.000398	0.00179	1	1	1
A_51_P312268	1810062O18Rik	2	0.63661	0.55	-0.011963	-0.098565	0.0866	1.39e-06	1.1e-05	0.9035	0.323198	0.53658	0.000255	0.00167	1	1	1
A_55_P1975420	Dhx40	2	0.4903	0.6402	-0.100884	0.048998	-0.15	3.84e-06	6.18e-08	0.22351	0.54922	0.20175	0.000492	7.27e-05	1	1	1
A_55_P2924955	Gm11423	2	0.61153	0.5658	0.020189	-0.025515	0.0457	5.37e-06	1.54e-05	0.84625	0.806463	0.75642	0.000602	0.00208	1	1	1
A_52_P423810	Mt1	2	1.63998	1.2135	-0.065952	-0.49238	0.426	0.00189	0.016	0.8886	0.301498	0.52374	0.0305	0.137	1	1	1
A_55_P2493418	Desi1	2	0.71505	0.3812	0.044846	-0.289039	0.334	0.000221	0.0282	0.785	0.088813	0.16001	0.0074	0.186	1	1	1
A_55_P2061278	Sik1	2	0.71843	0.905	-0.217547	-0.031018	-0.187	0.000285	1.88e-05	0.20623	0.854399	0.4382	0.00864	0.00233	1	1	1
A_30_P01025695	chr4:98943050-98959998_R	2	0.71116	0.4898	0.018119	-0.203271	0.221	0.00328	0.0333	0.93386	0.356511	0.47591	0.0438	0.203	1	1	1
A_55_P2727434	Zkscan14	2	0.61555	0.3222	0.060017	-0.233367	0.293	9.89e-06	0.00694	0.58497	0.042268	0.06837	0.000921	0.0864	1	1	1
A_55_P2733727	Fam173a	2	0.90026	0.5257	0.117019	-0.257506	0.375	9.93e-07	0.000764	0.39497	0.069288	0.06227	0.000215	0.0224	1	1	1
A_52_P185343	Gna13	2	0.63646	0.2857	0.081427	-0.269353	0.351	2.94e-05	0.0282	0.51034	0.037455	0.05362	0.00189	0.186	1	1	1
A_55_P2550442	Gm32133	2	0.88721	0.6567	0.010998	-0.219534	0.231	8.13e-09	1.12e-06	0.9127	0.037432	0.11434	1.06e-05	0.000451	1	1	1
A_55_P2278093	AI480461	2	0.73259	0.4991	0.03061	-0.202864	0.233	7.68e-08	2.23e-05	0.74618	0.040803	0.09087	4.66e-05	0.00263	1	1	1
A_66_P126577	U2surp	2	0.59712	0.3399	0.034149	-0.223082	0.257	2.18e-06	0.00157	0.72082	0.027215	0.06677	0.000335	0.0348	1	1	1
A_30_P01022079	chr7:66574000-66577193_F	2	0.59917	0.4679	0.021015	-0.110247	0.131	3.95e-06	9.63e-05	0.83326	0.275747	0.35694	0.000502	0.00652	1	1	1
A_55_P2724379	Gm38457	2	0.82744	0.5242	0.063762	-0.239464	0.303	5.9e-05	0.00482	0.7069	0.166496	0.21346	0.00302	0.0687	1	1	1
A_65_P17071	Gm16845	2	0.63474	0.5054	-0.02076	-0.150091	0.129	3.41e-07	9.65e-06	0.81719	0.104791	0.31389	0.000114	0.00153	1	1	1
A_51_P423869	4632433K11Rik	2	0.60206	0.404	0.073299	-0.124764	0.198	9.94e-06	0.000939	0.49625	0.25147	0.1997	0.000921	0.0255	1	1	1
A_55_P1984730	Sgpl1	2	0.61687	0.4141	-0.001964	-0.204727	0.203	7.42e-06	0.000764	0.98542	0.066913	0.19084	0.000748	0.0224	1	1	1
A_52_P62223	Sgpl1	2	0.62229	0.4129	-0.007639	-0.217044	0.209	5.04e-06	0.000654	0.94223	0.049052	0.16935	0.000575	0.0205	1	1	1
A_52_P742248	Fam117b	2	0.75286	0.4256	0.064784	-0.262504	0.327	2.24e-07	0.00041	0.53385	0.01775	0.03413	8.78e-05	0.0152	1	1	1
A_52_P21659	Pck2	2	0.65812	0.4983	-0.00793	-0.167788	0.16	0.0005	0.00541	0.96132	0.310522	0.49171	0.0124	0.0739	1	1	1
A_52_P554436	Rwdd2a	2	0.63911	0.3917	0.031888	-0.215525	0.247	2.23e-06	0.000811	0.75549	0.044409	0.09756	0.000341	0.0232	1	1	1
A_51_P366138	Mertk	2	0.98305	0.6946	-0.007742	-0.296165	0.288	2.98e-06	0.000236	0.96152	0.075252	0.21196	0.000422	0.0107	1	1	1
A_55_P2738723	Anxa3	2	1.13264	0.7485	-0.004015	-0.38818	0.384	9.42e-07	0.000209	0.98127	0.031536	0.12237	0.000209	0.00989	1	1	1
A_55_P2713340	Pld1	2	0.72712	0.2841	0.156977	-0.286018	0.443	2.4e-05	0.0497	0.26356	0.048278	0.03195	0.00164	0.247	1	1	1
A_52_P326664	Unc93a	2	2.27058	1.8552	-0.076744	-0.492083	0.415	5.56e-09	1.71e-07	0.76025	0.060118	0.2496	8.92e-06	0.000144	1	1	1
A_66_P132703	LOC105245058	2	0.73459	0.7693	-0.01429	0.02043	-0.0347	9.82e-06	5.2e-06	0.9129	0.875756	0.85098	0.000917	0.00114	1	1	1
A_52_P432580	Arid5b	2	0.86777	0.7032	0.017856	-0.146667	0.165	1.81e-06	3.2e-05	0.89623	0.290185	0.39926	0.00029	0.00328	1	1	1
A_55_P2737637	Arid5b	2	0.80079	0.7397	-0.0479	-0.108991	0.0611	1.16e-07	4.12e-07	0.65171	0.309012	0.68382	6.11e-05	0.000247	1	1	1
A_55_P1966664	Cdc14b	2	0.71627	0.487	0.122206	-0.107058	0.229	1.88e-07	4.57e-05	0.21837	0.278988	0.10689	8.1e-05	0.00422	1	1	1
A_55_P2015182	Glt1d1	2	0.9256	0.7004	0.216916	-0.008305	0.225	6.11e-06	0.000195	0.18138	0.958342	0.32196	0.000645	0.00936	1	1	1
A_51_P262721	0610009L18Rik	2	0.65934	0.9248	-0.132513	0.132958	-0.265	0.0238	0.00253	0.63058	0.629444	0.49686	0.156	0.0463	1	1	1
A_52_P109010	Hipk3	2	0.89187	0.9985	0.045448	0.152065	-0.107	0.000396	0.000117	0.83383	0.484937	0.72806	0.0107	0.00724	1	1	1
A_55_P2889718	Asrgl1	2	0.54955	0.5926	-0.079824	-0.036775	-0.043	0.00279	0.00148	0.63007	0.824039	0.85395	0.0393	0.0334	1	1	1
A_55_P2559931	Gm34447	2	0.8012	0.9646	-0.124884	0.038534	-0.163	0.00731	0.00176	0.64984	0.888359	0.67433	0.0724	0.0371	1	1	1
A_52_P223127	Synpo2	2	0.38096	1.0089	-0.109638	0.518343	-0.628	0.169	0.00106	0.68647	0.066012	0.11169	0.482	0.0275	1	1	1
A_51_P372463	Fxr1	2	0.62629	0.6088	-0.056968	-0.074434	0.0175	0.00123	0.00158	0.73944	0.66416	0.94245	0.0226	0.0349	1	1	1
A_52_P77983	Zfand5	2	0.9321	0.6186	-0.006617	-0.320157	0.314	0.00366	0.0422	0.98181	0.276552	0.44797	0.0468	0.228	1	1	1
A_66_P135285	Fbxo32	2	1.23634	1.4395	-0.1298	0.073402	-0.203	0.0054	0.00162	0.74924	0.856448	0.72354	0.0596	0.0354	1	1	1
A_52_P299231	ENSMUST00000163246	2	1.23955	1.3412	-0.172727	-0.071077	-0.102	0.00472	0.00256	0.66593	0.858741	0.85717	0.0546	0.0467	1	1	1
A_51_P477833	Klhl21	2	1.06345	1.0476	-0.091561	-0.107383	0.0158	0.00193	0.00218	0.76489	0.725885	0.97082	0.0307	0.0426	1	1	1
A_66_P122845	Gm13125	2	0.52237	0.5989	0.021105	0.097592	-0.0765	0.00305	0.000943	0.89437	0.540886	0.73395	0.0419	0.0256	1	1	1
A_65_P20494	Dirc2	2	0.70523	0.6096	-0.078278	-0.173941	0.0957	0.000292	0.00121	0.63863	0.301429	0.68469	0.00876	0.0296	1	1	1
A_66_P117627	Zfyve1	2	0.62195	0.3943	0.01276	-0.214839	0.228	0.000546	0.0179	0.93478	0.177228	0.30774	0.0132	0.145	1	1	1
A_55_P2808752	Zranb1	2	0.8181	0.6354	-0.015788	-0.198514	0.183	0.000338	0.00335	0.93567	0.315715	0.51095	0.00967	0.0546	1	1	1
A_52_P194680	Zranb1	2	0.90053	0.6984	0.002978	-0.199183	0.202	0.000278	0.00292	0.98876	0.350703	0.50095	0.00854	0.0504	1	1	1
A_55_P2095933	Zranb1	2	0.63253	0.5258	-0.028615	-0.135309	0.107	0.002	0.00808	0.87563	0.461908	0.68037	0.0317	0.0945	1	1	1
A_65_P13959	BF123512	2	0.77577	0.5242	-0.083124	-0.334697	0.252	0.00074	0.0148	0.67925	0.10559	0.37952	0.0162	0.131	1	1	1
A_65_P03606	Rpap2	2	0.61966	0.3638	0.021869	-0.233986	0.256	6.66e-05	0.00879	0.86446	0.078011	0.16703	0.00323	0.0988	1	1	1
A_51_P119077	Sqstm1	2	0.56512	0.6249	-0.119058	-0.059289	-0.0598	0.0045	0.00203	0.5123	0.743277	0.81529	0.0529	0.0407	1	1	1
A_55_P2417936	AW125324	2	0.71091	0.7245	-0.155476	-0.141932	-0.0135	0.000167	0.000135	0.33372	0.376694	0.95201	0.00611	0.00773	1	1	1
A_52_P679711	4930538K18Rik	2	0.68587	0.5885	0.090936	-0.006445	0.0974	0.00115	0.0041	0.62588	0.972361	0.71168	0.0216	0.062	1	1	1
A_55_P2714104	Tmem140	2	1.11296	1.2301	0.020242	0.137393	-0.117	0.000736	0.000268	0.94391	0.63383	0.77359	0.0161	0.0116	1	1	1
A_51_P139765	E130006N16Rik	2	0.83714	0.731	-0.060746	-0.166893	0.106	0.00197	0.00567	0.8015	0.491779	0.75616	0.0313	0.0762	1	1	1
A_65_P06515	March6	2	0.57489	0.634	-0.085564	-0.026422	-0.0591	0.00423	0.00193	0.63991	0.884875	0.8188	0.0512	0.0396	1	1	1
A_55_P2716672	Tfdp2	2	0.72018	0.533	-0.043775	-0.230971	0.187	0.000107	0.00211	0.77779	0.145859	0.39696	0.00448	0.0418	1	1	1
A_66_P135676	Gm40798	2	0.86531	0.7042	0.063037	-0.098033	0.161	8.74e-05	0.000774	0.73085	0.593379	0.5355	0.00385	0.0226	1	1	1
A_51_P105837	Cited2	2	0.81362	0.7644	-0.028213	-0.077387	0.0492	6.65e-05	0.000137	0.86677	0.64609	0.83622	0.00323	0.00776	1	1	1
A_55_P2814955	Mpp3	2	0.77466	0.8513	-0.101886	-0.025208	-0.0767	0.00278	0.00125	0.6625	0.91383	0.81605	0.0393	0.0301	1	1	1
A_51_P497039	Mpp3	2	1.02359	0.8652	0.011264	-0.147149	0.158	0.000146	0.000829	0.96033	0.517813	0.6218	0.00562	0.0235	1	1	1
A_51_P316951	Wipf3	2	1.57116	1.2469	0.040292	-0.283998	0.324	0.000146	0.00146	0.90768	0.417171	0.5113	0.00561	0.0332	1	1	1
A_55_P2741020	Slc25a27	2	0.71723	0.5995	0.043547	-0.074143	0.118	1.08e-05	0.000102	0.73498	0.565346	0.51914	0.00097	0.00672	1	1	1
A_66_P127260	CB203187	2	1.08641	0.6868	0.136684	-0.262912	0.4	3.29e-06	0.000779	0.4471	0.150615	0.12373	0.00044	0.0227	1	1	1
A_65_P19196	AK164811	2	0.68805	0.6064	0.014293	-0.067321	0.0816	2.42e-05	0.000112	0.91316	0.60852	0.66036	0.00164	0.00707	1	1	1
A_66_P133988	AK089213	2	0.61002	0.4311	0.073561	-0.105343	0.179	0.00095	0.0133	0.65056	0.517555	0.43806	0.0191	0.123	1	1	1
A_55_P2917431	Zim1	2	0.9095	0.8427	0.068326	0.001502	0.0668	0.000262	0.000571	0.74773	0.994353	0.82387	0.00829	0.0189	1	1	1
A_55_P1997320	Zim1	2	0.778	0.865	-0.090068	-0.003026	-0.087	0.00101	0.00036	0.66573	0.988393	0.76757	0.0199	0.0141	1	1	1
A_66_P129210	Gm16253	2	0.39497	0.6331	-0.000219	0.237869	-0.238	0.0399	0.00201	0.99905	0.202083	0.36218	0.214	0.0406	1	1	1
A_51_P145010	Col22a1	2	0.10189	0.706	-0.167817	0.436276	-0.604	0.62	0.0021	0.4168	0.04261	0.04672	0.867	0.0416	1	1	1
A_51_P455338	Rnase2a	2	0.25316	1.0937	-0.233195	0.607375	-0.841	0.441	0.00261	0.47745	0.072989	0.07889	0.762	0.0472	1	1	1
A_52_P323331	Tcp11l2	2	0.68894	0.6067	-0.116388	-0.19866	0.0823	7.08e-05	0.000294	0.41958	0.174217	0.68495	0.00335	0.0123	1	1	1
A_51_P497317	Tcp11l2	2	0.96581	0.9306	-0.116496	-0.151721	0.0352	4.27e-06	7.17e-06	0.47389	0.352909	0.87762	0.000525	0.00131	1	1	1
A_51_P246727	Mlxip	2	0.79389	0.7249	-0.119205	-0.188182	0.069	1.39e-06	5.17e-06	0.33771	0.136033	0.69231	0.000255	0.00114	1	1	1
A_51_P276235	Pnpla7	2	1.30804	1.2363	-0.150679	-0.222437	0.0718	1.2e-08	3.17e-08	0.32439	0.150867	0.73751	1.37e-05	4.99e-05	1	1	1
A_52_P564625	Ube2b	2	0.79435	0.7361	-0.05554	-0.113809	0.0583	2.24e-06	6.62e-06	0.66298	0.375135	0.74623	0.000341	0.00128	1	1	1
A_55_P2102936	Pnrc1	2	0.84131	0.7393	0.029525	-0.072499	0.102	9.72e-06	5.12e-05	0.8435	0.62862	0.6303	0.000912	0.00451	1	1	1
A_55_P1979217	Abtb1	2	0.58942	0.5803	0.00959	0.000495	0.00909	1.35e-06	1.71e-06	0.91625	0.995666	0.94378	0.000254	0.000573	1	1	1
A_30_P01029853	chr6:31078802-31079644_R	2	1.04056	0.9382	-0.060269	-0.162645	0.102	8.33e-07	3.83e-06	0.6995	0.302654	0.64316	0.000196	0.000972	1	1	1
A_55_P1984259	Lincpint	2	1.0661	1.0064	-0.064005	-0.123711	0.0597	2.76e-07	6.79e-07	0.66764	0.409251	0.77674	0.000101	0.000335	1	1	1
A_55_P2741276	Tsc22d3	2	1.90941	1.7749	-0.054349	-0.188847	0.134	3.9e-09	1.41e-08	0.79315	0.366337	0.64686	7.25e-06	3.32e-05	1	1	1
A_55_P1989061	Tsc22d3	2	1.76686	1.788	-0.069143	-0.048008	-0.0211	5.97e-08	4.89e-08	0.75822	0.830666	0.9469	4.13e-05	6.35e-05	1	1	1
A_55_P1956572	Dcaf8	2	0.65946	0.6176	-0.013066	-0.054891	0.0418	1.91e-06	4.89e-06	0.90043	0.600249	0.77719	0.000301	0.00111	1	1	1
A_55_P1963144	Mtmr14	2	0.8955	0.8857	-0.031757	-0.041585	0.00983	3.48e-06	4.07e-06	0.82995	0.778614	0.9625	0.000456	0.000998	1	1	1
A_51_P424232	Mecp2	2	0.59603	0.5185	-0.009594	-0.087163	0.0776	1.29e-06	9.45e-06	0.91689	0.347936	0.55235	0.000251	0.00152	1	1	1
A_55_P1953241	Mafk	2	0.54074	0.6159	-0.063019	0.01212	-0.0751	0.000274	6.32e-05	0.61996	0.923812	0.67563	0.0085	0.00505	1	1	1
A_55_P1984253	Lincpint	2	0.83185	0.7449	-0.036234	-0.12317	0.0869	1.19e-06	5.86e-06	0.77658	0.339356	0.63079	0.000242	0.00122	1	1	1
A_52_P178358	Atp6v0e	2	0.75601	0.6104	-0.031598	-0.177224	0.146	2.46e-06	4.36e-05	0.79547	0.155209	0.40171	0.000365	0.00407	1	1	1
A_52_P538500	Ssh2	2	0.92175	0.8677	-0.061176	-0.115198	0.054	1.22e-05	2.68e-05	0.71384	0.491557	0.81872	0.00106	0.00295	1	1	1
A_51_P267587	Gdap10	2	1.31341	1.4526	-0.265973	-0.126819	-0.139	5.15e-07	1.03e-07	0.1722	0.508123	0.60692	0.000153	0.000105	1	1	1
A_55_P2058601	ENSMUST00000064271	2	0.6964	0.3531	-0.017418	-0.360694	0.343	0.00363	0.113	0.93593	0.106235	0.26925	0.0466	0.372	1	1	1
A_55_P2013188	Dnajb6	2	0.71814	0.7968	-0.018227	0.060426	-0.0787	1.56e-05	3.76e-06	0.89037	0.648421	0.67462	0.00123	0.000964	1	1	1
A_51_P134812	Chac1	2	3.58418	3.7581	-0.24917	-0.075263	-0.174	6.66e-07	3.18e-07	0.63854	0.886909	0.81633	0.000172	0.000208	1	1	1
A_55_P2814820	Arnt	2	0.62278	0.6582	0.015116	0.05051	-0.0354	6.11e-06	2.79e-06	0.88766	0.637658	0.81513	0.000645	0.000808	1	1	1
A_51_P219532	Fbxo31	2	2.12943	1.6665	-0.084455	-0.547353	0.463	6.54e-08	2.95e-06	0.75636	0.053875	0.23623	4.21e-05	0.00084	1	1	1
A_55_P2113291	Sik3	2	0.71093	0.5682	-0.052473	-0.195172	0.143	2.52e-08	9.4e-07	0.54251	0.031173	0.24684	2.23e-05	0.000409	1	1	1
A_51_P158552	Zscan12	2	0.88377	0.73	0.05181	-0.10193	0.154	1.17e-06	1.71e-05	0.70237	0.454336	0.42529	0.000239	0.00222	1	1	1
A_55_P2008176	Zscan12	2	0.81059	0.6948	0.018231	-0.097574	0.116	1.95e-06	1.66e-05	0.88721	0.450658	0.52591	0.000304	0.00218	1	1	1
A_52_P463977	Tmem140	2	1.73574	1.8015	0.007707	0.073459	-0.0658	2.03e-07	1.11e-07	0.97412	0.757404	0.8449	8.5e-05	0.000108	1	1	1
A_52_P261086	Tmem140	2	1.58988	1.4298	0.045754	-0.114298	0.16	1.05e-07	5.7e-07	0.82676	0.585629	0.5893	5.85e-05	0.0003	1	1	1
A_52_P139819	Zc3h6	2	0.78694	0.7522	-0.131938	-0.166683	0.0347	1.11e-06	2.18e-06	0.27874	0.174526	0.83808	0.000231	0.000674	1	1	1
A_55_P2345776	N4bp2l1	2	0.84662	0.9782	-0.156613	-0.02505	-0.132	5.08e-06	6.05e-07	0.28154	0.861472	0.51882	0.000576	0.000314	1	1	1
A_52_P469956	Zc3h6	2	1.11916	0.9306	-0.022003	-0.210514	0.189	7.4e-09	1.67e-07	0.86126	0.104691	0.29559	1e-05	0.000144	1	1	1
A_52_P449328	BC020419	2	0.76956	0.5633	0.0495	-0.156741	0.206	3.49e-06	0.000181	0.69728	0.225091	0.25797	0.000456	0.00903	1	1	1
A_55_P2120080	Zmynd11	2	0.68294	0.5598	-0.006882	-0.129983	0.123	6.56e-08	1.5e-06	0.93712	0.145881	0.32372	4.21e-05	0.000525	1	1	1
A_52_P261868	Rgs3	2	0.89382	0.8673	-0.046562	-0.0731	0.0265	5.55e-06	8.41e-06	0.76032	0.63252	0.90206	0.000612	0.00144	1	1	1
A_55_P2027102	Rgs3	2	1.01197	1.0793	-0.128406	-0.061129	-0.0673	2.94e-07	1.04e-07	0.36942	0.666938	0.73748	0.000105	0.000105	1	1	1
A_55_P2493624	Rgs3	2	0.98815	1.1008	-0.177714	-0.065072	-0.113	3.77e-07	6.58e-08	0.2144	0.64434	0.5725	0.000122	7.49e-05	1	1	1
A_51_P144575	Ubr2	2	0.8277	0.6924	-0.056411	-0.191743	0.135	5.52e-08	9.51e-07	0.59099	0.077154	0.3649	3.98e-05	0.000409	1	1	1
A_30_P01032333	chr8:10886200-10905925_F	2	1.39894	1.0267	0.037008	-0.335277	0.372	1.22e-07	1.22e-05	0.84194	0.081038	0.16518	6.31e-05	0.00179	1	1	1
A_55_P2360266	4833411C07Rik	2	1.71304	1.6496	-0.151511	-0.214927	0.0634	2.66e-08	5.04e-08	0.46773	0.305863	0.8289	2.29e-05	6.35e-05	1	1	1
A_51_P267671	Abtb1	2	0.52136	0.5901	-0.124939	-0.056193	-0.0687	1.4e-05	2.52e-06	0.198	0.556659	0.61075	0.00115	0.000746	1	1	1
A_55_P1962284	Klhl24	2	0.63936	0.7876	-0.144437	0.00377	-0.148	8.39e-05	5.78e-06	0.28993	0.977675	0.43982	0.00375	0.00121	1	1	1
A_52_P650108	Uri1	2	0.76654	0.3992	0.117116	-0.250255	0.367	7.36e-09	0.000111	0.18298	0.007577	0.00585	1e-05	0.00707	1	1	1
A_30_P01025122	chr6:31007184-31007725_R	2	1.69362	0.9328	0.28526	-0.475561	0.761	3.92e-10	7.11e-06	0.08863	0.007043	0.00281	5.36e-06	0.00131	1	1	1
A_51_P391367	Tfap4	2	0.64244	0.3389	0.131017	-0.172481	0.303	1.87e-07	0.000725	0.14396	0.058568	0.02115	8.1e-05	0.0216	1	1	1
A_51_P174681	Bzw2	2	0.6174	0.5577	0.089251	0.02955	0.0597	6.54e-06	2.53e-05	0.40606	0.781756	0.69254	0.000679	0.00285	1	1	1
A_55_P2905250	Bzw2	2	0.62282	0.6062	0.064036	0.047419	0.0166	1.29e-06	1.92e-06	0.50705	0.62244	0.90264	0.000251	0.000612	1	1	1
A_65_P04577	BC052903	2	0.58511	0.2458	0.063709	-0.275629	0.339	1.05e-05	0.0265	0.54417	0.014079	0.02992	0.000959	0.18	1	1	1
A_52_P522157	Snhg5	2	0.71173	0.3253	0.140736	-0.245709	0.386	1.52e-05	0.0196	0.28814	0.070496	0.04607	0.0012	0.153	1	1	1
A_51_P417839	Hdac4	2	0.75553	0.4401	0.085246	-0.230198	0.315	2.77e-05	0.00568	0.55923	0.12349	0.13495	0.0018	0.0762	1	1	1
A_55_P2815862	Hdac4	2	0.59586	0.2271	0.15803	-0.210773	0.369	0.000145	0.0951	0.23773	0.119702	0.05761	0.0056	0.341	1	1	1
A_66_P115985	Fbxo31	2	0.75314	0.4666	0.037601	-0.248888	0.286	1.42e-05	0.00238	0.78491	0.080934	0.15073	0.00115	0.0448	1	1	1
A_55_P2896687	Npc1	2	1.13035	0.6196	0.171214	-0.339579	0.511	3.08e-05	0.00914	0.43834	0.131659	0.10999	0.00195	0.101	1	1	1
A_66_P107782	Dyrk2	2	0.87328	0.5665	0.094778	-0.212001	0.307	4.58e-08	2.81e-05	0.3893	0.062155	0.05676	3.51e-05	0.00302	1	1	1
A_55_P1967928	Srfbp1	2	0.60478	0.4116	0.061813	-0.131369	0.193	1.85e-06	0.000248	0.51967	0.178167	0.16219	0.000295	0.011	1	1	1
A_51_P288891	Tbc1d15	2	0.59594	0.4122	0.037726	-0.146012	0.184	1.45e-06	0.000174	0.68435	0.12502	0.16991	0.000261	0.00891	1	1	1
A_55_P2059936	Zfp383	2	0.69577	0.4854	0.183605	-0.026757	0.21	3.78e-05	0.00167	0.18972	0.845498	0.28481	0.00223	0.0361	1	1	1
A_65_P08314	Foxo3	2	0.74633	0.4819	0.060883	-0.203591	0.264	1.4e-05	0.00167	0.65581	0.144951	0.17899	0.00115	0.0361	1	1	1
A_52_P381665	Aff1	2	0.6644	0.5046	0.067272	-0.092499	0.16	4.11e-06	0.000136	0.54592	0.408074	0.31413	0.000515	0.00776	1	1	1
A_51_P444447	Cebpd	2	1.12842	1.0698	-0.249333	-0.307928	0.0586	0.000936	0.00151	0.40834	0.30915	0.88988	0.0189	0.034	1	1	1
A_66_P132125	4833419F23Rik	2	0.62975	0.4151	0.033088	-0.181522	0.215	2.61e-06	0.000441	0.74561	0.085111	0.146	0.00038	0.016	1	1	1
A_66_P109681	ENSMUST00000095186	2	1.00733	0.4596	-0.065945	-0.613679	0.548	0.00122	0.105	0.81058	0.034168	0.16819	0.0225	0.359	1	1	1
A_55_P2719424	Tango2	2	0.6516	0.2893	0.052667	-0.309621	0.362	0.000323	0.0724	0.7345	0.05572	0.10886	0.00937	0.299	1	1	1
A_55_P2008681	Ktn1	2	0.70591	0.7005	-0.063204	-0.068577	0.00537	0.00172	0.00184	0.7527	0.732501	0.98487	0.0283	0.0383	1	1	1
A_52_P307267	Ktn1	2	0.63395	0.4898	0.01842	-0.125694	0.144	0.000287	0.00309	0.90177	0.403376	0.49694	0.00867	0.0518	1	1	1
A_55_P2088440	Arrdc2	2	1.53388	1.3881	-0.043409	-0.189193	0.146	4.93e-05	0.000158	0.88838	0.542354	0.73917	0.00265	0.0084	1	1	1
A_55_P1957922	Arrdc2	2	1.55999	1.4416	-0.033363	-0.151714	0.118	6.2e-05	0.000155	0.9171	0.636799	0.79415	0.00311	0.00827	1	1	1
A_66_P122060	4833418N02Rik	2	0.76158	0.3626	0.091336	-0.307643	0.399	8.16e-06	0.0118	0.49647	0.029357	0.04398	0.000798	0.116	1	1	1
A_55_P2143000	Gm9465	2	0.68391	0.5468	-0.078623	-0.215725	0.137	2.93e-05	0.00038	0.55369	0.113013	0.46615	0.00189	0.0146	1	1	1
A_51_P287546	Adck5	2	0.60807	0.2072	0.018689	-0.38219	0.401	4.87e-06	0.0535	0.85573	0.001064	0.01062	0.000568	0.258	1	1	1
A_55_P2738992	Qsox1	2	1.0626	0.6755	0.044208	-0.342897	0.387	1.31e-05	0.00182	0.81896	0.086032	0.16548	0.00111	0.0381	1	1	1
A_55_P1952414	Odf2	2	0.96249	0.4679	0.073705	-0.420926	0.495	4.04e-05	0.0213	0.69994	0.036189	0.07726	0.00232	0.16	1	1	1
A_52_P193533	Slc25a30	2	0.73291	0.272	0.192929	-0.268026	0.461	1.35e-05	0.0513	0.15787	0.054453	0.0217	0.00113	0.252	1	1	1
A_51_P216605	Hbp1	2	0.84812	0.4314	0.09715	-0.319527	0.417	3.71e-06	0.00515	0.49195	0.031327	0.04548	0.00048	0.0716	1	1	1
A_52_P574291	Chic2	2	0.5965	0.1842	0.133903	-0.278354	0.412	5.6e-06	0.0807	0.19705	0.011249	0.00835	0.000616	0.315	1	1	1
A_51_P315904	Gadd45g	2	1.73275	1.1279	0.192041	-0.412838	0.605	0.000486	0.0143	0.65533	0.341193	0.32444	0.0122	0.128	1	1	1
A_66_P122415	Snhg6	2	0.60227	0.2864	0.095498	-0.220397	0.316	8.27e-05	0.0322	0.45414	0.092463	0.08842	0.00372	0.199	1	1	1
A_52_P658644	Fnip1	2	0.61326	0.3518	0.076035	-0.18542	0.261	0.000184	0.0174	0.58419	0.189251	0.1905	0.00653	0.143	1	1	1
A_55_P2912219	Slc4a4	2	1.37344	0.9554	0.087639	-0.330439	0.418	0.0027	0.0282	0.83142	0.425316	0.47506	0.0386	0.186	1	1	1
A_52_P40327	0610005C13Rik	2	0.6117	0.426	-0.033323	-0.219039	0.186	5.51e-05	0.00219	0.78902	0.088734	0.29731	0.00288	0.0426	1	1	1
A_52_P470869	Mipol1	2	0.62495	0.5136	-0.106316	-0.21768	0.111	0.000172	0.00122	0.45136	0.130623	0.57583	0.00626	0.0297	1	1	1
A_30_P01026165	chr5:136371885-136372424_R	2	0.89022	0.6259	-0.092197	-0.356556	0.264	0.000283	0.00618	0.6602	0.09874	0.37598	0.00862	0.0803	1	1	1
A_66_P118343	ENSMUST00000140773	2	0.73056	0.5616	-0.010326	-0.179248	0.169	4.8e-05	0.000826	0.94398	0.230248	0.41979	0.0026	0.0235	1	1	1
A_51_P118237	Sgk1	2	1.30404	1.1218	-0.020794	-0.203068	0.182	1.26e-08	1.58e-07	0.89061	0.187924	0.39775	1.39e-05	0.000139	1	1	1
A_55_P2100895	Arnt	2	0.68003	0.5991	0.013692	-0.06728	0.081	0.000122	0.000475	0.92633	0.650324	0.69948	0.00493	0.0167	1	1	1
A_52_P425317	4933406C10Rik	2	0.88381	0.8613	0.007065	-0.015427	0.0225	5.3e-05	7.22e-05	0.96856	0.931412	0.9293	0.0028	0.00554	1	1	1
A_55_P2505500	Muc2	2	1.94387	1.3977	0.236227	-0.309961	0.546	8.95e-07	7.75e-05	0.42284	0.295472	0.19539	0.000203	0.00573	1	1	1
A_55_P2143494	Doc2b	2	1.19879	0.6927	-0.072417	-0.578481	0.506	5.96e-05	0.00917	0.7682	0.026129	0.15444	0.00303	0.101	1	1	1
A_66_P108603	E030018B13Rik	2	0.8186	0.4892	-0.088495	-0.417854	0.329	0.000928	0.0325	0.68378	0.064079	0.28908	0.0188	0.2	1	1	1
A_55_P2159485	BB237529	2	1.51975	0.8926	0.0276	-0.599587	0.627	0.00253	0.0581	0.95128	0.193043	0.33146	0.037	0.269	1	1	1
A_55_P2007496	BB237529	2	1.40984	0.8236	0.060185	-0.526101	0.586	0.00214	0.0547	0.8835	0.208395	0.31825	0.0331	0.261	1	1	1
A_51_P173678	Slc10a6	2	0.84908	0.4852	-0.041543	-0.405413	0.364	0.00292	0.0691	0.87155	0.12458	0.32196	0.0406	0.293	1	1	1
A_51_P323248	Sdc4	2	0.99653	0.0569	0.33308	-0.606498	0.94	0.00271	0.849	0.27145	0.051981	0.03472	0.0386	0.949	1	1	1
A_52_P112110	Tmem82	2	0.68619	0.1892	0.041583	-0.455406	0.497	0.000443	0.268	0.80513	0.012044	0.04635	0.0115	0.575	1	1	1
A_52_P75465	Gdpd1	2	0.85853	0.3335	0.139625	-0.385407	0.525	0.00185	0.184	0.57124	0.126776	0.14059	0.0298	0.478	1	1	1
A_66_P118537	Pamr1	2	0.7903	0.4027	0.094969	-0.292635	0.388	0.00338	0.109	0.69715	0.237173	0.26732	0.0446	0.365	1	1	1
A_51_P293087	Mmp11	2	1.50899	0.491	0.556671	-0.46132	1.02	0.00024	0.169	0.12109	0.19512	0.04883	0.00782	0.459	1	1	1
A_51_P323521	Snx21	2	0.72117	0.3955	0.091281	-0.234375	0.326	0.0038	0.09	0.6864	0.304848	0.31319	0.0479	0.333	1	1	1
A_52_P595561	Snx21	2	0.82281	0.5052	0.031848	-0.285769	0.318	0.000497	0.0203	0.87616	0.171065	0.27815	0.0123	0.156	1	1	1
A_55_P2023424	Trip10	2	0.63412	0.4807	0.025366	-0.128011	0.153	0.00369	0.0221	0.8979	0.519187	0.58448	0.047	0.164	1	1	1
A_55_P1966102	Nme5	2	0.80677	0.3948	0.245497	-0.166471	0.412	6.36e-05	0.025	0.14906	0.321699	0.08984	0.00316	0.175	1	1	1
A_55_P2492558	Nme5	2	0.76662	0.5212	0.076536	-0.168867	0.245	2.2e-05	0.00144	0.59849	0.250985	0.23854	0.00155	0.033	1	1	1
A_55_P2171658	Stx3	2	0.73874	0.3945	0.098392	-0.245802	0.344	0.00179	0.0713	0.64125	0.250433	0.25499	0.0291	0.297	1	1	1
A_66_P122173	Mkl2	2	0.60378	0.253	0.154932	-0.195837	0.351	0.00166	0.148	0.36838	0.258116	0.1556	0.0275	0.428	1	1	1
A_52_P289325	Myo1b	2	0.72543	0.4041	-0.02511	-0.346404	0.321	0.00208	0.0651	0.9051	0.110259	0.28696	0.0325	0.284	1	1	1
A_30_P01017972	chr7:144563845-144603732_R	2	0.73061	0.387	0.031194	-0.312467	0.344	0.000211	0.0285	0.85192	0.071637	0.15526	0.00714	0.187	1	1	1
A_52_P656659	Slc22a5	2	0.60399	0.2985	0.070811	-0.234666	0.305	0.000631	0.0621	0.6457	0.136586	0.169	0.0145	0.278	1	1	1
A_55_P1991039	Gm3643	2	0.6496	0.3757	-0.027463	-0.301325	0.274	0.00139	0.0462	0.87875	0.104404	0.2882	0.0247	0.239	1	1	1
A_30_P01031937	chr7:119809687-119811410_R	2	0.63112	0.4748	-0.015117	-0.1714	0.156	0.000323	0.00413	0.91985	0.260823	0.46471	0.00937	0.0623	1	1	1
A_52_P42194	Svil	2	0.67089	0.2898	0.238914	-0.142136	0.381	0.00383	0.177	0.26253	0.50109	0.20811	0.0482	0.47	1	1	1
A_55_P2498533	Riiad1	2	0.9533	0.7675	0.03486	-0.150918	0.186	0.00164	0.00856	0.89696	0.576328	0.62641	0.0273	0.0975	1	1	1
A_55_P2093634	Ddi2	2	0.70369	0.2812	0.079957	-0.342576	0.423	0.00377	0.209	0.71663	0.129374	0.18324	0.0477	0.51	1	1	1
A_55_P1977314	Ulk1	2	0.72257	0.4795	0.024249	-0.218806	0.243	0.000953	0.0192	0.8995	0.261277	0.37495	0.0191	0.151	1	1	1
A_55_P2853225	BB337713	2	0.65461	0.3672	0.100138	-0.18732	0.287	0.000327	0.0263	0.52281	0.237286	0.20095	0.00944	0.179	1	1	1
A_30_P01023109	chr17:13008796-13023201_F	2	0.59078	0.2862	0.160667	-0.143881	0.305	0.00138	0.0904	0.331	0.382992	0.19634	0.0245	0.334	1	1	1
A_66_P137656	AK036739	2	0.75625	0.1327	0.212975	-0.41058	0.624	0.00139	0.528	0.3147	0.059855	0.04452	0.0246	0.787	1	1	1
A_51_P390967	Slc43a3	2	0.81531	0.6338	-0.035772	-0.217235	0.181	0.00212	0.0129	0.88012	0.364155	0.58967	0.0329	0.121	1	1	1
A_55_P2622700	Slc43a3	2	0.58777	0.7177	-0.275886	-0.14591	-0.13	0.0113	0.00272	0.20815	0.500039	0.67	0.0964	0.0482	1	1	1
A_55_P2493443	Abca6	2	0.99741	0.6954	-0.103173	-0.40517	0.302	3.8e-05	0.00168	0.60134	0.049117	0.28436	0.00223	0.0362	1	1	1
A_55_P2490774	Usp54	2	1.08721	0.6035	0.052303	-0.431372	0.484	1.35e-05	0.0054	0.79183	0.038245	0.09449	0.00113	0.0739	1	1	1
A_55_P2864410	Gm33349	2	0.72322	0.3483	0.015116	-0.359833	0.375	0.00133	0.091	0.93956	0.081419	0.1922	0.024	0.335	1	1	1
A_55_P2488954	Lvrn	2	0.64279	0.2456	0.032814	-0.364414	0.397	0.00316	0.219	0.86734	0.073783	0.16203	0.0428	0.521	1	1	1
A_51_P471458	Sult5a1	2	1.11225	0.3485	0.043002	-0.720712	0.764	0.00399	0.325	0.9023	0.04916	0.13305	0.0494	0.632	1	1	1
A_55_P2733332	E030003E18Rik	2	1.91643	1.5057	0.11088	-0.299875	0.411	1.07e-05	0.000202	0.74671	0.385938	0.4008	0.000963	0.00962	1	1	1
A_52_P510638	E030003E18Rik	2	1.07847	0.8675	0.041465	-0.169532	0.211	0.000635	0.00414	0.87997	0.538615	0.58804	0.0145	0.0623	1	1	1
A_55_P2728800	E030003E18Rik	2	1.68423	1.3851	0.21339	-0.085708	0.299	0.000233	0.00156	0.58436	0.825603	0.58768	0.00766	0.0348	1	1	1
A_55_P2737144	Per2	2	0.61936	0.8011	0.044998	0.226698	-0.182	0.00989	0.0014	0.83948	0.312939	0.56432	0.0883	0.0325	1	1	1
A_55_P2719374	Zbtb38	2	1.02491	0.5742	0.161426	-0.28927	0.451	0.00148	0.0543	0.57362	0.317087	0.27152	0.0255	0.26	1	1	1
A_55_P2719379	Zbtb38	2	0.83917	0.4727	0.1179	-0.248581	0.366	0.000589	0.0343	0.57938	0.248128	0.22921	0.0138	0.206	1	1	1
A_55_P2107070	Cabyr	2	0.70544	0.4574	0.095736	-0.152352	0.248	0.000158	0.00746	0.54402	0.337346	0.2709	0.00592	0.0903	1	1	1
A_55_P1979575	Shroom2	2	0.705	0.4233	0.050326	-0.231417	0.282	2.1e-05	0.00388	0.70516	0.091753	0.14331	0.0015	0.0603	1	1	1
A_55_P2721792	Kalrn	2	0.61768	0.3145	0.087677	-0.215501	0.303	0.000856	0.0626	0.5901	0.192679	0.19492	0.0178	0.279	1	1	1
A_52_P461378	Tmbim1	2	0.77528	0.7091	0.084971	0.018836	0.0661	0.00193	0.00396	0.70374	0.932714	0.83403	0.0308	0.0609	1	1	1
A_55_P2035613	Tmbim1	2	0.8751	0.7889	0.127772	0.041574	0.0862	0.000646	0.00167	0.56836	0.852258	0.78492	0.0147	0.0361	1	1	1
A_55_P2032760	Ctif	2	0.66871	0.8825	0.057313	0.271057	-0.214	0.012	0.00154	0.81685	0.279564	0.54285	0.1	0.0345	1	1	1
A_55_P2180764	Gls	2	0.58609	0.3464	0.192611	-0.047075	0.24	0.000868	0.0331	0.21945	0.760315	0.27806	0.018	0.202	1	1	1
A_55_P2130393	Pnpla1	2	0.62965	0.6592	0.023726	0.05326	-0.0295	0.000967	0.000626	0.88741	0.750837	0.90082	0.0193	0.02	1	1	1
A_52_P420608	Platr26	2	0.54157	0.6668	-0.02603	0.099204	-0.125	0.001	0.000117	0.85723	0.495096	0.5421	0.0197	0.00724	1	1	1
A_65_P02738	Celsr2	2	0.60684	0.4862	0.107224	-0.013401	0.121	0.000435	0.00318	0.47345	0.928191	0.56766	0.0114	0.0529	1	1	1
A_51_P146802	Rhobtb1	2	0.68562	0.5003	0.171147	-0.014146	0.185	0.00142	0.0143	0.37289	0.940756	0.49352	0.0249	0.128	1	1	1
A_52_P614517	Rhobtb1	2	0.67668	0.4309	0.214608	-0.031192	0.246	0.00164	0.0325	0.26793	0.870313	0.36731	0.0273	0.2	1	1	1
A_51_P369998	Sntg2	2	0.83457	0.9019	0.110369	0.177737	-0.0674	0.000951	0.000448	0.61953	0.426017	0.82993	0.0191	0.0162	1	1	1
A_55_P2090254	Sntg2	2	0.94597	1.0484	0.060826	0.163276	-0.102	0.000815	0.000292	0.80573	0.510947	0.76966	0.0173	0.0123	1	1	1
A_51_P386899	Mfsd7c	2	0.96597	0.7417	0.061518	-0.162776	0.224	0.000122	0.0017	0.77002	0.441866	0.45351	0.00492	0.0365	1	1	1
A_51_P464710	Adap2	2	0.72542	0.8179	0.071036	0.163543	-0.0925	0.00447	0.0017	0.75961	0.483137	0.77808	0.0528	0.0365	1	1	1
A_51_P499623	Mlana	2	1.31738	0.695	0.721642	0.099257	0.622	0.00253	0.0862	0.07553	0.799968	0.26764	0.037	0.326	1	1	1
A_55_P1953402	Mlana	2	1.29133	0.6508	0.656036	0.015462	0.641	0.00205	0.0923	0.08984	0.967029	0.23356	0.0321	0.336	1	1	1
A_55_P2728976	Sh2d4b	2	0.94887	1.1199	-0.215432	-0.044402	-0.171	0.00129	0.000256	0.41225	0.864813	0.64357	0.0235	0.0112	1	1	1
A_52_P306351	Asph	2	1.28981	1.2382	-0.108198	-0.159796	0.0516	0.00135	0.00193	0.76155	0.654436	0.91842	0.0243	0.0396	1	1	1
A_51_P379976	Arl4a	2	1.15977	1.2629	-0.157981	-0.054818	-0.103	0.000401	0.000162	0.57658	0.845891	0.79597	0.0108	0.00852	1	1	1
A_55_P2097665	Arl4a	2	1.10529	1.1351	-0.082602	-0.052805	-0.0298	0.00241	0.00193	0.80046	0.871582	0.94856	0.0358	0.0396	1	1	1
A_55_P2719294	Car5b	2	1.8208	1.7038	-0.223966	-0.340981	0.117	5.99e-05	0.00013	0.54982	0.365122	0.82453	0.00304	0.00763	1	1	1
A_52_P200265	Mocs1	2	0.89888	0.7313	-0.103696	-0.271268	0.168	0.000188	0.00144	0.61125	0.191019	0.56172	0.00663	0.0331	1	1	1
A_52_P671916	Phka2	2	0.76123	0.8401	-0.109865	-0.030959	-0.0789	0.00191	0.000786	0.61635	0.887429	0.79873	0.0306	0.0228	1	1	1
A_55_P2140288	Phka2	2	0.86413	0.9026	-0.061657	-0.023171	-0.0385	0.000667	0.000433	0.78052	0.916538	0.90205	0.015	0.0158	1	1	1
A_51_P229655	Acsm5	2	1.61421	2.1436	-0.330125	0.199281	-0.529	0.000277	8.96e-06	0.38731	0.599789	0.3281	0.00854	0.00147	1	1	1
A_51_P329949	Fam13a	2	2.39185	3.0702	-0.508186	0.170184	-0.678	2.59e-05	7.8e-07	0.27373	0.710603	0.30083	0.00172	0.000362	1	1	1
A_55_P2136289	Ripk4	2	1.76434	2.0554	-0.290285	0.000744	-0.291	6.01e-05	8.47e-06	0.42541	0.998358	0.57065	0.00305	0.00144	1	1	1
A_55_P2035400	Ripk4	2	1.90034	2.1955	-0.263434	0.031676	-0.295	0.000117	2.01e-05	0.52453	0.938724	0.61358	0.00476	0.00246	1	1	1
A_52_P360515	Celsr2	2	1.38838	1.5733	-0.056051	0.128854	-0.185	0.000114	2.51e-05	0.85209	0.668718	0.66416	0.00469	0.00285	1	1	1
A_52_P325116	Gramd1b	2	0.69711	0.6088	-0.127399	-0.215717	0.0883	0.000831	0.00271	0.48754	0.244539	0.73255	0.0175	0.0482	1	1	1
A_55_P2078670	Cbs	2	1.54613	0.851	0.052588	-0.64255	0.695	8.39e-05	0.0148	0.87181	0.058526	0.14121	0.00375	0.131	1	1	1
A_55_P2742356	Ncoa4	2	0.6152	0.6552	-0.079685	-0.03966	-0.04	0.000174	8.49e-05	0.56573	0.774361	0.83783	0.0063	0.0061	1	1	1
A_52_P443427	Ncoa4	2	0.66889	0.639	-0.109757	-0.139597	0.0298	7.44e-05	0.000126	0.43473	0.322523	0.87983	0.00346	0.00752	1	1	1
A_52_P378975	Slc1a3	2	0.65187	1.4794	-0.720822	0.106662	-0.827	0.0194	9.07e-06	0.01068	0.683945	0.03377	0.136	0.00147	1	1	1
A_66_P104552	Slc1a3	2	0.29017	1.1413	-0.620764	0.230373	-0.851	0.372	0.00164	0.064	0.476975	0.0719	0.71	0.0358	1	1	1
A_55_P2853032	Cp	2	0.47051	0.7549	-0.54804	-0.263603	-0.284	0.00839	0.000123	0.00274	0.119163	0.22912	0.0795	0.00743	1	1	1
A_52_P255782	Slco2b1	2	0.55557	0.9665	-0.197949	0.213027	-0.411	0.00928	5.71e-05	0.32098	0.286352	0.15022	0.0846	0.00477	1	1	1
A_51_P435339	Epor	2	0.64777	0.79	-0.080548	0.061651	-0.142	0.00346	0.000609	0.68803	0.758413	0.61656	0.0453	0.0197	1	1	1
A_51_P259603	Adcyap1r1	2	0.79093	0.9036	-0.127355	-0.01471	-0.113	0.00351	0.00115	0.60429	0.952122	0.74538	0.0456	0.0287	1	1	1
A_55_P2018249	Lmo4	2	0.46259	0.8609	-0.10381	0.294525	-0.398	0.0491	0.000808	0.64492	0.198485	0.21807	0.241	0.0231	1	1	1
A_51_P394190	Lmo4	2	0.50672	0.8446	-0.121482	0.216406	-0.338	0.0275	0.000701	0.5773	0.324471	0.27782	0.17	0.0213	1	1	1
A_55_P2066559	Endou	2	0.90973	1.4853	-0.118065	0.457523	-0.576	0.0084	0.000101	0.71095	0.159772	0.20897	0.0796	0.00671	1	1	1
A_55_P2738728	Endou	2	0.96504	1.5235	-0.102482	0.455967	-0.558	0.00897	0.000166	0.76387	0.189649	0.25369	0.0828	0.0086	1	1	1
A_55_P2061620	Chst1	2	0.47558	1.3606	-0.438461	0.446605	-0.885	0.159	0.000394	0.19278	0.184952	0.06817	0.467	0.0148	1	1	1
A_55_P2166745	Sp3os	2	0.30111	0.6142	-0.206299	0.106784	-0.313	0.0658	0.000677	0.19841	0.499675	0.16873	0.286	0.0209	1	1	1
A_66_P120949	Rad51d	2	0.54488	0.8164	-0.194615	0.076889	-0.272	0.00761	0.000224	0.30576	0.682714	0.31219	0.0746	0.0103	1	1	1
A_55_P2005475	Sult1a1	2	0.89653	1.3777	-0.40354	0.077603	-0.481	0.014	0.000468	0.24266	0.819558	0.32244	0.111	0.0165	1	1	1
A_51_P321341	Sult1a1	2	0.91708	1.3533	-0.389454	0.046785	-0.436	0.0167	0.000927	0.28364	0.896178	0.39346	0.124	0.0253	1	1	1
A_51_P266211	Snrk	2	0.70596	0.8882	-0.079759	0.102509	-0.182	0.0109	0.00201	0.75637	0.690285	0.61675	0.0937	0.0406	1	1	1
A_52_P553316	Snrk	2	0.72413	0.8584	-0.040586	0.093711	-0.134	0.00427	0.00103	0.86003	0.684357	0.68039	0.0515	0.027	1	1	1
A_55_P2151591	Pde3b	2	0.47446	0.6736	-0.061127	0.13805	-0.199	0.0199	0.00172	0.74947	0.472896	0.46411	0.139	0.0367	1	1	1
A_51_P383524	Art3	2	0.74173	1.3323	-0.171004	0.419592	-0.591	0.0577	0.00159	0.64894	0.269572	0.27177	0.264	0.0351	1	1	1
A_55_P2162573	Art3	2	0.72852	1.2119	-0.158986	0.324432	-0.483	0.0506	0.00232	0.65631	0.367222	0.34258	0.245	0.0441	1	1	1
A_55_P2505285	Cobll1	2	0.61075	1.0193	-0.21132	0.19728	-0.409	0.0541	0.00259	0.48901	0.518041	0.34643	0.255	0.047	1	1	1
A_55_P2744817	Art3	2	0.47012	0.994	-0.11362	0.410285	-0.524	0.119	0.00239	0.69899	0.171072	0.21472	0.4	0.0448	1	1	1
A_55_P2117959	Cyp4b1	2	0.37534	1.0144	-0.240338	0.398767	-0.639	0.106	0.000154	0.29242	0.087214	0.05475	0.376	0.00822	1	1	1
A_55_P2055587	Enpp4	2	0.42709	0.7831	-0.304965	0.051064	-0.356	0.0641	0.00168	0.17797	0.817945	0.26303	0.281	0.0363	1	1	1
A_55_P2031471	Rufy4	2	0.51404	1.0899	-0.388517	0.187336	-0.576	0.0516	0.000244	0.13405	0.461211	0.11723	0.248	0.0109	1	1	1
A_55_P2721374	Ahcyl2	2	0.33789	0.6531	-0.301017	0.014189	-0.315	0.0535	0.000687	0.08282	0.932534	0.19221	0.253	0.0211	1	1	1
A_51_P112627	St6galnac2	2	0.64073	1.1099	-0.285407	0.183753	-0.469	0.0148	0.000143	0.25139	0.456287	0.18472	0.114	0.00788	1	1	1
A_51_P189272	Tmcc3	2	0.87849	1.2322	-0.212266	0.141397	-0.354	0.00214	7.05e-05	0.41042	0.581838	0.33359	0.0331	0.00549	1	1	1
A_55_P2087182	Car4	2	1.00252	1.4692	-0.323243	0.143413	-0.467	0.0173	0.00104	0.41571	0.716374	0.40621	0.127	0.0272	1	1	1
A_51_P189746	Pim3	2	1.04913	1.2396	-0.224562	-0.034104	-0.19	0.00119	0.000228	0.43478	0.904935	0.638	0.0221	0.0104	1	1	1
A_51_P259876	Dock9	2	0.89705	1.2457	-0.217727	0.130925	-0.349	0.000994	2.72e-05	0.3676	0.585749	0.30889	0.0197	0.00297	1	1	1
A_52_P644452	Dock9	2	0.85053	1.174	-0.235358	0.088157	-0.324	0.00309	0.000143	0.36831	0.734101	0.38165	0.0423	0.00788	1	1	1
A_66_P139647	Vwa3a	2	1.47639	1.6395	-0.227299	-0.064203	-0.163	0.000343	0.000109	0.52209	0.855902	0.74449	0.00976	0.00699	1	1	1
A_51_P485594	Tab3	2	0.45228	0.6049	-0.093234	0.05935	-0.153	0.0038	0.00027	0.51213	0.675571	0.44885	0.0479	0.0116	1	1	1
A_55_P2091196	Hrct1	2	1.01878	1.3551	-0.112774	0.223511	-0.336	0.0121	0.00145	0.76508	0.554881	0.5301	0.101	0.0331	1	1	1
A_55_P2071691	Kank3	2	0.90306	1.0297	0.023409	0.150061	-0.127	0.0012	0.000337	0.92422	0.543702	0.71632	0.0223	0.0136	1	1	1
A_51_P116906	Rapgef3	2	0.72105	1.1912	-0.225309	0.244866	-0.47	0.0108	0.000137	0.3936	0.354559	0.21245	0.0932	0.00776	1	1	1
A_52_P685821	Tmem245	2	0.68574	0.9998	-0.095498	0.218532	-0.314	0.0026	5.88e-05	0.64132	0.291391	0.28388	0.0377	0.00483	1	1	1
A_51_P392303	Lrrn3	2	0.56452	0.6755	-0.065639	0.045305	-0.111	0.00272	0.000544	0.69862	0.7891	0.64379	0.0386	0.0183	1	1	1
A_55_P2063256	Lgals4	2	1.22734	1.4538	-0.028233	0.198238	-0.226	8.16e-06	6.99e-07	0.89568	0.361745	0.45979	0.000798	0.000338	1	1	1
A_55_P2723654	Lgals6	2	1.14919	1.3698	-0.04538	0.175238	-0.221	2.3e-05	2.06e-06	0.83519	0.424907	0.47683	0.0016	0.000649	1	1	1
A_52_P634250	Lgals4	2	1.19591	1.393	-0.009916	0.18718	-0.197	3.02e-05	3.9e-06	0.96587	0.422682	0.54922	0.00192	0.000982	1	1	1
A_55_P2496218	Rbp7	2	2.09503	2.6994	-0.373148	0.231224	-0.604	4.9e-05	1.59e-06	0.38092	0.585139	0.31693	0.00264	0.00055	1	1	1
A_51_P502838	Ube2h	2	0.42672	0.7228	-0.106662	0.189406	-0.296	0.00443	2.12e-05	0.43689	0.173587	0.13433	0.0525	0.00256	1	1	1
A_55_P2727988	C530020B09Rik	2	0.43201	0.6397	-0.130214	0.077504	-0.208	0.00701	0.000223	0.38012	0.599318	0.32332	0.0703	0.0103	1	1	1
A_66_P110045	5730424H11Rik	2	0.44266	0.6178	-0.054263	0.120903	-0.175	0.0193	0.0019	0.75996	0.497832	0.48749	0.136	0.0392	1	1	1
A_30_P01023371	chr3:95754599-95754917_R	2	0.26463	0.5919	-0.159087	0.168163	-0.327	0.108	0.00109	0.32438	0.298163	0.15667	0.379	0.028	1	1	1
A_66_P137773	4831440E17Rik	2	0.4843	0.6971	-0.058607	0.154204	-0.213	0.00929	0.000465	0.73353	0.374108	0.38555	0.0846	0.0165	1	1	1
A_66_P127235	4930426I24Rik	2	0.38365	0.6661	-0.221766	0.060666	-0.282	0.0141	0.000128	0.13771	0.677617	0.17928	0.111	0.00757	1	1	1
A_55_P2173968	Ctdspl	2	0.92922	1.2018	-0.173091	0.099526	-0.273	0.00495	0.000545	0.56695	0.741368	0.52408	0.0562	0.0183	1	1	1
A_52_P473953	Ctdspl	2	0.96486	1.1144	-0.079422	0.070105	-0.15	0.00545	0.00175	0.80228	0.825043	0.73901	0.0601	0.037	1	1	1
A_51_P207921	Por	2	0.62657	0.8211	-0.023613	0.170945	-0.195	0.0132	0.00186	0.92002	0.469915	0.56005	0.106	0.0385	1	1	1
A_55_P2083879	Vsig2	2	0.38702	0.9011	-0.224226	0.28984	-0.514	0.155	0.00236	0.40229	0.281527	0.18004	0.461	0.0447	1	1	1
A_55_P2715725	Mcf2l	2	0.73607	1.256	-0.220492	0.299395	-0.52	0.0378	0.00105	0.51503	0.378634	0.28181	0.207	0.0272	1	1	1
A_55_P2125564	Lrrc58	2	0.9506	0.996	-0.043038	0.002371	-0.0454	0.0017	0.00113	0.87314	0.992978	0.90516	0.0281	0.0284	1	1	1
A_51_P395473	Tns2	2	0.8874	0.9335	-0.011559	0.034505	-0.0461	0.00168	0.00107	0.9633	0.890776	0.89686	0.0278	0.0277	1	1	1
A_55_P2923717	Pkp4	2	0.7041	0.9099	-0.106721	0.099097	-0.206	0.00996	0.00142	0.67338	0.695417	0.56609	0.0885	0.0328	1	1	1
A_55_P2083419	Pkp4	2	0.64843	0.7951	-0.036853	0.109828	-0.147	0.00748	0.00154	0.86867	0.623047	0.64241	0.0735	0.0345	1	1	1
A_55_P2943420	Pkp4	2	0.79524	0.9908	-0.084274	0.111329	-0.196	0.001	0.000102	0.69207	0.60132	0.51695	0.0197	0.00672	1	1	1
A_66_P126660	Gm19651	2	0.64117	0.9011	-0.087869	0.17207	-0.26	0.0132	0.000997	0.71534	0.477026	0.44787	0.106	0.0265	1	1	1
A_55_P2743095	Syne2	2	0.46159	0.6712	-0.072295	0.137357	-0.21	0.00594	0.00021	0.63839	0.375037	0.33907	0.0635	0.0099	1	1	1
A_55_P2083559	Hrk	2	0.68579	0.6975	0.02671	0.038463	-0.0118	0.00302	0.00264	0.89802	0.853608	0.96819	0.0417	0.0474	1	1	1
A_55_P2734847	Cd300lg	2	0.75535	1.078	-0.144401	0.178199	-0.323	0.024	0.00222	0.64774	0.573331	0.472	0.157	0.043	1	1	1
A_55_P2080598	5430416O09Rik	2	0.66104	1.1119	-0.147475	0.303379	-0.451	0.0461	0.00176	0.64203	0.342733	0.31927	0.233	0.0372	1	1	1
A_52_P46447	Crim1	2	0.40099	0.6999	-0.066881	0.232066	-0.299	0.0395	0.000926	0.71867	0.218636	0.2611	0.213	0.0253	1	1	1
A_66_P132890	B930049P21Rik	2	0.66735	0.5203	0.067201	-0.079857	0.147	0.000976	0.00719	0.70584	0.653993	0.56008	0.0194	0.0881	1	1	1
A_51_P161724	Ophn1	2	1.12271	1.057	0.02942	-0.036318	0.0657	0.000172	0.000329	0.90708	0.885434	0.85371	0.00626	0.0133	1	1	1
A_51_P273667	Sox17	2	0.90305	0.7666	0.066633	-0.06978	0.136	0.00322	0.0103	0.80977	0.80098	0.72767	0.0434	0.108	1	1	1
A_55_P1984307	Adgrf5	2	1.11221	1.3495	-0.184925	0.052311	-0.237	0.00286	0.000505	0.58291	0.876163	0.61817	0.04	0.0174	1	1	1
A_51_P397537	Rbmxl2	2	0.9745	1.091	-0.088321	0.028143	-0.116	0.00415	0.00167	0.77486	0.927318	0.78967	0.0507	0.0361	1	1	1
A_52_P273891	Fmo2	2	1.00674	0.9791	-0.053554	-0.081244	0.0277	0.00175	0.00222	0.85169	0.776803	0.94548	0.0286	0.043	1	1	1
A_52_P173703	Myrip	2	1.09046	1.0152	-0.079441	-0.154729	0.0753	0.00152	0.00277	0.79472	0.613082	0.86152	0.0259	0.049	1	1	1
A_51_P301998	Fmo2	2	1.47444	1.3518	0.016077	-0.10657	0.123	0.000245	0.000597	0.9625	0.755539	0.79991	0.00793	0.0195	1	1	1
A_55_P1996504	Abcg2	2	0.61734	0.6865	-0.134181	-0.06506	-0.0691	0.00073	0.000249	0.40376	0.68378	0.75942	0.016	0.0111	1	1	1
A_55_P2728217	Slc7a10	2	0.25862	0.7297	-0.256805	0.214273	-0.471	0.162	0.000492	0.16527	0.243852	0.07602	0.473	0.017	1	1	1
A_55_P2086075	Ube2h	2	0.31527	0.7229	-0.151897	0.255696	-0.408	0.0341	3.33e-05	0.28817	0.080422	0.05081	0.194	0.00335	1	1	1
A_51_P424532	Vnn1	2	1.29962	1.8868	-0.363722	0.223433	-0.587	0.000799	1.12e-05	0.28929	0.511709	0.2282	0.0171	0.00169	1	1	1
A_52_P309166	St6galnac5	2	0.80983	1.6731	-0.504259	0.359038	-0.863	0.0102	7.52e-06	0.09428	0.226254	0.04578	0.09	0.00135	1	1	1
A_52_P684378	Gpx1	2	0.35658	0.6128	-0.120726	0.13547	-0.256	0.0569	0.00225	0.50352	0.453453	0.31852	0.262	0.0434	1	1	1
A_52_P609334	Klhdc8b	2	0.43637	0.7466	-0.084061	0.226198	-0.31	0.0266	0.000509	0.65176	0.231178	0.24508	0.167	0.0175	1	1	1
A_66_P137426	AK039882	2	0.43332	0.654	-0.067179	0.153462	-0.221	0.00326	5.45e-05	0.61428	0.25531	0.24772	0.0436	0.00466	1	1	1
A_30_P01025548	chr2:157361470-157379813_R	2	0.30809	0.6277	-0.121	0.198599	-0.32	0.041	0.000213	0.40336	0.175851	0.12573	0.217	0.00996	1	1	1
A_55_P1972575	Tmeff1	2	0.85354	1.0807	0.113273	0.340484	-0.227	0.00949	0.00159	0.70988	0.269426	0.59832	0.0858	0.0351	1	1	1
A_51_P338443	Angptl4	2	1.20657	1.1958	0.219876	0.20912	0.0108	0.00369	0.00395	0.56029	0.579495	0.98386	0.047	0.0608	1	1	1
A_51_P345396	Zbtb5	2	0.38825	0.719	-0.045244	0.285481	-0.331	0.00523	8.77e-06	0.72159	0.032757	0.07539	0.0582	0.00147	1	1	1
A_55_P2178803	Zbtb5	2	0.55208	0.7329	0.012503	0.193346	-0.181	0.000288	9.46e-06	0.92337	0.146564	0.33046	0.00867	0.00152	1	1	1
A_55_P2083794	Tmem159	2	0.67479	0.9353	-0.038247	0.22227	-0.261	0.00286	0.000122	0.85104	0.281368	0.36999	0.04	0.00739	1	1	1
A_52_P526565	Pde1a	2	0.91423	0.9732	0.088219	0.147146	-0.0589	0.0014	0.00079	0.72812	0.562986	0.86944	0.0247	0.0229	1	1	1
A_52_P499948	Smkr-ps	2	1.00043	1.4006	-0.089053	0.311132	-0.4	0.000312	5.05e-06	0.70791	0.198345	0.24054	0.00915	0.00113	1	1	1
A_66_P120961	Smkr-ps	2	1.42622	1.7361	-0.08886	0.221009	-0.31	5.74e-06	3.08e-07	0.71601	0.369274	0.37333	0.000627	0.000206	1	1	1
A_51_P276479	4930486L24Rik	2	0.57343	0.6423	0.055187	0.124095	-0.0689	0.000444	0.000132	0.69558	0.382276	0.72964	0.0115	0.00765	1	1	1
A_51_P479352	Klhdc9	2	0.82461	0.9327	0.213136	0.321186	-0.108	0.00342	0.00122	0.40619	0.215155	0.76432	0.045	0.0297	1	1	1
A_55_P1961014	Selenbp1	2	0.71135	0.8943	0.063671	0.246613	-0.183	0.0127	0.0025	0.81057	0.357565	0.62697	0.104	0.0461	1	1	1
A_65_P08881	Pabpc1l	2	0.87452	0.8889	0.022056	0.036464	-0.0144	0.00235	0.00205	0.93176	0.887443	0.96845	0.0352	0.0411	1	1	1
A_66_P132767	Gm29669	2	0.64282	1.2208	-0.02785	0.55009	-0.578	0.0471	0.000607	0.92826	0.085688	0.19501	0.236	0.0197	1	1	1
A_55_P2050366	Igf1os	2	0.41109	0.6402	-0.079538	0.149594	-0.229	0.0421	0.00281	0.68045	0.440815	0.40435	0.221	0.0494	1	1	1
A_55_P2865447	Timp3	2	0.6922	0.9045	0.023028	0.235329	-0.212	0.011	0.00148	0.92726	0.355537	0.55332	0.0943	0.0334	1	1	1
A_51_P463765	Timp3	2	0.67701	0.7999	0.068655	0.191536	-0.123	0.00863	0.00253	0.7729	0.42373	0.71509	0.081	0.0462	1	1	1
A_55_P2046504	1700055D18Rik	2	0.3895	0.7984	-0.156398	0.252547	-0.409	0.0557	0.000423	0.42615	0.203901	0.14799	0.259	0.0156	1	1	1
A_55_P2023617	Kiss1r	2	0.4459	0.9545	-0.111227	0.39734	-0.509	0.0145	1.01e-05	0.51507	0.027278	0.04369	0.113	0.00157	1	1	1
A_55_P2157575	Gm5460	2	0.60157	1.341	-0.235832	0.503627	-0.739	0.0365	5.65e-05	0.39233	0.075743	0.06593	0.203	0.00474	1	1	1
A_55_P2025721	Adam3	2	0.48025	0.901	-0.040251	0.380468	-0.421	0.0497	0.000771	0.86348	0.114219	0.21182	0.243	0.0225	1	1	1
A_55_P2130855	Nap1l1	2	0.2342	0.677	-0.041239	0.40156	-0.443	0.238	0.00197	0.83281	0.049288	0.11898	0.573	0.0401	1	1	1
A_55_P2027386	Gpr156	2	0.54319	1.4593	-0.04314	0.873009	-0.916	0.195	0.00162	0.91651	0.043074	0.12546	0.52	0.0355	1	1	1
A_55_P2732286	Fbxo21	2	2.54545	2.7158	-0.009849	0.16048	-0.17	2.07e-09	6.31e-10	0.97052	0.548706	0.65207	6.08e-06	4.45e-06	1	1	1
A_52_P1012460	Gm19648	2	1.71799	1.7507	-0.020749	0.011912	-0.0327	1.48e-08	1.06e-08	0.91778	0.952733	0.90852	1.58e-05	3.03e-05	1	1	1
A_65_P06633	Cir1	2	0.63072	0.5583	0.057137	-0.015275	0.0724	6.71e-10	6.1e-09	0.3621	0.805821	0.41322	5.36e-06	2.07e-05	1	1	1
A_52_P193440	E130102H24Rik	2	0.82507	0.8885	-0.060123	0.003269	-0.0634	1.49e-06	4.83e-07	0.64057	0.979697	0.72747	0.000265	0.00027	1	1	1
A_55_P2845263	Arrdc3	2	2.5742	2.4506	0.136917	0.013355	0.124	1.19e-09	2.92e-09	0.60173	0.959274	0.73863	5.36e-06	1.29e-05	1	1	1
A_52_P75584	Arrdc3	2	1.86243	1.8512	0.105879	0.094669	0.0112	2.15e-08	2.38e-08	0.63528	0.671337	0.9716	2.16e-05	4.67e-05	1	1	1
A_65_P18951	4931406P16Rik	2	1.14614	1.4816	-0.149105	0.186324	-0.335	4.66e-07	6.47e-09	0.37152	0.266537	0.1608	0.000143	2.07e-05	1	1	1
A_66_P111254	A830008E24Rik	2	2.16684	2.326	-0.111966	0.04724	-0.159	9.36e-10	2.5e-10	0.60733	0.827931	0.60539	5.36e-06	3.54e-06	1	1	1
A_51_P193490	Fbxo21	2	2.64183	2.8077	0.020321	0.186206	-0.166	1.22e-09	3.94e-10	0.93971	0.490605	0.66307	5.36e-06	3.54e-06	1	1	1
A_66_P102260	Irs2	2	1.99746	2.2398	-0.208713	0.033646	-0.242	3.27e-09	4.01e-10	0.33573	0.875398	0.42769	7.21e-06	3.54e-06	1	1	1
A_55_P2738862	4931406P16Rik	2	1.77455	1.7113	0.036112	-0.027131	0.0632	6.24e-08	1.14e-07	0.87307	0.904448	0.84319	4.21e-05	0.000108	1	1	1
A_55_P2098210	4931406P16Rik	2	1.72969	1.5962	0.022594	-0.110884	0.133	3.17e-08	1.21e-07	0.91496	0.601337	0.65624	2.6e-05	0.000109	1	1	1
A_66_P140300	AK046657	2	1.38781	1.5574	-0.035418	0.13419	-0.17	2.07e-07	3.08e-08	0.85232	0.482908	0.53014	8.5e-05	4.99e-05	1	1	1
A_52_P298165	Gm14964	2	0.86626	0.755	0.087408	-0.023864	0.111	7.26e-07	5.44e-06	0.49896	0.852841	0.54238	0.000178	0.00116	1	1	1
A_52_P235861	Peg3	2	2.75333	2.6886	-0.043943	-0.108646	0.0647	7.35e-09	1.12e-08	0.88712	0.725923	0.88251	1e-05	3.03e-05	1	1	1
A_65_P05169	Peg3	2	2.91766	2.9724	-0.108493	-0.053771	-0.0547	1.67e-09	1.19e-09	0.71972	0.858692	0.89804	5.96e-06	6e-06	1	1	1
A_66_P138470	Gm17116	2	2.37792	2.3221	0.086105	0.030333	0.0558	3.51e-07	5.08e-07	0.79838	0.928251	0.90681	0.000116	0.000277	1	1	1
A_55_P2713430	Peg3	2	1.12117	1.1655	0.029482	0.073766	-0.0443	1.19e-05	7.03e-06	0.88412	0.715698	0.87698	0.00104	0.00131	1	1	1
A_51_P161354	Sesn2	2	1.24605	1.1815	0.031788	-0.032757	0.0645	5.93e-07	1.33e-06	0.86181	0.857639	0.80271	0.000161	0.000488	1	1	1
A_51_P205820	Klf11	2	0.76267	0.7681	-0.000478	0.004945	-0.00542	3.96e-06	3.58e-06	0.997	0.968947	0.97592	0.000502	0.000949	1	1	1
A_55_P2009988	Trib3	2	1.43099	1.1952	0.154504	-0.081256	0.236	6.09e-06	6.26e-05	0.53138	0.741216	0.49977	0.000645	0.00505	1	1	1
A_55_P2140726	Polr3gl	2	0.74377	0.813	-0.000604	0.068632	-0.0692	3.46e-05	1.09e-05	0.99669	0.63841	0.73715	0.0021	0.00166	1	1	1
A_51_P467233	Polr3gl	2	0.78228	0.9187	-0.016568	0.119847	-0.136	2.11e-06	1.78e-07	0.89433	0.341566	0.44233	0.000325	0.000146	1	1	1
A_51_P170696	Haus1	2	0.53681	0.6442	-0.101996	0.005445	-0.107	5.92e-05	5.52e-06	0.35785	0.960472	0.49157	0.00302	0.00117	1	1	1
A_55_P2720715	Acad11	2	1.12853	1.4804	-0.226582	0.125303	-0.352	8.37e-05	2.35e-06	0.34557	0.599362	0.30129	0.00375	0.000719	1	1	1
A_55_P2207593	8430437O03Rik	2	0.57865	0.6976	-0.070921	0.048023	-0.119	8.39e-06	5.5e-07	0.48804	0.637676	0.41192	0.000811	0.000294	1	1	1
A_55_P1992164	TC1636769	2	0.51602	0.5904	-0.129865	-0.055508	-0.0744	0.000326	4.22e-05	0.29343	0.634069	0.65979	0.00943	0.00398	1	1	1
A_51_P415855	Il6ra	2	0.7932	0.578	0.046788	-0.168426	0.215	2.37e-08	3.47e-06	0.62464	0.087739	0.12068	2.22e-05	0.000927	1	1	1
A_52_P655084	Tbc1d17	2	0.65435	0.504	0.024384	-0.125926	0.15	1.59e-07	7.89e-06	0.78236	0.16271	0.23573	7.67e-05	0.00138	1	1	1
A_55_P1961567	Ypel3	2	0.75679	0.8958	-0.105773	0.033205	-0.139	4.99e-06	4.08e-07	0.41268	0.795666	0.44612	0.000575	0.000247	1	1	1
A_52_P326808	Ypel3	2	0.71798	0.8277	-0.104566	0.005159	-0.11	5.43e-07	5.49e-08	0.32285	0.96066	0.46099	0.000156	6.68e-05	1	1	1
A_55_P2084860	Slc8b1	2	0.51926	0.6943	-0.151102	0.023908	-0.175	0.00111	5.07e-05	0.28765	0.864707	0.38184	0.021	0.00448	1	1	1
A_55_P1983968	Slc8b1	2	0.76969	0.8448	-0.056084	0.019043	-0.0751	2.38e-05	6.89e-06	0.70208	0.896508	0.71707	0.00164	0.00129	1	1	1
A_51_P179907	Appl2	2	0.71074	0.5741	0.074824	-0.061848	0.137	2.1e-07	5.2e-06	0.44572	0.527608	0.32678	8.5e-05	0.00114	1	1	1
A_52_P132165	Hsd17b11	2	0.39671	0.6063	-0.101206	0.108415	-0.21	0.00994	0.000279	0.47954	0.449191	0.30355	0.0885	0.0118	1	1	1
A_51_P249215	Ptger2	2	0.62883	0.7854	0.024647	0.18122	-0.157	0.000619	5.45e-05	0.87734	0.263184	0.49037	0.0143	0.00466	1	1	1
A_52_P561627	AK085406	2	0.25706	0.7403	-0.150074	0.333198	-0.483	0.111	8.86e-05	0.34333	0.042717	0.03812	0.386	0.00622	1	1	1
A_52_P87900	Fam107a	2	1.82692	1.7242	-0.145137	-0.247896	0.103	3.97e-06	8.88e-06	0.6343	0.41881	0.81141	0.000502	0.00147	1	1	1
A_55_P2003236	ENSMUST00000059474	2	0.93957	0.9531	-0.032164	-0.018684	-0.0135	5.75e-05	4.84e-05	0.86688	0.922413	0.96037	0.00296	0.00435	1	1	1
A_52_P440265	LOC102631977	2	0.79564	0.7468	-0.085611	-0.134402	0.0488	0.000236	0.000456	0.64229	0.46746	0.8512	0.00772	0.0163	1	1	1
A_52_P114282	Armcx5	2	0.64577	0.5763	-0.038841	-0.108325	0.0695	2.32e-05	9.34e-05	0.75159	0.381	0.68905	0.00161	0.00638	1	1	1
A_51_P234253	Sdcbp2	2	0.72744	0.6445	0.010525	-0.072386	0.0829	4.15e-06	2.14e-05	0.93101	0.553112	0.6305	0.000516	0.00256	1	1	1
A_55_P2006255	Txnip	2	2.08254	2.0632	0.063793	0.044423	0.0194	3.09e-09	3.66e-09	0.775	0.842151	0.95102	7.21e-06	1.43e-05	1	1	1
A_66_P131361	Txnip	2	1.98247	2.0214	0.070161	0.109117	-0.039	4.47e-08	3.21e-08	0.77696	0.659936	0.91137	3.5e-05	4.99e-05	1	1	1
A_52_P657963	Phka2	2	1.43048	1.4949	-0.108471	-0.044033	-0.0644	1.61e-06	8.3e-07	0.62895	0.844148	0.8388	0.000279	0.000376	1	1	1
A_51_P167551	Fam214a	2	2.15282	2.3844	-0.158705	0.072846	-0.232	1.76e-07	3.25e-08	0.58814	0.803186	0.57646	8.1e-05	4.99e-05	1	1	1
A_55_P2907122	Fam214a	2	1.91632	1.9855	-0.068375	0.000838	-0.0692	3.88e-08	2.12e-08	0.77335	0.997182	0.83661	3.11e-05	4.4e-05	1	1	1
A_55_P2728946	Tmem57	2	0.67124	0.7282	-0.028836	0.028133	-0.057	4.62e-06	1.42e-06	0.79875	0.803544	0.72189	0.000549	0.000505	1	1	1
A_52_P795929	AK081614	2	1.27204	1.3946	-0.11795	0.00456	-0.123	8.73e-05	2.85e-05	0.66171	0.986475	0.7477	0.00385	0.00302	1	1	1
A_66_P121110	Pck1	2	2.29888	2.8702	-0.358633	0.212698	-0.571	0.000214	1.48e-05	0.49797	0.686733	0.44587	0.00722	0.00205	1	1	1
A_55_P2742760	0610030E20Rik	2	1.1994	1.3526	-0.070574	0.08264	-0.153	4.51e-05	9.55e-06	0.76895	0.730966	0.65248	0.0025	0.00152	1	1	1
A_66_P116860	5031434O11Rik	2	1.08352	1.2558	-0.121512	0.05075	-0.172	4.27e-05	6.18e-06	0.57489	0.814251	0.57397	0.00241	0.00125	1	1	1
A_66_P105480	Gm14964	2	1.54969	1.589	-0.037491	0.001803	-0.0393	4.59e-07	3.1e-07	0.86672	0.993557	0.901	0.000143	0.000206	1	1	1
A_52_P818828	AK033846	2	1.2018	1.3481	-0.199016	-0.052674	-0.146	8.12e-05	1.96e-05	0.43396	0.83488	0.6826	0.00368	0.00242	1	1	1
A_55_P2013251	2410125D13Rik	2	0.64381	0.6772	-0.065737	-0.032338	-0.0334	4.54e-05	2.41e-05	0.61115	0.802063	0.8547	0.00251	0.00277	1	1	1
A_55_P2732713	Gstt2	2	0.94829	1.2261	-0.23882	0.038964	-0.278	9.46e-05	3.38e-06	0.24425	0.847045	0.33581	0.00411	0.000916	1	1	1
A_51_P350048	Gstt2	2	0.93005	1.2558	-0.241725	0.083996	-0.326	0.000155	3.37e-06	0.24963	0.685156	0.27201	0.00587	0.000916	1	1	1
A_51_P392705	Xpc	2	0.53604	0.5853	-0.076163	-0.026891	-0.0493	0.000451	0.000179	0.56489	0.838427	0.79171	0.0116	0.00899	1	1	1
A_51_P162162	Inmt	2	2.47928	2.2415	0.077201	-0.16059	0.238	2.55e-05	8.75e-05	0.87068	0.735143	0.72322	0.0017	0.00622	1	1	1
A_51_P423825	Morn1	2	0.66429	0.6324	-0.046837	-0.078747	0.0319	1.45e-05	2.74e-05	0.70057	0.519217	0.85284	0.00117	0.00298	1	1	1
A_55_P1957227	Las1l	2	0.59067	0.4502	0.004288	-0.136133	0.14	3.63e-05	0.000722	0.97055	0.248425	0.39653	0.00218	0.0216	1	1	1
A_52_P135572	Dopey1	2	0.67464	0.5193	0.063329	-0.092043	0.155	3.02e-06	9.14e-05	0.56708	0.407425	0.32434	0.000425	0.00631	1	1	1
A_55_P2028015	Pawr	2	0.52783	0.5975	-0.075044	-0.005377	-0.0697	0.000493	0.000132	0.56806	0.967249	0.70724	0.0123	0.00765	1	1	1
A_55_P1996578	Fgfr3	2	0.70671	0.8239	-0.175049	-0.05782	-0.117	0.00232	0.000582	0.40351	0.781086	0.69059	0.0349	0.0191	1	1	1
A_55_P2802577	Whamm	2	0.72471	0.9099	-0.091286	0.093907	-0.185	4.06e-05	1.85e-06	0.5274	0.515721	0.36692	0.00233	0.0006	1	1	1
A_55_P2043028	2610020H08Rik	2	0.85446	1.1514	-0.168425	0.128491	-0.297	2.08e-05	2.81e-07	0.30092	0.42765	0.20019	0.00149	0.000198	1	1	1
A_52_P656714	Map3k5	2	0.73474	0.971	-0.186717	0.049554	-0.236	0.000229	7.51e-06	0.27662	0.769971	0.32904	0.00757	0.00135	1	1	1
A_52_P41292	Map3k5	2	0.88084	0.9979	-0.186681	-0.069664	-0.117	1.44e-05	2.55e-06	0.25379	0.666188	0.6087	0.00116	0.000749	1	1	1
A_55_P1978597	Trit1	2	1.11329	1.3177	-0.159824	0.044602	-0.204	5.55e-06	4.6e-07	0.40382	0.814442	0.44957	0.000612	0.000262	1	1	1
A_52_P93284	Mycl	2	1.4244	1.7616	-0.231144	0.106086	-0.337	9.94e-06	4.49e-07	0.36641	0.676231	0.35173	0.000921	0.00026	1	1	1
A_55_P2494328	Net1	2	1.44874	1.9611	-0.674643	-0.162255	-0.512	4.73e-05	7.23e-07	0.02841	0.578535	0.22111	0.00258	0.000345	1	1	1
A_55_P1979335	1810062G17Rik	2	0.69237	0.8414	-0.115483	0.033595	-0.149	0.00447	0.00087	0.60304	0.879412	0.63483	0.0529	0.0241	1	1	1
A_55_P2354531	2610029K11Rik	2	0.81866	0.5761	0.124853	-0.11776	0.243	0.00352	0.0314	0.62346	0.643219	0.50098	0.0456	0.196	1	1	1
A_55_P2765840	Gm31645	2	0.59122	0.5255	-0.071202	-0.136964	0.0658	0.00336	0.0079	0.6962	0.454713	0.79852	0.0444	0.0932	1	1	1
A_55_P2196185	4930412C18Rik	2	1.14013	1.1534	-0.201698	-0.188423	-0.0133	0.000943	0.000846	0.50714	0.535231	0.97525	0.019	0.0237	1	1	1
A_51_P269273	Acr	2	0.64691	0.4578	-0.023213	-0.21233	0.189	0.00293	0.0272	0.90563	0.284457	0.49685	0.0407	0.183	1	1	1
A_52_P633410	Gabarapl1	2	1.00196	0.9195	-0.080981	-0.163412	0.0824	0.000343	0.000803	0.73597	0.49795	0.80812	0.00976	0.023	1	1	1
A_55_P2727060	Gabarapl1	2	0.95122	0.8216	-0.030157	-0.159765	0.13	0.000316	0.0013	0.89383	0.481967	0.68556	0.00923	0.0309	1	1	1
A_55_P2715156	Tcaf1	2	0.87571	0.6037	-0.010202	-0.282163	0.272	0.000279	0.00702	0.96042	0.17883	0.35425	0.00855	0.0868	1	1	1
A_55_P1961463	Bnip3l	2	0.67129	0.5605	0.045151	-0.065611	0.111	4.6e-06	4.93e-05	0.68999	0.562959	0.49058	0.000549	0.0044	1	1	1
A_51_P269456	Bnip3l	2	0.65845	0.5106	0.030299	-0.117531	0.148	8.32e-05	0.00116	0.82712	0.400476	0.45384	0.00374	0.0289	1	1	1
A_52_P652913	Akip1	2	0.62003	0.5792	0.011822	-0.02901	0.0408	0.000107	0.000228	0.92939	0.827934	0.82874	0.00447	0.0104	1	1	1
A_55_P1978226	Park2	2	1.00909	0.8779	0.052723	-0.0785	0.131	6.1e-05	0.000293	0.79912	0.705011	0.65474	0.00308	0.0123	1	1	1
A_55_P2041708	Gas2	2	0.58748	0.5124	0.011081	-0.064052	0.0751	0.00345	0.00918	0.95134	0.724629	0.77004	0.0453	0.101	1	1	1
A_55_P1975510	H6pd	2	0.84206	0.8962	-0.021584	0.032559	-0.0541	0.000614	0.000328	0.91952	0.878879	0.8578	0.0142	0.0133	1	1	1
A_55_P1990964	Osbpl11	2	1.13815	1.0293	0.074585	-0.034245	0.109	3.1e-05	0.000104	0.73609	0.876893	0.72805	0.00195	0.00678	1	1	1
A_52_P549184	Adgrg2	2	1.35003	1.215	-0.039612	-0.174675	0.135	3.04e-05	0.000108	0.87974	0.506699	0.71562	0.00193	0.00696	1	1	1
A_66_P100011	Adgrg2	2	1.46794	1.1582	0.006508	-0.303184	0.31	5.55e-05	0.000723	0.98262	0.315905	0.46639	0.00289	0.0216	1	1	1
A_51_P214423	Tead1	2	1.4833	1.3549	0.096384	-0.03201	0.128	8.02e-05	0.000223	0.75718	0.918133	0.77084	0.00366	0.0103	1	1	1
A_55_P2798152	Tead1	2	1.08127	1.0998	-0.054678	-0.036122	-0.0186	0.00285	0.00248	0.86689	0.911816	0.96791	0.0399	0.0459	1	1	1
A_55_P2229137	Tmem116	2	0.57403	0.6422	-0.042054	0.026108	-0.0682	0.00194	0.000703	0.7992	0.874458	0.77069	0.0308	0.0213	1	1	1
A_52_P300451	Tcf23	2	0.79251	0.8584	-0.084909	-0.019063	-0.0658	0.000725	0.000326	0.6786	0.925739	0.82001	0.016	0.0133	1	1	1
A_52_P459552	Ccdc174	2	0.5526	0.6573	-0.119215	-0.014488	-0.105	0.000256	3.42e-05	0.35876	0.910347	0.56634	0.00816	0.0034	1	1	1
A_55_P2721174	Myo1b	2	0.9262	0.7146	-0.008347	-0.219917	0.212	0.00028	0.00306	0.96939	0.317516	0.49387	0.00858	0.0517	1	1	1
A_55_P2732543	Mettl6	2	0.71391	0.6082	-0.049714	-0.155389	0.106	3.85e-05	0.000245	0.72486	0.277127	0.59744	0.00225	0.011	1	1	1
A_66_P122621	Gm9889	2	1.05649	0.8582	-0.162648	-0.360948	0.198	1.47e-06	2.6e-05	0.3277	0.036857	0.39747	0.000264	0.0029	1	1	1
A_55_P2716476	Pex1	2	0.63799	0.469	0.058589	-0.110401	0.169	6.31e-05	0.00152	0.65608	0.404084	0.36714	0.00314	0.0342	1	1	1
A_55_P1982718	Rtfdc1	2	0.58703	0.5261	-0.048974	-0.109886	0.0609	3.86e-05	0.000141	0.67355	0.348422	0.71087	0.00225	0.00784	1	1	1
A_52_P493882	2810403D21Rik	2	0.85269	0.6495	0.023804	-0.179421	0.203	8.02e-08	5.17e-06	0.82912	0.113824	0.20081	4.72e-05	0.00114	1	1	1
A_66_P122867	BX523363	2	1.53722	1.293	-0.025424	-0.269699	0.244	2.47e-08	4.21e-07	0.89089	0.155068	0.35598	2.23e-05	0.000248	1	1	1
A_51_P120948	Cul4b	2	0.99399	0.8223	-0.037956	-0.209682	0.172	6.73e-07	1.04e-05	0.79617	0.162636	0.41186	0.000172	0.00162	1	1	1
A_51_P509339	Uvssa	2	0.58877	0.4827	0.020043	-0.085984	0.106	3.27e-06	4.59e-05	0.83594	0.378367	0.44146	0.00044	0.00423	1	1	1
A_51_P311694	Ypel5	2	0.95561	0.7553	0.079361	-0.120975	0.2	4.88e-06	9.96e-05	0.62416	0.456754	0.38462	0.000569	0.00667	1	1	1
A_66_P103269	2810001A02Rik	2	0.70235	0.4391	0.094905	-0.168311	0.263	1.29e-06	0.000466	0.38511	0.130258	0.09614	0.000251	0.0165	1	1	1
A_30_P01025359	chr1:23340743-23341144_F	2	0.72093	0.7741	-0.039182	0.013944	-0.0531	6.62e-05	2.76e-05	0.79263	0.925411	0.80099	0.00322	0.00299	1	1	1
A_55_P2721394	Asph	2	1.53525	1.6765	-0.169845	-0.028578	-0.141	1.74e-05	5.28e-06	0.55275	0.920123	0.72629	0.00133	0.00115	1	1	1
A_66_P122756	Gm12758	2	0.672	0.6798	-0.025973	-0.018218	-0.00776	2.43e-05	2.1e-05	0.83928	0.886855	0.96583	0.00164	0.00254	1	1	1
A_52_P159050	Cds2	2	0.75328	0.4173	0.103255	-0.232749	0.336	8.22e-07	0.00111	0.36429	0.048499	0.04438	0.000196	0.0282	1	1	1
A_55_P2807115	Drd1	2	1.24335	0.9204	0.106694	-0.216246	0.323	3.55e-05	0.000935	0.66265	0.379771	0.35416	0.00214	0.0254	1	1	1
A_66_P104293	Gm14167	2	0.71767	0.2982	0.100696	-0.318774	0.419	0.000156	0.0721	0.53016	0.055729	0.0735	0.00588	0.299	1	1	1
A_55_P2075258	LOC105247651	2	0.89455	0.68	0.098941	-0.11564	0.215	1.06e-07	6.74e-06	0.40405	0.330831	0.20542	5.85e-05	0.00129	1	1	1
A_55_P2917066	Gpr19	2	0.66525	0.5721	-0.011684	-0.104861	0.0932	3.5e-06	2.69e-05	0.91529	0.344685	0.55024	0.000456	0.00295	1	1	1
A_52_P412529	Fbxo3	2	0.62687	0.4606	0.069907	-0.096354	0.166	6.54e-07	4.66e-05	0.45239	0.303103	0.21158	0.000172	0.00425	1	1	1
A_52_P804819	AV230399	2	0.7138	0.5511	-0.053618	-0.216308	0.163	1.29e-06	4.41e-05	0.62716	0.059382	0.30196	0.000251	0.0041	1	1	1
A_55_P2006940	Sfmbt1	2	0.63128	0.4586	-0.012511	-0.185179	0.173	3.74e-06	0.000207	0.90491	0.087353	0.2508	0.000482	0.00982	1	1	1
A_51_P219594	1700123K08Rik	2	1.1081	1.1707	-0.234605	-0.172043	-0.0626	1.16e-07	4.67e-08	0.11948	0.247558	0.76293	6.11e-05	6.34e-05	1	1	1
A_55_P2083153	1700001J03Rik	2	1.14666	1.1751	-0.228193	-0.199718	-0.0285	9.94e-07	6.84e-07	0.19766	0.257449	0.90777	0.000215	0.000335	1	1	1
A_66_P106146	Gm11827	2	1.86798	1.6169	-0.108964	-0.359999	0.251	4.24e-06	2.94e-05	0.72779	0.256551	0.57158	0.000525	0.00308	1	1	1
A_52_P24986	Agpat6	2	1.09226	0.9081	0.110405	-0.073721	0.184	5.91e-06	6.44e-05	0.55683	0.694178	0.48905	0.000632	0.00512	1	1	1
A_51_P335716	Agpat6	2	0.78317	0.6668	0.078267	-0.03805	0.116	0.000556	0.00237	0.69117	0.846647	0.67639	0.0133	0.0448	1	1	1
A_66_P121016	Tbc1d20	2	0.66295	0.6013	-0.015605	-0.077302	0.0617	2.74e-05	9.02e-05	0.9026	0.545981	0.73255	0.00179	0.00629	1	1	1
A_51_P214107	Tbc1d20	2	0.66748	0.5669	0.033784	-0.066792	0.101	0.000107	0.000608	0.81419	0.642792	0.62154	0.00448	0.0197	1	1	1
A_66_P109220	Mettl20	2	1.07151	1.0394	-0.072312	-0.104385	0.0321	0.00063	0.000842	0.79091	0.702172	0.93368	0.0144	0.0236	1	1	1
A_52_P263673	Mettl20	2	0.9924	1.008	-0.093839	-0.078254	-0.0156	0.000672	0.000578	0.71234	0.758372	0.96541	0.0151	0.0191	1	1	1
A_55_P2137840	Mettl20	2	0.95194	0.9917	-0.040634	-0.000927	-0.0397	0.000101	6.27e-05	0.84212	0.996373	0.89051	0.00432	0.00505	1	1	1
A_55_P2842873	Svopl	2	0.63552	0.6576	-0.019957	0.002084	-0.022	0.00265	0.002	0.91633	0.991244	0.9346	0.0382	0.0405	1	1	1
A_55_P2057528	Arl4d	2	0.91618	0.6731	-0.028371	-0.271497	0.243	0.000389	0.00562	0.89834	0.229146	0.44187	0.0106	0.0756	1	1	1
A_51_P170807	LOC102641377	2	1.56326	1.3394	-0.039913	-0.263746	0.224	1.18e-05	8.2e-05	0.88736	0.353934	0.57562	0.00104	0.00599	1	1	1
A_55_P2106039	Map3k6	2	1.65352	1.3339	0.005317	-0.314265	0.32	3.24e-06	5.56e-05	0.98438	0.254253	0.40899	0.00044	0.0047	1	1	1
A_55_P2245920	Lrrc8a	2	0.75983	0.5927	-0.01135	-0.178432	0.167	7.98e-05	0.00107	0.94326	0.269831	0.46152	0.00364	0.0276	1	1	1
A_30_P01028797	chrX:34360500-34388500_R	2	1.33175	1.0615	-0.039948	-0.310211	0.27	5.03e-06	9.26e-05	0.8595	0.178122	0.40077	0.000575	0.00635	1	1	1
A_51_P126525	D230025D16Rik	2	1.12427	0.7632	0.052045	-0.30902	0.361	3.28e-07	7.11e-05	0.74309	0.061366	0.11761	0.000111	0.0055	1	1	1
A_30_P01020772	chr5:136129679-136148860_R	2	1.44896	1.1458	0.035426	-0.267707	0.303	4.08e-06	8.53e-05	0.88355	0.274831	0.37961	0.000514	0.00612	1	1	1
A_55_P1974877	Bcl2l1	2	0.89836	0.6515	-0.004265	-0.251106	0.247	7.15e-06	0.000346	0.9782	0.117845	0.27015	0.000728	0.0138	1	1	1
A_55_P2485140	Zfp655	2	0.73981	0.5479	-0.011442	-0.203305	0.192	9.64e-06	0.000348	0.9306	0.131703	0.30754	0.000907	0.0138	1	1	1
A_65_P11200	AV000840	2	0.65427	0.4848	-0.013204	-0.182686	0.169	0.000121	0.00228	0.92607	0.207473	0.40344	0.0049	0.0436	1	1	1
A_51_P462428	Galnt15	2	1.84067	1.5276	-0.064356	-0.377388	0.313	2.95e-07	4.8e-06	0.80308	0.152965	0.3947	0.000105	0.00111	1	1	1
A_55_P2006035	Galnt15	2	1.62135	1.3935	-0.137832	-0.365736	0.228	2.52e-06	2.02e-05	0.5995	0.171339	0.53971	0.000372	0.00247	1	1	1
A_66_P122409	CB590766	2	1.34948	1.0564	0.000706	-0.292328	0.293	8.82e-07	2.7e-05	0.99722	0.15911	0.31284	0.000203	0.00296	1	1	1
A_55_P2015541	Hif3a	2	1.76053	1.417	-0.092732	-0.436292	0.344	2.56e-07	6.49e-06	0.70488	0.084648	0.32569	9.69e-05	0.00127	1	1	1
A_55_P1985808	Ranbp9	2	1.07038	0.9249	-0.068727	-0.214188	0.145	1.73e-06	1.34e-05	0.68363	0.21141	0.54289	0.000282	0.0019	1	1	1
A_55_P2082529	Sav1	2	0.93959	0.8849	-0.119594	-0.174296	0.0547	5.48e-06	1.24e-05	0.45801	0.282793	0.80926	0.000608	0.00181	1	1	1
A_30_P01033296	chr16:34524589-34573439_R	2	0.63989	0.6291	-0.059314	-0.070149	0.0108	0.00016	0.000193	0.67818	0.623872	0.95717	0.00595	0.00936	1	1	1
A_30_P01030988	chr16:90103524-90104408_R	2	1.41792	1.4257	0.008916	0.016669	-0.00775	2.98e-05	2.78e-05	0.97409	0.951576	0.98406	0.00191	0.003	1	1	1
A_30_P01021999	chr16:34559623-34560462_R	2	0.64787	0.684	-0.091278	-0.055157	-0.0361	0.00214	0.00134	0.62948	0.770262	0.89235	0.0331	0.0315	1	1	1
A_55_P1970033	Per1	2	1.29215	1.517	-0.284888	-0.059993	-0.225	2.72e-05	3.1e-06	0.2583	0.809229	0.52387	0.00178	0.000867	1	1	1
A_55_P2408355	BB166591	2	0.7865	1.1152	-0.158637	0.170035	-0.329	0.000231	2.83e-06	0.38595	0.353355	0.20839	0.00761	0.000811	1	1	1
A_55_P2914216	Trit1	2	0.5465	0.7071	-0.153624	0.006955	-0.161	0.00112	7.64e-05	0.30457	0.962474	0.44547	0.0212	0.00572	1	1	1
A_55_P2739915	Trit1	2	0.88938	1.0391	-0.116016	0.033736	-0.15	0.000237	3.92e-05	0.57399	0.869716	0.60765	0.00775	0.00373	1	1	1
A_52_P510877	Bcl2l1	2	0.60615	0.5502	-0.030626	-0.086542	0.0559	0.00103	0.00238	0.85043	0.595171	0.80771	0.0201	0.0448	1	1	1
A_52_P623457	Hic2	2	0.76505	0.7301	0.01425	-0.020677	0.0349	6.44e-05	0.000111	0.92799	0.895679	0.87556	0.00318	0.00707	1	1	1
A_52_P234354	Hic2	2	0.73103	0.6942	0.051777	0.014987	0.0368	4.32e-05	8.05e-05	0.72287	0.918138	0.85843	0.00242	0.0059	1	1	1
A_55_P2106916	Kcna1	2	1.17826	1.0912	-0.132179	-0.219193	0.087	0.00131	0.00252	0.68397	0.501077	0.84949	0.0236	0.0461	1	1	1
A_55_P2101336	Ramp2	2	0.63213	0.6231	-0.055336	-0.064362	0.00903	0.0011	0.00125	0.74583	0.706285	0.97014	0.0209	0.0301	1	1	1
A_66_P120927	Ramp2	2	0.67225	0.645	-0.095163	-0.122457	0.0273	0.0021	0.00295	0.62708	0.53257	0.92131	0.0327	0.0506	1	1	1
A_30_P01019634	chr1:138567345-138578139_F	2	0.52468	0.5883	-0.056989	0.006664	-0.0637	0.000598	0.000182	0.66833	0.959958	0.73487	0.0139	0.00903	1	1	1
A_55_P2091473	Bnip3	2	1.62331	1.6783	-0.051131	0.003829	-0.055	1.08e-05	6.83e-06	0.86039	0.989488	0.89364	0.000966	0.00129	1	1	1
A_66_P133649	A530013C23Rik	2	1.1628	1.3772	-0.076182	0.138219	-0.214	8.78e-05	1.04e-05	0.75707	0.575598	0.53948	0.00386	0.00162	1	1	1
A_55_P2274378	AW549542	2	1.34149	1.0574	0.165827	-0.118251	0.284	1.38e-06	3.6e-05	0.42819	0.570726	0.33878	0.000255	0.00354	1	1	1
A_55_P2183513	Gm10614	2	0.5937	0.5726	0.046018	0.024932	0.0211	0.000492	0.000701	0.75493	0.865597	0.91936	0.0123	0.0213	1	1	1
A_66_P103727	Pnrc1	2	0.88137	0.7136	0.018706	-0.14904	0.168	3.47e-05	0.000383	0.91375	0.392104	0.49449	0.00211	0.0147	1	1	1
A_66_P119054	AK042098	2	0.83841	0.6713	0.002003	-0.165103	0.167	1.06e-05	0.000163	0.98934	0.277434	0.43397	0.000961	0.00854	1	1	1
A_51_P428086	Sptbn1	2	0.75351	0.7766	0.042701	0.06584	-0.0231	0.000896	0.000673	0.83007	0.740899	0.93443	0.0184	0.0208	1	1	1
A_52_P328044	Tle1	2	0.772	0.7454	0.004481	-0.022143	0.0266	0.000123	0.000183	0.97875	0.895287	0.9109	0.00496	0.00903	1	1	1
A_55_P1968355	Tle1	2	0.88098	0.7407	0.070499	-0.069759	0.14	7.38e-05	0.00049	0.70153	0.704503	0.59038	0.00344	0.017	1	1	1
A_55_P2935880	A330023F24Rik	2	0.91651	0.8925	-0.060887	-0.084896	0.024	0.000269	0.000356	0.77663	0.69266	0.93689	0.00842	0.014	1	1	1
A_55_P2192397	A330023F24Rik	2	0.91586	0.9365	-0.126679	-0.106038	-0.0206	0.000301	0.000237	0.56002	0.625256	0.94626	0.00894	0.0107	1	1	1
A_55_P1969750	Stim1	2	0.58927	0.4687	-0.024357	-0.144905	0.121	0.000352	0.00286	0.86332	0.311295	0.54838	0.00989	0.05	1	1	1
A_51_P136792	Calcoco1	2	0.6063	0.5091	-0.016048	-0.113279	0.0972	0.00149	0.00596	0.92449	0.505604	0.68523	0.0257	0.0785	1	1	1
A_66_P107745	1110020A21Rik	2	0.86541	0.7176	0.082272	-0.065522	0.148	0.000199	0.00127	0.67652	0.739497	0.59658	0.00687	0.0304	1	1	1
A_66_P119534	Zbtb16	2	1.73186	1.4011	0.090951	-0.239764	0.331	6.49e-05	0.000644	0.79914	0.50422	0.51469	0.00319	0.0203	1	1	1
A_55_P2024155	Zbtb16	2	2.24916	1.8513	0.113675	-0.284144	0.398	4.69e-06	5.96e-05	0.76452	0.456409	0.46087	0.000554	0.00488	1	1	1
A_55_P2736929	Egf	2	0.69435	0.575	-0.138373	-0.257699	0.119	6.7e-05	0.000525	0.34021	0.083024	0.55829	0.00324	0.0179	1	1	1
A_66_P119400	Slco2b1	2	1.30735	1.6826	-0.356963	0.01824	-0.375	0.00107	7.59e-05	0.31558	0.958626	0.45341	0.0206	0.00571	1	1	1
A_66_P105958	Sec31b	2	0.71271	0.5781	-0.030759	-0.165377	0.135	0.00319	0.0136	0.88783	0.451103	0.6631	0.0431	0.125	1	1	1
A_55_P2742900	Fxyd7	2	0.88234	0.7522	-0.023185	-0.153281	0.13	0.000198	0.000985	0.90798	0.447711	0.64725	0.00685	0.0262	1	1	1
A_52_P142327	1700031C06Rik	2	0.47501	0.7864	-0.255133	0.056267	-0.311	0.0526	0.00261	0.28326	0.810603	0.3528	0.251	0.0472	1	1	1
A_55_P2621446	Tfdp2	2	0.83944	0.5867	0.053876	-0.198812	0.253	0.000317	0.00694	0.78722	0.324233	0.37463	0.00923	0.0864	1	1	1
A_55_P2073705	Tfdp2	2	0.83891	0.5513	0.062392	-0.225244	0.288	0.000529	0.0142	0.7662	0.288806	0.33702	0.0129	0.128	1	1	1
A_51_P493886	Gpt2	2	1.09829	0.9194	-0.057751	-0.236688	0.179	0.00221	0.00835	0.85734	0.463885	0.69411	0.0338	0.0965	1	1	1
A_55_P2908171	Rora	2	1.12427	0.9684	-0.113656	-0.269566	0.156	0.00018	0.000825	0.65443	0.293424	0.66411	0.00641	0.0235	1	1	1
A_55_P2078123	Rora	2	1.03824	0.7888	-0.040725	-0.290197	0.249	0.00143	0.0113	0.88779	0.320085	0.54271	0.0251	0.113	1	1	1
A_52_P497595	Mipol1	2	0.72625	0.745	-0.06576	-0.04699	-0.0188	0.00267	0.00216	0.76235	0.828834	0.95128	0.0383	0.0424	1	1	1
A_65_P07684	Klf9	2	1.37778	1.3207	-0.107968	-0.165057	0.0571	9.38e-05	0.000152	0.71307	0.574789	0.8905	0.00408	0.00817	1	1	1
A_65_P19780	Klf9	2	1.3831	1.1993	-0.046656	-0.230462	0.184	3.31e-05	0.000178	0.86284	0.397191	0.63112	0.00205	0.00898	1	1	1
A_55_P2510197	Airn	2	0.71237	0.5374	0.002977	-0.17198	0.175	0.000192	0.00277	0.9853	0.29316	0.44678	0.00673	0.049	1	1	1
A_52_P330694	Tle1	2	0.95599	0.7767	-0.004164	-0.18345	0.179	0.000288	0.00205	0.98524	0.418466	0.57458	0.00867	0.0411	1	1	1
A_52_P27075	0610040B10Rik	2	0.71183	0.6194	-0.056989	-0.149401	0.0924	0.000603	0.00213	0.75214	0.410811	0.71736	0.014	0.0419	1	1	1
A_55_P2101021	Lao1	2	0.61659	0.4768	-0.057028	-0.196798	0.14	0.00149	0.0103	0.74066	0.259751	0.56721	0.0256	0.108	1	1	1
A_52_P385801	Spock2	2	0.78201	0.4733	0.020125	-0.288568	0.309	0.000728	0.0268	0.9206	0.162272	0.28592	0.016	0.181	1	1	1
A_66_P114654	AK040229	2	0.61593	0.203	0.16174	-0.251212	0.413	0.00018	0.153	0.25116	0.080695	0.04475	0.00642	0.436	1	1	1
A_66_P117837	8430426J06Rik	2	0.39514	0.799	-0.204224	0.199651	-0.404	0.0749	0.00102	0.34451	0.355207	0.19041	0.307	0.0268	1	1	1
A_51_P175758	Atg101	2	0.74723	0.4544	0.027112	-0.265765	0.293	4.18e-05	0.00529	0.85531	0.084116	0.17264	0.00237	0.073	1	1	1
A_51_P497061	Ppp2r2d	2	0.61843	0.4137	-0.004878	-0.209626	0.205	9.21e-05	0.00425	0.97038	0.12072	0.27699	0.00403	0.0634	1	1	1
A_55_P1974602	Map2k7	2	1.26069	0.8254	0.042355	-0.392958	0.435	1.78e-05	0.00173	0.8567	0.104066	0.19777	0.00135	0.0368	1	1	1
A_51_P165451	Pbld2	2	0.93443	0.671	-0.01885	-0.282303	0.263	7.79e-06	0.000408	0.90815	0.094349	0.26108	0.000774	0.0152	1	1	1
A_55_P2214003	4932439E07Rik	2	0.59065	0.5096	-0.115135	-0.196165	0.081	0.000204	0.000905	0.39638	0.154657	0.67107	0.00699	0.0249	1	1	1
A_66_P122989	Bcl2l1	2	0.62533	0.4361	-0.043232	-0.232469	0.189	0.000553	0.0101	0.78316	0.148249	0.3978	0.0133	0.107	1	1	1
A_55_P2740642	D230025D16Rik	2	0.65183	0.3584	0.086861	-0.206572	0.293	1.25e-05	0.00555	0.46452	0.090459	0.08913	0.00108	0.075	1	1	1
A_51_P377557	Cpsf4l	2	0.61014	0.4938	0.036332	-0.080036	0.116	0.00361	0.0151	0.84811	0.673571	0.66499	0.0463	0.132	1	1	1
A_55_P2740835	March6	2	0.60379	0.5616	-0.013148	-0.055306	0.0422	0.000305	0.000634	0.92672	0.699323	0.83489	0.00904	0.0202	1	1	1
A_51_P373187	Crls1	2	1.45731	1.2344	0.021376	-0.201513	0.223	9.84e-05	0.000581	0.94527	0.519485	0.61375	0.00424	0.0191	1	1	1
A_55_P2494802	Zmynd12	2	0.87737	0.5506	0.110346	-0.216421	0.327	0.000157	0.00925	0.57355	0.274498	0.24423	0.00592	0.102	1	1	1
A_51_P124132	Cyp2d26	2	1.55953	1.1113	-0.056435	-0.504668	0.448	7.81e-06	0.000441	0.83612	0.074485	0.25226	0.000774	0.016	1	1	1
A_51_P386270	Cyp2d12	2	1.70217	1.2222	-0.04795	-0.527911	0.48	1.23e-05	0.000571	0.87621	0.096615	0.27662	0.00106	0.0189	1	1	1
A_66_P135700	Cyp2d11	2	1.49611	1.0529	0.03414	-0.409027	0.443	4.42e-06	0.00033	0.89188	0.113584	0.22004	0.000538	0.0134	1	1	1
A_51_P111192	Cyp2d10	2	1.09827	0.6884	-0.030309	-0.440166	0.41	0.000108	0.00748	0.89809	0.073081	0.22835	0.00449	0.0904	1	1	1
A_52_P49391	Cyp2d22	2	1.26825	0.8985	0.015671	-0.354109	0.37	0.000119	0.00325	0.95464	0.206959	0.34746	0.00484	0.0536	1	1	1
A_51_P120990	Pde4d	2	1.3651	1.13	-0.024584	-0.259668	0.235	0.00265	0.0104	0.95196	0.526432	0.68429	0.0382	0.108	1	1	1
A_55_P2010396	Pde4d	2	1.31533	0.8528	0.06142	-0.401137	0.463	0.00183	0.0316	0.87029	0.292243	0.38847	0.0296	0.197	1	1	1
A_66_P129195	Asic3	2	0.7865	0.369	0.016652	-0.400863	0.418	0.00161	0.106	0.94007	0.080637	0.19122	0.027	0.36	1	1	1
A_55_P2389818	A830035O19Rik	2	0.73493	0.4948	-0.005743	-0.245893	0.24	0.000245	0.0076	0.97312	0.158546	0.32449	0.00793	0.0912	1	1	1
A_66_P114378	A830035O19Rik	2	0.86457	0.7098	-0.103603	-0.25836	0.155	0.000129	0.000979	0.58511	0.180858	0.56434	0.00509	0.0262	1	1	1
A_55_P2623115	Osbpl6	2	0.67915	0.3202	0.087735	-0.271207	0.359	0.000224	0.0499	0.57559	0.092791	0.1143	0.00742	0.248	1	1	1
A_55_P2155312	Dock3	2	0.99867	0.7507	-0.033821	-0.281827	0.248	0.000995	0.0093	0.89905	0.296425	0.51267	0.0197	0.102	1	1	1
A_51_P335710	Agpat6	2	0.79763	0.6866	0.036517	-0.074479	0.111	0.00173	0.00562	0.87195	0.742596	0.72931	0.0283	0.0756	1	1	1
A_55_P2129172	Rab40b	2	1.08043	0.7212	-0.013263	-0.372457	0.359	0.00341	0.0395	0.96826	0.270504	0.44905	0.0448	0.22	1	1	1
A_55_P2019690	Slc43a1	2	1.1305	1.1306	-0.340363	-0.340285	-7.79e-05	0.0031	0.0031	0.32857	0.328674	0.99987	0.0423	0.0519	1	1	1
A_55_P2033605	9430038I01Rik	2	0.5875	0.5402	-0.077935	-0.125259	0.0473	0.000224	0.000534	0.56546	0.358458	0.80448	0.00742	0.0181	1	1	1
A_51_P288341	Hpd	2	0.68445	0.2408	-0.046801	-0.490447	0.444	0.000281	0.144	0.77115	0.005365	0.06099	0.00859	0.423	1	1	1
A_55_P2720430	Nfe2l2	2	0.95524	0.3907	-0.034146	-0.598653	0.565	3.75e-05	0.0475	0.85618	0.003959	0.04328	0.00222	0.242	1	1	1
A_51_P198694	Gckr	2	0.6065	0.0472	0.242055	-0.317238	0.559	6e-05	0.704	0.06143	0.016938	0.00392	0.00305	0.883	1	1	1
A_66_P102251	Hacl1	2	0.62269	0.5517	0.017386	-0.053647	0.071	0.00231	0.00585	0.92431	0.769613	0.78389	0.0348	0.0776	1	1	1
A_66_P128918	Hacl1	2	1.10083	1.4004	-0.21975	0.079777	-0.3	0.00425	0.000524	0.53143	0.819582	0.54627	0.0513	0.0179	1	1	1
A_52_P554703	Gprin3	2	1.12066	1.2853	-0.162898	0.00177	-0.165	0.00128	0.000341	0.59747	0.995408	0.70541	0.0233	0.0137	1	1	1
A_52_P763938	Gm4285	2	0.81806	0.6144	-0.098887	-0.302544	0.204	0.0028	0.0193	0.68847	0.226898	0.56012	0.0395	0.151	1	1	1
A_55_P2918909	C330007P06Rik	2	1.20673	0.8322	-0.09335	-0.467886	0.375	0.000554	0.0109	0.75819	0.132388	0.38604	0.0133	0.111	1	1	1
A_66_P126972	Dock9	2	0.75255	0.6415	-0.100902	-0.21197	0.111	0.00114	0.00426	0.62147	0.304128	0.70042	0.0214	0.0634	1	1	1
A_55_P2157586	NAP060515-1	2	1.23039	1.1217	-0.23107	-0.339787	0.109	0.00141	0.00306	0.50062	0.324852	0.82189	0.0248	0.0517	1	1	1
A_52_P143866	Glul	2	1.2745	1.1126	-0.212862	-0.374802	0.162	0.000926	0.00299	0.53016	0.273464	0.73477	0.0187	0.051	1	1	1
A_66_P134479	Glul	2	1.40882	1.245	-0.189044	-0.352825	0.164	0.000101	0.000388	0.53267	0.249341	0.7015	0.0043	0.0147	1	1	1
A_55_P1980746	Dram2	2	0.62775	0.6156	-0.09259	-0.104693	0.0121	0.00145	0.00172	0.59727	0.550603	0.96093	0.0253	0.0366	1	1	1
A_51_P117477	Slc27a1	2	1.34406	1.4892	-0.291604	-0.146509	-0.145	0.0027	0.00112	0.47155	0.716352	0.79901	0.0386	0.0284	1	1	1
A_51_P487175	Acsm3	2	1.78976	1.7091	-0.284932	-0.365611	0.0807	0.0021	0.00306	0.58504	0.484477	0.91266	0.0327	0.0517	1	1	1
A_55_P2152014	TC1698801	2	1.01695	0.7258	-0.026919	-0.318054	0.291	0.001	0.013	0.92108	0.24895	0.45155	0.0198	0.121	1	1	1
A_52_P257686	Rwdd3	2	0.92927	0.7275	0.177698	-0.024113	0.202	0.00249	0.014	0.52111	0.930295	0.60576	0.0366	0.127	1	1	1
A_51_P198675	Ttc36	2	0.64299	0.5548	0.256975	0.168787	0.0882	0.000263	0.00113	0.09725	0.267569	0.67842	0.00832	0.0284	1	1	1
A_55_P1959595	Fmo5	2	1.05682	1.2123	-0.100999	0.054529	-0.156	0.00141	0.000381	0.73087	0.852531	0.70807	0.0248	0.0147	1	1	1
A_52_P679769	Cat	2	1.31063	1.2848	-0.120523	-0.146391	0.0259	0.000556	0.000675	0.71462	0.657169	0.95568	0.0133	0.0209	1	1	1
A_55_P2032538	Pde3b	2	1.04837	1.4243	-0.231315	0.144654	-0.376	0.00913	0.000796	0.53498	0.697254	0.47643	0.0837	0.023	1	1	1
A_66_P130720	Pde3b	2	0.84464	1.2422	-0.278594	0.119005	-0.398	0.0151	0.000808	0.39419	0.714029	0.38994	0.116	0.0231	1	1	1
A_55_P2502426	Adh1	2	0.89034	1.1663	-0.066524	0.209419	-0.276	0.0174	0.00275	0.84941	0.551487	0.57878	0.127	0.0487	1	1	1
A_52_P629895	Adh1	2	1.01558	1.2015	-0.044044	0.141839	-0.186	0.00917	0.00269	0.90259	0.693958	0.71531	0.0839	0.048	1	1	1
A_52_P320279	Inca1	2	1.27513	1.2203	-0.072023	-0.126817	0.0548	0.00106	0.00157	0.83368	0.711867	0.91003	0.0205	0.0349	1	1	1
A_55_P2102862	Inca1	2	1.18457	1.3422	-0.178082	-0.020434	-0.158	0.00221	0.000724	0.60822	0.952954	0.74785	0.0338	0.0216	1	1	1
A_55_P2788174	Gm15420	2	0.60703	0.5843	-0.083482	-0.106221	0.0227	0.00199	0.00272	0.63465	0.546071	0.92689	0.0314	0.0482	1	1	1
A_52_P1083765	Gm16124	2	0.9369	1.0885	-0.20407	-0.052433	-0.152	0.000808	0.000174	0.40771	0.830316	0.66175	0.0172	0.0089	1	1	1
A_51_P510764	Agmo	2	0.85957	1.0497	-0.07138	0.11872	-0.19	0.00927	0.0021	0.81512	0.697665	0.6602	0.0845	0.0417	1	1	1
A_51_P333111	Aox1	2	0.99117	1.2894	-0.168854	0.129377	-0.298	0.00981	0.00131	0.63506	0.715829	0.55392	0.0877	0.031	1	1	1
A_52_P85152	Acad11	2	0.96526	1.3018	-0.186956	0.149582	-0.337	0.0205	0.00277	0.63371	0.702752	0.54481	0.142	0.049	1	1	1
A_55_P1980237	Acad11	2	1.19038	1.4155	-0.120417	0.10467	-0.225	0.00436	0.00103	0.75116	0.782761	0.67537	0.052	0.027	1	1	1
A_52_P67758	Senp7	2	0.64999	0.5722	-0.115132	-0.192927	0.0778	0.000853	0.0026	0.50209	0.265061	0.74747	0.0178	0.0471	1	1	1
A_51_P491916	Rassf6	2	0.74289	0.7943	-0.150288	-0.098918	-0.0514	0.00159	0.000868	0.47449	0.636715	0.86201	0.0267	0.0241	1	1	1
A_55_P2037294	AK011106	2	0.57185	0.6776	-0.17005	-0.064265	-0.106	0.00612	0.00162	0.37739	0.736749	0.69573	0.0647	0.0354	1	1	1
A_55_P2099418	Neil2	2	1.2116	1.1627	-0.093047	-0.141987	0.0489	0.000164	0.000256	0.73144	0.601122	0.89831	0.00603	0.0112	1	1	1
A_55_P2792407	Slc22a5	2	0.82095	0.7203	-0.022637	-0.123271	0.101	0.000116	0.00047	0.89874	0.490624	0.68963	0.00473	0.0165	1	1	1
A_55_P2394968	AK087292	2	0.65598	0.7147	-0.02611	0.032622	-0.0587	0.00401	0.00202	0.89951	0.874649	0.84086	0.0496	0.0406	1	1	1
A_51_P362538	Syde2	2	0.91357	0.8655	-0.065935	-0.113976	0.048	0.00373	0.00557	0.81724	0.689895	0.90518	0.0474	0.0751	1	1	1
A_55_P2101920	Eva1c	2	0.99854	0.6967	-0.123495	-0.425311	0.302	0.00311	0.0303	0.68562	0.171647	0.48582	0.0424	0.193	1	1	1
A_52_P57622	Acss3	2	0.85774	1.1607	-0.399144	-0.096205	-0.303	0.0167	0.002	0.24126	0.774356	0.5248	0.124	0.0405	1	1	1
A_55_P2340448	B230114P17Rik	2	1.02768	1.395	-0.427871	-0.060542	-0.367	0.00636	0.000477	0.22274	0.860727	0.45437	0.0661	0.0167	1	1	1
A_55_P2096737	Elmod3	2	0.47068	0.7962	-0.209502	0.11605	-0.326	0.0272	0.000592	0.30373	0.565627	0.25962	0.169	0.0193	1	1	1
A_51_P245485	Optn	2	1.20982	1.3187	-0.198845	-0.089987	-0.109	0.00276	0.00133	0.58558	0.804578	0.83235	0.0391	0.0313	1	1	1
A_55_P2741243	Kif1b	2	1.349	1.2933	-0.103683	-0.159398	0.0557	0.000504	0.00076	0.75749	0.6355	0.90651	0.0125	0.0224	1	1	1
A_55_P2011802	Pdk2	2	1.41114	1.2234	-0.119098	-0.306836	0.188	0.00166	0.00517	0.76551	0.444848	0.73962	0.0276	0.0718	1	1	1
A_66_P136517	Ggnbp1	2	0.63858	0.6168	-0.072898	-0.094724	0.0218	0.00394	0.0051	0.71691	0.637883	0.93872	0.049	0.0712	1	1	1
A_51_P139069	Wdr45	2	0.65004	0.705	-0.047059	0.007913	-0.055	0.000376	0.000158	0.76463	0.959808	0.8046	0.0103	0.00839	1	1	1
A_55_P2145496	Wdr45	2	0.55979	0.675	-0.084972	0.030231	-0.115	0.000888	0.000128	0.56627	0.837783	0.58231	0.0183	0.00757	1	1	1
A_66_P132304	Calcoco1	2	0.49924	0.617	-0.12088	-0.00314	-0.118	0.00931	0.00191	0.49765	0.985869	0.6395	0.0847	0.0393	1	1	1
A_52_P95740	Smim19	2	0.78842	0.9268	-0.084098	0.054303	-0.138	0.000643	0.000117	0.67621	0.787169	0.62721	0.0147	0.00724	1	1	1
A_51_P274137	2310001K24Rik	2	1.10637	1.3264	-0.177952	0.042093	-0.22	0.00108	0.000173	0.55176	0.887623	0.60247	0.0206	0.00888	1	1	1
A_55_P2484845	Cgnl1	2	0.9316	1.1681	-0.056458	0.180073	-0.237	0.00141	0.000147	0.82718	0.488391	0.51956	0.0248	0.00804	1	1	1
A_55_P2741081	Rnf125	2	1.24729	0.9054	0.103376	-0.238528	0.342	4.48e-05	0.00133	0.67918	0.34397	0.3376	0.00249	0.0312	1	1	1
A_52_P212473	Rnf125	2	1.34554	1.0146	0.061012	-0.269886	0.331	1.72e-05	0.000452	0.80699	0.285806	0.35323	0.00132	0.0162	1	1	1
A_55_P2799325	Rnf125	2	1.31432	1.1059	-0.007267	-0.215729	0.208	1.7e-05	0.000139	0.97619	0.379926	0.54666	0.0013	0.00783	1	1	1
A_51_P386539	Rnf125	2	1.35782	1.0831	0.011239	-0.263479	0.275	1.46e-05	0.00022	0.96395	0.295427	0.43787	0.00117	0.0102	1	1	1
A_66_P138673	Whamm	2	0.62913	0.7284	-0.084201	0.015026	-0.0992	0.000646	0.000139	0.60083	0.925385	0.66254	0.0147	0.00783	1	1	1
A_55_P2535438	A_55_P2535438	2	1.44455	1.425	-0.096425	-0.115934	0.0195	3.11e-06	3.77e-06	0.68407	0.62496	0.95349	0.00043	0.000964	1	1	1
A_30_P01027995	chr12:33606225-33638225_R	2	0.79243	0.9812	-0.122486	0.066297	-0.189	0.000216	1.67e-05	0.50226	0.715501	0.46508	0.00726	0.00219	1	1	1
A_51_P323081	Bhlhb9	2	0.99515	1.3421	-0.099999	0.246952	-0.347	6.66e-05	1.18e-06	0.62776	0.237403	0.2404	0.00323	0.000461	1	1	1
A_52_P16877	Tmcc3	2	0.82635	1.0204	-0.142817	0.051251	-0.194	0.00345	0.000537	0.57728	0.840985	0.59217	0.0452	0.0181	1	1	1
A_55_P2529039	A_55_P2529039	2	0.61373	0.704	-0.05207	0.038241	-0.0903	0.000721	0.000175	0.7425	0.809221	0.68718	0.0159	0.00891	1	1	1
A_55_P2520733	Vwa3a	2	0.818	0.7582	0.031547	-0.028294	0.0598	0.000398	0.000838	0.87386	0.886768	0.83141	0.0107	0.0236	1	1	1
A_52_P456192	Sh3d21	2	0.61172	0.6354	0.010805	0.034536	-0.0237	0.000335	0.000224	0.94105	0.813264	0.90858	0.00961	0.0103	1	1	1
A_55_P1983368	Sh3d21	2	1.20551	1.2318	0.000874	0.02717	-0.0263	1.1e-05	8.23e-06	0.99677	0.900014	0.93147	0.00098	0.00143	1	1	1
A_55_P2621848	Ifrd1	2	1.22438	0.9481	0.066132	-0.210118	0.276	0.00011	0.00146	0.80244	0.429639	0.46236	0.00454	0.0332	1	1	1
A_51_P367060	Ifrd1	2	1.1821	0.9824	0.03828	-0.161443	0.2	9.23e-05	0.000663	0.87889	0.522316	0.57529	0.00403	0.0206	1	1	1
A_55_P2739077	Jup	2	1.0065	0.7913	0.051308	-0.163942	0.215	3.05e-05	0.000466	0.79281	0.404697	0.43867	0.00193	0.0165	1	1	1
A_51_P244408	Acer2	2	1.54674	1.662	-0.096339	0.018906	-0.115	0.000177	7.79e-05	0.78213	0.956683	0.815	0.00636	0.00575	1	1	1
A_55_P2846093	C920006O11Rik	2	1.05188	1.1078	-0.095948	-0.039981	-0.056	0.000107	5.78e-05	0.67219	0.859806	0.86121	0.00447	0.00477	1	1	1
A_55_P2367463	Acer2	2	1.08256	1.1834	-0.130341	-0.029449	-0.101	0.000125	4.36e-05	0.58237	0.900791	0.76286	0.005	0.00407	1	1	1
A_55_P2717508	Acss3	2	1.35155	1.462	-0.187887	-0.077403	-0.11	8.18e-05	3.14e-05	0.51066	0.785534	0.78359	0.00369	0.00325	1	1	1
A_52_P512807	Ccny	2	0.627	0.6603	-0.07535	-0.042078	-0.0333	0.00227	0.00146	0.68261	0.819139	0.89823	0.0344	0.0332	1	1	1
A_66_P114585	Mta3	2	0.55047	0.7477	-0.136391	0.060885	-0.197	0.00478	0.000315	0.44548	0.73204	0.43534	0.055	0.013	1	1	1
A_66_P132932	1810044D09Rik	2	0.60133	0.7317	-0.098665	0.031662	-0.13	0.00154	0.000228	0.55984	0.851056	0.58583	0.0262	0.0104	1	1	1
A_66_P116822	AK046905	2	0.66816	0.6456	-0.084988	-0.107584	0.0226	0.00118	0.00161	0.64095	0.555534	0.92996	0.0221	0.0353	1	1	1
A_66_P133257	9530026P05Rik	2	1.17761	1.1614	0.047038	0.030822	0.0162	7.75e-05	9.12e-05	0.84873	0.900513	0.9629	0.00356	0.00631	1	1	1
A_51_P316935	8430408G22Rik	2	3.08489	3.1147	-0.350067	-0.320263	-0.0298	2.73e-05	2.41e-05	0.5565	0.590353	0.97165	0.00178	0.00277	1	1	1
A_30_P01019745	chr12:33611742-33638648_R	2	0.72506	0.7222	0.03305	0.030232	0.00282	0.000275	0.000286	0.84587	0.858862	0.99065	0.00851	0.0121	1	1	1
A_55_P2836091	Gm32280	2	1.23742	1.6944	-0.37245	0.084536	-0.457	0.00898	0.000721	0.39797	0.846685	0.46245	0.0828	0.0216	1	1	1
A_55_P2944691	BM934693	2	0.95098	1.37	-0.181643	0.237419	-0.419	0.00439	0.000148	0.55087	0.43693	0.33376	0.0522	0.00805	1	1	1
A_55_P2050273	Cct6b	2	0.43287	0.6709	-0.216869	0.021162	-0.238	0.0403	0.0027	0.28698	0.916176	0.40618	0.215	0.0481	1	1	1
A_55_P2731106	Tob2	2	0.88764	1.049	-0.246008	-0.084608	-0.161	0.00305	0.000707	0.36674	0.754284	0.67317	0.0419	0.0214	1	1	1
A_52_P684087	Atoh7	2	0.67978	0.7501	-0.091103	-0.020739	-0.0704	0.000939	0.000358	0.61441	0.908443	0.78278	0.0189	0.0141	1	1	1
A_30_P01018938	chr6:93029101-93031007_F	2	0.76761	0.9335	-0.209802	-0.043869	-0.166	0.00168	0.000255	0.33937	0.840083	0.59046	0.0278	0.0112	1	1	1
A_52_P301103	Tob2	2	0.81551	0.914	-0.172535	-0.07402	-0.0985	0.00572	0.00238	0.52426	0.783908	0.79633	0.0618	0.0448	1	1	1
A_55_P2721823	AK082575	2	0.61323	0.4708	-0.012599	-0.155059	0.142	5.31e-06	0.000149	0.90385	0.14673	0.33913	0.000597	0.00809	1	1	1
A_55_P2041050	Zmym5	2	0.64181	0.4498	-0.01987	-0.211899	0.192	1.31e-06	0.000139	0.84108	0.04153	0.1794	0.000251	0.00783	1	1	1
A_51_P165082	Tmem191c	2	0.65428	0.6919	-0.113628	-0.076019	-0.0376	6.54e-05	3.3e-05	0.4038	0.574801	0.84393	0.00321	0.00333	1	1	1
A_30_P01032529	chr17:85422370-85423168_F	2	0.90581	0.8756	-0.095255	-0.125505	0.0302	7.91e-07	1.32e-06	0.48365	0.358033	0.87435	0.00019	0.000488	1	1	1
A_30_P01019139	chr17:85418489-85427364_F	2	0.82393	0.7931	-0.087068	-0.117891	0.0308	2.42e-05	3.91e-05	0.58028	0.455319	0.88954	0.00164	0.00373	1	1	1
A_52_P445387	Clk4	2	0.56788	0.6622	-0.057945	0.036406	-0.0944	5.31e-05	7.26e-06	0.61593	0.75222	0.56393	0.0028	0.00132	1	1	1
A_65_P18136	Simc1	2	0.65368	0.4371	0.028277	-0.188275	0.217	1.51e-06	0.000258	0.78152	0.074851	0.14258	0.000268	0.0113	1	1	1
A_55_P2717194	Mkln1	2	0.67789	0.3551	0.08925	-0.233546	0.323	1.16e-08	0.000139	0.26076	0.006256	0.00733	1.37e-05	0.00783	1	1	1
A_66_P103271	Irf2bp2	2	0.62599	0.523	0.004793	-0.098178	0.103	6.84e-07	9.21e-06	0.95871	0.294953	0.43475	0.000172	0.00149	1	1	1
A_65_P19928	Luc7l2	2	0.79393	0.5471	0.017709	-0.229125	0.247	2.53e-09	1.22e-06	0.83322	0.011453	0.04732	6.87e-06	0.000469	1	1	1
A_66_P100657	Xpa	2	0.73415	0.5801	0.027206	-0.126879	0.154	2.02e-09	1.18e-07	0.72341	0.108641	0.1651	6.08e-06	0.000109	1	1	1
A_55_P2714577	Zfp945	2	0.72406	0.596	0.00306	-0.125003	0.128	1.73e-06	2.53e-05	0.97857	0.278818	0.42981	0.000282	0.00285	1	1	1
A_52_P875556	AK083287	2	1.21365	1.3162	-0.052195	0.050348	-0.103	1.32e-07	3.43e-08	0.74719	0.755829	0.65466	6.65e-05	5.04e-05	1	1	1
A_52_P625277	Accs	2	0.70606	0.4306	0.067879	-0.207608	0.275	2.14e-07	0.000178	0.48633	0.041375	0.05432	8.6e-05	0.00899	1	1	1
A_66_P100287	AK079676	2	0.76736	0.6818	-0.02898	-0.114496	0.0855	5.87e-07	3.4e-06	0.7966	0.313807	0.59165	0.000161	0.000916	1	1	1
A_51_P479177	Nosip	2	0.62214	0.5767	-0.025587	-0.071074	0.0455	8.76e-08	2.99e-07	0.75193	0.383554	0.69132	5.07e-05	0.000206	1	1	1
A_55_P2502041	Setd4	2	1.01804	0.8702	0.027234	-0.12065	0.148	2.08e-08	2.79e-07	0.82271	0.325988	0.39331	2.16e-05	0.000198	1	1	1
A_55_P2813676	Cirbp	2	1.88283	1.5482	-0.016099	-0.350737	0.335	6.4e-08	1.41e-06	0.94655	0.153644	0.32967	4.21e-05	0.000505	1	1	1
A_55_P2506450	Cirbp	2	1.44872	1.1162	-0.019928	-0.352471	0.333	7.76e-08	4.28e-06	0.9151	0.069521	0.21642	4.66e-05	0.00103	1	1	1
A_51_P356012	Phf7	2	0.71278	0.6133	-0.05002	-0.149536	0.0995	2.62e-07	2.58e-06	0.61488	0.141247	0.48032	9.75e-05	0.000753	1	1	1
A_66_P121533	Phf7	2	0.72017	0.6027	-0.078692	-0.196201	0.118	1.19e-08	2.33e-07	0.34913	0.026049	0.32339	1.37e-05	0.000179	1	1	1
A_51_P220049	Zfp119a	2	0.64254	0.5734	-0.072989	-0.14214	0.0692	0.000445	0.00131	0.64449	0.372084	0.75691	0.0115	0.031	1	1	1
A_52_P329105	Rbm26	2	0.75113	0.6181	0.008062	-0.124993	0.133	0.000208	0.00142	0.96252	0.468907	0.58467	0.00707	0.0328	1	1	1
A_66_P111206	AK040553	2	0.74237	0.9065	-0.072732	0.091428	-0.164	0.000248	2.37e-05	0.67361	0.596912	0.50278	0.00798	0.00275	1	1	1
A_52_P163849	Ivns1abp	2	1.29917	1.5187	-0.007695	0.211838	-0.22	7.89e-06	8.24e-07	0.973	0.356118	0.49697	0.000779	0.000376	1	1	1
A_55_P2124346	Ivns1abp	2	1.82442	1.8637	0.052547	0.091793	-0.0392	1.13e-09	7.63e-10	0.77632	0.620328	0.88065	5.36e-06	4.49e-06	1	1	1
A_55_P2556540	Gm33820	2	0.49699	0.5952	0.070409	0.168625	-0.0982	1.66e-05	1.32e-06	0.4468	0.07694	0.45294	0.00129	0.000488	1	1	1
A_65_P02669	AK080204	2	0.58331	0.7718	-0.016073	0.172387	-0.188	0.000159	4.66e-06	0.90163	0.193492	0.31108	0.00594	0.00111	1	1	1
A_55_P2508983	Gm19705	2	0.49068	0.6665	-0.094993	0.080778	-0.176	0.00203	9.52e-05	0.50562	0.570813	0.38547	0.0319	0.00648	1	1	1
A_30_P01033354	chr13:34693404-34717987_R	2	0.61344	0.6502	-0.035076	0.001732	-0.0368	0.000117	5.89e-05	0.79217	0.98961	0.84493	0.00476	0.00483	1	1	1
A_51_P384091	Rad21	2	0.5895	0.6777	-0.100265	-0.012092	-0.0882	1.6e-06	1.86e-07	0.28343	0.895727	0.50133	0.000279	0.000149	1	1	1
A_66_P128896	AK045816	2	0.65303	0.9394	-0.188037	0.098343	-0.286	0.000162	1.42e-06	0.20545	0.502163	0.17393	0.006	0.000505	1	1	1
A_55_P2116650	AK144717	2	1.39554	1.4556	-0.171162	-0.11113	-0.06	3.23e-06	1.75e-06	0.45787	0.628564	0.85307	0.00044	0.000583	1	1	1
A_51_P329855	Zfp598	2	0.58579	0.4948	0.014354	-0.076661	0.091	5.79e-06	5.24e-05	0.88615	0.447379	0.52276	0.000629	0.00456	1	1	1
A_55_P1957213	3930401B19Rik	2	1.00461	0.9084	0.080497	-0.015744	0.0962	1.71e-06	7.18e-06	0.61115	0.920562	0.66706	0.000282	0.00131	1	1	1
A_55_P2088720	AK035396	2	1.0412	0.9568	0.037297	-0.047085	0.0844	1.44e-06	4.9e-06	0.81776	0.771212	0.71266	0.000261	0.00111	1	1	1
A_51_P337708	Ovgp1	2	1.10009	0.836	0.070396	-0.193715	0.264	3.48e-09	3.58e-07	0.55428	0.112537	0.1253	7.23e-06	0.000221	1	1	1
A_66_P139252	Epb4.1l4aos	2	1.31468	0.9936	0.06196	-0.259111	0.321	4.74e-09	5.1e-07	0.66801	0.082632	0.12538	8.13e-06	0.000277	1	1	1
A_55_P2846276	Eif4b	2	0.63512	0.5894	0.019891	-0.025841	0.0457	1.62e-06	4.76e-06	0.84154	0.795134	0.74535	0.000279	0.00111	1	1	1
A_51_P245796	Ddit4	2	2.69036	2.3787	-0.009165	-0.320862	0.312	3.11e-09	2.69e-08	0.97463	0.272123	0.44734	7.21e-06	4.99e-05	1	1	1
A_51_P515173	Zkscan17	2	0.79048	0.571	0.028918	-0.190517	0.219	1.01e-08	1.92e-06	0.74949	0.044495	0.09665	1.27e-05	0.000612	1	1	1
A_55_P2068892	Il6ra	2	1.22043	1.0016	0.063226	-0.155567	0.219	1.4e-06	2.18e-05	0.73856	0.414494	0.41703	0.000255	0.0026	1	1	1
A_51_P408749	4933439C10Rik	2	0.83826	0.6764	0.059927	-0.10197	0.162	3.63e-07	8.5e-06	0.61556	0.395419	0.34107	0.000119	0.00144	1	1	1
A_51_P233954	Sesn1	2	1.17977	0.6689	0.199242	-0.311607	0.511	5.5e-07	0.0007	0.25382	0.080377	0.04505	0.000156	0.0213	1	1	1
A_51_P463428	Pik3ip1	2	1.73636	1.253	0.104434	-0.378931	0.483	5.74e-07	5.24e-05	0.68137	0.145247	0.18697	0.000159	0.00456	1	1	1
A_55_P1981959	Trafd1	2	0.51972	0.6045	-0.106542	-0.021744	-0.0848	0.00119	0.000271	0.45445	0.87792	0.67242	0.0222	0.0117	1	1	1
A_55_P2136880	Ppp1r15a	2	0.6462	0.3694	-0.021604	-0.298376	0.277	0.00135	0.0478	0.9036	0.104635	0.27896	0.0242	0.242	1	1	1
A_66_P100249	Snhg12	2	1.02788	0.733	0.079896	-0.214971	0.295	1.74e-06	0.000142	0.62229	0.192475	0.20569	0.000282	0.00786	1	1	1
A_55_P2809279	Cblb	2	0.8758	0.5588	0.162002	-0.155029	0.317	1.01e-06	0.000319	0.23032	0.250363	0.10181	0.000216	0.0131	1	1	1
A_55_P2126448	1810032O08Rik	2	1.20883	0.9263	0.015708	-0.266846	0.283	5.82e-06	0.000163	0.93949	0.205527	0.33934	0.00063	0.00854	1	1	1
A_55_P2915367	Gm4737	2	0.64276	0.3864	0.01048	-0.245882	0.256	1.21e-06	0.000657	0.91545	0.019441	0.07656	0.000246	0.0205	1	1	1
A_55_P2117710	Snhg1	2	0.89454	0.5037	0.089635	-0.301163	0.391	1.97e-05	0.00598	0.59406	0.082758	0.10954	0.00144	0.0787	1	1	1
A_52_P470916	Taf1d	2	0.63717	0.4321	0.041572	-0.163537	0.205	2.14e-05	0.00144	0.72973	0.182429	0.23503	0.00151	0.0331	1	1	1
A_52_P144925	Taf1d	2	0.6953	0.3487	0.096583	-0.249983	0.347	7.07e-06	0.00785	0.42695	0.047834	0.05201	0.000723	0.093	1	1	1
A_55_P2241553	9330133O14Rik	2	0.8468	0.4265	0.108092	-0.312199	0.42	0.000474	0.0512	0.60655	0.145426	0.16484	0.012	0.252	1	1	1
A_66_P117702	Akap13	2	0.58966	0.3925	0.087445	-0.109743	0.197	0.000581	0.014	0.55813	0.463365	0.35329	0.0137	0.127	1	1	1
A_55_P2730516	Ubap2l	2	0.65503	0.3405	0.107051	-0.207509	0.315	4.8e-05	0.0158	0.42	0.125354	0.10172	0.0026	0.136	1	1	1
A_55_P2240688	AK156446	2	0.59247	0.2774	0.057454	-0.257613	0.315	4e-05	0.0258	0.62555	0.037015	0.06794	0.00231	0.177	1	1	1
A_30_P01020714	chr5:75389503-75396250_R	2	0.60832	0.3865	0.07176	-0.15006	0.222	2.63e-05	0.00286	0.54003	0.206434	0.18736	0.00174	0.0499	1	1	1
A_55_P1954092	BB713741	2	1.13195	0.9277	0.113427	-0.090815	0.204	7.69e-07	1.32e-05	0.50349	0.591531	0.39581	0.000186	0.00188	1	1	1
A_55_P2844759	Wdr92	2	1.0375	0.8518	0.146923	-0.038773	0.186	2.37e-06	3.43e-05	0.38239	0.816221	0.4342	0.000355	0.0034	1	1	1
A_55_P2029746	AK132033	2	1.05912	0.8049	0.178934	-0.075282	0.254	1.31e-05	0.000337	0.35701	0.696066	0.35484	0.00111	0.0136	1	1	1
A_55_P2105843	Mbd1	2	1.21877	0.9972	0.067686	-0.153892	0.222	4.12e-05	0.000396	0.77999	0.526905	0.51952	0.00235	0.0148	1	1	1
A_55_P2124461	BC057675	2	0.99317	0.6606	0.103396	-0.229174	0.333	0.000451	0.012	0.67268	0.352865	0.34068	0.0116	0.117	1	1	1
A_51_P390314	Wdfy1	2	0.76764	0.1486	0.152771	-0.466266	0.619	0.00267	0.52	0.50802	0.051997	0.06678	0.0383	0.781	1	1	1
A_52_P328825	Wdfy1	2	0.69622	0.2398	0.102393	-0.354028	0.456	0.000288	0.153	0.53393	0.039748	0.05886	0.00867	0.436	1	1	1
A_51_P474701	Fbp1	2	0.79636	-0.1189	0.347677	-0.567583	0.915	0.000154	0.504	0.05937	0.003693	0.00124	0.00584	0.771	1	1	1
A_55_P2052425	Setd4	2	0.96238	0.9712	-0.016691	-0.007829	-0.00886	0.000207	0.000187	0.93943	0.971567	0.97724	0.00703	0.0092	1	1	1
A_55_P2517378	Sfpq	2	0.58993	0.5131	0.001542	-0.075308	0.0769	0.00155	0.00477	0.99256	0.649798	0.74291	0.0263	0.0684	1	1	1
A_55_P2726955	Tra2a	2	0.5463	0.5967	-0.035243	0.015115	-0.0504	0.000995	0.000424	0.80913	0.917447	0.80719	0.0197	0.0156	1	1	1
A_52_P354744	Slc2a3	2	1.09553	0.9639	-0.016819	-0.148481	0.132	0.000348	0.0012	0.94894	0.573198	0.72334	0.00983	0.0294	1	1	1
A_52_P609847	Wipi2	2	0.72952	0.6183	0.030194	-0.080994	0.111	2.29e-05	0.000166	0.82729	0.559703	0.57117	0.0016	0.0086	1	1	1
A_66_P111430	2410006H16Rik	2	1.13808	0.9486	0.011296	-0.178183	0.189	0.000877	0.00409	0.96993	0.553714	0.65554	0.0181	0.0618	1	1	1
A_52_P598309	1500012F01Rik	2	0.9323	0.7487	0.039976	-0.143604	0.184	0.000597	0.00399	0.86543	0.544241	0.58329	0.0139	0.0611	1	1	1
A_52_P232433	Hnrnpa1	2	0.75675	0.5911	0.047408	-0.11827	0.166	0.00032	0.00307	0.79236	0.513083	0.51704	0.0093	0.0518	1	1	1
A_55_P1953796	Fam98c	2	0.64775	0.5713	-0.012343	-0.088758	0.0764	2.36e-05	0.000109	0.92015	0.473588	0.66146	0.00163	0.00697	1	1	1
A_55_P2093794	Usp3	2	0.87775	0.6234	0.019178	-0.235212	0.254	4.82e-06	0.00032	0.89707	0.122659	0.23256	0.000567	0.0131	1	1	1
A_66_P102574	Mlxip	2	0.59485	0.7417	-0.081387	0.065432	-0.147	0.000521	4.51e-05	0.58471	0.660002	0.48665	0.0128	0.00417	1	1	1
A_52_P344152	Pik3ip1	2	1.38113	1.2318	0.036951	-0.112337	0.149	0.000343	0.00105	0.91103	0.734365	0.74979	0.00976	0.0272	1	1	1
A_55_P2722493	Anapc16	2	0.69923	0.8574	-0.165964	-0.007816	-0.158	0.00291	0.000465	0.43574	0.970515	0.59808	0.0405	0.0165	1	1	1
A_55_P2136154	Heca	2	0.66128	0.6183	-0.08531	-0.128272	0.043	0.000543	0.00103	0.60766	0.441854	0.85455	0.0131	0.027	1	1	1
A_55_P2373852	2310058N22Rik	2	0.60586	0.4777	-0.004859	-0.132975	0.128	0.000904	0.00627	0.97578	0.409728	0.57278	0.0184	0.0811	1	1	1
A_66_P133731	AF303453	2	0.6197	1.1354	-0.355697	0.160034	-0.516	0.0728	0.00226	0.2913	0.631478	0.2796	0.303	0.0434	1	1	1
A_66_P137465	AK146672	2	0.32958	0.8404	-0.350401	0.160453	-0.511	0.177	0.00175	0.15219	0.504163	0.14049	0.494	0.037	1	1	1
A_66_P118488	Gm26510	2	0.36783	0.672	-0.072816	0.23136	-0.304	0.0624	0.00163	0.70138	0.230024	0.26343	0.277	0.0357	1	1	1
A_55_P1954633	Ssh2	2	0.93353	0.8513	-0.052703	-0.134931	0.0822	6.53e-06	2.24e-05	0.74389	0.406053	0.71859	0.000679	0.00263	1	1	1
A_55_P2211164	5330406M23Rik	2	0.96614	0.8774	-0.018895	-0.107591	0.0887	1.74e-06	6.87e-06	0.90109	0.481563	0.68049	0.000282	0.00129	1	1	1
A_55_P2006504	Eif4a2	2	0.49317	0.6874	-0.119672	0.07451	-0.194	0.00106	2.83e-05	0.37086	0.575282	0.30593	0.0205	0.00302	1	1	1
A_55_P2942053	Ssh2	2	0.60816	0.6674	-0.072407	-0.013217	-0.0592	0.000618	0.000239	0.63989	0.931775	0.78648	0.0143	0.0108	1	1	1
A_55_P2720933	Ssh2	2	0.71204	0.8495	-0.107482	0.029955	-0.137	0.000266	3.46e-05	0.52032	0.857194	0.56073	0.00838	0.00342	1	1	1
A_52_P407755	Gpcpd1	2	0.70857	0.5886	-0.066063	-0.186025	0.12	0.00275	0.0104	0.7564	0.38598	0.69061	0.0389	0.108	1	1	1
A_51_P175580	Trp53inp1	2	1.74308	1.1339	-0.033302	-0.642528	0.609	1.04e-05	0.00128	0.91478	0.048454	0.17531	0.000944	0.0305	1	1	1
A_65_P19626	Atp11b	2	0.95401	0.6754	0.066336	-0.212277	0.279	1.68e-05	0.000822	0.70767	0.236934	0.27132	0.0013	0.0234	1	1	1
A_51_P130383	Zfp869	2	0.58708	0.386	-0.069701	-0.270799	0.201	0.000202	0.00789	0.60324	0.052514	0.29362	0.00694	0.0932	1	1	1
A_55_P2714459	Rwdd3	2	0.85223	0.6698	0.081437	-0.101046	0.182	0.00122	0.00804	0.72666	0.664715	0.58046	0.0225	0.0943	1	1	1
A_55_P2117525	Rbm3	2	0.64185	0.3461	0.239321	-0.056461	0.296	0.00252	0.0798	0.21743	0.767353	0.27913	0.0369	0.314	1	1	1
A_51_P262340	Rbm3	2	0.63902	0.2962	0.286797	-0.056026	0.343	0.00353	0.145	0.15711	0.77748	0.22874	0.0457	0.424	1	1	1
A_55_P2901762	Rbm3	2	0.69294	0.3533	0.279193	-0.060467	0.34	0.0013	0.0739	0.15232	0.751193	0.21545	0.0236	0.302	1	1	1
A_51_P365369	Reln	2	0.74902	0.2804	0.166594	-0.302008	0.469	1.46e-05	0.0506	0.23238	0.036487	0.02302	0.00117	0.25	1	1	1
A_30_P01022510	chr10:96103732-96103867_F	2	1.33547	0.9868	0.122967	-0.225737	0.349	1.43e-05	0.000482	0.61568	0.360021	0.31829	0.00116	0.0168	1	1	1
A_30_P01027893	chr10:96098058-96098623_F	2	1.67539	0.8882	0.242642	-0.544594	0.787	2.5e-05	0.0102	0.45105	0.098989	0.09217	0.00168	0.107	1	1	1
A_55_P2181191	Btg1	2	1.30657	0.6584	0.342999	-0.30516	0.648	1.86e-05	0.0121	0.16866	0.218661	0.07032	0.00139	0.118	1	1	1
A_30_P01028775	chr2:22782700-22801900_R	2	0.63117	0.3724	0.15145	-0.107355	0.259	0.000662	0.0291	0.35274	0.507998	0.26361	0.0149	0.189	1	1	1
A_52_P372843	ENSMUST00000129718	2	0.91245	0.5781	0.039747	-0.294563	0.334	0.00121	0.0281	0.87313	0.243859	0.34701	0.0224	0.186	1	1	1
A_52_P957260	BB199080	2	0.66172	0.4093	-0.017499	-0.269952	0.252	0.00201	0.0415	0.92713	0.167494	0.35552	0.0317	0.226	1	1	1
A_55_P2822931	Dennd5b	2	0.38251	0.647	-0.242369	0.022113	-0.264	0.0125	0.000137	0.09887	0.876538	0.19729	0.103	0.00776	1	1	1
A_55_P2081585	Dennd5b	2	0.41918	0.6957	-0.248102	0.028397	-0.276	0.00847	8.48e-05	0.10124	0.846625	0.19144	0.0801	0.0061	1	1	1
A_52_P947	2010007H06Rik	2	0.44754	0.6101	-0.281307	-0.118742	-0.163	0.0129	0.00127	0.10302	0.480387	0.49436	0.105	0.0304	1	1	1
A_55_P2128969	Wbscr27	2	0.31899	0.5869	-0.244402	0.023555	-0.268	0.0724	0.00215	0.16237	0.890479	0.27451	0.301	0.0422	1	1	1
A_55_P2729808	Chst15	2	0.51972	0.6494	-0.213977	-0.084265	-0.13	0.00475	0.000723	0.20978	0.616021	0.58536	0.0549	0.0216	1	1	1
A_51_P433127	Rdm1	2	0.36649	0.6149	-0.147728	0.100732	-0.248	0.0365	0.00113	0.37916	0.546835	0.29736	0.203	0.0284	1	1	1
A_51_P155997	Bcl7a	2	0.69749	0.8016	-0.2189	-0.114758	-0.104	0.00732	0.00259	0.36414	0.63192	0.75819	0.0724	0.0471	1	1	1
A_65_P07308	Cobll1	2	0.3788	0.6485	-0.213387	0.056341	-0.27	0.0506	0.00183	0.25667	0.761401	0.30925	0.245	0.0381	1	1	1
A_52_P582858	Dgkd	2	0.48795	1.0212	-0.335556	0.197741	-0.533	0.0707	0.000635	0.20508	0.449802	0.15636	0.297	0.0202	1	1	1
A_51_P356353	Cds2	2	0.31955	0.6313	-0.160303	0.151425	-0.312	0.0656	0.000908	0.34167	0.368545	0.19504	0.285	0.0249	1	1	1
A_51_P213099	Ntng1	2	0.371	0.6563	-0.398176	-0.112889	-0.285	0.0521	0.00146	0.03832	0.538728	0.27645	0.25	0.0332	1	1	1
A_55_P2311208	C130045F17Rik	2	0.67183	1.0333	-0.207023	0.154411	-0.361	0.0049	8.27e-05	0.34609	0.480237	0.24723	0.0559	0.00601	1	1	1
A_55_P2731776	LOC105246088	2	0.68793	0.8249	-0.007377	0.129549	-0.137	0.0104	0.00284	0.97633	0.603517	0.69751	0.0914	0.0498	1	1	1
A_51_P314929	Dgkd	2	0.58096	0.9074	-0.295156	0.031303	-0.326	0.00743	0.000136	0.14862	0.875336	0.25426	0.0732	0.00776	1	1	1
A_51_P227445	Gm32819	2	1.01664	1.3191	-0.521195	-0.218717	-0.302	0.00395	0.00039	0.11331	0.496218	0.50568	0.0491	0.0147	1	1	1
A_55_P1956762	Sgms1	2	0.68691	0.9902	-0.174415	0.128846	-0.303	0.0168	0.00115	0.51814	0.632354	0.42802	0.125	0.0288	1	1	1
A_52_P13783	4930523C07Rik	2	0.53966	0.8017	-0.146496	0.115539	-0.262	0.031	0.00243	0.53831	0.626878	0.43757	0.183	0.0453	1	1	1
A_55_P2729613	Irak2	2	0.7655	1.1773	-0.175589	0.236207	-0.412	0.0231	0.00109	0.58123	0.459335	0.36323	0.153	0.0278	1	1	1
A_52_P532227	S1pr1	2	0.43568	0.7826	-0.167663	0.179253	-0.347	0.0261	0.000298	0.36879	0.337253	0.19308	0.165	0.0124	1	1	1
A_30_P01018687	chr1:161969026-162001640_F	2	0.5923	0.8686	-0.086409	0.189894	-0.276	0.00259	5.44e-05	0.62543	0.288293	0.27496	0.0376	0.00466	1	1	1
A_55_P2105542	Pde2a	2	0.56973	0.8976	-0.15491	0.172919	-0.328	0.00543	7.34e-05	0.41113	0.359812	0.22305	0.0598	0.00559	1	1	1
A_52_P561934	Ncor1	2	0.4421	0.6995	-0.107075	0.150346	-0.257	0.00338	3.22e-05	0.43509	0.276305	0.19021	0.0446	0.00328	1	1	1
A_30_P01029719	chr17:46972160-46997919_R	2	0.52897	0.6953	-0.085023	0.081269	-0.166	0.00196	0.000133	0.57842	0.595196	0.44364	0.0312	0.00767	1	1	1
A_52_P641195	1700029J07Rik	2	0.35104	0.6751	-0.156871	0.167182	-0.324	0.00595	6.69e-06	0.18774	0.161452	0.0596	0.0635	0.00129	1	1	1
A_55_P2720435	ENSMUST00000153206	2	0.86634	1.1596	-0.185324	0.107902	-0.293	0.00132	6.28e-05	0.44023	0.651701	0.38867	0.0238	0.00505	1	1	1
A_30_P01024104	chr3:113296823-113298691_R	2	0.66899	0.782	-0.175246	-0.062252	-0.113	0.000212	3.43e-05	0.25921	0.684786	0.6028	0.00717	0.0034	1	1	1
A_30_P01027115	chr17:26911397-26917047_F	2	0.74558	0.9922	-0.22275	0.023849	-0.247	5.44e-05	1.12e-06	0.15116	0.874971	0.25686	0.00285	0.000451	1	1	1
A_30_P01026788	chr17:26911032-26912366_F	2	0.65097	0.7909	-0.072665	0.06724	-0.14	6.73e-05	5.4e-06	0.59068	0.618527	0.46527	0.00324	0.00116	1	1	1
A_30_P01030991	chr17:26911032-26912366_F	2	0.60988	0.7759	-0.176437	-0.010463	-0.166	0.000301	1.76e-05	0.22881	0.942156	0.41916	0.00894	0.00227	1	1	1
A_55_P2109033	Hmgcs2	2	1.54463	2.0994	-0.312591	0.242151	-0.555	0.000133	2.52e-06	0.36075	0.47728	0.25399	0.00519	0.000746	1	1	1
A_55_P2912004	Hmgcs2	2	1.66852	2.614	-0.581127	0.364325	-0.945	0.00121	7.33e-06	0.20971	0.426607	0.15131	0.0223	0.00133	1	1	1
A_55_P1962289	AK170517	2	0.81684	1.0073	-0.194622	-0.004148	-0.19	0.00032	2.84e-05	0.32186	0.982965	0.49046	0.0093	0.00302	1	1	1
A_30_P01032661	chr4:40202350-40205120_R	2	0.54673	0.5891	-0.120242	-0.077853	-0.0424	5.67e-05	2.24e-05	0.28712	0.487426	0.78823	0.00294	0.00263	1	1	1
A_52_P226127	Dido1	2	0.63331	1.224	-0.18741	0.403228	-0.591	0.00474	4.03e-06	0.36306	0.058108	0.05034	0.0548	0.000995	1	1	1
A_55_P2015232	Ggnbp2os	2	0.54353	0.8972	-0.063696	0.289932	-0.354	0.00376	2.24e-05	0.70809	0.098172	0.15058	0.0476	0.00263	1	1	1
A_52_P148678	Plcg1	2	0.63097	0.6473	0.047796	0.064158	-0.0164	3.56e-05	2.57e-05	0.70009	0.605598	0.92559	0.00214	0.00288	1	1	1
A_30_P01019936	chr11:53592946-53637922_R	2	0.38244	0.5854	-0.062898	0.14003	-0.203	0.0106	0.000305	0.65061	0.317715	0.30617	0.0923	0.0127	1	1	1
A_55_P2082869	Ezh1	2	0.58701	0.7235	-0.039815	0.096648	-0.136	0.000375	3.47e-05	0.77897	0.497582	0.49826	0.0103	0.00342	1	1	1
A_66_P110807	Lnpep	2	0.4849	0.6288	-0.051514	0.092433	-0.144	0.000583	3.18e-05	0.67433	0.452859	0.4091	0.0138	0.00328	1	1	1
A_51_P458778	Hpgd	2	1.05522	1.53	0.018475	0.49327	-0.475	0.00172	3.43e-05	0.95082	0.109872	0.26908	0.0283	0.0034	1	1	1
A_55_P2116111	D8Ertd82e	2	0.46207	0.7154	-0.047107	0.206233	-0.253	0.0132	0.000393	0.78623	0.242099	0.30775	0.107	0.0148	1	1	1
A_52_P330314	Lmo4	2	0.74115	1.0332	-0.151611	0.140405	-0.292	0.0159	0.00143	0.59854	0.625684	0.47452	0.12	0.0329	1	1	1
A_51_P225793	Prr5l	2	0.46237	0.8601	0.016064	0.413748	-0.398	0.0224	0.000149	0.93281	0.038816	0.14962	0.15	0.00809	1	1	1
A_55_P2072631	Prr5l	2	0.31436	0.5894	-0.038038	0.236965	-0.275	0.0656	0.00146	0.81685	0.158294	0.24351	0.285	0.0332	1	1	1
A_55_P1952182	Vmn2r111	2	0.28122	0.6266	-0.153331	0.192038	-0.345	0.103	0.000991	0.36359	0.257666	0.15361	0.368	0.0264	1	1	1
A_55_P2752103	BB189136	2	0.73111	1.3222	0.20835	0.799484	-0.591	0.0558	0.00139	0.57092	0.037927	0.26076	0.259	0.0324	1	1	1
