# Supplementary material for: Hepatic FGF21 is not required for fasting metabolism but guides protein appetite post energy depletion
Source: EMBO Rep. 2026 Apr 27;27(12):3189–213. doi: 10.1038/s44319-026-00790-9 (PMC13303862; doi:10.1038/s44319-026-00790-9)
Supplement: Supplementary file 6 — Source data Fig. 4 [file 44319_2026_790_MOESM6_ESM.zip › Figure 4/4E/Working_set_groups_genes_scWAT.xlsx]

## Sheet: 4E Working_set
	MA2202_1	MA2202_13	MA2202_18	MA2202_22	MA2202_32	MA2202_30	MA2202_9	MA2202_8	MA2202_34	MA2202_29	MA2202_16	MA2202_5	MA2202_4	MA2202_10	MA2202_17	MA2202_31	MA2202_12	MA2202_7	MA2202_21	MA2202_19	MA2202_28	MA2202_35	MA2202_3	MA2202_14
4	11,4740847918054	11,3501877464743	12,1866691608389	10,6571041369195	12,2780063652279	12,0317704414401	12,0734354147343	12,2803934123935	11,4070699471825	11,2868245262988	11,7866186561289	11,9530880352606	12,7018248701453	11,7515411098621	11,5898012712095	12,2101583037752	12,2780063652279	11,7704982891538	11,7887277698257	11,0934791693371	12,4156220098738	12,0180355726175	11,4591801778423	11,9450529441201
6	6,85057047046926	6,8310290686631	6,51541077294494	6,42838089997468	5,80133074753934	6,35352951512184	6,09938059323033	6,0376594030533	6,65836227064795	7,48208103312246	6,31148293591015	6,8663276315668	5,51948123509056	6,23789730499223	7,05276277088674	6,14200916018251	5,78806283295967	6,89651356081809	5,99744045158442	7,6142444404637	6,22345666620107	6,26962452375811	7,89146226167538	6,7604207407943
7	6,58535274051974	6,71643924518543	6,78817435209348	6,59675655356192	6,78999333802524	6,82471448624709	6,80821830090385	6,81631225417041	6,64624168253826	6,26234400673575	7,04973231707957	6,83658986152549	6,03543255648164	6,88455548335353	6,36695580645478	7,04486499908192	7,15933895956702	6,14300272913508	6,82378203889308	6,4775375632007	6,51123756827268	6,91190437958351	6,45206527579604	6,67021745690648
8	8,733659851465	8,31204422091734	8,19567843987655	9,02523954731952	8,54171426853834	8,30768290000889	8,24387968738335	8,44831262504774	8,92723034214281	8,7176893399102	8,36875625259376	8,52157830779522	8,45112257654939	8,46826292243337	8,67010823328218	8,14181342196038	8,44593656610379	8,74126632950123	8,41916326814727	9,43080982738981	8,19228657143836	8,38675125977017	8,66176109932807	8,60548075705567
9	8,84355946059345	8,74497945950188	8,84457445327902	9,40792178201378	8,84781304315414	8,65208310165912	8,91539938594964	8,67146333086515	9,03668409733709	8,78470752476814	8,90327283651634	8,77136104655266	9,21738621528898	8,84139445534023	8,78471882034545	8,91525926759145	8,96606373190211	8,8370351106297	9,15361868904799	8,7665868131166	8,61741784840433	9,08070259801966	8,78128962325206	8,92660497186208
10	5,06982602226931	5,24331893625279	4,96138174730482	5,31603565659218	4,65138477119322	4,73975548868759	4,76695626219947	5,15236824354797	5,2775239127441	5,0534520299489	4,82461167042772	5,14634172054941	5,30373315240842	5,143726584275	5,12310915257093	4,74888075123963	4,98984973951324	5,15815114854989	4,99593696756786	5,33659533735526	4,7783954811234	4,87555094397159	5,09238216226342	5,34284137670215
11	8,619876100217	7,75083801988683	9,06764731689356	8,43020887668988	8,88636150258538	8,96982577653865	8,83988961226077	9,14755345779179	8,27062913785176	8,09105164124249	8,68876733862211	8,77136104655266	7,92137530515695	8,79338070520593	8,20445388365058	9,01911820166625	9,23734388994081	8,1034296284524	8,48019803701456	8,04989463903618	9,08837423317308	8,9102761026263	8,11694893841335	8,04752009554188
13	12,1963827286618	12,678108042976	12,1819772573006	11,573289861133	12,2200077902628	11,771727894162	12,1756738307612	11,9552369345182	12,4257097631698	12,6257173717657	12,2195396445642	12,0441802643648	12,8480834543533	12,2223864214764	12,5261587696777	12,5002094523802	12,1427896923313	12,4490766897707	12,2521931448043	11,993515327584	12,2602944667168	12,199334187329	12,3134734091864	12,8363016723041
14	8,12046000759881	8,28362772094406	7,97863594758987	8,83047001443873	7,55313563451471	7,91465601344876	7,8600059133126	7,83388068571938	7,94251467271915	8,07118368751494	7,94645441966228	8,10173268512676	8,11653933018627	7,84420443589185	7,76755858024087	8,00743929498584	7,98538708941933	7,99604143534145	8,04147998563876	8,24038152985945	8,01505003637851	7,88725744582777	8,13099254225009	8,2451482662717
15	6,87106571889774	6,78430017818639	7,08638581904484	6,70052532900099	6,94754161573917	6,91181108571354	6,86303506050986	7,08513729275403	6,69797064850973	6,9408325974134	7,26879869341819	7,29795752709161	6,60391672771724	6,83719465214404	6,73148325289532	7,01172219504825	7,23913044267332	6,77096791969937	6,77716055816636	7,10105995646028	7,20934757263898	7,27383869527871	7,1489839024944	6,65517715452327
16	5,96479783717688	5,63788019865185	6,10473929763951	6,21136861029231	6,03454135432143	6,2435617495658	6,14823353411636	6,46412617614159	5,90354238037813	5,85214341004624	6,07585579592091	6,39863638199244	5,58240344923239	5,79868475006459	5,48529571068379	6,44665632942444	6,30257936237206	5,64018116816277	5,90042854214144	5,2409105185993	5,97691097842864	6,00944480931433	5,67053510538043	6,01026735806774
17	14,9398526146335	14,8843120612188	14,9479141215309	14,7735340828077	15,0385776808096	14,9398867378256	15,1782765377936	15,0955149996354	14,9065397058486	14,8132406442113	15,0852624203815	14,9481480971481	14,7520276833531	15,0356666382361	14,80389325978	15,166300643744	15,0822734664355	14,5382429150832	15,1265629394286	14,6043070233203	14,9066082335684	15,0164792206492	14,7607880467557	14,9650524418785
18	8,49881803290166	8,0717819094333	7,63044510861888	7,9199527546855	7,93095224302506	8,04911400063521	7,88944534922201	7,94528569580063	8,17131754717355	8,59736839475356	7,75991288395121	8,19275931968027	8,05478854539291	8,13577952890192	8,33095455262454	8,04093403091401	8,12646220495298	8,56202568920253	7,98457432988136	8,97543696398951	8,08343195443021	7,96055262587908	8,36872314558608	7,97922187016242
19	6,09878021763215	6,21433903327082	5,48708197847227	7,37086992883656	5,91243848236427	5,84505146235161	5,90168269990799	5,74315920089089	6,06457619484709	6,32686953104887	5,77568662589858	5,86182778662623	5,64960500324567	6,10759191289008	5,86638710060364	5,81510665629953	5,86638710060364	5,64018116816277	6,09575029356508	6,28669110627031	5,69528815334759	5,78108774000835	6,05280013280236	6,34189483985508
20	10,9056979530393	9,43983492143955	11,6843922574134	9,5631408613994	11,0793127149655	11,2566048022541	11,024554508483	11,6694375697974	10,2357816774501	10,3608741307304	11,0430010456288	11,4519811842189	11,5434339559217	11,0439781066629	10,9037005131379	11,5264736367	11,6700859963616	11,1066042404501	10,5734213198596	10,5793641869607	11,4298986412096	11,3209248609064	11,2128785860419	9,40201526426621
21	10,3823034027939	8,16769696269576	10,9747371933771	7,31388451976777	11,2041114419286	11,1124192576795	11,1269702165536	11,3981032090703	8,30724224214165	7,87864285199708	10,8970291368689	11,1799786935616	8,96328313006342	10,875030749542	8,37827950949033	11,5094190169413	11,6003920220072	8,60923272353093	10,3466473173238	7,30164646707962	10,9625766894732	11,1817827205294	8,3814283971277	8,90873236771076
22	6,11782594137647	6,27023263879278	5,60805520873687	6,76918083370725	5,99557555681623	5,69528815334759	5,85029379943956	5,54483103316819	6,42145446886072	6,39274760274961	6,15523420619288	5,84196799650472	6,01953106528216	6,05864264908881	6,18797265772641	5,90922004643534	6,0376594030533	6,03310231362772	6,14955103207748	6,20473933520407	5,61284920588567	5,98046558646735	6,30405653164792	6,36001735721527
23	11,8135584068589	11,673218866896	11,6785483764557	12,0256014975009	11,3854883985695	11,67437889352	11,5713115795677	11,7592454654459	11,5522759266167	11,7258479142364	11,6307378565955	11,7689446209773	11,7281930124352	11,45719700412	11,464961934306	11,7198213098872	11,7198213098872	11,6093212306961	11,5722597240402	11,721703649428	11,680731433846	11,7275482095471	11,6187340347282	11,9112422783725
24	5,92386058488525	6,17922630888054	5,98308778031974	6,66740117152074	6,15755087706015	5,69528815334759	5,8306230105071	5,7019214495458	6,71552894665729	6,14497378843284	6,06749772818001	5,78235124269473	7,21981890103488	5,98557934793414	6,62723868547902	5,72256083939474	5,77412022125548	6,82735162158322	5,98616478583755	6,66740117152074	6,16063002204489	5,82386780854088	6,56077304233593	6,32197856619344
25	11,6003388279267	11,3941316471595	11,6670959632704	11,4353103592648	11,6386573868956	11,45719700412	11,6029902315703	11,6102096626303	11,4968358553667	11,434718916284	11,4875027393116	11,6650493086211	11,4881916598811	11,5863474660124	11,4912110527525	11,7019010188336	11,7237581864574	11,6893236537133	11,4809539000223	11,721703649428	11,6311551669772	11,5284751806724	11,6417396508746	11,5426950167856
27	14,0363201722749	13,8317768441234	14,5070818481855	12,8998970168356	14,3271668882932	14,2311454103628	13,9687078530354	14,5825888663371	13,2136674047784	13,7382187245524	14,2537846459285	14,3120778436144	14,7144159520394	14,0697720578431	14,4744788537732	14,3098301312184	14,567811495758	14,278803262859	13,5630514419813	13,8201209858243	14,6145661593206	13,9141731880247	13,797599049165	14,4110818722734
28	8,31648521677768	7,33063390057984	9,82503058004227	7,57775732779082	10,0151659765367	9,41209103360681	9,00056831348254	9,46869873357315	8,81043427985273	8,40477277624101	8,8800761264334	8,94789245252668	9,72522959642876	8,6370456106518	9,58366791999669	9,07105317539466	9,66325179409358	9,49604860447165	9,02575146228125	7,66703650670852	9,92493354762982	9,01062832345402	9,11999122748398	8,51107352803606
30	11,0312532445893	11,0411960627964	11,3393488244991	10,7762405599013	11,2379605131578	11,2445333790013	11,281580532291	11,3824809504831	10,9958708029011	10,6924516178549	11,2349803849015	11,3337145607668	10,6730613599389	11,223575423632	10,5687890963664	11,511836732486	11,6254735118202	10,7468672937387	11,2189497349865	10,5452988581573	11,4688005419865	11,4059645834593	10,7800029424473	10,9638467101256
31	8,95067742533383	9,07600855506781	8,8303233535338	8,72573045633483	8,83868206896969	8,81210582329772	8,7672014497033	9,16113141563898	9,08375786684933	8,67714532150449	8,90123747386771	8,86380747543829	9,13170055891966	8,86224051816255	9,14564578743586	9,16989365710942	9,0802142562065	9,00103338549752	9,20053145452514	8,92337932864306	9,12550715630753	8,85578068569636	8,66871032343295	8,94898904468526
32	6,0795195832057	6,47440066810498	5,51493231172845	6,40791701560062	5,33659533735526	5,54126066006844	5,74199334341144	5,38901388333047	6,13256837205411	6,4950039773171	5,73834010837955	5,57638099707771	6,01953106528216	6,00656169002697	6,04449712015467	5,74436763480772	5,43417289972762	6,03310231362772	5,62689087310632	6,31406164777971	5,69528815334759	5,60910714697418	6,18771892690494	6,62012439979355
43	12,6287377640107	12,513295543875	12,7146956709727	12,6946192479343	12,8165005595123	12,6279149108274	12,8666117289283	12,8354048379746	12,6527082046551	12,2674387635656	12,810767951895	12,610146963071	12,4946142614238	12,7897133404537	12,3194386249641	12,9218020152995	12,9193610827747	12,2114741088336	12,7887080179505	12,1926440333552	12,7281476714178	12,7344281807546	12,3289644288553	12,5245352722493
44	10,7418558737723	10,6432514485666	10,8476100582613	10,6132393496925	10,8977664619164	10,8934795996259	10,8826282135794	10,9124761773382	10,5118913694795	10,5542049900463	10,8666384704319	10,8707043306023	10,3538522556048	10,7354755522998	10,3321229078039	11,0881248157017	11,1992275716329	10,2328390480699	10,6680282973358	10,4502519222417	10,8482382378306	10,9737027749635	10,3956046253903	10,5530050387407
45	14,5780879848922	14,3489502128441	13,91072655541	14,7315779176283	13,7878694581479	14,0581085137044	13,9380353112793	14,0121673912699	14,620365967285	14,4483495427717	14,1688251098124	14,3231832015286	13,4543470874481	14,1455943107037	14,1854254285726	13,9380353112793	14,1478244881656	14,3438951532237	14,2852415204267	14,8016320094925	13,9951046732171	14,1048979552481	14,5381333095872	14,1048648011005
47	9,69901038307433	9,49724895636765	9,29074680473976	9,80769671210831	9,24863839205811	9,43001806116695	9,11910277424959	9,29787780965077	9,57743615531766	9,51719583629274	9,38925036592604	9,61383107575323	9,20135246232752	9,44829325579896	9,40122789494449	9,15840872856081	9,40656095335881	9,57446714040182	9,44869721507669	9,91573984275584	9,24461687875903	9,3895511333692	9,69537641831784	9,13545133237898
48	4,7973820497057	4,79653556123721	5,64960500324567	4,96125491324464	5,03111480301725	4,50545854783816	4,4202093919661	5,25254981704433	4,63304485138502	4,57961169153555	4,54806895614285	4,6255816128941	7,75722046049462	4,46626337546713	5,33086414991091	4,64422245368487	4,76334605289521	5,48529571068379	4,51060057302521	5,08435067353496	4,6792857262814	4,47320187224603	5,82386780854088	4,8369002301868
51	10,2672996692541	10,0178789871105	10,1260361792817	10,074483685091	10,2567767524096	10,2581099891438	10,0921364442741	10,2500372252904	10,0933738026337	10,2175104983871	9,93710201590252	10,1869652885823	10,2268514037784	10,189306558226	10,0951098234381	10,1868472436591	10,0934693635489	9,97192949425805	10,1542383012512	10,3028175188571	10,1005917515022	10,1894318539554	10,4158403838758	10,070662485842
52	5,65182625385505	5,75039783064543	5,83151860767694	5,69528815334758	6,07104289040808	5,65427431297492	5,71285161468486	5,84603439592503	5,72948596957056	5,82629193452864	5,73834010837955	5,6044207179059	5,97258649725948	5,45513252836182	5,97691097842864	5,91533547994892	5,96018665379129	5,98817517150664	5,94353730341303	5,71399266560855	5,72681103719666	5,67721720889857	6,02706277212732	6,10388985988624
54	6,41103784836859	6,05861757143702	5,65678659841071	7,41954301009516	5,76829472543394	5,88909142070524	5,9898486741985	5,80111055500371	5,9351490894133	6,56409857157541	5,76450589541267	6,14421239977805	5,97258649725948	5,63331281115258	6,54664289400767	5,38829396702081	5,50061693914578	6,48583803616278	5,60012563988659	6,83818167223157	5,56449411968632	5,58512455567371	6,6900452459607	6,39511045771586
55	7,86532549482814	7,65678624636186	7,19318052460647	7,95289136639192	7,22682435805038	7,31647343630705	7,36637947156368	7,07663828610078	8,23622071910114	8,459831515199	7,62990156366958	7,51569934670511	8,2233674805385	7,65610597736434	8,30337749154504	7,2525701037308	7,05608324792249	8,34731845605874	7,81270373682319	8,19926203587237	7,16672889349553	7,3176042963288	8,1652335867004	7,66504500633101
56	11,5832181006543	9,55697756361891	12,1481429696384	8,13522612432546	11,9947014347854	12,3369836985907	12,0389185346043	12,6242027765837	8,61529881998712	9,03314080972612	11,7079947547551	12,195647965732	9,23493390749291	11,7823527710946	8,87810645175683	12,3761182202085	12,5480707276245	9,24010597743386	11,2843788694975	8,06974929091717	12,3141117188291	11,988863249042	8,61974688969146	10,061045690036
57	13,2858097394233	13,1591121852251	13,1708374290477	13,0380052189573	13,3232950636249	13,2796558121914	13,0458086417733	13,543297598792	13,1772960959375	13,0483111663484	12,8784008903504	13,0578925231273	13,7696592232883	13,1461071931274	12,9330010940141	13,2591242829046	13,290244824772	13,0950018474168	12,9120717175944	12,9216962536011	13,3511079102444	13,2112089158587	13,0772491115671	13,2364571946117
58	11,0072836731409	11,0829522846554	10,8409616326348	11,3946374779827	10,8632170530035	10,9384585155353	11,0743782944531	11,0461391214011	11,0808785836771	11,1501523179484	11,0326718923021	11,0358366059116	10,9472056631625	11,0435796465854	10,9390184192369	11,2069600896584	11,0692001466264	10,9159023153094	11,1679720120347	11,0607661217781	10,9227266409521	11,0721224480533	11,0233101949944	11,2586269372644
59	5,12421512458879	5,07525064428147	4,92073076522489	5,27527038403363	5,10931535069923	4,70091841475617	4,72749139969791	4,99156058934516	5,20465125376979	5,01719042900192	5,07525064428147	5,14634172054941	5,38132091086006	4,97464870229379	5,28608061406558	5,15236824354797	4,94179268517305	5,03022423423423	4,71332011905099	5,14297044482874	5,06008881004878	5,23633005050991	5,3423753208382	5,47038851433191
60	7,21489616438165	7,13540277145231	7,13350568009987	7,07119573113342	7,16991783493958	7,26332624744153	7,1334863846683	7,0662267549498	7,04045614279355	7,01051190172914	7,05530491418862	7,31396729425324	7,31449000303482	6,99277424506421	6,98541236237195	7,24536088524638	7,21530871172064	7,10638602214999	7,02041568659154	7,26112880686778	7,25675571014316	7,22432248129453	7,12366973830791	7,06517904154397
61	5,9351490894133	6,17922630888054	6,03810633666135	6,1684497637547	6,06230192297904	5,81484415553328	5,8306230105071	5,86638710060364	6,99393510431527	6,41074254483914	6,1397774215399	6,0099139137824	6,71751992228735	5,88422416083007	6,53026861621946	5,76680912452764	5,9135168237469	7,19608980980212	6,40436178895767	6,20473933520407	5,72681103719666	6,04740628288268	6,19915912628764	6,18549905177164
62	10,434235365346	10,4737533249602	11,2150022089911	10,5335747443917	11,8725721768695	10,8130397089235	10,9985500335292	10,8787748110353	11,8805808165247	11,5270163261907	10,9625398218028	10,4161701015326	12,4258507051188	10,6874110233655	11,7505415272948	10,7450081035715	10,5331211579177	11,8094409440974	11,2770231162341	10,4755898560013	11,3317999642551	10,923009950246	11,8172547194868	11,4847253457798
63	5,22299646454355	6,08406116104643	5,0006856421095	6,94867921952593	4,99156058934516	5,15236824354797	5,88274771739803	4,95051293643866	5,85074408089609	5,58546805823181	5,143726584275	5,1050688862179	5,1050688862179	5,35811981144983	5,19381316215817	5,20717865237961	4,8397536388671	5,22996795864836	5,2756632804347	5,28960610389512	5,06008881004878	5,53116237173667	5,67053510538043	6,32197856619344
64	4,7117623644941	5,07525064428147	5,03972371174137	5,39683560578046	5,33659533735526	4,95051293643866	4,76695626219947	5,03466402070431	5,64960500324567	5,07259692929131	5,07525064428147	5,03190059581939	5,44699857026408	5,16065708272465	5,15056032095636	5,11383399983383	4,89165611075694	5,44160434768561	5,11675903735075	5,2409105185993	5,15760360686488	5,19879978645543	5,43426602077775	5,22597258012457
65	10,4015587029362	10,198124121417	10,4381895594891	10,4537176957706	10,4569860736349	10,3892366647486	10,2922330829762	10,4497940914193	10,2685605255503	10,3275363715286	10,0551720275488	10,3356073466081	10,5469915168521	10,212225434764	10,3695835012427	10,092024334655	10,3417828150387	10,5022933915736	10,0997784167486	10,4007744574094	10,4658428139765	10,1854651890176	10,4240651294028	10,418557470021
67	8,14991994175864	8,25230625057424	7,58406529829988	8,55097065748045	7,76831761366055	8,04438040262202	8,33790844908015	7,99846963821066	8,28541393358197	8,0760438000289	8,11146080266741	7,91120822667291	6,94406061956686	8,22255639931043	7,67901497457899	8,03623504606187	7,99055483700436	7,61726635395887	8,21611665469259	8,11205591894781	8,10611983032812	8,07714014025333	7,79141238055507	8,25031484401891
68	5,02831478482371	5,33086414991091	5,11291623707008	9,10318298129941	4,91575719627083	5,01691449743814	5,85570563846181	5,25254981704433	5,29532968330686	5,58546805823181	5,0028703019713	4,90948743993431	5,47170387137285	4,97464870229379	4,94820064008067	5,03022423423423	4,76334605289521	5,03022423423423	5,20233353659187	5,21209264971767	4,89481473875652	4,99810320414262	5,15236824354797	7,33672759217105
69	13,2324450219959	13,1415224022413	13,7279079172007	13,1878311149773	13,6883497836113	13,5846440957192	13,5979427939183	13,663988732161	13,2809723304955	13,010283249136	13,4678083815683	13,5122445233655	13,4711725491843	13,4875982266987	13,2007507828524	13,763888571639	13,6916256847612	13,2397328614046	13,4611287621798	12,9261678850464	13,6012559346382	13,5562947111384	13,2218601151663	13,2247878542549
72	12,256766725197	12,2176171797418	11,4149556942392	12,1985057308145	10,9161612422629	11,1761851886201	11,7174096413131	10,7438599839061	11,595620129218	12,4832612956651	11,5505779992823	11,6088483941703	11,9321983832677	11,3747748236888	12,0955082141524	11,6545569883347	10,4398023913018	11,5129711878413	11,9044661768443	11,3617948515959	11,21973965113	11,3224863857488	12,2854796779934	12,340305445463
79	10,3583406997543	10,0207384472228	10,5213711765751	9,83345848700972	10,4332222626942	10,5287379419354	10,4404122218008	10,7428828978829	9,83136088144406	9,9968657870574	10,3524153097583	10,5488484727973	9,97131209956342	10,3453320357037	9,87422994839685	10,7174488074626	10,7984001465581	9,89411722206626	10,3541950662109	9,83751530335807	10,4378135825087	10,5724282416375	10,0093590709784	9,88088379914288
80	6,91113898392092	7,04633667272178	6,70613506719752	7,11947589502961	6,94754161573917	6,81957899494498	6,97744502527243	6,83074149374397	6,92809880249117	7,10190559822703	6,83651362281298	7,12644095294782	7,3068799364539	7,03075628661082	6,95112938426379	6,97991599081173	6,72121282780372	7,08151879499793	6,86385166936038	7,07768537093406	6,91109264800688	7,03565513461731	7,16560254459759	6,89810746367403
81	5,95659615268878	5,52574107710878	5,79428634949772	5,67721720889857	5,6783499101205	5,91580536976967	5,77394521263276	6,20588331367938	5,90354238037813	6,26234400673575	5,59637050603228	6,08531284772982	5,73240796825695	5,94076768991842	6,46418432708832	5,62798709011589	5,73552184713984	6,33070454517892	5,65427431297492	7,55486696104181	6,09847574936858	5,86700364235065	6,18771892690494	5,80634283162984
82	12,0083494212705	11,516285128756	12,567435219352	10,6735606719824	12,0635673123878	12,4774140602521	12,1571962437343	12,5636205133097	11,3359397660081	11,3257796510081	12,1304978908215	12,424244075944	11,3154729205563	12,0924082038829	11,4598628230088	12,5113664439009	12,5046564185706	11,4620970595769	11,779500682596	11,2103407068612	12,7018248701453	12,2694887145238	11,4949108825415	11,4346127464404
83	5,65182625385505	5,67287351418377	5,60012563988659	6,22514394161195	5,57924305649063	5,56449411968632	5,30088380507401	5,78176487455262	5,60668141827252	5,65330645413187	5,37020229340185	5,80465648667376	5,82722426290753	5,48529571068379	5,8347555236124	5,35320541688245	5,3952420159144	5,65837068573528	5,45513252836182	6,14479755040497	5,37659241752939	5,36582924221875	5,75945970785579	5,74315920089089
85	6,44826365086799	7,09257706099946	6,0895043893477	7,2177476998493	6,55632306848599	6,00200205338829	6,41973169446082	6,33830811782805	7,12083524090049	6,70644338907918	6,48629798480804	6,14421239977805	6,92705285020371	6,44490388677441	6,81273784721663	6,53261123149708	6,46321022702815	6,7521457422423	6,740983532601	6,77521930324053	6,26449878931242	6,51970225674109	6,73218552610422	7,26380440805706
88	6,37461842111633	4,57217451277302	6,74405396831318	4,76241794365638	6,78999333802524	6,95323994960512	6,92413558442343	7,1741150901792	4,78691693846743	4,88148859232687	6,78732933160708	7,12644095294782	4,94820064008067	6,67060544771394	4,94820064008067	7,14975841906235	7,24391865006593	4,59618352815789	5,97691097842864	4,94283530476755	6,62495312806632	6,91190437958351	4,91161652282109	4,8369002301868
89	14,6449386112388	14,3739512083489	15,0751617507675	14,046784659683	14,9154285413614	14,9446975436892	14,9803402097453	15,0164518501963	14,265551602619	14,3320091171887	14,8717018151864	14,9446975436892	14,7024260740063	14,8662767954505	14,4384492930704	15,1098618619591	15,0561631064928	14,4795367434603	14,8573037245754	14,0176142090515	15,0227398354076	14,9729516920537	14,4272644888251	14,3898755950789
91	6,11782594137647	5,91582465467785	6,21450314589296	5,99450841697882	6,24144178422559	6,09115609553751	6,2062465310586	6,33830811782805	5,90354238037813	6,22514394161195	5,99007381492676	6,39118074705943	6,14300272913508	6,27330191248565	5,9351490894133	6,22133601647823	6,38657881076411	5,97258649725948	6,32350006269156	5,8915740913142	6,17156651938019	6,23866145460486	5,97917964036115	6,14479755040497
95	10,0500293218208	9,65354669166465	10,6314274192435	9,36159909995809	9,91157511057347	10,3238922977366	10,0966222685549	10,3478046615664	9,98223806771696	10,1990727567518	9,53535378229556	10,1452606484428	10,7485998142091	9,71551235376376	10,3502779770708	10,2794553107468	9,99624699877194	9,82516990356609	9,84741459655313	10,0408122129469	11,0068023492846	10,1427925992243	11,0333729130515	10,0114843938926
96	7,20623871608219	7,53386153601803	9,11161070625128	7,28070691401026	9,04236957779501	7,91022913515127	7,80536726344772	7,77254061304663	8,44891251123542	8,37732843428009	7,78725290604488	7,15488484858551	9,34617795393335	7,38357163633354	9,47630602896495	7,63868682546681	7,65356650160998	9,16244668422522	7,97900251018961	7,96069578669272	7,95740482547635	7,78856422076185	9,77674795637799	8,12218722336563
97	5,98356449997321	5,88422416083007	5,60012563988659	6,04810680616134	6,05280013280236	5,77617734122259	5,88274771739803	5,98046558646736	6,06457619484709	5,9836093568207	5,59637050603228	5,86182778662623	6,20425017717935	5,74369832821204	5,90922004643534	5,63915730656087	5,55389957038312	5,95560809943898	5,69491703243353	6,01410168713963	5,90263647719642	5,71236469613628	6,05280013280236	5,92266217324
98	8,35347101319801	7,91629800505778	9,26523107973532	7,63684432098154	9,21963344461064	9,40287350464492	8,70007706367894	9,55100291236175	8,05618816929399	8,00328513356636	8,29334588121117	8,76335044069543	8,39709581193364	8,58827262433711	7,98445170902335	8,98617511203282	9,14136747010483	7,96955999332765	8,54461775238186	8,15535075858462	9,81105843836955	8,70239804653724	8,57815261296191	8,25928203388863
99	12,3339884423002	12,2571270075005	12,3828526582203	12,2981419542013	12,5690613901028	12,3400822275725	12,4430446892968	12,4597091112503	12,3619623250672	12,0382556822713	12,3907848179324	12,2824723986405	12,1170975378673	12,4625384849225	11,9880125560623	12,5312339164832	12,6377927494013	12,0272104495097	12,4559127699666	11,8255855199432	12,3058799847872	12,4012251595152	11,9770560691547	12,14354764092
100	6,54410382334133	6,8239939149364	6,89307962093389	6,82360564338938	6,96624336360459	6,46564502437077	6,65510046037461	6,5867497924616	7,32101827602899	7,0892204165396	6,83651362281298	6,74584891984372	7,82340956315825	6,5520395964369	7,91856837463572	6,7346026251846	6,56998909976889	7,85724380549027	7,0139610703045	7,06360199327647	6,4828526329415	6,7258276577754	7,33210783466647	6,58243752211172
101	5,25958119393974	5,36932217821647	5,0006856421095	5,19381316215817	5,14634172054941	5,11128159568463	5,33228328176148	5,13634693179916	5,29532968330686	5,30122769491992	5,21878003276502	5,20233353659187	5,19753140218042	4,83234720456218	5,28608061406558	5,07350089058711	4,81554999966043	5,25178299719662	5,11675903735075	5,38977965538525	4,83883950460084	5,21784938228078	5,43426602077775	5,30373315240842
102	6,94341432066755	6,90071581248549	6,53524315790746	7,40419301751117	6,66103967037651	6,65172205054943	6,64802176123777	6,62269298374465	6,90889767764376	7,0454532686843	6,78732933160708	6,83658986152549	6,11419342211681	6,67060544771394	6,54664289400767	6,66740117152074	6,68013718676556	6,7521457422423	6,97533182532195	7,42197586633547	6,32228118944617	6,78362917986668	6,99393510431527	6,73148325289532
103	7,49398782796046	7,167966103607	7,34143385969869	7,10807440754912	7,10674854779218	7,55925233501259	7,32868989157544	7,71273165800368	6,61855439416615	7,22061042533853	7,05530491418862	7,41109817697479	6,73710395676382	7,1759177393152	7,05276277088674	7,45240334355025	7,4167970953639	7,05300181435048	7,02974461411161	7,26112880686778	7,55404284533681	7,21435392719082	7,39299938515974	7,04373366583831
105	9,74231414836294	9,36042836030171	9,65054650906568	9,1796696288297	9,53220251321951	9,52188720661212	9,58111276328604	9,6089827473897	9,23016002489057	9,65152029376666	9,5896089129098	9,69513732509528	9,09373837478977	9,3401432424902	9,58876946436416	9,60756530022184	9,6834748794285	9,59191728323897	9,38686970103291	9,69323401981723	9,64024312275708	9,42960025856166	9,72156300671017	9,59919041760866
106	5,96479783717688	6,03125947684468	5,69528815334759	5,9640221839199	5,70196426628802	5,6072795554799	5,75348731153002	5,66892870805494	6,14585666528962	6,20595826329732	5,78638286277374	5,9173839339621	5,73240796825695	5,93159866309913	5,90922004643534	5,55521762390015	5,43417289972762	5,90912571637571	5,76471165383528	6,28669110627031	5,81705485096468	5,56209588118946	6,07707290609943	5,85773207759028
107	6,55807431604888	6,30377583588353	7,34814685185242	6,2367681924298	7,77413237725017	7,15690218331822	7,08633274242538	7,19294624002384	6,87334305742129	6,73325485138651	7,05905771805742	6,6994924950881	8,55712554431391	6,89445059157051	7,34143385969869	7,21901790020352	7,12372004449817	7,35218326243365	7,28123194254988	6,31406164777971	7,59537593377423	6,93170735158118	6,73218552610422	6,62012439979355
108	10,0973071940596	10,0744794007517	9,71866565091593	9,65965555697306	9,7017398890877	9,74590316396485	9,74380793751211	9,96041499471952	9,91782752689154	10,2094634149329	9,7380939454787	9,80341940216115	10,0822733369088	9,85564008837544	9,8695041882786	9,84158461131402	9,62672431879035	9,96591295595058	9,84998613259976	10,0785163133372	9,6346063296437	9,83489303799888	10,0209114859251	9,92223657034048
109	5,29329519591667	5,58369297374462	5,34315097409517	5,31603565659218	5,35112996757205	5,18818361737524	5,24331893625279	5,26681361872836	5,54928231277415	5,44982272692886	5,25321404803887	5,31466195832607	5,98636855710406	5,42155832001416	5,81888688676513	4,78153017372957	4,94179268517305	5,44160434768561	5,1847727122385	5,48529571068379	5,43609585161875	5,32211715328698	5,53519543940165	5,22597258012457
110	6,16317437601964	5,91582465467785	6,33426953678058	5,87939554471642	5,60486038770051	6,2927141916601	5,69065437798704	5,79269154705277	5,9351490894133	6,4336692642261	5,71499986349317	6,28971692414397	6,94406061956686	5,74369832821204	6,63650503318846	5,47563513645391	5,53450049185388	6,70648339673046	5,68084457889873	7,14811052210653	6,00200205338829	5,78108774000835	7,04997760740916	5,88365972200349
111	13,6870553958642	12,5997585160706	12,8982915684699	10,950795985223	11,7689446209773	12,5646865760759	11,8177275320975	12,8801841349242	11,605702182533	14,0407955995076	11,8333304937339	13,0404419871861	13,959012371578	11,7698647538977	12,9738308445173	12,2548995248562	11,578111531005	13,410935913375	11,5629147350719	12,7638603411145	12,8199304422122	11,8974820833381	13,0626501998701	12,9688493651713
112	5,11132598272453	5,26333080229002	4,92073076522489	5,41852317185058	4,91575719627083	4,70091841475617	5,03466402070431	4,95051293643866	5,1176366046644	5,18651739533524	5,0582594436582	4,95230826651606	5,0582594436582	5,26724758826825	5,19381316215817	5,11383399983383	5,17614925855861	4,95230826651606	4,73874517426065	5,16069805817073	4,89481473875652	4,87555094397159	4,93686647758158	5,38401372866672
113	6,89616311436849	6,4352031447099	6,41453522256676	6,71606229572388	5,95516327985015	6,50504310195139	6,23315713327132	6,60451640471285	6,31112533746327	6,75641021835088	6,19140521290493	6,80137029378502	6,26456772273121	6,23789730499223	6,77521930324053	6,25871404297053	6,34014652877203	6,61932300676359	6,2774048682762	6,99265784220853	6,38541560705199	6,26962452375811	6,60144465167371	6,43226468445474
114	5,96479783717688	5,80982101394495	5,92820361280854	5,72843153937674	5,83422267035507	6,02586225481719	5,95555489226691	6,07719260974539	6,14585666528962	6,07585579592091	5,99007381492676	5,9173839339621	6,03543255648164	5,824934837744	5,96147965686012	6,06749772818001	6,0376594030533	6,16812306353691	6,05606882832738	5,94805291444358	5,93864652736924	5,94985268590936	6,02706277212732	5,95940975242399
115	10,18938681809	9,91807589443721	9,66134635388276	11,1915132834642	9,95304755243919	9,94251594912377	9,85211250274358	10,0587692762418	10,4288005949451	10,0430969589186	10,1117692643057	10,1210941740667	8,85283435653199	9,91972989407348	10,0125600147553	9,52203482091827	10,0450897100538	10,0290181905883	10,0904915663929	10,7033560153313	9,52790710609376	10,1445470726779	10,2108030060781	10,1049678083696
116	7,88133433664323	7,805784007446	7,87300444986391	8,2827170559639	7,46366533910729	7,82819411951667	7,42364494049065	7,76350189359421	7,44454929114271	7,80735748014712	7,55760333239653	7,91994940219269	7,45735955942261	7,43602522187802	7,65640835619034	7,52250510614845	7,6876693166093	7,86221001861906	7,37895459858844	8,01639529352552	7,80584594850775	7,71107353274733	7,77272384249061	7,80571900520416
117	10,6392442635277	11,814368442373	9,68994979927644	11,8035808677708	10,9635096086488	9,2945138645916	11,4508660075279	9,23393094752443	12,2136190784256	10,6714752310867	11,2982959483877	9,695825808738	10,2030936109648	11,4456077530121	9,91313590054025	11,591405712642	10,9236845953356	9,55284363341325	12,0517875892735	10,4579012145557	9,87600131443961	11,2002041500857	10,609939683754	11,0056936982586
119	5,35783299049941	6,03125947684468	5,0006856421095	6,42838089997468	5,03111480301725	5,39165971789122	5,4170639566308	5,18913028722941	5,15993228611594	5,18651739533524	5,20109856609243	5,14634172054941	5,56209588118946	5,35811981144983	5,36726912647026	5,27605617683577	5,3265565363365	5,11383399983383	5,45513252836182	5,52995331461945	5,02831478482371	5,36582924221875	5,57048835949527	5,92266217324
121	6,09878021763215	6,08406116104643	5,90286802985344	6,34435684227358	6,03454135432143	5,8728491836253	5,75348731153002	6,05280013280236	6,3780347352696	6,03030846245193	5,87053582287828	5,80465648667376	6,17156651938019	6,61265212415622	6,20901009851634	5,86199945278196	5,69528815334759	5,90912571637571	5,75348731153002	6,20473933520407	6,02646488942746	5,93159866309913	6,18771892690494	6,01026735806774
122	6,83381597301409	6,8310290686631	5,96664290385594	7,32255834174884	5,9351490894133	6,19976224942114	6,28881085710578	6,10213085854444	6,91919797299616	6,74174910122873	6,55641194428287	6,45389963622338	5,60306982300205	6,54416778323705	6,66991309021385	6,07585579592091	6,27197668466106	6,5978882070902	6,74680509184758	7,51156842967857	6,12164663560093	6,42101038839943	6,90878154799964	6,61144894396727
123	5,64021395580191	5,73559957114864	5,60805520873687	5,77617734122259	5,21084014900628	5,29329519591667	5,30088380507401	5,4170639566308	5,60668141827252	5,93450617105623	5,33659533735526	5,90922004643534	5,80895369752745	5,48529571068379	6,02908128145627	5,35320541688245	5,35891601240598	6,14300272913508	5,42496518965119	6,55680690545006	5,60012563988659	5,57404872996291	6,06631362197014	5,84562125138899
124	6,14996135649233	5,36932217821647	7,23440567380794	5,27527038403363	6,34489316237127	7,51287256079868	6,79853461679455	7,90176650668783	4,99156058934516	5,20233353659187	6,55641194428287	7,4937241950922	5,1050688862179	6,62195824882602	5,19381316215817	6,88691219476891	7,052795465377	5,39277852622262	6,07625788633898	5,18969865369514	7,4226312259623	6,57692854162507	5,82386780854088	5,84562125138899
126	9,04346572321491	9,35907244061585	8,40556471057812	9,58346351498994	8,8014202537998	8,53436517067867	8,8839908265489	8,67831092544368	9,38784538269051	9,10207280534695	8,92374563520639	8,78017982643824	8,92112645032892	9,08672830694564	8,88683110296921	8,87523769654829	8,8029996947391	8,78146828684518	9,24401464902675	9,03294092550332	8,54784277395686	9,02477615845365	9,05197439489258	9,16074732819888
131	10,7518049082737	10,6673419664453	10,4494275851076	10,7271140838407	10,9150629995494	10,6237335181677	10,3678363726115	10,8157454610492	10,9452063469523	10,6359419030831	10,603458300473	10,3909263253125	11,6820195897222	10,5707703039771	10,815680766428	10,4271327225546	10,5384887827168	10,7294430723989	10,301035119849	10,5739080780599	10,8311559426445	10,4637049373049	10,5105562129473	10,5014121053896
132	14,3532111189318	13,7875101670542	14,4743050246284	12,9980880313222	14,0363682747433	14,1729831230999	14,098950676324	14,4633290343057	13,6255305485949	13,6322132394168	13,9470723416262	14,1296054566503	13,4503855281838	14,0781424416289	13,5549312580094	14,1651765242734	14,234030453423	13,3936819526317	13,8305474417859	13,4039449272083	14,3743182553113	13,976372890819	13,2161518795973	13,5482365806406
133	5,42561505861164	5,11487945737395	5,24945268336296	5,51727423573495	5,23082062958835	5,1218928990211	5,18043945186628	5,36352167584141	5,25254981704433	5,35900549645375	5,15815114854989	5,52197082313314	5,62798709011589	5,11478855317564	5,33086414991091	5,27605617683577	5,50061693914578	5,5233070815214	5,0483738961164	5,52995331461945	5,47955547402112	5,1839862332883	5,44982272692886	5,26557769496094
134	9,09777726314	8,87478615772475	9,33809913332762	8,90777919209457	9,72098748934024	9,39693412543073	9,44753481505596	9,43061444867116	9,07848904919216	8,70671007804365	9,21988577063786	9,35872921881139	8,78468901672774	9,3572625057998	8,64353315343703	9,48745572916012	9,70597263001779	8,69213484277023	9,30576905164448	8,39620211414879	9,43429068500451	9,56869289896847	8,58009547800181	8,76749462505164
135	6,91113898392092	5,82629193452864	7,83673428377801	5,9640221839199	7,09578185617081	7,47594595827223	7,18220395107154	7,8035892987541	5,6295574496043	5,88031523080719	7,22579456107933	7,6270490139109	6,32228118944617	7,03075628661082	6,20901009851634	7,56055655481413	7,85401704356717	5,90912571637571	6,86385166936038	5,69305715126345	7,74871329961533	7,46137155446306	6,03901019652141	5,9351490894133
136	6,39781129331269	6,34552319733419	6,35070652261857	6,61401537290118	6,92714836199839	6,16883297730177	6,472235826615	6,40196596104063	6,61855439416615	6,22514394161195	6,80821830090385	6,25470563611217	6,35346098486872	6,61265212415622	6,24940620952579	6,59777991608119	6,75840341156051	6,33070454517892	6,3410921704241	6,36789384879706	6,46305881035182	6,47191001392919	6,46289368666618	6,24281274347629
137	8,12046000759881	8,86962600100236	7,15754558841404	8,95538956429195	8,40391626822442	7,28688056385718	8,87329690444701	7,24391865006593	8,98078099087016	8,04522011939937	8,80830587428039	7,82118744171302	6,3679837966066	9,25573859430242	7,35250437655352	8,15123654967346	8,50217217297522	7,23298550932345	8,98893246937828	7,75510374124745	7,34325247326655	8,65664321152367	7,73052913440635	8,32360068443244
138	5,39683560578046	5,72083714370515	5,43226607392228	5,23382261276257	5,03111480301725	5,18818361737524	5,15056032095636	4,95051293643866	5,33761686495713	5,62124385610979	5,20109856609243	5,26041034216631	6,14300272913508	5,20309930864665	5,68502729765382	5,07350089058711	5,13551524174672	5,29697669848131	4,71332011905099	5,7572925044308	5,1839862332883	5,1176366046644	5,75945970785579	5,52299376972379
139	6,87947476836096	6,84734684825164	6,88841513359418	6,9363308992124	7,033027421253	7,0137633732284	6,99894091899353	7,03768967461737	6,78222628959403	6,62026279133001	6,77526510656369	6,99716631546563	7,05511861947333	6,78741941742036	7,00654982542032	6,7617048586537	6,96006587009529	6,58172406393948	6,54222436123458	6,89169183412554	6,97706786347034	6,93170735158118	6,90165225069493	6,61144894396727
140	9,3195562301545	10,4174600039258	8,16971303105156	9,94737295921604	9,43210634984933	8,20372957612089	9,60655086369473	8,36412824532075	10,3208576265318	9,16516915718258	10,0073916622124	8,56964052163051	8,23733232681327	10,0641834259387	8,81371138959272	9,91157511057347	9,55375661299701	8,58811889115656	10,153056400319	9,17013429629438	8,69255453813463	9,68312840987726	9,14148184851982	9,96177579749779
142	8,25371676320848	8,26987274373029	8,53603730940818	8,49476743810918	8,58138440518315	8,42538256455201	8,50508918898412	8,60531340818606	8,47966068154839	8,01223124547943	8,34330689014027	8,35938469709631	8,15344604223763	8,43560167129644	8,10557269552211	8,62655850599016	8,54951774166951	8,1100391688206	8,50241704237019	8,29284162749984	8,49637074023039	8,59061000504263	8,20029137493833	8,1784346693852
144	9,25419229630348	9,14240544070078	8,79265617292649	9,38475489257376	8,96524863838533	8,92112645032892	8,87879931064666	8,85745527001057	9,35747367204436	9,31691919109895	9,15271725982155	9,0281314618669	8,83392896508892	8,97574187556411	9,16705588822956	8,85189699439008	9,01595248926487	9,08387835926975	9,06104798973566	9,53594966243645	8,89780698192322	8,95060140932261	9,1730833639832	9,06048633143638
146	7,13829921709638	7,0275774655829	7,03604430596649	6,63423442305129	6,69736903981001	6,84491022870877	6,572442752677	7,11692331730013	6,71552894665729	7,28890106556894	6,74174910122873	6,99716631546563	8,42466973065444	6,57473809236522	7,38565970063724	6,88691219476891	6,7871110603	7,44846115316566	6,54222436123458	7,14811052210653	7,25675571014316	6,51970225674109	7,24093008969993	7,39427535752696
147	5,51557189031457	5,54220061265634	5,3219676615879	5,5570662417936	5,42155832001416	5,52028833301322	5,38901388333047	5,59279425416752	5,1176366046644	5,48529571068379	5,30447989857497	5,6044207179059	5,24176318953929	5,20309930864665	5,36726912647026	5,62798709011589	5,55389957038312	5,25178299719662	5,45513252836182	5,65032638747465	5,51557189031457	5,50764454676624	5,48679668404278	5,3265565363365
148	9,40843834633243	9,2196462287519	9,76443362222933	10,474237012053	9,4299083318754	9,64794726054085	9,31203890281781	9,63927665853711	8,68029050194706	9,44085762692477	9,18986310254399	9,53021536883121	10,0780229396577	8,98585446076269	8,57672381191791	9,35372027010338	9,53317904617121	9,22245095932667	8,94081404494042	9,27348502442455	9,58010431413041	9,23400780226661	9,56966743841705	9,42952246188265
151	12,2223450301098	11,8796275825468	11,2394309947884	12,7271203878664	10,9867858790072	11,6125151204387	11,289649974632	11,6185837730295	12,1156718179626	11,9551087539953	11,759174596269	12,0635673123878	10,5314318653534	11,581445277322	11,7671582329854	11,0183754590059	11,5078841612379	12,0477181708426	11,9346142551157	12,6257965003517	11,1684492327107	11,7483794225497	12,0692899387336	11,505881178324
153	6,91113898392092	7,89130622835785	6,58723087101669	7,69501940414075	7,15013182589976	7,4896850632636	6,80821830090385	6,39390203967752	7,99380152708092	7,57705305748891	7,94324202965946	7,3974592594351	8,43476926445227	7,85181624437117	7,3175057722547	6,96799511548425	6,71503244590873	6,53416610858531	7,51603934440745	8,58910679808902	6,52840180626683	7,15013182589976	7,77575548320655	7,56419360568976
154	7,05261937740308	7,38475246416249	6,64647781123788	7,41954301009516	6,77521930324053	6,66358150583897	6,77521930324053	6,69838676387321	7,50009245690441	6,98739744895224	7,0235464383275	6,8720637669914	7,04613073460532	7,14323127917265	7,35250437655352	6,85905636711626	6,94255969577208	7,1334863846683	7,0139610703045	7,46764561426863	6,95736992288426	6,97504293880112	7,12366973830791	7,05150303849534
156	5,83929641808768	5,91582465467785	5,03972371174137	6,15488158098425	5,14634172054941	5,33659533735526	5,59156358217999	5,03466402070431	5,90354238037813	5,83918826750578	5,65791625864476	5,53450049185388	5,19753140218042	5,57404872996291	5,52197082313314	5,4170639566308	5,08384989593287	5,73564712538569	5,91071110404441	6,06072365303937	5,51557189031457	5,58512455567371	5,97917964036115	6,09108374229147
157	9,25939188609302	8,96195866803926	9,49204740941106	9,02820508414853	9,36276337110126	9,33487290057316	9,32459375210142	9,47318814124524	8,96996540067394	9,04743634531818	9,28200270866451	9,34397553814433	9,11711450674701	9,13444441209722	9,17633018996887	9,44753481505596	9,55841243137946	9,27147503021333	9,23493390749291	9,18166880749681	9,23637743438494	9,41965513073052	9,1053311968646	9,21007237260443
158	7,22033099171237	7,39735184162936	6,73497442864285	7,16779386274435	7,1395047022563	6,81367029813606	6,69860976465141	6,91180538184821	7,25369704250398	7,23091671650241	6,63624728861441	6,80137029378502	7,83550297093017	7,06590438165057	7,24631120395651	6,67327415831879	6,81130282980326	7,31647066961191	6,77716055816636	7,13100336717966	7,18957003880828	7,03565513461731	7,130243524328	7,04373366583831
159	8,32117461919199	8,47929750562262	9,88686947354839	7,52354819024703	9,79074932416245	9,31113422748383	9,01024826298658	9,30741402225258	8,73077758640865	8,83209442348	8,6870097145057	8,66528473298343	9,89912283722777	8,74678243697214	9,54895338061394	8,76134977747152	9,46680440591519	10,0869014591821	9,20499707418811	8,92092248880822	10,1560989032881	8,95944027014513	9,40317501708332	9,50801946466994
160	6,41857921998582	6,13322696725064	7,20438197570476	6,19106723504232	7,81175094594739	7,19245844272967	6,86303506050986	7,24391865006593	6,42145446886072	5,69528815334758	7,27735514244101	7,05890015523138	6,57005527356079	7,06963080414647	6,20901009851634	7,2525701037308	7,64665505320545	6,10388985988624	6,83542709173047	5,91094560431154	7,11414336877346	7,19008981486977	5,9541235453324	6,67021745690648
161	11,5600182392974	11,3456609027045	11,9395433278249	11,1128465272693	11,8854551819148	11,9406699509151	11,6565531548863	12,0086236589357	11,4544015158974	11,4209078201215	11,5340657560174	11,7431201447844	11,6023682314914	11,5909270337334	11,4933029365204	11,7477606053972	12,0012091144382	11,4790160341818	11,4788483132479	11,2440445272227	12,1233552243043	11,6311551669772	11,5623832338271	11,3238829644683
168	10,1105477984355	9,58977314250363	10,0154598057662	9,38613491512075	9,69926870187528	9,99981305675129	9,4040467572381	10,059865726217	9,59097076646001	10,1533043687667	9,49068986625849	9,97940302044557	10,7534570594921	9,48185271093583	10,1856345137344	9,70320209360946	9,65167156002428	10,4105743080039	9,45529950804705	10,2821463020028	10,1372635538389	9,58442291963069	10,2092969268398	9,90642421154512
171	5,67721720889857	5,52574107710878	5,41776703240432	5,69528815334758	5,63045634087396	5,52028833301322	5,59156358217999	5,72256083939474	5,48266221882413	5,65330645413187	5,44663675265657	5,57638099707771	5,84645921955444	5,42155832001416	5,68502729765382	5,44522110476001	5,56856519523596	5,87850331964215	5,39277852622262	5,55521762390015	5,4170639566308	5,44919979603444	5,57048835949527	5,4884079851402
173	7,34650307886769	5,24331893625279	8,33863307670687	5,19381316215817	7,57156744943064	8,20994396123953	7,42645699749454	8,50877095429268	4,89859488944942	5,16131494690852	7,21775480354718	8,0620039832191	5,56209588118946	7,2458265357342	5,68502729765382	7,93645307352562	8,25408107375659	5,32503559361511	7,00368623571808	5,14297044482874	8,09319089692033	7,61251225246674	5,43426602077775	5,79269154705277
175	5,18651739533524	5,63788019865185	5,39277852622262	5,51727423573495	5,45938046505842	5,33659533735526	5,36201680377734	5,49120311590826	5,56747279853861	5,24331893625279	5,37020229340185	5,33086414991091	5,77236346065294	5,24870593719641	5,48529571068379	5,4170639566308	5,44919979603444	5,27605617683577	5,39277852622262	5,28960610389512	5,49370899925714	5,36582924221875	5,23778749603552	5,79269154705277
176	11,5061713434874	10,7638895053532	12,3942606382405	10,8991673573969	12,2089314462617	12,1916788666034	12,241168400836	12,4833861554733	10,9038560088876	10,8478267057262	12,1416092509799	12,1660788008966	11,574718266694	11,9623739395557	11,3691379288127	12,4341613644175	12,3827773101412	11,1740199891171	11,6802293494354	10,7795205821371	11,7464971623791	11,9740437741673	11,0936333222225	11,0693670993951
177	6,29612796974973	7,25232695716125	5,62124385610979	7,3990277358679	6,39302022132739	5,99187448907761	6,98834853874996	5,84603439592503	7,67501887909843	6,33815227499766	6,62269975347435	6,02185501673355	6,05055586271841	6,97685804722462	6,36695580645478	6,78877889052498	6,48267288490929	6,2561679820789	7,18428108962224	6,72894310458165	6,08565536884669	6,986724207726	6,5229759191147	7,18425661921126
178	7,88382963745676	7,93911163093105	8,13288581474329	7,62605849046071	7,98134585319428	7,52911165455797	7,76063453579382	7,70132149974896	8,13670621422465	8,39541160568371	7,69237894332722	7,87406490179006	9,55424538452666	7,57557135638284	8,77647961475487	7,92284139924565	7,47400627429206	8,72174315551622	7,89787051325976	8,21204331128664	7,91509332746248	7,56090641419901	8,40970136302608	8,32360068443244
179	9,3195562301545	9,138769983535	7,99964456806161	9,80549347007021	8,32668765820213	8,72825916446923	8,59590762937866	8,61264733162412	9,67612608761908	9,32428867761244	9,16005459422747	9,11760292018272	6,63592668895649	8,96311028741594	8,95021731883703	8,34307698554269	8,85162099467523	9,18212851187488	9,4413633809358	10,1259277646131	8,2330750927386	9,06941613957639	9,16473914381831	8,67238908174941
181	5,88422416083007	5,58369297374462	5,79428634949772	5,57404872996291	5,85465519834526	5,71929030558781	5,65623256413515	5,80111055500371	5,52684464325651	5,55218270708422	5,75328564699963	5,71336321175896	5,91585908276898	5,71490423673058	5,81888688676513	5,74436763480772	5,85074408089609	5,64018116816277	5,40719429664126	5,38977965538525	5,9135168237469	5,60910714697418	5,63551135970481	5,4884079851402
183	6,87947476836096	6,87115313384045	6,52261679734702	7,59722744261588	6,51559095518275	6,48486592222059	6,65998282389542	6,74338739093508	6,92809880249117	6,97103847821757	6,54236886744286	6,55439314840419	6,61345412876776	6,79984482610892	6,94436744536663	6,59777991608119	6,62073133212662	7,01605992012641	6,62627609253364	7,42197586633547	6,54865372503657	6,5571095165055	6,94495194586519	6,9515206848353
184	7,67083755172547	8,28058188369491	8,00813277553609	9,08841369834744	8,47080494556164	7,86366255672662	8,48019803701456	7,87352832628943	8,48910919405876	7,64178526585761	8,35422442728727	7,82819411951667	7,51819619804732	8,30753172700921	7,633544725685	8,52234407408672	8,7725268949461	7,58682416565623	8,68577633746984	7,66703650670852	7,92147774278637	8,24251622105194	7,54282985987725	8,17481112460272
186	5,20233353659187	5,36932217821647	5,2039642486536	5,71336321175896	5,30447989857497	5,18818361737524	5,09471792355598	5,23862824111626	5,48266221882413	5,26190805874114	5,1176366046644	5,14634172054941	5,51948123509056	5,18574174207827	5,15056032095636	5,07350089058711	5,15236824354797	5,20233353659187	5,0483738961164	5,33659533735526	5,15760360686488	5,03021096470698	5,36352167584141	5,26557769496094
189	7,00493404312784	7,72904072370261	6,55919513557848	9,18925806853381	7,62710894642664	7,147661015973	7,28184558217831	7,25138303439664	9,22602195798159	7,2711015307266	8,02543263201619	7,30496838811574	7,38533583264132	7,46184996278843	7,45879697065068	7,51590835903664	7,79556719425776	8,28054714556835	9,17855729214302	8,99070263381438	7,48007043506831	7,879347791678	7,1845502781303	7,10527730016551
190	14,278803262859	13,8231660321106	14,728755456202	13,6469163109258	14,7608877662657	14,6505085472216	14,6449774977028	14,7695962791016	14,078049321561	13,8668339658511	14,5997390644698	14,6340039605093	14,5781140262567	14,5781140262567	14,1618502333518	14,8820852147081	14,8133765657336	14,1116547455611	14,4964099277458	13,7281908595754	14,7408929453178	14,6624551353229	14,1407691454539	14,1270155422289
192	5,46939629991161	5,11487945737395	5,56539657036105	5,07350089058711	5,19381316215817	5,36515000003837	5,22928871646798	5,51708470481022	4,99156058934516	5,14831195636953	4,98500563919573	5,50764454676624	5,24176318953929	5,07165025943714	5,15056032095636	5,3265565363365	5,56856519523596	5,27605617683577	5,2756632804347	5,33659533735526	5,45814031407067	5,21784938228078	5,3265565363365	5,13387487123177
194	4,93685327649134	5,79428634949772	5,29329519591667	5,62661020231213	5,70196426628802	5,33659533735526	5,34393676689731	5,07525064428147	6,28669110627031	5,58546805823181	5,27455898764367	4,95230826651606	6,23363563334311	5,28745912580641	5,78638286277374	5,07350089058711	5,25189284555023	5,98817517150664	5,36352167584141	5,38977965538525	5,49370899925714	5,19879978645543	5,72918019006892	6,06749772818001
195	8,44543789367327	8,52063113008409	8,41886674737066	8,53510686830971	8,70634666036027	8,40173742498275	8,71096300458345	8,55694847627192	8,34890427774146	8,15970701861053	8,7370001314325	8,49270249102003	8,24603543198553	8,60650218566831	8,09652288531935	8,78984881729828	8,82112624485474	8,03431666949364	8,72277132339001	8,08144013593185	8,54784277395686	8,61104284426753	8,0957375459913	8,40230090247628
196	7,6326018249692	7,42324359351885	7,76520996083776	7,5641469555541	7,72065395603309	7,68566702203724	7,54655925897908	7,73369482706374	7,65504613759297	7,79970460406363	7,61506220703919	7,75982885785387	8,00743929498584	7,60040435249112	7,81264715462635	7,57431583844384	7,76761519201475	7,83628958150254	7,35333818940143	8,15535075858462	7,65230508136202	7,60562053182722	7,98195204794729	7,61764211948664
197	6,34786525229437	6,17922630888054	6,75333765935376	6,25836434663517	6,95736992288426	6,72999150123605	6,79159788242416	6,78834665013616	6,57759419754204	6,39274760274961	6,69421164699243	6,97308455947294	5,51948123509056	6,72348275489577	5,96147965686012	7,01172219504825	7,1301267384549	5,95560809943898	6,82378203889308	6,17443791236634	6,68656613265498	6,98258641836632	6,09847574936858	6,24281274347629
198	5,38546103464716	5,56319833575894	5,40554462299452	5,59279425416752	5,33659533735526	5,36515000003837	5,18043945186628	5,28226350636387	5,56747279853861	5,55218270708422	5,37020229340185	5,31466195832607	5,80895369752745	5,32585346056298	5,46876385890812	5,11383399983383	5,28960610389512	5,46183926979228	5,09821022698578	5,38977965538525	5,45814031407067	5,16069805817073	5,28134990353296	5,57404872996291
201	9,33147273611464	9,69174261690019	8,38526023072571	9,80322353557756	8,86902891580169	8,85543445989051	9,28666328360112	8,65283469531781	9,82536237613066	9,03590143503628	9,86969465575773	8,94139213099353	7,61136145545047	9,87652059686847	8,31713723429763	9,41433659761254	9,41231653091909	8,43730326428777	10,5378320756418	9,60515607402439	8,63294965325085	9,70787478049199	8,3814283971277	9,51306995172279
202	9,57311827929783	7,18427615041481	10,5479680284658	6,41857921998582	9,75726081000782	10,3024421961969	9,63344031992551	10,5730989454951	6,38947451725366	6,83649334744837	9,54573774854932	10,0102420188159	7,76215596687672	9,52657443459072	7,74408978695525	10,3265067428798	10,3720790793072	8,1034296284524	9,26124420204945	7,21817064829757	10,290646478995	9,94743551948333	7,58749576892064	7,68686986837709
204	5,76607802573829	5,94933222990173	5,94296503760042	6,04810680616134	6,08874314054741	5,79428634949772	5,90922004643534	5,80111055500371	5,8333097692239	5,80024232262188	5,78638286277374	5,8294748033013	6,26456772273121	5,85029379943956	5,96147965686012	5,83897191351482	5,93837935986179	6,11842140200707	5,81819988164894	5,71399266560855	5,92868555251463	5,88578620692156	5,87850331964215	5,88365972200349
205	10,1150246076876	10,3882539196179	10,5688273626158	10,088192375771	10,3580242186273	10,2950497056746	10,4729161065237	10,4216765366318	10,6203308744964	9,88021402702428	10,6578095017525	10,190183471169	9,85921826835556	10,6632899565408	9,17975731913077	10,8271870119709	10,628140261238	9,41592988929902	11,3295546847465	9,23418222249787	11,394477922251	10,6758610339671	9,71177960933195	10,3009701610303
206	7,40490716046207	7,7000539958181	7,26742931251337	7,10320299071581	7,65961474279954	7,35466226211707	7,45889101315362	7,27124957756534	7,50009245690441	7,4918339003695	7,3309700698818	7,54269056681469	7,65524454299408	7,4769985687985	7,66478423678961	7,50884232758922	7,48551703630115	7,6502507671269	7,30709206670981	7,45310689456099	7,54386196866376	7,45207922253068	7,49854559201186	7,76712023359359
207	6,18623812694549	6,49426994118742	6,01456511028865	6,38820644054391	6,18390107079056	5,95980977297449	6,09067279701134	6,02998035899373	6,38947451725366	6,38395815326124	5,90168269990799	6,06581886779146	6,82647586928153	6,05055586271841	6,22398541898045	5,88031523080719	5,70914939071027	6,3776941547927	6,02509526630043	6,44332367706924	6,18558919723969	5,84603439592503	6,32316714940105	6,03177546536367
209	10,9310291307444	10,7521550903797	10,7752496110473	11,1038497954594	10,9784744102417	10,7518795674384	10,8110664601896	10,7599748457312	11,0899870432032	10,8333600266419	10,9425234076397	10,6786610975689	10,67881567556	10,8742899477507	10,719266690851	10,81387175724	11,0793127149655	10,8702155639192	11,1051204524312	11,1310906680153	10,8103029593907	10,9952740219327	10,8066863105967	11,040013660485
211	7,33008887035725	7,77399135829529	7,23440567380794	7,57431923705413	7,85415941122618	6,94550216156176	7,5877471493142	7,02868991166443	7,91283421847552	7,42870046876591	7,46702820358105	7,3228771362957	7,41763655335875	7,71426576330914	7,44917257935257	7,68784902704378	7,76063453579382	7,35218326243365	7,75518043161342	7,38069561717021	7,34325247326655	7,76620359909937	7,1845502781303	7,72294874865976
216	5,67721720889857	5,65623256413515	5,73663770741137	5,69528815334758	5,83422267035507	5,54126066006844	5,78591139138925	5,74315920089089	5,60668141827252	5,65330645413187	5,76450589541267	5,6044207179059	5,84645921955444	5,57404872996291	6,07104289040808	5,86199945278196	5,92875258733969	5,58414651719575	5,85074408089609	5,62798709011589	5,92868555251463	5,68792266827984	5,91479524464757	5,77419383469452
217	7,81726259864578	7,04633667272178	8,87769855821285	6,1443287601843	8,46287267215238	8,56339574446206	8,35985480052148	8,88026965254538	6,69797064850973	6,4336692642261	8,13185850461577	8,55093369657792	7,65524454299408	8,21211561726351	7,07818283036105	8,80599536475356	8,97417707325993	7,49344206839923	8,25853540825664	6,07707290609943	8,69818431354395	8,52501501679827	6,94495194586519	8,15864061390512
218	6,9872440241329	6,80004963742095	7,14878136520309	7,65568796511141	6,91199767345349	6,96913445310886	6,90385720011801	7,16560254459759	6,75477395659047	6,98739744895224	6,77003453368402	7,13499982039778	7,08834250234384	6,90683104001802	7,33281920916431	6,90807938325405	6,69430384107048	7,11903327211915	6,87156766008603	7,50602836333662	7,04189501844591	6,67267220029727	7,20075294513843	7,26380440805706
219	7,48271806040775	8,09478880421017	7,62482972720881	7,14529492458174	7,54944531787844	7,38443106945844	7,47845007222895	7,62011868330069	7,58825546408707	7,975928645196	7,43643845458685	7,36459500219022	9,04687749744962	7,43602522187802	8,51559352984179	7,55485672561241	7,33120524049339	8,45157199797323	7,70777740085067	7,47845007222895	7,79926108487406	7,64362013240306	8,16785574692649	9,25691947380786
220	14,7348223963804	14,3763286593145	15,1458193714558	14,2494810943783	15,0164792206492	14,9838811654607	14,969716556865	15,1432394155965	14,4019722980033	14,3969478581373	14,9037707244994	14,9610610997719	14,9545223565608	14,9066082335684	14,5951185504967	15,1150466318593	15,1098618619591	14,7044107372319	14,911466428704	14,2111616604224	15,1520881849997	15,0016740368085	14,6099185411547	14,523940864995
224	7,33008887035725	7,57120562505626	7,4656572877638	6,94867921952593	6,96624336360459	7,42297085887915	7,10190559822703	7,54133782472595	7,0686072797802	7,033027421253	7,03302968487803	7,23788967924542	7,6904498147111	7,09249500650881	7,23039149785186	7,42163709681231	7,27735514244101	7,08151879499793	7,00368623571808	7,15983933226508	7,43209658454316	7,16275646815507	7,19319172467084	7,89993841014289
225	13,5499735870064	13,1776554330772	14,2203777318697	13,0985894549769	14,1575147970929	14,038295803716	13,9706789360746	14,1691814176162	13,2950023016032	13,1525076315022	13,8394605806888	13,8727707509739	13,9127426225599	13,8341607695775	13,5659388335319	14,2055587581933	14,0631576807891	13,5693735686384	13,7044813848359	13,1632477962202	14,0834721629923	13,9192849162482	13,5304430047426	13,4239879009511
226	12,1292010795148	12,2390296471108	12,1064556507699	11,9489966344326	12,4728774103822	12,2361858440662	12,3911947063039	12,2926910203225	12,2566627848917	12,0472754520157	12,2828756502273	12,3535358485161	12,0874953906439	12,3181536474236	12,0626474351462	12,4844406701716	12,4723775927795	12,0233083431249	12,3141117188291	11,7231393201712	12,3118663748712	12,2286835719408	12,0247715430663	12,0118302326044
227	7,40490716046207	8,77843866340196	6,79864210061904	8,48458185742317	7,78730613668935	7,00633949960286	7,80937751373211	6,61759235995254	8,47966068154839	7,74033944869054	7,90257828871285	7,31396729425324	7,4330391900805	7,84420443589185	7,34143385969869	7,84109465154736	7,75508301695716	7,26879869341819	8,83358711326069	7,58452298113588	7,38424752032844	7,9865089355307	7,7671398939655	8,00355599280334
228	8,40821840300866	8,74926027741889	7,0833854983372	8,09453859515824	7,1395047022563	7,47276711728895	7,90557799653459	7,40200731172371	8,00895230036715	8,78470752476814	8,14202361187455	8,08220328501448	6,35346098486872	8,26479462599849	8,21598247738162	7,96043306580068	7,38876783578415	8,20846632298856	8,04147998563876	8,72257860698198	7,19864094196293	8,14767547320778	8,43292268992498	8,53935201764946
231	5,25958119393974	5,11487945737395	5,63616833119891	5,31603565659218	5,60486038770051	5,52995331461945	5,4170639566308	5,36352167584141	5,52684464325651	5,51708470481022	5,43234408074207	5,68949529698122	5,1050688862179	5,38977965538525	5,26190805874114	5,52802476448479	5,73552184713984	5,44160434768561	5,42496518965119	5,71399266560855	5,29401511222633	5,46566848239288	5,60306982300205	5,34284137670215
234	5,67721720889857	5,76404742284073	5,51493231172845	5,79269154705277	5,78338462951894	5,88909142070524	5,77394521263276	5,8140008551438	6,14585666528962	5,44982272692886	5,59637050603228	5,8294748033013	5,68901631202965	5,77384768855016	5,53586550127343	5,91533547994892	5,93837935986179	5,44160434768561	5,97691097842864	5,52995331461945	5,87372937721605	5,86700364235065	5,72918019006892	5,68429654194839
236	7,02028950597931	6,37635204999309	8,05780049401962	6,70851494066685	7,93872394137908	7,71105646745756	7,57765590906732	8,19885573545581	6,78222628959403	6,59743143804225	7,24837157218839	7,57415047791714	7,49390512261614	7,35174894369824	7,47579081244621	7,59301107044236	7,7486243453969	7,22612898424689	7,16672889349553	6,80101719776945	7,94455106289307	7,17622183906941	7,19319172467084	7,46987305863768
237	11,6204683708528	11,7059885526415	12,2152269747566	10,9905966049608	12,1645488357655	11,9661686719486	12,3473661667603	12,1038273898203	11,2910755870141	10,9312571460216	12,2678821559793	11,8438923909191	10,6877996192663	12,1164649654598	11,009564639673	12,6907469099487	12,6792283125868	10,847571261905	12,1292443315213	10,6915513503741	12,3255366530781	12,4430446892968	11,1494510159979	11,4234994364265
238	13,1216751037742	12,5527711679298	13,6752657157891	12,6717507587581	13,4560064086611	13,4040342650432	13,4848565340675	13,7153432408756	12,6012870059978	12,5699544003805	13,2602274750855	13,4411897311003	12,8999484429343	13,2373591297708	12,7705790017442	13,7224063305396	13,6589984620817	12,7383130849037	13,1446875973633	12,5668999053676	13,4025217806429	13,3871112385424	12,8016300304191	12,7949351905013
239	8,99386028500299	8,30411529093801	8,01574464582707	6,72363469949962	7,51587359341257	7,93481819995544	7,83826642502677	8,06530594358595	7,66142102885444	9,33023242470397	7,94001994826659	8,82231232986654	6,8111630500951	8,3806687004493	8,69169284387768	7,85065628292379	7,37956822957883	8,35725514921632	7,40322148801961	9,24505815885611	8,00286046614587	7,8993011751402	9,2812210268645	8,57418732386723
240	5,96479783717688	5,73559957114864	6,21450314589296	6,05853590429975	6,30257936237206	6,18257800613811	6,13640904997203	6,62269298374465	6,10427893757705	6,13709177472697	6,22464090693276	6,10427893757705	6,35346098486872	6,22581748629524	5,89343644996344	6,34189483985508	6,44656259893251	5,6783499101205	5,91071110404441	5,8728491836253	6,47089759003992	6,02865971339324	6,16669161416275	6,05452462550108
242	8,69309732666977	8,63786898620421	8,70630771586949	8,68847634840389	8,99447072086234	8,55434552056508	8,68875939665385	8,66282900312876	9,06944235310322	8,57482330897033	8,66351399728578	8,67891393026864	9,53830475726538	8,43843370832384	8,59261714533807	8,8015779195033	8,93200481437041	8,76768814994528	8,78932497141547	8,73235493507012	8,51077712581008	8,81977471933391	8,75318323740345	8,74126632950123
244	6,72933995938149	7,12938108060225	6,90712230353509	7,45993400791014	6,76067734917173	6,66358150583897	6,85528791604682	6,86692902645805	6,99393510431527	7,01051190172914	6,78732933160708	6,98019883831835	7,54373815339163	6,82492070357925	7,1387227538336	6,82393120121751	6,79964219114915	7,51986661938323	6,77152470101136	7,21817064829757	6,64289433087108	6,84775039460169	6,89138175045709	6,93663067720236
246	5,99392462411888	6,19019021256706	6,12072819516814	5,85074408089609	6,26928649475201	6,16883297730177	6,472235826615	6,43226354285493	5,86912638774771	6,12164663560093	6,3811135881605	6,3596804194332	5,73240796825695	6,27330191248565	5,85074408089609	6,74089419007878	6,48267288490929	5,76680912452764	6,29393869295717	5,91094560431154	6,23244150227932	6,44952025836938	6,25973216540373	6,26456772273121
247	6,88508278382514	6,64543932571147	7,08638581904484	6,69430384107048	7,25297014014738	6,92044605563209	7,2154857730957	7,2169873932283	6,97110158744688	6,51436381112217	6,98485894869894	7,17412684867828	6,35346098486872	7,22038470513971	6,58250028632422	7,20688170633731	7,38876783578415	6,42482485834231	7,07194205656378	6,7655454533309	7,01172219504825	7,05054710079884	6,81638887433814	6,8552690652054
248	7,50149615348059	7,5159201650582	7,58574310132736	7,5696440284258	7,5563226773787	7,58164854973798	7,58332958909181	7,62011868330069	7,33372499683392	7,40729205305575	7,49184394322429	7,50196105424737	7,7974870883951	7,36703525264742	7,43140976445789	7,71810324839868	7,67805961531175	7,43482586562542	7,30357975055511	7,42197586633547	7,54386196866376	7,41050238103698	7,34129929215144	7,46079135314986
249	5,64021395580191	5,60306982300205	5,41776703240432	5,87939554471642	5,60486038770051	5,56449411968632	5,42561505861164	5,50561844590704	5,71285161468486	5,51708470481022	5,45993965321519	5,76148765146	6,05055586271841	5,33659533735526	5,68502729765382	5,47563513645391	5,3265565363365	5,48529571068379	5,45513252836182	5,65032638747465	5,4170639566308	5,53116237173667	5,57048835949527	5,55817254837915
253	6,83891308798876	6,76880763639503	6,88841513359418	6,9609540545515	7,01310946871537	6,9415579772058	6,80821830090385	6,99457653943826	6,94736575061679	6,72021947712267	6,77933284173012	6,9310650218898	7,24870924090235	6,82492070357925	6,79947649501539	6,71825906389025	7,01416037907019	6,77096791969937	6,58855754519769	6,78430017818639	7,24478416217984	6,83555447586287	7,130243524328	6,6994924950881
254	8,76903535223976	8,28058188369491	9,02454796988544	7,7329666323963	8,39881882266588	8,80839481649846	8,50053758850822	8,95165785647861	8,33517432483301	8,17712775783357	8,66574169048347	8,7067746688912	8,19217899969983	8,45448156786151	8,22620941093328	8,79924035622122	8,92009839992977	8,38035810719638	8,48867555254231	8,5349159262139	8,63294965325085	8,65518209897394	8,26780148352526	8,2695846223904
256	15,5899867575291	16,5555377384173	15,8072655374029	15,821854367878	16,4658561420189	15,3915957267888	16,5659104474072	15,4882211061806	16,7929657848714	15,2053119935364	16,6483545467666	15,5076465045044	16,1934786069117	16,3837672656349	15,605250839759	16,5934922635371	16,3709147970281	15,1459498584	16,6066445210608	15,2053663550129	15,3232450805491	16,4822371158068	15,4942883962799	16,005925418981
257	6,91113898392092	7,05511861947333	6,52261679734702	7,05559325087222	6,75672743435545	6,54406719948769	6,89386624569317	6,54152226892521	7,62879369794015	7,12310339086105	6,95709307049322	6,60220877355475	6,80873914399478	7,02111176152201	6,88230249678107	6,79596819414414	6,71503244590873	7,03114652492626	7,17099761827268	6,92266408671428	6,71660193588073	7,04500687735615	7,19319172467084	6,97706786347034
259	7,56400746038078	7,88621064104198	7,30624055464752	7,59424396268883	7,47571535463162	7,27735514244101	7,52764381913741	7,5954406108864	7,73992815050677	7,74033944869054	7,49439034793619	7,3974592594351	9,39939175431286	7,52678147879094	8,32647041231434	7,42483239893123	7,50149615348059	8,50979685888093	7,31313592999436	7,45764820476308	7,81790092011562	7,53164923539238	7,70393039887141	7,89993841014289
261	11,7430583916183	11,9388913025609	10,4585897038041	10,3633897679381	10,2210344685084	10,3420978756883	10,9091963649225	10,0883755419826	11,0114505432733	11,9622067402514	10,8483693017931	11,1324051328615	9,55134548513891	11,3976475650709	11,1708540509192	11,3415738518376	9,94610471199364	10,1040400487124	10,7233517549413	10,4097249093354	10,7728293304173	10,8105914717504	11,3960186788725	11,9379356209624
262	8,40470628031343	8,57924705513236	7,81093039732417	8,83047001443873	7,91277150313021	7,81521557817895	7,93885303922163	7,75603518204744	8,68975089136983	8,63260772836565	8,17106564823792	8,24166743496994	7,36719239044078	8,18813608459268	8,44697891161098	7,85135345014944	8,05613456029604	8,48208496699558	8,34615550125343	9,03603503884499	7,72054054463949	8,14510676991128	8,47030470708719	8,50313652092877
263	10,7054941305824	10,5775807435473	10,5036034200459	10,9364070117942	10,6013221191658	10,4830697629435	10,5194281930635	10,4866621310799	10,7244620711086	10,8581909395671	10,6403368983536	10,6628509012157	10,2727987767567	10,56566597934	10,7920550793744	10,5828219299933	10,6703514610943	10,6615007373892	10,6621861498986	10,829329841914	10,5364313583121	10,5761526056563	10,8830077350423	10,6269833770236
264	10,0789515752114	9,64745687695345	9,55113165059756	10,594269817577	9,28666328360112	9,69926870187528	9,35198198150475	9,83871519562652	9,8231508378154	10,0548055754494	9,59900897322018	10,0775821587237	9,31884925551194	9,48416251522481	10,2031264774126	9,10116059346719	9,4136019168603	10,2933019538678	9,58964390083228	10,7837447183033	9,49951260558889	9,39171205312523	10,3170087587362	9,64759202981252
265	7,55855531140525	7,54328467095811	7,45243816187953	7,93204194438061	7,69992067429575	7,43491826098607	7,68458641060676	7,44718841110707	7,77430548994772	7,53428783396686	7,45816792827954	7,4246756410404	7,4691243273604	7,69327162478398	7,38565970063724	7,61837417485502	7,70168968213763	7,49344206839923	7,65411792964029	7,58452298113588	7,42807038704446	7,54358140677512	7,37848691175327	7,5109179335806
268	13,9230126978003	13,8743116348108	14,1428789629544	13,9706396071496	14,1942007333575	14,1226734585919	14,1750987922397	14,150489927135	13,9229436716084	13,8560113623933	14,0986538687578	14,0878859649597	14,1093284973486	14,1635347401124	14,0079179203451	14,3439379006466	14,176967416721	13,972021342893	14,0781424416289	13,8600649516846	14,0338275570931	14,0855116967888	13,9836992728184	13,9127075690493
269	11,0727201932733	10,9640159543429	11,2520559494266	10,6389831067217	11,2519658649735	11,0789447208085	11,1287807514093	11,2948447576639	10,9400166580404	10,5510906184277	11,1492043468955	11,0777003146608	10,7048289244566	11,100923506604	10,7140825947418	11,351558055539	11,3917730924952	10,4568063758889	11,1156035611614	10,4619905916346	11,0175835842901	11,0012407224806	10,5973721278158	10,5556271051962
270	6,41857921998582	6,37635204999309	6,48925825800199	6,1684497637547	6,52982396483721	6,21433903327082	6,46564502437077	6,45016003642351	6,51267165548152	6,42495128243317	6,52055663247456	6,39118074705943	6,854324456508	6,46021305535252	6,54664289400767	6,6430291944272	6,42207018660034	6,50458921122771	6,43353662091898	6,28669110627031	6,32228118944617	6,39407362046226	6,50570519716776	6,54416778323705
271	8,15867821688169	8,16090894154087	8,14824347538409	8,27601417478362	7,72065395603309	8,21475615589191	7,82565864469883	8,13059822193929	7,84232732296775	8,22058668587869	7,92247656951606	8,14568748329285	8,50615176210924	7,7921007157502	8,00181415660302	7,88360963843905	8,0310488388327	8,1722286650259	7,72823444607261	8,44115911474825	7,82352570885764	7,91154400560801	8,27193501056018	7,92567096922532
272	13,3366338026498	12,6955397177636	13,9800505213687	12,73219383932	13,9419696009594	13,8341607695775	13,7301879402217	13,964896685934	12,9675597373119	12,7279750370189	13,6061431812111	13,7383625254276	13,2950884545774	13,6640453683552	12,9726506344516	13,9966250110325	14,030139172423	13,0024475473507	13,3982584527389	12,6328418898867	13,91596024319	13,6436640037701	12,9737393906872	12,9842891802886
273	5,06982602226931	4,94564966361042	5,2039642486536	4,98804322413014	4,87555094397159	5,15236824354797	4,68600946068522	5,25254981704433	4,99156058934516	5,07259692929131	4,92271134134526	5,22570644881248	5,15056032095636	5,07165025943714	5,1102620205534	4,90165946256593	5,15236824354797	5,03022423423423	4,71332011905099	5,18969865369514	5,1839862332883	4,78087819330644	5,28134990353296	5,03887104080138
274	14,4020351738394	13,9684229808985	14,7163827046091	13,955378465963	14,7637103224167	14,6581516563831	14,587909769088	14,8039152954634	14,2827268282517	14,2611633353066	14,5333875381298	14,5620053742255	14,5029305921785	14,5168238281563	14,3599463248497	14,7374836757556	14,6624551353229	14,2890177940793	14,49850413404	13,9802475296855	14,7044323448881	14,575972260606	14,3169390943816	14,4684101374016
275	11,8737221204689	11,3157751408911	11,9960882034009	10,4997702809576	11,6191954462475	12,1245070780416	11,507026283318	11,8742856674391	11,0356653521199	11,8662033109565	11,6791331571358	12,0560888543093	11,4453611792277	11,348459129401	11,5962772793402	11,9530880352606	11,8180115641221	11,5628829004307	11,557207076376	11,706568629855	11,9158058834389	11,7949626131364	12,0340166302895	11,2247291381126
276	10,6679649678104	10,8277390851966	10,3135773233616	11,0041767650788	10,6900348665874	10,5435710252306	10,4217219206637	10,6019911549501	10,7100628638079	10,4672712441018	10,3078837922509	10,3698930331306	11,4037921521745	10,5605413638832	10,6796237338474	10,3538522556048	10,3018990176079	10,5273398803302	10,3422848936808	10,7093230173774	10,5442492031588	10,3410035142532	10,4545836893811	10,5374670961847
277	5,25958119393974	5,24331893625279	5,0006856421095	5,62661020231213	5,03111480301725	4,8369002301868	4,90164781720194	4,97152896815559	5,10434949433577	4,95597123320111	5,07525064428147	5,18651739533524	5,38132091086006	5,09392172259982	5,28608061406558	4,87743120050467	5,08384989593287	5,20233353659187	4,89275911956365	5,44025346715087	5,06008881004878	4,81495841023699	5,23778749603552	5,28745912580641
278	12,156324650396	11,5621736230662	12,7200451317768	10,9480339814501	12,0859037649522	12,6060251384297	12,0464248064076	12,7135488669351	11,1497429433074	11,6385306269407	12,0432227717878	12,515309583399	11,7906121580055	12,0757382901019	11,5088309360529	12,438862305398	12,5885250962544	11,3841446281262	11,6922552138725	11,6251115529847	12,7573696965839	12,293781404815	11,6781444048586	11,4971776524572
279	7,00133528597845	6,95530178881218	6,85465320259778	7,06468749947235	6,98982429492865	6,81367029813606	6,937680159925	6,79467814580316	7,20365407484961	6,99901593916557	7,10668206572218	6,68632187118939	7,03892675809211	7,06590438165057	7,1387227538336	6,97991599081173	7,1191678286944	6,98130902890844	6,96846136966375	7,11648526136259	6,85970748394748	7,00943563977304	6,80386472708161	7,23780213729746
282	13,3447732758522	12,9977633185112	13,8980202259413	12,9467834644867	13,9488073844131	13,8110290185008	13,7581009487231	13,8999571179146	13,0935195855778	12,9466205017804	13,6287235779782	13,6277489412115	13,7840925416014	13,6050013648131	13,274644264485	13,9854152203371	13,9567989930422	13,378145222305	13,5979427939183	12,8479922153732	13,8944745151262	13,7861157576734	13,1991813933694	13,3447732758522
283	11,5000580467349	11,4413198174905	10,6452263738068	12,4124381841093	10,5721960840329	10,9261067649252	10,9829549237334	10,9035264864414	11,5697975726454	11,2941871376546	11,2421510961916	11,3222964836905	9,8961851007813	11,0893356148584	11,1172526193548	10,4124499750788	11,0733389906845	11,3885703890742	11,3085710505066	11,9714683918198	10,4904252394032	11,22496791584	11,2844293027456	11,3551896761832
286	10,305226983509	12,684834578833	9,66885822268914	14,7834122105324	9,60104120084205	11,4284724253282	12,3894268488676	9,85161045724598	10,4861160812146	10,6651800618523	10,6619416113347	9,39681403135248	11,6590615990448	9,79575487241063	10,2440437308344	9,50806423846671	8,82440447417456	10,1091345418721	10,7359216743529	10,0013892759157	10,0261760020948	10,4996407686425	10,3238487591766	13,2874779981964
287	8,97831808928196	8,96195866803926	8,83406410876696	8,72782266424464	9,20403750379735	8,96808590223368	9,10524824530586	8,82443310416837	9,35992191108753	9,07310643414696	9,37578581189054	9,22217097609311	9,36782710709178	9,37051087026262	9,25507129336819	8,95286506599935	8,91312239360601	8,85309859073423	9,20752316736653	9,23788557737918	8,87722999332231	9,16639551728412	9,55906470593541	8,61974853307686
288	13,7909523821062	13,6218758886596	14,2453822702164	13,6255967575037	14,176967416721	14,0432728996162	14,0719360911808	14,1249429220671	13,7244619503831	13,6823857894992	14,053220356418	14,0409997770888	14,0697720578431	13,8561477478673	13,7805099936466	14,2478804547623	14,2290464256778	13,816055245104	13,9459752067764	13,564281701259	14,2034683169061	14,0971244270831	13,7939944164759	13,856113654398
289	11,5140498706649	11,0754629346993	12,0679799174971	11,070973902609	11,73024360628	11,8728547645142	11,4870879261811	11,9859052597971	11,1450830216774	11,1840829667687	11,4226527287465	11,8088175563124	11,9939921043804	11,4104548676198	11,2523901859451	11,5768172648255	11,8861818886276	11,4620970595769	11,31010919038	11,3836594199026	11,818684245225	11,6624624405487	11,4031404111121	11,1271348527492
290	10,5599309937122	10,3391606224087	10,8465865794593	9,47611652577337	10,8941593686752	10,753615689242	10,5021570811816	10,7963304097937	10,4964104183684	10,2705464305352	10,4030873040629	10,7240420366925	10,8098697565142	10,4895752038252	10,4343890714252	10,7134252628212	10,9689257763094	10,4890744266952	10,3596126972349	10,2345560782399	10,902864458798	10,6230487885398	10,2466782055269	10,4195994509622
293	6,95425810216742	6,35890205486675	7,43363317360772	6,02185501673355	7,35266489011584	7,54451391131591	7,1097572852253	7,67674023513992	5,96806617449686	6,23279825284196	6,85583851240566	7,42998991666823	6,71751992228735	7,1075822303989	6,16812306353691	7,21901790020352	7,44845893297502	6,24249534101028	6,54799977509583	6,04583227822173	7,49406551025292	7,24352829951743	6,20861074386943	6,31278685693167
294	7,51594494089944	7,01405786289032	8,1064989799645	7,39342806081145	7,67909137156689	7,84095482214356	7,60072036190862	8,08981330987083	7,04764358927947	6,70644338907918	7,7172155028209	7,90094138621408	6,80873914399478	7,60522885374904	7,07818283036105	7,96043306580068	7,95758121654169	7,03114652492626	7,63349326083772	6,97527638489401	7,92147774278637	7,88725744582777	7,2173158828779	7,02811733706289
295	5,35783299049941	5,48778505424578	5,28066986180733	5,19381316215817	4,82461764464166	5,08840028415471	5,30088380507401	4,95051293643866	5,22996795864836	5,38001889442534	4,92271134134526	5,27927716588355	5,0582594436582	5,22928871646798	5,36726912647026	5,25493236043327	5,13551524174672	5,20233353659187	4,94820064008067	5,52995331461945	5,13953182980896	5,03021096470698	5,75945970785579	5,59168580897322
297	5,4532675813679	5,56319833575894	5,3219676615879	5,65690445750613	5,30447989857497	5,30447989857497	5,47769970081491	5,38901388333047	5,86912638774771	5,48529571068379	5,30447989857497	5,4904831995986	5,1050688862179	5,45513252836182	5,28608061406558	5,13551524174672	5,37939024402957	5,11383399983383	5,54096320186792	5,60306982300205	5,33440165959238	5,25189284555023	5,58636408451456	5,50764454676624
298	4,9559666396481	4,84403208281433	5,0006856421095	5,03111480301725	5,10931535069923	4,92873306060529	5,05395821048077	5,1711976469881	5,03365370627736	4,91872447472313	5,03267624907636	4,85028148068925	5,30373315240842	4,83234720456218	5,03190059581939	5,15236824354797	5,21373598908611	4,88583382984526	5,02831478482371	4,75284790021854	4,83883950460084	5,03021096470698	5,07259692929131	5,02650140642848
299	9,96305698893767	9,66991681771359	9,80274645971117	9,99068898018973	10,0553889616887	9,78355686859174	9,95931106444131	9,9708645570356	9,59192362056499	9,66364656048366	9,84245411191312	9,97861726047315	9,62631960193698	9,90027495628838	9,44192349074882	10,1423905078013	10,0450897100538	9,47576878739998	9,74455061788969	9,5548668910021	9,71490551494552	10,0734489649997	9,52791960605271	9,52721284951892
301	16,1162274217476	15,7748310957622	16,5192930112065	15,2599902411296	16,4959622589295	16,3974966946032	16,3064903965907	16,4959424198484	15,8073503409154	15,6954106397217	16,2790833803158	16,3837672656349	16,3616498991504	16,2169805134127	15,7848541440041	16,544304681315	16,5773708428934	15,8137818136016	16,1762470678932	15,2484974812553	16,4536074291561	16,3974966946032	15,8073333821359	15,7268937804619
302	6,14996135649233	6,01872228270478	6,37634827365651	6,30054579035507	6,00589561718924	6,07585579592091	5,9898486741985	6,05280013280236	6,07840788225132	6,38395815326124	5,80895369752745	6,12316870369318	6,24803978935418	5,85029379943956	6,31234675473271	5,90168269990799	5,86638710060364	6,42482485834231	5,83870022406129	6,55680690545006	6,28620311804056	5,91834005865573	6,39908284943382	6,116940419353
305	16,3198257998704	15,9522441515769	16,9310345731358	15,4274627812457	16,7020463411639	16,7020463411639	16,6339839719889	16,8566363578171	16,005877453131	15,918810205815	16,5074834179738	16,6484989767216	16,3709147970281	16,3974966946032	15,9524241748311	16,8361097560995	16,8198701629595	16,0217027776526	16,3974966946032	15,5995701008732	16,7020463411639	16,5934922635371	16,0878525499783	15,9188894053964
306	7,67083755172547	6,22720102444265	8,64057001746257	5,87939554471642	7,97656572020545	8,4527042266772	7,85704926516198	8,71574851780857	5,96806617449686	6,03030846245193	7,65959623845802	8,31792939136367	6,09847574936858	7,78059864552865	6,07902027468123	8,22867288795193	8,55634578026988	5,95560809943898	7,31313592999436	6,41856787435338	8,41693515334577	7,99189954167313	6,16669161416275	6,22479445633317
308	4,98500563919573	5,36932217821647	4,84092453303833	5,39683560578046	5,33659533735526	4,79134788000427	5,36201680377734	4,95051293643866	5,45938046505842	5,26190805874114	5,1176366046644	5,05446439101264	5,64960500324567	5,24870593719641	5,08342356046288	5,19381316215817	5,33659533735526	5,15815114854989	5,11675903735075	5,18969865369514	4,94820064008067	5,10108243643818	5,13389136414125	5,36352167584141
310	7,67765428349382	8,35077136070103	7,33888092600542	7,97844790624867	7,79377565842862	7,4526353700873	8,1731761670972	7,40200731172371	8,24610172046511	7,6245233039726	8,06810409416449	7,44916645196909	7,02137043885621	8,24529064363066	7,4063120574898	8,16787145624783	7,94000090767858	7,34569813915796	8,33298841750026	7,53809819379589	7,13330339428841	8,00203662852327	7,42483924153757	7,91267852621995
311	6,38977118038599	6,73148325289532	6,56364518596534	6,39820807556763	6,67203364559832	6,21433903327082	6,472235826615	6,47622378962074	6,70583484121522	6,41773056292264	6,56379310472201	6,42122706212345	6,40508737201766	6,28295106598322	6,79095236314403	6,50821780859214	6,44656259893251	6,63883497114846	6,60220877355475	6,4526939296254	6,51123756827268	6,71905271874473	6,76306802734532	6,62662478814849
312	5,49699280773077	5,63788019865185	5,47899628586435	5,79269154705277	5,74579914011163	5,30447989857497	5,66892870805494	5,4170639566308	5,76471165383528	5,4170639566308	5,48529571068379	5,66067720823962	5,51948123509056	5,63331281115258	5,41240701890613	5,62798709011589	5,62906673428029	5,39277852622262	5,79654550530708	5,67168718339938	5,45814031407067	5,50764454676624	5,67053510538043	5,38401372866672
313	8,55258650186307	9,5147097827188	7,86680894510164	8,78988693732358	7,67216482127389	8,00643397353164	8,41769765553502	7,96136333739809	8,82955668852598	8,55304101458218	8,39170841351549	8,07436015573316	7,75722046049462	8,62211141590654	8,33095455262454	8,58406516655312	8,32861673197819	8,45632683993724	8,6297704795944	9,10397232232679	8,24173008054568	8,34408540365625	9,0150181010885	8,90330992798358
315	5,11132598272453	5,07525064428147	4,94283530476755	5,35811981144983	5,08246174324984	4,8369002301868	5,07350089058711	5,11383399983383	5,07525064428147	5,26190805874114	4,76572774963809	5,14634172054941	5,21878003276502	5,18574174207827	4,98984973951324	4,96172582120953	4,98984973951324	5,25178299719662	4,94820064008067	5,48529571068379	5,22928871646798	5,14562180423975	5,15236824354797	5,13387487123177
316	7,16715966848193	7,04633667272178	7,42405668137043	6,9609540545515	7,45728852547823	7,45870834372188	7,2154857730957	7,42998991666823	7,19098974012723	6,9408325974134	7,35422369378288	7,51569934670511	7,48271063293647	7,14778593169533	7,17412684867828	7,35776517316728	7,66328434964797	7,20295594439185	7,03554319353191	7,13100336717966	7,82792285468907	7,39317585261117	7,16560254459759	6,88477838394254
317	7,05743581969933	6,34552319733419	6,46828533953734	7,16144442897988	6,34489316237127	6,60860349875916	6,22237892590676	6,59831347803482	6,94736575061679	6,69430384107048	6,36157698140968	6,73785461451228	6,35346098486872	6,4836864461599	6,63650503318846	6,20936088116268	6,62073133212662	6,8023270685951	6,54222436123458	7,23963488489431	6,26449878931242	6,42836343590775	6,84777103238994	6,38470401879773
318	7,88133433664323	7,66665888863525	7,12310339086105	7,47742059358134	7,05730940528841	7,51919487543508	6,9623448406786	7,2264596528883	7,73992815050677	7,96949969694429	6,9393948930502	7,50196105424737	7,72964075614099	7,2866562103326	7,79966324635749	6,93941952125388	6,81130282980326	7,53773284563124	7,07194205656378	8,19644449235977	7,60600009151734	7,10190559822703	8,21160032737357	7,22186035136107
321	8,04306176200433	9,79034297117858	8,3638395930556	8,27601417478362	9,00607787940312	9,22075831370274	9,22648607064658	9,06945662651665	7,56876956972808	7,07896810821535	8,69747087047571	8,62701982984747	8,21442048921498	8,27210630918668	8,03936126178628	8,73548988184435	9,08384223210711	7,99604143534145	8,38564383933176	7,01204720040875	8,48455164638652	8,77416399868799	8,71085832377652	7,10527730016551
322	7,27382828720533	7,46370486506808	7,13350568009987	8,07506019704112	7,09578185617081	7,15022869457468	7,23083402728037	7,35266403484419	7,28023547542559	7,31125916165353	6,99393510431527	7,01812189925646	7,65524454299408	7,12754156670542	7,20410744475048	7,03852661841129	7,20934179291648	7,14765188529681	6,84548958425992	7,44705502898249	7,20392031348351	7,00083775367439	7,17556136174841	7,43853437090243
325	5,6044207179059	5,33086414991091	5,60805520873687	5,59279425416752	5,63045634087396	5,58450186304618	5,52258110546499	5,87850331964215	5,5859840467508	5,80024232262188	5,64960500324567	5,79305055027758	5,68901631202965	5,51708470481022	5,85074408089609	5,7005909442128	5,68186266568761	5,81705485096468	5,36352167584141	5,99765437523971	5,58205371899261	5,3337067120446	5,72918019006892	5,45204410287375
332	12,9790716183928	12,6506134765907	13,7667466140047	12,4429931338261	12,7085062170782	13,1607208077649	12,3298895080246	13,0641694863949	12,6385930436746	13,3890634560894	12,7435744748105	13,1498880049572	14,2311454103628	12,4670823982692	13,3622159902276	12,645414390847	12,8533507728583	14,0409487370336	12,5929709325151	13,6876585373437	13,6530660321033	12,5793184130491	13,4628884102184	12,8363016723041
335	8,88344539178936	8,77843866340196	8,08318199391589	8,92031654097696	7,80930776156328	8,22677182046571	8,20275117145012	8,09739882756513	8,45543211191728	8,72047816809829	8,37804887119347	8,3812583858725	7,63273626674177	8,38827242232999	8,48570306767599	8,18902404401029	8,11922959794062	8,27562498353557	8,34615550125343	8,99715835794685	8,02288798299665	8,11449842162629	8,46336152561575	8,91570277233729
336	5,06982602226931	4,94564966361042	5,14976412000021	5,51727423573495	7,06749557205154	5,21625839337669	4,94564966361042	5,11383399983383	6,63624728861441	5,44982272692886	5,07525064428147	5,42619197032121	5,68901631202965	4,97464870229379	6,90216948102469	4,85131679404568	5,03723500403869	6,12928606536636	4,86068129656019	6,57945400016696	5,61284920588567	5,58512455567371	6,42516543881921	5,02650140642848
338	5,25958119393974	4,94564966361042	5,36726912647026	4,85131679404568	5,82450392340144	5,41776703240432	5,86638710060364	5,54483103316819	4,94820064008067	4,93741654660847	5,23862824111626	5,33086414991091	5,15056032095636	5,57404872996291	4,86159061131273	5,86199945278196	5,73552184713984	4,83072284597554	5,60012563988659	5,2409105185993	5,45814031407067	5,56209588118946	4,81616531395554	5,24711586364746
339	7,36703376864093	7,3174144544395	7,84226189705626	7,16144442897988	7,15013182589976	7,40603958173548	6,91150538405188	7,42998991666823	7,23153449901281	7,74033944869054	7,12434209206554	7,34886976582424	8,9546044742276	6,81260550660441	8,49493230565814	6,76651778543297	6,7657605243774	8,33471056805323	6,93158736680433	7,55486696104181	7,76220940004046	7,02974461411161	7,92477118279829	7,69319752490614
341	10,0129991165564	10,6843060565467	10,1411460631795	10,3332650169626	10,28114001075	9,99031237487305	10,4757639462243	10,1358744076924	10,4197534599788	9,63888009691273	10,4799485811512	9,9132473505823	9,42944457254127	10,5418225330394	9,72078954031952	10,6922525999988	10,6135012573195	9,83317593089646	10,565333583562	9,82497957691041	10,0818142922367	10,5134340624868	9,72550780139911	10,2282738449379
342	11,3134353849395	11,5090583894612	11,5734988734569	11,5414838370794	11,557830033604	11,4998583038096	11,5451352683654	11,5928018013412	11,672928347107	11,0840049591342	11,5492357632984	11,5375462804452	11,271122808442	11,5840892264534	10,922361833117	11,7192215228397	11,7361416201434	10,8968370289991	11,6816880527439	10,9836289226463	11,6389387807152	11,6077049152935	11,09752172992	11,3426780524215
347	13,4267852728334	12,7838385022669	14,1008724072381	12,5531531468977	14,0505579919019	13,9531671518972	13,9364836118388	14,0834190491458	12,7438349912622	12,7015934481608	13,7973952419907	13,8365695871711	13,4202766034788	13,7282851523163	13,0578334142403	14,1866405321048	14,134137456966	13,0215988782018	13,5250857216559	12,5607060558191	13,9671241076252	13,8561477478673	12,8832234899837	13,0301133994922
349	9,10679769484884	9,30590244525943	8,0536843532094	9,45230501381078	8,51524229877339	8,32852170295592	9,05358525396455	8,21978811356572	9,71516755218896	9,30840187144667	8,9939003180701	8,46157277476465	7,66567732823305	8,86837202778403	8,63924231033678	8,70517055260115	8,10459150770081	8,6719653457183	9,08384223210711	8,89055785869654	8,74922875206454	8,6829719871848	9,10423363809332	9,3875711007058
350	9,99079486761258	9,99089790885081	9,59139086349328	10,0337691151157	9,91817339071582	9,53794511024159	9,82980317759368	9,71140192526792	10,206103977727	9,93775373415199	9,80710856106324	9,74236030887511	9,63659946760323	9,9342159672889	9,75642507436431	9,89925327488633	9,90170773891023	9,59762190897731	9,85220657350184	10,0124527563526	9,7556164799134	9,83138069177025	9,80475792832842	10,0944418019093
351	11,226268873244	11,102945502756	10,7970691950651	11,1016005853015	10,6097158323426	10,8672854481216	10,7703855116699	11,0598786301836	11,0346833847123	11,4146880640469	10,8416830218876	11,0710348455649	10,7600290378293	10,9540359353339	11,2569936086871	10,9793375718011	10,7641691326878	11,0868569259631	10,9316393849755	11,4435948221805	10,803968910255	10,7789404114154	11,280813404347	11,3779217325344
352	5,35783299049941	5,28673048302604	4,98709655427597	5,5570662417936	5,21084014900628	5,1218928990211	5,18043945186628	5,11383399983383	5,15993228611594	5,14831195636953	5,1176366046644	5,22570644881248	5,51948123509056	5,20309930864665	5,55521762390015	5,11383399983383	5,08384989593287	5,20233353659187	4,89275911956365	5,26333080229002	5,15760360686488	5,04731128011297	5,11291623707008	5,26557769496094
353	13,4699690155548	13,6635355270069	11,8725224140152	13,0653178872258	12,40231932273	12,5774597496966	13,0513055191919	12,4462427387043	13,5537732761041	13,6556375331369	13,0589242802117	12,8966375668923	12,6792283125868	13,171067037798	13,3993402905809	12,9193610827747	12,5087577069976	13,2220400945111	13,3419437026193	13,3447283492196	12,9164872870366	13,1067878770789	13,4969454584335	13,788933189814
354	9,35953536646145	8,89208774293182	9,79847379303266	9,15705331909539	9,88596348984219	9,74714907842027	9,73607886680807	10,062792066444	9,14731356770061	8,9781692991686	9,65229760138093	9,73484770984749	9,38235518631009	9,5608714775845	9,31382163166352	10,0039781815419	9,94222361840967	9,30664522629164	9,49400633172043	9,32043349647553	9,81547782408851	9,60798317337545	9,23799737978568	9,42692729535267
355	15,6526279761288	15,0672330109717	15,9805252099324	14,5825888663371	15,918915802264	16,0217247793065	15,8690235348979	16,1386785475801	15,122223235563	15,2715755429749	15,7361996845129	15,8780470268985	15,4383856287627	15,8376828929959	15,3364213966166	16,0961726750083	15,9709629622434	15,3552484897633	15,6526617072962	15,1149725679165	15,8929501641583	15,8545412368432	15,4231494987517	15,0986043027326
357	15,1944838582109	15,9011888434874	14,0060539428998	14,2612898105683	13,7100676830984	13,93164916959	14,3899251749231	13,7928137248939	14,7102348594858	15,5453155114498	14,5484831499875	14,2875778981521	14,7103164633667	14,7990393401512	14,9153593655381	14,6449774977028	13,5993353239045	14,7893674532868	14,7490683876307	14,8185975141673	14,2681348749329	14,5382794461066	15,0890355083064	15,5383935984157
359	10,5039809806915	10,5843604760737	9,95317238512347	9,91737063107762	10,1318160833413	10,0237471195344	10,2922330829762	10,0587692762418	10,5316632912384	10,4837136544329	10,120320271574	10,242605270599	9,92102190709253	10,281333153052	10,288013471228	10,436838452328	10,2736788624557	10,0934375117161	10,4306936100939	10,2223651809161	10,290646478995	10,2281559943867	10,2805899039633	10,3616113300421
360	14,275360054453	13,939745727534	14,7891595423462	13,7064594972834	14,7460123491117	14,6768376358085	14,6067652654627	14,7348223963804	13,9785203195961	13,7684224966549	14,5090300298912	14,567811495758	14,6710130665075	14,5587658347947	14,0678258139114	14,8212260719598	14,8074313958541	14,2087244161125	14,4876389654547	13,6221356104877	14,793182193315	14,6710130665075	14,0696356948148	14,0520874460189
362	13,2345534687432	13,1074209573494	13,0242837914468	13,2373039426249	13,143309767062	13,0415001901499	13,1062505437109	13,3075229162706	13,1262804456307	13,0468430621475	12,9456583183621	12,9942022703602	13,176812191738	13,069218292921	13,0162592415553	13,1284802679054	13,0179681242438	12,9842891802886	12,9574903875866	13,1658853263559	13,0453947821541	12,9648444727879	12,8596736498739	13,0439616127429
363	9,53732508691752	8,24092531579921	9,61266281642257	9,96341384006067	9,48091964405651	10,1924715682016	9,32029774869007	10,0260953867431	8,78160930376828	9,66715006880406	9,28021191739176	10,0748044948853	9,69803244983756	8,94066858187279	9,9923956016133	9,45284983470456	9,77266347907754	10,4331420440984	9,07810914849764	10,7898909764457	9,95289113023932	9,39171205312523	9,98035326117317	9,34010650248037
365	6,55166752433316	6,44684953166523	6,93023646424102	6,85243554470054	6,88467773730947	6,85063439152371	6,7258276577754	7,00644465953104	6,59777991608119	6,51436381112217	6,79651243693083	6,7571899138602	6,69813150959001	6,81260550660441	6,51492075853441	6,8648888287317	7,00827996255774	6,57360063288149	6,81219852355285	6,25843476055855	6,95736992288426	6,7258276577754	6,61966780394665	6,50268766404906
367	5,49699280773077	5,76404742284073	5,34315097409517	5,85074408089609	6,14328061941656	5,52995331461945	5,57906270617981	5,51708470481022	6,16230341001966	5,55218270708422	5,44663675265657	5,4904831995986	6,17156651938019	5,70086819762375	5,98816379063241	5,67721720889857	5,3265565363365	5,81705485096468	5,143726584275	5,65032638747465	5,66438448364868	5,25189284555023	5,58636408451456	5,79269154705277
368	10,1420950840406	9,42048625866316	10,3165770075192	9,5275967208445	10,2312191085746	10,2907925677987	9,9044416764583	10,160717429105	9,76904357215521	9,84642188294293	9,91833740780974	10,369519668889	9,50110377047891	10,0475747352151	9,98308830307774	9,98919752204321	10,2895228958806	9,98541239326628	9,65977513179227	10,3356719987858	10,2555025693096	10,0903591412876	10,0977657883234	9,25691947380786
371	12,2998598101071	11,8782650127337	11,2712036991598	12,8789429734335	11,338323227681	11,6908327760613	11,5229125228251	11,8167679515654	12,4307179475085	11,9161272530721	12,0305425313468	12,1874164284901	10,3326651383823	11,8981860742796	11,7530684287639	11,2679959750654	11,7897541120407	12,0432421243913	12,0060388053955	12,6717072641506	11,1570532434841	11,7237581864574	12,1437967140893	11,5752672252983
372	6,82666740490485	6,33445538092639	6,69661471834786	6,15488158098425	6,42882531069666	6,64556118630114	6,66800488565151	6,85160959629446	6,28669110627031	6,38395815326124	6,79651243693083	6,7571899138602	5,95516327985015	6,67961163285951	6,14261862371719	6,84174469853517	6,99632628693853	6,20529467155586	6,41773056292264	6,48794290645831	6,4828526329415	6,64802176123777	6,28013365018876	6,34189483985508
373	7,12379756876003	6,67968909145821	7,19318052460647	6,79449973502125	7,18220395107154	7,15690218331822	7,04374595909117	7,49739554162417	6,82592038337322	6,71497396483845	7,13273020845975	6,99107513753141	6,86245104202672	7,042217194482	6,78430017818639	7,51590835903664	7,35958815078858	6,73407370391611	6,85465320259778	6,8556162855597	7,22180452276038	6,9531449118989	6,85548559332068	6,84149475100927
376	5,79188090229198	6,05861757143702	5,11291623707008	5,99450841697882	5,10931535069923	5,35112996757205	5,51496160798272	5,11383399983383	5,72948596957056	5,93450617105623	5,68306194533273	5,34474365543343	5,33228328176148	6,08961917315095	5,41240701890613	5,53961720773734	5,48529571068379	5,5233070815214	5,61178466266961	5,94805291444358	5,29401511222633	5,98046558646735	5,55521762390015	6,36001735721527
377	4,99810320414262	5,21878003276502	5,36726912647026	5,17502466604854	5,30447989857497	5,41776703240432	5,22928871646798	5,54483103316819	5,05691332580979	5,18651739533524	5,41776703240432	5,394690763385	5,53909220620485	5,03887104080138	5,17214127796793	5,44522110476001	5,35891601240598	5,29697669848131	5,1847727122385	5,18969865369514	5,15760360686488	5,38192505959735	5,43426602077775	5,06722097707939
378	5,3265565363365	5,41627704784997	5,29329519591667	5,47705182622648	5,36352167584141	5,39165971789122	5,33228328176148	5,36352167584141	5,20465125376979	5,51708470481022	5,25321404803887	5,26041034216631	5,42561505861164	5,11478855317564	5,28608061406558	5,50385334180474	5,28960610389512	5,25178299719662	5,36352167584141	5,28960610389512	5,1839862332883	5,35112996757205	5,15236824354797	5,22597258012457
383	13,1403852777502	12,687081169334	13,8890149430415	12,6155046460201	13,9065720990474	13,8235032922629	13,8341607695775	14,0196367507193	12,7619195711474	12,5151173666769	13,652794723794	13,7115240930874	13,1863265373794	13,537386443414	12,9316686496884	14,1067961467636	13,9913674584137	12,9096440743117	13,503426019866	12,5129599041675	13,6687254529559	13,7520705062196	12,8479009660485	13,0367076512901
387	5,70001570256592	5,88422416083007	5,62124385610979	6,09847574936858	5,86638710060364	5,58450186304618	5,39804898034472	5,65623256413515	5,79878905080988	5,99765437523971	5,73834010837955	5,633811671222	6,35346098486872	5,60329170215818	5,94850209750693	5,72256083939474	5,56856519523596	5,46183926979228	5,51496160798272	5,83328266998732	5,43609585161875	5,80111055500371	5,74369832821204	5,94875698825485
389	10,7375250798877	10,0026351898963	10,4812586043439	10,3232487148607	10,485933437463	10,3652553453719	10,2019082494019	10,6482119201643	10,4939243011597	10,5510906184277	10,3197745201729	10,6862349428622	9,68415593405646	10,3948008935524	10,6648919986306	10,0967908882529	10,2552402310634	10,6304591525534	10,1711541737022	11,2622431706274	10,2871252610735	10,141958394521	10,8469429955678	9,99975431838218
390	13,6772186540866	12,945049032719	14,2698558612909	12,9371212915911	14,3532697701845	14,1866405321048	14,1619210139132	14,275360054453	13,2467222984956	13,0984735319039	13,9605510253631	14,0521166011965	13,9625977044687	13,9554240086322	13,5284531196777	14,3146650629264	14,2681348749329	13,5675632857057	13,7301879402217	13,1092982007311	14,2183044067166	14,0176935456381	13,3935040911084	13,1619296530368
392	9,41990937500423	6,90071581248549	7,12310339086105	9,29583655098064	6,57588126935579	8,81379236265397	5,74199334341144	9,28419470574284	9,11231899371586	9,41771417843568	8,11389529314255	9,15959912373708	5,95516327985015	7,06590438165057	9,49805507089714	5,25493236043327	7,87429000753769	10,2777398434053	8,23596029081792	11,3694133432461	7,67504483783242	7,97391410976007	9,18824796540658	6,48443114317489
393	5,80213740612546	5,97871545046093	5,99856896442727	6,33445538092639	6,19310499169946	5,83214806152653	6,00553019178808	6,02077135692663	6,06457619484709	5,88031523080719	5,82722426290753	6,02185501673355	6,32228118944617	5,99679304250972	6,14261862371719	5,94933222990173	5,90310835471374	6,19183760346977	5,83870022406129	6,01410168713963	5,93864652736924	5,91834005865573	5,8915740913142	5,77419383469452
395	7,38522827724493	7,60543406665943	7,27021201107923	7,38069441700851	7,86044216687104	7,37724562779904	7,63341508180986	7,42998991666823	7,90154763853272	7,0892204165396	7,58987749799415	7,52978711326879	7,48271063293647	7,69327162478398	7,11372395385067	7,89323898266111	7,77419056806342	7,00826054179442	8,17324775043611	7,30164646707962	7,46287310219283	7,96055262587908	7,12366973830791	7,32785500597168
396	6,54410382334133	6,79189814931169	6,58723087101669	6,42838089997468	6,36482524447964	6,48486592222059	6,44553144083138	6,54152226892521	6,80732385540943	6,67688008754423	6,52828151559302	6,58172406393948	6,79927762719095	6,55986385084989	6,73148325289532	6,44665632942444	6,48267288490929	6,97542475502077	6,46180551464495	6,93911635437736	6,42436813570169	6,49317624609945	6,79015163909329	6,59777991608119
397	5,8294748033013	4,900517105724	5,98308778031974	5,11383399983383	6,67772992680541	6,80971250547576	7,01668682314686	6,93052334644961	5,25254981704433	4,91872447472313	6,30309980011589	6,52732627200782	4,85647408464976	6,2058288932812	4,86159061131273	7,13353689414027	7,19224956374017	4,95230826651606	6,20815777386592	4,78404651320408	6,80713486795289	6,76520424564098	4,56227306251551	5,18001056396017
398	5,25958119393974	5,60306982300205	5,75783651079853	5,47705182622648	5,80133074753934	5,58450186304618	5,55890580496044	5,76404742284073	5,56747279853861	5,30122769491992	5,59637050603228	5,80465648667376	5,28608061406558	5,57404872996291	5,24176318953929	5,79269154705277	5,81458030422006	5,25178299719662	5,39277852622262	5,03365370627736	5,90263647719642	5,57404872996291	5,3265565363365	5,28745912580641
399	5,11132598272453	5,03365370627736	5,55521762390015	5,15236824354797	5,39200287296565	5,2775239127441	5,48708197847227	5,6783499101205	4,94820064008067	4,71706695492487	5,32585346056298	5,64960500324567	5,28608061406558	5,20309930864665	4,98984973951324	5,53961720773734	5,53450049185388	4,79449161670241	4,91768935330412	5,03365370627736	5,33440165959238	5,36582924221875	4,86484569607377	4,94082017886915
402	6,62298353594208	7,11776556265832	5,73663770741137	6,86814984078542	5,95516327985015	5,86339137162995	6,31243165106628	5,94649980502611	7,09521327249649	7,05296917800303	6,37538288634193	6,10427893757705	5,60306982300205	6,71044841026911	6,63650503318846	6,38395815326124	6,02832228079269	6,33070454517892	6,63854407443866	6,97527638489401	5,92868555251463	6,18420213511919	6,81150760162841	7,07569766556735
404	7,97425836223661	7,49460962033843	7,5432789508563	8,18575894655345	7,39156956122781	7,77436272155357	7,22238658045364	7,82413119118326	7,7607112338307	7,93394715473948	7,50196105424737	7,85109491434559	7,91179654711568	7,47232176262129	8,30654778307986	6,96374765432303	7,48551703630115	8,1157995164316	7,28123194254988	8,65218684880361	7,56361259985866	7,32489313351258	8,20029137493833	7,64180805212189
405	7,28184558217831	7,4834662650011	7,4891644649436	7,28645455011316	7,63324596707818	7,38443106945844	7,43294958688099	7,40872065674249	7,42927225446783	7,2398075194659	7,32046137651218	7,5195887846509	7,32811295031706	7,4189316744235	7,30357651268902	7,41628687589874	7,43931679446983	7,14037952566159	7,29832062409967	7,09249500650881	7,72054054463949	7,39317585261117	7,28322878109094	7,22821220671741
406	7,02803761184136	7,24098700831824	7,78947735345261	6,83726234865759	7,31546536219055	6,97778810139261	6,91150538405188	7,05150303849534	7,39244561584578	7,86807266371542	6,88537918944034	6,96480138759177	8,16887806059558	6,89445059157051	8,25989859263711	6,85286587876597	6,7441684602912	8,61508247935873	6,93911635437736	7,39871066911922	7,36926156777248	7,02527165343797	8,32186538747652	7,75468821276956
407	14,0905147193679	13,7455928085277	14,5876118388123	13,8669172435854	14,5977163212043	14,4811594638537	14,4684407794518	14,4963771696648	13,9552873728796	13,8463344554336	14,318600474976	14,3899251749231	14,1866405321048	14,3926295045457	13,9868597282163	14,694571819705	14,587909769088	13,9982171364477	14,3790409805946	13,8022314161575	14,474536783684	14,4795699088834	14,1091470409348	14,1574763576758
410	14,8572818793291	14,4208356849717	15,29654739116	14,1048648011005	15,2401307226218	15,2215416977162	15,1945067177752	15,2639169481917	14,5486423047823	14,5335267881567	15,1583518983174	15,1702284505083	14,8927508162077	15,1782765377936	14,6415015232136	15,3715437435052	15,3138430924819	14,7143947981604	15,0227398354076	14,0718564779142	15,1490921371981	15,2215416977162	14,6365865310314	14,51128714528
411	10,6826191110532	10,8493956942159	11,2419477609383	10,2215205466971	10,8761981707351	10,8540752467793	10,8716682300449	11,1524180794511	10,664212706913	10,6858253134532	11,0479582541995	10,9185747246476	11,5916347462518	10,8672854481216	11,021402026661	11,0057380745357	11,1036905176261	10,8746445855636	10,9556357684564	10,3425558148226	11,0432251643199	11,12633826919	10,96814054663	10,7332581105677
412	9,71277353959692	9,7991431880071	9,42683807780246	8,94721500219522	9,69088423202033	9,48903134435461	9,59394830448419	9,31421240282066	9,63860159214101	10,0352640029989	9,51147683705016	9,41634682149324	9,77622523385827	9,63238024394201	9,78058363842316	9,64389661101602	9,40157546118862	9,74553820989655	9,65256690494409	9,51686611172103	9,54569308914351	9,60487260854334	9,76609626875207	9,6133586851756
414	5,02831478482371	5,03365370627736	5,3330901702976	5,15236824354797	5,0143250612346	5,21625839337669	4,94564966361042	5,25254981704433	5,07525064428147	5,14831195636953	4,71286972962994	5,12026636113823	5,49308606836273	4,87640361491158	5,36726912647026	4,80860187459116	5,17614925855861	5,29697669848131	5,143726584275	5,11230596616099	5,33440165959238	5,03021096470698	5,28134990353296	5,08427623140287
417	5,96479783717688	5,9640221839199	5,62124385610979	5,92195618484924	5,87689944042638	5,70767037560804	5,8306230105071	5,83590076206223	6,07840788225132	6,04219375669341	5,80895369752745	5,80465648667376	6,01953106528216	5,77384768855016	5,92083999945585	5,8509141303917	5,86638710060364	5,78591139138925	5,77568662589858	6,01410168713963	5,69528815334759	5,86700364235065	6,07707290609943	5,85773207759028
420	8,75983642237746	8,5994764891083	8,6724496351666	8,87200230494729	8,51102712463645	8,68409153835464	8,44893433874234	8,90534321485134	8,39970906907199	9,02842597603498	8,31253093220101	8,66324636184331	9,01701845881656	8,49450477560694	8,9444960786311	8,51840749461792	8,35863178778146	9,03212152374015	8,30264291896849	9,15487862738116	8,68183139991095	8,51772106386462	8,91268342143446	8,68860658885183
423	6,70848290558162	7,3174144544395	5,95110877464298	7,83941632198032	6,99511779671597	6,21433903327082	7,04633313535717	6,33830811782805	7,78318988090976	6,9408325974134	6,87152609364942	6,41381450794111	6,33840206019195	7,01053430459987	6,8355325820536	6,70083510510137	6,35825534785344	6,52544755277166	7,34882016202378	6,4526939296254	6,17156651938019	6,83555447586287	6,43270356635051	7,18425661921126
425	6,63624728861441	6,76880763639503	6,29654295232546	7,04147979754294	6,89430305190419	6,52337350170921	6,92874079614331	6,80435441903801	6,79945992375063	6,35825534785344	6,66991309021385	6,6994924950881	6,11419342211681	6,9392162074498	6,35717342732745	6,96799511548425	6,68669484970401	6,33070454517892	6,95497908302171	6,62364326889576	6,65126272483952	6,90073122334177	6,55438794721223	6,55194138491331
426	6,14996135649233	5,21878003276502	6,31783908304427	5,07350089058711	6,33398018245671	6,46564502437077	6,36837150239312	6,67057034083847	5,15993228611594	4,99439383640553	6,14670980331101	6,57005527356079	5,30373315240842	6,36706397027067	5,03190059581939	6,7617048586537	6,71503244590873	5,07308023076465	5,65427431297492	4,97747068263412	6,26449878931242	6,43468072191875	5,03267624907636	5,26557769496094
428	7,56400746038078	7,70730006041182	7,92030400299748	7,43811899284857	7,86689509049583	7,88876434136506	7,83613691189461	7,91417291897804	7,7915081070722	7,59131404193184	7,77924457549775	7,84045944419708	7,93041352141234	7,74155084021411	7,69558704734494	8,04093403091401	7,96799077291093	7,86221001861906	7,9349669772789	7,05511861947333	7,85274805182195	7,91154400560801	7,5948695369595	7,92567096922532
434	8,99835355054981	9,03700333085792	8,74237981011109	8,67533963289842	8,99617844887951	8,92112645032892	9,04749325569558	8,65733057213978	9,48382903605425	9,31993913232866	9,28611319589671	8,69141548323917	8,94883752607965	8,75844566984989	9,30240116277347	8,78651295844944	8,75857916381742	9,52464178561842	9,38331403900012	8,01000482058121	9,46005515060406	9,14328368726522	8,93533316177605	8,90635221764041
435	9,33989038856925	8,88467761162208	9,08009551255048	9,3230931899088	9,19589293363524	9,20767916891245	9,022741384715	9,23188245013652	9,28131150242466	9,2999334626929	8,85343217225082	9,16561840336614	9,04065320962118	9,15174930366662	9,06779641145032	9,1092655715163	9,23863851439604	9,26645448820879	9,04362414598453	9,46478609450411	9,04226446532857	9,09090491651183	9,21316728760818	9,0094069200951
436	6,41857921998582	6,71643924518543	6,14453721052728	6,13586355487923	6,58302836585931	6,12031787075329	6,10520781588601	6,1684497637547	7,19098974012723	7,12770171719193	6,22464090693276	6,25470563611217	7,76215596687672	6,24695804511122	7,00654982542032	6,14955103207748	5,83653021591182	7,22021136540371	6,2774048682762	6,89169183412554	6,50207620287872	6,31933273065516	7,01758227053781	6,36798492682695
437	5,20233353659187	5,03365370627736	5,11291623707008	5,35811981144983	5,24870593719641	5,26041034216631	4,94564966361042	5,18913028722941	4,94820064008067	4,98423418112484	5,03267624907636	5,34474365543343	4,99810320414262	5,20309930864665	5,24176318953929	5,15236824354797	5,21373598908611	4,98500563919573	5,143726584275	5,2409105185993	5,24945268336296	5,03021096470698	5,23778749603552	5,2016048938115
438	15,7187680317401	15,8216363523679	15,4586620148023	15,0854511922173	15,5519994447994	15,5519994447994	15,4452191999665	15,4784367154654	15,7186970807941	15,6796241101702	15,5451581779264	15,4882497601339	15,6235440610981	15,6052985374963	15,4881924506029	15,4944049399337	15,6526617072962	15,401123735677	15,5332456977605	15,1975311618513	15,5795268102011	15,5384169020316	15,4273980147277	15,2259543441013
439	7,16275646815507	5,88422416083007	7,19132853648951	5,87939554471642	7,16550048627649	7,7486243453969	7,12488301663191	7,47579081244621	5,8333097692239	6,18626274192298	7,21775480354718	7,43312879328001	6,67839022106826	7,19249139069513	6,11796466640794	7,67005595228488	7,35958815078858	5,81705485096468	6,95497908302171	6,70341554876785	7,22849741270209	7,45207922253068	6,29688038161968	5,65623256413515
442	5,2775239127441	5,28673048302604	5,35811981144983	5,15236824354797	5,10931535069923	5,32585346056298	5,34393676689731	5,38901388333047	5,29532968330686	5,03466402070431	5,20109856609243	5,45938046505842	5,1050688862179	5,16065708272465	5,24176318953929	5,4170639566308	5,28960610389512	4,93283058011272	5,33086414991091	5,26333080229002	5,27527038403363	5,27124364019872	5,15236824354797	5,41852317185058
443	14,477056485406	14,4562719532751	14,6477434655954	14,2680956817366	14,6920490841167	14,5848186548517	14,5848186548517	14,5008369543757	14,4483818149523	14,4383998753835	14,6177802314329	14,4684407794518	14,74297347788	14,5487218618817	14,4660980168675	14,6558247870262	14,6839742146736	14,5353672942731	14,5699147635252	14,2612476545375	14,6100746290519	14,6367108258694	14,5135223371224	14,3271368479906
445	9,83213138197036	9,40436689404	10,2376160277979	9,45230501381078	9,98666731163287	10,0173715020275	9,89754575639324	10,1878622391521	9,48382903605425	9,53150895869707	9,69535390381533	9,95736812391745	9,61437279323357	9,58328062006557	9,79669001637659	9,98195076643638	10,0839112907208	9,50792695977209	9,67987832214009	9,70095029571764	10,2123819713922	9,63490960582826	9,79579950330559	9,62982287454374
446	9,49045247530695	9,28098277606	10,098731950442	9,38321626841224	10,0718316443267	9,8733066853042	9,82391853999946	9,91894678958581	9,39202951864254	9,12913036942454	9,73963273800649	9,78123387927266	9,60744852023681	9,70578927677742	9,30440919621653	9,93645871288697	10,1473669032701	9,38358757298257	9,79320373862772	9,47424161245379	9,73598336050487	9,83851591104374	9,4398078412265	9,48857333917464
447	6,1237954597698	6,71643924518543	5,69528815334759	6,30054579035507	6,17234572929015	5,56449411968632	6,03878618413842	5,633811671222	6,46764480969242	6,72021947712267	6,19140521290493	6,20057544805686	5,98636855710406	6,05055586271841	6,33531877534333	6,01490537016811	5,64082408651984	6,63883497114846	6,68030506533434	6,32648045335806	5,60012563988659	5,83427269135094	6,63537737081754	6,35311351143132
450	7,63883491648523	7,29544032548281	6,69661471834786	6,85243554470054	6,65006964024545	6,65172205054943	6,66800488565151	7,13004704225829	7,19098974012723	7,74033944869054	6,74174910122873	7,14032717887834	6,43226468445474	7,02111176152201	7,62877727884235	6,75641021835088	6,73059195875429	7,47793801154865	6,91402678659501	8,91848644855504	6,88568128541083	6,87978736027638	7,23260381622785	7,27710264002691
451	10,5522481159977	10,2478966206567	10,3184364287585	9,98930139115689	10,2007822765629	10,3892366647486	10,154578399997	10,6042214702656	10,156408087463	10,4384654976787	10,1903215016336	10,4693341754748	9,89079393672646	10,3031954426579	10,2371848925259	10,3345912081209	10,2131551309203	10,1713774748476	10,0796444064503	10,4341635740617	10,3567537212093	10,1989798714656	10,1596380142264	10,1537840427587
453	5,11132598272453	5,36932217821647	5,3330901702976	5,72843153937674	5,55521762390015	5,11128159568463	5,78591139138925	5,22001522248133	5,56747279853861	5,26190805874114	5,28981446730491	5,3639027485104	5,33228328176148	5,47038851433191	5,24176318953929	5,47563513645391	5,50061693914578	5,29697669848131	5,73988996178809	5,08435067353496	5,22928871646798	5,56209588118946	5,52197082313314	5,26557769496094
456	5,22299646454355	5,09667453989895	4,84092453303833	5,11383399983383	5,10931535069923	5,1218928990211	5,27524144146709	5,15236824354797	4,89859488944942	5,14831195636953	5,23862824111626	4,95230826651606	4,85647408464976	5,11478855317564	4,90663771585618	5,29261595373629	5,3952420159144	4,86068129656019	5,29329519591667	5,03365370627736	5,35543032899781	4,98316191607278	5,03267624907636	5,22597258012457
457	5,81705485096468	5,03365370627736	5,85929147609803	5,35811981144983	5,42155832001416	5,47038851433191	5,48708197847227	5,6783499101205	5,20465125376979	5,39402653239046	5,15815114854989	5,73663770741137	5,0582594436582	5,24870593719641	5,81888688676513	5,56504815396188	5,3265565363365	5,6783499101205	5,37939024402957	6,28669110627031	5,72681103719666	5,44919979603444	6,30405653164792	5,41852317185058
459	8,62779583144693	7,55320651388203	8,78080525603608	8,32697051100982	7,82596621157201	8,81078039088122	7,82042159338152	8,66675736499369	8,27062913785176	8,8009950735768	8,0652584484021	8,7761842534601	8,36190050212701	7,90939412668896	9,56887688995556	7,76662389594805	8,12929761293159	9,56006106086357	8,05249702143808	9,94163996410539	8,56188455131271	8,12045186106333	9,52424247197506	7,76110802370973
460	8,41059294032547	8,19838322549517	7,30624055464752	8,54288761717298	7,26321856394985	7,62079542262187	7,4520141648854	7,65630187470937	8,53507774230594	8,36352847428728	7,80483182857883	8,05741198145614	7,07224930016792	8,12480584538438	8,12436119991862	7,35776517316728	7,6311177829796	8,23405710596373	7,99263085079075	9,1122585928485	7,45802505754212	7,79666957752729	8,37379236404791	7,73484603547624
462	13,9822342172823	13,9263508736882	14,3228945997189	14,3120433790732	14,0834721629923	13,9649436948389	13,9192849162482	13,9065339782066	14,0299999226739	14,2181728360325	13,9176113296921	14,0012391191959	14,8098712212124	13,9192849162482	14,4038807696548	13,858080219992	13,8429722272424	14,3841391967458	13,8251987116433	14,2991222072307	14,1296054566503	13,8185119388185	14,3690008767964	14,2055240389632
464	7,17203743947721	6,96268298458504	7,29278713479603	6,94867921952593	6,73231628708055	7,10862875494981	6,68776776276047	6,95886983494402	6,97110158744688	7,26702309729924	6,79651243693083	7,13499982039778	6,54573283879603	6,86156883117147	6,95717249751809	6,66072902813192	6,99075463421391	7,44846115316566	7,03554319353191	7,58452298113588	7,12811464966351	6,88479695025276	7,47776012890531	6,6994924950881
466	5,38546103464716	5,70455890182576	5,26333080229002	5,31603565659218	5,30447989857497	5,21625839337669	5,53321461836618	5,0572819864572	5,29532968330686	4,98423418112484	5,43234408074207	5,0028703019713	4,99810320414262	5,24870593719641	5,07127129521768	5,35320541688245	5,3952420159144	5,18490074730392	5,69491703243353	5,26333080229002	5,29401511222633	5,42012569526309	5,57048835949527	5,65623256413515
467	5,4532675813679	5,35030081934548	5,30373315240842	5,39683560578046	5,24870593719641	5,43226607392228	5,21045894295775	5,33659533735526	5,56747279853861	5,51708470481022	4,8735921271753	5,50764454676624	5,64960500324567	5,38977965538525	5,48529571068379	5,29261595373629	5,44919979603444	5,25178299719662	5,25566994383883	5,52995331461945	5,4170639566308	5,23633005050991	5,67053510538043	5,34284137670215
468	9,67915698448311	9,71132998861879	7,71517511979766	8,83197975856828	7,44096593558697	8,13295116308823	8,54192474138244	8,32582068522344	9,02651723500947	9,65364772200027	8,78459279553305	8,93206714606574	6,94406061956686	8,89745216992906	8,63924231033678	8,65208310165912	8,09899837950907	8,60923272353093	8,63366810636965	9,27119178958749	7,78233284747575	8,41083565004104	8,75096085654402	9,46401016132533
469	10,6207208505285	10,4426157293391	11,0353798644046	11,0542186353645	10,6365883814757	10,7280087372366	10,4741256224456	10,7420423635241	10,2125280902884	10,708145701032	10,406101832202	10,6577075228758	11,5468038722226	10,3585531677815	10,24664954726	10,6649834557442	10,6515532108921	10,6007036471955	10,3150494707479	10,6885559778305	10,8630027869549	10,5021570811816	10,6566767119129	10,4879552267456
474	4,7612233236735	5,19920323072349	5,41776703240432	5,31603565659218	4,87555094397159	4,67525826298786	4,76695626219947	4,92873306060529	5,25254981704433	5,4170639566308	4,92271134134526	5,0028703019713	7,26954178368585	4,80860187459116	5,88031523080719	4,90165946256593	4,86483409695604	5,84922354001114	5,45513252836182	5,48529571068379	5,45814031407067	4,92571180391284	5,75945970785579	5,30373315240842
475	5,77880094360777	5,8728491836253	6,03030846245193	5,72843153937674	5,9351490894133	5,83214806152653	5,64960500324567	5,86638710060364	6,00229240132673	5,83918826750578	5,40040367142737	5,68949529698122	5,93704500904764	5,87326518731583	6,07104289040808	5,65427431297492	5,56856519523596	6,11842140200707	5,61178466266961	5,71399266560855	5,92868555251463	5,60012563988659	5,82386780854088	5,62572862639507
476	6,2062465310586	6,22720102444265	6,22253608615375	7,30325026106944	6,25695461614665	6,00926320062473	6,31933273065516	6,0008824769621	6,59777991608119	6,59743143804225	6,22464090693276	6,04487070141315	6,9615973304404	6,2058288932812	6,63650503318846	6,27734883959705	6,18420213511919	6,5978882070902	6,2774048682762	6,53221465596863	6,07394368637763	6,30377583588353	6,76306802734532	6,66265134901482
477	13,7580621314349	13,8426099370343	13,6304289152592	14,4920315902671	13,7351812988198	13,6545082091136	13,8133315839579	13,7114890893839	13,8727023897275	13,5827710891898	13,8049463279815	13,744729990336	13,2974273411159	13,7246202728956	13,6420809725913	13,745823902269	13,7861157576734	13,6323340203681	13,9745349516791	14,0550769655134	13,6138659796208	13,8876143221961	13,7669104097095	14,0563087366469
479	12,9914636895857	12,7737355889641	12,0581744999231	12,6278660415089	12,8317714617392	13,0986280916207	12,3104000201272	12,3521806339369	13,6824337544016	13,9852894697016	13,1151788735496	12,8142924633083	10,4541199499617	12,8075658881616	13,4875093686823	12,6141162777515	12,4901091224678	13,2450483190468	13,6883497836113	14,2938583954712	12,6775991090094	13,4216151099153	13,3027447348667	12,1909262041021
480	7,99395212323424	7,91900172602002	7,76917089373242	8,04042055534693	7,88306474797446	7,95195825171027	7,6623992183561	7,80902237655064	8,08113075072609	7,90369311626595	7,73229338253179	7,89755732601515	7,98457432988136	7,78912123467708	7,73229338253179	7,72904813781497	7,89317256021046	7,99264035732142	7,75104896590642	8,38137983212807	8,0445073816609	7,79226220531259	8,07432616141782	7,69009256937429
481	8,05249702143808	7,91900172602002	7,86124317799627	7,61771414416457	7,86327207722743	7,8298303707017	7,70053747434627	7,7285260992167	7,8756400513263	8,21160032737357	7,72687181230516	7,9636680644857	8,0633385092186	7,85181624437117	8,21018102557711	7,79400146510719	7,71967490485226	8,15339602308704	7,75942071342567	8,21420729442375	8,08343195443021	7,78212728190613	8,33622369227871	7,86403373683974
483	8,15867821688169	8,21211876713609	8,12509669117349	8,07506019704112	8,34914851404244	8,17635143918138	8,07436015573316	8,05676538101654	8,35229321142877	8,09898410885469	8,11834538468015	8,09439482563781	8,76622776605074	8,17205493766435	8,26628880876854	8,17205493766435	8,32861673197819	8,30832193965337	8,10873564678994	8,23094369490383	8,35452828012654	8,15260870474274	8,28252499258949	8,30363778713865
485	8,6789417048975	8,86962600100236	8,42799079810468	9,21812376741745	8,61160790275151	8,35365081772789	8,4145157183589	8,31269929318188	8,94052501194671	8,85980501227001	8,63146801837349	8,49677525084501	8,76622776605074	8,32186313384777	8,59916612094037	8,35836252727802	8,47622574080162	8,66447550745223	8,89524552823494	8,90817562526066	8,51739762905546	8,52138722340958	8,66566545363804	8,54353778988368
486	5,18651739533524	5,41627704784997	5,11291623707008	5,51727423573495	5,36352167584141	5,11128159568463	5,27524144146709	5,09733803722216	5,69169680251315	5,28550692467174	5,51496160798272	5,3639027485104	5,51948123509056	5,20309930864665	5,36726912647026	5,15236824354797	5,28960610389512	5,25178299719662	5,29329519591667	5,81510665629953	5,24945268336296	5,19879978645543	5,50561844590704	5,41852317185058
489	8,58821029895445	8,60176694165262	8,95704711612685	8,21320640257803	8,71431830991441	8,61732301556116	8,34788486280332	8,70096729939723	8,60290996213845	8,98357295015924	8,1097464721527	8,46929552720545	8,73634324725965	8,39972856252301	9,03614275396221	8,19694669912293	8,21237479630883	9,09688650042449	8,24542642953868	9,096286862392	8,77394091574929	8,10550891043933	9,27068581478702	8,82862825499888
490	8,0760438000289	8,48313881161204	7,82892956649921	8,07795788556613	8,00294892532585	7,7832882820886	7,96791281851896	7,85360369750922	8,15064887435255	7,95792293663709	8,04035338452797	7,9225534818225	8,29801982870861	8,07286447319205	7,83012372983669	7,98316626674259	8,00735783674923	7,96955999332765	8,18585995179861	8,19926203587237	8,28165362040784	8,09286279268157	8,07609774968196	8,15864061390512
494	5,06982602226931	5,14297044482874	4,92073076522489	5,38001969787916	5,06982602226931	5,01691449743814	4,90164781720194	5,15236824354797	5,22996795864836	5,03466402070431	5,28981446730491	4,85028148068925	5,21878003276502	4,97464870229379	4,94820064008067	5,22857732007803	5,08384989593287	5,04843517331297	4,89275911956365	5,11230596616099	5,11132598272453	5,14562180423975	5,19751973846775	5,2016048938115
495	14,5951431775655	14,340723961484	14,9396136981194	14,1893489719465	14,9184512569302	14,793182193315	14,7834421978985	14,9210216478789	14,4875431755264	14,3863608148389	14,7345511797959	14,6858469003384	14,96786679742	14,7771013193516	14,5634298453224	14,9545223565608	14,8960873649233	14,5847920970017	14,7735738445273	14,3120089125784	14,8573037245754	14,8133765657336	14,6179905683177	14,5217600393653
498	6,26456772273121	6,96937337671594	5,81401315920678	6,85243554470054	5,87689944042638	5,70767037560804	6,36837150239312	5,91887811940492	6,65836227064795	7,033027421253	6,23943343423643	6,06581886779146	5,95516327985015	6,74922267735226	6,40622920375888	6,35825534785344	5,50061693914578	6,21955413915463	6,30905032529127	6,11204462094915	6,18558919723969	6,66072902813192	6,5229759191147	7,07569766556735
499	11,2885168022384	11,5023370807696	10,9737178278219	11,6996022162236	11,1287807514093	10,9906584384026	11,199918116488	11,1162494508341	11,3838078904833	11,4463301564275	11,3199887526909	11,2322361774837	11,5038048799071	11,2442953383361	11,3804005163263	11,2994568992513	11,1422228568923	11,3388492336757	11,3281818168106	11,4422438526234	10,8911467363069	11,2717933654296	11,2873805125637	11,6418798152112
503	9,37791721547819	9,17520911080089	8,58304017099537	8,95361148128192	8,53067954468431	8,62429776953899	8,76914864756552	8,63187913651871	9,02651723500947	9,54916944269944	9,05712024535421	9,10314034190854	8,71160485465954	9,21786579850898	9,13104637699736	8,92758136836667	8,93200481437041	9,02456142990065	9,13819558733449	9,42335122529967	8,7554170082165	9,07520137820658	9,37205418087185	9,15357331492319
504	7,61406203643747	7,01405786289032	8,74704091410625	6,9609540545515	8,22597325652356	8,17052179071533	8,06428924997765	8,45173879314621	7,28023547542559	7,20387318464057	7,91708563064145	8,22484478354801	7,9627227532274	7,81521557817895	7,79164821041345	8,28586601957957	8,61700928566685	7,62590970501134	8,00216367146542	7,09249500650881	8,59061000504263	8,13176162765305	7,68918852810171	7,61764211948664
506	5,15056032095636	5,33086414991091	5,14976412000021	5,39683560578046	5,30447989857497	5,05167837179174	5,18043945186628	5,20309930864665	5,33761686495713	5,38001889442534	5,1176366046644	5,24331893625279	5,47170387137285	5,38977965538525	5,33086414991091	5,11383399983383	5,08384989593287	5,29697669848131	5,0483738961164	5,33659533735526	5,20233353659187	4,81495841023699	5,3423753208382	5,22597258012457
507	6,24695804511122	6,4352031447099	5,09733803722216	6,50605525125329	5,42155832001416	5,63266294219212	5,90922004643534	5,49120311590826	6,77521930324053	6,18626274192298	6,1397774215399	5,94933222990173	5,15056032095636	6,2058288932812	6,38810375116675	5,65427431297492	5,86638710060364	5,89132704553363	6,30276319258845	7,05511861947333	5,60012563988659	5,85570563846181	6,20861074386943	6,23279825284196
508	6,55807431604888	6,66126232790702	5,72681103719666	8,26746068349554	6,67203364559832	6,18257800613811	6,83735795968455	6,68668057821077	6,90889767764376	6,86228015722507	6,73132259171206	6,28208439537986	5,56209588118946	6,62868915413994	6,53026861621946	6,61252172184703	6,59159984608178	6,56431041423881	6,3410921704241	6,68566175605632	6,20897616927058	6,50554291478886	6,47121648889589	7,57775732779082
513	6,31968737648247	5,91582465467785	5,41776703240432	5,99450841697882	5,72634323488736	5,63266294219212	5,8306230105071	5,4170639566308	5,76471165383528	6,17606662908734	5,67183870007345	6,08531284772982	5,28608061406558	5,90882586604996	5,75540133843767	5,91533547994892	5,68186266568761	5,65837068573528	5,85074408089609	5,85187431156291	5,49370899925714	5,90168269990799	5,39494445204904	6,14479755040497
515	5,6044207179059	6,10800505742613	5,65678659841071	6,04810680616134	5,5402601260944	5,68563065497496	5,77394521263276	5,62545019613885	6,01811513419138	5,9836093568207	5,8491393587895	5,80465648667376	6,05055586271841	5,9173839339621	6,05726844417706	5,93792912489808	5,74890205492117	6,0050051902556	5,73988996178809	5,83328266998732	5,63022168059884	5,88578620692156	5,9640221839199	5,91029044751838
516	5,49699280773077	5,67287351418377	5,45607973891852	5,59279425416752	5,57924305649063	5,49353873665806	5,44982272692886	5,51708470481022	5,66991312741822	5,58546805823181	5,43234408074207	5,4904831995986	5,51948123509056	5,51708470481022	5,52197082313314	5,50385334180474	5,37939024402957	5,64018116816277	5,47038851433191	5,98046558646735	5,45814031407067	5,39277852622262	5,87850331964215	5,55817254837915
517	7,18022323507964	7,41369577314416	6,59777991608119	8,07183998468783	6,85181165461368	6,75711495227435	6,92011485758561	6,59831347803482	8,05249702143808	7,0892204165396	7,17808921971308	6,9055285554661	6,33840206019195	7,0548165317499	6,90889767764376	6,6430291944272	6,98605402905479	7,14765188529681	7,32451058246024	7,59582535307343	6,19862933152017	6,9531449118989	7,01758227053781	7,00092618782984
518	13,2874779981964	13,2145654025416	14,1664261500032	12,7481223960897	13,3948756597645	13,5935048576969	13,0393139096421	13,5913246161782	13,1229679650982	13,4592042115384	13,4984103873377	13,4281401181733	14,3532697701845	12,9877710391998	14,2268322015991	13,2732648774425	13,3584490844894	14,0631238101376	13,146857439851	13,6242250126708	13,9982487994708	13,1821679810977	13,7541292992816	13,4202406895203
519	10,4951766180225	10,3507425164653	10,8323141654561	9,47777620645918	10,9310739855736	10,6675819418335	10,4809745714318	10,8121409139363	10,523002934746	10,8200787179525	10,480814012065	10,4917677503915	11,3477647582264	10,3127011037637	11,0863443937772	10,7053432811896	10,7028914110715	10,8845546940401	10,687601915291	10,4598467698695	10,8896628499868	10,4850747182123	10,9020375455827	11,6835660307891
521	7,75850826320173	8,37759961601733	6,41453522256676	7,7968805924359	6,70257472018667	6,47167789307642	7,7068712190128	6,57677240352393	7,85186547514769	7,87864285199708	7,69237894332722	7,10190559822703	5,60306982300205	7,99648792693551	6,82647586928153	7,63868682546681	7,24938203794895	6,71617752855621	7,61196461710855	7,5729756853502	6,57326386845241	7,46137155446306	7,3598520285082	8,03767572978049
522	13,3212740572478	12,7681677353	12,2960659039983	13,8640570110807	12,3331963620868	12,7276655196135	12,4662464495108	12,8943207737466	13,4890250094319	13,0222670329127	12,8580612863502	13,2137859198339	11,4599725113328	12,846990012201	12,9490934915837	12,0924082038829	12,7639429476612	13,2148627778433	12,9287212444037	13,9937182915619	12,4300123030329	12,5907653404825	13,3834030362361	12,5113163316742
525	6,65825634913142	6,8239939149364	6,38977118038599	7,25000099005447	6,46564502437077	6,58724073864667	6,472235826615	6,61117632538949	6,87334305742129	6,86228015722507	6,68173112545169	6,77730199911766	7,28309857779633	6,60421212041667	7,02392837594943	6,4316519000787	6,43873503484389	7,04486499908192	6,47191001392919	7,28891286223203	6,62495312806632	6,57005527356079	6,73218552610422	6,70648339673046
526	5,15056032095636	5,15814655403483	4,7973820497057	5,21373598908611	5,19381316215817	4,92873306060529	5,1120635661301	4,90554134293535	5,1176366046644	5,14831195636953	5,10182001984374	4,88148859232687	5,33228328176148	5,33659533735526	5,41240701890613	5,03022423423423	4,68867096026279	4,98500563919573	4,99593696756786	5,03365370627736	5,11132598272453	4,81495841023699	5,11291623707008	5,18001056396017
527	10,8511224903959	10,7374869217216	10,6160197069372	10,7558751958412	10,4811751071988	10,6590931866406	10,5967738550429	10,7159678292184	10,688725719669	10,8080758607901	10,6364012284523	10,8589172691687	11,0139403475436	10,4956659009573	10,7082680374788	10,6158577860656	10,6703514610943	10,847571261905	10,8104472155706	11,0993992642258	10,6124218684609	10,676818651277	10,7678248210768	10,7677815097899
529	6,63086496039621	6,69813150959001	6,55919513557848	6,34435684227358	6,61117632538949	6,41453522256676	6,5202300692864	6,42464403776232	6,52142478334479	6,72021947712267	6,40484038801015	6,56195451513939	6,48079996730354	6,51523630935544	6,63650503318846	6,56581004382024	6,57529170142911	6,5453367655205	6,44366044149832	6,72894310458165	6,52840180626683	6,54537865343278	6,58566625095255	6,51771435424854
530	5,70001570256592	5,36932217821647	5,8784970654282	5,39683560578046	6,24695804511122	5,81484415553328	5,99814111711669	6,0376594030533	5,29532968330686	5,32503559361511	5,98046558646735	5,9173839339621	6,11419342211681	6,15482131390567	5,19381316215817	6,34189483985508	6,0745795602456	5,62277713980317	5,93450617105623	5,48529571068379	5,66438448364868	6,00944480931433	5,63551135970481	5,92266217324
531	15,9436416002184	15,5118318470608	16,2973072074647	14,9210216478789	16,126516772687	16,2469756855331	16,1479325588834	16,279259918529	15,4881637934009	15,5944384255667	16,1160559154798	16,2038367902663	15,8460481900662	16,0880140033046	15,6441652887482	16,3312187647972	16,256571867037	15,6297536054316	15,8839113762734	15,3915422178151	16,0961726750083	16,0617387404914	15,672110251257	15,377279999434
533	5,15056032095636	5,41627704784997	5,39277852622262	5,07350089058711	5,72634323488736	5,07259692929131	5,24331893625279	5,15236824354797	5,43766950325566	5,33659533735526	5,143726584275	5,22570644881248	6,61345412876776	5,24870593719641	5,81888688676513	5,17214127796793	5,17614925855861	5,93932353805707	5,42496518965119	5,36515000003837	5,47955547402112	5,25189284555023	5,28134990353296	5,9351490894133
534	8,14573053666141	8,0717819094333	7,88947660342115	8,41084111845164	7,83613691189461	7,93271747581025	7,9107049978438	7,95193767487519	8,09615110362089	8,27027456607629	8,06213483181174	8,18135262246047	7,94944030740235	8,00839778210076	8,06451244277812	8,13437602488899	7,92075187996645	8,29296882873796	8,19274208809207	8,39620211414879	7,78715837512322	8,10304626955446	8,2909912462025	8,18794663992584
535	6,70161989824065	6,80968226565724	6,75333765935376	6,59675655356192	6,61117632538949	6,61831414137517	6,75552744053566	6,59831347803482	6,85760123038676	6,47848957267099	6,70409492561498	6,85058488824058	6,5929396587256	6,84985665431508	6,59959462571002	6,82393120121751	6,91883359731857	6,58172406393948	6,98605402905479	6,71586279978185	6,87327091329403	6,8648888287317	6,87445831370774	6,55194138491331
536	6,76737639006317	6,92317365220365	6,71608200916846	6,98651656574624	6,79731295703824	6,59381017186185	6,64180063587486	6,56316118784279	7,29361620340703	7,18220395107154	6,79651243693083	6,85058488824058	7,24870924090235	6,83097493983686	7,30357651268902	6,74622367998534	6,69986726827309	7,20813099064114	7,02974461411161	7,27351783861582	6,68656613265498	6,80059105818826	7,27998579474005	6,86245104202672
537	9,2615929563986	9,22431628516243	8,87598576963121	9,35365171936419	9,35158430812066	8,90601618977211	9,28598506297685	8,83916759689641	9,48040189403963	9,25125942928166	9,35287556233675	9,07235060033432	8,51350672069674	9,29402124098736	8,7732340845828	9,36398485502629	9,4846146619772	8,86257928561443	9,41313180184273	9,11823488819263	9,19049744086036	9,4301277904585	8,96045098680034	9,171956023544
539	10,6471187293768	10,6567886750906	10,5520468226587	10,2832537363635	10,820635671356	10,42879416902	10,6877996192663	10,5522481159977	10,7567703537148	10,5157446786577	10,6988397149637	10,5565678390135	11,0050570758355	10,7861979034779	10,7234189453088	10,8657577408993	10,7312165622961	10,6863506800073	10,7487668949333	10,354509550998	10,5879337549248	10,7685646936847	10,5367409623285	10,725311157219
541	9,43660939934836	8,70385832456857	9,85669147919354	8,15513602373954	9,79347048027213	9,69501156008736	9,59732146703058	9,93899385602177	8,87803543540968	9,17422690088746	9,24424677949522	9,67737484393806	9,45069632590025	9,38819706753803	9,01938912976623	9,84158461131402	9,78582586167721	9,31574294746774	9,18187697743106	8,88612191676839	9,75364693949082	9,47910899530168	9,31297226719197	9,08027526963281
542	14,7834122105324	14,5070515582439	15,2010258435249	14,2339834364528	15,0459494931864	15,0561631064928	14,9984101537802	15,075358002211	14,4293495113664	14,4722801540158	14,9478848671167	15,0227398354076	14,7834421978985	14,911466428704	14,5289970561434	15,1585243374324	15,1782765377936	14,575932002977	14,9729516920537	14,1941229297021	15,1029209041888	15,0986267050156	14,5725343934974	14,5407270657793
543	7,3700003688952	7,02137043885621	7,2538036065009	7,3990277358679	7,42167379062777	7,18045987697108	7,34309389564981	7,22001600880466	7,36921029828962	6,99393510431527	7,10668206572218	7,28193411286584	7,16275646815507	7,042217194482	7,2155570469976	7,29042045655517	7,43528770661736	7,31078859852365	7,37061293458029	7,58452298113588	7,23453456813646	7,41050238103698	7,36368408775276	7,36360594195677
544	8,92760112713246	8,61760539193589	9,15485458464001	8,78617307674529	8,90780715832042	8,96200587634866	8,74461014023401	9,107240401106	8,7838699290574	8,82193893972811	8,87518666909577	8,95060140932261	9,41790098880542	8,67357304442193	9,13408845597725	9,00031122161422	8,99990256132184	9,02456142990065	8,72017115727102	8,92337932864306	9,09935011792161	8,76132498052527	9,16182067822847	8,84839073714119
547	10,5251241328801	10,9338942794379	10,4991071823811	10,2927904719559	10,741558413711	10,4199394076391	10,8292440584324	10,4618681261937	10,7704175669657	10,3933897504697	10,8416830218876	10,5369579648272	9,95349755378795	10,8385480801364	10,0650434227471	10,7393162986707	10,9560352698019	10,0727349008649	10,7635535308996	10,0945354813555	10,5209740462065	10,9546744085412	10,305097290339	10,5698746296519
549	6,38977118038599	6,54105208709967	6,17213364364513	6,77713351910458	6,05280013280236	6,09115609553751	6,31933273065516	6,05280013280236	6,31112533746327	6,30151452287876	6,31148293591015	6,27219369749325	6,14300272913508	6,33652518339744	6,16812306353691	6,27734883959705	6,30257936237206	6,06306965544083	6,44366044149832	6,17443791236634	6,30377583588353	6,43468072191875	6,39908284943382	6,53358197709202
550	10,7117423779144	10,9349685541766	10,2235396432195	10,7715001595248	10,5954244022181	10,2140967409193	10,595289445741	10,4302497770442	10,7864347395365	10,6268095922468	10,6608332835245	10,3035940082012	11,56412886267	10,6024522241815	11,0704172830802	10,5903014062609	10,5438919837404	10,7951550081462	10,8746963753322	10,8396534051389	10,3861592026543	10,7878667238514	10,6081815395543	11,4103928841624
552	5,65182625385505	5,36932217821647	5,73663770741137	5,39683560578046	6,10627891248393	6,00926320062473	5,63436570549756	5,82578465478089	5,48266221882413	5,4170639566308	5,53961720773734	5,73663770741137	5,42561505861164	5,57404872996291	5,28608061406558	5,47563513645391	6,01687614494242	5,41776703240432	5,25566994383883	5,52995331461945	5,97691097842864	5,84603439592503	5,43426602077775	5,36352167584141
553	11,0765585468413	10,2989662324428	9,437580359925	9,22063053492757	8,77224406356097	9,70415199785826	9,53335755068944	9,80441321754539	9,89654462082965	11,2318941338668	9,66517864753316	10,6102538076692	9,34093319894736	10,0651949487425	10,307747710755	9,76990283493032	8,78495003755586	10,1914298899579	9,32561398507697	10,631755221048	9,79646030266561	9,60637308292688	10,639656263202	10,4915908292135
554	7,23984176904959	7,54328467095811	6,9219521357263	7,74103295277457	7,65397184866105	7,05710104357765	7,52101012403904	7,14946896696247	7,90955881524165	7,07896810821535	7,49827954100462	7,13499982039778	7,09766087847472	7,77377107692093	7,35250437655352	7,36742140518666	7,38876783578415	7,19608980980212	7,8738754732481	7,45764820476308	7,08748504369027	7,58438028233966	7,28870621076216	7,4572899589212
556	12,0911534955943	11,4473862520809	11,1078462871611	11,4103928841624	10,787669139128	11,5262537980282	10,9735755126665	11,6900302649762	11,5312249976459	12,1290713087837	11,4514802811277	12,0627744187507	9,77425023179034	11,401957927766	11,6815795200049	10,8826282135794	11,3732882246415	11,8460704716419	11,2592606802943	12,4762052909464	11,2291001951962	11,4254015761891	11,9233837946809	11,1279585774897
557	7,90072792161867	7,77399135829529	8,06918206778567	8,14878204298169	7,68241875014652	7,92796278901798	7,79556719425776	8,05118933054147	7,51008098823656	8,00328513356636	7,80483182857883	8,02382948414828	8,04304564259875	7,57557135638284	7,66478423678961	7,84109465154736	7,96799077291093	7,87686752901371	7,73367589640654	7,98007740325241	7,83001981093866	7,8292822486234	7,99382285975226	7,87091669040471
558	4,98500563919573	5,11487945737395	5,06638023199866	5,35811981144983	5,10931535069923	5,26041034216631	5,18043945186628	5,11383399983383	5,20465125376979	5,30122769491992	5,10182001984374	5,3639027485104	5,35811981144983	5,02238782288127	5,48529571068379	5,0037869211463	5,03723500403869	5,25178299719662	4,83388309162527	5,28960610389512	5,20233353659187	4,95051293643866	5,3265565363365	5,13387487123177
559	6,37461842111633	6,14401135456901	6,58723087101669	5,90922004643534	6,04481908493432	6,3014741701555	5,84152908789165	6,51372735086906	6,27330191248565	5,94649980502611	6,20828668759477	6,08531284772982	6,45714602711495	6,09954329086881	6,36695580645478	6,27734883959705	6,37634827365651	6,50458921122771	6,48151143648846	6,25843476055855	6,18558919723969	5,98919870984083	6,30405653164792	6,17456529486196
564	8,74790574630979	8,84371131174728	8,99320470951785	8,70968312570389	8,7202477005057	8,72825916446923	8,8839908265489	8,98101243394321	8,62557061229928	8,59475863525298	8,82224679053957	8,92310406719758	8,69404515572204	8,83038030984712	8,50083879594199	9,16866952603425	8,98900284471185	8,55016842266709	8,80896393092278	8,46750636524116	8,80684763801558	8,87070414056643	8,61785149995384	8,72675105371523
566	9,85130329069414	9,65354669166465	9,57724130283775	10,7320618499962	9,27222493194906	9,66928235791733	9,46789136257456	9,71369818905217	9,82113917571492	9,9649957549018	9,70004613788866	9,89637707706307	9,67966550450006	9,41120022417794	9,83476250021377	9,61224176389603	9,73216753631893	9,913470101612	9,83841702712223	10,5858397649466	9,67907273337203	9,76086166958888	9,96696182337555	9,96930966293792
569	6,32614556506367	6,35890205486675	6,52261679734702	6,53244475847192	6,54865372503657	6,35352951512184	6,53582738563886	6,37461842111633	6,61855439416615	6,24249884044773	6,36157698140968	6,37604695827188	6,57005527356079	6,56723896560326	6,40622920375888	6,582673720032	6,55986385084989	6,53416610858531	6,54799977509583	6,20473933520407	6,45290633765572	6,43468072191875	6,24803978935418	6,30377583588353
570	9,856883047361	9,55697756361891	9,84728566763256	9,91332842154093	9,75000119471789	9,7556164799134	9,75049429073705	9,98408339160633	9,40545385586119	9,56870101606698	9,7417837851343	9,78195248145479	9,94251594912377	9,63569097266853	9,50069333453798	9,95370436364466	10,0330161467277	9,64674401899484	9,63390700473641	9,62754768611661	9,99772648303362	9,6784951635147	9,62990911698014	9,7553678381323
573	6,80386472708161	6,99913810681783	6,73111103936324	6,85243554470054	6,84003349771973	6,72999150123605	6,61759235995254	6,52862099121242	6,85760123038676	7,03927732016287	6,74699897199674	6,64556118630114	6,97706786347034	6,67961163285951	7,1387227538336	6,69722313026097	6,68669484970401	6,94385790896308	6,59675655356192	6,96480138759177	6,83852646768652	6,83555447586287	7,01758227053781	6,98367609647584
576	8,07814433884729	7,4834662650011	7,82545161338648	7,7534609744468	8,1996399637638	7,93867050821534	7,93180448462334	7,8459533825816	8,03772959968038	8,07118368751494	7,75991288395121	7,98908632868986	7,19245844272967	7,94367002892839	7,87381868602189	7,84567403822095	7,98538708941933	8,08817861843494	7,78672692542549	8,29880501537324	7,57496485314511	7,77163883007815	7,9623458438054	7,41282409648333
577	6,41857921998582	6,35890205486675	6,54729836498228	6,48583803616278	6,47930915473775	6,3596804194332	6,45846434516141	6,38799628549216	6,38947451725366	6,52428342981832	6,29424864260716	6,52732627200782	6,17156651938019	6,38345616561273	6,47165367113829	6,36421182451732	6,54411749136237	6,5453367655205	6,32350006269156	6,55680690545006	6,28620311804056	6,30377583588353	6,72482204782352	6,40484038801015
579	6,14996135649233	7,82187622536524	6,03030846245193	9,06765136262922	6,50153775034531	6,38977118038599	7,41326503698891	5,76404742284073	6,99393510431527	6,20595826329732	6,69421164699243	6,06581886779146	5,73240796825695	6,70257472018667	5,98816379063241	6,45813619855721	6,18420213511919	6,0050051902556	7,23307659791019	6,11204462094915	5,81705485096468	6,60934441489163	6,20861074386943	8,00644078950286
580	6,18623812694549	6,58079190330147	6,36464366781276	6,48583803616278	6,38786272611706	6,34489316237127	6,14261862371719	6,36482524447964	6,61855439416615	6,44332367706924	6,37538288634193	6,25470563611217	6,83605916092761	6,16651440226181	6,12917532877233	6,27734883959705	6,44656259893251	6,2561679820789	6,3330050379637	6,25843476055855	6,40484038801015	6,28701170592823	6,3906681130747	6,24281274347629
582	6,30377583588353	6,62721449248913	6,11650076467349	6,52425322909395	6,50153775034531	6,19976224942114	6,19265994588899	5,99007381492676	6,55632306848599	6,46828533953734	6,06749772818001	5,98046558646735	6,87336571800774	6,22581748629524	6,34489316237127	5,90168269990799	6,18420213511919	6,67961163285951	6,1891036548885	6,46560853094137	6,32228118944617	6,33398018245671	6,60144465167371	6,02287583470352
584	5,6613721557874	5,82629193452864	5,75783651079853	5,82226115296648	5,85465519834526	5,65427431297492	5,8306230105071	5,82578465478089	5,96806617449686	5,58546805823181	5,97130120504145	5,81705485096468	5,58240344923239	5,63331281115258	5,73761618589851	5,81510665629953	5,96018665379129	5,44160434768561	5,70914939071027	5,48529571068379	5,72681103719666	5,90922004643534	5,82386780854088	5,41852317185058
585	7,3700003688952	7,40205984246519	7,26742931251337	7,47742059358134	7,26849351489977	6,75711495227435	6,88905712933034	6,69186076215373	7,89217175284238	7,99743830030811	7,10668206572218	7,15022869457468	8,84681589224728	6,5520395964369	8,82025413325901	7,17541077001595	6,13030955017808	8,81063611333679	7,64512910518371	7,10105995646028	7,24478416217984	7,17622183906941	8,53751638077875	7,48521215971204
587	14,7190807051022	14,1833759487934	15,3410806411917	13,9472903211113	15,2096617213152	15,1870344370985	15,1749640574641	15,2716319764766	14,2182057315004	14,2850919304826	15,1026415225558	15,1585243374324	14,9040168868572	15,0130178884251	14,5313847496226	15,2096617213152	15,2890573118285	14,5217600393653	14,90092451607	14,0011753791105	15,1870344370985	15,1265629394286	14,5091554434579	14,4517637312612
589	9,73828034837858	8,16090894154087	10,6558906592418	7,93204194438061	10,1638546905678	10,5080961867228	10,115251771117	10,9124761773382	8,6682614765996	8,68430248196027	9,80070896637623	10,2611562403012	9,05952351483402	10,0336702371758	8,89230610926248	10,4604634458877	10,7868585162337	8,78146828684518	9,36448005057694	8,7179799364816	10,6797468750371	10,0244686491646	8,89268289961535	8,85342818838992
590	4,9559666396481	5,41627704784997	4,84092453303833	5,59279425416752	5,15904171733292	5,08840028415471	5,01520265737398	4,81277071267061	5,43766950325566	5,1102620205534	4,79550885825062	4,90948743993431	5,51948123509056	5,02238782288127	5,24176318953929	4,87743120050467	4,98984973951324	5,46183926979228	4,94820064008067	5,18969865369514	4,94820064008067	5,03021096470698	5,3265565363365	5,18001056396017
591	6,80386472708161	6,84734684825164	6,16776418310755	7,2177476998493	6,50903662891872	6,40196596104063	6,44553144083138	6,41073328364032	7,09521327249649	6,79015163909329	6,63624728861441	6,51066206311812	6,45714602711495	6,83719465214404	6,85905636711626	6,19486318930031	6,55986385084989	6,77096791969937	6,62627609253364	7,02582110583827	6,14633041075291	6,6548384928198	6,5229759191147	6,79234963661102
592	6,0612460778726	4,84403208281433	7,55222524664337	4,93688179753261	6,82869850297375	7,15690218331822	6,28881085710578	7,71273165800368	4,78691693846743	5,48529571068379	7,31020451852755	6,93856099653357	4,54527159564724	6,42834597184081	4,80860187459116	6,51492075853441	7,16968799198789	4,79449161670241	5,91071110404441	4,90948743993431	8,16634333774031	6,60237925674597	4,7623710511992	4,70030159418041
593	13,3353577685491	13,6659857398957	13,1213395919892	13,4311366215232	13,4229222998737	13,1032094170895	13,2008508442819	13,0774392281184	13,8068145655313	13,4558169600827	13,3199513306914	13,125381557941	13,1833911876136	13,2796558121914	13,2148256133055	13,2821512777829	13,3458478851107	13,4281018334929	13,5324360785161	12,9941260156133	13,1833911876136	13,4490795436065	13,112851779504	13,6298569961709
596	6,62298353594208	6,93561714803005	6,24803978935418	7,77436272155357	6,18390107079056	6,26456772273121	6,45846434516141	6,51372735086906	6,61855439416615	6,62746595339953	6,41453522256676	6,49650752630567	6,3679837966066	6,28295106598322	6,47165367113829	6,4316519000787	6,32074391972178	6,68802520338251	6,82378203889308	6,77521930324053	6,07394368637763	6,58296786278263	6,31335756067508	7,02125166868425
597	5,90659167356608	6,50207620287872	6,4352031447099	6,36482524447964	7,01310946871537	5,6072795554799	5,81342005552055	5,69002492413745	7,23153449901281	6,62746595339953	5,82722426290753	5,71336321175896	9,66427393530321	5,824934837744	8,64829579745675	5,82629193452864	5,3265565363365	8,53617576896332	5,72948596957056	6,87336571800774	6,55662139313486	6,06631362197014	7,30517644971466	6,87119762194982
599	9,77867609134605	9,02916830368859	10,2589910920425	8,58086134707089	10,267644259367	10,3806350221615	10,0738094966155	10,5700696434051	8,75293781509322	8,37262321300591	9,72311022602665	10,2727987767567	7,76215596687672	9,97258832004673	8,18258813743503	10,3922920852909	10,7619556894313	8,29296882873796	10,0137769085148	7,8703300088699	10,3375935282737	10,4650388292028	8,38941266087522	8,66685248139485
600	9,24010597743386	7,43853437090243	10,0957026545644	6,82360564338938	9,90970246143373	10,36295338748	9,84763615306694	10,4093504807148	7,09521327249649	6,9408325974134	9,55370046133396	10,0244686491646	7,20503378557413	9,56549672818175	6,8895894126461	10,3345912081209	10,4038725350258	7,01605992012641	9,28807874645679	6,53221465596863	10,3815678895486	9,77860776818685	7,26973404818956	8,45729927487528
601	5,49699280773077	4,94564966361042	6,35070652261857	4,98804322413014	6,19310499169946	6,19976224942114	6,02412720907672	6,43226354285493	5,03365370627736	4,98423418112484	5,82722426290753	6,16651440226181	5,19753140218042	5,95472925418576	5,1102620205534	6,32585017236424	6,46321022702815	5,04843517331297	5,57107482554576	4,90948743993431	6,08565536884669	6,02865971339324	4,99156058934516	5,22597258012457
602	6,60987051485531	6,7462373473372	6,55919513557848	6,56723896560326	6,82471448624709	6,80971250547576	6,41973169446082	6,55190455503907	6,50207620287872	6,4336692642261	6,48629798480804	6,51627697702754	6,54573283879603	6,74398349880482	6,51492075853441	6,6430291944272	6,86677546345058	6,7521457422423	6,54222436123458	6,4775375632007	6,67914508074607	6,77671433552289	6,39908284943382	6,26456772273121
607	6,59308456614679	6,61790709096109	6,39511045771586	6,61401537290118	6,45846434516141	6,40196596104063	6,40719761366696	6,40196596104063	6,59777991608119	6,61189101882203	6,52828151559302	6,52732627200782	6,63592668895649	6,51523630935544	6,65376007824351	6,50153775034531	6,44656259893251	6,5453367655205	6,63479387142035	6,8658917736228	6,40484038801015	6,58931227696442	6,67772992680541	6,46674776070696
608	8,72822217188229	8,90434114441813	8,31788102728153	8,74562448575776	8,57607660243681	8,41087511453915	8,58435461279501	8,54418306836796	8,67110706991931	8,86943186424997	8,67155542740779	8,62937495943034	8,36759950288225	8,79677790968501	8,58273246063887	8,58263869455741	8,54677045994651	8,56202568920253	8,60895130495113	8,768314734259	8,39972856252301	8,87339451327389	8,58666275752078	8,78272079391656
611	5,85074408089609	5,54220061265634	5,96664290385594	5,69528815334758	5,40630076244078	5,63266294219212	5,48708197847227	5,91003084217555	5,48266221882413	5,65330645413187	5,76450589541267	5,87349728226594	5,28608061406558	5,68792266827984	5,26190805874114	5,88873274519535	5,60012563988659	5,60306982300205	5,54096320186792	5,69305715126345	5,37659241752939	5,39277852622262	5,67053510538043	5,77419383469452
612	7,14227025845255	7,04008586272555	6,66770342235556	6,80978124745124	7,16063872257428	6,70648339673046	7,07956216994384	6,82492070357925	7,51397414058735	7,2398075194659	6,91848404447334	6,73148325289532	7,34841717629631	7,1136632755476	7,21942651636855	6,87495565140095	6,82216967972921	7,28184132473974	6,96480138759177	7,21817064829757	6,87327091329403	6,92198227876645	7,28870621076216	7,32330389441345
613	8,13691596354029	8,39112790180595	8,14601039859464	8,98904944836564	8,03720274693949	8,18301504342252	8,23048466481591	8,08981330987083	8,49800513483189	8,08311989228797	8,15780261150701	8,12480584538438	8,24188445530091	8,20737416001208	7,78176993952312	8,07426731819599	8,00735783674923	7,97435617187712	8,34615550125343	8,19644449235977	8,19856263073851	8,09892786568743	8,34460064502635	8,14151196444016
614	5,6295574496043	6,60860349875916	5,39277852622262	6,82360564338938	6,40169688273455	5,54126066006844	6,40719761366696	4,95051293643866	6,84353332094921	6,03030846245193	6,05055586271841	5,57638099707771	5,33228328176148	6,54416778323705	5,33086414991091	6,30356117803384	6,02832228079269	5,25178299719662	6,84548958425992	5,93120188084419	5,24945268336296	6,5969177129115	5,75945970785579	6,01026735806774
615	8,0848112591833	7,75545454045346	8,22447211784198	7,16779386274435	8,11543923370265	8,22677182046571	7,98416136200967	8,22168930594823	7,53773710684729	7,98012447449262	7,98348430513654	8,272274292623	7,84040927522294	7,85181624437117	7,76092242374722	8,38314862810484	8,29564243506277	7,8037758176336	7,88395057752073	7,8866782306629	8,00469534194688	8,08364714558031	7,92089071143776	7,68686986837709
616	10,9347401342304	11,2186964584664	10,1550781843259	11,6624163535325	10,6193791418554	10,4443129287646	10,5661559424341	10,1440526966119	11,4888526107445	11,0470894148997	10,8876423713338	10,7643562018303	9,71258748402561	10,925187444642	10,9342967879477	10,4394088172391	10,6228471521936	10,7893416237113	10,9839863594875	11,4369850384169	10,1927164935149	10,826456659333	11,1831566888589	10,8534006038327
617	5,56856519523596	4,82031611995928	7,14878136520309	4,82972874292718	5,95516327985015	6,01765677228238	5,57906270617981	6,88187599342986	4,89859488944942	4,57961169153555	5,53961720773734	6,76398782089016	4,78153017372957	5,54681480984671	4,86159061131273	5,67721720889857	6,2419115626881	4,52391891581601	5,24176318953929	5,83328266998732	6,30377583588353	5,84603439592503	5,15236824354797	4,6576276107239
618	8,98635098656893	7,34143385969869	10,0877825921986	6,63423442305129	9,73138836676019	9,99891755030395	9,26780156887421	10,0741236064683	6,57759419754204	6,77822099934783	8,71433508194937	9,83896154873697	7,64358188724406	8,87554036320502	7,47579081244621	9,59137357949685	9,9808426979428	7,53773284563124	8,87554036320502	6,7655454533309	9,88248075506079	9,40287350464492	7,27998579474005	8,26713712530819
621	8,15867821688169	7,75083801988683	7,81093039732417	6,98651656574624	7,70843433301931	8,72182685384788	7,99894241118052	8,90976965369426	7,54325035521112	9,14537301965155	7,82598985011152	8,26744709510516	8,03136988144619	7,74901883177144	8,1985826616824	7,7411995454533	7,58825974326785	8,64255095791325	7,8403591062488	8,08464559115567	8,3229836368428	7,9812614994614	10,2593560234996	7,81568738136847
622	12,5290100524024	12,2343137540359	11,6193801267941	12,6417022594393	11,6073879314763	11,7728190511585	11,7128043828556	11,9104964762413	12,3958574756701	12,3151688796827	12,153214794844	12,3458909792272	11,0602114716334	11,9947014347854	12,1244263160604	11,5960862206387	12,106098285497	12,131031166737	12,152241353978	12,8156506666136	11,5835726321082	11,979474729008	12,2331032206482	11,9898369623976
623	9,60922263111651	9,6814029577177	8,38983364031235	9,4427405192803	8,83406554910183	8,6509265946106	8,9696342323906	8,60317857034034	9,57460724338423	9,47638642552845	9,18535209409441	9,36782710709178	8,29801982870861	9,33776339981726	9,11667845901837	8,81433561811678	8,88133994588853	8,88517060792727	9,42012503586001	9,52341391026429	8,74031500373864	9,29676002613378	9,21645969627087	9,07319883302349
624	14,1769356400952	13,7650090604704	14,5215386546664	13,7457982310086	14,6581516563831	14,5217916585801	14,4795699088834	14,5092306745362	14,026068127791	13,894328985872	14,3945264506115	14,3439379006466	14,6449774977028	14,4249974315248	14,1574379160798	14,5999818321963	14,6043512414612	14,1769356400952	14,4084820356451	13,7805099936466	14,5168238281563	14,4589950157562	14,1597048931036	14,1030194664358
625	10,6484458249045	10,327426218734	10,3256416033305	10,7884997368363	10,3231719411467	10,4678221920779	10,2866163617779	10,4701574331791	10,5470054332959	10,5659684194179	10,39824590863	10,5692733060471	10,0856987149209	10,3099374839176	10,6044982001301	10,0932998314602	10,2648556369808	10,574942937188	10,3431271047186	11,0148643835128	10,2758227101848	10,2606410567911	10,6239259296641	10,2978629967109
628	5,36815969525329	5,28673048302604	5,07525064428147	5,17502466604854	5,76829472543394	5,01691449743814	5,09471792355598	4,99156058934516	5,90354238037813	5,51708470481022	5,33659533735526	5,16140113394424	6,55893056930875	5,07165025943714	6,30162611610414	5,03022423423423	4,94179268517305	6,06306965544083	5,42496518965119	5,52995331461945	5,15760360686488	5,07525064428147	5,55521762390015	5,68429654194839
629	12,684161542111	12,2784617205036	11,7520662979946	13,1710383423984	11,4828109559332	11,9985095049896	11,6505616123757	12,0809538226677	12,6352783501323	12,4035343212582	12,282007082694	12,6173027375818	11,0435796465854	11,9160310924144	12,287538382336	11,3596340599701	12,0265730739107	12,4744637681627	12,2848617887574	13,2575008329971	11,6288636389361	12,0098660626821	12,55910438785	12,0092214258145
630	6,0050051902556	6,41472772450344	5,57404872996291	6,2776150253945	5,70196426628802	5,58450186304618	5,90922004643534	5,93792912489808	6,31112533746327	5,9592754379596	5,76450589541267	5,68949529698122	5,88324657746745	6,04064884936801	5,9351490894133	5,93792912489808	5,76148765146	5,79987342427703	5,91071110404441	6,22858515542308	5,81705485096468	5,98046558646735	6,03901019652141	5,98596101457103
631	9,58552743944361	9,09420182065981	9,77029061692353	9,12264226695744	9,71113416396608	9,41726955175095	9,45674441106276	9,67410506957166	9,44903855872866	9,67719503450835	9,47695402225833	9,48843367372398	9,93687859164022	9,46129572033171	9,78990244635164	9,48636982568666	9,38410734933891	9,74729727704734	9,42908782737773	9,9617078576126	9,52790710609376	9,37987393179245	9,83644687416486	9,33766542006277
633	14,1092831371023	13,5547206711441	14,6097624178594	13,4449314612149	14,5587658347947	14,4964099277458	14,3493280708541	14,6024553606384	13,6588505216189	13,5911750341732	14,280013367169	14,4020666090844	14,1067961467636	14,2457503781639	13,7064106047091	14,5977163212043	14,7316066655289	13,795916318767	14,1432006942379	13,4724979167431	14,5801266902123	14,4684407794518	13,8035188243936	13,7180568327884
635	10,0143407705017	10,2255091678149	9,54489820934435	10,7185368820191	9,23578230835141	9,83750129615461	9,89352059989422	9,91675701308398	9,85163005715202	10,2058751207176	9,58492662279125	9,87711147262362	11,5202039881779	9,68067354711037	10,0908408370279	9,64832474874392	9,4218795761335	9,74553820989655	9,69926870187528	9,69323401981723	10,2303034662138	9,72759501718199	10,0575606817524	10,5686728682402
637	8,09976546858389	8,61281971486432	7,7343662613174	9,26568244374937	8,4314611948704	7,45870834372188	8,30877364455885	7,51362178064896	9,47777965280584	9,29061127794128	8,6343088233498	7,72028389394642	8,84849370740988	8,5134427079507	9,2862012779265	8,27984299719307	7,19224956374017	9,08009615759078	8,41916326814727	7,97264838387368	8,01505003637851	8,89725571293823	8,82550376699337	9,20459852348373
638	5,64021395580191	5,82629193452864	5,58589139817161	5,79269154705277	5,74579914011163	5,56449411968632	5,57906270617981	5,6783499101205	5,79878905080988	5,78731519283026	5,60805520873687	5,6044207179059	6,46894748006942	5,71490423673058	5,72083714370515	5,57741697119136	5,61284920588567	6,12928606536636	5,81819988164894	5,79536600919039	5,81705485096468	5,98919870984083	6,02706277212732	5,4884079851402
639	8,6789417048975	9,63263677532923	7,97196996693972	8,94062241043662	8,73741151176398	8,36831340273168	8,7206048709683	8,26919462096032	9,54186645042644	8,79432741361736	9,12267165980755	8,41037657385998	8,14650669850234	9,06780131418522	8,52100153819394	9,0120674649697	8,92009839992977	8,28881368756659	9,1645836673274	8,73235493507012	8,37881642633871	9,05262376972945	8,66053052744777	9,2148090648487
643	5,06982602226931	5,01162863370956	5,07525064428147	5,19381316215817	5,44663675265657	4,92873306060529	5,15056032095636	4,67693390914335	5,71285161468486	5,48529571068379	5,07525064428147	5,05446439101264	6,29566016744042	4,75284790021854	5,75540133843767	4,76395066981438	4,79232533720527	5,54483103316819	5,25566994383883	5,14297044482874	4,99633506804594	4,99810320414262	5,47038851433191	5,24711586364746
644	6,37461842111633	6,22720102444265	7,100745750376	5,92195618484924	6,85181165461368	6,65172205054943	6,54558383072579	6,85620819104501	6,09284399984608	6,35825534785344	6,71807497534006	6,67203364559832	7,24870924090235	6,58332088367922	7,06590438165057	6,89801936118908	6,87165454355942	6,65020289851872	6,44366044149832	6,4775375632007	6,88568128541083	6,40791701560062	6,61966780394665	6,84149475100927
646	5,86181894920931	6,03125947684468	5,83151860767694	6,09847574936858	5,83422267035507	5,90168269990799	5,85029379943956	5,88639769801426	5,9351490894133	6,05351722895158	5,69466522245317	5,633811671222	6,45714602711495	6,05055586271841	6,01479776233026	5,53961720773734	5,68186266568761	5,89132704553363	5,76471165383528	6,04583227822173	5,85865826003237	5,78108774000835	6,20861074386943	5,98596101457103
647	6,75091167246934	6,60860349875916	6,62050292449773	6,68438153981085	6,57005527356079	6,65172205054943	6,50605525125329	7,0158250938641	6,65836227064795	6,47848957267099	6,69876742157375	6,83658986152549	6,51523630935544	6,72348275489577	6,64556118630114	6,77925901257235	6,8340627208875	6,52544755277166	6,56088669676971	6,80964664550485	6,79903012621636	6,69838676387321	6,60144465167371	6,494146247552
652	7,29027918200514	8,66520704029056	7,95653345067453	12,35825505721	7,36719239044078	8,00643397353164	9,84353505018195	7,74108715837726	7,13588595285735	8,03893861523331	7,80785190790332	7,2116786379395	8,23733232681327	7,14778593169533	6,68799645700001	7,60408382721133	7,3144169625452	6,95911175112288	7,86762397796714	6,90053796088357	7,33313936290248	7,91693853231304	6,76306802734532	11,5804874631381
653	6,04189804325457	6,05861757143702	6,21450314589296	6,13586355487923	6,08874314054741	5,92611646080097	5,77394521263276	6,02998035899373	6,31112533746327	6,80973586832443	6,19140521290493	6,06581886779146	6,64802176123777	5,9173839339621	6,8895894126461	5,78018568147789	5,78806283295967	6,56431041423881	5,93450617105623	6,92266408671428	5,98694777737308	5,75783651079853	6,64191267176702	6,34189483985508
658	5,91410328979739	6,04719458915264	5,99007381492676	5,76148765146	6,0159554424866	5,98359757760492	5,74199334341144	6,05280013280236	6,05046597799245	5,72634323488736	5,87996865105435	5,8294748033013	5,88324657746745	5,9173839339621	5,68502729765382	6,01490537016811	5,96018665379129	5,73564712538569	5,9640221839199	5,67168718339938	5,60012563988659	5,56209588118946	5,8915740913142	6,7604207407943
661	8,78166207910551	8,98638301733867	8,55784613859828	8,93213594311805	9,16604602109472	8,54911864108882	9,10197303150409	8,57976773220932	9,79070469817764	9,41407134172995	9,24852906401621	8,50207093892202	9,49746311046046	9,00562702238234	9,6183700139087	8,99005917828695	8,66052583021669	9,6327699117485	9,38029054165813	8,29880501537324	8,88532763383204	9,10162315003367	9,10159877796987	9,2880069342212
664	7,15729834282082	6,92317365220365	6,99265784220853	7,22215559763848	7,2311560337249	6,93397808788704	7,1097572852253	7,09469918969566	7,36921029828962	7,13753056171234	7,11950043520704	7,19310804979415	6,61345412876776	7,19249139069513	7,04456364873386	7,16560254459759	7,21942651636855	7,19608980980212	7,19310804979415	7,69253838878725	7,06702249896547	7,28981476345472	7,32827041806881	7,20623871608219
670	9,7943000363936	10,0048167598812	9,61228632602958	10,5267933592727	8,91567907126478	9,91985208723774	9,44930532926626	9,75998578908187	10,1795156180054	10,1715501164436	10,0270118525834	9,95736812391745	9,52806505686446	9,83350603909864	10,0927991301012	9,83667513617664	9,58932143601078	9,92761495013482	9,71011441446298	9,55096087936351	9,88873866659312	9,64478441828328	10,2403141345276	9,92223657034048
671	12,237006362921	14,0801639949634	11,8842164569539	13,6589491513894	13,5797754514192	12,9230715110924	13,5735983526871	11,9754591459469	14,3568193277068	12,4460495312457	13,9684229808985	12,3175664625358	10,9161612422629	13,7745162026592	11,9028512568269	13,7621058697565	13,2583600385254	10,7344180531093	14,2991929164732	13,2886832274963	12,1333902808442	13,6138659796208	12,3497931421611	13,6421175698304
675	5,92386058488525	6,37635204999309	6,37171541085945	5,87939554471642	6,3398454984921	6,13970808248328	6,13640904997203	6,34459313385461	6,60826599499748	6,32686953104887	6,0098942559091	6,3596804194332	6,66909453232207	6,26379244936556	6,79947649501539	6,30356117803384	6,29214796991467	6,8895894126461	6,23244150227932	6,31406164777971	6,57326386845241	6,13760337180107	6,66992680742023	6,34189483985508
676	12,5056798572556	11,9288740070679	13,2064185113635	11,707696656601	12,9317308268909	12,9981286100704	12,7372755252703	13,0997231123429	11,9439729854513	12,0484277694766	12,6566380392168	12,8873595003755	12,7810087266578	12,6674708908496	12,257397352978	13,088738555924	13,0914357453793	12,3693712828832	12,4798257781724	11,9643523585358	13,0850101050379	12,8019085089877	12,224432949426	12,1682114858501
677	11,9623321432838	11,9017968436531	12,0109209586171	11,4381008040405	12,0642516309507	12,0038734274983	11,9859563928426	12,0694636365882	11,9292016992951	11,6417396508746	12,0750704199774	12,0038734274983	11,8263383457675	11,9387339906926	11,7870216230799	12,2789620775709	12,2495844822404	11,5990658922894	11,9896516622287	11,5499769409866	11,9898664859738	12,0006021046873	11,6304149838491	11,673494459238
679	9,88407762270124	9,64745687695345	9,4555601906303	9,78862860958962	9,54007507386369	9,57369055676089	9,48587726594987	9,81673804835175	9,73442041383367	9,86777050498674	9,33492667890091	9,82195617986715	9,63569097266853	9,52519377719961	9,59089098290173	9,63307785311973	9,79477538709419	9,95986109262458	9,79951961121402	10,3603879631412	9,65321396904637	9,56469849462381	9,75700474595439	9,39843238401273
680	5,44168599810421	5,19920323072349	5,9173839339621	6,03454135432143	5,76829472543394	5,52995331461945	5,73348146995692	5,94649980502611	5,52684464325651	5,16131494690852	5,82722426290753	5,6044207179059	6,29566016744042	5,57404872996291	5,8347555236124	5,88031523080719	6,00602009650702	5,60306982300205	5,68084457889873	5,44025346715087	5,97691097842864	5,58512455567371	5,43426602077775	6,03177546536367
681	5,65182625385505	5,45134512635238	5,4682342167458	5,41852317185058	5,33659533735526	5,49353873665806	5,27524144146709	5,36352167584141	6,00229240132673	5,51708470481022	5,40040367142737	5,42619197032121	5,91585908276898	5,28745912580641	6,07104289040808	5,04920094536776	5,03723500403869	5,64018116816277	5,52684464325651	6,01410168713963	5,45814031407067	5,47955547402112	5,9541235453324	6,03177546536367
682	8,93189182950613	8,94836526785081	9,16263688921519	8,91279632709082	9,17035727561688	8,69619205814974	8,7173164288892	8,84827177144122	9,67324446868867	9,83367517529618	8,83067606620018	8,80417225066156	10,9123025397082	8,59388054451413	10,3373286039781	8,45599513214397	8,02591139137071	10,409203456064	8,91321824261984	9,10043997855957	9,20695712502639	8,84457396460183	9,62990911698014	9,27125620595946
684	9,3195562301545	9,2123816491841	8,55708006820958	8,4440564774333	8,69586304071343	8,68005709549266	8,71413207105402	8,57976773220932	9,17922573673991	9,56406847911133	8,93451951245349	8,98405382089831	9,17319112876918	8,90996473277253	9,233388398294	8,85803856657566	8,62346136053783	9,25466146022942	8,87211958811135	9,51852056755903	8,88368739832414	8,84997621215187	9,25784191576679	9,16337681401006
686	9,25641905736938	8,96720248474474	9,36561930192808	9,41191421710602	9,17663479943219	9,27808181540079	9,19248726173652	9,3999766462801	8,68567717328041	9,24240403485319	9,08047791988507	9,2753471609067	9,72059077193677	8,90280418775436	9,41847904504347	9,22239560248444	9,18939559723117	9,48132317511807	8,6484945687166	9,06620421450452	9,59765608152749	9,20403750379735	9,44517206381797	9,67685163851667
688	8,80247259537051	8,72881645488316	8,75384876655819	9,39022054987215	8,65261846147461	8,84502335658932	8,84688118003781	8,97859592164977	8,63587714895905	8,87550087126081	8,72492233356257	8,85742462774609	8,58677134596989	8,55198549028113	8,69927766569232	8,90708940131718	8,89103293327289	8,68035355254935	8,65929433781808	8,68210123625446	8,76572033970661	8,71660127030029	8,61443560868865	9,01456176303759
689	5,80213740612546	5,67287351418377	5,77614480571197	6,40791701560062	5,57924305649063	5,65427431297492	5,80213740612546	5,86638710060364	5,7849301227663	5,90794599679625	5,43234408074207	5,68949529698122	6,11419342211681	5,74369832821204	5,58417286254763	5,57741697119136	5,73552184713984	5,81705485096468	5,70914939071027	5,98046558646735	5,69528815334759	5,46566848239288	5,97917964036115	5,88365972200349
690	10,5674589247623	9,70345534969457	10,7083434296746	9,10859219461771	11,0507484000398	10,8130397089235	10,8446432690687	11,1110826744723	9,72911040500372	9,51346494877147	10,5835612644672	10,7404246917003	10,0780229396577	10,7427233491351	9,70492730469323	11,3346735376191	11,3209248609064	9,58779058566336	10,4295927954439	9,43405781533429	10,8013751656814	10,8889000005869	9,32864860186855	9,85988033517775
691	7,4433239547349	5,47170387137285	8,30593834247862	4,98804322413014	6,31008884973448	8,20123436193293	6,38120443744135	8,60144472842201	4,92269934330056	5,76991681644282	6,42082773137517	7,62295866222885	5,26041034216631	6,33652518339744	6,38810375116675	6,89307962093389	7,43528770661736	5,90912571637571	6,03454135432143	5,2409105185993	8,820880342765	6,34706416792592	5,19751973846775	6,14479755040497
693	5,35783299049941	5,14297044482874	5,35811981144983	5,05167837179174	5,10931535069923	5,39165971789122	5,19381316215817	5,51708470481022	5,22996795864836	5,1102620205534	4,98500563919573	5,42619197032121	5,26041034216631	5,16065708272465	5,15056032095636	5,52802476448479	5,60012563988659	4,93283058011272	5,24176318953929	5,11230596616099	5,29401511222633	5,3337067120446	5,15236824354797	5,30373315240842
694	5,88422416083007	6,13322696725064	6,34014652877203	5,76148765146	6,03454135432143	5,73766845565608	5,75348731153002	5,93120188084419	6,20336668127348	6,65836227064795	5,59637050603228	5,89577553570073	8,01821591010973	5,63331281115258	7,01192700714884	5,63915730656087	5,53450049185388	7,29279580753456	5,77568662589858	6,62364326889576	6,06184438790111	5,66067720823962	7,46488971919224	6,4402064734394
696	11,4832904642614	12,5508258896224	10,489474409185	11,70184082549	11,2605478856914	10,7351069708937	11,6653410193548	10,538045784083	12,3186633618534	11,5662900137618	11,9597372169581	10,9123025397082	9,69261041562489	12,0601944331615	10,9104242039921	11,787136727127	11,6673318631382	10,7337705082384	12,0593946350408	11,4840046664565	10,67881567556	12,0074665171698	11,2304996891586	12,0800018460922
697	6,73303425556695	6,98496692617499	6,54729836498228	6,76022964122316	6,51559095518275	6,45990868865988	6,61144894396727	6,26661056905231	7,28023547542559	7,10190559822703	6,64802176123777	6,46828533953734	7,35434419355637	6,77399910167306	7,05730940528841	6,74622367998534	6,49871970678422	6,97542475502077	6,9602439014877	6,83049912298521	6,53946474873386	6,69838676387321	6,98022081393817	7,19454816699208
698	8,18252810360171	7,81495881146441	8,54290919112944	8,19842957094958	8,63078921128698	8,50026872470404	8,3776278770584	8,59620479018224	8,04136951490195	8,09105164124249	8,12770603429068	8,41037657385998	7,84802689533184	8,47281786777009	8,01227979281383	8,58158121356856	8,59388054451413	7,99264035732142	8,05249702143808	8,11961953958351	8,50873254768153	8,28050749646463	8,07432616141782	8,00012989760559
700	8,7492874172022	9,27697799378481	7,27567244477863	11,3899230163075	6,87336571800774	8,35072604982864	8,90297256396344	7,89193957499733	8,68845349065693	9,0204615955476	8,14733944646611	7,95802070091446	7,74013832025194	8,03403773231077	8,47607300731792	7,70619739121372	7,46853875786825	8,32267530486852	8,30557227602288	9,10995603281744	7,81790092011562	8,21623001186016	8,5909048302931	10,2199702899429
701	4,98500563919573	5,24331893625279	5,07525064428147	5,07350089058711	4,91575719627083	4,88204874351837	4,87833516180048	5,07525064428147	5,18626639243751	5,14831195636953	4,64962244113979	4,98500563919573	6,11419342211681	4,97464870229379	5,70295845324712	4,94564966361042	4,68867096026279	5,60306982300205	4,94820064008067	5,41704007614947	4,89481473875652	4,81495841023699	5,57048835949527	5,13387487123177
702	11,5693362267856	11,47132064819	11,6776634601633	11,6835660307891	11,5738926022598	11,4386438985305	11,3424040037594	11,4563892323487	11,7482330364508	11,6875158561238	11,5300109426536	11,4549947925005	11,9765212140097	11,4694766102133	11,6463118228273	11,5078841612379	11,560737142591	11,7639033947146	11,5678471259302	11,6225570687736	11,7643016191524	11,5207952376931	11,7415108186425	11,866745255507
704	5,710638237375	5,79428634949772	5,81401315920678	5,76148765146	5,87689944042638	5,85214341004624	5,71285161468486	5,73425392117476	5,9351490894133	5,74090814053674	5,69466522245317	5,77236346065294	6,32228118944617	5,60329170215818	5,86638710060364	5,55521762390015	5,68186266568761	6,0050051902556	5,65427431297492	6,22858515542308	5,81705485096468	5,67721720889857	6,18771892690494	5,55817254837915
709	7,13829921709638	7,38475246416249	6,61145208992491	7,49500748733489	6,63075187498383	6,70648339673046	6,80821830090385	6,71016970135883	7,30721686990157	7,23451707055195	6,69421164699243	6,91493231314715	7,15743355574223	7,19249139069513	7,28192840687458	6,82393120121751	6,6352322411653	7,3611168808132	6,98605402905479	7,4621179063031	6,75014506685076	6,80059105818826	7,29330446751955	7,08651523827857
711	11,9484720770444	7,75545454045346	13,2039895752826	7,22890810196035	12,7121927642478	13,2112089158587	12,5298907669329	13,1583061509493	7,26653776563633	6,92808999154949	11,9402652650454	12,8199304422122	7,4330391900805	12,486964743533	7,67443742767351	12,990406924347	13,2732648774425	7,40243250735048	11,9487769450524	6,78430017818639	13,3752729824565	12,5567873876646	7,48263772707253	8,4218928395006
712	6,91113898392092	7,08113785988754	6,91345560529985	7,01328146394964	7,08673470267183	7,02922370052915	6,89386624569317	7,07663828610078	7,09521327249649	6,93382763240007	6,99393510431527	7,08815518409462	7,09766087847472	6,92841649971757	6,98541236237195	7,04873738827571	7,07516033531047	6,98130902890844	7,02974461411161	7,04747586051909	7,03141316686147	7,00943563977304	6,94495194586519	6,82884330950673
713	6,57313554017274	6,66126232790702	5,96664290385594	5,79269154705277	5,69002492413745	6,15176919333818	5,73348146995692	5,96373110621317	6,16230341001966	7,28890106556894	5,87053582287828	6,34215325519682	6,75703999068849	5,9173839339621	7,08391915110566	6,10274016434737	5,64082408651984	6,7521457422423	5,72948596957056	6,83049912298521	6,19862933152017	6,00944480931433	6,74612278042387	6,61144894396727
714	5,6044207179059	5,62300988118847	5,57404872996291	5,47705182622648	5,44663675265657	5,49353873665806	5,48708197847227	5,50561844590704	5,69169680251315	5,68058363246999	5,53961720773734	5,68949529698122	5,95516327985015	5,51708470481022	5,60183580297013	5,60240559200751	5,68186266568761	5,39277852622262	5,81819988164894	5,36515000003837	5,63022168059884	5,56209588118946	5,86638710060364	5,4884079851402
717	7,01440570797382	6,73753570464615	7,51815448184153	6,90528048444444	7,47883943143404	7,00633949960286	7,06460286835494	7,25138303439664	7,25888271842149	7,22061042533853	7,08113785988754	7,13499982039778	7,67743098700738	6,78741941742036	7,88010181054401	7,13353689414027	7,08131290093006	7,64168307841213	7,11029602450132	7,42893518184445	7,25675571014316	6,96799511548425	7,66769251004666	7,49357143187563
719	12,9392693427201	8,78486907599791	14,2265470293176	6,72962203578209	13,8966188162855	13,9822729878785	13,5949444575404	14,2034277568801	7,46145307333608	7,3688446094874	13,334958465827	13,5710285342649	7,36111753125326	13,4331670878451	8,84759692783518	14,0679217164441	14,3170871082632	7,60651079323683	13,0477790368429	7,04045614279355	14,1249837814459	13,61063797723	8,0122178673777	8,91085499691577
723	5,22299646454355	5,24331893625279	6,17213364364513	4,93688179753261	6,08874314054741	5,86339137162995	5,38901388333047	6,14955103207748	5,07525064428147	4,88148859232687	5,93211026017323	5,9592754379596	6,5929396587256	5,48529571068379	6,32288601629783	5,79269154705277	6,00602009650702	5,97258649725948	4,99593696756786	5,44025346715087	5,83151860767694	5,50764454676624	5,28134990353296	6,09108374229147
724	6,472024546558	4,82031611995928	6,55919513557848	4,69270176636896	6,73231628708055	7,05710104357765	6,40719761366696	7,23497202182444	4,71379345397808	4,71706695492487	6,28669110627031	7,10624764265376	4,64720609102878	6,02938254730739	4,75284790021854	6,582673720032	7,17948146007518	4,36844087172313	6,43353662091898	4,51489884270531	7,44822303850053	6,9531449118989	4,86484569607377	4,89481473875652
725	9,23583683751254	9,28875697833574	9,65566402502645	9,42549282340508	9,40461938229909	9,42671751390759	9,36814086849654	9,57648473475082	9,27077963837238	9,20709247641948	9,31741644719336	9,49192657741758	9,62897577513452	9,39638057834081	8,88588683880033	9,45088825094354	9,59186514838395	9,11006038330664	9,33726617826699	9,04876896773516	9,5813955536385	9,50651121672115	9,21645969627087	9,24294608048292
726	10,0608616560162	10,5411978163051	10,1133018896783	9,98524570040706	10,3056351687183	10,1584057259705	10,3660763172354	10,134812634806	10,4666186258337	9,86546065931305	10,489989127497	10,1843857594345	9,83725379896829	10,581053327751	10,0551368018111	10,4678221920779	10,6452644797008	9,9321816470218	10,4167643484503	9,74203702265523	10,1149230390941	10,5011359482373	9,90325290337472	10,128638904392
729	7,17622183906941	7,17935213267058	6,31783908304427	7,36124708411887	6,3596804194332	6,46564502437077	6,88390570279995	6,79467814580316	7,49379450527299	7,32329648184472	6,74174910122873	6,88455548335353	6,40508737201766	7,11849337333718	6,99944365952175	6,84174469853517	6,67557904576287	6,92044605563209	6,94406061956686	7,28891286223203	6,70176100132284	6,73175963174251	7,21165857965451	7,24785801013711
731	6,59828271430002	6,05861757143702	6,52261679734702	6,76022964122316	6,52982396483721	6,40196596104063	6,34263670787269	6,47622378962074	6,59777991608119	6,74865757543231	6,4716536711383	6,34215325519682	7,3734282662519	6,4352031447099	6,74612278042387	6,27734883959705	6,32074391972178	6,94385790896308	6,37943622061671	7,32046593778088	6,19862933152017	6,41453522256676	6,81638887433814	6,43226468445474
732	9,34640581140654	9,19432574426236	11,0342049625817	8,70968312570389	10,5511321152866	10,4174420647497	10,0687718128921	10,4935258150831	9,61752174321655	9,78842165307536	9,82631945132108	9,97211543294665	10,4199394076391	9,53814569343421	10,4558905628177	10,1519760598577	10,4147503793343	10,5367250559493	9,90522248414312	9,03294092550332	10,6410183632905	9,94610471199364	10,2359369148729	10,7279428153073
738	7,62777664934445	7,29008305689357	7,84468899166724	7,50551382345888	7,70532573959501	7,59685767880198	7,40957036404361	7,82794214028573	7,73426120510338	7,13273020845975	7,51991100719671	7,54269056681469	7,78591260354034	7,49431339406254	7,47579081244621	7,64119986430484	7,82672316571798	7,33282026104513	7,89098946228556	7,5630846210533	8,06413020018051	7,86269200924009	7,34129929215144	7,50629572283702
740	10,6537912682537	10,6023247474057	10,9747371933771	9,88623576745579	10,5321957600879	10,8302210365169	10,4550312422098	10,9839283251881	10,2453389809747	10,3411116684802	10,4667926850909	10,763112641818	10,698697443893	10,5053577991446	10,4530110967125	10,7440908556592	10,8651588845131	10,3810683933901	10,3099374839176	10,2527726182524	10,9177818689646	10,6701801160993	10,4848170406789	10,1904787930612
741	6,59308456614679	6,49426994118742	6,51541077294494	6,71606229572388	6,50903662891872	6,45990868865988	6,31243165106628	6,56316118784279	6,57759419754204	6,73325485138651	6,36157698140968	6,56195451513939	6,53351954245371	6,26379244936556	7,01192700714884	6,38395815326124	6,55986385084989	6,8023270685951	6,30905032529127	7,00238028090631	6,76565298885415	6,28701170592823	6,90878154799964	6,51771435424854
742	7,27735514244101	6,79189814931169	6,84353332094921	6,74323205207599	6,87336571800774	7,01726019962386	6,69430384107048	6,93052334644961	6,81560240540225	7,41230592666927	6,59743143804225	7,2116786379395	7,00201190843475	6,64802176123777	7,2155570469976	6,77925901257235	6,71503244590873	7,17652567661204	6,92072791128272	7,6142444404637	6,78055915663405	6,79618592312183	7,42483924153757	6,81479650730072
745	6,31202616480125	6,30377583588353	6,14955103207748	6,36482524447964	6,33398018245671	6,42858280492102	6,19265994588899	6,26078436390079	6,20336668127348	6,22514394161195	6,08565536884669	6,14421239977805	6,43226468445474	6,31933273065516	6,23711071354667	6,20936088116268	6,2419115626881	6,30737221341313	6,20815777386592	6,22858515542308	6,44366044149832	6,22273780633612	6,06631362197014	6,24281274347629
747	5,46939629991161	5,39277852622262	5,60012563988659	5,51727423573495	5,51496160798272	5,6072795554799	5,42561505861164	5,48073071621975	5,48266221882413	5,55218270708422	5,48529571068379	5,4904831995986	5,64960500324567	5,32585346056298	5,53586550127343	5,51708470481022	5,85074408089609	5,60306982300205	5,51496160798272	5,48529571068379	5,60012563988659	5,58512455567371	5,67053510538043	5,74315920089089
751	7,81537896410636	7,324259059851	7,99196809475502	7,87333662964655	7,64814474110274	7,9742496946597	7,58553776441844	7,86873395717345	7,55957217049042	7,3277676456366	7,3829936460104	7,6705051861126	9,35152984415916	7,38357163633354	8,12879518401186	7,60040435249112	7,51835415259524	8,74126632950123	7,74777315343976	9,26055729205244	7,7447473876449	7,43690239787335	8,76223274092845	7,43853437090243
752	6,21472313868871	6,73753570464615	6,41453522256676	6,44789822546683	6,37346944480034	6,09988195257228	6,24167109985487	6,19819214927777	6,64624168253826	6,35825534785344	6,582673720032	6,54097555214264	6,92705285020371	6,24695804511122	6,62723868547902	6,38395815326124	6,54411749136237	6,60798669853352	6,6944325613815	6,44332367706924	6,34189483985508	6,30377583588353	6,32316714940105	6,30377583588353
753	5,88422416083007	5,35030081934548	5,72681103719666	6,21136861029231	5,44663675265657	5,50893425211328	5,36201680377734	5,98046558646736	5,64960500324567	5,58546805823181	5,59637050603228	5,64960500324567	5,28608061406558	5,54681480984671	5,55521762390015	5,35320541688245	5,50061693914578	5,86440809427537	5,54096320186792	6,20473933520407	5,45814031407067	5,42012569526309	5,79269154705277	5,22597258012457
754	7,42275242476758	7,46370486506808	8,13288581474329	7,02948154019776	8,41693515334577	8,0968611800514	7,80937751373211	8,33695931066681	8,01634283966358	7,33673191709897	7,76556309515119	7,86794943021047	8,33842581776851	7,75335115417132	8,1985826616824	7,98316626674259	8,39303963653512	8,15339602308704	7,85831064562972	7,19543219771372	8,42660486619687	7,99757434131394	7,66769251004666	8,37759209562736
756	13,5049021706677	12,9378861507584	14,0173761453152	13,0913903324931	14,0855116967888	13,9192849162482	13,8381362952535	14,0781114033658	13,2284168610422	13,1007625582862	13,6880728161053	13,7317252874294	13,9230472079618	13,6290136672248	13,5080561427724	14,0742692150068	14,0012391191959	13,4297258562147	13,5464394671838	13,0652761670407	14,0276986009397	13,7282851523163	13,4166151015329	13,417820312661
758	5,6295574496043	5,70455890182576	5,78638286277374	5,74369832821204	5,79269154705277	5,83214806152653	5,81342005552055	5,84603439592503	5,60668141827252	5,4170639566308	5,68306194533273	5,73663770741137	5,56209588118946	5,57404872996291	5,48529571068379	5,83897191351482	5,86638710060364	5,5233070815214	5,83870022406129	5,62798709011589	5,93864652736924	5,58512455567371	5,28134990353296	5,55817254837915
760	9,3230931899088	9,02330024191528	9,34870900729319	8,95538956429195	9,36969552966887	9,51668495741745	9,24102244679754	9,49498841438009	8,63338861060254	8,66342390038645	8,89618137965376	9,27204816548237	8,12929761293159	9,21660057539926	8,60588598567552	9,43770616374191	9,50636662585623	8,37785927600524	9,14044592652727	8,77952975187147	9,72603375381234	9,24252527854645	8,68510800594206	8,73592867083503
763	11,9119753752005	11,8367664919798	10,7104536129142	11,9299012638782	11,0045648438312	11,2324163879097	11,4026052725341	11,1791535044943	11,8677875822315	11,8716777982814	11,4506615107263	11,4732011187356	10,4836061294959	11,6257392122661	11,690711191564	11,2480280093973	11,0869116688855	11,7391910082601	11,8270236849001	12,409727171564	11,1341917106364	11,5242990899859	11,8493533379051	11,4491645680474
764	6,91113898392092	6,92972830284278	6,71274630450737	7,90235080615359	5,76829472543394	6,66358150583897	6,38120443744135	6,87160414656465	6,82592038337322	7,41930399043005	6,56925534413998	7,19864094196293	6,5929396587256	6,41757361140836	7,76092242374722	6,10274016434737	6,54411749136237	8,06213483181174	6,66126680579891	8,02961815698687	6,32228118944617	6,76520424564098	7,28870621076216	7,02811733706289
765	5,88422416083007	6,71643924518543	5,23633005050991	6,61401537290118	5,81429807900023	5,36515000003837	6,30377583588353	5,18913028722941	6,67801017110493	5,68058363246999	6,51444541491296	5,394690763385	5,24176318953929	6,51523630935544	5,60183580297013	5,92868555251463	6,05055586271841	5,46183926979228	6,58172406393948	6,22858515542308	5,15760360686488	6,40791701560062	5,36352167584141	6,32197856619344
767	10,4631654472252	10,1771397232725	11,7622086006934	9,57109311817657	10,7001757537385	11,0642217542617	10,5467023290197	11,242673806429	10,1169898218922	10,6120337869631	10,5561118378015	10,8818174102501	10,636923044583	10,6062347023734	10,5317277651666	10,860954505146	11,4833387681359	10,53591297554	10,1816570227814	10,2541826187771	12,0137283909799	10,6252413345162	10,5553162684141	10,7512766247477
769	6,77958989786417	6,78430017818639	6,9562210048932	6,78700942556798	7,21525448204652	6,95323994960512	7,07956216994384	6,93940548987579	7,12083524090049	6,79015163909329	6,92836736515315	6,9055285554661	6,81716814767185	6,92841649971757	6,90216948102469	7,11859543165828	7,24938203794895	6,90455948180956	6,98605402905479	6,8191071926902	6,95736992288426	7,0167929043696	6,84777103238994	6,72308370360372
771	9,85974047831986	9,97122598866331	9,71419572252381	11,2020416638022	9,32128275191543	9,56958639453996	9,90344082614218	9,5673454810773	9,85463403147262	10,1434118016822	9,64618248267825	9,74342639085146	10,1284953129405	9,49434964026658	9,78358067130126	9,605965202739	9,44568828466099	9,8371869700756	9,82211268124764	9,95338006221768	9,76200914757869	9,73153005776605	9,89427796009093	10,3975441142323
772	11,8129652500155	11,9302538087719	10,9579474022819	14,1466705579515	11,0321821395417	11,5911663731877	11,9190835673198	11,7926789386374	11,7182277816264	11,7489620548633	11,3830568075797	11,5683460496828	11,5293040381682	10,9860538259089	11,8779175666357	10,7198663368086	11,1221259753781	11,9399722026754	11,3689699825212	12,3472902771065	10,8311559426445	11,3677967267811	11,6298374526808	12,9017298222556
775	5,76607802573829	5,93402718610466	5,95110877464298	5,99450841697882	5,95516327985015	5,94173955602026	5,64960500324567	5,94649980502611	5,64960500324567	5,66889806427645	5,77568662589858	5,68949529698122	6,32228118944617	5,68792266827984	5,76929858741408	5,68685728947744	5,35891601240598	5,81705485096468	5,70914939071027	6,01410168713963	6,00200205338829	5,60012563988659	5,9640221839199	5,8995765846956
776	7,49051554791593	7,76556309515119	7,53554230027121	7,67216482127389	7,46366533910729	7,6466215500368	7,66681374350167	7,63596941451034	7,12083524090049	7,44705080430234	7,44412863909363	7,74048396939209	7,55496133929146	7,37557091604488	7,377869911502	7,90437125035308	7,61755970802289	7,54826200896966	7,62710894642664	7,43482650376203	7,38424752032844	7,92927622091334	7,66023157292331	7,57468691693952
778	10,4297242684287	10,3049757679132	10,7185516342369	9,91074599472562	10,6590931866406	10,673419317396	10,6551857526771	10,7483700522155	10,1300211909522	9,82088210794572	10,5311781890806	10,5890413372869	10,0331439982264	10,5090416557307	9,74382707432947	10,9446301990555	11,0311128893339	9,79485582489199	10,5812461837506	9,62754768611661	10,6896545653343	10,8649292878182	9,95831732272286	10,005318708638
780	10,2818997328153	11,0017545338537	8,83709950709794	10,5084797756895	10,0214756070604	9,01564162748883	10,5710929050631	8,79258843469587	11,3642014789176	10,3633912271133	10,6320081610937	9,80674260452361	8,18707144073118	10,8509131729645	9,64989681316912	10,2760810696022	10,1185354786581	9,36043553904925	10,9604522792461	9,96799376037572	9,25484668317805	10,5899084826054	10,1645208513055	10,229464585953
783	5,94538787677811	5,41627704784997	5,43226607392228	5,39683560578046	5,30447989857497	5,33659533735526	5,62554940099432	5,44094841469865	5,43766950325566	5,80024232262188	5,88878571021878	5,52197082313314	5,60306982300205	5,99679304250972	5,19381316215817	5,76680912452764	5,6558121156424	5,07308023076465	6,05606882832738	5,18969865369514	5,60012563988659	5,60012563988659	5,63551135970481	5,4884079851402
784	7,35258377578837	7,167966103607	8,24451368203215	6,60524334050878	8,3870081047064	7,82819411951667	8,17933894204359	7,71003188926093	6,78222628959403	6,47848957267099	7,95513477440016	7,71081924786692	6,97706786347034	8,07286447319205	6,92681332890191	8,55981293127281	8,45851178707917	6,06306965544083	8,00419841469793	6,72894310458165	8,40527350954569	8,21919634505081	6,60144465167371	7,19454816699208
785	5,52748075811706	5,52574107710878	5,52995331461945	5,67721720889857	5,42155832001416	5,45663458223268	5,46310483850243	5,57906270617981	5,20465125376979	5,32503559361511	5,51496160798272	5,57638099707771	5,15056032095636	5,54681480984671	5,44919979603444	5,60240559200751	5,64082408651984	5,15815114854989	5,54096320186792	5,33659533735526	5,52995331461945	5,47955547402112	5,30151991993456	5,4884079851402
788	5,46939629991161	5,36932217821647	5,73663770741137	5,29329519591667	5,52684464325651	5,62300988118847	5,52258110546499	5,56856519523596	5,48266221882413	5,4170639566308	5,33659533735526	5,73663770741137	5,97258649725948	5,57404872996291	5,68502729765382	5,52802476448479	5,68186266568761	5,41776703240432	5,40719429664126	5,52995331461945	5,81705485096468	5,52197082313314	5,55521762390015	5,50764454676624
789	13,7198179468812	13,6355387104442	12,8549621921564	15,1749323820611	12,646414417603	13,1736834965746	13,6256298591435	12,9330558450878	13,4502732566716	13,8484410607451	13,0982802829653	13,4178530289711	12,3175664625358	13,167433112695	13,5578823640705	12,683427340035	12,7677504294188	13,5579271957614	13,176812191738	14,2851667296945	12,8495392964771	13,2551164058768	13,7300071537971	14,438473999813
791	6,23071997389749	6,57035066626022	6,20828668759477	7,25475436624422	6,07880466450625	6,3596804194332	5,94551541358713	5,93120188084419	7,29361620340703	6,67688008754423	6,19140521290493	6,39118074705943	5,42561505861164	6,19698146570261	7,20410744475048	5,71336321175896	5,93837935986179	7,30428946909031	6,52227993435081	7,91697121434502	5,81705485096468	6,04740628288268	7,6308399733016	6,07880466450625
792	7,75518043161342	6,60860349875916	8,22881298120179	6,2776150253945	9,02830838701079	8,19326180683148	8,63716560889046	8,34486693003455	6,61855439416615	6,51436381112217	8,14202361187455	8,1290341298105	6,32228118944617	8,3483875708124	6,61958157224817	8,84806177423613	9,09958887010714	6,38953942488955	8,18585995179861	6,72894310458165	7,96459842984242	8,63663230912333	6,6626220482099	6,57441170309935
794	11,3581727283898	11,5593002065731	10,4506394297549	11,2640905303868	10,6922525999988	11,0031530539038	11,2316712315473	10,4039520076395	11,8648561024441	11,6660634210142	11,3381578083503	11,2841018948721	8,86328723330801	11,461686208398	11,1253773532629	10,9550886439842	10,8378728174881	11,2412241026471	11,4596766379806	11,7963699968513	10,4678221920779	11,2115413208141	11,7834475434473	10,8245642816571
795	15,2215140035209	14,7606633655654	15,5451896481991	14,6145448638084	15,6235440610981	15,5384169020316	15,629779052211	15,6297536054316	14,9916951184634	14,8302751138553	15,4619777140992	15,4944049399337	15,2797648466722	15,4621191144125	14,8788582872056	15,7679728372918	15,6442210209324	14,8602715300477	15,3500481754144	14,4984491701766	15,5221139464078	15,5582972351743	14,8926347592459	14,9729250099592
796	7,70014401466131	8,19982104159302	7,52388984134711	8,89113477668643	7,66349222593736	7,47594595827223	7,63635217729277	7,49182787602288	8,32487649749775	7,47813621135025	7,74184438538266	7,53782770598009	8,12929761293159	7,76734850513662	7,74800582126372	7,51184069478354	7,71107353274733	7,78338754272916	7,80106541993189	8,14279220521242	7,55404284533681	7,65853498775631	7,7225899062056	7,93804455968103
798	6,40412181062211	5,33086414991091	6,63537737081754	5,35811981144983	6,54865372503657	6,61831414137517	6,55840257532921	6,93940548987579	5,20465125376979	5,32503559361511	6,37538288634193	6,83658986152549	5,58240344923239	6,33652518339744	5,6194255143283	6,71372406701412	6,8060439316966	5,46183926979228	5,86039603240139	5,50983075152599	6,65836227064795	6,62313216947225	5,39494445204904	5,34284137670215
799	4,61528029172099	4,900517105724	5,4682342167458	4,93688179753261	5,21084014900628	4,92873306060529	4,99156058934516	4,99156058934516	4,63304485138502	4,71706695492487	5,15815114854989	4,98500563919573	4,89275911956365	4,92270507371792	4,90663771585618	5,07350089058711	5,50061693914578	4,68443047192085	5,09821022698578	4,97747068263412	5,20233353659187	5,52197082313314	4,91161652282109	4,87833516180048
800	5,15056032095636	5,19920323072349	5,41776703240432	5,11383399983383	5,10931535069923	5,08840028415471	5,15056032095636	5,03466402070431	5,20465125376979	5,1102620205534	5,10182001984374	5,29435093858806	5,47170387137285	5,11478855317564	5,43226607392228	4,94564966361042	5,11132598272453	5,3431939116555	5,09821022698578	5,60306982300205	5,20233353659187	5,23633005050991	5,36352167584141	4,99810320414262
801	5,38546103464716	4,98984973951324	5,83151860767694	4,93688179753261	5,9351490894133	5,96709956675205	5,86638710060364	5,98046558646736	5,07525064428147	5,33659533735526	5,6229244920025	5,72508654670326	5,15056032095636	5,63331281115258	5,03190059581939	6,07585579592091	6,32074391972178	5,3431939116555	5,70914939071027	5,2409105185993	5,68058363246999	5,90922004643534	5,3265565363365	5,13387487123177
802	5,15056032095636	5,05708675567715	5,14976412000021	5,11383399983383	5,04462118759678	5,14297044482874	4,94564966361042	5,18913028722941	4,94820064008067	4,93741654660847	5,15815114854989	5,1050688862179	5,15056032095636	5,24870593719641	4,98984973951324	5,29261595373629	5,28960610389512	4,98500563919573	5,11675903735075	5,28960610389512	5,06008881004878	5,21784938228078	4,99156058934516	5,13387487123177
803	11,5541182475742	11,171927330116	11,9470490463299	11,2286289010295	12,1476062129907	11,8755959694912	11,7901831350231	12,0105803000708	11,4352344366896	11,2106565774614	11,6646084999511	11,6419265313601	11,635943462839	11,669869158562	11,4488367582046	11,8522595933995	12,0578214587373	11,4599176687252	11,5253321637993	11,1871673917647	11,898674710158	11,7456364896217	11,3358989365372	11,2560336188295
805	12,4931115386397	12,1248031193031	13,180056624668	12,513481492866	13,1644078793226	12,9550966304013	12,9317308268909	13,1498390759123	12,5112160986985	12,2322840222095	12,8058541614796	12,9230715110924	13,1358764330899	12,6307431069598	12,7830466306961	13,1420249769754	13,0289218649443	12,7542265584597	12,7257769619096	12,5227041097893	12,9746853337391	12,7085062170782	12,7361610803378	12,5996404507579
808	5,94538787677811	5,76404742284073	7,3825804553646	5,23382261276257	7,20302707474854	6,49251586601708	6,51436381112217	7,29796042046087	5,69169680251315	5,22857732007803	6,95709307049322	6,62114650637463	8,36759950288225	6,2058288932812	7,95222954124919	6,72491593557185	7,10180228971315	7,10638602214999	5,99744045158442	6,11204462094915	6,83074149374397	6,50554291478886	6,29688038161968	7,2174781727371
809	11,3522284158474	11,7746128283614	10,9306100239947	12,1067865253467	11,4275995178751	11,0066643810982	11,3667473824917	10,9588904375972	12,1815045575305	11,2486084297559	11,6042441810649	11,1371365468938	11,1750971559949	11,5853753106555	11,0380875655194	11,347229685802	11,4364302042633	10,9921763876617	11,920817714434	11,4086523633674	11,1966095278803	11,555850216772	11,1844349531904	11,5146195294718
810	5,90659167356608	5,75039783064543	7,14373178973437	5,44025346715087	6,00589561718924	6,3596804194332	5,62554940099432	6,38030235287271	5,85074408089609	6,09988195257228	5,87053582287828	6,30679347664513	6,5929396587256	5,85029379943956	6,24940620952579	5,73502419449128	6,6548384928198	6,2561679820789	5,57107482554576	5,94805291444358	7,08748504369027	5,97130120504145	6,12031787075329	6,03177546536367
812	6,51678306683996	5,48778505424578	6,83434409962879	5,62661020231213	6,97110158744688	7,08620776866244	7,03116903215126	7,2264596528883	5,29532968330686	5,51708470481022	6,52828151559302	6,89475986424473	5,73240796825695	6,67961163285951	5,58417286254763	7,07333655884474	7,45359968074825	5,25178299719662	6,85908355123266	5,38977965538525	7,0722558591644	6,83941538642745	5,47038851433191	5,38401372866672
814	11,1672399382425	11,2991002142615	11,3001979728941	11,0153587310637	11,3491930605027	10,9998383212083	11,3283766039723	11,0363368646371	11,3303258626029	11,1352174100315	11,1660589360618	11,0967829359409	11,4386438985305	11,2878518975271	11,1194901910969	11,2973327376419	11,2519658649735	11,1408992088449	11,4482540307702	10,9845629879567	11,3419779434732	11,45719700412	11,159996484126	11,0790866702027
816	11,2135295748985	9,7569790880288	12,197626990078	8,7120940803522	12,2658835616634	12,0334686018566	12,021858094493	12,3149010949735	9,67887693369271	9,55600209214411	11,6609170376703	11,9086675797212	10,1423905078013	11,5789809299361	10,4596572575354	12,3726668661273	12,4450869108397	10,5402318017399	11,3000816629031	8,91697952385756	12,0317704414401	12,1514699864432	10,0827375012669	10,9463543993182
817	8,2097618863679	8,85177756714619	7,33888092600542	8,86481358377543	7,59006575699339	7,73773777386125	8,08445178281306	7,38198314931922	8,77265233860451	8,67714532150449	7,82964387254123	7,47025119844686	8,44173713360711	7,75791863743759	8,1985826616824	7,6334038335831	7,19224956374017	8,42269320909003	8,12803845438911	8,00657312880769	8,00469534194688	7,68825944933638	8,52476159009069	8,63303018573311
818	11,6544961254601	11,5196642288231	11,9244599695612	12,0759591192708	12,266827643354	11,904175691648	11,9952997947815	12,0337927777591	11,6818568141904	11,5258757328008	11,7277302349804	11,6602616787927	11,9779759963529	11,876793491993	11,6737189972712	12,0839509087283	11,9747262479337	11,8216022212357	11,877331178223	11,6002856308308	11,9054467865003	11,8471669066521	11,651993820243	12,1391223733921
821	13,2606321818049	13,3429631628689	13,478352640352	12,6784291205379	13,4109937439372	13,1057132103429	13,0485350584663	13,1710383423984	13,4017746191084	13,6275327083474	13,2105540456553	13,2055130219452	14,0207887780721	13,0986280916207	13,9266335644123	13,2018397453207	13,0950529056822	13,7180568327884	13,0578925231273	13,4652194551604	13,4732129701236	13,1303948026315	13,5892476474452	13,5456342435449
825	8,19015562996746	8,06510748076245	8,04754265377336	7,80939982684397	7,77752697538154	7,84095482214356	7,68889085011748	7,79198683789019	8,20971994751163	8,5318115970022	7,81106109600047	8,07677138297195	9,18965634147246	7,58406529829988	8,7631817350283	7,60040435249112	7,58825974326785	8,81981995560972	7,74777315343976	8,50733164277289	8,17213456757366	7,78212728190613	8,68289418452562	8,46802567069663
826	8,24650760163848	8,22601351669105	8,39928324449081	8,30188725795855	8,911101025001	8,10705918804539	8,61227011509287	8,34486693003455	8,80081439458652	8,30649582450863	8,44716195171658	8,20648458031884	8,21442048921498	8,50832132714553	8,51901642110601	8,55234562601092	8,54171426853834	8,32582068522344	8,74678243697214	8,46525010791232	8,24173008054568	8,46255159053946	8,38941266087522	8,66297432302836
828	5,18651739533524	5,33086414991091	5,30373315240842	5,35811981144983	4,9756198340756	5,30447989857497	4,94564966361042	5,65623256413515	5,15993228611594	5,38001889442534	5,0028703019713	5,14634172054941	5,47170387137285	4,97464870229379	5,28608061406558	5,03022423423423	5,13551524174672	5,5233070815214	4,89275911956365	6,04583227822173	5,29401511222633	4,90163617183795	5,28134990353296	5,38401372866672
829	6,57313554017274	6,59861479341945	6,45800312628193	6,71606229572388	6,42882531069666	6,3596804194332	6,35776059367476	6,43226354285493	7,23728009403023	6,74865757543231	6,63624728861441	6,30679347664513	7,32811295031706	6,54416778323705	6,91881658425202	6,25871404297053	6,37634827365651	7,10638602214999	6,68030506533434	7,28891286223203	6,67203364559832	6,33398018245671	6,93272418442697	6,73148325289532
831	7,35603883165857	7,09257706099946	7,7046411473132	7,00011111146376	6,85815223176553	7,47594595827223	6,92011485758561	7,7663113010656	6,74506262365582	7,11297855875152	7,15824129080955	7,57765590906732	7,05511861947333	6,82492070357925	7,09025939520164	7,38317481031963	7,59199927181716	7,00160491029482	7,02041568659154	7,30164646707962	7,76220940004046	7,14019553462102	7,13511598536124	7,13415651526632
833	5,81705485096468	5,62300988118847	5,38325758922046	5,92195618484924	5,47244145477841	5,52028833301322	5,48708197847227	5,69002492413745	5,8333097692239	5,7107819784878	5,53961720773734	5,55137496791277	5,62798709011589	5,52995331461945	5,73761618589851	5,29261595373629	5,55389957038312	5,93932353805707	5,42496518965119	6,11204462094915	5,52995331461945	5,1176366046644	5,53519543940165	5,30373315240842
834	6,85907909566638	6,35890205486675	6,94661504655852	7,01328146394964	6,76419256278099	6,81957899494498	6,7258276577754	7,0662267549498	6,51267165548152	6,94754161573917	6,74174910122873	7,10190559822703	6,89289133238674	6,73691104782521	6,61958157224817	6,91983200193576	6,90683104001802	6,73407370391611	6,37346944480034	7,33025967987074	6,99265784220853	6,70257472018667	6,92808999154949	6,9221918303411
835	5,73067880225115	5,60306982300205	5,63616833119891	5,65690445750613	5,79269154705277	5,79428634949772	5,73348146995692	6,02077135692663	5,79878905080988	5,76991681644282	5,69466522245317	5,9592754379596	5,95516327985015	5,77384768855016	5,88031523080719	5,86199945278196	5,83653021591182	5,60306982300205	5,72948596957056	5,98046558646735	5,9640221839199	5,71236469613628	5,93139219686794	5,68429654194839
838	8,00488192446209	8,57182753575697	8,12151721132144	8,62967560354327	8,58263869455741	8,03550931171573	8,79382844358981	8,29259722195169	8,70240086228144	7,61971558018911	8,53811139878974	8,29504416132888	7,21293590450198	8,75844566984989	7,70590114332285	8,97094423058616	8,76163076359938	7,66729661185479	8,68974829417505	7,92552418975722	8,07436015573316	8,85072474917462	7,48736525641344	8,2949419918611
841	6,38073751794257	6,2813190231767	6,26234400673575	6,65836227064795	6,20828668759477	6,2927141916601	6,05452462550108	6,12465119449038	6,66871411724391	6,42495128243317	6,24695804511122	6,33398018245671	6,65836227064795	6,18620189771318	6,68799645700001	6,4316519000787	6,53582738563886	6,65849612853205	6,45139654102595	6,74877400618546	6,45290633765572	6,30377583588353	6,57035066626022	6,59777991608119
842	6,2062465310586	6,10800505742613	6,03030846245193	6,09847574936858	6,15755087706015	6,2062465310586	6,03878618413842	6,26078436390079	6,03343344110566	6,17606662908734	5,82722426290753	6,1544403118546	6,5929396587256	6,16651440226181	6,44684953166523	6,18477819006636	6,2419115626881	6,50458921122771	5,82722426290753	6,22858515542308	6,51123756827268	5,73502419449128	6,25973216540373	6,14479755040497
843	7,00990337690323	9,10371799761431	6,59777991608119	9,14733392981208	6,8897065907543	7,6466215500368	7,60606704173861	6,57677240352393	7,43444018267122	7,56729629775025	7,00368623571808	6,51066206311812	8,49069787686391	6,83097493983686	7,74408978695525	6,81301842148596	6,43873503484389	7,72735409094017	6,84548958425992	7,24739843692129	7,12170867051422	6,92198227876645	7,40738529434653	8,53935201764946
847	9,50103215036615	10,1961087559751	8,86290982525446	11,8042708106757	9,27446018850498	9,289728241824	9,91533730688215	8,71130592455027	10,0741726066823	9,49952289755383	9,93831111019087	9,23415006478529	9,04687749744962	9,82777772064577	9,23624432207712	9,49854983908985	9,31265768700947	9,11614639713565	9,96827546414305	9,25658344457215	8,7554170082165	9,74455061788969	9,67318241301891	10,4879552267456
848	5,35783299049941	5,56319833575894	5,14976412000021	5,62661020231213	5,29329519591667	4,92873306060529	5,18043945186628	5,20309930864665	5,64960500324567	5,51708470481022	5,20109856609243	5,394690763385	5,60306982300205	5,35811981144983	5,55521762390015	5,36726912647026	5,19433147289938	5,5233070815214	5,47038851433191	5,71399266560855	5,20233353659187	5,42012569526309	5,53519543940165	5,47038851433191
850	6,94777874540908	6,69813150959001	6,96603463328769	7,49205510909475	6,69736903981001	6,92044605563209	6,83735795968455	7,16859203065384	7,12083524090049	6,92247172721134	6,89456718147499	7,13499982039778	6,69813150959001	6,79984482610892	7,27124759654815	6,85286587876597	7,06820267003738	7,10638602214999	6,84548958425992	8,0763439868439	6,99265784220853	6,77671433552289	7,34129929215144	7,04373366583831
852	9,0034338487546	8,95483544569451	8,90326335274094	9,6133586851756	8,8777723756	8,94688696968737	8,88146038046493	8,85448482373926	8,88102789377973	9,04743634531818	8,97144116529548	8,95826310112075	8,97311716597014	8,94794834790259	8,81094463923817	8,91794363881424	8,94868375922267	8,93484229879588	8,97910723287107	9,18912053204049	8,86543263302719	9,0149228715527	8,98714194417597	9,20855401589779
854	6,19220593766799	6,29190551059175	6,38977118038599	6,66740117152074	6,57005527356079	6,22858515542308	6,28881085710578	6,51999335800426	6,58729036603312	6,20595826329732	6,40484038801015	6,19130469741038	6,43226468445474	6,53582738563886	6,31234675473271	6,6430291944272	6,60644714007577	6,33070454517892	6,45139654102595	6,48794290645831	6,38541560705199	6,34706416792592	6,02706277212732	6,4247815986365
856	6,87106571889774	7,38475246416249	6,44285100706589	8,61774807274827	6,51559095518275	6,4792342344523	6,75552744053566	6,33830811782805	7,12083524090049	6,98739744895224	6,8748881468557	6,68632187118939	6,40508737201766	6,76090563570461	6,76599672229767	6,72491593557185	6,54411749136237	6,58926728196067	6,93158736680433	7,37372408822006	6,25613629694604	6,87978736027638	7,04281338156575	7,70025766049958
858	5,35783299049941	5,24331893625279	5,43226607392228	5,29329519591667	5,47244145477841	5,36515000003837	5,49918562644616	5,33659533735526	5,85074408089609	5,48529571068379	5,30447989857497	5,3639027485104	5,1754461827851	5,38977965538525	5,36726912647026	5,62798709011589	5,48529571068379	5,11383399983383	5,54096320186792	5,28960610389512	5,58205371899261	5,39277852622262	5,43426602077775	5,26557769496094
859	7,27735514244101	7,38920548029229	7,4891644649436	7,32255834174884	7,10180228971315	7,02922370052915	7,08633274242538	7,15842660503596	7,66527334226928	7,51118236489157	7,22579456107933	7,17412684867828	8,67446418102297	7,25888271842149	8,15931109609929	7,17541077001595	7,06820267003738	8,00977854887761	7,20945124827678	7,54425552319457	7,31291614074267	7,1845502781303	7,79811168064564	7,62491951438269
861	5,55650010648776	5,65623256413515	5,29329519591667	5,27527038403363	5,39200287296565	5,45663458223268	5,38901388333047	5,38901388333047	5,60668141827252	5,68058363246999	5,45993965321519	5,57638099707771	5,71260815541057	5,38977965538525	5,86638710060364	5,36726912647026	5,44919979603444	5,6783499101205	5,33086414991091	5,8728491836253	5,63022168059884	5,39277852622262	5,97917964036115	5,62572862639507
865	6,31202616480125	7,04008586272555	6,68664502822234	6,92247172721134	6,49273837744909	6,3596804194332	6,34263670787269	6,32172466962078	6,94736575061679	6,54767591682226	6,83072471018537	6,42902888355182	7,23359600130583	6,52862099121242	6,75964075830247	6,60574550709273	6,66126680579891	7,04486499908192	6,85058488824058	6,96480138759177	6,13760337180107	6,73175963174251	6,90878154799964	6,80007922958242
866	7,60250682169551	7,19294624002384	8,09502797079913	7,28070691401026	7,95862540426282	8,09055882681766	7,97310967267775	8,36197558331907	7,39735012015374	7,18220395107154	7,82964387254123	8,02102675476318	7,05511861947333	7,7341115309728	6,99944365952175	8,58406516655312	8,38797650777997	7,27656858796205	7,86306791611127	6,89169183412554	8,09726417819627	7,9812614994614	7,07750953325958	7,38619252258354
867	7,84275785970146	7,87313918736899	8,11400685908588	8,02305356775077	8,0130872844697	7,91687894640229	8,15309586635998	8,23276339934371	7,88476012069968	7,84605081150902	7,93857648695722	7,80725969761422	7,54373815339163	8,02365482069398	7,69558704734494	8,18517422229684	8,15203652723078	7,8037758176336	8,11405915121204	7,68322619886062	7,87330996466743	8,06213483181174	7,84093209265999	7,93204194438061
868	5,33659533735526	5,85465519834526	5,41776703240432	5,62661020231213	5,72634323488736	5,39165971789122	5,64960500324567	5,76404742284073	6,01811513419138	5,55218270708422	5,67183870007345	5,6044207179059	5,35811981144983	5,81342005552055	5,58417286254763	5,55521762390015	6,12031787075329	5,27605617683577	5,60012563988659	5,33659533735526	5,45814031407067	5,67721720889857	5,50561844590704	5,55817254837915
869	13,4610788573971	13,0297425335291	14,0138378455316	12,9852544724342	14,134137456966	13,9459752067764	13,9179905034598	13,9868893505882	13,4267112800168	12,977686039406	13,7997694388243	13,7402947714985	13,9047495819398	13,7301879402217	13,6882882474879	14,0949058156784	14,0468099927682	13,5829250115578	13,6898472482018	12,962168738609	13,9014727225008	13,9473175615968	13,4514710755649	13,2397328614046
871	5,44168599810421	5,18216450922874	4,96138174730482	5,00658307328276	4,99156058934516	4,92873306060529	5,03466402070431	5,09733803722216	5,25254981704433	5,74090814053674	5,1176366046644	5,18651739533524	5,42561505861164	4,97464870229379	5,19381316215817	5,17214127796793	4,89165611075694	5,64018116816277	4,83388309162527	5,26333080229002	5,06008881004878	4,87555094397159	5,23778749603552	5,41852317185058
872	8,94445386567168	8,27867723640392	9,22910602740439	8,03305623186517	9,51755101006285	9,21839326908187	9,31035886051972	9,4798344308042	8,56200756881051	8,19264107463929	9,08670038869791	9,12219021085628	8,86524936328762	9,21249103382152	8,48313433531962	9,59973146547862	9,68804031663506	8,66447550745223	8,93052228292244	8,25698906052623	9,22372262450332	9,34599503134826	8,54768482684764	8,34855875027137
873	7,60801495820635	6,39691120211276	8,12720216748867	5,65690445750613	7,60751793687353	8,0719830801092	7,48175160561437	8,26695280880702	6,3378717552456	6,21498255908331	7,71270040080214	8,00977478291028	7,40508437747627	7,55787288091926	7,09529658187814	8,09921675173989	8,19981796354331	7,48349398394918	7,30709206670981	6,31406164777971	8,33630549640364	7,87001688445497	6,80386472708161	6,9515206848353
876	9,50801946466994	9,72959312228717	9,69709137754718	9,36611123377071	9,61224176389603	9,61066387021268	9,68900452726017	9,54743606456426	9,76794314469868	9,41231529663431	9,66792273814218	9,64173691800907	9,34093319894736	9,71430501988068	9,39939048109548	9,78251751938097	9,81447122255223	9,28978953371056	9,85756357959786	9,32043349647553	9,7734944986881	9,84143449207895	9,52646180390505	9,47870614135438
880	13,7508040857487	13,3749206755234	14,1184505216916	13,3510614305573	14,2183044067166	13,9995999955122	14,0141354918899	14,1837711901039	13,5249633851966	13,4745927870289	13,86902325373	13,9192849162482	14,1171652163592	14,0026000345879	13,7197763887946	14,2541022255355	14,2586902112362	13,7446938559152	13,8286515517938	13,3916499265996	14,2140426563163	14,0505579919019	13,6770984604139	13,7021716679484
881	6,0612460778726	5,60306982300205	5,69528815334759	5,35811981144983	5,6783499101205	5,79428634949772	5,47769970081491	5,76404742284073	5,76471165383528	6,24249884044773	5,55584055479457	5,9173839339621	5,91585908276898	5,57404872996291	6,02908128145627	5,3265565363365	5,4682342167458	6,27527562522974	5,55890580496044	6,62364326889576	5,72681103719666	5,53116237173667	5,9541235453324	5,68429654194839
883	6,28701170592823	5,24331893625279	6,76433034200703	5,59279425416752	6,86245104202672	6,78430017818639	6,75552744053566	7,18220395107154	5,29532968330686	5,35900549645375	6,48629798480804	6,87808216781257	5,42561505861164	6,42834597184081	5,50238715983112	7,1301267384549	7,17948146007518	5,25178299719662	6,20815777386592	5,44025346715087	6,60834177480405	6,83555447586287	5,36352167584141	5,4884079851402
885	5,67721720889857	5,67287351418377	5,82274398522794	5,76148765146	5,81429807900023	5,69528815334759	5,66892870805494	5,59279425416752	5,60668141827252	5,72634323488736	5,52574107710878	5,76148765146	5,42561505861164	5,60329170215818	5,65130153069843	5,67721720889857	5,76148765146	5,29697669848131	5,73988996178809	5,71399266560855	5,56449411968632	5,84603439592503	5,85074408089609	5,41852317185058
886	6,65020289851872	6,03125947684468	7,04846314790726	5,69528815334758	6,67772992680541	6,93776315788252	6,69430384107048	6,89182021623519	6,32583885018159	5,88031523080719	6,80821830090385	6,85058488824058	6,43226468445474	6,73691104782521	6,28926408312787	7,07956216994384	7,1856048777867	6,2561679820789	6,68030506533434	6,17443791236634	7,09338603612918	7,0167929043696	6,23834423860028	6,15523420619288
888	9,9153994866476	9,95194186143927	9,14936040684286	12,5010722166703	9,22582672267012	9,7150681510582	10,1552626261815	9,97621112749238	9,93026465120461	9,97019496500731	9,69069778835161	9,82820573981034	9,18499144014418	9,15967874884426	10,0115704656968	8,68970154533171	9,22234411580826	10,1446435888442	9,51456471359908	10,7406800335848	9,07755303225217	9,4686322041046	9,85674875815539	11,0898658819273
889	6,14996135649233	6,22720102444265	5,92820361280854	6,09847574936858	5,97441495990325	6,15176919333818	6,1661308027772	5,91887811940492	6,06457619484709	6,17606662908734	6,26234400673575	6,20861074386943	5,28608061406558	6,27330191248565	5,78638286277374	6,0260702643797	6,19530682010602	5,78591139138925	6,14955103207748	6,27197668466106	6,02646488942746	6,04740628288268	6,02706277212732	6,10388985988624
893	9,85559442593555	10,1374818781152	7,92667638704107	8,65862229731827	8,52403380192583	8,4830898665897	9,22355779388696	8,44543789367327	9,29346267278135	9,82600910871742	9,10551698456847	9,05923466202639	8,16887806059558	9,35957951836577	8,6859745729647	9,40248424022751	8,63906680149621	8,6719653457183	9,23729138563439	8,72553414591339	8,6274095470346	8,75783481176417	8,8208176769357	9,63501215538773
894	6,50339710438521	6,45523897958008	6,75333765935376	6,71606229572388	7,2873026445261	6,59381017186185	6,83735795968455	6,79467814580316	6,77521930324053	6,44332367706924	6,71245162958973	6,67203364559832	6,45714602711495	6,83719465214404	6,51492075853441	7,01172219504825	7,20934179291648	6,71617752855621	6,98605402905479	6,54537865343278	6,62495312806632	6,87978736027638	6,63537737081754	6,24281274347629
895	8,8311944327391	9,04924460236401	8,35574962319641	9,43637756779344	8,56105185086287	8,38940469625775	8,91539938594964	8,64491862710966	9,12630411565136	8,90890015736472	8,71433508194937	8,66324636184331	8,19969981533504	8,99944468908888	8,6859745729647	8,71506465602878	8,53121211733089	8,69213484277023	9,07694408068466	9,08741541100599	8,3229836368428	8,74557141296223	8,83531831528891	9,08489002733357
896	9,42987026420532	10,0473415172805	9,14756113915067	10,6668887156433	9,38367211312776	9,20232059621111	9,43405758337607	9,00045569235896	9,75892443856309	9,55399752744283	9,40225107919707	9,3469159917953	10,2059470681387	9,27627608456837	9,59773770420758	9,42588062232071	9,1292416187098	9,73581021789634	9,84590942311401	9,6477732043486	9,38832843581498	9,60637308292688	9,62774575459513	10,1641061515928
897	8,13691596354029	8,24092531579921	8,04754265377336	8,42496275454703	8,31614090812982	8,16615524148784	8,10468000801333	8,27197918491343	8,43573683360779	7,78405195713619	8,10504673071981	8,0526803378838	8,45741920251109	8,27597121535363	7,8952124774376	8,18902404401029	8,42614279946458	7,96578890935401	8,25853540825664	7,81822002559733	8,24454310433908	8,29108630362582	7,99382285975226	8,00012989760559
900	8,23380261122039	8,39312654234819	8,11684705495411	8,22043788189814	7,86915749297933	7,89831948827524	8,02505127826903	8,03319469355339	8,18581633158677	8,33065807633821	8,22348262605504	8,15770921717739	8,07387552386508	7,966779523236	8,1985826616824	8,08305780474045	8,16756031386448	8,25565781249838	8,27237250051795	8,68696916527057	7,80584594850775	8,18709798864274	8,42604027294489	8,29763725306357
901	7,67765428349382	7,36741657132003	7,69267882488652	7,28070691401026	7,4927072040518	7,66547382692944	7,33638382022607	7,79468619640041	7,44454929114271	7,57392361709649	7,39599290438854	7,58406529829988	7,85924063735125	7,55404284533681	7,51405955541726	7,76662389594805	7,79890068790779	7,32765827903586	7,48250085631465	7,60508862700266	7,60017583366967	7,5034912719598	7,44750581208857	7,38619252258354
902	5,49699280773077	5,41627704784997	6,72452162975352	4,98804322413014	5,9351490894133	5,97691097842864	5,66892870805494	6,60451640471285	5,29532968330686	5,22857732007803	6,1397774215399	6,09504205265538	7,00201190843475	5,65909351201673	7,1387227538336	5,97784739913215	6,32074391972178	6,36482524447964	5,29329519591667	5,98046558646735	6,09847574936858	5,63436570549756	5,43426602077775	6,30377583588353
904	8,3349597170815	8,89208774293182	8,59518961600403	8,74050925827326	8,86574080248595	8,53436517067867	8,83988961226077	8,6934752401131	8,91241699988627	8,29715297375808	8,70607468077305	8,67610209828664	9,17124637049676	8,59249559443784	8,47607300731792	8,75701167667072	8,8029996947391	8,56966129651625	8,8201540075447	8,29284162749984	8,65294288120032	8,63850444031413	8,25563432949104	8,47998768308466
906	7,92666507051154	8,0499615189189	7,98600094694563	7,96987236923335	8,03489921610405	7,98067593782798	7,9477716861882	7,7663113010656	8,09615110362089	7,89717537097362	7,94324202965946	8,0149096810499	8,75503354727424	7,95171538845671	7,97747532242212	8,05711760042314	8,06518661390146	8,17965474994652	8,0846668859552	8,16676417119262	8,08343195443021	7,86740236962985	8,10332614103148	7,88480730993993
909	5,710638237375	5,48778505424578	5,2039642486536	5,74369832821204	6,20828668759477	5,30447989857497	5,8306230105071	5,72256083939474	6,3378717552456	5,94649980502611	5,78638286277374	5,47568356185086	7,16275646815507	5,63331281115258	6,20901009851634	5,68685728947744	5,76148765146	6,33070454517892	5,95516327985015	5,33659533735526	5,88578620692156	5,86700364235065	5,87850331964215	6,06749772818001
912	8,89897081160764	8,4201663996561	9,22369466366852	7,87333662964655	9,88211290997959	9,20645871160014	9,25887388969762	9,56039221416425	8,67110706991931	8,22510677313376	9,90637947011915	9,27846752791545	9,12560964464161	9,15291403603077	8,98193775413255	9,47113081120854	9,82271256658847	8,96095419902499	9,0885369826945	8,94110621132663	9,42803290063332	9,42262702244335	8,55358018782289	8,05271823731292
913	6,51678306683996	7,22952889849559	6,36464366781276	6,98651656574624	6,82471448624709	6,15176919333818	6,58417997095307	6,12465119449038	7,11430164893492	6,63537737081754	6,52828151559302	6,40559215386083	7,14044039155172	6,41757361140836	6,97107003462093	6,50153775034531	6,52982396483721	6,89651356081809	6,68030506533434	6,8191071926902	6,4828526329415	6,60237925674597	6,94495194586519	7,07569766556735
916	10,4559834944411	10,6906344033192	10,1894475428414	11,2888000107826	10,3537334429428	10,3708143104534	10,4793366096306	10,2715320039236	10,5367940330384	10,4557046837661	10,4990664159682	10,3310809179775	10,4436405652467	10,3561611560752	10,1670451709779	10,2876196051765	10,2436553057953	10,3612215285338	10,5104300495586	10,4688264763261	10,1810955375585	10,5285320997067	10,3895654866416	10,5384358047448
917	8,51494932594267	8,92424513296046	7,82892956649921	10,0781458226723	7,97331732970706	7,93867050821534	8,4751268708946	7,79614318176091	9,10376812169613	8,8188714980465	8,27500052387014	7,91120822667291	9,12995011488267	8,15952496215623	8,82025413325901	7,89323898266111	7,71107353274733	8,68173216260644	8,56188455131271	8,74884717265491	8,05308469396409	8,1749729220295	8,84910378216376	9,10157229125191
918	8,83801072511496	9,02117485439501	7,77807211009018	9,15497929811198	8,56469720221682	8,17289278929625	8,69230036797462	7,99164396581381	9,48382903605425	8,42564083298402	8,86129224024076	8,34823639143099	6,92705285020371	8,91609148537133	8,35991845926088	8,34832726973312	8,58099831563268	8,56072884024	8,95920250168029	9,28173508649969	7,96131971039712	8,75462597810871	8,77447372307437	8,66297432302836
919	8,62779583144693	8,5270412834441	8,6011644002955	9,08529343369723	8,58138440518315	8,56339574446206	8,57834648196775	8,83807811294608	8,61293036045647	8,70671007804365	8,57687878108066	8,67192482275905	8,71638364324499	8,49957361361896	8,78270295643356	8,45599513214397	8,56654553634756	8,76768814994528	8,48244330085585	9,14278567096133	8,56390682452125	8,50414861727186	8,78836068860769	8,72675105371523
920	5,74199334341144	5,91582465467785	5,89289244359571	5,72843153937674	5,72634323488736	5,72792425962899	5,70127794932899	5,84603439592503	5,72948596957056	5,74090814053674	5,85823935733804	6,06581886779146	5,64960500324567	5,85029379943956	5,90922004643534	5,83897191351482	5,73552184713984	5,5233070815214	5,69491703243353	5,9640221839199	5,80111055500371	5,78108774000835	5,85074408089609	5,8728491836253
921	6,52990938257842	6,22720102444265	6,63537737081754	6,25836434663517	6,75672743435545	6,73822987245496	6,63272672206283	6,77730199911766	6,31112533746327	6,04219375669341	6,582673720032	6,67203364559832	6,20425017717935	6,56723896560326	6,34489316237127	6,72491593557185	7,16968799198789	6,35394551881237	6,49592969246393	6,20473933520407	6,64289433087108	6,68581906304564	6,37957249164053	6,28635103706541
922	5,65182625385505	5,75039783064543	5,2039642486536	5,94933222990173	5,4984294869999	5,36515000003837	5,36201680377734	5,29401511222633	5,64960500324567	5,55218270708422	5,33659533735526	5,18651739533524	5,24176318953929	5,51708470481022	5,68502729765382	5,35320541688245	5,28960610389512	5,46183926979228	5,48529571068379	5,7572925044308	5,3175031924284	5,3337067120446	5,67053510538043	5,77419383469452
923	9,37791721547819	9,97250176048535	8,9233890875616	9,71308168766225	9,27070414732462	8,65831700749452	9,22852427001536	8,91561420862601	9,84889812365386	9,78519971322127	9,42749975578409	9,23305936839872	10,9051090160559	9,29906715745702	9,6183700139087	8,95894566552796	9,00354555199455	10,249447866849	9,57585305205863	9,25933525470118	9,31598863336987	9,61741924595545	9,79310268944856	9,4915257946614
924	9,51231587389328	10,1810490653062	9,99417138354115	10,1522513251252	10,4650388292028	9,61518165579597	10,3477454570892	9,76775488285308	10,6656910915067	9,36978841182125	10,1224571292986	9,44531264769109	10,3582781187256	10,308650216319	10,2549425249987	10,2369624750729	10,2633651392911	9,96867572518724	10,7267612271529	9,37943011873093	9,94323217306021	10,2587891851547	9,45682912379941	10,2754984791378
925	9,78064464392747	10,2846571899386	9,35882661798853	9,90004362804025	9,67022903129832	9,54104784439566	9,65500851293659	9,6118913140301	10,3347773925754	10,286032033456	9,85222872113182	9,94161337668395	9,89912283722777	9,99483127441218	9,93243805480109	9,86321873150565	9,66660235526511	9,90399572670918	10,2077412253072	9,92183885060516	9,574529511102	9,92084051355484	9,94550247343174	10,0419167589986
926	6,33445538092639	5,19920323072349	7,12310339086105	5,03111480301725	7,07788619937062	6,96485734211643	6,95341077810966	7,23984176904959	5,29532968330686	5,03466402070431	6,66002619425787	7,17412684867828	5,51948123509056	6,78741941742036	5,24176318953929	7,13353689414027	7,35958815078858	5,25178299719662	6,48151143648846	5,21209264971767	7,04797894571789	6,90073122334177	5,19751973846775	5,62572862639507
928	8,36339006935616	8,87953358193863	8,28134699226029	8,51239849105748	8,34153333336093	8,15952496215623	8,56914647699817	8,14191439052045	8,73516457302694	8,33913611213049	8,48644920138607	8,34106241967943	8,02276683548624	8,68819334057418	8,51559352984179	8,47622574080162	8,20261577558305	8,13803275671069	8,77424439208816	8,24038152985945	8,18174303159162	8,53831424918034	8,5576182381103	8,4218928395006
929	6,0795195832057	6,15483080965552	6,04810680616134	6,22514394161195	6,17234572929015	6,07585579592091	5,86638710060364	6,18350642565748	6,28669110627031	6,12164663560093	5,97130120504145	6,08531284772982	6,23363563334311	6,02938254730739	6,14261862371719	5,83897191351482	5,98359757760492	6,06306965544083	5,8728491836253	6,31406164777971	6,22345666620107	5,94985268590936	6,07707290609943	6,06749772818001
930	11,3365107751972	11,8337209746053	10,9193071924241	10,6812237481527	11,4939329394387	10,9882531163106	11,0786914240763	10,7553325824468	12,5586198230659	11,8626338367757	11,1337104138622	10,845604376357	12,9468377792307	11,1334810191246	12,1922832412205	11,0455497693489	10,4336144976629	12,0706712794737	10,9719442163071	12,1034361738148	11,7237581864574	11,0864305992641	11,9010222290236	12,4633653076313
931	8,09085692534248	7,95602547119878	8,18245603352005	7,42412423157814	7,92092457492124	7,93867050821534	7,87070557834698	8,01121012391249	7,77430548994772	7,91410225796794	7,78273920154853	8,07677138297195	7,91693853231304	7,80460647736845	7,88672934566913	7,89877517214901	8,02288798299665	7,95014592292519	7,79107958530113	7,77279742921121	8,08343195443021	7,83637057672146	7,94347378731349	7,98788305800937
933	5,36815969525329	5,35030081934548	5,23633005050991	5,35811981144983	5,14634172054941	5,08840028415471	5,07350089058711	5,37598213519754	5,29532968330686	5,30122769491992	5,07525064428147	5,07525064428147	5,51948123509056	5,24870593719641	5,15056032095636	5,03022423423423	5,17614925855861	5,39277852622262	5,36352167584141	5,38977965538525	5,33440165959238	5,23633005050991	5,43426602077775	5,22597258012457
936	8,33803492302464	8,11335462174969	8,32835861062312	8,18261597911925	8,37166066108696	8,53436517067867	8,50053758850822	8,59078919472153	8,17840304842987	8,19411574102159	8,34840923475507	8,61801891457875	8,48678844005083	8,40399443154841	8,24312935323688	8,6781123707705	8,58384062572619	8,08203541183219	8,13614592839022	8,04218258780264	8,44656138359737	8,46724256407737	8,13598130488851	8,01531157170687
937	5,46939629991161	5,26333080229002	5,51493231172845	5,62661020231213	5,30447989857497	5,50893425211328	5,12775301121784	5,48073071621975	5,43766950325566	5,22857732007803	5,40040367142737	5,38255451344694	5,51948123509056	5,24870593719641	5,48529571068379	5,47563513645391	5,2338442719657	5,5233070815214	5,34425852524963	5,8915740913142	5,60012563988659	5,14562180423975	5,36352167584141	5,41852317185058
939	5,79188090229198	5,45134512635238	6,10473929763951	6,2776150253945	6,00589561718924	6,00926320062473	5,72201055219613	5,94649980502611	5,76471165383528	5,80024232262188	5,82722426290753	6,10427893757705	6,52544755277166	5,85029379943956	5,78638286277374	5,8509141303917	5,90310835471374	5,83214806152653	5,65427431297492	5,98046558646735	5,92868555251463	5,86700364235065	6,05280013280236	5,74315920089089
941	9,38520130284665	8,94486831316488	9,01476484716378	8,94062241043662	8,00469534194688	8,98758668497605	8,12630961447748	9,07760393250644	8,92267178474378	9,4529998318346	8,37804887119347	9,36387890893431	8,83032500718334	8,28507835650976	9,6183700139087	8,06649790971698	8,36143259231464	9,61767686627821	8,32630679878913	10,2856483682916	9,20416069202737	8,65664321152367	9,55600209214411	8,80583893325817
942	5,15056032095636	5,03365370627736	4,98709655427597	5,09471792355598	5,24870593719641	5,01691449743814	5,03466402070431	5,35030081934548	5,1176366046644	5,18651739533524	5,20109856609243	5,29435093858806	5,51948123509056	5,07165025943714	5,28608061406558	5,09733803722216	5,17614925855861	5,07308023076465	4,99593696756786	5,33659533735526	5,33440165959238	5,39277852622262	5,36352167584141	5,06722097707939
944	9,94801474719569	10,3289231353445	9,70846236853235	9,90339384944494	9,87270307174729	9,84983313343961	10,1734654861166	9,91523909970292	10,4214051506419	10,2469207316692	10,0168030669484	10,0162515224537	9,99981305675129	10,279991729608	10,3410575883013	10,1795284148768	9,90057658291415	10,0213951169867	10,2603115329455	10,1724323329038	9,97996415030915	10,0418187989063	10,2805899039633	10,3469219598661
945	13,0050447451799	13,0174392074133	13,7803397876296	12,4472498962691	12,8521402034685	13,1107671907394	12,5750118206042	12,9505327976503	12,7776930556904	13,2760864388698	12,8274660806508	12,9371749886128	13,976372890819	12,6287787487537	13,8087809337	12,6114204249685	12,7074106606702	13,7620584753044	12,7549730508629	13,3948082668072	13,3697676211064	12,8256044846159	13,4932284596291	13,0036550570447
946	10,0789515752114	9,98430964054345	9,66458461727411	11,0484455978105	9,98260621404807	9,86802986336693	10,0936022498081	9,83703078580024	10,0051830498864	9,6822464634587	10,1233475211649	10,0134591342346	9,84229286645042	9,99345779022865	9,49623925453051	10,1371101386144	10,232142106093	9,21201287349996	10,1464615908598	10,0013892759157	9,73436197884451	10,2255398697373	9,51236811261361	10,1830366757818
949	7,02354189018996	4,65597380650444	7,33192365527215	4,85131679404568	6,75672743435545	7,54451391131591	6,87022969022804	7,93867888596842	4,94820064008067	4,75194397673456	6,9393948930502	7,86269200924009	4,82461764464166	6,5520395964369	4,5364272192091	7,21901790020352	7,65356650160998	4,46351144359369	5,95516327985015	4,90948743993431	7,35410706388646	7,36602539934959	4,78498109686532	4,89481473875652
951	5,54096320186792	6,31335756067508	5,26333080229002	5,47705182622648	5,30447989857497	5,08840028415471	5,69065437798704	5,18913028722941	5,86912638774771	5,88031523080719	5,51496160798272	5,53450049185388	5,44699857026408	5,78638286277374	5,65130153069843	5,52802476448479	5,4170639566308	5,48529571068379	5,62689087310632	5,77617734122259	5,11132598272453	5,47955547402112	5,9541235453324	6,14479755040497
953	4,93685327649134	5,45134512635238	4,92073076522489	5,44025346715087	4,99156058934516	4,73975548868759	4,79389713732946	4,72636633483955	5,29532968330686	5,1102620205534	5,1176366046644	4,98500563919573	5,44699857026408	5,07165025943714	5,65130153069843	4,94564966361042	4,89165611075694	5,60306982300205	5,09821022698578	5,33659533735526	5,13953182980896	4,95051293643866	5,3423753208382	5,13387487123177
954	9,97948508837655	10,1044912520426	9,93856940016904	9,88740407087743	10,2146126857338	9,86098419769369	9,97702135966958	9,96623947003792	10,0175445010154	9,91931517982674	9,97568735217881	9,83533809487551	10,0736212764319	10,1089327900973	10,0446955396357	10,167546330753	10,0509007343506	9,88040706652452	10,1451082327473	9,79336243297497	10,064618112032	10,0666031662769	9,93775373415199	10,2430156855056
956	14,5512926617624	14,1664013038849	14,9322995153607	13,788933189814	14,8414532782037	14,8074313958541	14,878931223478	14,9114447708352	14,1690923558139	14,1749546292971	14,7767827216254	14,8515593063523	14,575972260606	14,7024260740063	14,2518260437051	15,0420810180843	14,9768161672907	14,2566597424539	14,7637103224167	13,8782716018559	14,911466428704	14,8719401040017	14,2377942781294	14,2112024712551
957	9,54990547196525	9,68005400483664	8,77615187795639	9,84757861658076	8,75918824425419	8,977271855098	9,05223630196777	8,83017575072844	9,49303281520716	9,53150895869707	9,21136670309006	9,04430291198933	9,04065320962118	9,27972238233011	9,40122789494449	8,7776228584857	8,93532004258597	9,41013077237993	9,35827302169063	9,75886882913012	8,95163833427218	9,18155730303011	9,41096410687412	9,55476259701057
958	5,58115292552129	5,28673048302604	5,34315097409517	5,19381316215817	5,30447989857497	5,29329519591667	5,03466402070431	5,15236824354797	5,25254981704433	5,33659533735526	5,20109856609243	4,95230826651606	5,24176318953929	5,40630076244078	5,36726912647026	4,80860187459116	5,3265565363365	5,39277852622262	5,0483738961164	5,52995331461945	5,24945268336296	5,16069805817073	5,3265565363365	5,38401372866672
959	7,58682416565623	7,63995589973267	7,55222524664337	7,48271063293647	7,74802642776738	7,54133058732432	7,48993877413864	7,60018294829469	7,83687843388248	7,46222648586848	7,45816792827954	7,56707492037861	7,99856740495811	7,48025494563191	7,58645952403514	7,64636626016733	7,48551703630115	7,70446854057908	7,71744301309378	7,65281076228034	7,52047375315353	7,54874206080549	7,5511239354383	7,34143385969869
961	5,83929641808768	6,65343269914056	5,15815114854989	6,31226144684101	6,34489316237127	5,33659533735526	6,09067279701134	5,15236824354797	7,25369704250398	6,22514394161195	6,20828668759477	5,55137496791277	5,44699857026408	6,26379244936556	5,9351490894133	6,16197935374501	5,70914939071027	5,64018116816277	6,54799977509583	5,7572925044308	5,15760360686488	6,20336668127348	5,87850331964215	6,20588331367938
962	7,99395212323424	7,49460962033843	6,94661504655852	7,17884533303788	6,69736903981001	6,93776315788252	7,08633274242538	6,75510612229999	7,61727720580056	8,29302930909211	7,20128120150353	7,63158685439592	6,35346098486872	7,5034912719598	8,1784346693852	7,09777524860646	6,6352322411653	7,49344206839923	7,36167629421464	8,28307559195225	6,99875857506692	7,31195794427279	8,13099254225009	7,29816985886656
964	11,31433900695	11,4293518367259	10,2595989543931	11,1695787070188	11,442354582929	10,6029352511182	10,9967791716652	10,5330573495025	12,2601316989174	11,3651975433094	11,4308594749036	10,8941593686752	8,90326066748586	11,7972991482371	11,4055432461006	10,6503085787717	10,9093977262051	11,0544617204833	11,4003672408181	11,8906907123302	10,3934317803714	11,5634670222747	11,4328317578972	10,8635690750539
965	11,0511914090556	13,6683792772614	9,33449414404576	12,6994882277128	12,1856208486898	10,4899535558469	13,0449809225349	9,16113141563898	13,1076204687344	10,6618014258111	12,69212387008	10,2762990411698	7,51819619804732	13,2775774954941	10,5398126018323	12,5425079755919	12,198937113117	10,2101021856604	13,2887615859373	11,39324651392	9,65551296870998	12,6019079038776	10,8087854466898	12,5650123424223
966	7,80465829169203	7,90408937922157	7,30048759468452	9,0169734078327	7,50012574776325	7,55925233501259	7,91947611556272	7,72297988701613	8,2260524762129	7,7808678084276	7,61506220703919	7,43312879328001	7,41763655335875	7,7341115309728	7,80845566133411	7,61837417485502	7,5255832212912	7,63772112301772	7,91277150313021	8,00657312880769	7,43641085499644	7,76842899970062	7,94669669815668	8,03142902786411
968	9,11264068917954	9,44677584960969	8,63924130539625	9,24152254914159	9,16866952603425	8,77941360117466	8,772407823684	8,72933363654018	9,35456553210334	9,08370608886994	8,78459279553305	8,77341687162357	10,2334249647539	8,9870844120112	9,40552265190683	8,57852597423181	8,79711244930731	9,14746851496552	8,87554036320502	9,38806334010979	9,05433098500489	8,69555271921953	9,05991116034811	8,99336714050843
971	7,08386410404002	7,29544032548281	6,4352031447099	7,44992081375216	6,72683089467368	6,25971117390535	7,04633313535717	6,35826251787945	7,66527334226928	7,43491826098607	6,89456718147499	6,77065401667082	7,05511861947333	7,19249139069513	7,01192700714884	6,92959915027198	6,6352322411653	6,95911175112288	7,47845007222895	7,00238028090631	6,59861479341945	6,21114627421561	7,36368408775276	6,96480138759177
972	9,72073621734221	10,7102983357198	10,058972552224	10,3748213987292	10,1047148687948	9,75473970126786	9,91485471023804	9,76877525919699	10,4627295198602	9,63268980562795	10,4070386481674	9,75203552977938	10,3850890972661	10,3596126972349	9,92707248977326	10,0540087441012	10,1623863420982	10,0727349008649	10,3777890662541	9,80489700455461	9,5656266954405	10,2519757951184	9,95695601959159	10,0498227659131
975	11,6795456576937	11,4128345809244	10,9884002432684	12,7171571105992	10,5528675224057	11,1962669131971	10,9989319501682	11,2351112998438	11,2102867519611	11,8811996687113	10,9741162522282	11,3992542071656	11,2012362359867	10,9280268807705	11,8592108073365	10,3375935282737	10,4416887048843	11,7756983528975	10,8925471527062	12,3277288099364	10,9268505873024	10,8300022707004	11,9255864514136	11,8418913553146
978	5,12421512458879	5,30373315240842	4,82369913250306	5,39683560578046	4,95230826651606	5,01691449743814	5,16069805817073	5,03466402070431	5,143726584275	5,1102620205534	4,95051293643866	4,71827492781201	5,24176318953929	5,07165025943714	5,07127129521768	4,94564966361042	5,01332740294008	5,11383399983383	4,99593696756786	4,81706341008916	5,15760360686488	4,98316191607278	5,11291623707008	5,22597258012457
980	10,9323070700193	9,92423053119947	12,3123547347902	9,42549282340508	11,4033419424104	11,8553374220478	11,0068023492846	11,9800857834929	10,2801728589976	10,0141259255096	11,1647363478979	11,6878118418714	10,2759518898935	11,1596581486728	10,3634872056457	11,4559784179382	12,1823192009265	10,5257952181858	10,5974025646762	10,4533281833704	12,4653269183149	11,21973965113	10,3308286481942	10,0956375536817
985	8,25565781249838	8,20822630653377	8,21726131358874	8,1799025053572	8,29230225087419	8,3130901740176	8,42774482864385	8,51624249643184	8,23622071910114	8,06213483181174	8,29930259216644	8,47292830131492	8,16058968171694	8,43560167129644	8,30337749154504	8,60921065503141	8,52501501679827	8,1644892524849	8,34944885375501	8,27505706635408	8,56188455131271	8,30329553727083	8,20029137493833	8,20713739233841
986	8,9527177519674	6,17922630888054	9,69062492185226	5,86546516323012	9,76997237491135	9,86538193076139	9,77939463842929	10,3926642559827	6,28669110627031	6,5310440051128	9,0656097488315	9,83035567744386	7,08834250234384	9,335597237293	7,14491093196184	9,92493354762982	10,0440318509024	6,99611342757636	8,44143491774824	6,19019021256706	9,72393176705251	9,35158430812066	6,98022081393817	7,30425682548504
988	5,22299646454355	5,28673048302604	4,86168387204186	5,39683560578046	5,44663675265657	4,97747068263412	5,21045894295775	5,11383399983383	5,36582924221875	5,18651739533524	5,25321404803887	5,18651739533524	5,38132091086006	5,32585346056298	5,03190059581939	5,22857732007803	5,21373598908611	5,15815114854989	5,24176318953929	5,36515000003837	4,94820064008067	5,1839862332883	5,23778749603552	5,4884079851402
989	14,0805179654707	13,7758024768199	14,633844685696	13,9868893505882	14,5999818321963	14,4384987051551	14,3098301312184	14,4811382445585	14,1029526338804	13,9566881524622	14,2287344499345	14,3146650629264	14,7044323448881	14,2290464256778	14,2991222072307	14,4273989983502	14,4518094220454	14,4190852788618	14,2240266702339	14,0562865644185	14,4831047611236	14,2140426563163	14,3551039681192	14,1918362771506
990	8,96043517026169	9,1771579261776	8,52553331773066	8,89759936763453	8,84031057791135	8,56970670078305	8,50942042522247	8,62779583144693	9,39379127915577	9,22589384950826	8,61201660138599	8,54609343983283	10,5469915168521	8,79338070520593	9,50069333453798	8,77027158404058	8,64705749656529	9,30920754663402	8,60580685743411	8,94110621132663	8,91993022612157	8,65518209897394	8,98056905344516	9,13249699493992
991	5,18651739533524	4,94564966361042	5,48708197847227	5,67721720889857	5,57924305649063	5,44522110476001	5,61240934082801	5,49120311590826	5,18626639243751	5,07259692929131	5,30447989857497	5,56312840442752	5,15056032095636	5,40630076244078	4,80860187459116	5,62798709011589	5,72083714370515	4,95230826651606	5,2756632804347	4,94283530476755	5,49370899925714	5,40630076244078	4,99156058934516	5,22597258012457
992	5,67721720889857	5,60306982300205	5,7651619352918	5,44025346715087	5,55521762390015	5,6072795554799	5,55890580496044	5,80111055500371	5,43766950325566	5,53183130078036	5,76450589541267	5,77236346065294	5,26041034216631	5,76055498666914	5,46876385890812	5,66438448364868	5,81458030422006	5,50491537013352	5,49689694803121	5,44025346715087	5,63022168059884	5,64960500324567	5,43426602077775	5,47038851433191
993	5,3265565363365	5,56319833575894	5,44522110476001	5,5370450205518	5,72634323488736	5,17214127796793	5,66892870805494	5,4170639566308	5,69169680251315	5,26190805874114	5,48529571068379	5,38255451344694	5,15056032095636	5,71490423673058	5,38977965538525	5,57741697119136	5,53450049185388	5,15815114854989	5,70914939071027	5,31529807318662	5,27527038403363	5,56209588118946	5,62195525249975	5,68429654194839
994	6,09878021763215	6,05861757143702	5,85074408089609	6,2367681924298	6,0159554424866	5,69528815334759	5,9173839339621	5,72256083939474	6,31112533746327	5,85214341004624	6,25618723541338	6,1835732535922	5,84645921955444	6,02938254730739	6,18797265772641	6,00641607319687	6,00602009650702	6,15410890050853	6,40436178895767	6,39407362046226	6,09847574936858	6,05496310388751	6,24803978935418	5,98596101457103
995	8,72822217188229	8,00649533118477	8,74474911877038	8,98904944836564	9,07504022897417	7,96478404839525	8,38348071695951	8,11879755167676	9,08056722831281	7,55713093771114	8,35422442728727	8,28586601957957	9,67135412741357	8,52481714824663	8,82025413325901	8,468389887119	8,10459150770081	8,87113357284358	7,45577230351982	9,64052081258537	8,37405722079706	8,32749669497721	8,77037423039337	7,96653657073704
996	6,73303425556695	7,0275774655829	6,26234400673575	6,55986385084989	6,42145446886072	6,25971117390535	6,30377583588353	6,21305149942444	6,83586921539885	7,31441049490094	6,44037869066505	6,54097555214264	6,79927762719095	6,41757361140836	6,59228728419105	6,40122134950568	5,9135168237469	6,82024029145869	6,43353662091898	6,74877400618546	6,64289433087108	6,30377583588353	6,67772992680541	6,76585563817303
997	9,43247563681744	9,85141243400019	8,70501790264468	10,6608912342145	9,27708319357479	9,07677107098841	9,49908940169361	8,72147399028727	10,0727697696267	9,50203109150257	9,60496143034991	9,31615515699847	8,59912418526087	9,60817858168192	9,27152425257401	9,21172240830004	9,21317727546535	9,54109168833546	9,58701153951145	10,0487353194638	8,92123197752174	9,47402465091249	9,4296004527279	9,90378109288774
999	7,61969696995215	8,0177314178209	7,61164601780966	8,4197094406032	7,90494714092871	7,4121868435029	7,61395564288678	7,4433239547349	8,67771721959402	7,84913267166806	7,90677728531777	7,52978711326879	7,90246788578926	7,879347791678	8,04316506399542	7,6580544442515	7,83995220413542	7,96955999332765	7,92881001694034	8,2805962864318	7,45295807068151	7,80662291269874	8,09052401846452	8,05731869247786
1000	14,689406360132	14,5287856269754	12,8370453496706	13,6947366423159	12,7414081496848	12,9218020152995	13,7431920762635	13,1847757003394	14,0741406587664	14,7892783587006	13,7784435180703	14,0318547502551	12,2279257482158	14,1893713896435	13,345784846735	14,0176935456381	13,3525316270214	12,8509366362839	14,1666248682492	13,9344576355189	13,3259644983389	13,6421541649951	13,9719394615463	14,3321326056287
1001	9,38229642599657	9,20903746532019	9,05526235206051	9,93469150838762	9,06448064380748	9,12118754719971	9,28820646030509	9,39642852502603	9,33390654861886	9,19365768844081	9,11366797078028	9,23828952141172	8,76622776605074	9,25829017465762	8,97615486634576	9,08792756218698	9,27293483877762	9,05437393843056	9,0593668184396	9,54544836764118	9,01956856446369	9,13112574263636	9,2073971968052	9,47870614135438
1003	6,8218560967269	7,25232695716125	7,38845729499304	8,50762902347868	7,12327343989487	7,4407240721925	7,37521947735982	7,50425246844113	6,00229240132673	5,9592754379596	6,96603463328769	7,40123897099904	7,10527730016551	7,03075628661082	5,94850209750693	7,34077492102272	7,58825974326785	6,15410890050853	6,80009081207741	5,83328266998732	7,44437197673741	7,26907008854296	6,01491700793043	7,98788305800937
1004	6,472024546558	6,20336668127348	6,38977118038599	6,28780894897183	6,30257936237206	6,37531431515789	6,40719761366696	6,67660622696408	6,26153992447687	6,13709177472697	6,15523420619288	6,42902888355182	6,29566016744042	6,30711928933093	6,36695580645478	6,44665632942444	6,43873503484389	6,11842140200707	6,26015155897661	6,12878824128829	6,51827311470949	6,44952025836938	6,35394551881237	6,22479445633317
1005	10,2401271307087	10,5947391790746	9,77241088570185	10,902646877969	10,2248482350421	9,8168819923071	10,4382743404541	9,85444710510719	11,2520666110354	10,3181433825005	10,2903503218701	9,96064401087731	10,5491247142714	10,4039899912412	10,4309808257526	10,3575312670463	10,3642119687641	10,3810683933901	10,9477049712357	10,2082899813511	9,93448367416622	10,4190802174207	10,4253698202543	10,837289092588
1006	10,4519060847608	9,73436496337032	10,4853725359307	9,67336856947539	9,97080129647796	10,1645879381883	9,7075942100725	10,1902988003568	9,97877537202486	10,6738837701466	9,87261949439536	10,1136817288343	11,9412317925611	10,0129575115407	10,3674573814663	9,87404012611713	9,79334462603844	10,6898223657568	9,71719985949689	10,5819041010087	10,3434694586322	9,74107276017931	10,6579099423269	9,84210597362671
1007	8,19015562996746	8,13577389041626	8,36557182926822	8,26096122992244	8,591463804438	8,40647400339696	8,22597325652356	8,50395708486926	8,12847328346524	8,30225681673558	8,765160940531	8,46929552720545	7,62043882923776	8,42107997204983	8,32382265476767	8,43887795411979	8,66351109387214	8,21370190321567	8,18301504342252	8,58386079112667	8,21224741991417	8,41345139144955	8,34752317505126	8,08930576065569
1008	13,8052415197038	13,3175988022804	14,3489922065888	13,2137464170547	14,2939447064126	14,2875778981521	14,2269272374737	14,3492860961502	13,4056805160434	13,3965505979018	14,1781841230063	14,1918783403199	13,6589984620817	14,1116971056737	13,5196308564406	14,4795699088834	14,3970783090776	13,5306163667293	14,0063137899613	13,2550324030292	14,2721907012735	14,2290464256778	13,5708582015959	13,5846003248773
1010	5,74199334341144	5,73559957114864	5,78638286277374	5,72843153937674	5,82450392340144	5,71929030558781	5,8306230105071	5,94649980502611	5,76471165383528	5,51708470481022	5,82722426290753	5,78235124269473	5,95516327985015	5,57404872996291	5,55521762390015	6,03454135432143	5,9135168237469	5,5233070815214	5,62689087310632	5,46183926979228	5,87372937721605	5,94985268590936	5,63551135970481	5,74315920089089
1011	12,3708764575338	12,1793016041887	11,8638526551298	12,0169662113201	12,0077895038961	12,0389185346043	12,1948245484156	12,0455388271451	12,1188803992534	12,484231314644	12,1699757926894	12,401931100187	12,2626175851248	12,2180636101527	12,1524737980654	12,4199398024324	12,240293739939	12,2129017074511	12,1139542998884	12,2369544068052	12,0417967774191	12,152241353978	12,1901199900709	12,3213928146933
1012	9,71102361131435	9,48950052962313	10,1331234993892	8,93501833553611	9,99951330756455	10,0501085160255	10,0586746279995	10,2311553911636	9,35057255693374	9,4740257373273	10,0215808446682	10,1648876978303	9,5959786034471	9,77671320571874	9,62687083619435	10,384024416707	10,3360907903298	9,56386982025191	10,0221976476161	9,20389911911001	10,0047463620264	10,1872895262434	9,65277956967121	9,77188612870206
1015	5,86181894920931	5,84253773482547	5,69528815334759	5,83649129021829	5,95516327985015	5,69528815334759	5,9898486741985	5,75569993788785	6,03343344110566	5,44982272692886	5,80895369752745	5,87349728226594	5,91585908276898	5,81342005552055	5,72083714370515	5,93792912489808	5,83653021591182	5,71499986349317	5,8728491836253	5,71399266560855	5,84603439592503	5,98919870984083	5,63551135970481	5,88365972200349
1016	6,41857921998582	6,37635204999309	6,2277584538313	6,09847574936858	6,1237954597698	6,16197935374501	5,90168269990799	6,11048212770137	6,28669110627031	6,9408325974134	6,06749772818001	6,28971692414397	6,54573283879603	6,05864264908881	6,42631147356165	5,96803960590083	6,39302022132739	6,35394551881237	6,07625788633898	6,50013611932022	6,59009080085901	5,88578620692156	6,43270356635051	6,51771435424854
1017	9,39122543524559	9,79767983845893	9,26393765015032	9,43234482469648	9,41634682149324	9,20473935729597	9,42552603407828	9,26017729249286	9,72164203424848	9,46512488745892	9,5998263788341	9,31615515699847	9,07725690384415	9,59016205548754	9,25354417772407	9,59474784324069	9,57961163401887	9,2749603041073	9,66519043239521	9,55880647868307	9,25994970132188	9,64746416223556	9,41420269822713	9,58105665954312
1018	14,2478461035568	13,79558143962	14,5027149445145	13,7508040857487	14,7520276833531	14,5336381597631	14,446131268503	14,6127197744126	14,1047984871671	13,9265528070808	14,3712135250393	14,3715302317111	14,6920490841167	14,4609721616425	14,1525622041533	14,6204460984367	14,6995044488197	14,2339834364528	14,3864951246466	13,7712968868521	14,6181587949046	14,5902661767029	14,1749546292971	14,1477856782866
1019	5,35783299049941	5,33086414991091	5,36726912647026	5,31603565659218	5,42155832001416	5,15236824354797	5,18043945186628	5,36352167584141	5,20465125376979	5,18651739533524	5,0582594436582	5,55137496791277	5,19753140218042	5,20309930864665	5,19381316215817	5,47563513645391	5,44919979603444	5,25178299719662	5,1847727122385	5,44025346715087	5,22928871646798	5,30232680847069	5,11291623707008	5,08427623140287
1022	5,81705485096468	5,39277852622262	5,90286802985344	5,33551705900206	5,85465519834526	5,85214341004624	5,66892870805494	6,00998202413314	5,20465125376979	5,65330645413187	5,56856519523596	5,89577553570073	6,35346098486872	5,54681480984671	5,65130153069843	6,08613820110816	6,09847574936858	6,06306965544083	5,68084457889873	5,18969865369514	5,92868555251463	5,73502419449128	5,82386780854088	5,83151860767694
1023	5,64021395580191	5,65623256413515	5,9173839339621	5,90922004643534	6,41453522256676	6,13970808248328	6,1661308027772	6,0376594030533	5,8333097692239	5,47038851433191	6,02949160587112	6,3596804194332	6,81716814767185	5,9173839339621	5,55521762390015	6,19486318930031	6,19530682010602	5,75288489156283	6,14955103207748	5,57906270617981	6,06184438790111	6,39407362046226	5,75945970785579	5,59168580897322
1025	4,93685327649134	5,63788019865185	5,03972371174137	6,40791701560062	4,85079913736746	5,18818361737524	5,44982272692886	4,81277071267061	5,20465125376979	5,18651739533524	5,1176366046644	4,90948743993431	5,77236346065294	5,11478855317564	5,28608061406558	4,72215808267481	4,73874517426065	5,36726912647026	5,30999951307919	5,28960610389512	4,94820064008067	4,75238901883667	5,15236824354797	5,9351490894133
1027	5,15056032095636	5,28673048302604	5,09733803722216	5,05167837179174	5,14634172054941	4,97747068263412	4,90164781720194	5,15236824354797	5,143726584275	5,22857732007803	5,1176366046644	5,0028703019713	5,42561505861164	5,09392172259982	5,24176318953929	5,19381316215817	5,25189284555023	5,25178299719662	4,83388309162527	5,2409105185993	5,08246174324984	5,14562180423975	5,11291623707008	5,2016048938115
1028	5,42561505861164	5,56319833575894	5,30373315240842	5,15236824354797	5,10931535069923	5,39165971789122	5,34393676689731	5,4170639566308	5,20465125376979	6,04219375669341	5,37020229340185	5,33086414991091	6,03543255648164	5,16065708272465	5,76929858741408	5,15236824354797	5,28960610389512	5,93932353805707	5,22299646454355	5,67168718339938	5,66438448364868	5,1176366046644	5,79269154705277	5,55817254837915
1031	6,55807431604888	6,46441727740476	5,71824322209729	6,57689635008532	6,53703581168058	6,09988195257228	6,14823353411636	6,14955103207748	6,80732385540943	6,41074254483914	6,28026682298692	6,06581886779146	5,91585908276898	6,60421212041667	6,23711071354667	6,06749772818001	6,14955103207748	6,14300272913508	6,46752762383575	6,87336571800774	6,05008339206638	6,46562221145128	6,28701170592823	6,22479445633317
1033	9,10258757219465	8,78733903746756	8,56364416100927	8,15772459743605	8,93653194313591	8,98214908238972	8,85647938468747	9,3608187913273	8,36643192196547	8,1135362666308	8,7811342950974	9,09386461769058	7,5048431473792	8,94632477448776	7,50009245690441	9,64832474874392	9,03011424335832	7,43853437090243	8,85489916515763	8,15955464937446	8,7554170082165	9,02477615845365	7,69459052999853	8,29763725306357
1036	10,1283444604235	10,7621662860244	10,1081326777304	11,5990658922894	10,155417207575	10,2326984027792	10,4217219206637	10,1081951211896	10,539495402774	10,1517446490607	10,2232353323556	10,0933845975045	10,860954505146	10,13904751759	10,3726498004248	10,1533788123052	10,212225434764	10,2861680943761	10,4226864581104	10,5534449228345	10,0589808332016	10,3193174041142	10,3610243023522	10,734211097179
1037	5,12421512458879	5,36932217821647	5,55521762390015	5,77617734122259	5,42155832001416	5,30447989857497	5,48708197847227	5,46460772411524	5,38977965538525	5,33659533735526	5,32585346056298	5,31466195832607	5,24176318953929	5,47038851433191	5,41240701890613	5,57741697119136	5,43417289972762	5,25178299719662	5,22299646454355	5,44025346715087	5,37659241752939	5,1839862332883	5,25493236043327	5,52299376972379
1038	4,93685327649134	4,73309915844706	5,34315097409517	4,88102541284404	5,47244145477841	5,33659533735526	5,51496160798272	5,4170639566308	4,63304485138502	4,90170659685927	5,27455898764367	5,42619197032121	5,1050688862179	5,11478855317564	4,80860187459116	5,45938046505842	5,53450049185388	4,68443047192085	5,39277852622262	4,61297356831891	5,52995331461945	5,3337067120446	4,88981967950491	5,15236824354797
1039	11,8970748982732	11,8431324885725	11,8631403641022	11,4225200670442	11,9768909759143	11,8342751780058	11,9470970629846	12,0098250449555	11,8212088730906	11,6882762325666	11,9250148517767	11,9370441906963	11,9420149185638	12,0345888793929	11,6330662900449	12,0863785190189	12,0471273001928	11,6558116077285	11,924781144072	11,6495105056219	12,1008713321054	12,0800723430602	11,7075173604574	11,7237162125639
1042	5,38546103464716	5,24331893625279	5,30373315240842	6,2367681924298	5,06982602226931	5,41776703240432	5,18043945186628	5,4170639566308	5,69169680251315	5,48529571068379	5,40040367142737	5,45938046505842	5,51948123509056	5,35811981144983	5,68502729765382	5,15236824354797	5,35891601240598	5,44160434768561	5,51496160798272	6,28669110627031	5,15760360686488	5,23633005050991	5,53519543940165	5,59168580897322
1044	5,74199334341144	5,82629193452864	5,73663770741137	5,76148765146	5,88422416083007	5,6765455561751	5,55890580496044	5,66892870805494	6,13256837205411	6,07585579592091	5,75328564699963	5,633811671222	6,12579431019881	5,57404872996291	6,11796466640794	5,83897191351482	5,73552184713984	6,12928606536636	5,97691097842864	6,01410168713963	5,69528815334759	5,68792266827984	6,07707290609943	6,116940419353
1045	7,09603820616366	6,99252081875409	6,46828533953734	7,68069322484039	6,44412136682789	6,55446527814169	7,04045614279355	6,57677240352393	7,55433226471401	7,55094273907826	7,06883911782888	6,67965071671117	7,45735955942261	6,76090563570461	7,05276277088674	6,56581004382024	6,44656259893251	8,24054906713712	7,10190559822703	6,78430017818639	6,93052334644961	6,87978736027638	7,40738529434653	7,29816985886656
1047	5,3265565363365	5,60306982300205	5,86963140887036	5,38001969787916	5,57924305649063	5,56449411968632	5,53321461836618	5,633811671222	5,69169680251315	5,68058363246999	5,59637050603228	5,34474365543343	6,08007275592213	5,42155832001416	5,75540133843767	5,47563513645391	5,60012563988659	5,48529571068379	5,65427431297492	5,48529571068379	5,90263647719642	5,47955547402112	5,57048835949527	5,71336321175896
1053	5,55650010648776	5,45134512635238	5,60012563988659	5,77617734122259	5,4984294869999	5,50893425211328	5,46310483850243	5,60306982300205	5,38977965538525	5,48529571068379	5,67183870007345	5,71336321175896	5,56209588118946	5,54681480984671	5,44919979603444	5,55521762390015	5,62906673428029	5,62277713980317	5,36352167584141	5,55521762390015	5,49370899925714	5,50764454676624	5,43426602077775	5,68429654194839
1055	7,61969696995215	7,35218326243365	7,6466885563741	7,81649511737089	7,42167379062777	7,64358188724406	7,53618537906707	7,4584745665713	7,52463257396633	7,54381135460892	7,45055546453423	7,61406203643747	7,48271063293647	7,49994637592518	7,30357651268902	7,52250510614845	7,66328434964797	7,3392572238197	7,71385479657815	7,5281818906773	7,43209658454316	7,7199843718472	7,73911063383604	7,21098452980958
1056	4,52984693014897	4,84403208281433	4,88347436809185	5,13389136414125	5,17950523469655	4,79134788000427	4,99156058934516	4,62628960898946	5,43766950325566	5,68058363246999	5,25321404803887	5,05446439101264	4,94820064008067	5,38977965538525	6,07104289040808	5,52802476448479	4,98984973951324	5,48529571068379	4,73874517426065	4,90948743993431	4,7048778308217	4,98316191607278	4,95398474471158	4,98605109673585
1059	8,89237111081507	9,26370713975005	8,58813962608112	8,85859642067001	8,79964995027228	8,71418011007013	9,17705119476032	8,82162493449004	9,23759856726091	9,33304138855454	8,98481288021831	8,87987544318853	8,49293634506082	9,10850164397602	8,9328441974916	9,17375249036418	9,03451730118019	8,83368651962877	9,20302607665926	8,8140663223948	9,28414643936704	9,10162315003367	9,02573270051547	9,03320789822826
1060	9,64465443045532	9,39551305600911	8,90515831897034	8,98186548371075	9,05248223109179	8,92681045567259	9,37799026118087	9,0244171967607	9,59898938341916	9,5709320066047	9,18102297036667	9,12312052308292	9,69002922160164	9,6611358671811	9,52156545045303	9,31258758577941	9,0720447566065	9,4427405192803	9,41708515867989	9,10765065395906	9,15698526285813	9,20135246232752	9,70348430819005	9,34863784883502
1062	5,86181894920931	5,24331893625279	6,60756857888882	5,5570662417936	6,45846434516141	6,3014741701555	6,26804900296898	6,51372735086906	5,52684464325651	5,4170639566308	6,22464090693276	6,27219369749325	5,58240344923239	6,08961917315095	5,28608061406558	6,62495312806632	6,68669484970401	5,36726912647026	6,01479195020829	5,62798709011589	6,39691120211276	6,31933273065516	5,57048835949527	5,43609585161875
1063	5,15056032095636	5,15814655403483	5,26333080229002	5,76148765146	5,21084014900628	5,03365370627736	5,24331893625279	5,49120311590826	5,10434949433577	5,55218270708422	5,23862824111626	5,27927716588355	5,40423313369974	5,32585346056298	5,19381316215817	5,15236824354797	5,19433147289938	5,32503559361511	5,39277852622262	5,44025346715087	5,06008881004878	5,30232680847069	5,28134990353296	5,71336321175896
1064	9,60922263111651	9,96141668673416	10,2950929660268	9,50251668586709	10,2924418819281	9,7123986882294	9,73153005776605	9,8607279255485	10,1721831453707	9,93452358509998	9,76801373706567	9,70004867376087	11,0346144727101	9,68555856977703	10,2823123867356	9,8689578752134	9,88412066021919	10,5186397273541	10,4917677503915	10,1022162044754	10,0158909402616	9,97141654776016	10,4744206585284	10,4012626311776
1065	6,43360203116664	5,67287351418377	6,41453522256676	6,04810680616134	6,20828668759477	6,25971117390535	6,08308195021272	6,57035066626022	6,13256837205411	6,30913615598404	6,29424864260716	6,27219369749325	6,01953106528216	6,39236102718344	6,26157969671825	6,49256514269468	6,27197668466106	6,35394551881237	6,07625788633898	6,41856787435338	6,51827311470949	5,98919870984083	6,16669161416275	6,15523420619288
1067	10,4209841401833	9,98007638580804	11,2308310456113	10,4215219046687	11,2910147152272	11,2468752035162	11,2451335774203	11,3238829644683	10,0816618710425	9,64121575839002	10,7406960810049	10,9328047107489	9,41302163284244	10,9477049712357	9,99915356750818	11,3419779434732	11,3875410607801	9,92963366985479	10,7057948291167	8,78117699914154	11,4150680651275	11,1334810191246	9,62581570623462	10,1684563869655
1069	5,06982602226931	5,01162863370956	4,96138174730482	5,25025821549528	4,87555094397159	4,88204874351837	4,90164781720194	5,15236824354797	4,94820064008067	5,26190805874114	4,92271134134526	4,98500563919573	4,94820064008067	4,84773481014177	5,15056032095636	4,87743120050467	4,94179268517305	5,20233353659187	4,71332011905099	5,33659533735526	4,99633506804594	4,81495841023699	5,01512443648366	5,30373315240842
1073	5,92386058488525	5,75039783064543	6,14955103207748	5,47705182622648	6,10627891248393	6,07585579592091	6,10520781588601	6,14955103207748	5,56747279853861	5,55218270708422	5,95024686629474	6,03226257191075	6,73710395676382	5,94076768991842	5,90922004643534	6,12917532877233	6,16395079593373	6,15410890050853	6,00641607319687	5,73564712538569	6,05008339206638	6,23866145460486	6,09847574936858	6,24281274347629
1078	11,8147149413153	11,1740682739674	12,360328592351	11,2072781486058	12,4620335569664	12,2729304942402	12,2919992354657	12,5907232854186	11,3853425134265	11,1392661803916	12,2133207252833	12,234711731494	11,928597710306	12,0265730739107	11,5831730505351	12,6089896598395	12,5711309002094	11,4763872707857	11,815422617636	11,078040098649	12,1038720050714	12,0289192387249	11,1831566888589	11,2504301308513
1080	8,99170453749472	8,61994510111268	9,56500676510562	8,23134144170724	9,19892271793813	9,46554277311948	9,14688737076259	9,55676904908043	8,38116621078104	8,31366178529497	9,02377647485484	9,16729572238336	8,61130955593427	9,15713869597118	8,32814732460411	9,44589158181552	9,53676676927473	8,37449217522647	8,88706113667883	8,41593835032759	9,36636767376918	9,4041464231615	8,44595127880727	8,41774550755699
1081	5,41414705580514	5,56319833575894	5,85929147609803	6,04810680616134	5,37939024402957	5,30447989857497	5,4170639566308	5,48073071621975	5,60668141827252	5,44982272692886	5,33659533735526	5,29435093858806	5,84645921955444	5,47038851433191	5,53586550127343	5,22857732007803	5,3952420159144	5,50491537013352	5,33086414991091	5,57906270617981	5,74369832821204	5,3337067120446	5,57048835949527	5,59168580897322
1083	15,5728294540242	15,1488984758196	15,7429690403438	15,1061013850548	15,5996131605836	15,7431634563017	15,6797408213973	15,8024362404958	15,4059726645752	15,296632097998	15,7030874988509	15,7269239302739	15,0986267050156	15,6955625124088	15,4010998362569	15,8310745105094	15,8074012114864	15,3364497427053	15,6647649992657	15,4524175093138	15,7188035041969	15,7093218777416	15,5794110523597	15,1870036665911
1084	6,52990938257842	6,31335756067508	6,40791701560062	6,77713351910458	6,54334294251903	6,43428656387667	6,40156387062256	6,51999335800426	6,59777991608119	6,5310440051128	6,28026682298692	6,42122706212345	6,39236102718344	6,45067808173578	6,68799645700001	6,32585017236424	6,34014652877203	6,42482485834231	6,16914602000316	6,72894310458165	6,46305881035182	6,28701170592823	6,47121648889589	6,41487388427023
1088	5,59576635729498	5,97871545046093	6,13057436375619	6,21136861029231	5,83422267035507	5,92611646080097	5,56926014278373	5,87850331964215	5,4170639566308	5,90794599679625	5,53961720773734	5,80465648667376	8,94050918325266	5,62124385610979	6,24940620952579	5,7005909442128	5,53450049185388	7,65886268574745	5,39277852622262	5,69305715126345	6,05008339206638	5,63436570549756	5,90646704321128	6,29424864260716
1089	5,55650010648776	5,63788019865185	5,71824322209729	5,47705182622648	5,59525036877599	5,49353873665806	5,46310483850243	5,46460772411524	5,52684464325651	5,44982272692886	5,30447989857497	5,394690763385	5,73240796825695	5,28745912580641	5,41240701890613	5,38829396702081	5,60012563988659	5,69528815334759	5,42496518965119	5,67168718339938	5,66438448364868	5,53116237173667	5,67053510538043	5,55817254837915
1090	10,8868481843063	10,8824372748947	10,5543832250797	10,2075062070266	10,1452606484428	10,4566363818351	10,180617600348	10,6810089891139	10,4020999958863	10,8839962970128	10,3338342213892	10,7280087372366	11,0524767837866	10,5234982937943	10,9211108119882	10,4827200021819	10,3429757018215	10,8064549540588	10,3017547834257	10,973334848129	10,8545704772587	10,3131260945671	10,7365138763302	10,7660631305622
1094	7,4153992745517	6,87115313384045	6,9562210048932	6,69430384107048	6,72683089467368	7,07685306481497	6,76045836061125	7,31298084583513	6,733646216357	7,34425081577283	6,75305072662104	7,18276726498318	5,88324657746745	6,94574024917364	7,23984176904959	6,84174469853517	7,03666898851019	7,25661900396014	6,88645288650479	7,77279742921121	6,95120354892711	7,04500687735615	7,34129929215144	6,80007922958242
1097	7,09249500650881	7,41369577314416	7,26742931251337	7,54186041828412	7,25870192943297	7,10190559822703	6,9623448406786	7,28184558217831	7,12083524090049	7,22612898424689	6,89456718147499	7,15488484858551	7,77215111057203	7,10190559822703	7,42275363886484	6,92959915027198	6,79964219114915	7,3392572238197	7,13800009846664	7,49099710707436	7,10742687163832	7,0167929043696	7,31998676402446	7,17471312859969
1098	6,89013657796545	7,167966103607	6,85465320259778	6,69430384107048	6,90683104001802	6,96913445310886	6,80821830090385	6,62269298374465	7,16832467533306	7,28890106556894	6,73522475644225	6,83658986152549	7,23359600130583	6,89445059157051	7,27124759654815	6,57659885984261	6,77399910167306	7,16035201841769	6,81219852355285	7,02031431669213	7,05511861947333	6,77671433552289	7,39806488025845	6,81479650730072
1102	8,17407287620885	8,22127230228346	8,46066696526793	8,14207997315761	8,59926104632266	8,41988232822858	8,60983414402342	8,55807159101701	8,08940260958447	8,16902538535799	8,37804887119347	8,52845912393592	7,91693853231304	8,25994732892148	7,92763331861551	8,72151184008078	8,6580634899151	7,94648168873988	8,27395485378357	7,98007740325241	8,51077712581008	8,78280607928355	8,20534360257508	8,03142902786411
1105	7,98352126742733	8,19838322549517	8,04193996818286	8,22043788189814	8,89725571293823	8,00216367146542	8,4145157183589	7,99846963821066	8,41989012648159	7,93394715473948	8,54432563098559	7,97864771667017	7,97602515882058	8,40399443154841	8,22209355810324	8,57689808928807	8,63491615321958	7,96955999332765	8,43973698015736	8,20632030006582	8,06213483181174	8,65858123627552	8,1652335867004	8,47249469374824
1107	5,49699280773077	4,73309915844706	5,55521762390015	4,82972874292718	5,60486038770051	5,69528815334759	5,59156358217999	5,88639769801426	4,75088467991467	4,38323511241377	5,38901388333047	5,89577553570073	4,99810320414262	5,60329170215818	4,80860187459116	5,76680912452764	5,69528815334759	4,76241406068569	5,02831478482371	4,81706341008916	5,4170639566308	5,56209588118946	4,69701035372832	4,70030159418041
1108	11,6924587168906	12,1699757926894	10,9802314967621	11,6537594453389	11,4893050153908	10,8356714011051	11,6386573868956	10,8279615483826	12,1702251333678	11,7911877273738	11,7001131104435	11,165194083837	10,9987409918487	11,7744823359393	11,4644809621116	11,5417909822356	11,2647912254621	11,3030523274839	11,7477606053972	11,6484746125124	10,9585387167555	11,7299626287553	11,5763057845039	11,9028994108048
1109	5,92386058488525	5,91582465467785	5,9173839339621	6,1684497637547	5,75825933046238	5,65427431297492	5,62554940099432	5,633811671222	5,9351490894133	5,93450617105623	5,59637050603228	5,71336321175896	6,08007275592213	5,77384768855016	5,70295845324712	5,62798709011589	5,70914939071027	5,93932353805707	5,63915730656087	6,06072365303937	5,87372937721605	5,57404872996291	5,75945970785579	5,85773207759028
1110	6,11782594137647	5,94933222990173	5,55521762390015	5,99450841697882	5,63045634087396	5,52995331461945	5,73348146995692	5,6783499101205	6,17413971184395	6,31933273065516	5,77568662589858	5,8294748033013	6,18751202487187	5,79868475006459	6,23711071354667	5,44522110476001	5,43417289972762	6,16812306353691	5,77568662589858	6,34077099943953	5,61284920588567	5,80111055500371	6,32316714940105	5,8728491836253
1112	7,81537896410636	7,66264381735295	7,59997253979641	7,55912318246252	7,73242196502653	7,95195825171027	7,79308780902719	8,1069710284647	7,77430548994772	7,87568376191015	7,57841882663186	7,9375091262943	7,78132762934122	7,72744275993421	7,78176993952312	8,1169665811681	7,72735409094018	7,8037758176336	7,82813482249742	7,93406287464188	7,88492721776524	7,59146830384963	7,96913283575601	7,62491951438269
1115	13,023356289038	13,3270829347894	13,0187320112337	13,4543127681607	12,8192677352648	12,944305631946	12,9468377792307	12,8112036544206	13,055012840087	13,0860221836664	13,0276984912601	12,943496988642	13,1273875892959	12,9083079944405	13,0300670504443	12,9454570968739	12,9526005798245	13,1557532501195	13,195598473321	13,3418505935895	12,8142924633083	13,0728905037747	12,9940497522207	13,2468406288925
1116	7,88133433664323	7,71931870568373	7,31815125562322	7,80939982684397	7,6215208157122	7,56504440933671	7,63054099741532	7,31971355272957	8,18929169204888	8,09898410885469	7,63341508180986	7,53782770598009	7,66567732823305	7,81840841829372	8,1802796504301	7,47845007222895	7,44845893297502	7,87686752901371	7,75518043161342	8,4377711909021	7,39277334046735	7,61935832529003	8,20274460889533	7,70705029539029
1117	10,2088741989044	9,44383073058278	10,1640223819412	9,55947781943228	10,0460045031497	10,3354118831863	10,0084269490007	10,3499134306111	9,72065338008597	10,1365656355658	9,88736293106881	10,2604524509574	10,3320634932566	9,85120600096955	10,0162775651871	10,1285897704763	10,096323537022	10,0519988400453	9,81298939894038	10,2197019065637	10,2594131471063	10,0424471110511	10,2669181246919	9,59506499552892
1118	6,0795195832057	6,08406116104643	5,79428634949772	5,85074408089609	5,94460874541775	5,75034285606067	5,87511755111088	5,78176487455262	6,11952675452688	6,24249884044773	5,90967032789186	5,93891039352102	5,84645921955444	5,9640221839199	6,31234675473271	5,92868555251463	5,90310835471374	6,30737221341313	5,95516327985015	6,28669110627031	5,83151860767694	5,72228635212916	6,09847574936858	6,21472313868871
1120	5,18651739533524	5,33086414991091	5,09733803722216	5,47705182622648	4,99156058934516	4,63442504155409	4,99156058934516	4,90554134293535	5,15993228611594	5,14831195636953	4,92271134134526	4,85028148068925	5,28608061406558	5,11478855317564	5,34893908794944	5,0037869211463	4,96381736897375	5,07308023076465	5,33086414991091	5,18969865369514	4,94820064008067	4,92571180391284	5,50561844590704	5,28745912580641
1121	5,41414705580514	5,56319833575894	5,48708197847227	5,51727423573495	5,48529571068379	5,44522110476001	5,44094841469865	5,633811671222	5,5859840467508	5,30122769491992	5,37020229340185	5,42619197032121	5,82722426290753	5,54681480984671	5,48529571068379	5,29261595373629	5,33659533735526	5,56449411968632	5,29329519591667	5,71399266560855	5,66438448364868	5,35112996757205	5,7005909442128	5,72792425962899
1122	9,40843834633243	9,68682118127814	9,63081186245658	9,53985620061483	9,674196433718	9,36104617317308	9,48745572916012	9,44722961869796	9,72662783284055	9,37445987994422	9,56544354965622	9,44116452234412	9,97508721464108	9,62407506510899	9,53111546254175	9,52822300763516	9,6834748794285	9,65177005008228	9,75778338990719	9,68854811242582	9,62967635256287	9,61403940526377	9,53505758581449	9,47261714199145
1124	13,4364449173335	13,1712785116329	13,4105310076349	11,8918715540026	13,0105292625989	13,4229222998737	12,8317714617392	13,4426380139931	12,8061800640534	13,8339773867555	13,1354792881905	13,4848565340675	13,4311773315385	13,1498880049572	13,7669922936345	13,3623559889075	13,3677098376045	13,4215760355274	12,6082340034705	14,0045572487668	13,7581009487231	13,3404270485144	13,7792122002388	13,1031646913566
1125	6,32614556506367	6,20336668127348	6,53524315790746	6,1443287601843	6,19310499169946	6,2435617495658	6,27654906295793	6,55662139313486	6,09284399984608	5,97258649725948	6,18225402526899	6,20057544805686	6,01953106528216	6,31933273065516	6,04449712015467	6,37210198642562	6,54411749136237	6,04928481254196	6,42418652701209	6,04583227822173	6,53946474873386	6,19183760346977	6,15040572767979	6,12372500579918
1126	8,92339576743804	7,84893755810462	6,85465320259778	7,42412423157814	6,42882531069666	7,65090427258702	7,81562590045978	7,45500606201651	6,57759419754204	8,22866477561134	7,88804487110826	7,77497272203747	9,17319112876918	7,12310339086105	7,41460846382956	7,07333655884474	6,72121282780372	6,95911175112288	8,00419841469793	6,73877209913714	8,76074731964509	7,47610110409824	7,01758227053781	8,09402701191969
1127	5,59576635729498	6,50207620287872	5,75783651079853	6,09847574936858	5,89396892409994	5,85214341004624	5,84152908789165	10,7241831069295	6,31112533746327	5,9836093568207	5,90967032789186	6,08531284772982	5,53909220620485	5,824934837744	5,78638286277374	5,76680912452764	5,70914939071027	5,29697669848131	5,83870022406129	5,44025346715087	5,69528815334759	5,52197082313314	5,9640221839199	5,77419383469452
1128	7,44677181542584	7,33063390057984	6,99265784220853	7,75757399743293	7,12327343989487	6,65172205054943	7,18747876900066	6,24362694613086	8,28541393358197	8,106300040839	7,57196341783112	6,58172406393948	7,62710894642664	7,20138327005149	7,47579081244621	6,89801936118908	6,35825534785344	7,50261068581398	8,11674246397108	6,8556162855597	6,97706786347034	7,381891260648	7,87371258297373	7,73484603547624
1129	5,02831478482371	5,33086414991091	5,14976412000021	5,35811981144983	5,06982602226931	5,08840028415471	4,90164781720194	5,18913028722941	4,99156058934516	5,07259692929131	5,21878003276502	4,93393358891944	5,91585908276898	4,97464870229379	5,19381316215817	4,98804322413014	4,96381736897375	5,07308023076465	5,25566994383883	5,28960610389512	5,15760360686488	5,07525064428147	5,60306982300205	5,57404872996291
1130	8,2510167764578	7,73241562611914	7,82892956649921	8,13522612432546	7,99769205513777	8,0620039832191	7,87901254863687	8,24088976717016	8,08437740825515	8,22866477561134	7,85109491434559	8,15770921717739	7,67743098700738	8,06649790971698	7,98445170902335	7,95602547119878	7,97297194981006	7,86221001861906	7,93863982259897	8,41593835032759	7,90069278393111	8,04788384191019	8,0957375459913	7,86403373683974
1133	8,02959548128128	7,96571656582969	8,29564191702108	7,96633429997201	8,15254206442672	8,03764879712068	7,90557799653459	8,3332960813684	7,9658683410545	7,83632547776724	7,97953133746696	7,97310967267775	8,24603543198553	8,08220328501448	8,1985826616824	8,0156345226379	8,33501005705042	7,83628958150254	7,78672692542549	8,05668594715099	8,40837614762636	8,02218615406079	7,91068964853459	7,83531157887172
1135	13,8397507150494	13,5354604205761	14,3596670221014	13,4057871020166	14,2788580035066	14,1918783403199	14,1880375555735	14,2339834364528	13,6373014582811	13,642007771889	14,1709426740978	14,1729831230999	14,0764472047282	13,9838216562485	13,8285828746247	14,3251820343648	14,320808967051	13,8341149277701	13,9966250110325	13,4641376791836	14,2656654935996	14,1666248682492	13,7778983820283	13,722373062558
1136	12,9931400605664	12,472033159941	13,6371069191448	12,3428678992922	13,6756322037102	13,5105412258295	13,4664292301092	13,6406584832556	12,6621371209983	12,3409732214511	13,308298286099	13,2811122758421	12,8099816107365	13,3469926956367	12,5773810437471	13,7153892868688	13,6570213834953	12,6089533365903	13,167433112695	12,2386226228847	13,4922135372813	13,4988198107266	12,6134705784031	12,5669400561641
1138	6,25854920693225	7,37920302045578	7,4891644649436	5,82226115296648	7,43657570707787	7,02215363535872	6,67811270952711	7,50425246844113	6,92809880249117	6,65836227064795	6,64802176123777	6,58172406393948	8,36190050212701	6,38345616561273	7,46822146880663	6,9243860498278	7,04651969727043	8,03006440205914	7,32101827602899	6,34077099943953	7,52464536248531	6,84379004765382	7,19319172467084	9,28953708038046
1141	8,95067742533383	9,19432574426236	8,86504864732818	8,65862229731827	9,17439899427683	8,98923150786254	9,08984172413807	9,14213625079474	9,27852830736895	8,81454337755534	9,22815212198051	9,00221110805775	8,6175126812475	9,23453764926248	8,71490403535556	9,55298823063903	9,3279931611153	8,61285782196076	9,42379397680571	8,95313409404866	9,35827302169063	9,23779130224457	8,99790815802972	8,98342793528657
1142	16,8566363578171	16,8197658557445	16,4958035147863	16,6339715161573	16,3709147970281	16,5773708428934	16,5076322915293	16,8198585758968	16,7584202287988	16,7274927429512	16,7274338672396	16,8052692224479	15,7679728372918	16,6066445210608	16,7152981622162	16,5324947901667	16,7153245062885	16,6702500090361	16,7758022634567	16,775771788414	16,5194240455521	16,5773708428934	16,7019890064116	16,6484829325874
1144	7,85075015327718	7,78880720424676	7,53782770598009	7,87982993001785	7,70843433301931	7,63352487598352	7,42998991666823	7,71708760422467	7,84232732296775	7,7480003746368	7,52668703575805	7,57765590906732	7,95854418858297	7,64366718528867	7,81650141028974	7,56716198191125	7,62698908139515	7,6502507671269	7,45830559841112	7,74654615951094	7,83001981093866	7,52296509794214	7,74923540970912	7,68686986837709
1145	5,49699280773077	5,36932217821647	5,74859378404767	5,19381316215817	5,79269154705277	5,90168269990799	5,51496160798272	5,77169346030457	5,43766950325566	5,48529571068379	5,67183870007345	5,73663770741137	6,23363563334311	5,47038851433191	5,58417286254763	5,78018568147789	5,72083714370515	5,71499986349317	5,33086414991091	5,67168718339938	5,84603439592503	5,49120311590826	5,63551135970481	5,4884079851402
1146	8,37065763922381	8,3870892754897	8,57927141063228	8,20269875606174	8,4830898665897	8,35365081772789	8,47041779060674	8,37955981677043	8,38474524075923	8,0094259477067	8,19175687844931	8,26218395073051	8,15344604223763	8,38626297400956	8,20445388365058	8,50265496986779	8,53877810460724	7,97435617187712	8,3234959882615	8,05668594715099	8,72931530515313	8,36344569184177	8,10332614103148	8,01786017270927
1147	4,7973820497057	5,03365370627736	5,2039642486536	5,03111480301725	5,30447989857497	5,07259692929131	5,18043945186628	5,33659533735526	5,03365370627736	5,01719042900192	5,1176366046644	5,05446439101264	5,24176318953929	5,20309930864665	5,07127129521768	5,25493236043327	5,08384989593287	4,93283058011272	5,0483738961164	5,33659533735526	5,24945268336296	5,3337067120446	5,21625839337669	4,8369002301868
1148	9,20725916750416	9,25180532642385	9,48292256001248	9,21812376741745	9,31724016195414	9,17915757107545	9,2342199975032	9,32322140932228	9,29346267278135	9,41044621433847	9,29029396699546	9,21738621528898	9,95475436723345	9,24843078545205	9,36030370782488	9,4538812521735	9,53676676927473	9,53016886103547	9,38497234721487	9,29111651853209	9,48999317340726	9,39045198215484	9,4296004527279	9,35079439286016
1149	8,01630294431531	7,82967624228309	8,11684705495411	8,1799025053572	8,05954090858485	7,99971869910871	8,02801090310788	8,08495279852984	8,18183826458362	8,0094259477067	8,03060787469614	7,97864771667017	8,33104118332695	7,85181624437117	7,82336085935919	8,15867136238908	8,17951130307997	7,78052956075807	8,07111764542474	8,08464559115567	8,02829227289704	8,14767547320778	8,11898512237508	8,16789718681589
1151	9,46869873357315	10,6811623516581	9,19896837190298	10,8299451843735	10,0799385799154	9,31487199951154	10,2713814365203	9,35232332769385	10,6105469028213	9,33378294624471	10,2671876272076	9,66351055719855	8,90326066748586	10,1544759697302	9,19930457458378	10,2885312490277	10,2219303959876	9,20563177652558	10,5553516652313	9,19906334808244	9,81547782408851	10,0937351360673	9,08401629462369	10,1196465495578
1152	11,4399285288794	11,2157449922665	11,9064107037402	10,9192490275621	11,7592892709354	11,3743523652634	11,2014184377666	11,4612043652669	11,5489662892628	11,6121793028005	11,4856435007006	11,5001022896027	12,9454570968739	11,15066396186	12,0664129304012	11,4239591528037	11,5406930378825	12,3095680611401	11,4441878763761	11,8185823192237	11,7906121580055	11,462805928505	11,8332423301609	11,4068892715393
1155	5,52748075811706	5,24331893625279	5,24945268336296	5,57404872996291	5,60486038770051	5,52995331461945	5,18043945186628	5,60306982300205	5,4170639566308	5,62124385610979	5,37020229340185	5,52197082313314	5,66892870805494	5,48529571068379	5,65130153069843	5,25493236043327	5,28960610389512	5,64018116816277	5,0483738961164	5,44025346715087	5,4170639566308	5,1176366046644	5,47038851433191	5,57404872996291
1156	5,20233353659187	5,33086414991091	5,55521762390015	5,31603565659218	5,9351490894133	5,2474516225624	5,48708197847227	5,15236824354797	5,90354238037813	5,83918826750578	5,35811981144983	5,16140113394424	6,61345412876776	5,28745912580641	6,20901009851634	5,38829396702081	5,28960610389512	6,16812306353691	5,37939024402957	5,57906270617981	5,4170639566308	5,38192505959735	6,24803978935418	6,14479755040497
1157	6,74499574786029	7,06721862407703	6,68664502822234	7,15071793576352	6,81898375864943	6,51612007287119	6,77521930324053	6,72032352609483	6,95619939835354	6,74865757543231	6,85583851240566	6,85058488824058	6,84537764317452	6,82492070357925	6,90889767764376	6,96799511548425	6,93039501527508	6,66798464993659	6,99511779671597	6,8191071926902	6,65126272483952	6,87978736027638	6,80386472708161	6,96480138759177
1158	9,1175041148957	10,0446084335612	9,55320494219535	9,72526230661423	9,48884782329746	9,14818142626402	9,21501356215509	9,12127702027296	9,91541899749022	9,29604166044379	9,74057035448743	9,07235060033432	10,1955998572158	9,67179015545288	9,55809336316622	9,4085695391277	9,44715652372164	9,74122142221742	9,7017398890877	9,45555682100963	8,96301158092077	9,61864669513934	9,49773028903983	9,6836513409139
1159	9,45668963089267	9,70205929282358	9,40373049128521	9,61536503369079	9,54728943238876	9,35419004707631	9,64683650860155	9,39350725012409	9,74928756993437	9,25884751084387	9,60322185206791	9,46016927296708	9,42406202692617	9,59960583274702	9,38134514885044	9,73592949175774	9,67273054055545	9,30497330732415	9,7017398890877	9,25658344457215	9,61455283085358	9,62113055361717	9,28679948941852	9,63358546406818
1160	9,01810056346246	9,20713105894939	8,2109430794112	9,08529343369723	9,07145742054088	8,81379236265397	8,43298969389944	8,66675736499369	9,36610697126097	8,90890015736472	8,40124609318927	8,56205886722143	9,29652151908296	8,90996473277253	8,49225120518655	8,7725268949461	8,9516871889434	9,02278380294017	8,49868602253579	8,90053322215429	8,9313570716611	8,84196712989816	8,50069314753624	8,90195152479785
1161	11,0193550393393	10,7217927787757	11,0209817396692	11,1260812627615	10,7838358840574	10,9035971758983	10,6992833880867	11,0472147145277	10,972250023492	11,1883868105283	10,6953950315649	10,898302470207	11,2643771978584	10,6639658877151	11,2903989182642	10,6922525999988	10,6809024130997	11,3299796656724	10,6506228605374	11,348322034293	10,8311559426445	10,6399659643762	11,300447137281	11,3861192678949
1162	15,0674336045495	14,7188650764416	15,4381726978354	14,5559349291429	15,3773108922468	15,3283555507862	15,3182887358143	15,3364497427053	14,7275198146583	14,8748140134389	15,2637260753069	15,257083594763	15,3773108922468	15,2930908394321	15,0385326315141	15,4589155845143	15,4119076978793	15,075358002211	15,2012150871227	14,6623585320883	15,4060489326256	15,3668858406301	15,0226411860463	14,9838522621575
1163	11,507539940036	11,1934590299158	12,0089352687892	10,9694334199803	11,6173826076051	11,8737908912815	11,5481903427774	12,0031817579813	11,1881832472669	11,4562630742648	11,6327655289932	11,8927830496282	11,9487769450524	11,4549947925005	11,5477135380259	11,79646146449	11,963441589659	11,7114460118643	11,3488640354912	11,6978803095787	11,9661686719486	11,6262681057584	11,4906449140839	11,5670122380325
1165	6,65020289851872	5,36932217821647	7,31815125562322	5,35811981144983	7,02326593147841	7,28688056385718	7,10624764265376	7,4584745665713	5,29532968330686	4,95597123320111	6,98485894869894	7,22922587892053	5,21878003276502	6,86718502662489	5,41240701890613	7,457430593367	7,80869981913844	4,88583382984526	6,63479387142035	5,48529571068379	7,13815555291668	7,32178042788177	5,3265565363365	5,52299376972379
1166	6,05055586271841	6,03125947684468	5,67721720889857	5,60668141827252	5,91243848236427	5,88909142070524	5,78591139138925	5,69002492413745	6,13256837205411	5,90794599679625	6,0098942559091	6,02185501673355	5,91585908276898	5,71490423673058	5,85074408089609	5,72256083939474	5,81458030422006	5,90912571637571	5,99744045158442	6,01410168713963	6,05008339206638	5,58512455567371	6,15040572767979	5,85773207759028
1167	7,25235871714699	7,14163531928341	7,34814685185242	6,94867921952593	7,6911463156137	7,26722328273545	7,25082006854713	7,19294624002384	7,50009245690441	6,95355721395946	7,36481819149604	7,2197710681503	6,9615973304404	7,30345393734875	6,90889767764376	7,53562016158639	7,5442526010234	7,00826054179442	7,5927014451206	6,92266408671428	7,57916036048415	7,53164923539238	7,12366973830791	7,11554269354748
1168	5,22299646454355	5,19920323072349	5,11291623707008	5,47705182622648	5,03111480301725	5,1218928990211	5,01520265737398	5,25254981704433	5,20465125376979	5,1102620205534	5,03267624907636	5,0028703019713	5,47170387137285	5,11478855317564	5,1102620205534	5,03022423423423	5,28960610389512	5,60306982300205	4,99593696756786	5,31529807318662	5,29401511222633	5,19879978645543	5,19751973846775	5,47038851433191
1169	5,83929641808768	6,20336668127348	5,39277852622262	6,07186834486849	5,52684464325651	5,48529571068379	5,51496160798272	5,36352167584141	5,90354238037813	6,05351722895158	5,76450589541267	5,76148765146	5,19753140218042	5,89546918774829	5,633811671222	5,4170639566308	5,50061693914578	5,58414651719575	5,85074408089609	5,57906270617981	5,56449411968632	5,68792266827984	5,85074408089609	5,88365972200349
1170	5,96479783717688	5,52574107710878	6,27734883959705	5,21373598908611	5,6783499101205	5,21625839337669	5,15056032095636	5,29401511222633	6,06457619484709	5,93450617105623	5,43234408074207	5,16140113394424	8,28462465139617	5,09392172259982	6,61026479772619	5,03022423423423	4,79232533720527	6,9363308992124	5,57107482554576	6,0300991958796	6,26449878931242	5,73502419449128	6,37957249164053	5,69710295684801
1171	6,72324667375645	7,30156383820202	6,28374787592741	6,68438153981085	6,0159554424866	6,50504310195139	6,37604695827188	6,41073328364032	6,40859836300812	6,72021947712267	6,76411479278538	6,64556118630114	5,68901631202965	6,94574024917364	6,09284399984608	6,7617048586537	6,62073133212662	6,03310231362772	6,54222436123458	6,44332367706924	6,34189483985508	6,53365462648642	6,25973216540373	6,74546055278891
1174	6,65020289851872	6,60860349875916	7,78947735345261	6,47776697152381	7,92530537351712	6,22237892590676	5,76261423060905	6,32172466962078	7,50009245690441	7,25444568734384	5,80895369752745	6,32350006269156	10,9366907131785	5,81342005552055	10,0520781096387	5,65427431297492	5,43417289972762	9,82341207920329	5,98616478583755	7,99837373435809	7,79926108487406	6,52862099121242	8,44451539325877	7,58893949206172
1175	9,03079053734878	7,54328467095811	9,74388449780129	6,98651656574624	9,8709776085428	9,79320373862772	9,61689834959437	10,0997387511732	7,78727129182288	7,49431339406254	9,3432968150727	9,53830475726538	8,61130955593427	9,54527391919347	8,1168327012228	10,0404685327944	10,0853479505384	8,13803275671069	8,95614924658403	7,42197586633547	9,70891487672718	9,57502833096605	7,89146226167538	8,10283534685792
1176	7,71717927506077	9,14790310433083	7,48542625776109	9,31322749354458	9,31860388515519	7,30979619413468	9,1339339778028	7,07663828610078	9,56970182365409	8,28458528884074	9,78517658237373	7,18747876900066	8,07387552386508	9,23875098986606	7,56988680241001	9,19357287761287	9,33811195395254	7,62079810565725	9,93448367416622	8,20632030006582	7,68043668894823	9,09897005744814	7,83512883419084	8,21821031598019
1178	5,38546103464716	5,47170387137285	5,3219676615879	5,5570662417936	5,29329519591667	5,36515000003837	5,33228328176148	5,36352167584141	5,56747279853861	5,44982272692886	5,27455898764367	5,52197082313314	5,51948123509056	5,28745912580641	5,36726912647026	5,47563513645391	5,43417289972762	5,29697669848131	5,42496518965119	5,46183926979228	5,20233353659187	5,36582924221875	5,65544625456951	5,71336321175896
1180	5,3265565363365	5,65623256413515	5,39277852622262	6,2367681924298	5,17950523469655	5,39165971789122	5,21045894295775	5,54483103316819	5,10434949433577	5,51708470481022	5,41776703240432	5,33086414991091	5,77236346065294	5,02238782288127	5,81888688676513	5,39917428701982	5,28960610389512	5,58414651719575	5,09821022698578	5,44025346715087	5,20233353659187	5,1176366046644	5,43426602077775	5,98596101457103
1181	6,01419057765418	5,15814655403483	6,47919543944996	5,11383399983383	6,07104289040808	6,40196596104063	6,03030846245193	6,64554927346178	5,07525064428147	5,16131494690852	6,06749772818001	6,24319454979015	5,51948123509056	5,77384768855016	5,44919979603444	6,4172696307089	6,67557904576287	5,64018116816277	5,86039603240139	5,03365370627736	6,32228118944617	6,08340969487344	5,3265565363365	5,43609585161875
1186	5,24244429229159	4,94564966361042	5,63616833119891	5,11383399983383	5,33659533735526	5,6072795554799	5,27524144146709	5,49120311590826	5,03365370627736	4,95597123320111	5,56856519523596	5,42619197032121	5,77236346065294	5,56209588118946	5,07127129521768	5,65427431297492	5,68186266568761	5,25178299719662	5,42496518965119	5,18969865369514	5,4170639566308	5,50764454676624	4,95398474471158	5,22597258012457
1189	13,5659834229594	14,0923264860089	12,2242690603335	13,0457779568326	12,3050304315743	12,3486147038221	13,1239724977851	12,3911491734779	13,5048182619926	13,640518853843	13,225698737067	13,0789628442657	10,7868585162337	13,4025217806429	12,9108266671484	13,4074899259264	12,776724187755	12,5162042728568	13,4631141908226	13,4970630742258	12,199334187329	13,2538266806941	13,1895376359007	13,9786109282425
1190	6,37461842111633	4,79653556123721	8,02079425806482	4,93688179753261	7,76831761366055	7,38876783578415	6,74067414590924	8,75922914714312	4,99156058934516	4,80920262623417	7,0235464383275	7,75681341500086	4,97747068263412	6,78741941742036	4,98984973951324	7,1301267384549	8,43925535409389	5,54483103316819	6,1891036548885	5,08435067353496	8,86543263302719	6,74379853731843	5,11291623707008	4,99810320414262
1191	10,2270763884524	10,1364267548134	9,82836861188757	10,1355017654708	10,0107333784623	9,96679739934013	9,94280885946602	9,93364969787748	10,2042539058003	10,0444899424921	10,0769238324698	10,0477292603386	9,71792407350665	10,141958394521	9,8264532877385	10,1311961337156	10,1260307983055	9,77678620433213	10,0030459376139	9,94754740765056	10,0658782546476	10,1618130035879	9,97865367920876	10,1236609082375
1192	5,55650010648776	5,52574107710878	5,26333080229002	6,12031787075329	5,55521762390015	5,52995331461945	5,64960500324567	5,46460772411524	5,86912638774771	5,89343644996344	5,75328564699963	5,29435093858806	5,60306982300205	5,44094841469865	5,33086414991091	5,52802476448479	5,53450049185388	5,48529571068379	5,93450617105623	4,94283530476755	5,72681103719666	5,44919979603444	5,53519543940165	5,72792425962899
1193	6,93341421588202	6,96937337671594	7,21980917065786	7,11947589502961	7,59763503535179	6,90088684328545	7,06460286835494	7,04521764843515	7,08245976303501	6,91037352847349	7,47125112439464	7,0523044563345	7,71967490485226	7,29416258013872	7,34678305431368	7,15296793657705	7,40713129133784	7,23298550932345	7,15721453361007	6,95592998812169	6,8139857771848	7,23518262595822	6,53959546838779	7,29816985886656
1197	15,3864995540702	15,4521650136439	14,5047812488099	16,2169522016773	14,8303966290418	14,8895115048051	14,7316066655289	14,7960968135463	16,1478674523947	14,9323936305927	15,3666118579538	15,2401307226218	12,1338568750614	14,9573837303199	15,38247210236	13,393741233085	15,1029209041888	15,8376609793052	15,5728537111043	16,3064560340658	14,2632779786346	15,1910151419958	15,6371753841067	14,9917485792874
1200	5,38546103464716	5,33086414991091	5,23633005050991	5,09471792355598	5,10931535069923	5,18818361737524	5,03466402070431	5,25254981704433	5,69169680251315	5,55218270708422	5,37020229340185	5,1050688862179	5,0582594436582	5,32585346056298	5,44919979603444	5,35320541688245	4,96381736897375	5,5233070815214	5,36352167584141	5,52995331461945	4,99633506804594	5,16069805817073	5,43426602077775	5,2016048938115
1202	5,15056032095636	4,65597380650444	6,29654295232546	4,93688179753261	6,38786272611706	5,77617734122259	5,8306230105071	5,93120188084419	4,84308541296016	4,83632196236515	6,12832630730527	5,55137496791277	4,74028746977316	5,44094841469865	4,86159061131273	5,52802476448479	6,18420213511919	4,52391891581601	5,22299646454355	4,94283530476755	6,22345666620107	5,23633005050991	4,91161652282109	4,73438149942795
1203	5,55650010648776	5,11487945737395	5,44522110476001	6,74323205207599	5,23082062958835	5,52028833301322	4,72749139969791	5,54483103316819	6,26153992447687	5,14831195636953	5,30447989857497	5,33086414991091	5,38132091086006	5,32585346056298	5,24176318953929	4,98804322413014	5,56856519523596	5,29697669848131	5,47038851433191	5,33659533735526	5,63022168059884	5,16069805817073	5,79269154705277	5,13387487123177
1204	9,59363963940131	9,50030152768646	9,70623393380142	8,72147399028727	10,4259569735044	9,79591164042877	10,1286677197545	9,87089212801234	9,17293976944296	9,05605374382688	9,98703381576086	9,87969220886792	9,23493390749291	9,96857095179768	9,08776892968892	10,3434694586322	10,5857703679956	9,18970235288023	10,0715496961219	8,86813888873401	10,0394993019298	10,2611562403012	9,07556595446554	9,06277632737225
1207	6,28068565317947	6,69813150959001	5,6295574496043	6,38820644054391	5,73612611033727	5,91580536976967	6,28881085710578	5,84603439592503	6,59777991608119	6,58243752211172	6,43402820837298	5,89577553570073	5,38132091086006	6,39236102718344	6,16812306353691	6,26630150773721	5,93837935986179	6,09017527286432	6,18024454606002	6,31406164777971	5,87372937721605	6,33398018245671	6,17646871950541	6,62662478814849
1208	6,77958989786417	7,11776556265832	7,023551144066	6,4368057905853	6,77521930324053	6,32205738093971	6,54558383072579	6,29261428139909	6,90889767764376	7,11297855875152	6,52828151559302	6,69430384107048	6,94406061956686	6,79984482610892	6,72185908722575	7,01172219504825	6,36553618016954	6,4958880991809	6,81219852355285	7,02582110583827	6,85970748394748	6,68581906304564	7,20075294513843	7,01328146394964
1213	6,79338736740853	5,45134512635238	5,83151860767694	5,27527038403363	5,40630076244078	6,2435617495658	5,30088380507401	6,27621561192727	5,4170639566308	6,8901785407732	5,64960500324567	6,68632187118939	5,19753140218042	5,51708470481022	7,30357651268902	5,4170639566308	5,60012563988659	7,7599280384262	5,70914939071027	8,31729321537683	6,40484038801015	5,66067720823962	7,48263772707253	5,45204410287375
1215	5,90659167356608	5,91582465467785	6,03030846245193	6,19106723504232	6,07104289040808	5,79428634949772	5,93704500904764	5,86638710060364	6,03343344110566	5,90794599679625	5,82722426290753	5,88422416083007	6,5929396587256	5,9173839339621	6,18797265772641	5,8509141303917	5,95024686629474	6,06306965544083	6,02509526630043	6,04583227822173	5,84603439592503	5,90168269990799	6,16669161416275	6,14479755040497
1217	8,16241564157142	7,59689825870618	8,93250233204694	7,50551382345888	9,13857170171329	8,7365119742217	8,50053758850822	8,72549705821523	8,31930956957122	8,18018029988856	8,48644920138607	8,36616920147201	10,1766597332983	8,46422748938972	9,10995603281744	8,57852597423181	8,72088019261903	8,83368651962877	8,73624169695905	7,73052913440635	9,20232059621111	8,59762292857616	8,23867580165106	8,09402701191969
1218	7,47579481388321	7,57694217961445	7,16275646815507	8,13522612432546	7,61136145545047	7,26722328273545	7,33638382022607	7,19294624002384	8,0483089816602	7,59756974596262	7,4625619500161	7,31770047608026	7,45735955942261	7,44718619838985	7,54076382784557	7,31449000303482	7,55339211939276	7,74586995669516	7,55031901852459	7,67347553468197	7,1489839024944	7,30425763832741	7,62422156110564	7,61764211948664
1220	6,70161989824065	6,75459587289947	6,84353332094921	6,34435684227358	6,89430305190419	6,92521717441186	6,74067414590924	6,95454156583497	6,68682468055193	6,74174910122873	6,85583851240566	6,93856099653357	6,63592668895649	6,92266408671428	6,18797265772641	7,08386410404002	7,0212636673525	6,5978882070902	6,89261180324366	6,46560853094137	6,91109264800688	6,85928536660605	6,64802176123777	6,50268766404906
1225	10,2032825387957	10,2004835631471	10,4531878964907	10,2760365268951	10,2417071401299	10,2913305003828	10,1818467250844	10,2349048807718	10,1089139766533	10,1206749299956	10,2601417035748	10,3569361983064	10,5129522008201	10,3350702529372	10,1831357831017	10,4080308789944	10,338866860827	10,2777398434053	10,3027651647404	9,91355606699113	10,416029972905	10,3645525886209	10,3118858469072	10,1662092142298
1226	6,54410382334133	5,82629193452864	6,45178000030236	6,68438153981085	6,25695461614665	6,65172205054943	6,76884936305439	6,17478075813978	5,69169680251315	6,58991817239071	6,76411479278538	5,45938046505842	5,68901631202965	6,02938254730739	5,88031523080719	6,25871404297053	7,26849351489977	5,75288489156283	5,91071110404441	5,91094560431154	6,24249884044773	6,53365462648642	5,63551135970481	6,07880466450625
1228	9,1406671440901	8,95483544569451	9,24494094154374	9,28928834600243	9,22263768918056	9,38983193355375	9,11325483912149	9,03879229135703	9,31261764420769	8,96236559471948	9,08670038869791	9,28052159491265	9,14924938170511	9,0645790675385	9,07183416688008	9,09728922011029	9,33451048908354	8,99336714050843	9,2502256840273	9,22575182017627	9,19407641359749	9,23400780226661	9,36433334606587	8,94797063603125
1229	13,7368007221703	13,2463672267964	14,1475139475234	13,0246076475169	14,2240266702339	14,1296054566503	14,1171652163592	14,1270155422289	13,3850466621051	13,2549483906574	13,9030493617766	13,9267143125887	13,6703034166463	14,0156262240378	13,2785283283795	14,2991929164732	14,2911662186073	13,3982145100768	13,795958167983	12,9178013507036	14,2457503781639	14,1030528798723	13,2745494031134	13,3982145100768
1230	7,4295328213438	6,13322696725064	8,42687404390627	5,59279425416752	8,20547402224824	8,09055882681766	8,11566276640514	8,18913374685461	6,26153992447687	6,46021305535252	7,66469894300572	7,85109491434559	5,73240796825695	7,75532686845409	6,26157969671825	8,15287284846851	8,19981796354331	6,07689000423556	7,55787288091926	5,48529571068379	7,94455106289307	7,9812614994614	6,18771892690494	6,58243752211172
1231	7,98621022871299	8,00326546211961	7,98300470122612	8,02010809591208	8,0130872844697	8,01536345935071	7,85102675970733	8,18719494395912	8,03251511421067	7,79115405368505	7,798910325337	7,98640298354081	8,18375748136492	7,99047624343627	7,82336085935919	7,96836252581628	7,98232331109184	7,87686752901371	7,62710894642664	8,07231251165644	7,96131971039712	7,8292822486234	7,85241773325365	7,75741924441329
1234	9,94801474719569	10,2934913076062	9,86849832663912	10,5685273154207	10,0927684087994	9,98827004035486	10,08677919868	10,070662485842	10,049016414201	9,94774235159303	10,0394065022786	9,8831980192445	9,99295012597677	10,1284008554047	10,1690716488827	10,1555717889686	10,0582314863876	10,047669960671	10,0355309148966	10,0487353194638	10,019866344577	10,1344943922432	10,1049461287184	10,256663414239
1235	7,42483410943736	7,49460962033843	7,16275646815507	7,15690218331822	7,1980982881165	7,33332245900379	7,20752928880514	7,5616084618857	6,94736575061679	7,3944379729493	7,20128120150353	7,33596953350756	7,11966114107257	7,23100851882052	7,38565970063724	7,39249708048363	7,45359968074825	7,32765827903586	6,9085053898379	7,10773758915948	7,43209658454316	7,14019553462102	7,2173158828779	7,42935919285812
1236	14,2828098339535	13,8267208923107	14,6227990814421	13,6242793102793	14,6181587949046	14,5655907392804	14,5587658347947	14,6479855852139	13,9567158649634	13,8303797780451	14,4270963090205	14,4831047611236	14,0949058156784	14,4964099277458	14,0317895931128	14,6894457317536	14,6683871983054	14,0121673912699	14,4210841298131	13,825123460049	14,5902661767029	14,5559601892801	14,1783060761745	14,0276695179984
1237	6,53591385599593	6,65343269914056	6,18131569860937	6,42838089997468	6,75672743435545	6,28701170592823	6,71073524594351	6,36482524447964	6,69797064850973	6,4950039773171	6,64802176123777	6,4375101160919	6,23363563334311	6,67961163285951	6,66991309021385	6,74622367998534	6,75840341156051	6,5978882070902	6,740983532601	6,4775375632007	6,46305881035182	6,61660955164836	6,58566625095255	6,56723896560326
1238	7,74612584019311	7,39735184162936	8,35954438792626	7,48780513593486	8,30304075237895	8,03764879712068	7,89515064044773	8,2286820011236	7,30049362093049	7,7480003746368	7,68497135882622	7,96779352171976	8,75754463063527	7,7921007157502	8,16463513246763	8,0156345226379	8,18789258977718	8,31636458400978	7,46168732308531	7,53303294953675	8,36376119592768	7,80402683698247	7,82953555407241	8,00644078950286
1239	6,0612460778726	5,94933222990173	5,81401315920678	5,89354577606704	5,44663675265657	5,85214341004624	5,75348731153002	5,79269154705277	5,64960500324567	6,39274760274961	5,68306194533273	6,0012720802181	5,84645921955444	5,74369832821204	5,98816379063241	5,91533547994892	5,50061693914578	5,81705485096468	5,77568662589858	6,09504205265538	6,24249884044773	5,66067720823962	6,47121648889589	6,05452462550108
1240	10,4282303886137	10,1972513775121	10,9193071924241	10,1562184874482	10,8538642381963	10,9768414926106	10,9960453913108	11,1655445333847	10,2066968762964	9,43478090786185	11,1506687802601	10,9669130626277	9,66608836764685	10,8490160116791	9,51358661991684	11,3643722278579	11,4456077530121	9,39670679938119	10,9347952193991	9,53594966243645	11,0298590779996	11,2012362359867	9,49916738713526	10,1830366757818
1241	6,41857921998582	5,60306982300205	5,22000014042644	5,57404872996291	5,83422267035507	5,6072795554799	5,70127794932899	5,22001522248133	5,4170639566308	6,51436381112217	5,67183870007345	5,394690763385	5,28608061406558	5,24870593719641	5,28608061406558	5,74436763480772	5,55389957038312	5,15815114854989	6,22514394161195	4,97747068263412	5,69528815334759	5,75783651079853	5,82386780854088	5,60495034506213
1242	5,92386058488525	6,55039728570699	6,11650076467349	6,55986385084989	6,42882531069666	6,08448491245358	6,33072544375277	6,47622378962074	6,49032482375603	6,18626274192298	6,55641194428287	6,20057544805686	6,23363563334311	6,36706397027067	5,96147965686012	6,45813619855721	6,60644714007577	6,14300272913508	6,26015155897661	6,16197935374501	6,36348603383782	6,44952025836938	6,19915912628764	6,20588331367938
1245	4,7973820497057	4,98984973951324	4,54529047812142	5,69528815334758	4,91575719627083	4,8369002301868	4,99156058934516	4,81277071267061	5,29532968330686	5,1102620205534	4,92271134134526	4,75747262287257	4,74028746977316	4,83234720456218	4,86159061131273	4,87743120050467	4,94179268517305	5,13953182980896	5,02831478482371	5,03365370627736	4,89481473875652	5,07525064428147	4,83932350758234	5,18001056396017
1246	8,15867821688169	7,45872458790409	9,40373049128521	7,47742059358134	9,36969552966887	8,80461592051245	8,67523500915087	8,86114136778363	8,08940260958447	8,50944881117265	8,70331684597577	8,67610209828664	8,33842581776851	8,5358356769152	8,64156960444763	9,08195102261383	9,05234069245412	8,93058718852112	8,53494191806609	8,94110621132663	8,61477530546245	8,64400627688084	8,78836068860769	7,67326239691489
1248	5,88422416083007	5,48778505424578	6,74813484956938	5,59279425416752	6,63702820742765	6,49251586601708	6,33072544375277	6,57035066626022	5,20465125376979	5,33659533735526	6,17271587308389	6,48925825800199	5,68901631202965	6,24695804511122	5,24176318953929	6,55446527814169	6,97804402489644	5,25178299719662	6,14300272913508	5,44025346715087	6,98605402905479	6,5571095165055	5,36352167584141	5,22597258012457
1249	10,9440992775314	11,0742030798234	11,2000003037129	10,4105743080039	11,0031530539038	10,81712627461	10,9280268807705	10,4979193315055	11,5316233259702	11,5288674221789	11,1002968806542	10,5369579648272	13,4074899259264	10,7924099698907	11,8206776684332	10,6476253255099	10,4084583978137	11,8238477305036	11,2925066362809	11,3887517187862	11,3486615824461	10,9837450082161	11,6672139265773	10,9794973259282
1250	5,55650010648776	8,12851743695289	5,36726912647026	10,4586339572572	4,87555094397159	7,99745662749012	7,45889101315362	5,62545019613885	5,25254981704433	6,00865471557131	5,87996865105435	4,95230826651606	8,00743929498584	5,37737821033153	5,41240701890613	5,20717865237961	4,8397536388671	5,41776703240432	5,25566994383883	6,01410168713963	5,15760360686488	5,68792266827984	5,57048835949527	7,75741924441329
1251	5,02831478482371	4,900517105724	5,52995331461945	4,82972874292718	5,03111480301725	5,18818361737524	5,21045894295775	5,28226350636387	5,07525064428147	4,95597123320111	5,33659533735526	5,394690763385	5,0582594436582	5,16065708272465	5,15056032095636	5,03022423423423	5,76148765146	5,11383399983383	5,48529571068379	5,14297044482874	5,45814031407067	5,30232680847069	5,11291623707008	5,02650140642848
1252	6,0050051902556	6,10800505742613	6,47919543944996	7,87333662964655	6,25695461614665	5,30447989857497	5,21045894295775	5,86638710060364	7,32776973005171	6,37567930923236	5,85823935733804	7,16395421491226	6,48910130648771	5,89546918774829	7,06590438165057	5,47563513645391	5,81458030422006	8,29826217156524	5,54096320186792	7,44705502898249	5,4170639566308	7,06377757525946	6,92198227876645	6,28635103706541
1254	5,12421512458879	5,97871545046093	4,75686919784627	6,83726234865759	5,36352167584141	4,92873306060529	5,44094841469865	4,70487789727408	5,96806617449686	5,90794599679625	5,51496160798272	5,12026636113823	5,24176318953929	4,83234720456218	5,90922004643534	5,17214127796793	4,98984973951324	5,50491537013352	5,45513252836182	5,38977965538525	4,94820064008067	5,27124364019872	5,57048835949527	5,97398711259267
1255	10,5872256303845	10,5652260371797	9,85188914095867	10,428496023098	9,18729164329973	10,4769142490403	9,41808651068055	9,87793516037545	10,8334193262325	10,6534061525724	10,1017885948337	10,5236893199953	8,33842581776851	9,97740309205149	11,004661673912	8,93582055577205	9,67642999843407	10,8031101315397	10,1429822257947	11,6092771762894	9,90956992265649	10,2907925677987	11,098903859058	9,75058933841041
1256	5,89404059870073	6,10800505742613	6,06257894011682	5,31603565659218	6,29319420668673	5,95980977297449	6,44553144083138	5,90168269990799	5,98533336547779	5,44982272692886	6,27075702190509	6,0537359941109	5,21878003276502	6,22581748629524	6,20901009851634	6,62495312806632	6,28295106598322	5,60306982300205	6,16914602000316	6,38130687455647	6,11087705282551	6,42101038839943	5,48679668404278	5,30373315240842
1257	9,96244332772706	9,48191063581612	9,93079735142518	9,69347359812906	9,62986669626872	9,76292187814284	9,41808651068055	9,79981114655392	9,87594464684232	9,98762189633841	9,61487446348856	9,99062475870552	9,51006042491673	9,48803220542255	10,2056622776992	9,5511174858578	9,70597263001779	9,96770190539577	9,54888152270923	10,3977497123292	9,80431346445968	9,60552138458487	10,4574003078402	9,78476908777256
1258	7,17203743947721	7,37920302045578	6,91345560529985	7,50112136609831	7,61136145545047	7,26993131743253	7,00735227175371	7,20192958697065	7,67162180908342	7,25994239519669	6,92836736515315	6,88455548335353	8,02276683548624	7,13219390297276	7,50009245690441	6,83735795968455	6,68669484970401	7,40243250735048	6,89671293842498	7,44705502898249	7,29224321599075	6,98258641836632	7,40738529434653	7,01328146394964
1260	4,93685327649134	5,50764454676624	4,84092453303833	5,59279425416752	5,65476502829893	4,79134788000427	4,99156058934516	4,81277071267061	5,69169680251315	5,44982272692886	5,51496160798272	4,90948743993431	5,60306982300205	5,18574174207827	5,34893908794944	5,22857732007803	5,08384989593287	5,25178299719662	5,51496160798272	5,03365370627736	4,80917438993328	5,30232680847069	5,39494445204904	5,26557769496094
1261	9,32651168172274	9,18205497199804	9,15833178129983	9,06072432000376	9,23907331442753	9,37821745944751	9,19088013378471	9,24696398973504	9,03668409733709	9,15163653430206	9,25706226555996	9,20712297655279	8,79645178642144	9,2870993590477	8,81094463923817	9,3285750155735	9,45706780934978	8,91032144425693	9,08588753616101	9,04954519303226	9,53002149660091	9,18872603162272	9,00239192631597	8,879192231102
1263	5,18651739533524	5,15814655403483	4,92073076522489	5,65690445750613	5,04462118759678	4,79134788000427	4,94564966361042	5,18913028722941	5,29532968330686	5,1102620205534	5,03267624907636	5,20233353659187	5,28608061406558	5,28745912580641	5,19381316215817	5,03022423423423	5,13551524174672	5,18490074730392	4,99593696756786	5,44025346715087	4,83883950460084	5,07525064428147	5,36352167584141	5,22597258012457
1265	8,64275907824365	8,86144075218526	7,51603934440745	8,31692170574258	7,89630901159047	7,6466215500368	7,9107049978438	7,3358736812065	8,96203118826275	9,081788210655	8,44020932534077	8,14568748329285	7,53115452302818	8,48475877174483	8,77131993606214	7,65191097498225	7,84686497997292	8,47623460958873	8,42779569497333	9,10043997855957	7,78233284747575	7,95049954014264	8,96338828580564	8,0989419252837
1266	5,22299646454355	4,94564966361042	4,98709655427597	5,03111480301725	4,71379345397808	5,15236824354797	4,59221571468233	4,99156058934516	4,94820064008067	5,62124385610979	4,71286972962994	4,95230826651606	5,80895369752745	4,63304485138502	5,24176318953929	4,6844283415414	4,64050302595835	5,22996795864836	4,76994256146249	5,41704007614947	4,94820064008067	4,63373494646956	5,57048835949527	5,22597258012457
1268	9,57728360001639	9,38168528719242	10,2272566975638	9,25198008860588	9,91485471023804	9,90733986423875	9,75193634277546	10,0805323937043	9,37173902009694	9,38696514179977	9,68865781811254	9,821416489234	10,1190961918863	9,86815063064024	9,76383788189166	9,92267925786683	10,0662790127327	9,68352073032455	9,57868190640218	9,31126603882611	9,92031512028444	9,91715958636206	9,59517371891099	9,5636994633388
1272	10,1319547472492	9,44352553472131	10,4110665426667	9,32519013191923	10,3445012470369	10,4226864581104	10,1024796110531	10,5181531214475	9,59739990484992	9,78654717449312	10,1315491241547	10,3897779636544	9,63226537315948	10,1490840815357	9,7618669668667	10,4142116215315	10,5919484171222	9,73983295043709	9,88717709139626	9,72901891236011	10,5120327529821	10,4238267629361	9,80475792832842	9,67492680056684
1273	5,3265565363365	5,41627704784997	5,44522110476001	5,39683560578046	5,44663675265657	5,30447989857497	5,18043945186628	5,44094841469865	5,56747279853861	5,26190805874114	5,20109856609243	5,29435093858806	5,51948123509056	5,40630076244078	5,41240701890613	5,29261595373629	5,50061693914578	5,36726912647026	5,57107482554576	5,62798709011589	5,72681103719666	5,53116237173667	5,3265565363365	5,47038851433191
1274	9,1093291308437	8,92286849088614	9,52522314626407	8,33446133853141	9,17231399051698	9,01410608592246	8,772407823684	9,21459494741904	8,79610280875334	9,46951412865576	9,04391858219418	9,22364020919514	10,1132976433539	8,83779496993513	9,85664912599855	8,90853887529874	8,8687262957304	9,76407593672159	8,85313206415998	9,36398209842201	9,25203588130742	9,0462349269009	9,59800565493528	9,24294608048292
1276	14,4984766528872	14,5333875381298	14,4482204357522	14,683944399382	14,5008679058991	14,2802035564529	14,2828513332756	14,2457043737994	14,9153247746854	14,6448219386199	14,5263767959222	14,4964099277458	14,4964099277458	14,3493280708541	14,807363261469	14,3743182553113	14,3294440966776	14,6709838182519	14,7077776039996	14,8548905218212	14,3619449811394	14,4939189722008	14,9323936305927	14,4963771696648
1277	5,02831478482371	5,19920323072349	5,36726912647026	4,98804322413014	5,14634172054941	4,90349891827787	5,03466402070431	5,25254981704433	5,29532968330686	5,33659533735526	4,98500563919573	5,1050688862179	7,3734282662519	5,07165025943714	6,01479776233026	4,90165946256593	5,03723500403869	6,28699311725697	4,99593696756786	5,44025346715087	5,22928871646798	5,1176366046644	5,50561844590704	5,18001056396017
1279	11,1776403921701	11,7818213108753	9,64456663968655	11,0792706724961	10,0353579672814	9,90733986423875	11,2560825072143	9,85500349004118	11,1943393036067	11,1691503414348	11,0561638191801	10,437665531937	8,3916190739019	11,4809539000223	9,98582931262721	11,1252545934267	10,5085374515856	9,83407278811973	10,9969597775339	10,649451258279	9,85230064426011	11,148551196291	10,5587232525335	11,4427646919646
1280	5,67721720889857	5,52574107710878	5,70914939071027	5,47705182622648	5,52684464325651	5,52995331461945	5,48708197847227	5,35030081934548	5,56747279853861	5,82629193452864	5,56856519523596	5,57638099707771	5,84645921955444	5,35811981144983	6,01479776233026	5,52802476448479	5,53450049185388	5,84922354001114	5,45513252836182	6,11204462094915	5,78806283295967	5,57404872996291	5,93139219686794	5,75945970785579
1281	5,81705485096468	6,4352031447099	5,17692491181558	7,05559325087222	5,52684464325651	5,40630076244078	5,81342005552055	4,95051293643866	6,32583885018159	5,65330645413187	6,02949160587112	5,05446439101264	5,1218928990211	6,01872576361816	5,48529571068379	5,51708470481022	5,83653021591182	5,36726912647026	6,05606882832738	6,31406164777971	5,37659241752939	5,78108774000835	5,57048835949527	6,46674776070696
1282	6,17922630888054	6,69813150959001	5,44522110476001	7,15071793576352	5,97441495990325	5,63266294219212	6,27654906295793	5,44094841469865	6,81560240540225	5,93450617105623	6,12031787075329	5,633811671222	5,42561505861164	6,50669970947622	5,81888688676513	6,18477819006636	5,78806283295967	5,60306982300205	6,53455164846016	6,48794290645831	5,37659241752939	6,31202616480125	6,22858515542308	6,59006879357929
1286	12,0252793071741	11,6241171144346	11,3364133520497	12,0513887685946	11,5172667276385	11,6278215204253	11,4879132794372	11,7639033947146	12,1079238153525	11,9084978585533	11,7549152905913	11,9925838043279	10,9613363936048	11,6451431897704	11,868468917979	11,4150680651275	11,64876847625	11,8372147729373	11,7257336651696	12,5710367139955	11,5329123070929	11,6326412305491	11,9972359138644	11,4513353406592
1287	7,42275242476758	7,09822865080027	7,68931667985632	7,85980081942087	7,18220395107154	7,70908056393791	7,3208188984221	7,5954406108864	7,12083524090049	7,24950124167333	7,41045811507715	7,64396077233857	7,08834250234384	7,42287119551599	6,91881658425202	7,42483239893123	7,77419056806342	7,35218326243365	7,29489461628485	7,4621179063031	7,77413237725017	7,45207922253068	7,40193969784574	7,22821220671741
1290	7,97193398243338	8,24924307812294	7,24694706644003	7,84824419366509	7,47883943143404	7,33672759217105	7,54655925897908	7,22001600880466	7,92671180607444	8,06517199935766	7,86654536739491	7,68011697888152	7,89337732897956	7,74155084021411	7,82768415580754	7,67287487362476	7,4779329030124	7,86221001861906	7,67346023399034	8,02341395888139	7,72477771903805	7,61251225246674	7,9623458438054	8,05731869247786
1291	9,43158051416035	9,06631389605532	9,34232405688465	9,5486075679873	8,81654077947807	9,30048890362414	8,90795698092585	9,24856788403505	9,0440325605531	9,59210217608388	8,98696940126644	9,22059213474804	9,14119585369814	8,93076277764139	9,30020227786949	8,80839481649846	9,06065982617608	9,37929858273803	8,8306201652279	9,70960819235664	9,07520137820658	8,98937428789791	9,71862631718196	9,12127702027296
1294	10,9373821051623	9,30590244525943	11,6989273656295	8,33093950612636	11,6413679797226	11,8722895892248	11,3197146295799	12,0249432723777	9,15962558795314	9,05765645647706	11,1240678541717	11,6121154831765	10,4117620537005	11,1851492031706	9,81745996191251	11,6735288994937	11,9661686719486	10,3492130322273	10,6412356596396	8,76295574965258	11,8393815679651	11,4538506225294	9,4523836758146	9,76617067991107
1297	5,92386058488525	6,29190551059175	5,71824322209729	5,82226115296648	6,17234572929015	5,97691097842864	5,68058363246999	6,02077135692663	6,29771581471314	6,24249884044773	5,95024686629474	5,6044207179059	6,32228118944617	6,16651440226181	6,23711071354667	5,93792912489808	5,93837935986179	5,97258649725948	6,05606882832738	6,0300991958796	5,93864652736924	6,09984098759806	6,10950306122667	5,92266217324
1298	11,3562234661773	12,3704757624983	11,7107301473281	11,9750654252786	11,6186454564374	11,351558055539	11,6950563884287	11,4941375146733	11,9959442307675	11,3199893745278	12,0653480359543	11,3766114721544	11,7744823359393	11,9232741617652	11,5209597128474	11,6582541955116	11,7562393909754	11,5714967260917	12,1238721751403	11,4234570157332	11,4010635196352	11,9448773614393	11,5260965959303	11,8200733172412
1299	8,87126605340626	8,91237925058991	8,75384876655819	8,34616700675702	8,69892998245273	8,78808462871322	8,8745831300327	8,76376142520358	8,58240257474269	8,52918499920493	8,90327283651634	8,68214275458972	8,13384813431747	8,98926915894971	8,35644264680946	9,16014523794009	8,99269178864971	8,28332950306261	8,76565191888673	8,40392930023391	8,63969059242676	8,9546044742276	8,44451539325877	8,57779882065606
1301	9,36575961274732	9,69043036028031	8,14601039859464	8,51659453026422	8,49586486134629	8,54132436099481	9,05718893009015	8,37955981677043	9,15631631385702	9,36590942270031	8,90327283651634	8,78794420875523	7,78591260354034	9,3718521725267	8,64829579745675	9,16706318461397	8,73975948206693	8,43730326428777	9,12319312146025	8,90053322215429	8,55903284181526	8,9737369999407	8,72047816809829	9,39196152226666
1305	5,41414705580514	4,98984973951324	5,36726912647026	4,96125491324464	5,66886992638328	5,69528815334759	5,66892870805494	5,86638710060364	4,71379345397808	5,03466402070431	5,56856519523596	5,67721720889857	4,82461764464166	5,35811981144983	4,90663771585618	5,76680912452764	6,12031787075329	4,93283058011272	5,25566994383883	4,90948743993431	5,56449411968632	5,64960500324567	4,86484569607377	5,03887104080138
1309	5,08427623140287	5,03365370627736	5,17692491181558	5,03111480301725	5,06982602226931	4,88204874351837	4,87833516180048	5,07525064428147	5,15993228611594	5,18651739533524	4,92271134134526	4,90948743993431	5,33228328176148	4,92270507371792	5,21625839337669	5,0037869211463	5,08384989593287	5,25178299719662	4,97513426818469	5,14297044482874	5,33440165959238	4,98316191607278	5,13389136414125	5,06722097707939
1310	5,25958119393974	5,41627704784997	4,96138174730482	5,47705182622648	5,17950523469655	4,88204874351837	4,96771145183451	4,97152896815559	5,36582924221875	5,18651739533524	5,03267624907636	5,1050688862179	5,38132091086006	5,07165025943714	5,15056032095636	5,11383399983383	4,89165611075694	5,41776703240432	5,0483738961164	5,52995331461945	5,13953182980896	5,16069805817073	5,38132091086006	5,13387487123177
1311	9,19612083129147	8,92286849088614	9,22273508725692	8,32104169820754	8,66351109387214	9,14151770355535	8,84502335658932	9,56865851157109	8,94719831252467	8,48576369483805	9,11007834847789	8,96709513521312	8,78789785772542	9,12550715630753	8,90112766944798	9,34105735143756	9,51209700693437	8,80071805197808	9,03426634586373	9,03809486443186	9,6367376087428	9,1339339778028	8,50411798785543	9,12410906106861
1312	10,9454989246562	10,7261525421218	11,2612453495258	10,3487356509429	11,5598405090673	11,131205414041	11,401957927766	11,2669064191845	10,9378410567473	10,1890519074092	11,2800915388983	11,0183754590059	10,7422985817236	11,4513835398238	10,3482161973859	11,675835675655	11,8222552676132	10,3129187287674	11,265991023498	10,0104365318038	11,3602256583201	11,511836732486	10,1562006334575	10,4679463883481
1314	6,21472313868871	6,08406116104643	6,03810633666135	6,48583803616278	5,33659533735526	5,41776703240432	5,95555489226691	5,84603439592503	6,46764480969242	6,81525996626327	5,88878571021878	5,75078649123565	6,01953106528216	6,12541939625442	6,09284399984608	5,76680912452764	5,3952420159144	6,27527562522974	6,10427893757705	6,30041562833485	5,98694777737308	5,98919870984083	6,6626220482099	6,43226468445474
1317	5,79188090229198	5,8728491836253	5,56539657036105	5,15236824354797	5,73612611033727	5,36515000003837	5,48708197847227	5,61284920588567	5,56747279853861	6,38395815326124	5,56856519523596	5,633811671222	5,24176318953929	5,60329170215818	5,88031523080719	5,74436763480772	5,53450049185388	5,79987342427703	5,47038851433191	5,79536600919039	5,72681103719666	5,63436570549756	6,01491700793043	5,81932600206075
1318	5,41414705580514	5,24331893625279	5,2039642486536	5,35811981144983	5,17950523469655	5,37939024402957	5,30088380507401	5,36352167584141	5,33761686495713	5,30122769491992	5,20109856609243	5,26041034216631	5,64960500324567	5,26724758826825	5,43226607392228	5,22857732007803	5,4682342167458	5,56449411968632	5,29329519591667	5,44025346715087	5,33440165959238	5,25189284555023	5,23778749603552	5,30373315240842
1322	7,74155356547634	7,79749229748577	7,42124205512978	8,55097065748045	7,36312546133983	7,4526353700873	7,33201892047611	7,50425246844113	7,93393618755471	7,87864285199708	7,67029115603026	7,54624731100828	7,39244545226545	7,61771414416457	7,60857711287542	7,2525701037308	7,71967490485226	7,82249018453464	7,65669477802206	8,21689122745732	7,32267353170296	7,57094731133491	7,87967559003712	7,88740919968965
1325	11,0750430181599	10,6859566838328	11,1059885324927	10,9147454661117	11,036775613226	10,8087979885143	10,5926349418154	10,8382726607877	11,0085600391359	11,1513906837328	10,8312887416636	10,9851595714403	12,0707127143135	10,7333328726698	11,3151284007345	10,7534570594921	10,8283861854316	11,4411888263783	10,7885469103776	11,4716759971314	11,0377631226852	10,7619556894313	11,3714771470544	10,9712808405868
1329	10,7895651054493	8,16090894154087	11,9226444116956	7,09777524860646	11,1688992403242	11,7392699686307	11,0434024054526	11,9450529441201	7,30721686990157	7,6737829983829	10,9349685541766	11,5778934571773	8,4448513090022	10,9100985840743	8,48570306767599	11,5717599340498	11,9463320062946	8,3626571336915	10,5559328696567	7,42893518184445	11,8053694843101	11,2919540069536	8,28713279085462	8,87548842236036
1331	5,48529571068379	5,90310835471374	6,16081965135962	6,59675655356192	6,63075187498383	5,75034285606067	5,68058363246999	5,72256083939474	6,86385166936038	6,62746595339953	5,87053582287828	5,90922004643534	7,82340956315825	5,94076768991842	7,09025939520164	6,23711071354667	5,87845593483732	7,29279580753456	6,32350006269156	6,7655454533309	5,84603439592503	5,90922004643534	7,61244611572145	5,88365972200349
1332	13,1156346684365	12,6274749872128	13,763557865178	12,5253378346262	13,7508435764265	13,6640453683552	13,6277489412115	13,7744856662129	12,6833227586751	12,6609173498926	13,5281043835203	13,5768142576072	13,0415001901499	13,4124889340601	12,8362641645444	13,9247549197693	13,854577356378	12,8653747909018	13,3994084106427	12,5056248032697	13,5913744711941	13,5810236964271	12,876084987007	12,8303220300624
1333	7,4295328213438	7,19294624002384	6,9562210048932	6,92247172721134	6,64407128700337	6,98397235530146	6,92874079614331	6,82140576932058	7,04764358927947	7,51974069933832	7,01328146394964	7,2197710681503	6,60391672771724	7,1136632755476	7,22425001703918	6,97991599081173	6,95428060205292	7,38078939645939	6,91402678659501	7,40981951373149	6,85970748394748	7,09521327249649	7,37848691175327	7,37864641999916
1335	8,46015017706586	7,73241562611914	8,95468792385062	7,02294635302875	8,88636150258538	9,31113422748383	9,00787473227604	9,6089827473897	7,13588595285735	7,67770654247653	8,66043871517472	9,00221110805775	7,35434419355637	8,7903624690272	7,43140976445789	9,44467551680954	9,46501088275762	7,8399697155612	8,69255453813463	7,51156842967857	9,59765608152749	8,92341220530122	7,634133160471	8,67912058639318
1336	12,7461228509161	12,8360015506822	11,621144026305	11,4944471034889	11,7757420590166	11,7369845448321	12,5733725443243	11,8347811996442	12,4209784171332	12,8155243410683	12,2602676742745	12,293781404815	10,8696792384697	12,6121306932933	11,5069318555814	12,5793184130491	12,119793592568	11,8901544971513	12,3009790636626	11,554921605411	12,0578214587373	12,2333119406713	12,0967448056952	12,7813889962738
1337	9,55476259701057	4,98984973951324	10,2300399105925	4,98804322413014	9,50245212486787	11,0353483630813	10,2632548819921	10,9085711258417	4,78691693846743	4,71706695492487	9,45341201948607	10,8220904770365	5,19753140218042	9,67361141749871	4,98984973951324	10,6464286067221	10,35020358515	5,07308023076465	8,98601478639775	4,84403208281433	10,68251116166	9,81586827957512	5,13389136414125	5,77419383469452
1338	5,22299646454355	5,60306982300205	4,82369913250306	5,64082408651984	5,39200287296565	4,73975548868759	5,51496160798272	5,18913028722941	5,64960500324567	5,16131494690852	5,53961720773734	4,82699805265989	4,99810320414262	5,65909351201673	5,15056032095636	5,33659533735526	5,03723500403869	4,83072284597554	5,60012563988659	5,08435067353496	4,92225056583964	5,36582924221875	5,11291623707008	5,65623256413515
1339	6,36538522205919	6,91480276749494	5,77614480571197	7,25888271842149	6,40169688273455	5,92611646080097	6,71959765812647	5,88639769801426	7,40243526716249	6,87664869640685	6,96603463328769	6,08531284772982	5,98636855710406	6,66179454463222	6,32288601629783	6,99523874716766	6,14955103207748	6,23199165983395	7,26300962374078	6,28669110627031	6,05008339206638	6,60934441489163	6,80386472708161	6,78741941742036
1340	12,8029057330576	12,7645997519359	12,4416384580823	12,3760639172279	12,9241357643712	12,6074053402772	12,8236189484907	12,7730703493135	12,9151693279178	13,0177330834124	12,7127147850026	12,5035031223937	13,3739715239722	12,8192677352648	12,8265968416966	13,0936332927746	12,6387249420209	12,8677138030766	12,9027423867386	12,4399037760146	13,1273875892959	12,6623066345297	12,7511036654467	13,302883916524
1342	5,6613721557874	6,96937337671594	5,34315097409517	7,13273020845975	5,98359757760492	5,44522110476001	6,12031787075329	5,51708470481022	7,57758087562882	5,86699286878738	6,46021305535252	5,4904831995986	5,56209588118946	6,52862099121242	5,9351490894133	6,4316519000787	6,0745795602456	5,95560809943898	7,13800009846664	6,44332367706924	5,24945268336296	6,60934441489163	5,91479524464757	6,07880466450625
1343	5,79188090229198	6,12031787075329	5,95916816524196	6,1684497637547	6,11816082967087	6,08448491245358	5,98046558646735	6,07104289040808	6,3378717552456	5,89343644996344	6,17271587308389	5,97168778060762	6,29566016744042	6,2058288932812	5,96147965686012	6,25871404297053	6,32074391972178	5,83214806152653	6,08649284693548	6,01410168713963	6,14633041075291	6,08340969487344	5,90646704321128	6,07880466450625
1345	5,48529571068379	5,52574107710878	5,4682342167458	6,54302843948076	5,64111448633146	5,47038851433191	5,73348146995692	5,49120311590826	6,44490925164934	5,58546805823181	5,87053582287828	5,66067720823962	5,47170387137285	5,87326518731583	5,41240701890613	5,74436763480772	5,83653021591182	5,54483103316819	6,06749772818001	5,91094560431154	5,24945268336296	5,90922004643534	5,43426602077775	5,80634283162984
1346	9,20855401589779	9,49166489380163	8,8508858601549	9,99365149138752	8,78495003755586	9,01410608592246	8,97624520880039	8,92615180198312	9,39963422996853	9,38896319208417	9,13073658316952	9,29437811090382	8,42774482864385	8,91491409094079	9,16880559553738	8,83003369045749	9,08586729208125	9,42485101356267	9,14448138014528	9,93138043395586	8,78984881729828	9,04323697997838	9,22082631249456	9,39670679938119
1347	9,58488340594478	9,15474459516608	9,65703951241146	9,91935457761905	9,58190293077871	9,71133044489195	9,62518619573742	9,82400040235639	9,51504203900009	9,65766181746609	9,49353620454597	9,65338498956319	9,31455388566454	9,74590316396485	9,49203893243395	9,54378380732952	9,66660235526511	9,49457571855488	9,33726617826699	9,69323401981723	9,68989516887707	9,47910899530168	9,58453174668187	9,63452656949156
1349	12,6089533365903	9,65722102256181	13,2959664584569	8,43319331455316	13,322226257548	13,5359071480242	12,979121348027	13,5742424354835	8,63754747525636	8,52918499920493	12,6903789317465	13,2875317627545	9,80971968966691	12,8915666409337	9,74382707432947	13,661766810955	13,5660280098594	9,78539356018681	12,3971624159461	8,42747987155101	13,263525446327	13,1793345106824	9,0003768186289	10,0138586083483
1350	5,81705485096468	6,86229938887059	5,73663770741137	6,1684497637547	5,87689944042638	5,68563065497496	6,13640904997203	5,49120311590826	6,31112533746327	6,20595826329732	6,15523420619288	5,66067720823962	5,68901631202965	6,07104289040808	5,36726912647026	5,82629193452864	6,16395079593373	5,60306982300205	6,26015155897661	6,01410168713963	5,49370899925714	6,10966659209189	5,65544625456951	5,83151860767694
1352	10,3217288239465	10,4289654412986	10,3028106792176	10,6310829615837	11,8959734141103	10,2111505278329	10,7172217384892	10,2823694758618	12,6545121304512	11,4977434149555	10,7483377692074	10,0903591412876	13,8002810147121	10,608566876701	12,1048573807541	10,3375935282737	9,94311854130159	12,4515575550258	10,8430034480134	10,7416318253752	11,1471637641408	10,7851362053388	11,8166086279094	10,7897849580027
1354	5,11132598272453	5,28673048302604	4,82369913250306	5,23382261276257	5,23082062958835	4,92873306060529	5,15056032095636	4,99156058934516	5,29532968330686	5,12262154180147	5,10182001984374	5,18651739533524	5,28608061406558	5,03887104080138	5,24176318953929	5,22857732007803	4,86483409695604	5,07308023076465	5,0483738961164	5,08435067353496	5,15760360686488	4,75238901883667	5,13389136414125	5,18001056396017
1355	6,62298353594208	5,88422416083007	7,33062063656214	5,65690445750613	7,21011556135232	7,19506112089528	6,89386624569317	7,28646453137525	6,07840788225132	6,34657988827385	6,89456718147499	6,87808216781257	7,93041352141234	6,82492070357925	6,54664289400767	7,29761457613089	7,20433007239113	7,00826054179442	6,97533182532195	6,36789384879706	7,16672889349553	6,99184638649961	6,89629215248907	6,72308370360372
1357	5,02831478482371	5,52574107710878	5,40554462299452	5,25025821549528	5,59525036877599	5,11128159568463	5,34393676689731	5,36352167584141	5,38977965538525	5,30122769491992	5,48529571068379	5,3639027485104	4,99810320414262	5,32585346056298	5,21625839337669	5,50385334180474	5,44919979603444	5,18490074730392	5,39277852622262	5,28960610389512	5,27527038403363	5,30232680847069	5,13389136414125	5,34284137670215
1358	13,5913246161782	12,9754945902544	14,1406406098883	12,9647994630857	14,1432006942379	14,0834721629923	14,0318547502551	14,1918362771506	13,1700579588688	12,9929449805838	13,9511250384306	14,0563309076186	13,6388642191499	13,8857269475343	13,3550942582219	14,2802035564529	14,2632779786346	13,2810656300375	13,7508435764265	13,0023945512584	14,0521166011965	13,9380353112793	13,2201222220358	13,2962271003288
1359	5,46939629991161	5,82629193452864	4,7973820497057	5,79269154705277	5,35112996757205	4,8369002301868	5,27524144146709	5,01520265737398	5,96806617449686	5,58546805823181	5,64960500324567	5,16140113394424	5,0582594436582	5,38977965538525	5,36726912647026	5,4170639566308	5,3952420159144	5,44160434768561	5,51496160798272	5,65032638747465	4,89481473875652	5,43426602077775	5,65544625456951	5,91029044751838
1360	10,0088787940579	10,4027433809512	10,3276556153479	10,2727489624285	10,5099514162117	10,1748648103179	9,9450160081536	10,3644964220159	10,8848133401535	10,7563348580909	10,2945589707316	10,252886210703	11,443119746812	10,4431612374539	10,9573731174872	10,437665531937	10,2881824600854	10,9569242115035	10,4329704519543	10,744409035019	10,5281758744132	10,2512605717654	11,0233101949944	10,6835294096464
1361	9,27641040320558	9,44233024442611	9,50548483322836	9,16447321460039	9,33972051545833	9,48443839571971	9,37091860059597	9,41983323808117	9,27584470872351	8,96480248511262	9,32878545289327	9,41349052589276	8,73850969528529	9,30792789622584	8,79274906509519	9,64130119851749	9,595846110992	8,8766906566032	9,47910899530168	9,01022630411837	9,25484668317805	9,5821454801941	8,92337354799966	8,98342793528657
1362	13,2780528984624	13,4015493448367	12,1798165591581	14,0155975780497	12,6065567277746	12,6287787487537	12,846990012201	12,5412388231894	13,8131771049909	13,1146610772941	13,096059611807	12,9073079800917	11,0024098288063	13,2055130219452	13,1252821146048	12,3971624159461	12,8387132177591	13,0861505753285	13,1392928380276	13,8803787596617	12,2424825115335	13,1009296294917	13,3780321922229	13,0935953925241
1363	5,85074408089609	4,87701218445447	6,06257894011682	4,82972874292718	5,9351490894133	6,33032866149783	6,25487338864886	6,37461842111633	4,89859488944942	4,71706695492487	6,05055586271841	6,28971692414397	4,91955124193789	6,05055586271841	4,94820064008067	6,62495312806632	6,51492075853441	4,88583382984526	5,57107482554576	4,84403208281433	6,01419057765418	6,40791701560062	4,86484569607377	4,87833516180048
1368	9,28729575382034	9,33202291532957	8,6724496351666	8,78021939231983	8,69586304071343	8,64213631435694	8,71413207105402	8,48633659763193	9,26425426894471	9,52457844279906	8,95483544569451	8,88532763383204	9,33617183827622	8,96188275079493	9,29046992106965	8,78028924821282	8,51321196603539	9,53430186461593	9,09481395006958	9,64136879975976	8,64779314356013	8,96592298860596	9,3740232297405	9,03320789822826
1370	6,6642243194763	6,60860349875916	5,9351490894133	7,35278217293313	6,31008884973448	6,16197935374501	6,09067279701134	6,11952675452688	6,78999333802524	6,41074254483914	6,32648045335806	6,42122706212345	5,73240796825695	6,52862099121242	6,45592643037728	6,19486318930031	6,2419115626881	6,33070454517892	6,25065383293579	6,8191071926902	5,84603439592503	6,34075913747604	6,44366044149832	6,33334464663561
1371	7,36177038888354	7,36741657132003	6,99265784220853	8,39304333848706	7,36719239044078	7,17215353778655	7,24372859470658	7,11118047047951	7,59702471710083	7,51587883584795	7,29966715437055	7,27778202233816	7,05511861947333	7,37087081265809	7,38565970063724	7,24966886835382	7,32451058246024	7,43033950277805	7,38782207141226	7,77279742921121	7,01172219504825	7,34918492541812	7,3598520285082	7,88740919968965
1373	6,28701170592823	6,29190551059175	6,27734883959705	6,68438153981085	6,24695804511122	6,00200205338829	6,10520781588601	6,13700332250674	6,62726880128607	6,44332367706924	6,21624746921327	6,27219369749325	7,16275646815507	6,31933273065516	6,73890231401283	6,30356117803384	5,96018665379129	6,30737221341313	6,04666584987437	6,39407362046226	6,26449878931242	6,20336668127348	6,57905161913565	6,62012439979355
1375	5,08427623140287	5,24331893625279	5,29329519591667	5,27527038403363	4,82461764464166	4,79134788000427	5,18043945186628	5,65623256413515	5,20465125376979	5,30122769491992	5,30447989857497	5,29435093858806	5,35811981144983	4,97464870229379	5,44919979603444	5,17214127796793	5,06722097707939	5,25178299719662	4,76994256146249	5,31529807318662	5,29401511222633	5,1176366046644	5,28134990353296	5,41852317185058
1378	6,93341421588202	6,39691120211276	6,44285100706589	6,58636568704371	6,28669110627031	6,35352951512184	6,35776059367476	6,33830811782805	6,4804962363316	6,92808999154949	6,40484038801015	6,48274018278592	6,74680509184758	6,41757361140836	6,76599672229767	6,42397904231927	6,26234400673575	6,85905636711626	6,57469194739886	7,04045614279355	6,44366044149832	6,38760411247492	6,98022081393817	6,76585563817303
1379	6,40412181062211	6,10800505742613	6,40196596104063	6,07186834486849	6,57005527356079	6,46564502437077	6,33072544375277	6,47622378962074	6,09284399984608	6,20595826329732	6,23943343423643	6,50207620287872	6,26456772273121	6,2058288932812	6,17796653065164	6,57659885984261	6,59159984608178	6,14300272913508	6,42418652701209	6,22858515542308	6,61759235995254	6,31933273065516	6,16669161416275	5,9351490894133
1380	5,81705485096468	4,50749132889242	5,55521762390015	4,88102541284404	5,17950523469655	5,54126066006844	5,38901388333047	5,56856519523596	4,54299494026134	4,57961169153555	5,15815114854989	5,66067720823962	4,59221571468233	5,11478855317564	4,90663771585618	5,44522110476001	5,68186266568761	4,46351144359369	5,0483738961164	4,61297356831891	5,49370899925714	6,20336668127348	4,62700557991483	4,73438149942795
1382	6,35891052433452	6,34552319733419	6,64154208797792	6,12031787075329	6,70257472018667	6,60391672771724	6,63744480641585	6,68668057821077	6,55632306848599	6,16776418310755	6,4798248435352	6,60860349875916	6,12579431019881	6,36706397027067	6,40622920375888	6,69722313026097	6,88255500683892	6,09017527286432	6,54799977509583	6,25843476055855	6,44366044149832	6,81898375864943	6,23834423860028	6,38470401879773
1384	9,19024836183096	9,47484088824279	8,66287619440661	9,51324665312756	8,98893246937828	9,02031585804431	9,05627977107052	8,95165785647861	9,6969972994519	9,31540866300836	9,11366797078028	8,97898298115284	9,00910384103259	9,29906715745702	9,21334870279435	9,00493052627725	8,90757562108326	9,2365787352199	9,32995676267371	9,48204926491926	8,85207163466567	9,13696925102311	9,4296004527279	9,18811962095367
1386	6,14996135649233	5,73559957114864	7,31815125562322	5,69528815334758	6,93639377152823	7,00633949960286	6,472235826615	7,67674023513992	5,69169680251315	5,56856519523596	6,23943343423643	6,72328751650184	5,60306982300205	6,36706397027067	5,65130153069843	6,67801017110493	6,97804402489644	5,44160434768561	6,01479195020829	5,79536600919039	7,60017583366967	6,5969177129115	5,77394521263276	5,52299376972379
1387	6,76737639006317	6,15483080965552	6,88385932067242	6,46828533953734	6,42882531069666	6,70055222319876	6,12407347873816	6,66586340506985	6,78222628959403	6,73325485138651	6,38977118038599	6,98605402905479	6,73710395676382	6,63537737081754	6,8895894126461	6,5219996900513	6,49871970678422	7,49344206839923	6,6944325613815	6,97527638489401	6,91109264800688	6,31933273065516	7,42163851547343	5,98596101457103
1388	9,80158003160435	9,54099835778473	9,44397785978657	9,91737063107762	9,53220251321951	9,50986019940461	9,41491703029926	9,54425209132232	9,98223806771696	9,85420191217943	9,40843546810791	9,53251308156911	9,9108951460934	9,5290411358367	9,78652926612772	9,29037218427886	9,35114448515731	9,81894191679606	9,43757836004863	10,0525806014848	9,5168599132408	9,27204816548237	9,95513067725185	9,65177005008228
1391	12,9642211228337	13,1925960896074	13,1616275417713	12,9135723338631	13,1821679810977	13,0119640943439	13,195598473321	13,0367076512901	13,4310551945693	12,8652434521267	13,2039373325226	13,167433112695	13,3988334316908	13,1980030099455	13,0627414301001	13,0804308512235	13,3725101998839	13,0050447451799	13,0077388574432	12,924050821986	13,5754490539624	12,9677068307808	12,8717049041584	12,7429433689199
1392	5,12421512458879	5,30373315240842	5,67721720889857	5,27527038403363	6,1237954597698	5,69528815334759	5,73348146995692	5,59279425416752	5,64960500324567	5,38001889442534	5,69466522245317	5,52197082313314	5,56209588118946	5,60329170215818	5,48529571068379	5,67721720889857	5,9135168237469	5,78591139138925	5,8728491836253	5,28960610389512	5,72681103719666	5,88578620692156	5,67053510538043	5,85773207759028
1395	8,06886973123116	7,44446855544478	8,65697807301142	7,89894416207661	8,26106529694342	8,75054975121538	8,17933894204359	8,941035898737	7,50009245690441	7,75460094792976	7,94324202965946	8,51022068845947	7,83550297093017	8,11347404730633	8,00181415660302	8,41574101591426	8,52928721781377	7,96206363812768	7,76745004726684	7,97264838387368	8,73881382772076	8,1920714279613	8,12086668078851	7,71980290526777
1396	8,69703280315362	8,37759961601733	8,7010137764408	9,0912653571539	8,89725571293823	8,65831700749452	8,72669869217317	8,72549705821523	8,61962324171025	8,41991289298364	8,66351399728578	8,63101440821389	8,94050918325266	8,88988334864234	8,59497301795313	8,89754946751178	8,90297256396344	8,70063037394009	8,82954554696756	8,66398279706342	8,7554170082165	8,73261433895015	8,76395175608826	8,64174647392161
1398	5,96479783717688	7,70368258340324	5,41776703240432	10,4791068332449	5,06982602226931	6,8556162855597	7,82042159338152	5,76404742284073	5,79878905080988	6,47848957267099	6,10388985988624	5,4904831995986	6,29566016744042	5,35811981144983	5,65130153069843	5,55521762390015	5,37939024402957	5,81705485096468	6,20815777386592	5,99765437523971	5,39402653239046	6,09115609553751	6,07707290609943	9,15735608002288
1399	6,9654895560987	7,04633667272178	7,15283117311659	6,92247172721134	7,76110802370973	7,07685306481497	7,33201892047611	7,2169873932283	8,14154536337231	7,7572319932872	7,28070691401026	7,04613073460532	8,11303365857382	7,2866562103326	7,95602547119878	7,14975841906235	7,1856048777867	8,1722286650259	7,14813283207743	7,19007610989069	7,39277334046735	7,25870192943297	7,80077761302136	7,1446876844853
1402	10,5518790906228	10,5652260371797	10,1245099635272	10,5808246709457	10,3544302831247	10,1477168843939	10,4500243477057	10,2681536116416	10,7567703537148	10,5318112560918	10,4064497050455	10,3050538897032	11,0225614577315	10,6353524788544	10,6166317219248	10,3541950662109	10,3550975312242	10,6280688607749	10,5649400690946	10,3346220290908	10,3178651835233	10,4902733525265	10,5806609268635	10,5326238718391
1404	9,43660939934836	8,71156096410194	9,3402039699323	8,78791469664218	9,64889031225688	9,32153312812938	9,3764522621217	9,5110826427557	8,86606066033509	8,9956603259446	9,4556115601771	9,45018867551717	9,12312052308292	9,41420415479777	9,25669542956315	9,77551815974984	9,81290701540792	9,2698153251957	9,2870993590477	9,05392673118329	9,25994970132188	9,34007231740585	8,87773547109109	8,90472367623231
1405	7,57027361092617	12,2960330781463	4,7973820497057	11,4559265376156	4,78403094356823	11,701157651055	11,4526680561157	7,0905681710032	5,15993228611594	8,18018029988856	9,74601957222812	4,71827492781201	10,174684586148	4,71284678412391	4,98984973951324	5,51708470481022	4,8397536388671	6,4352031447099	8,30924194611298	5,71399266560855	4,62824495983701	9,20403750379735	6,69722313026097	8,9527177519674
1406	7,55855531140525	6,29190551059175	8,02741510940145	5,90922004643534	5,87689944042638	7,7486243453969	6,20039916516627	8,16487929657245	6,03343344110566	6,4950039773171	7,11613689754911	7,53782770598009	7,34111987033147	6,76090563570461	7,03091763195671	6,93941952125388	7,54023158925694	7,38628998443539	6,29393869295717	7,40483040866828	7,91509332746248	6,60934441489163	7,05574646888156	6,53358197709202
1407	6,6642243194763	6,76304058717819	6,0895043893477	6,63423442305129	6,55632306848599	6,38977118038599	6,34263670787269	6,00998202413314	7,4668656723957	7,22061042533853	6,50698259137883	6,62667287478858	6,41973169446082	6,49871970678422	6,48151143648846	6,50153775034531	6,32978270296403	6,7521457422423	6,65376007824352	7,27351783861582	6,08565536884669	6,44952025836938	7,04281338156575	6,72308370360372
1408	12,6532444825027	12,4844866675615	13,2685643416495	12,3893903153651	13,2196476444873	12,9636878250659	12,8886244749512	13,0837742799304	12,7078094343838	12,5454797108951	12,7580777242681	12,933747743723	13,0301597459128	12,8236189484907	12,6887558728142	13,1659944171309	13,176812191738	12,9072583636516	12,9140610336378	12,7270574043535	13,251430262004	12,9932050798555	12,9901590902399	12,7717026292066
1411	4,93685327649134	5,21878003276502	5,07525064428147	5,44025346715087	5,4984294869999	4,92873306060529	5,4170639566308	4,70487789727408	5,5859840467508	5,14831195636953	4,98500563919573	4,75747262287257	5,64960500324567	5,38977965538525	5,36726912647026	5,22857732007803	5,21373598908611	5,44160434768561	5,39277852622262	5,48529571068379	4,94820064008067	5,07525064428147	5,03267624907636	5,34284137670215
1414	6,13621158113623	6,70650529454713	5,69528815334759	6,54302843948076	6,26234400673575	5,99187448907761	6,38120443744135	5,80111055500371	6,49032482375603	6,17606662908734	6,23244150227932	5,85074408089609	6,05055586271841	6,11807039730297	5,90922004643534	6,4316519000787	6,13030955017808	5,92524557071526	6,42418652701209	6,54537865343278	5,63022168059884	6,60237925674597	6,15040572767979	6,32197856619344
1417	8,06002918751147	7,80076437101361	8,01538746884655	8,67350782957147	8,25368535573205	7,88626932702296	7,78762818049454	7,85026185470003	8,1036589701323	8,49398855994339	8,00678756493824	7,93222675199578	9,25695792051474	7,56447934430651	8,35104356772623	7,84567403822095	7,85401704356717	8,46695683923086	8,14777378628539	9,03294092550332	7,75719354352439	7,83965322163087	8,63040597855646	8,57779882065606
1418	13,1767681429624	12,8012818433952	13,830212076281	13,180293414975	13,763888571639	13,5979427939183	13,5197219897309	13,6654948031697	13,2380318429071	12,9757345900451	13,3548607316686	13,4190475518797	13,6436640037701	13,391747341537	13,3916499265996	13,6090367892098	13,5935048576969	13,3433087280499	13,1231156292638	13,0500263931116	13,5538685032168	13,2988369763633	13,1928598705941	13,1659398732894
1419	10,3526545175096	9,91977194376365	10,0643053960836	10,4180461664229	9,86321873150565	10,1229986681585	9,6938065960332	10,0322060639959	10,0539942783728	10,3893716651971	9,8999397555173	10,1273111649844	9,82406058531959	9,75324624491877	10,3127434093865	9,57278256057944	9,96212660655223	10,3725612669699	9,78419541529613	10,6991197050196	9,75994277825397	9,89335206132104	10,2633223864609	9,88754362340644
1424	6,41857921998582	6,51123756827268	6,52261679734702	6,46828533953734	6,22464090693276	6,40196596104063	6,4375101160919	6,42464403776232	6,4804962363316	6,56409857157541	6,36157698140968	6,58172406393948	6,67839022106826	6,40632901287789	6,63650503318846	6,31112533746327	6,18420213511919	6,58172406393948	6,43353662091898	6,80964664550485	6,52840180626683	6,40791701560062	6,5229759191147	6,46674776070696
1425	5,38546103464716	5,11487945737395	5,36726912647026	5,5370450205518	5,14634172054941	5,2474516225624	5,24331893625279	5,44094841469865	5,29532968330686	5,51708470481022	5,28981446730491	5,62067941728321	5,28608061406558	5,18574174207827	5,36726912647026	5,29261595373629	5,33659533735526	5,3431939116555	5,42496518965119	5,77617734122259	4,94820064008067	5,38192505959735	5,47038851433191	5,30373315240842
1426	5,49699280773077	5,65623256413515	5,52995331461945	5,80895369752745	5,62017213753546	5,52995331461945	5,38901388333047	5,50561844590704	5,69169680251315	5,55218270708422	5,45993965321519	5,33086414991091	5,77236346065294	5,65909351201673	5,65130153069843	5,30622975773236	5,44919979603444	5,81705485096468	5,33086414991091	5,57906270617981	5,87372937721605	5,49120311590826	5,50561844590704	5,50764454676624
1428	5,22299646454355	5,30373315240842	5,0006856421095	5,17502466604854	4,91575719627083	4,90349891827787	4,87833516180048	4,85759467637619	4,99156058934516	5,44982272692886	4,62630194600493	5,22570644881248	5,93704500904764	4,75284790021854	5,33086414991091	4,9232529081897	4,73874517426065	5,48529571068379	5,0483738961164	5,21209264971767	5,15760360686488	4,51489321601007	5,39494445204904	5,65623256413515
1431	6,16190117470596	5,39670599178325	5,85765739328708	6,20011694830079	5,63045634087396	6,27732907231802	6,19975873644487	7,0349897957634	5,45226677898595	5,39070984351856	5,94290643041881	6,33716510879659	5,17001518112111	6,01479195020829	5,88031523080719	6,17646871950541	6,65227718950448	6,15046763906793	6,81625879738206	6,61005316735332	5,9522188303356	6,62882393597023	5,47038851433191	5,30373315240842
1433	7,9609536938781	7,38475246416249	8,21507368308297	7,40419301751117	8,0688508019844	8,15381048407125	7,97861203722048	8,22325313109612	7,53773710684729	7,38876783578415	7,96726515249777	8,05741198145614	7,02922370052915	7,91215129431148	7,56588978757431	8,09499984232125	8,43627229604924	7,26879869341819	7,69241028732473	7,45764820476308	8,02829227289704	7,85076928282063	7,49854559201186	7,24785801013711
1434	5,90659167356608	6,19019021256706	6,26234400673575	6,55986385084989	6,68386846599131	6,18257800613811	6,31933273065516	6,11952675452688	6,65836227064795	6,23279825284196	6,25618723541338	6,16651440226181	6,90963357988596	6,12541939625442	6,11796466640794	6,27734883959705	6,30257936237206	6,4140845902987	6,60220877355475	6,17443791236634	6,03673180228868	6,3780347352696	6,22858515542308	6,18549905177164
1435	6,24695804511122	6,34552319733419	6,06257894011682	6,49680517339786	6,24144178422559	6,07585579592091	6,24695804511122	6,16197935374501	6,38947451725366	6,56409857157541	6,27075702190509	6,02185501673355	6,29566016744042	6,21490474737832	6,40622920375888	6,08613820110816	5,99592108685758	6,30737221341313	6,07625788633898	6,8459617646388	6,11087705282551	6,14441344498708	6,49028230694611	6,24281274347629
1436	8,42103520100403	8,21833594839833	8,42153020311757	8,6327037494626	8,09442471790156	8,12357899285807	8,21832736074869	8,21296181945913	8,60290996213845	8,66758903585991	8,12275241868444	8,39756939000596	8,90326066748586	8,17863933467995	8,3114577476861	8,09921675173989	7,91729598187482	8,1722286650259	8,49868602253579	8,44416135418005	8,12376196922645	8,29108630362582	8,80764790781041	8,25428049832771
1437	5,74199334341144	5,56319833575894	5,79428634949772	5,69528815334758	5,60486038770051	5,71929030558781	5,59156358217999	5,64960500324567	6,20336668127348	5,51708470481022	5,6229244920025	5,42619197032121	6,00413641426115	5,54681480984671	5,66892870805494	5,67721720889857	5,60012563988659	5,62277713980317	5,57107482554576	5,79536600919039	5,72681103719666	5,62445317422242	5,83590076206223	5,4884079851402
1439	6,54410382334133	6,62721449248913	6,30377583588353	6,74323205207599	6,68386846599131	6,27119274995631	6,36837150239312	6,33025603210879	6,84353332094921	6,95355721395946	6,39781129331269	6,37604695827188	7,76669718044907	6,39236102718344	6,78430017818639	6,20936088116268	6,26234400673575	6,89651356081809	6,28669110627031	6,56830115609467	6,36348603383782	6,34706416792592	7,01758227053781	6,7748859399837
1442	5,72083714370515	5,09667453989895	5,44522110476001	5,27527038403363	5,42155832001416	5,50893425211328	5,27524144146709	5,4170639566308	5,15993228611594	5,58546805823181	5,1176366046644	5,57638099707771	5,58240344923239	5,35811981144983	5,81888688676513	5,11383399983383	5,44919979603444	5,5233070815214	5,29329519591667	5,79536600919039	5,71031050710331	5,39277852622262	5,7005909442128	5,65623256413515
1445	5,58115292552129	5,65623256413515	5,47899628586435	5,72843153937674	5,63045634087396	5,44522110476001	5,46310483850243	5,57906270617981	5,72948596957056	5,33659533735526	5,45993965321519	5,3639027485104	5,91585908276898	5,33659533735526	5,70295845324712	5,39917428701982	5,21373598908611	5,60306982300205	5,30999951307919	5,71399266560855	5,72681103719666	5,46566848239288	5,7005909442128	5,59168580897322
1447	9,19912600239677	9,19707381224041	9,38666633888228	9,06765136262922	9,56921928833521	9,20473935729597	9,26279308840523	9,24294608048292	9,07239920582183	9,17669269934529	8,99277673883514	9,22059213474804	9,76922267606258	9,16746104578332	9,3443194100308	9,23400780226661	9,14136747010483	9,39230128559449	9,1645836673274	9,10182515318482	9,46716209996892	9,25821088336554	9,48772995136994	9,13831013169933
1449	12,6833924815578	12,3355017535758	12,6597609119638	11,9731006720488	12,7192475501405	12,6358723398497	12,6268855041604	12,6656081862824	12,2316791117637	12,3926388016759	12,5087936863179	12,6279149108274	12,5996758710504	12,5377771314422	12,3869268581529	12,7905776080694	12,7561709874517	12,4336342305782	12,5100042132241	12,0768312267817	12,840311491765	12,6717942509002	12,3067976649476	12,4381126864814
1450	7,08386410404002	6,8388287360581	7,27308683981694	6,62289315407437	6,76419256278099	7,22814086782339	7,03116903215126	7,4433239547349	6,733646216357	7,05296917800303	6,89456718147499	7,20707242040373	6,75703999068849	6,88905712933034	6,73148325289532	7,20194535559177	7,03666898851019	6,73407370391611	7,16220473771057	6,9475076962121	7,10742687163832	7,00405158035728	6,81638887433814	6,9515206848353
1453	8,14991994175864	7,98130496405244	7,96445326879863	7,96633429997201	8,24556076006077	7,74652241183018	8,12049161133456	8,01639529352552	8,19763519792236	7,9400757719772	8,00678756493824	7,80725969761422	8,5086110279195	8,16460769860767	7,99833460238742	8,05249702143808	7,88678237193258	7,94281435667719	8,01701773969798	7,8955890989791	8,09319089692033	7,99189954167313	8,11315088478973	7,92244973654111
1454	5,3265565363365	5,56319833575894	5,11291623707008	5,27527038403363	5,26190805874114	5,1218928990211	5,15056032095636	5,15236824354797	5,25254981704433	5,1102620205534	4,92271134134526	5,05446439101264	5,1754461827851	5,16065708272465	5,1102620205534	4,98804322413014	5,2338442719657	5,11383399983383	4,89275911956365	5,48529571068379	5,33440165959238	5,3337067120446	5,3423753208382	5,15236824354797
1455	6,51066206311812	6,41472772450344	6,31783908304427	6,1443287601843	6,31008884973448	6,30711928933093	6,12031787075329	6,29261428139909	6,46764480969242	6,42495128243317	6,23244150227932	6,20057544805686	7,72964075614099	6,05055586271841	6,55590706479546	6,11052857478657	6,30257936237206	6,51492075853441	6,09575029356508	6,57945400016696	6,38541560705199	6,24695804511122	6,70257472018667	6,32197856619344
1458	10,0121066887701	9,81027599675205	10,1067333075425	9,6588104613468	9,98453212254644	10,0479593481012	9,77443353548984	10,0485978981193	10,276452565659	9,97122366326887	9,96984731907174	10,092405254027	9,90344082614218	10,0074578955323	10,0189658708355	10,0265684895242	10,0530079089772	9,95362160570552	9,91041347154091	10,1799756727423	10,0183126435814	9,95812664254148	9,95669586044681	9,6408480962272
1460	10,6484458249045	10,7385981481701	10,7575723532124	10,4358570364632	11,1915679207209	10,79004666566	11,0443581235873	10,8365896210284	10,7598664523189	10,4200780465189	10,8561922499858	10,743345764662	10,1059966878923	10,9204236266005	10,3553147974361	11,0130958358704	11,0903619392537	10,3216233349203	10,813691914795	10,0667794670227	10,9129903452829	10,8736010866244	10,2988042657972	10,3347465619252
1461	6,02467480753055	6,10800505742613	6,10473929763951	5,82226115296648	6,33398018245671	6,00926320062473	6,19265994588899	6,07104289040808	6,23244150227932	5,80024232262188	6,40484038801015	6,20057544805686	5,75348731153002	6,16651440226181	5,52197082313314	6,35825534785344	6,48267288490929	5,75288489156283	6,30905032529127	5,99765437523971	6,01419057765418	6,21114627421561	5,79269154705277	5,83151860767694
1462	6,16317437601964	5,91582465467785	5,69528815334759	5,90922004643534	5,95516327985015	5,93450617105623	6,05452462550108	6,08641394293796	6,51267165548152	6,31933273065516	5,90967032789186	6,04487070141315	6,11419342211681	5,94076768991842	6,42631147356165	5,81510665629953	6,12031787075329	6,14300272913508	5,95516327985015	6,64765236660516	5,97691097842864	6,02865971339324	6,36157698140968	5,88365972200349
1463	5,81705485096468	5,77894541788003	5,94296503760042	5,38001969787916	5,6783499101205	5,78638286277374	5,48708197847227	5,95545709737974	5,71285161468486	5,83918826750578	5,79710994413366	5,90922004643534	6,12579431019881	5,86017450469768	5,89343644996344	5,72256083939474	5,83653021591182	5,81705485096468	5,62689087310632	6,04583227822173	5,72681103719666	5,60910714697418	5,79269154705277	5,68429654194839
1465	5,6044207179059	5,79428634949772	5,2039642486536	6,1443287601843	5,55521762390015	5,49353873665806	5,47769970081491	5,51708470481022	6,09284399984608	5,65330645413187	5,60805520873687	5,73663770741137	5,66892870805494	5,70086819762375	5,58417286254763	5,35320541688245	5,76148765146	5,5233070815214	5,88422416083007	6,39407362046226	5,4170639566308	5,80111055500371	5,85074408089609	5,59168580897322
1468	8,83617212909235	9,10668356985632	8,47371314008432	11,2450957840113	8,24556076006077	8,71041813850427	9,23649635180942	8,70688469051315	8,52007281304881	9,08031556005487	8,43828277984963	8,6001939354366	8,61484090010678	8,51664173281991	8,82848683330504	8,47498227182785	8,2712801273116	8,84143590710268	8,3782165331752	9,13151632872616	8,50040196568486	8,5831268587732	9,05705686645027	9,93505648865243
1469	4,98500563919573	5,63788019865185	4,92073076522489	5,25025821549528	5,45938046505842	5,39165971789122	5,46310483850243	5,38901388333047	5,03365370627736	5,18651739533524	5,1829932649276	5,26041034216631	5,77236346065294	5,07165025943714	5,28608061406558	5,38829396702081	5,4170639566308	5,44160434768561	5,29329519591667	5,14297044482874	5,37659241752939	5,23633005050991	5,17950523469655	5,45204410287375
1470	7,3772078648358	6,70650529454713	6,62364326889576	7,48780513593486	5,90548561256325	6,50504310195139	6,21248951264714	6,80001094024481	7,15690218331822	7,57705305748891	6,62269975347435	7,06903248567284	6,69813150959001	6,38345616561273	7,7735557988562	5,86199945278196	6,55986385084989	7,81293729735991	6,78803599159787	8,13801441684229	6,44366044149832	6,62313216947225	7,56394603355704	7,10527730016551
1471	6,25854920693225	5,63788019865185	5,52197082313314	6,34435684227358	5,44663675265657	5,84505146235161	5,53321461836618	5,75569993788785	6,06457619484709	6,19737054339342	5,99007381492676	5,98046558646735	5,21878003276502	5,67721720889857	6,43654462619707	5,19381316215817	5,4682342167458	6,47776697152381	6,20815777386592	7,39871066911922	5,45814031407067	5,88578620692156	6,61966780394665	5,55817254837915
1472	5,72083714370515	5,24331893625279	5,81401315920678	5,33551705900206	5,82450392340144	5,77617734122259	5,77394521263276	5,93120188084419	5,07525064428147	5,14831195636953	5,56856519523596	5,80465648667376	5,47170387137285	5,824934837744	5,36726912647026	6,16849994435371	6,19530682010602	5,20233353659187	5,80895369752745	5,44025346715087	6,35346098486872	5,78108774000835	5,23778749603552	5,52299376972379
1473	9,19711049852629	9,18205497199804	8,9968555583195	9,41393171126179	9,08087609370446	9,01672841918884	8,88146038046493	9,20195547031361	9,28484491624391	9,07044055612137	8,83910357480899	8,91976205231337	9,25147222031641	9,03410809716408	9,12792035207899	8,76319152511191	8,8849085979668	9,01401291073737	8,93768678546803	9,293608627916	9,15272100406538	8,85841450533215	9,10264912582477	9,02341612058239
1474	9,27786850653454	8,92755872679774	8,71537472426795	8,66758845386872	8,52719675576895	8,79906039060227	8,63236451594489	8,68978467699947	8,84871358451157	9,38896319208417	8,68348188441357	8,74285133682883	8,96127434281966	8,97574187556411	9,08776892968892	8,50927849547157	8,60908097999127	9,12618566292971	8,64037102627187	9,09738990460877	8,98214908238972	8,78461619405783	9,09333993568383	8,94023706272529
1475	4,88467583750747	5,19920323072349	6,44285100706589	5,72843153937674	6,25695461614665	4,8369002301868	4,90164781720194	4,75193359698056	5,86912638774771	5,4170639566308	5,0582594436582	4,75747262287257	8,91444020511817	4,71284678412391	8,00426707319045	4,76395066981438	4,68867096026279	7,8296195095726	4,89275911956365	5,77617734122259	5,4170639566308	4,92571180391284	6,22858515542308	5,85773207759028
1476	5,99392462411888	6,0050051902556	5,65678659841071	5,82226115296648	5,6783499101205	5,81484415553328	5,66892870805494	6,0008824769621	5,8333097692239	5,72634323488736	5,73834010837955	5,78235124269473	6,17156651938019	5,93159866309913	5,65130153069843	5,94933222990173	5,96018665379129	5,71499986349317	5,83870022406129	5,81510665629953	5,97691097842864	5,80111055500371	5,85074408089609	5,85773207759028
1480	5,90659167356608	6,37635204999309	5,47899628586435	6,00678566867999	5,27899996850002	5,57404872996291	5,74199334341144	5,61284920588567	6,10427893757705	6,24249884044773	5,93211026017323	5,93075824566921	5,15056032095636	6,07104289040808	5,55521762390015	5,67721720889857	5,48529571068379	5,75288489156283	5,97691097842864	6,09504205265538	5,81705485096468	5,86700364235065	6,09847574936858	6,45800934077748
1483	7,24391865006593	7,36741657132003	6,34444394752772	6,88253753975502	6,26928649475201	6,22858515542308	6,49969590152868	6,11952675452688	7,35915884146323	7,53917692130724	6,83072471018537	6,59648143961091	7,19245844272967	6,81260550660441	6,8895894126461	6,78877889052498	6,21398068999191	7,26879869341819	7,14813283207743	7,14811052210653	6,70176100132284	6,69838676387321	7,24093008969993	7,2923914584663
1484	8,52397217748198	8,38245407658562	8,0536843532094	8,25828424749897	8,17193470210362	8,23142091588395	8,2970743323591	8,2286820011236	8,38474524075923	8,6525370880358	8,40124609318927	8,45568548357419	8,26030238130349	8,31640507926591	8,1985826616824	8,35433348962175	8,36816541739179	8,28881368756659	8,3391140696964	8,85740499100449	7,91509332746248	8,2879992911492	8,36872314558608	8,35360985971928
1485	5,95659615268878	5,36932217821647	6,74405396831318	5,57404872996291	6,79731295703824	6,45171746595448	6,24167109985487	6,85160959629446	5,7849301227663	6,20595826329732	6,02949160587112	6,23766678928288	6,35346098486872	6,18620189771318	6,39742000342621	6,52802866331027	6,39302022132739	6,57360063288149	6,24167109985487	5,48529571068379	6,68656613265498	6,26234400673575	6,48270062811558	5,83151860767694
1486	4,93685327649134	4,96571080421329	5,70914939071027	5,19381316215817	5,15904171733292	4,99156058934516	4,76695626219947	5,22001522248133	4,94820064008067	5,20233353659187	5,03267624907636	5,0028703019713	8,05868043108587	4,83234720456218	6,28208439537986	4,74888075123963	4,86483409695604	6,03310231362772	4,83388309162527	5,85187431156291	6,46305881035182	5,07525064428147	5,82386780854088	5,03887104080138
1487	9,49578469068602	9,18205497199804	10,6436973266043	11,4087150569149	9,9659750127725	10,6076309216779	10,3315574481965	10,9098111451982	7,75532686845409	7,750937413856	9,94038178719137	10,156554258494	7,4691243273604	9,62255616656318	7,59149253805273	10,0025717208127	10,3550975312242	7,49344206839923	9,37462469212565	7,36095217859464	10,5073988511303	9,77860776818685	7,79141238055507	10,4631654472252
1488	7,32436555876295	7,53386153601803	7,50289953359642	7,32255834174884	7,14491093196184	7,07215123761214	7,23083402728037	7,17840627120482	7,52861010319156	7,8932926255052	7,24412810761958	7,37337046427442	8,0633385092186	7,17185610512139	8,00426707319045	7,29042045655517	7,19224956374017	8,00296266355492	7,47517989713876	7,92552418975722	7,23453456813646	7,27383869527871	7,9623458438054	7,68686986837709
1489	8,9636666596775	8,34857819728044	8,9448099332412	8,49023236085127	8,7025733032571	8,95317310699412	8,7292629380307	9,0363475654087	8,29233840866327	8,82417163411266	8,78459279553305	8,93477263047482	8,68238910537531	8,71962467006331	8,51559352984179	8,96792849031885	8,95768414696136	8,59647449802994	8,44741300916037	8,6475442719387	8,820880342765	8,642716606471	8,68009811476487	8,84839073714119
1491	7,04746580939023	6,8388287360581	7,38845729499304	7,17393454758499	7,29631841043198	7,42297085887915	7,24372859470658	7,57138449552902	6,89011259295534	6,70644338907918	6,89456718147499	7,11555492247348	6,71751992228735	7,17185610512139	6,79095236314403	7,34077492102272	7,49357143187563	6,73407370391611	6,97533182532195	6,68566175605632	7,68529136928281	6,87147378966021	6,67772992680541	7,02811733706289
1494	9,22875017027438	9,03192883413617	9,38666633888228	8,94062241043662	9,39899403442784	9,29162328124443	9,12159785113048	9,25369742233102	9,28484491624391	8,92140328293345	9,31874064269693	9,34007231740585	9,20473935729597	9,20155281704372	8,86161711109749	9,31819936018988	9,57103297035095	9,18457850352721	9,29078131052747	9,12549422979863	9,37113077218007	9,21348692769909	8,99523094380249	8,89601696915521
1495	13,3075229162706	13,4264892512247	13,1466486740658	12,7285928008738	12,6764158411939	12,8303689442823	13,120368263742	13,0119098047319	12,892338190503	13,3509219756865	12,9658847843217	13,0426875298873	12,9199199383553	13,3046877646474	12,6094570815006	13,2325090713814	13,0037006703488	12,6155046460201	13,1317297579634	13,0570189351496	13,3469926956367	13,0950529056822	13,4804017181171	13,2028185582421
1498	5,24244429229159	5,30373315240842	5,23633005050991	5,47705182622648	5,17950523469655	5,2474516225624	5,15056032095636	5,13634693179916	5,5859840467508	NA	5,48529571068379	5,27927716588355	5,91585908276898	4,92270507371792	5,44919979603444	5,4170639566308	5,37939024402957	5,48529571068379	5,52684464325651	5,08435067353496	5,52995331461945	5,16069805817073	5,15236824354797	5,4884079851402
1499	12,0240969939252	11,554851800069	10,8997325834406	11,5693362267856	10,4965246223668	11,159959027751	10,7822246017652	11,1998715415302	11,2413991774968	11,9977128432007	11,0675755667168	11,6538245787828	11,2850623329574	11,2186704586511	11,6228727729712	10,7767675600239	10,7681901333124	11,6034313946423	11,0659753506318	12,0918343691631	11,1261293697471	10,9848595662435	11,7945458490094	11,558936312236
1500	5,11132598272453	4,79653556123721	5,26333080229002	4,88102541284404	4,82461764464166	5,05167837179174	4,68600946068522	4,95051293643866	5,01511950213958	5,65330645413187	4,67932937704462	5,1050688862179	5,47170387137285	4,92270507371792	5,48529571068379	4,83388309162527	4,79232533720527	5,65837068573528	4,71332011905099	5,11230596616099	5,15760360686488	4,69696964026323	5,28134990353296	5,15236824354797
1503	9,27481541644035	9,29782500193779	9,08710520009715	8,97400068543693	9,23907331442753	9,05183071527055	9,22181739663328	9,18900791065375	9,31606039037011	9,0398204482266	9,21318273726025	9,28807874645679	9,29652151908296	9,22861887026326	9,15742003458666	9,33726617826699	9,16678307368324	9,14335894781576	9,1867418410194	9,15247226360274	9,14015070425818	9,02801280167038	9,23546699913985	9,16337681401006
1504	12,3515473191423	12,4814257488898	12,5666589527848	11,4466875129853	12,4755264449226	12,514362459662	12,3495303224324	12,6946192479343	11,8422556167968	12,1372346670076	12,3108123133881	12,449125240617	12,8192677352648	12,2585073817879	12,2077011270684	12,7353127394103	12,4924712133086	12,4022773128763	12,2815818810616	11,8437857288534	12,5402843150642	12,2541050780533	12,0447059789736	12,2675788818858
1505	5,72083714370515	5,76404742284073	5,83151860767694	5,90922004643534	5,60486038770051	5,73766845565608	5,73348146995692	5,86638710060364	5,6295574496043	5,94649980502611	5,78638286277374	5,87349728226594	6,09847574936858	5,67721720889857	5,76929858741408	5,94933222990173	5,90310835471374	5,76680912452764	5,72948596957056	6,14479755040497	5,76055498666914	5,86700364235065	5,82386780854088	5,79269154705277
1506	5,48529571068379	5,30373315240842	5,68563065497496	5,15236824354797	5,21084014900628	5,52028833301322	5,53321461836618	5,7019214495458	5,1176366046644	5,26190805874114	5,71499986349317	5,86182778662623	5,42561505861164	5,48529571068379	5,52197082313314	5,65427431297492	5,73552184713984	5,46183926979228	5,47038851433191	5,52995331461945	5,71031050710331	5,57404872996291	5,15236824354797	5,4884079851402
1507	5,15056032095636	5,45134512635238	4,84092453303833	5,23382261276257	4,91575719627083	4,80974690527541	5,24331893625279	4,95051293643866	5,38977965538525	5,47038851433191	5,33659533735526	4,85028148068925	5,1050688862179	5,07165025943714	5,12310915257093	5,15236824354797	4,89165611075694	5,03022423423423	5,29329519591667	4,97747068263412	5,02831478482371	5,28745912580641	5,53519543940165	5,85773207759028
1509	5,94538787677811	5,48778505424578	6,5006343610237	5,59279425416752	6,76419256278099	6,38977118038599	6,45129562356808	6,67660622696408	6,03343344110566	6,51436381112217	6,36157698140968	6,41381450794111	6,38030235287271	6,56723896560326	6,9323753565169	6,75115762143948	7,04204019085636	6,01872576361816	6,83972444207359	6,78430017818639	6,44366044149832	6,34706416792592	6,67772992680541	5,62572862639507
1510	10,2792272470019	10,3178590221053	10,5556131764161	9,94169470628058	11,2133458018667	10,500164205528	10,3417828150387	10,2852773902242	10,7827314257039	10,8778460322497	10,2482406592877	9,94053296316303	11,9881057734011	10,0763665257095	11,6835271391995	10,2130433056362	9,97366887823589	11,3474443790059	10,6501774600786	10,4249285391111	10,9407344650144	10,4924788112397	11,0145666066465	10,8074304988191
1512	11,5990658922894	11,5054033294343	11,5829026961827	11,3758079205145	11,6303232154199	11,5157368421854	11,5202039881779	11,5936002322945	11,553540748427	11,5181196200125	11,4756477904802	11,5817591649127	11,4000630209692	11,6820195897222	11,407125752842	11,7124867690637	11,7802956529979	11,5316824602225	11,5648850468111	11,694703862436	11,6624624405487	11,6979983019394	11,5063001667119	11,5595889274362
1513	9,93235267180278	9,77926739241119	9,80061894190182	9,77153290578171	9,86802986336693	9,46554277311948	9,52580997396578	9,69375761360902	9,87594464684232	10,1299474067694	9,55102013773709	9,60487260854334	11,433033900612	9,57692325348271	10,7481181329974	9,55298823063903	9,31434772845669	10,5472368416634	9,45248974684315	10,0408122129469	9,88499704767713	9,49008320174773	10,2510048613058	10,0238397584291
1515	6,63624728861441	6,67968909145821	6,40196596104063	6,70052532900099	6,66709525588152	6,50504310195139	6,49336845366845	6,67660622696408	6,66871411724391	6,90382311530375	6,29424864260716	6,7571899138602	7,21293590450198	6,49871970678422	6,82647586928153	6,40122134950568	6,17217959113919	6,65849612853205	6,08649284693548	6,83818167223157	6,49196915742429	6,15111274272095	6,64802176123777	6,31278685693167
1517	6,02467480753055	6,15483080965552	5,90941133563784	5,9640221839199	5,55521762390015	5,7651619352918	5,94551541358713	5,79269154705277	6,23244150227932	6,4500313557731	5,88878571021878	5,8294748033013	6,32228118944617	5,77384768855016	6,11796466640794	6,03454135432143	6,02832228079269	6,40122134950568	6,2774048682762	6,11204462094915	5,81705485096468	6,09984098759806	6,45206527579604	6,34189483985508
1520	7,45055546453423	7,49460962033843	7,31815125562322	7,23964345242577	7,13177675089172	7,19245844272967	7,34900646296123	7,28184558217831	7,345965935092	7,74033944869054	7,50196105424737	7,5512704577868	7,59537593377423	7,25390646013175	7,43140976445789	7,39249708048363	7,1301267384549	7,58682416565623	7,41386653560287	7,78340025841218	7,22180452276038	7,44445604992981	7,80077761302136	7,50250108008072
1523	5,79188090229198	6,40632901287789	5,22000014042644	5,69528815334758	5,14634172054941	5,33659533735526	5,48708197847227	5,20309930864665	6,24695804511122	5,94649980502611	5,87996865105435	5,84196799650472	5,1050688862179	5,68792266827984	5,38977965538525	5,47563513645391	5,50061693914578	5,48529571068379	6,03454135432143	5,91094560431154	5,33440165959238	5,60910714697418	5,23778749603552	5,95940975242399
1524	5,35783299049941	5,28673048302604	5,54139787063196	5,86546516323012	5,14634172054941	5,26041034216631	5,1120635661301	5,13634693179916	5,4170639566308	5,43426602077775	5,10182001984374	5,29435093858806	5,91585908276898	4,83234720456218	5,81888688676513	5,29261595373629	5,06722097707939	5,89132704553363	5,33086414991091	5,38977965538525	5,33440165959238	5,23633005050991	5,63551135970481	5,59168580897322
1526	4,98500563919573	5,24331893625279	4,92073076522489	4,82972874292718	4,91575719627083	4,97747068263412	5,07350089058711	4,97152896815559	5,33761686495713	5,1102620205534	4,92271134134526	4,80193737197484	5,24176318953929	4,92270507371792	5,04600518485278	5,11383399983383	4,98984973951324	5,13953182980896	4,89275911956365	4,94283530476755	5,3175031924284	4,98316191607278	5,23778749603552	5,08427623140287
1527	9,03079053734878	8,97894954043341	9,15447190790371	8,87463697644499	9,22999622940175	9,05598798642716	9,20499707418811	9,09688650042449	9,15458000372881	8,91209458358887	9,24768438160324	9,107533358186	9,00181520600567	9,11215742012005	8,81094463923817	9,33995247507095	9,32953324905748	9,06167775410743	9,27489337825837	8,87543647857138	9,13649001861729	9,37784711124043	9,01634567171243	8,87548842236036
1528	6,59828271430002	6,17922630888054	6,52261679734702	6,86814984078542	6,37346944480034	6,55446527814169	6,38891046549009	6,52862099121242	6,49032482375603	6,55632306848599	6,34889469026416	6,52732627200782	5,86638710060364	6,55986385084989	6,48151143648846	6,51492075853441	6,62073133212662	6,29862988541	6,32350006269156	6,75732120382925	6,45290633765572	6,29688038161968	6,43270356635051	6,36001735721527
1529	5,92386058488525	5,79428634949772	5,85074408089609	6,20306946928815	6,17234572929015	5,86339137162995	5,88274771739803	6,06176223568716	5,9351490894133	5,38001889442534	5,51496160798272	5,57638099707771	5,80895369752745	6,13794454201429	6,38810375116675	5,8728491836253	5,6558121156424	5,69528815334759	5,68084457889873	6,11204462094915	5,76055498666914	5,56209588118946	5,60306982300205	5,8995765846956
1530	14,5217600393653	14,0009522318926	15,0490990680658	13,9950794351059	14,9917753074267	14,90092451607	14,7804363904013	14,9953586824954	14,261205496117	14,2110800318163	14,783172250396	14,8133765657336	14,9398867378256	14,734856289806	14,5780619420515	14,9953878630741	15,0195987257807	14,5512926617624	14,6812629442264	14,0505021960617	14,9358868421958	14,8186580224964	14,5586265068201	14,4249751224338
1531	13,4682277428092	13,1732175315449	13,9176534696652	13,1792900091573	13,8397869725937	13,7713760062054	13,6655317056866	13,8727479651835	13,3221404942777	13,2017066585256	13,5689879411173	13,6530660321033	13,5122445233655	13,551253900816	13,4785614921404	13,8527309477544	13,8486263041295	13,4364449173335	13,4806258449376	13,2645979094838	13,858080219992	13,6518631159883	13,4189077845734	13,3191393603959
1532	9,46612879120056	10,0117591268768	8,02741510940145	9,58573880798679	8,08683191896292	8,31705785564843	8,78640520197354	7,89879669606767	9,10376812169613	9,75299180187582	8,96538804834752	8,93782032240694	7,4330391900805	9,32245730102029	8,81094463923817	8,93323050209551	8,38034588213602	8,52776610556453	8,8106157474743	9,27119178958749	7,94455106289307	8,96352579160653	9,05871052348207	9,71308168766225
1536	10,7575506781107	10,4987670610548	10,0075702723988	10,4687548070123	10,262508952058	10,2435033603527	10,0375472147602	10,3926642559827	10,7713318719287	10,8421230009055	10,2548587510323	10,4381179867673	10,1398727863111	10,3590067093863	11,2781104425486	10,1086168657196	10,2310383026062	11,1910040143107	10,2876196051765	11,7331419091738	10,2940534278873	10,2398110567832	11,0554363188451	10,4061652864546
1538	11,5225852813048	11,3934152307973	11,6313147886021	11,021617575303	11,6118239817488	11,5059408941994	11,4982638028727	11,6979393074312	11,4091511386641	11,5219386786708	11,2836525155572	11,4662937417052	12,4166506864872	11,3808834277534	11,8103370930001	11,5481903427774	11,5430947173785	11,900836864363	11,5229125228251	11,2582933998073	11,6562120692896	11,5895520593457	11,6708546283919	11,4414509477769
1540	11,2217762870711	11,3995757597526	10,630002074015	10,8609107697977	11,0031530539038	10,9268505873024	11,2320559670577	11,0318968230158	11,00541821489	10,9453543751279	11,1089736096034	10,9906584384026	10,0468599320928	11,2641692897402	10,4591293531049	11,3602256583201	11,3219273799037	10,3361416040556	10,8630027869549	10,787346369605	10,8118196037768	11,0341788008608	10,3751114344554	11,1072550770997
1543	7,7486243453969	7,08113785988754	7,90792643548055	7,7213007353582	7,90237290602391	7,85401704356717	7,83378651016331	8,23617784788847	7,28023547542559	7,44705080430234	7,47579081244621	7,87406490179006	7,81175094594739	7,78059864552865	7,41460846382956	8,13437602488899	8,15909429355998	7,43482586562542	7,34383046088614	7,49099710707436	7,96131971039712	7,75014464633412	7,70071428892096	7,48521215971204
1544	5,67721720889857	5,41627704784997	5,56539657036105	5,45636678042975	5,57924305649063	5,71929030558781	5,66892870805494	5,7019214495458	5,66991312741822	5,66889806427645	5,53961720773734	5,66067720823962	5,91585908276898	5,45513252836182	5,55521762390015	5,80155094007497	5,60012563988659	5,92524557071526	5,29329519591667	5,62798709011589	5,66438448364868	5,58512455567371	5,63551135970481	5,43609585161875
1545	5,35783299049941	5,11487945737395	5,2039642486536	4,93688179753261	5,10931535069923	5,26041034216631	4,94564966361042	5,28226350636387	4,94820064008067	5,47038851433191	4,95051293643866	5,38255451344694	5,26041034216631	5,16065708272465	5,50238715983112	4,98804322413014	5,25189284555023	5,71499986349317	4,94820064008067	5,57906270617981	4,99633506804594	4,87555094397159	5,7005909442128	5,41852317185058
1546	12,4258037271322	11,8460053638632	13,0140157140076	12,0884728546153	12,3378584491058	12,6674708908496	12,1257920264639	12,7596090657507	11,8778672231534	12,4705006626535	12,3287757871463	12,7383613714038	13,2381973424553	12,1214093997884	12,7915997504914	12,2868348534449	12,4893409519379	12,8761919430208	11,9965888270893	13,031315370725	12,7063236981531	12,3020924781376	12,7213213308071	12,208893754356
1547	10,8131741825098	10,0892575113334	11,1377685779941	9,74196909131392	11,2504896240884	11,3782769232378	11,2436671023205	11,6151496510761	9,85009996369737	9,83493903760053	11,0396058359503	11,2986410652503	9,85780264190189	11,119791513204	9,75747212398244	11,5317120248347	11,5771204294588	9,82516990356609	10,7028914110715	9,76508900947228	11,2108106870716	11,3419779434732	9,99736672183648	9,85988033517775
1548	9,71725593136131	9,94875447956497	10,1238917190209	9,75438219008182	9,85332929238893	9,74836917687544	9,9401112148868	9,74936866506337	10,1155601141038	10,0982906238855	9,87042271035827	9,74803032099205	10,2167426941509	10,0621809503681	10,2171437636921	9,91554700757652	10,0370746134653	10,1308238556657	10,0300063476384	10,1832734667703	10,0679052153136	10,0074578955323	10,2528218561518	10,0103479169541
1550	10,1836327014081	10,4842028236496	9,79052745680918	10,7023292089399	10,4453878910451	9,87563628933733	10,5438919837404	10,0414853729982	10,7100628638079	9,97158871868542	10,2664118805046	9,9075395754594	9,68568186876541	10,3197800454101	9,94253490828119	10,5268462017005	10,3682052861996	9,67915698448311	10,4578182963015	9,76232803226623	9,93448367416622	10,360772257135	9,92590929126853	10,4651671078514
1551	6,43360203116664	6,59861479341945	6,52261679734702	6,76918083370725	6,74612278042387	6,49919988625311	6,44553144083138	6,45016003642351	6,75477395659047	6,37567930923236	6,59743143804225	6,33398018245671	6,29566016744042	6,59743143804225	6,48151143648846	6,57043885646895	6,75840341156051	6,46602205819864	6,80009081207741	6,34077099943953	6,71660193588073	6,64802176123777	6,60144465167371	6,59777991608119
1553	11,7780930465827	11,9408747145211	10,7649682125177	10,9074894020099	10,9667213916169	11,0012407224806	11,4494868270855	10,9154982901527	11,5595167594957	11,8475750861817	11,6163151375842	11,4462722830915	10,6554530314867	11,8955813909792	11,1810243201586	11,7581132540715	11,3067859074045	10,9921763876617	11,5417909822356	11,3423196176906	11,0476980698863	11,5406930378825	11,3552891396616	11,7491632901324
1558	6,77958989786417	6,79189814931169	6,87183904787597	6,55194138491331	7,11716360451071	6,8556162855597	6,91150538405188	6,92109369137441	6,78999333802524	6,72700838727848	6,9002249642026	6,89475986424473	6,5929396587256	6,96551065588629	6,73890231401283	7,20194535559177	7,10180228971315	6,7630251652331	6,96480138759177	6,83818167223157	6,8139857771848	6,83041064093183	6,80386472708161	6,84149475100927
1559	10,5273398803302	10,7351913161588	10,5894693215449	10,644628165585	10,7945252845186	10,505907510258	10,605484668688	10,5102112637252	10,8638681774679	10,4985100369414	10,6386556032567	10,5994037783118	10,6508060236102	10,6435626895619	10,7175501717937	10,6786610975689	10,7236516803647	10,7695974993896	10,9185747246476	10,7660052862056	10,416029972905	10,8249044222481	10,7596198022645	10,7857365536367
1560	5,58115292552129	5,72083714370515	5,43226607392228	5,79269154705277	5,33659533735526	5,33659533735526	5,73348146995692	5,28226350636387	5,50616859477219	5,58546805823181	5,45993965321519	5,394690763385	5,33228328176148	5,57404872996291	5,55521762390015	5,72256083939474	5,43417289972762	5,44160434768561	5,45513252836182	5,7572925044308	5,69528815334759	5,56209588118946	5,82386780854088	5,77419383469452
1562	16,087973643405	15,6295499792562	16,5323525074268	15,2215140035209	16,3396583139418	16,3396583139418	16,407191376411	16,555656320276	15,7678730109306	15,6855491986034	16,2036332971106	16,3505008635457	15,9972265380564	16,138707570822	15,7963853515522	16,5076322915293	16,4435942759492	15,8460206874599	16,1836368582083	15,3137904673582	16,3396583139418	16,3198507916816	15,9435610725442	15,7964255915386
1563	8,32117461919199	7,5889678344679	6,8976839783982	7,45993400791014	7,04107682328225	7,55925233501259	7,08633274242538	7,5616084618857	7,48782201366813	8,27435947272669	7,18747876900066	7,68936242021798	7,27657376023936	7,60891246752324	7,79966324635749	7,10915431992943	7,01416037907019	8,04905524588085	7,2189278114475	8,69815264974288	7,29224321599075	7,4979234595511	7,86636382902003	7,51508012335705
1564	8,97591037982888	7,70730006041182	8,62218387671713	7,59424396268883	7,7844037235981	8,75229642141892	7,92610388616496	8,81460836216432	7,47667863221327	9,45674632589914	7,73437334519761	9,21903645725291	8,88838860744095	8,09482611952258	8,61705839381148	8,3345911951614	8,04576923728807	9,00961148086997	7,77012250811344	9,33775641560271	8,68747057796171	7,84527181525695	9,00916754315616	7,76110802370973
1567	5,6044207179059	5,73559957114864	5,9173839339621	5,5570662417936	5,76829472543394	5,77617734122259	5,64960500324567	5,66892870805494	5,60668141827252	5,58546805823181	5,45993965321519	5,76148765146	7,38533583264132	5,65909351201673	5,90922004643534	5,80155094007497	5,85074408089609	6,16812306353691	5,83870022406129	5,83328266998732	5,97691097842864	5,82386780854088	6,01491700793043	5,71336321175896
1568	5,44168599810421	6,79189814931169	4,69155951063451	5,09471792355598	5,15904171733292	4,71284678412391	5,71285161468486	4,75193359698056	5,56747279853861	5,62124385610979	5,30447989857497	4,90948743993431	4,68698837125202	5,71490423673058	4,80860187459116	6,12917532877233	5,28960610389512	4,83072284597554	5,42496518965119	5,2409105185993	4,83883950460084	5,42012569526309	5,05167837179174	6,26456772273121
1569	8,25968843249026	8,36002118369041	8,29564191702108	8,53510686830971	8,47721209762354	8,17635143918138	8,01542076374687	8,0739792505947	8,37377028247569	8,66021613483342	7,82598985011152	8,08463189186497	9,03901625960614	7,80048959965665	8,94003507680993	7,82632013749787	7,70168968213763	9,22245095932667	7,79644060131862	8,91848644855504	8,19228657143836	7,99757434131394	9,00500245523242	8,94023706272529
1571	6,32614556506367	6,0050051902556	5,75783651079853	6,08565536884669	5,64111448633146	5,8728491836253	5,72201055219613	6,0376594030533	6,01811513419138	6,16776418310755	5,78638286277374	6,0012720802181	5,79269154705277	5,86017450469768	6,07902027468123	5,81510665629953	5,70914939071027	6,0050051902556	5,81819988164894	6,70341554876785	5,87372937721605	5,82386780854088	6,16669161416275	5,98596101457103
1573	5,76607802573829	6,03125947684468	5,3330901702976	6,1684497637547	5,27899996850002	5,33659533735526	5,69065437798704	5,39917428701982	5,96806617449686	5,9836093568207	5,53961720773734	5,4148048053549	5,60306982300205	5,60329170215818	5,76929858741408	5,60240559200751	5,21373598908611	5,78591139138925	5,95516327985015	5,67168718339938	5,51557189031457	5,54791606547758	6,07707290609943	5,88365972200349
1574	4,88467583750747	6,22720102444265	5,07525064428147	8,47623460958873	5,0143250612346	5,43226607392228	6,10520781588601	5,25254981704433	5,07525064428147	5,26190805874114	5,03267624907636	5,05446439101264	5,1050688862179	5,07165025943714	4,90663771585618	5,15236824354797	5,25189284555023	5,11383399983383	5,60012563988659	5,38977965538525	5,15760360686488	5,27124364019872	5,23778749603552	7,30425682548504
1575	5,76607802573829	6,13322696725064	5,88422416083007	6,02185501673355	6,08874314054741	5,7651619352918	6,01270381136365	6,10213085854444	6,14585666528962	6,00865471557131	5,98046558646735	5,76148765146	6,2813190231767	6,05055586271841	5,9351490894133	6,01490537016811	6,12031787075329	5,75288489156283	6,07625788633898	5,67168718339938	5,87372937721605	6,46562221145128	6,20861074386943	6,31278685693167
1576	9,04346572321491	9,31823801507033	9,1310201734285	8,68847634840389	9,20027634353719	8,73408150416868	8,742979672492	8,89617465927716	9,45631738528044	9,26807891809214	8,60025212838199	8,80590654802965	10,173785666331	8,5547026656457	9,41360126648506	8,84406023391343	8,5348749707359	9,82341207920329	9,17855729214302	9,33775641560271	8,76388412393991	8,69216629787526	9,69197334211463	10,1100098296511
1577	13,0824433083534	12,7944442435642	12,8769863745751	12,49123828319	13,3289414801044	12,8122277203554	12,6054935490848	12,9108759410543	13,778615509376	13,8396419300837	12,7806388911706	12,9393100865527	14,6839742146736	12,7916961945748	13,4699198516705	12,6572185062264	12,7040276189737	14,0878427634132	12,8654185655304	13,059321189523	13,5710285342649	12,9262689004633	13,4542097986253	13,023356289038
1579	9,50968198838789	9,68257169418337	9,14111384989524	10,7210884602845	9,25794548235178	9,4040467572381	9,4353115600059	9,06734272732467	9,60423497769948	9,59138222051525	9,58594593255344	9,42440777287998	9,43846460043099	9,41994756430432	9,41360126648506	9,33995247507095	9,21888091416804	9,37733996330513	9,49685241050441	9,76066926350437	9,08183957193677	9,40027948944946	9,67597441308843	9,90862654632158
1581	5,38546103464716	5,52574107710878	5,45607973891852	5,72843153937674	5,65476502829893	5,2775239127441	5,4170639566308	5,54483103316819	5,90354238037813	5,7107819784878	5,43234408074207	5,3639027485104	6,14300272913508	5,42155832001416	5,81888688676513	5,44522110476001	5,33659533735526	5,39277852622262	5,75348731153002	6,01410168713963	5,63022168059884	5,28745912580641	5,75945970785579	5,95940975242399
1582	10,6245800959198	15,2523425111226	11,1711463834403	17,256014190588	7,57661299771235	14,1030528798723	15,6052985374963	11,9678791179811	7,9658683410545	11,8926054577453	12,7328297590133	7,19310804979415	12,2559363487797	9,0512254730382	8,60745400031263	10,0386038922707	7,45854814346651	9,57799487068857	12,6358723398497	9,34489934427323	6,65836227064795	12,9309479089538	8,49891851265676	16,555656320276
1585	5,65182625385505	4,98984973951324	5,9173839339621	4,98804322413014	6,04481908493432	5,91580536976967	5,90168269990799	6,39390203967752	5,01511950213958	5,1102620205534	5,78638286277374	6,0012720802181	5,1754461827851	5,76055498666914	5,04600518485278	5,91533547994892	6,09847574936858	5,22996795864836	5,45513252836182	5,46183926979228	6,02646488942746	6,07445217409286	5,38132091086006	4,91968530768477
1586	10,0143407705017	9,69513324285761	10,0463545095286	9,75653902802194	10,2445808838087	10,1120108229417	10,0240497096216	10,2878817271451	9,88943408692126	9,75967649642205	9,99989492293551	10,1855974767647	10,5076461578724	10,0525417919438	10,0908408370279	10,2979308628389	10,2611562403012	10,1619450710449	10,0876233525031	9,84654378232067	10,0168745660034	10,2076555164662	9,99077577005953	9,67492680056684
1588	7,20623871608219	6,47440066810498	7,60401152426551	6,40791701560062	7,42167379062777	7,7411357996252	7,15983933226508	7,84369603695995	6,3780347352696	6,35825534785344	7,00368623571808	7,57765590906732	6,69813150959001	7,24977434047301	6,59959462571002	7,52860207918124	7,69446350451821	6,58172406393948	6,77152470101136	6,44332367706924	7,50191967411146	7,44445604992981	6,61117632538949	6,7604207407943
1590	6,24695804511122	7,07404261840296	6,0895043893477	9,66711383254876	6,03454135432143	6,52862099121242	7,24701186077461	6,18350642565748	6,11952675452688	6,51436381112217	6,07585579592091	6,04487070141315	5,58240344923239	6,05864264908881	5,98816379063241	5,98616478583755	5,86638710060364	5,87850331964215	6,09575029356508	6,22858515542308	6,00200205338829	6,20336668127348	6,22858515542308	8,42676667605436
1592	11,8657080963883	11,9359141691792	11,1687375747449	11,2687030969828	11,3337145607668	11,379217022167	11,2888604356919	11,5698962424015	11,6452938583703	11,6367132970827	11,2911973616495	11,4747348566144	11,8190829865671	11,4786429018239	11,5898012712095	11,2355954186174	11,3432811356023	11,4820110882104	11,2513095352461	11,9306839266543	11,4494868270855	11,362535240728	11,4362467494938	11,5895017924687
1593	5,29329519591667	5,75039783064543	5,30373315240842	6,02185501673355	5,63045634087396	5,21625839337669	5,30088380507401	5,15236824354797	6,03343344110566	5,63551135970481	5,15815114854989	5,14634172054941	6,11419342211681	5,42155832001416	5,58417286254763	5,38829396702081	4,94179268517305	5,84922354001114	5,70914939071027	5,52995331461945	5,24945268336296	5,53116237173667	5,72918019006892	5,85773207759028
1595	7,93217766683258	8,02825574280627	7,35434419355637	7,6884044101533	7,39932782388016	7,51599123453408	7,44117400772071	7,54656772067811	8,01634283966358	8,15866891596834	7,65959623845802	7,63158685439592	7,5048431473792	7,76114421631751	7,92763331861551	7,51590835903664	7,53534736535214	7,95398362847406	7,72823444607261	8,21420729442375	7,40719481891579	7,67497544999291	8,04786388780646	7,79402789017807
1598	7,76114813172108	7,73969595160237	7,50592465622139	7,54591887484109	8,53067954468431	7,34971474110426	7,9278689406955	7,08513729275403	8,54585665551133	8,1135362666308	7,910884275247	7,27308683981694	8,08268841177917	7,85181624437117	8,34681852502961	7,7737711647216	7,71967490485226	8,22379784227551	8,0776907458472	7,38069561717021	7,75719354352439	8,01571206786349	8,15498679527653	7,841600944793
1599	13,302883916524	12,5789631269223	13,6433592625274	12,2018684568852	13,5780862072863	13,7317252874294	13,4816652055828	13,88229329642	12,6570250501286	12,7191356787035	13,3375574441185	13,4806258449376	12,1347599937976	13,4240198798712	12,3503738489752	13,7520705062196	13,9459752067764	12,3521806339369	13,1346170581955	12,5411885575906	13,7878694581479	13,4833437380338	12,4939683574706	12,6164461106019
1600	6,99621079050397	7,00811303861322	6,73497442864285	7,00011111146376	6,91883359731857	6,71739390052333	6,65998282389542	6,81028503380058	7,15011086299245	7,11297855875152	6,78732933160708	6,78971309372573	7,00777477460349	6,73111103936324	6,94436744536663	6,71372406701412	6,86677546345058	7,1334863846683	6,80009081207741	7,27351783861582	6,95120354892711	6,85088173967531	7,15498778817394	6,83595790744088
1601	13,9763363747819	14,2453362449832	13,7061171910515	13,5797309736877	14,0631576807891	13,8305474417859	13,8783538560384	13,6388276197955	14,2477773953038	13,874516236029	13,8924652034877	13,6687254529559	13,5161632043541	14,1390606556906	13,6064128893291	13,959012371578	14,0243632007225	13,5846003248773	14,030139172423	13,3883414613528	13,9913674584137	14,0219028475945	13,6543638279004	13,5966919379773
1602	12,3127133508506	12,1091753064656	12,3374652626854	12,0489375136706	12,729618356544	12,4826227763219	12,633959218194	12,6212705419714	12,3423688672688	12,0387881727195	12,4062614514251	12,3953275393	12,0969007044289	12,4093173359668	12,0049330903111	12,7063236981531	12,6473299078504	12,0911534955943	12,5608022505836	11,9524071770469	12,5337925133698	12,6505497211729	12,1265662189878	12,1985057308145
1604	5,80213740612546	6,88630846262545	5,79428634949772	6,94255969577208	6,40169688273455	5,65427431297492	6,35776059367476	5,78176487455262	6,61855439416615	6,09988195257228	6,63624728861441	5,73663770741137	5,98636855710406	6,75470187704451	5,97691097842864	6,37672457386172	6,46321022702815	5,87850331964215	6,75305072662104	6,22858515542308	5,66438448364868	6,35776059367476	6,07707290609943	6,24281274347629
1606	9,92023414059403	10,8635595689562	10,3993682399775	10,3633897679381	10,3417828150387	10,0655665262976	10,3160385362209	10,0929694599167	10,6600556029096	10,2350723574157	10,4461331643663	10,2727987767567	10,689887830466	10,2886335207755	10,5265733244773	10,6246459562069	10,2096563294781	10,5937703717657	10,3049861506114	9,79593269500944	10,5386792461002	10,4715879234226	10,2976593752433	10,0680201823716
1607	10,0805323937043	9,91047562785644	10,0032268547887	9,83273385908019	10,3478341695183	9,8804714057299	10,1842361108474	10,0697308348523	9,90481626790717	9,88636460162705	10,2409853410675	9,9635066266193	10,0468599320928	10,1691589868748	9,74382707432947	10,3777890662541	10,4522326530199	9,77153290578171	10,1586577283824	9,57879358526357	10,0241637346578	10,3679643486028	9,85094589236271	9,98464738361126
1609	9,94999113173349	9,56464861177197	9,71715060189867	9,52431724021062	9,63189337806281	9,72635499622944	9,53241722181448	9,97621112749238	9,39688711980256	9,80135012817477	9,5515791422011	9,97211543294665	10,3861592026543	9,41281570269034	9,78183291547978	9,63992219805789	9,81605101831942	9,95086990151038	9,69704256928534	10,1724323329038	9,94626148881123	9,78923494476868	9,95432299620695	9,60156700667472
1610	5,02831478482371	4,79653556123721	5,22000014042644	5,03111480301725	5,29329519591667	4,92873306060529	5,01520265737398	5,18913028722941	4,84308541296016	5,03466402070431	4,8735921271753	4,88148859232687	5,15056032095636	4,84773481014177	4,86159061131273	5,03022423423423	5,43417289972762	4,93283058011272	4,94820064008067	5,03365370627736	5,24945268336296	5,23633005050991	5,05167837179174	4,91968530768477
1611	14,5092306745362	14,3205393726551	14,980109242908	14,3742774815626	14,8374043052954	14,74297347788	14,6624551353229	14,7519973212792	14,526585557854	14,4161839155946	14,6364311228435	14,734856289806	15,0493044999338	14,6367108258694	14,7288322574344	14,7239056797115	14,7276375427137	14,799010686633	14,5801266902123	14,4660980168675	14,8272068553964	14,5634658586275	14,6739839855894	14,4704842142157
1612	5,02831478482371	5,21878003276502	5,11291623707008	5,21373598908611	5,30447989857497	5,05167837179174	5,19381316215817	5,13634693179916	5,38977965538525	5,20233353659187	5,15815114854989	5,3639027485104	5,33228328176148	5,38977965538525	5,36726912647026	4,98804322413014	5,28960610389512	5,29697669848131	5,1847727122385	5,33659533735526	5,11132598272453	5,14562180423975	5,11291623707008	5,45204410287375
1617	8,72822217188229	10,0670120850057	6,94661504655852	9,1264166119382	8,99308391012764	6,90088684328545	9,12916148140087	6,43226354285493	9,35321900697422	9,18185692730639	9,37340104193633	7,3974592594351	7,64358188724406	9,14539243042553	7,89107568688768	9,65783183775021	8,28605103790209	8,4283842213336	9,78027036368862	7,49099710707436	7,06702249896547	8,67298677151231	8,12888158789466	9,06854263484909
1620	4,88467583750747	5,19920323072349	5,07525064428147	5,5570662417936	5,04462118759678	5,05167837179174	4,63862559178091	5,11383399983383	5,33761686495713	5,18651739533524	4,8735921271753	4,95230826651606	5,66892870805494	5,16065708272465	5,33086414991091	4,98804322413014	4,91323888610795	5,11383399983383	5,02831478482371	5,28960610389512	4,94820064008067	5,03021096470698	5,11291623707008	5,55817254837915
1622	9,52828705467263	9,67077400548351	9,53995333032547	9,64151021436314	9,69088423202033	9,49875539794341	9,72522959642876	9,6162963519171	9,77856650498746	9,59949720743963	9,6978440374977	9,57692325348271	9,80690989791097	9,69526309010321	9,71013599271773	9,81322775529867	9,821416489234	9,48595769843098	9,83324596650299	9,20848596151408	9,73788280157552	9,94423259539735	9,61346868217896	9,51160543559336
1623	10,3014360222838	10,5534277843517	10,536035832773	10,3018499134785	10,4889214760175	10,3117870837812	10,3571186754034	10,3091152980908	10,5055577476773	10,2034168311409	10,5203121843957	10,1947940010222	9,7420228674256	10,5019601263693	10,1307817622615	10,5134340624868	10,6674275869263	10,0594425106568	10,741558413711	10,1971546789916	10,4678221920779	10,5677181990338	10,2659005881144	10,4700119241484
[truncated: 34,320 more rows]

## Sheet: 4E groups
	Grp
MA2202_1	scWAT_Fed_FGF21LKO
MA2202_13	scWAT_Fasted_FGF21LKO
MA2202_18	scWAT_Fed_FGF21LWT
MA2202_22	scWAT_Fasted_FGF21LWT
MA2202_32	scWAT_Fasted_FGF21LWT
MA2202_30	scWAT_Fed_FGF21LWT
MA2202_9	scWAT_Fasted_FGF21LKO
MA2202_8	scWAT_Fed_FGF21LKO
MA2202_34	scWAT_Fasted_FGF21LWT
MA2202_29	scWAT_Fed_FGF21LWT
[truncated: 14 more rows]

## Sheet: 4E genes
	Sequence	ProbeName	GeneName	SystematicName	Description
[truncated: 35,285 more rows]
