# Supplementary material for: Hepatic FGF21 is not required for fasting metabolism but guides protein appetite post energy depletion
Source: EMBO Rep. 2026 Apr 27;27(12):3189–213. doi: 10.1038/s44319-026-00790-9 (PMC13303862; doi:10.1038/s44319-026-00790-9)
Supplement: Supplementary file 6 — Source data Fig. 4 [file 44319_2026_790_MOESM6_ESM.zip › Figure 4/4F/Clusters_profiles_scWAT.xlsx]

## Sheet: 4F
	GeneName	cluster	Indiv	GeneExpression	Diet	Genotype
1	Lmod2	1	s1	-0,176382561832408	Fed	FGF21LKO
2	Akap6	1	s1	-0,1112889826237	Fed	FGF21LKO
3	Tmod1	1	s1	-0,267146594334016	Fed	FGF21LKO
4	Rtn2	1	s1	-0,023783554472427	Fed	FGF21LKO
5	Sptb	1	s1	-0,259498445935611	Fed	FGF21LKO
6	Dmd	1	s1	0,0518790506595579	Fed	FGF21LKO
7	Nexn	1	s1	0,31970110367807	Fed	FGF21LKO
8	St8sia5	1	s1	-0,106336736114	Fed	FGF21LKO
9	Pdlim5	1	s1	-0,0703114259294617	Fed	FGF21LKO
10	Trim63	1	s1	-1,10982750117885	Fed	FGF21LKO
11	Lrrc30	1	s1	-0,407229966537596	Fed	FGF21LKO
12	Synm	1	s1	-0,0531408489216911	Fed	FGF21LKO
13	Dupd1	1	s1	-0,547584368029263	Fed	FGF21LKO
14	Sypl2	1	s1	-0,328787777815678	Fed	FGF21LKO
15	Odf3l2	1	s1	-0,149848045024468	Fed	FGF21LKO
16	Nrap	1	s1	-0,31691770538551	Fed	FGF21LKO
17	Olfr1294	1	s1	-0,28794953151492	Fed	FGF21LKO
18	Murc	1	s1	-0,223546087467055	Fed	FGF21LKO
19	Kcnj12	1	s1	-0,041230576462663	Fed	FGF21LKO
20	Alpk3	1	s1	-0,291144824047804	Fed	FGF21LKO
21	Klhl41	1	s1	-0,377471382957467	Fed	FGF21LKO
22	Bves	1	s1	-0,595631979284226	Fed	FGF21LKO
23	3425401B19Rik	1	s1	-0,28620929841196	Fed	FGF21LKO
24	Synpo	1	s1	-0,243121250528391	Fed	FGF21LKO
25	Hhatl	1	s1	-0,304477351596456	Fed	FGF21LKO
26	Ttn	1	s1	-0,492127118097068	Fed	FGF21LKO
27	Ptges3l	1	s1	-0,0232558614759899	Fed	FGF21LKO
28	Tpd52l1	1	s1	-0,073817971958765	Fed	FGF21LKO
29	Hspb6	1	s1	0,24642082952619	Fed	FGF21LKO
30	Ear12	1	s1	-0,820780365063339	Fed	FGF21LKO
31	Rnase2a	1	s1	-0,892797626000714	Fed	FGF21LKO
32	Il7r	1	s1	-1,13742182039408	Fed	FGF21LKO
33	Ramp1	1	s1	-0,330495866984725	Fed	FGF21LKO
34	Synpo2	1	s1	-0,0478954022529345	Fed	FGF21LKO
35	Col22a1	1	s1	-0,289798716074679	Fed	FGF21LKO
36	Fam131a	1	s1	-0,0998113890634666	Fed	FGF21LKO
37	Asb4	1	s1	-0,251025466252778	Fed	FGF21LKO
38	Rilpl1	1	s1	-0,238835976820367	Fed	FGF21LKO
39	Gdf1	1	s1	-0,128901481940913	Fed	FGF21LKO
40	Prkab2	1	s1	0,0768023577746142	Fed	FGF21LKO
41	Jph1	1	s1	0,000384409911052153	Fed	FGF21LKO
42	Klhl38	1	s1	-0,187010515009728	Fed	FGF21LKO
43	Fam134b	1	s1	-0,658604544996164	Fed	FGF21LKO
44	Dnajc27	1	s1	-0,069038734263299	Fed	FGF21LKO
45	Ppm1j	1	s1	-0,358952565675008	Fed	FGF21LKO
46	Kcnc1	1	s1	-0,271927119603174	Fed	FGF21LKO
47	Sms	1	s1	-0,748357964022157	Fed	FGF21LKO
48	Mettl21c	1	s1	-0,515500358648779	Fed	FGF21LKO
49	Alpk2	1	s1	-0,25015639956969	Fed	FGF21LKO
50	Mllt3	1	s1	-0,184242975101988	Fed	FGF21LKO
51	Scn4b	1	s1	-0,589004784098502	Fed	FGF21LKO
52	Sgcg	1	s1	-0,510170026860426	Fed	FGF21LKO
53	Eno3	1	s1	-1,03723995883904	Fed	FGF21LKO
54	Cacng6	1	s1	-0,193015883331699	Fed	FGF21LKO
55	Capn3	1	s1	-0,360131828258786	Fed	FGF21LKO
56	Plcd4	1	s1	-0,364581041425279	Fed	FGF21LKO
57	Cacng1	1	s1	-0,658106627113439	Fed	FGF21LKO
58	Asb2	1	s1	-0,720065817038254	Fed	FGF21LKO
59	Rragd	1	s1	-0,891357829417226	Fed	FGF21LKO
60	Adssl1	1	s1	-0,867881875560823	Fed	FGF21LKO
61	Smco1	1	s1	-0,124939080209422	Fed	FGF21LKO
62	Lrrc2	1	s1	-0,16216968340174	Fed	FGF21LKO
63	Art5	1	s1	-0,28898307250669	Fed	FGF21LKO
64	Dusp13	1	s1	-0,444645007307805	Fed	FGF21LKO
65	Lsmem1	1	s1	-0,285632871893364	Fed	FGF21LKO
66	Tmod4	1	s1	-0,45363392496848	Fed	FGF21LKO
67	Obscn	1	s1	-0,47047119701948	Fed	FGF21LKO
68	Asb14	1	s1	-0,463050882254753	Fed	FGF21LKO
69	2310002L09Rik	1	s1	-0,589509742180194	Fed	FGF21LKO
70	Etl4	1	s1	0,530770068665285	Fed	FGF21LKO
71	Cdnf	1	s1	0,322418041897295	Fed	FGF21LKO
72	Sqstm1	1	s1	-0,000294087519122854	Fed	FGF21LKO
73	Tmtc1	1	s1	0,0798829659985785	Fed	FGF21LKO
74	Slc12a2	1	s1	0,133783094095426	Fed	FGF21LKO
75	Kctd15	1	s1	0,229184455558725	Fed	FGF21LKO
76	Cep85l	1	s1	0,139116419458803	Fed	FGF21LKO
77	Ndrg2	1	s1	0,214761125803181	Fed	FGF21LKO
78	Pacsin3	1	s1	0,1881947825875	Fed	FGF21LKO
79	Coro6	1	s1	0,183007371860783	Fed	FGF21LKO
80	Abcb4	1	s1	0,11011785318442	Fed	FGF21LKO
81	Cystm1	1	s1	0,159964993295951	Fed	FGF21LKO
82	Fbp2	1	s1	0,326370960999898	Fed	FGF21LKO
83	Gpcpd1	1	s1	-0,491549071641883	Fed	FGF21LKO
84	Neurl2	1	s1	-0,111079099236626	Fed	FGF21LKO
85	Zfand5	1	s1	-0,32698657272528	Fed	FGF21LKO
86	Fxr1	1	s1	-0,302421940936828	Fed	FGF21LKO
87	Tacc2	1	s1	0,145515164886477	Fed	FGF21LKO
88	Egf	1	s1	-0,218759193803447	Fed	FGF21LKO
89	Dok7	1	s1	-0,0493755645924647	Fed	FGF21LKO
90	Mpp3	1	s1	-0,0937757415693623	Fed	FGF21LKO
91	Wipf3	1	s1	-0,194447745308943	Fed	FGF21LKO
92	Arrdc2	1	s1	-0,547274815352909	Fed	FGF21LKO
93	Ktn1	1	s1	-0,22516135180874	Fed	FGF21LKO
94	Ptger2	1	s1	-0,259671181359606	Fed	FGF21LKO
95	Klhl21	1	s1	-0,270706052647444	Fed	FGF21LKO
96	Fbxo32	1	s1	-0,152020471582098	Fed	FGF21LKO
97	Ube2b	1	s1	0,00530432649154555	Fed	FGF21LKO
98	Gpnmb	1	s1	-0,90796627691822	Fed	FGF21LKO
99	Slc6a8	1	s1	0,124105726152717	Fed	FGF21LKO
100	Amot	1	s1	0,234140360545739	Fed	FGF21LKO
101	Trip10	1	s1	0,0408352905444911	Fed	FGF21LKO
102	Mustn1	1	s1	-0,0846140763835059	Fed	FGF21LKO
103	Sytl1	1	s1	-0,354689716436523	Fed	FGF21LKO
104	Frat1	1	s1	-0,122197464178042	Fed	FGF21LKO
105	Asic3	1	s1	0,00559418288150226	Fed	FGF21LKO
106	Slc25a32	1	s1	-0,265914277397096	Fed	FGF21LKO
107	Desi1	1	s1	-0,24079343237665	Fed	FGF21LKO
108	Adck3	1	s1	0,0142410481563218	Fed	FGF21LKO
109	Cnst	1	s1	0,0901261315249027	Fed	FGF21LKO
110	Slc25a33	1	s1	0,0730949398144354	Fed	FGF21LKO
111	Rwdd3	1	s1	0,260825082663438	Fed	FGF21LKO
112	Ppargc1a	1	s1	0,261091936846359	Fed	FGF21LKO
113	Gm3448	1	s1	0,734472333802771	Fed	FGF21LKO
114	Acad10	1	s1	0,395368501328953	Fed	FGF21LKO
115	6430573F11Rik	1	s1	0,451772290644986	Fed	FGF21LKO
116	Wwox	1	s1	0,323212065008159	Fed	FGF21LKO
117	Mical3	1	s1	0,453527600653922	Fed	FGF21LKO
118	Pcsk4	1	s1	0,357572406127582	Fed	FGF21LKO
119	C8g	1	s1	0,46384244455263	Fed	FGF21LKO
120	Atl3	1	s1	0,209428639791957	Fed	FGF21LKO
121	Acot4	1	s1	0,217040722848018	Fed	FGF21LKO
122	Rassf6	1	s1	-0,0599701996159032	Fed	FGF21LKO
123	Retsat	1	s1	0,0620013567071656	Fed	FGF21LKO
124	Sfxn1	1	s1	0,177551477988859	Fed	FGF21LKO
125	Dpyd	1	s1	0,0904353907531501	Fed	FGF21LKO
126	Hsd17b10	1	s1	0,0527946312595535	Fed	FGF21LKO
127	Pex3	1	s1	0,183758785667315	Fed	FGF21LKO
128	Ccbl2	1	s1	0,140802138529052	Fed	FGF21LKO
129	Map1lc3b	1	s1	-0,0952760194076951	Fed	FGF21LKO
130	C330007P06Rik	1	s1	0,0281836744177157	Fed	FGF21LKO
131	Gckr	1	s1	-0,0657478380785568	Fed	FGF21LKO
132	Vegfa	1	s1	-0,0294945162357489	Fed	FGF21LKO
133	Gpx3	1	s1	-0,0943355899623093	Fed	FGF21LKO
134	Cyp2e1	1	s1	0,0431836393716907	Fed	FGF21LKO
135	Slc43a1	1	s1	-0,648855210117354	Fed	FGF21LKO
136	Il20rb	1	s1	-0,262144946115155	Fed	FGF21LKO
137	Fcgrt	1	s1	0,221267491995322	Fed	FGF21LKO
138	Svep1	1	s1	-0,259165064999932	Fed	FGF21LKO
139	Slc25a34	1	s1	0,260451050260813	Fed	FGF21LKO
140	Mc5r	1	s1	-0,278274910513118	Fed	FGF21LKO
141	Tcn2	1	s1	-0,413596998986142	Fed	FGF21LKO
142	Hpd	1	s1	-0,2368147490072	Fed	FGF21LKO
143	Tef	1	s1	0,115581414108327	Fed	FGF21LKO
144	Per3	1	s1	0,302971938150616	Fed	FGF21LKO
145	Dbp	1	s1	-0,397772267885713	Fed	FGF21LKO
146	Nr1d2	1	s1	-0,283092925910182	Fed	FGF21LKO
147	Adcyap1r1	1	s1	-0,262938131405019	Fed	FGF21LKO
148	Kcnt1	1	s1	-0,257490238036829	Fed	FGF21LKO
149	Gramd1b	1	s1	-0,162792638266351	Fed	FGF21LKO
150	Mapkbp1	1	s1	0,138169138854351	Fed	FGF21LKO
151	Cbs	1	s1	-0,166948212981515	Fed	FGF21LKO
152	Ell	1	s1	-0,252810763135455	Fed	FGF21LKO
153	Celsr2	1	s1	-0,166397701666209	Fed	FGF21LKO
154	Sesn2	1	s1	-0,163820915081413	Fed	FGF21LKO
155	Picalm	1	s1	-0,109880030493327	Fed	FGF21LKO
156	Zscan12	1	s1	-0,217148710727323	Fed	FGF21LKO
157	Sik3	1	s1	-0,17068427169089	Fed	FGF21LKO
158	Galnt15	1	s1	-0,327896437311201	Fed	FGF21LKO
159	Nme5	1	s1	0,0752301638880084	Fed	FGF21LKO
160	Arnt	1	s1	-0,0656747562029913	Fed	FGF21LKO
161	Akip1	1	s1	0,0787640444354061	Fed	FGF21LKO
162	Setd4	1	s1	-0,278714643512761	Fed	FGF21LKO
163	Nosip	1	s1	-0,141330131484155	Fed	FGF21LKO
164	Cirbp	1	s1	-0,539806800801786	Fed	FGF21LKO
165	Cds2	1	s1	-0,0884700272378831	Fed	FGF21LKO
166	Drd1	1	s1	0,0344788352453298	Fed	FGF21LKO
167	D230025D16Rik	1	s1	-0,00769218054969034	Fed	FGF21LKO
168	Hif3a	1	s1	-0,262709533056039	Fed	FGF21LKO
169	Fnip1	1	s1	-0,122256718106867	Fed	FGF21LKO
170	Rbm33	1	s1	-0,32445849444877	Fed	FGF21LKO
171	Phf7	1	s1	-0,268653988015277	Fed	FGF21LKO
172	Sfmbt1	1	s1	-0,178673070590813	Fed	FGF21LKO
173	Ypel5	1	s1	-0,034897988612073	Fed	FGF21LKO
174	Uri1	1	s1	-0,113150499622213	Fed	FGF21LKO
175	Odf2	1	s1	-0,245429563489684	Fed	FGF21LKO
176	Accs	1	s1	-0,0900405733680749	Fed	FGF21LKO
177	Slc22a21	1	s1	-0,132443419013529	Fed	FGF21LKO
178	1700001J03Rik	1	s1	-0,471312039203805	Fed	FGF21LKO
179	Fbxo31	1	s1	-0,570808142634863	Fed	FGF21LKO
180	1700123K08Rik	1	s1	-0,433000212971056	Fed	FGF21LKO
181	Gpr19	1	s1	-0,0908095937784763	Fed	FGF21LKO
182	Zc3h6	1	s1	-0,182358348241864	Fed	FGF21LKO
183	Mipol1	1	s1	-0,0839398915381135	Fed	FGF21LKO
184	Ncoa4	1	s1	-0,194560402880846	Fed	FGF21LKO
185	Atp11c	1	s1	-0,263527797273559	Fed	FGF21LKO
186	Fkbp5	1	s1	-0,697601559238231	Fed	FGF21LKO
187	Ubr2	1	s1	-0,420429747907781	Fed	FGF21LKO
188	Muc2	1	s1	-0,231666603724348	Fed	FGF21LKO
189	Uvssa	1	s1	-0,140343264204018	Fed	FGF21LKO
190	Pi4k2b	1	s1	-0,0304870646017621	Fed	FGF21LKO
191	Ttc39c	1	s1	-0,0976728712144226	Fed	FGF21LKO
192	Wee1	1	s1	-0,131270053016985	Fed	FGF21LKO
193	Rab3b	1	s1	0,072166225701924	Fed	FGF21LKO
194	Irf4	1	s1	-1,47019426621698	Fed	FGF21LKO
195	Acot1	1	s1	-0,825087215141921	Fed	FGF21LKO
196	Gadd45g	1	s1	-0,611032082983032	Fed	FGF21LKO
197	Slc4a4	1	s1	-0,32655341143958	Fed	FGF21LKO
198	D630033O11Rik	1	s1	-0,193645036019221	Fed	FGF21LKO
199	Plekhf1	1	s1	-0,290357984113204	Fed	FGF21LKO
200	Sik1	1	s1	-0,52755631831055	Fed	FGF21LKO
201	Lhx8	1	s1	-0,200063970493079	Fed	FGF21LKO
202	Ankrd9	1	s1	-0,0605267403059599	Fed	FGF21LKO
203	Rnf144b	1	s1	-0,408471447430209	Fed	FGF21LKO
204	Ppp2r2d	1	s1	0,0484296057707727	Fed	FGF21LKO
205	Atg101	1	s1	0,0659435138738367	Fed	FGF21LKO
206	Bcl2l1	1	s1	-0,213704648146395	Fed	FGF21LKO
207	Lrrc8a	1	s1	0,0154438165130681	Fed	FGF21LKO
208	Mkl2	1	s1	0,0694382914367946	Fed	FGF21LKO
209	Shroom2	1	s1	-0,0460543909508786	Fed	FGF21LKO
210	Tmem87b	1	s1	0,0910629429350802	Fed	FGF21LKO
211	Lao1	1	s1	0,0811710550081122	Fed	FGF21LKO
212	Eva1c	1	s1	0,147335714922349	Fed	FGF21LKO
213	Slc35e4	1	s1	-0,438726245459176	Fed	FGF21LKO
214	Mocs1	1	s1	0,0316305585500363	Fed	FGF21LKO
215	Rab40b	1	s1	-0,0108632928165786	Fed	FGF21LKO
216	Cabyr	1	s1	-0,123019630057237	Fed	FGF21LKO
217	Myo1b	1	s1	-0,109017297729832	Fed	FGF21LKO
218	Ulk1	1	s1	-0,163942345600505	Fed	FGF21LKO
219	Bnip3l	1	s1	-0,0700430030312003	Fed	FGF21LKO
220	Rtfdc1	1	s1	-0,100408877035045	Fed	FGF21LKO
221	Slc27a1	1	s1	0,0320156284401687	Fed	FGF21LKO
222	Dram2	1	s1	0,00596568189678948	Fed	FGF21LKO
223	Glul	1	s1	-0,245545961610322	Fed	FGF21LKO
224	Cul4b	1	s1	-0,170367550939009	Fed	FGF21LKO
225	Cyp2d22	1	s1	0,172385198921816	Fed	FGF21LKO
226	Cyp2d10	1	s1	-0,263109477965265	Fed	FGF21LKO
227	Cyp2d11	1	s1	-0,162438850821319	Fed	FGF21LKO
228	Cyp2d12	1	s1	-0,0797704647633575	Fed	FGF21LKO
229	Cyp2d26	1	s1	-0,198274580477593	Fed	FGF21LKO
230	Dock3	1	s1	-0,157537950189832	Fed	FGF21LKO
231	Pdk2	1	s1	0,137036742716651	Fed	FGF21LKO
232	Crls1	1	s1	-0,00104373957939785	Fed	FGF21LKO
233	Acsm3	1	s1	-0,194008324391554	Fed	FGF21LKO
234	Lpin1	1	s1	0,152024575863905	Fed	FGF21LKO
235	Abcc10	1	s1	-0,104666990052158	Fed	FGF21LKO
236	Ube4b	1	s1	-0,273609692440643	Fed	FGF21LKO
237	Grik5	1	s1	0,0752554501294176	Fed	FGF21LKO
238	E030018B13Rik	1	s1	-0,155828947048522	Fed	FGF21LKO
239	Doc2b	1	s1	-0,504652792180309	Fed	FGF21LKO
240	Pcdh9	1	s1	-0,0722826854102854	Fed	FGF21LKO
241	Fam124a	1	s1	0,0728638771998025	Fed	FGF21LKO
242	Usp54	1	s1	-0,07978245023968	Fed	FGF21LKO
243	Abca6	1	s1	-0,179580571604403	Fed	FGF21LKO
244	Edn1	1	s1	-0,0893736745095124	Fed	FGF21LKO
245	Slc43a3	1	s1	0,044123371064277	Fed	FGF21LKO
246	Pbx1	1	s1	-0,00129021774008287	Fed	FGF21LKO
247	Stx3	1	s1	-0,0690637794688671	Fed	FGF21LKO
248	Osbp2	1	s1	-0,156600325849394	Fed	FGF21LKO
249	Rhobtb1	1	s1	0,138867175861996	Fed	FGF21LKO
250	Coro2b	1	s1	0,162971209404443	Fed	FGF21LKO
251	Grasp	1	s1	-0,0147389387172225	Fed	FGF21LKO
252	Agtr1a	1	s1	-0,121265581171121	Fed	FGF21LKO
253	H2-M9	1	s1	-0,203007644868076	Fed	FGF21LKO
254	Plekhg5	1	s1	-0,152249257541092	Fed	FGF21LKO
255	Vwf	1	s1	0,0366991644957135	Fed	FGF21LKO
256	Clcn2	1	s1	0,0750832079095964	Fed	FGF21LKO
257	Ctsf	1	s1	0,358494998984002	Fed	FGF21LKO
258	Snx21	1	s1	0,12382347560711	Fed	FGF21LKO
259	Tcf7l1	1	s1	0,102258452026707	Fed	FGF21LKO
260	Adarb1	1	s1	0,314721858568342	Fed	FGF21LKO
261	Fam150b	1	s1	0,636476627889973	Fed	FGF21LKO
262	Klf4	1	s1	-0,120023157243791	Fed	FGF21LKO
263	Slit3	1	s1	0,245845261238863	Fed	FGF21LKO
264	Fgfr1	1	s1	0,28918518213084	Fed	FGF21LKO
265	Dapk1	1	s1	0,195938958900312	Fed	FGF21LKO
266	Dennd2a	1	s1	-0,0716812176641426	Fed	FGF21LKO
267	Cytl1	1	s1	0,704386467077743	Fed	FGF21LKO
268	Nmb	1	s1	0,480086809584602	Fed	FGF21LKO
269	Bmp4	1	s1	0,528359797081237	Fed	FGF21LKO
270	Arl4d	1	s1	0,0275465350119655	Fed	FGF21LKO
271	Npy1r	1	s1	0,0668093955923972	Fed	FGF21LKO
272	Rasl11b	1	s1	0,308390906249299	Fed	FGF21LKO
273	Adam22	1	s1	-0,169740715682961	Fed	FGF21LKO
274	Mlana	1	s1	-0,0463670131897889	Fed	FGF21LKO
275	Col4a4	1	s1	0,337102893756135	Fed	FGF21LKO
276	Slc9b2	1	s1	0,0666326894561955	Fed	FGF21LKO
277	Kirrel	1	s1	0,157221958418635	Fed	FGF21LKO
278	Plxdc2	1	s1	-0,06412851397209	Fed	FGF21LKO
279	Fbln5	1	s1	0,438908631805406	Fed	FGF21LKO
280	Aldh1a1	1	s1	0,614689602841214	Fed	FGF21LKO
281	4930486L24Rik	1	s1	-0,0881914772150054	Fed	FGF21LKO
282	Eef2k	1	s1	0,118494755581512	Fed	FGF21LKO
283	Gpr160	1	s1	0,300758754036611	Fed	FGF21LKO
284	Chrdl1	1	s1	-0,125936535363302	Fed	FGF21LKO
285	Rcan2	1	s1	0,205215412750514	Fed	FGF21LKO
286	Fam198b	1	s1	0,105973765055248	Fed	FGF21LKO
287	Pir	1	s1	0,41167778208202	Fed	FGF21LKO
288	Ebf2	1	s1	0,519615521083043	Fed	FGF21LKO
289	Ptpdc1	1	s1	0,200386620160096	Fed	FGF21LKO
290	Lrig3	1	s1	0,14871636632131	Fed	FGF21LKO
291	Six1	1	s1	0,394235669922246	Fed	FGF21LKO
292	Cdkn1c	1	s1	0,270884349250027	Fed	FGF21LKO
293	Gpt2	1	s1	0,203174595201366	Fed	FGF21LKO
294	Stbd1	1	s1	0,0928679255243168	Fed	FGF21LKO
295	Cys1	1	s1	0,452108588644315	Fed	FGF21LKO
296	Per2	1	s1	0,01968659640157	Fed	FGF21LKO
297	Pink1	1	s1	0,418984895082865	Fed	FGF21LKO
298	Calcoco1	1	s1	0,253234261069294	Fed	FGF21LKO
299	Slc9a3r2	1	s1	0,332017350307433	Fed	FGF21LKO
300	Snrk	1	s1	0,186760230032863	Fed	FGF21LKO
301	Sh3glb1	1	s1	0,405365143485305	Fed	FGF21LKO
302	Btnl9	1	s1	0,697647940253438	Fed	FGF21LKO
303	Cdip1	1	s1	0,569696336475353	Fed	FGF21LKO
304	Fhit	1	s1	0,593012749655045	Fed	FGF21LKO
305	4933427G17Rik	1	s1	0,619408966795763	Fed	FGF21LKO
306	Crtac1	1	s1	1,84901369101529	Fed	FGF21LKO
307	Slitrk4	1	s1	0,234544765361197	Fed	FGF21LKO
308	Angptl4	1	s1	0,802095403866177	Fed	FGF21LKO
309	Slc20a2	1	s1	0,385428481565077	Fed	FGF21LKO
310	Cobll1	1	s1	0,42194752806232	Fed	FGF21LKO
311	Art3	1	s1	0,55040306253775	Fed	FGF21LKO
312	Tmem245	1	s1	0,262747128981561	Fed	FGF21LKO
313	Kank3	1	s1	0,494969890941377	Fed	FGF21LKO
314	Hrct1	1	s1	0,702229530110055	Fed	FGF21LKO
315	Tmeff1	1	s1	0,704143708994687	Fed	FGF21LKO
316	Syne2	1	s1	0,156627426245873	Fed	FGF21LKO
317	Rapgef3	1	s1	0,22422197012002	Fed	FGF21LKO
318	Car4	1	s1	0,460355278317278	Fed	FGF21LKO
319	St6galnac2	1	s1	0,278890320407251	Fed	FGF21LKO
320	Tinagl1	1	s1	0,356932304039777	Fed	FGF21LKO
321	Ppp1r13l	1	s1	0,510190520042295	Fed	FGF21LKO
322	Vsig2	1	s1	0,448565145409527	Fed	FGF21LKO
323	Gpihbp1	1	s1	0,802499109950173	Fed	FGF21LKO
324	Cldn15	1	s1	0,726082782141647	Fed	FGF21LKO
325	Slc13a4	1	s1	0,647551613380562	Fed	FGF21LKO
326	Klhdc9	1	s1	0,849891894303265	Fed	FGF21LKO
327	Tmem43	1	s1	0,413636593551891	Fed	FGF21LKO
328	Selenbp1	1	s1	0,518440291642145	Fed	FGF21LKO
329	Selenbp2	1	s1	0,521177524653496	Fed	FGF21LKO
330	Abcb1a	1	s1	0,257610320078719	Fed	FGF21LKO
331	Timp3	1	s1	0,252942565177673	Fed	FGF21LKO
332	Hrk	1	s1	0,288917676272343	Fed	FGF21LKO
333	Ptprr	1	s1	0,201674445037027	Fed	FGF21LKO
334	Epn2	1	s1	0,549623368138544	Fed	FGF21LKO
335	Ahnak	1	s1	0,813852799933697	Fed	FGF21LKO
336	Fermt2	1	s1	0,560948567211332	Fed	FGF21LKO
337	Lims2	1	s1	0,59081315915325	Fed	FGF21LKO
338	Arhgef28	1	s1	0,798194162985725	Fed	FGF21LKO
339	Cpeb1	1	s1	0,350051546580977	Fed	FGF21LKO
340	D8Ertd82e	1	s1	-0,0623398677903459	Fed	FGF21LKO
341	Dgkd	1	s1	-0,0862845748173591	Fed	FGF21LKO
342	4930523C07Rik	1	s1	-0,247815788555818	Fed	FGF21LKO
343	Adora2a	1	s1	-0,0665882330727872	Fed	FGF21LKO
344	Rufy4	1	s1	0,106461224667079	Fed	FGF21LKO
345	1700029J07Rik	1	s1	-0,10347437790614	Fed	FGF21LKO
346	S1pr1	1	s1	-0,321589954221004	Fed	FGF21LKO
347	Eif4a2	1	s1	-0,177093874549758	Fed	FGF21LKO
348	Cbx7	1	s1	-0,494120274263897	Fed	FGF21LKO
349	Prr5l	1	s1	-0,0371407036598548	Fed	FGF21LKO
350	Mafk	1	s1	-0,0151330255111972	Fed	FGF21LKO
351	Ezh1	1	s1	-0,0306255646592142	Fed	FGF21LKO
352	Adam3	1	s1	0,24259982947753	Fed	FGF21LKO
353	Crim1	1	s1	0,128623066204225	Fed	FGF21LKO
354	Pde2a	1	s1	0,0748501773583179	Fed	FGF21LKO
355	Gm5460	1	s1	-0,046658645740516	Fed	FGF21LKO
356	Dido1	1	s1	0,113016810409013	Fed	FGF21LKO
357	Unc45b	1	s1	0,207734700230304	Fed	FGF21LKO
358	Hipk3	1	s1	0,13722110494151	Fed	FGF21LKO
359	Ctif	1	s1	0,205797235894202	Fed	FGF21LKO
360	Dst	1	s1	0,408958918800121	Fed	FGF21LKO
361	Chst1	1	s1	0,195020502571037	Fed	FGF21LKO
362	Slc4a11	1	s1	0,162122782069727	Fed	FGF21LKO
363	Gpr156	1	s1	0,916754548376405	Fed	FGF21LKO
364	Kiss1r	1	s1	0,143892623003745	Fed	FGF21LKO
365	Cyp4b1	1	s1	0,0267508482866816	Fed	FGF21LKO
366	Lmo4	1	s1	-0,00213407046295977	Fed	FGF21LKO
367	Endou	1	s1	0,0902318990912319	Fed	FGF21LKO
368	Vnn1	1	s1	0,00261934154942889	Fed	FGF21LKO
369	St6galnac5	1	s1	-0,526690523234086	Fed	FGF21LKO
370	Sntg2	1	s1	-0,29755252005583	Fed	FGF21LKO
371	Fgfr3	1	s1	0,0312142114008118	Fed	FGF21LKO
372	Ramp2	1	s1	0,188251251138619	Fed	FGF21LKO
373	Armcx5	1	s1	0,108667077826283	Fed	FGF21LKO
374	Ifngr1	1	s1	0,0394479981897717	Fed	FGF21LKO
375	Pabpc1l	1	s1	0,653760808713031	Fed	FGF21LKO
376	Sptbn1	1	s1	0,265510197804952	Fed	FGF21LKO
377	Inmt	1	s1	0,0575647184803234	Fed	FGF21LKO
378	Slco2b1	1	s1	-0,131720407971217	Fed	FGF21LKO
379	Dirc2	1	s1	0,028180143037801	Fed	FGF21LKO
380	Klhdc8b	1	s1	0,1854918613306	Fed	FGF21LKO
381	Abca8a	1	s1	0,291702870094047	Fed	FGF21LKO
382	Tmem159	1	s1	0,372845890798956	Fed	FGF21LKO
383	Tle1	1	s1	0,212528171304175	Fed	FGF21LKO
384	Sema6b	1	s1	0,196023838377998	Fed	FGF21LKO
385	Papss2	1	s1	0,321578551319245	Fed	FGF21LKO
386	Gata2	1	s1	0,1996373352234	Fed	FGF21LKO
387	Atl2	1	s1	0,177456176171925	Fed	FGF21LKO
388	Svopl	1	s1	0,145256423938069	Fed	FGF21LKO
389	Syde2	1	s1	0,0682632219322441	Fed	FGF21LKO
390	Tbc1d20	1	s1	0,122910791292647	Fed	FGF21LKO
391	Arl4a	1	s1	0,0613425002681183	Fed	FGF21LKO
392	Agpat6	1	s1	0,0333932968872812	Fed	FGF21LKO
393	Abca5	1	s1	0,351543978525018	Fed	FGF21LKO
394	Ophn1	1	s1	0,0404070445263542	Fed	FGF21LKO
395	Golgb1	1	s1	0,0887886903524322	Fed	FGF21LKO
396	Rora	1	s1	0,141094648034498	Fed	FGF21LKO
397	Sox17	1	s1	0,183243139606869	Fed	FGF21LKO
398	Myrip	1	s1	0,332873161854589	Fed	FGF21LKO
399	Abcg2	1	s1	-0,0523185198243912	Fed	FGF21LKO
400	Fmo2	1	s1	0,34509689541022	Fed	FGF21LKO
401	Ifrd1	1	s1	0,20121265282671	Fed	FGF21LKO
402	Adgrg1	1	s1	0,25201872662071	Fed	FGF21LKO
403	Lrrc58	1	s1	0,0887935540032494	Fed	FGF21LKO
404	Tfdp2	1	s1	0,142497854786621	Fed	FGF21LKO
405	Sult1a1	1	s1	0,339537855054759	Fed	FGF21LKO
406	Ctdspl	1	s1	0,302585272577852	Fed	FGF21LKO
407	Rbmxl2	1	s1	0,349269954317663	Fed	FGF21LKO
408	Tns2	1	s1	0,378242111146429	Fed	FGF21LKO
409	Acr	1	s1	0,103270744068905	Fed	FGF21LKO
410	Grina	1	s1	0,24005209509582	Fed	FGF21LKO
411	Ggnbp1	1	s1	0,119783639627714	Fed	FGF21LKO
412	Sh3d21	1	s1	0,145852637215297	Fed	FGF21LKO
413	Map3k6	1	s1	0,0917764549502813	Fed	FGF21LKO
414	Adgrg2	1	s1	-0,159605206328026	Fed	FGF21LKO
415	Ripk4	1	s1	-0,206291607401007	Fed	FGF21LKO
416	Osbpl11	1	s1	0,00246282654675412	Fed	FGF21LKO
417	Tead1	1	s1	0,0603421768153893	Fed	FGF21LKO
418	Acsm5	1	s1	-0,00657564276156375	Fed	FGF21LKO
419	H6pd	1	s1	0,0650467733660225	Fed	FGF21LKO
420	Ano10	1	s1	0,351671462250582	Fed	FGF21LKO
421	Pde1a	1	s1	0,428146076268641	Fed	FGF21LKO
422	Adh1	1	s1	0,626551483935986	Fed	FGF21LKO
423	Rusc2	1	s1	0,293250318307102	Fed	FGF21LKO
424	Por	1	s1	0,363503973511774	Fed	FGF21LKO
425	Fmo5	1	s1	0,413850991765994	Fed	FGF21LKO
426	Phka2	1	s1	0,256371841712919	Fed	FGF21LKO
427	Gabarapl1	1	s1	0,194021070472621	Fed	FGF21LKO
428	Lrrn1	1	s1	-0,0378236156221181	Fed	FGF21LKO
429	Tead4	1	s1	0,436689026385114	Fed	FGF21LKO
430	Hecw2	1	s1	0,22251138643243	Fed	FGF21LKO
431	Cmtm4	1	s1	0,10221295677311	Fed	FGF21LKO
432	Mrgprg	1	s1	-0,43928836270473	Fed	FGF21LKO
433	Acad11	1	s1	0,309220030997073	Fed	FGF21LKO
434	Park2	1	s1	0,0225293883881692	Fed	FGF21LKO
435	Tmem57	1	s1	0,0635527836778511	Fed	FGF21LKO
436	Smim19	1	s1	0,155849610896164	Fed	FGF21LKO
437	Cgnl1	1	s1	0,303359519645445	Fed	FGF21LKO
438	Kif1b	1	s1	0,148765209231806	Fed	FGF21LKO
439	Optn	1	s1	0,209283206073955	Fed	FGF21LKO
440	Inca1	1	s1	0,293846551090044	Fed	FGF21LKO
441	Acer2	1	s1	0,045172339115954	Fed	FGF21LKO
442	Exd1	1	s1	0,306079092627066	Fed	FGF21LKO
443	Gas2	1	s1	0,129042523653399	Fed	FGF21LKO
444	1810062G17Rik	1	s1	0,286047066534863	Fed	FGF21LKO
445	Tob2	1	s1	0,217994807859792	Fed	FGF21LKO
446	Catsper2	1	s1	0,280147883299955	Fed	FGF21LKO
447	Cyyr1	1	s1	0,130801647579009	Fed	FGF21LKO
448	1190005I06Rik	1	s1	0,673324310114234	Fed	FGF21LKO
449	Tppp	1	s1	0,574581773852484	Fed	FGF21LKO
450	Negr1	1	s1	0,417831934677283	Fed	FGF21LKO
451	Agmo	1	s1	0,322770052359491	Fed	FGF21LKO
452	Aox1	1	s1	0,434334064143881	Fed	FGF21LKO
453	Atp1a2	1	s1	0,267254742131836	Fed	FGF21LKO
454	Grhpr	1	s1	0,360864523409049	Fed	FGF21LKO
455	Ormdl3	1	s1	0,422130207205701	Fed	FGF21LKO
456	Arhgef9	1	s1	0,302439222805174	Fed	FGF21LKO
457	Plcd3	1	s1	0,16348784943269	Fed	FGF21LKO
458	Atp1a3	1	s1	0,183012678133931	Fed	FGF21LKO
459	Ctf1	1	s1	0,359529969830461	Fed	FGF21LKO
460	Ephx2	1	s1	0,523059637830313	Fed	FGF21LKO
461	Ces1d	1	s1	0,494101646416755	Fed	FGF21LKO
462	Ces1f	1	s1	0,370276750879487	Fed	FGF21LKO
463	Lnx1	1	s1	0,636489800774809	Fed	FGF21LKO
464	Mcf2l	1	s1	0,601422062332288	Fed	FGF21LKO
465	Kank1	1	s1	0,623475892130443	Fed	FGF21LKO
466	Ankef1	1	s1	0,553279306026791	Fed	FGF21LKO
467	Peli2	1	s1	0,51581854046746	Fed	FGF21LKO
468	Thpo	1	s1	0,276086657886834	Fed	FGF21LKO
469	Gphn	1	s1	0,139192692261707	Fed	FGF21LKO
470	Tbx2	1	s1	0,310025815936482	Fed	FGF21LKO
471	Aifm2	1	s1	0,451832272157358	Fed	FGF21LKO
472	Lpl	1	s1	0,546310888662436	Fed	FGF21LKO
473	Lipe	1	s1	0,67300409902437	Fed	FGF21LKO
474	Acsl1	1	s1	0,45506516684757	Fed	FGF21LKO
475	Sowahc	1	s1	0,337748257364591	Fed	FGF21LKO
476	Hcar2	1	s1	0,136217192107136	Fed	FGF21LKO
477	Slc7a10	1	s1	0,0457629430935356	Fed	FGF21LKO
478	Opn3	1	s1	0,0242771852560573	Fed	FGF21LKO
479	Asph	1	s1	-0,0773318934494007	Fed	FGF21LKO
480	Hacd2	1	s1	0,321300901979946	Fed	FGF21LKO
481	Elmod3	1	s1	0,113809556541835	Fed	FGF21LKO
482	Acss3	1	s1	0,0780618817999814	Fed	FGF21LKO
483	Calca	1	s1	-0,0186044968080443	Fed	FGF21LKO
484	Klf15	1	s1	-0,117187121573417	Fed	FGF21LKO
485	Dcun1d3	1	s1	0,0241261201778276	Fed	FGF21LKO
486	Slc1a3	1	s1	-0,0943221004682719	Fed	FGF21LKO
487	Tbx3	1	s1	-0,0338594936872703	Fed	FGF21LKO
488	Id1	1	s1	-0,145603955852486	Fed	FGF21LKO
489	Ttc36	1	s1	0,0905170984457717	Fed	FGF21LKO
490	Gm13125	1	s1	-0,237152796356867	Fed	FGF21LKO
491	Ttll2	1	s1	-0,234529913740014	Fed	FGF21LKO
492	Pnpla1	1	s1	-0,0515181625896117	Fed	FGF21LKO
493	Lrp12	1	s1	0,103127514184738	Fed	FGF21LKO
494	Usp2	1	s1	0,116462772752393	Fed	FGF21LKO
495	Trim16	1	s1	0,346646342837444	Fed	FGF21LKO
496	4930538K18Rik	1	s1	-0,0880240902235041	Fed	FGF21LKO
497	Abca4	1	s1	-0,0204273434567908	Fed	FGF21LKO
498	Adipor1	1	s1	-0,0224697744512632	Fed	FGF21LKO
499	Mxi1	1	s1	0,280032725096723	Fed	FGF21LKO
500	Gcgr	1	s1	0,153740389650126	Fed	FGF21LKO
501	Zbtb5	1	s1	0,0113003545707056	Fed	FGF21LKO
502	Pde4d	1	s1	0,176577036944822	Fed	FGF21LKO
503	Pdk4	1	s1	0,113223541321988	Fed	FGF21LKO
504	Sec31b	1	s1	0,270578613345948	Fed	FGF21LKO
505	Rad51d	1	s1	0,147702527954491	Fed	FGF21LKO
506	Vwa3a	1	s1	0,206945453316717	Fed	FGF21LKO
507	Pkp4	1	s1	0,276932468386146	Fed	FGF21LKO
508	Bnip3	1	s1	0,218462768463858	Fed	FGF21LKO
509	Tmcc3	1	s1	0,178778499241563	Fed	FGF21LKO
510	Pck1	1	s1	0,46311007219799	Fed	FGF21LKO
511	Pim3	1	s1	0,14514013878407	Fed	FGF21LKO
512	Pde3b	1	s1	0,277643696089891	Fed	FGF21LKO
513	Dock9	1	s1	0,0203721620752724	Fed	FGF21LKO
514	Adgrf5	1	s1	0,169890221572325	Fed	FGF21LKO
515	Tmem136	1	s1	0,167835196644857	Fed	FGF21LKO
516	Zbtb16	1	s1	0,777804230563529	Fed	FGF21LKO
517	Rbp7	1	s1	0,128996973807087	Fed	FGF21LKO
518	Polr3gl	1	s1	0,0243841335289279	Fed	FGF21LKO
519	Mtmr14	1	s1	0,115873007971048	Fed	FGF21LKO
520	Lgals6	1	s1	0,265030905762631	Fed	FGF21LKO
521	Lgals4	1	s1	0,272434754721981	Fed	FGF21LKO
522	Unc93a	1	s1	-1,01159753904876	Fed	FGF21LKO
523	Klf11	1	s1	-0,200070247640099	Fed	FGF21LKO
524	Tcf23	1	s1	-0,158086840618069	Fed	FGF21LKO
525	Hic2	1	s1	-0,0660404788679942	Fed	FGF21LKO
526	Ccdc174	1	s1	-0,242332655669454	Fed	FGF21LKO
527	Uhrf1bp1l	1	s1	-0,223444717946698	Fed	FGF21LKO
528	Sgk1	1	s1	-0,698119533512772	Fed	FGF21LKO
529	Ing5	1	s1	-0,238545163009632	Fed	FGF21LKO
530	Irs2	1	s1	-0,658775273071068	Fed	FGF21LKO
531	Bzw2	1	s1	-0,296356964515105	Fed	FGF21LKO
532	Chac1	1	s1	-1,18660918965085	Fed	FGF21LKO
533	Dnajb6	1	s1	-0,208837367458408	Fed	FGF21LKO
534	Ypel3	1	s1	-0,194757538864224	Fed	FGF21LKO
535	Ddit4	1	s1	-1,25761663321712	Fed	FGF21LKO
536	Rad21	1	s1	-0,200713514020109	Fed	FGF21LKO
537	Dcaf8	1	s1	-0,1691204205109	Fed	FGF21LKO
538	Ivns1abp	1	s1	-0,686690981815964	Fed	FGF21LKO
539	Peg3	1	s1	-0,578441600599002	Fed	FGF21LKO
540	Cir1	1	s1	-0,140289861498369	Fed	FGF21LKO
541	Txnip	1	s1	-0,27683562468115	Fed	FGF21LKO
542	Fbxo21	1	s1	-0,219479335583754	Fed	FGF21LKO
543	Tmem140	1	s1	-0,121907171497236	Fed	FGF21LKO
544	Tsc22d3	1	s1	-0,227768893866322	Fed	FGF21LKO
545	Arrdc3	1	s1	-1,07960170903962	Fed	FGF21LKO
546	Ube2h	1	s1	-0,0838677538788453	Fed	FGF21LKO
547	Klhl24	1	s1	-0,1516269984937	Fed	FGF21LKO
548	St3gal6	1	s1	-0,639533909631989	Fed	FGF21LKO
549	2610020H08Rik	1	s1	-0,202298773027531	Fed	FGF21LKO
550	Rgs3	1	s1	-0,40876501969044	Fed	FGF21LKO
551	Mycl	1	s1	-0,406422041139865	Fed	FGF21LKO
552	Mapk1ip1	1	s1	-0,162639296447106	Fed	FGF21LKO
553	Map3k5	1	s1	-0,103555196877002	Fed	FGF21LKO
554	Tapt1	1	s1	-0,0859049936206482	Fed	FGF21LKO
555	Whamm	1	s1	-0,0889455834220083	Fed	FGF21LKO
556	Trit1	1	s1	-0,106736577742655	Fed	FGF21LKO
557	Gprin3	1	s1	-0,492978914335186	Fed	FGF21LKO
558	Cpsf4l	1	s1	0,0668977327273446	Fed	FGF21LKO
559	Zmynd12	1	s1	-0,0166691547576843	Fed	FGF21LKO
560	Pbld2	1	s1	-0,109842426562296	Fed	FGF21LKO
561	Map2k7	1	s1	-0,100392268922026	Fed	FGF21LKO
562	Pcmtd2	1	s1	-0,0518002135898854	Fed	FGF21LKO
563	Bhlhb9	1	s1	-0,116913545662003	Fed	FGF21LKO
564	Hacl1	1	s1	0,0888973103215758	Fed	FGF21LKO
565	Slc22a5	1	s1	0,0542629421655327	Fed	FGF21LKO
566	Mettl20	1	s1	-0,0601026109125673	Fed	FGF21LKO
567	Hipk1	1	s1	-0,299890791785209	Fed	FGF21LKO
568	Sav1	1	s1	-0,312506067185828	Fed	FGF21LKO
569	Ranbp9	1	s1	-0,323921556304594	Fed	FGF21LKO
570	Net1	1	s1	-0,744182332072967	Fed	FGF21LKO
571	Katnal2	1	s1	-0,0229392012011713	Fed	FGF21LKO
572	Morn1	1	s1	-0,0780725099867512	Fed	FGF21LKO
573	Per1	1	s1	-0,278430584355201	Fed	FGF21LKO
574	Fam107a	1	s1	0,221129601872994	Fed	FGF21LKO
575	Klf9	1	s1	-0,126981403894	Fed	FGF21LKO
576	8430408G22Rik	1	s1	-0,0898447643417786	Fed	FGF21LKO
577	Trib3	1	s1	0,0173129478760625	Fed	FGF21LKO
578	Fbxo3	1	s1	0,0438650319436036	Fed	FGF21LKO
579	Cat	1	s1	0,0677722664435034	Fed	FGF21LKO
580	Rnf125	1	s1	0,144043370384728	Fed	FGF21LKO
581	Sdcbp2	1	s1	0,0679553604417107	Fed	FGF21LKO
582	Nupr1l	1	s1	-0,176757471185944	Fed	FGF21LKO
583	Usp30	1	s1	-0,0782920102479086	Fed	FGF21LKO
584	Neil2	1	s1	0,177773864732874	Fed	FGF21LKO
585	Gstt2	1	s1	0,0188996676163953	Fed	FGF21LKO
586	Wdr45	1	s1	0,116209072988958	Fed	FGF21LKO
587	Fam13a	1	s1	-0,321464155707819	Fed	FGF21LKO
588	Tmbim1	1	s1	0,133570189420981	Fed	FGF21LKO
589	4931406P16Rik	1	s1	-0,0343267846680995	Fed	FGF21LKO
590	Fam214a	1	s1	-0,219392014549625	Fed	FGF21LKO
591	Haus1	1	s1	0,0275754664638175	Fed	FGF21LKO
592	Dhx40	1	s1	-0,141207881224581	Fed	FGF21LKO
593	Klra1	1	s1	-0,33351351322974	Fed	FGF21LKO
594	Dcaf12l2	1	s1	-0,142123752566713	Fed	FGF21LKO
595	Pou4f1	1	s1	-0,340819525261018	Fed	FGF21LKO
596	Lzts3	1	s1	-0,317213471886028	Fed	FGF21LKO
597	Ddx25	1	s1	-0,421556976942959	Fed	FGF21LKO
598	Shc4	1	s1	-0,279363057900696	Fed	FGF21LKO
599	Cabp5	1	s1	-0,304161147100942	Fed	FGF21LKO
600	Fbp1	1	s1	-0,196863296139774	Fed	FGF21LKO
601	Wdfy1	1	s1	-0,395284231466441	Fed	FGF21LKO
602	Reln	1	s1	-0,324956270064561	Fed	FGF21LKO
603	Kcnk1	1	s1	-0,155866023819063	Fed	FGF21LKO
604	Adcy1	1	s1	0,134976471453618	Fed	FGF21LKO
605	Kcna1	1	s1	0,10107110201259	Fed	FGF21LKO
606	Rasgef1c	1	s1	0,140693900182659	Fed	FGF21LKO
607	Cntf	1	s1	-0,179260829456556	Fed	FGF21LKO
608	Lrrn3	1	s1	-0,100785704663704	Fed	FGF21LKO
609	Ctgf	1	s1	0,0266957603094795	Fed	FGF21LKO
610	Ccbe1	1	s1	-0,120757184368881	Fed	FGF21LKO
611	Omd	1	s1	0,319953756039491	Fed	FGF21LKO
612	Eln	1	s1	0,0201145019648239	Fed	FGF21LKO
613	Trpv4	1	s1	-0,260248131091894	Fed	FGF21LKO
614	Trnp1	1	s1	-0,35629831128521	Fed	FGF21LKO
615	Pde10a	1	s1	-0,071893263112945	Fed	FGF21LKO
616	Pld1	1	s1	-0,277368932490715	Fed	FGF21LKO
617	Lvrn	1	s1	-0,143375435299585	Fed	FGF21LKO
618	Mitf	1	s1	-0,330022157763924	Fed	FGF21LKO
619	Gpr1	1	s1	0,347475677876995	Fed	FGF21LKO
620	Tmeff2	1	s1	0,0938920870916675	Fed	FGF21LKO
621	Nova1	1	s1	0,0790520983241105	Fed	FGF21LKO
622	Lrp1	1	s1	0,077573309182922	Fed	FGF21LKO
623	Wipi1	1	s1	0,127097550609973	Fed	FGF21LKO
624	Ctsk	1	s1	-0,444385269461918	Fed	FGF21LKO
625	Pamr1	1	s1	-0,581420343352853	Fed	FGF21LKO
626	Gm128	1	s1	-0,106328517197304	Fed	FGF21LKO
627	Sntg1	1	s1	-0,428188815752625	Fed	FGF21LKO
628	Lama2	1	s1	0,0911019078976043	Fed	FGF21LKO
629	Dpep1	1	s1	-0,121487288743534	Fed	FGF21LKO
630	Sult5a1	1	s1	-0,213107254956787	Fed	FGF21LKO
631	Scara5	1	s1	-0,258404133759935	Fed	FGF21LKO
632	Nr1h4	1	s1	0,117953065257624	Fed	FGF21LKO
633	Ucp3	1	s1	-0,79698669687914	Fed	FGF21LKO
634	Frmd4b	1	s1	-0,729993120577815	Fed	FGF21LKO
635	Cyp1b1	1	s1	-0,853423877621877	Fed	FGF21LKO
636	Rab15	1	s1	-0,338248262610104	Fed	FGF21LKO
637	Nsun7	1	s1	-0,400705129200713	Fed	FGF21LKO
638	Tmem82	1	s1	-0,303732211337853	Fed	FGF21LKO
639	Ccdc142	1	s1	-0,296674476252799	Fed	FGF21LKO
640	Bmf	1	s1	-0,264985368307499	Fed	FGF21LKO
641	Cpt1a	1	s1	-0,403626682847145	Fed	FGF21LKO
642	Ctse	1	s1	-0,694788639884704	Fed	FGF21LKO
643	Inha	1	s1	-0,15604883526056	Fed	FGF21LKO
644	Wdr91	1	s1	-0,264749700609785	Fed	FGF21LKO
645	Gdpd1	1	s1	-0,727441624049402	Fed	FGF21LKO
646	Abca1	1	s1	-0,333947925488514	Fed	FGF21LKO
647	P2rx7	1	s1	-0,25639014587581	Fed	FGF21LKO
648	Pck2	1	s1	-0,509891911929639	Fed	FGF21LKO
649	Npc1	1	s1	-0,478908763021568	Fed	FGF21LKO
650	Slc6a6	1	s1	-0,593762768416592	Fed	FGF21LKO
651	Cdc14b	1	s1	-0,303774005082932	Fed	FGF21LKO
652	Zfand4	1	s1	-0,337726916850485	Fed	FGF21LKO
653	Pik3ip1	1	s1	-0,985086028085565	Fed	FGF21LKO
654	Sesn1	1	s1	-0,678425854252769	Fed	FGF21LKO
655	Sdc4	1	s1	-0,71733794919327	Fed	FGF21LKO
656	Slc10a6	1	s1	-0,397032490593097	Fed	FGF21LKO
657	Slc7a8	1	s1	-0,414519676944666	Fed	FGF21LKO
658	Cebpd	1	s1	-0,827154525045522	Fed	FGF21LKO
659	Ackr2	1	s1	-0,342280887292929	Fed	FGF21LKO
660	Cdc6	1	s1	-0,268949938054595	Fed	FGF21LKO
661	Eya1	1	s1	-0,32174283476329	Fed	FGF21LKO
662	Ubtf	1	s1	-0,221458828804073	Fed	FGF21LKO
663	Fam219a	1	s1	-0,222728815874031	Fed	FGF21LKO
664	Fam129b	1	s1	-0,503649320810908	Fed	FGF21LKO
665	Syne3	1	s1	-0,439096799472102	Fed	FGF21LKO
666	Rgs2	1	s1	-0,703961188747764	Fed	FGF21LKO
667	Flcn	1	s1	-0,233562625446245	Fed	FGF21LKO
668	Zmym5	1	s1	-0,281744377201337	Fed	FGF21LKO
669	Tmem191c	1	s1	-0,449287863913773	Fed	FGF21LKO
670	Irf2bp2	1	s1	-0,571041441984264	Fed	FGF21LKO
671	Slc8b1	1	s1	-0,33864743522188	Fed	FGF21LKO
672	Dyrk2	1	s1	-0,540333956241789	Fed	FGF21LKO
673	Wdr92	1	s1	-0,418952959958238	Fed	FGF21LKO
674	Xpa	1	s1	-0,259343046269258	Fed	FGF21LKO
675	Zkscan17	1	s1	-0,531354445909512	Fed	FGF21LKO
676	Ovgp1	1	s1	-0,51914470480336	Fed	FGF21LKO
677	Herpud1	1	s1	-0,486143863589714	Fed	FGF21LKO
678	Fam117b	1	s1	-0,23149840833887	Fed	FGF21LKO
679	Trp53inp1	1	s1	-0,74596851607477	Fed	FGF21LKO
680	Arid5b	1	s1	-0,527299528425104	Fed	FGF21LKO
681	Il6ra	1	s1	-0,122667901490764	Fed	FGF21LKO
682	Ssh2	1	s1	-0,155332195724981	Fed	FGF21LKO
683	Ap4b1	1	s1	-0,0990680142385241	Fed	FGF21LKO
684	Tfap4	1	s1	-0,170402355697577	Fed	FGF21LKO
685	Sgpl1	1	s1	-0,405299077940558	Fed	FGF21LKO
686	Mertk	1	s1	-0,595558654271183	Fed	FGF21LKO
687	Rwdd2a	1	s1	-0,411747405244205	Fed	FGF21LKO
688	Rabgap1l	1	s1	-0,669115141839345	Fed	FGF21LKO
689	Mlxip	1	s1	-0,497962003924813	Fed	FGF21LKO
690	1500012F01Rik	1	s1	-0,748910051949901	Fed	FGF21LKO
691	Gbp11	1	s1	-0,949872081307263	Fed	FGF21LKO
692	Trafd1	1	s1	-0,5108370111715	Fed	FGF21LKO
693	Pnpla7	1	s1	-0,735924896265855	Fed	FGF21LKO
694	Eif4b	1	s1	-0,395260000228818	Fed	FGF21LKO
695	Tcp11l2	1	s1	-0,446127881004635	Fed	FGF21LKO
696	Hmgcs2	1	s1	-0,557124501546348	Fed	FGF21LKO
697	Pnrc1	1	s1	-0,230593635297835	Fed	FGF21LKO
698	Nfkbia	1	s1	-0,719020332305154	Fed	FGF21LKO
699	Zfp598	1	s1	-0,283263315722914	Fed	FGF21LKO
700	Adrb2	1	s1	-0,823463076701818	Fed	FGF21LKO
701	Zfp383	1	s1	-0,272891242637436	Fed	FGF21LKO
702	Tbc1d17	1	s1	0,0103445697573417	Fed	FGF21LKO
703	Slc2a3	1	s1	-0,263029973216591	Fed	FGF21LKO
704	Cblb	1	s1	-0,252711670794595	Fed	FGF21LKO
705	Zim1	1	s1	-0,335112360636731	Fed	FGF21LKO
706	Atp11b	1	s1	-0,327856812032433	Fed	FGF21LKO
707	Dopey1	1	s1	-0,132186001570461	Fed	FGF21LKO
708	Slc25a27	1	s1	-0,12034325959984	Fed	FGF21LKO
709	Riiad1	1	s1	-0,230313442671375	Fed	FGF21LKO
710	Hyi	1	s1	-0,0565444997844313	Fed	FGF21LKO
711	Adap2	1	s1	-0,498681129180445	Fed	FGF21LKO
712	Mmp11	1	s1	0,0255613002326847	Fed	FGF21LKO
713	Epor	1	s1	0,146066360748723	Fed	FGF21LKO
714	B930041F14Rik	1	s1	-0,0972734116436271	Fed	FGF21LKO
715	Mfsd7c	1	s1	-0,528634480905514	Fed	FGF21LKO
716	Btg1	1	s1	-0,467039834666837	Fed	FGF21LKO
717	Ccl17	1	s1	-0,501803426437307	Fed	FGF21LKO
718	Igfbp3	1	s1	-0,469023087166518	Fed	FGF21LKO
719	Ndrg1	1	s1	-0,0439056894086765	Fed	FGF21LKO
720	Cited2	1	s1	-0,375586550370603	Fed	FGF21LKO
721	Hpgd	1	s1	-0,313505681514652	Fed	FGF21LKO
722	Hsd17b11	1	s1	-0,309547653749204	Fed	FGF21LKO
723	Vamp4	1	s1	-0,348010691385626	Fed	FGF21LKO
724	Appl2	1	s1	-0,23582058973806	Fed	FGF21LKO
725	Gls	1	s1	-0,0242295141747242	Fed	FGF21LKO
726	Atp8a2	1	s1	-0,444842339967057	Fed	FGF21LKO
727	Thbs1	1	s1	-0,703944966668322	Fed	FGF21LKO
728	Serpine1	1	s1	-1,68096668321202	Fed	FGF21LKO
729	Cxcr4	1	s1	-1,19706267756051	Fed	FGF21LKO
730	Ptpn22	1	s1	-1,2041311824725	Fed	FGF21LKO
731	Btla	1	s1	-1,36415450007935	Fed	FGF21LKO
732	Klrb1c	1	s1	-0,813850866076047	Fed	FGF21LKO
733	Bcl2l14	1	s1	-1,39346715027426	Fed	FGF21LKO
734	Ramp3	1	s1	-0,70652251561611	Fed	FGF21LKO
735	Dnah2	1	s1	-1,49873915317051	Fed	FGF21LKO
736	Vcam1	1	s1	-1,49648012927194	Fed	FGF21LKO
737	Cfap74	1	s1	-0,20376206256309	Fed	FGF21LKO
738	Dock11	1	s1	-0,574185276562938	Fed	FGF21LKO
739	Zfp318	1	s1	-0,49104292290585	Fed	FGF21LKO
740	Strip2	1	s1	-0,163997537649504	Fed	FGF21LKO
741	Klk1b3	1	s1	-0,651282277193987	Fed	FGF21LKO
742	Klk1b22	1	s1	-0,413957838731424	Fed	FGF21LKO
743	Shroom1	2	s1	0,369887208086795	Fed	FGF21LKO
744	Sh2b2	2	s1	0,398400560922369	Fed	FGF21LKO
745	Elovl6	2	s1	1,52741964905061	Fed	FGF21LKO
746	Pygl	2	s1	0,80036644751994	Fed	FGF21LKO
747	Acaca	2	s1	1,21749906894942	Fed	FGF21LKO
748	Tkt	2	s1	1,09308197550572	Fed	FGF21LKO
749	Me1	2	s1	1,36719346065874	Fed	FGF21LKO
750	Slc25a1	2	s1	1,06902949246753	Fed	FGF21LKO
751	Thrsp	2	s1	1,44156360007129	Fed	FGF21LKO
752	Mapk8ip1	2	s1	0,513499731465853	Fed	FGF21LKO
753	Adcy10	2	s1	0,63787370978817	Fed	FGF21LKO
754	Sorcs2	2	s1	0,636256481319215	Fed	FGF21LKO
755	Fuom	2	s1	0,552848587039318	Fed	FGF21LKO
756	Uck1	2	s1	0,620942617189	Fed	FGF21LKO
757	Timm8a1	2	s1	0,305589452005927	Fed	FGF21LKO
758	Ndufab1	2	s1	0,619419737409613	Fed	FGF21LKO
759	Gja1	2	s1	0,622951481325117	Fed	FGF21LKO
760	Ppp1r3b	2	s1	0,367426240914414	Fed	FGF21LKO
761	Hpdl	2	s1	0,751642830176132	Fed	FGF21LKO
762	Khdrbs3	2	s1	0,676507523152319	Fed	FGF21LKO
763	Clstn3	2	s1	1,18262108260504	Fed	FGF21LKO
764	Myo5b	2	s1	0,977277181597549	Fed	FGF21LKO
765	Sec14l4	2	s1	0,784812616221565	Fed	FGF21LKO
766	Otop1	2	s1	0,966846188967887	Fed	FGF21LKO
767	Hebp2	2	s1	0,850845452824212	Fed	FGF21LKO
768	Dagla	2	s1	0,7860779428149	Fed	FGF21LKO
769	Insig1	2	s1	1,13876962567425	Fed	FGF21LKO
770	Acot11	2	s1	1,03701952271751	Fed	FGF21LKO
771	Pafah2	2	s1	0,730242420686885	Fed	FGF21LKO
772	Pgam1	2	s1	0,565700207163273	Fed	FGF21LKO
773	Mrpl34	2	s1	0,458449568314936	Fed	FGF21LKO
774	Cxadr	2	s1	0,869714508611045	Fed	FGF21LKO
775	Letm1	2	s1	0,439284205464672	Fed	FGF21LKO
776	Mpc2	2	s1	0,503470490770768	Fed	FGF21LKO
777	Gpd2	2	s1	0,987177342833888	Fed	FGF21LKO
778	Pfkl	2	s1	0,921322343981084	Fed	FGF21LKO
779	Atp4b	2	s1	0,900206003086908	Fed	FGF21LKO
780	Eno1	2	s1	0,713093624911245	Fed	FGF21LKO
781	Eno1b	2	s1	0,792658625101486	Fed	FGF21LKO
782	Pdhb	2	s1	0,857756965923642	Fed	FGF21LKO
783	Pmvk	2	s1	0,833175002579928	Fed	FGF21LKO
784	Tmem206	2	s1	0,682670659257463	Fed	FGF21LKO
785	Ppp2r5a	2	s1	0,940469358535941	Fed	FGF21LKO
786	Taldo1	2	s1	0,668919996236768	Fed	FGF21LKO
787	Cdo1	2	s1	0,91342532094605	Fed	FGF21LKO
788	Myl6b	2	s1	0,940417784471144	Fed	FGF21LKO
789	Atf5	2	s1	0,562374535286951	Fed	FGF21LKO
790	Aacs	2	s1	1,08693838464609	Fed	FGF21LKO
791	Tlcd1	2	s1	1,26477535099025	Fed	FGF21LKO
792	Dgat2	2	s1	1,1487590934569	Fed	FGF21LKO
793	Gys2	2	s1	1,46797703864799	Fed	FGF21LKO
794	Coq7	2	s1	0,904484660666961	Fed	FGF21LKO
795	Ptges2	2	s1	0,693031191173095	Fed	FGF21LKO
796	Ndufaf4	2	s1	0,546301310835153	Fed	FGF21LKO
797	Slc25a19	2	s1	0,839812865225586	Fed	FGF21LKO
798	Rtn4ip1	2	s1	0,512096635622428	Fed	FGF21LKO
799	Slc9a5	2	s1	0,608376490580408	Fed	FGF21LKO
800	Slc25a48	2	s1	0,877908478809454	Fed	FGF21LKO
801	Itpk1	2	s1	0,814700088729733	Fed	FGF21LKO
802	Tecr	2	s1	0,714255809098413	Fed	FGF21LKO
803	Cisd3	2	s1	0,755724242812905	Fed	FGF21LKO
804	Csl	2	s1	0,610014269340283	Fed	FGF21LKO
805	Lactb2	2	s1	1,02032778573494	Fed	FGF21LKO
806	Acox2	2	s1	0,803598810527008	Fed	FGF21LKO
807	G6pd2	2	s1	0,548070568754471	Fed	FGF21LKO
808	G6pdx	2	s1	0,77936227917437	Fed	FGF21LKO
809	Chn1	2	s1	0,955516029505102	Fed	FGF21LKO
810	Gcat	2	s1	0,927253898523523	Fed	FGF21LKO
811	Tinag	2	s1	1,27221891113199	Fed	FGF21LKO
812	Acat3	2	s1	1,19033618271557	Fed	FGF21LKO
813	Tubg1	2	s1	0,622939115780635	Fed	FGF21LKO
814	Nsdhl	2	s1	1,13532066398827	Fed	FGF21LKO
815	Slc25a35	2	s1	1,09726251163204	Fed	FGF21LKO
816	6030419C18Rik	2	s1	0,993483069527537	Fed	FGF21LKO
817	Trim67	2	s1	1,12296784489196	Fed	FGF21LKO
818	Mpv17l2	2	s1	0,766207242974607	Fed	FGF21LKO
819	Grtp1	2	s1	1,55732200203479	Fed	FGF21LKO
820	Prrt4	2	s1	1,08384743111363	Fed	FGF21LKO
821	Dmtn	2	s1	1,33082420011945	Fed	FGF21LKO
822	Tmem179	2	s1	0,869963704960505	Fed	FGF21LKO
823	Golga7b	2	s1	1,75046373588103	Fed	FGF21LKO
824	Lrrc39	2	s1	1,41100339942632	Fed	FGF21LKO
825	Ank	2	s1	0,855713609588495	Fed	FGF21LKO
826	Hoxa10	2	s1	0,990845667266301	Fed	FGF21LKO
827	Lrtm1	2	s1	1,58583040757589	Fed	FGF21LKO
828	Hspb8	2	s1	0,875086843335374	Fed	FGF21LKO
829	Rasl12	2	s1	1,21932053347135	Fed	FGF21LKO
830	Aldh5a1	2	s1	0,873260191143029	Fed	FGF21LKO
831	Osgin1	2	s1	0,988519411492456	Fed	FGF21LKO
832	Chadl	2	s1	0,700734750166118	Fed	FGF21LKO
833	Rasd1	2	s1	1,35829236585409	Fed	FGF21LKO
834	Ephx3	2	s1	0,463627463528578	Fed	FGF21LKO
835	Entpd6	2	s1	0,805634808155949	Fed	FGF21LKO
836	Cdkn2c	2	s1	0,880359492161251	Fed	FGF21LKO
837	Cnnm2	2	s1	0,953453209768213	Fed	FGF21LKO
838	Ppp2r1b	2	s1	0,595466204488975	Fed	FGF21LKO
839	Cldn22	2	s1	1,32317194975453	Fed	FGF21LKO
840	Nos3	2	s1	1,00671831675774	Fed	FGF21LKO
841	Als2cr12	2	s1	1,22637469625169	Fed	FGF21LKO
842	Pik3r1	2	s1	0,524730065746141	Fed	FGF21LKO
843	G0s2	2	s1	1,69194890220549	Fed	FGF21LKO
844	Bahcc1	2	s1	0,634528236455086	Fed	FGF21LKO
845	Steap4	2	s1	0,991794431496828	Fed	FGF21LKO
846	Tbc1d7	2	s1	0,780145290057089	Fed	FGF21LKO
847	Fabp5	2	s1	0,68552630788324	Fed	FGF21LKO
848	A530016L24Rik	2	s1	1,4204149361438	Fed	FGF21LKO
849	Slc2a4	2	s1	0,992213310281686	Fed	FGF21LKO
850	Hk2	2	s1	0,97351321223751	Fed	FGF21LKO
851	Dhx32	2	s1	0,934156349571142	Fed	FGF21LKO
852	Kcnb1	2	s1	1,50352999728084	Fed	FGF21LKO
853	Tmem184b	2	s1	0,482264852936387	Fed	FGF21LKO
854	Ptger3	2	s1	1,68828544627848	Fed	FGF21LKO
855	Epb4.1l2	2	s1	0,912052375170367	Fed	FGF21LKO
856	Tmem254a	2	s1	1,25928476525768	Fed	FGF21LKO
857	Tmem254c	2	s1	0,993550790956315	Fed	FGF21LKO
858	Tmem126a	2	s1	0,590986998163878	Fed	FGF21LKO
859	Hsd17b7	2	s1	0,778082882828841	Fed	FGF21LKO
860	Msmo1	2	s1	0,625614685865706	Fed	FGF21LKO
861	Hephl1	2	s1	1,73049708227681	Fed	FGF21LKO
862	Sqle	2	s1	1,32968406412133	Fed	FGF21LKO
863	Cyb5b	2	s1	1,11331706196938	Fed	FGF21LKO
864	Idi1	2	s1	1,13655591465246	Fed	FGF21LKO
865	Sc5d	2	s1	1,14757382643332	Fed	FGF21LKO
866	Higd1a	2	s1	0,747359177686318	Fed	FGF21LKO
867	Mal2	2	s1	1,39226728541569	Fed	FGF21LKO
868	Ncan	2	s1	2,34276550529953	Fed	FGF21LKO
869	Paqr9	2	s1	1,57973460052217	Fed	FGF21LKO
870	Ttl	2	s1	0,634798167917095	Fed	FGF21LKO
871	Tlcd2	2	s1	1,51588775412874	Fed	FGF21LKO
872	Ppp2r5b	2	s1	1,03756527770006	Fed	FGF21LKO
873	Tnfrsf12a	2	s1	0,682135383064447	Fed	FGF21LKO
874	Necab3	2	s1	0,680098488968209	Fed	FGF21LKO
875	Adamts2	2	s1	1,49049942694372	Fed	FGF21LKO
876	Gypc	2	s1	0,718808964465987	Fed	FGF21LKO
877	Mvk	2	s1	0,728581205660808	Fed	FGF21LKO
878	Trabd2b	2	s1	1,72535700240197	Fed	FGF21LKO
879	Sigmar1	2	s1	0,684351553092492	Fed	FGF21LKO
880	Morc4	2	s1	0,922164754976125	Fed	FGF21LKO
881	Dct	2	s1	0,810047460632623	Fed	FGF21LKO
882	D5Ertd579e	2	s1	0,861189877985048	Fed	FGF21LKO
883	Rnft2	2	s1	1,00105714628098	Fed	FGF21LKO
884	Gpt	2	s1	1,50139069214943	Fed	FGF21LKO
885	Ntsr2	2	s1	1,68823470083488	Fed	FGF21LKO
886	Mogat2	2	s1	1,2819501291481	Fed	FGF21LKO
887	Igfals	2	s1	1,2498061468002	Fed	FGF21LKO
888	B3glct	2	s1	0,686535157175882	Fed	FGF21LKO
889	Arhgap24	2	s1	0,691603827317639	Fed	FGF21LKO
890	Tpmt	2	s1	0,780143246400358	Fed	FGF21LKO
891	Cspg4	2	s1	1,00159240305803	Fed	FGF21LKO
892	Mrps22	2	s1	0,619162564515305	Fed	FGF21LKO
893	Inafm2	2	s1	0,80083354030905	Fed	FGF21LKO
894	Idh1	2	s1	0,726597979704978	Fed	FGF21LKO
895	Odf3l1	2	s1	1,00778881963266	Fed	FGF21LKO
896	Pcdhb17	2	s1	0,518389938397498	Fed	FGF21LKO
897	Mrap	2	s1	0,967839021796314	Fed	FGF21LKO
898	Galnt2	2	s1	0,423335787884874	Fed	FGF21LKO
899	Pth1r	2	s1	0,74806439417284	Fed	FGF21LKO
900	Dixdc1	2	s1	0,38295163810683	Fed	FGF21LKO
901	Unc5a	2	s1	0,733823055151559	Fed	FGF21LKO
902	Mr1	2	s1	0,696186587976573	Fed	FGF21LKO
903	Sult2b1	2	s1	1,02111431572296	Fed	FGF21LKO
904	Slc11a2	2	s1	0,57208321434486	Fed	FGF21LKO
905	Sfxn5	2	s1	0,965011213179446	Fed	FGF21LKO
906	Hmbs	2	s1	0,585832453046855	Fed	FGF21LKO
907	Pcdhb22	2	s1	0,353519743794831	Fed	FGF21LKO
908	Cntnap1	2	s1	0,473487543196187	Fed	FGF21LKO
909	Mmab	2	s1	0,786535768013095	Fed	FGF21LKO
910	Bpnt1	2	s1	0,582791337797844	Fed	FGF21LKO
911	Tbc1d4	2	s1	0,529995951658137	Fed	FGF21LKO
912	C1rl	2	s1	0,383152977543885	Fed	FGF21LKO
913	Dhrs7	2	s1	0,661502132949336	Fed	FGF21LKO
914	P2rx5	2	s1	1,15083898270031	Fed	FGF21LKO
915	Parm1	2	s1	1,1558353188149	Fed	FGF21LKO
916	Mrpl12	2	s1	0,507919047928914	Fed	FGF21LKO
917	Fam69b	2	s1	1,3085448166001	Fed	FGF21LKO
918	Mlxipl	2	s1	1,19690748808333	Fed	FGF21LKO
919	Psph	2	s1	0,747300101330092	Fed	FGF21LKO
920	Lss	2	s1	1,2301501950145	Fed	FGF21LKO
921	Fdps	2	s1	1,03626139169281	Fed	FGF21LKO
922	Pgd	2	s1	1,15656672751357	Fed	FGF21LKO
923	Acly	2	s1	1,56123559709083	Fed	FGF21LKO
924	Acss2	2	s1	1,68467157008853	Fed	FGF21LKO
925	Tmem79	2	s1	1,80013047982155	Fed	FGF21LKO
926	Bcs1l	2	s1	0,402519542581183	Fed	FGF21LKO
927	Atg9b	2	s1	0,650388606582712	Fed	FGF21LKO
928	Pomt1	2	s1	0,704481166081713	Fed	FGF21LKO
929	Tspan18	2	s1	0,925203249170385	Fed	FGF21LKO
930	Gpd1	2	s1	1,24617371564042	Fed	FGF21LKO
931	Slc2a5	2	s1	2,14754022179904	Fed	FGF21LKO
932	2010003K11Rik	2	s1	1,18176159056901	Fed	FGF21LKO
933	Agpat2	2	s1	1,51053915023075	Fed	FGF21LKO
934	1700037H04Rik	2	s1	0,996119583224946	Fed	FGF21LKO
935	Atat1	2	s1	0,592035908718383	Fed	FGF21LKO
936	Setd8	2	s1	0,553662011557305	Fed	FGF21LKO
937	Map6	2	s1	0,744107597489796	Fed	FGF21LKO
938	Mkks	2	s1	0,663626117194443	Fed	FGF21LKO
939	Dusp19	2	s1	0,369385133357079	Fed	FGF21LKO
940	Slc16a1	2	s1	1,01081964878632	Fed	FGF21LKO
941	Sod2	2	s1	0,836085224081828	Fed	FGF21LKO
942	Ormdl2	2	s1	0,240909403299741	Fed	FGF21LKO
943	Polr2l	2	s1	0,526189232180108	Fed	FGF21LKO
944	Nudt5	2	s1	0,574391320298449	Fed	FGF21LKO
945	Pfkp	2	s1	0,381742307878218	Fed	FGF21LKO
946	Comt	2	s1	1,04988713164869	Fed	FGF21LKO
947	Tmprss6	2	s1	0,842693155407494	Fed	FGF21LKO
948	Ptges	2	s1	1,32224262234928	Fed	FGF21LKO
949	Scd2	2	s1	1,6700008700049	Fed	FGF21LKO
950	Slc46a1	2	s1	0,793411128918569	Fed	FGF21LKO
951	Slc25a10	2	s1	1,1842886463339	Fed	FGF21LKO
952	1110008P14Rik	2	s1	0,897489739649881	Fed	FGF21LKO
953	Ergic1	2	s1	0,549043544406505	Fed	FGF21LKO
954	Srebf1	2	s1	0,676426833606278	Fed	FGF21LKO
955	Slc19a1	2	s1	0,639682760052649	Fed	FGF21LKO
956	2810428I15Rik	2	s1	0,643776058296526	Fed	FGF21LKO
957	Hdhd3	2	s1	0,887029095613071	Fed	FGF21LKO
958	Gale	2	s1	1,10138519366749	Fed	FGF21LKO
959	Gm6484	2	s1	2,41651752389111	Fed	FGF21LKO
960	Ldlr	2	s1	0,704407618772484	Fed	FGF21LKO
961	Mid1ip1	2	s1	0,945544639484067	Fed	FGF21LKO
962	Acsl5	2	s1	-0,175122960684634	Fed	FGF21LKO
963	Gm4841	2	s1	-0,159795583223176	Fed	FGF21LKO
964	Adrbk2	2	s1	0,246144189241129	Fed	FGF21LKO
965	Kctd1	2	s1	0,0860528053912102	Fed	FGF21LKO
966	Asb13	2	s1	0,103848238666935	Fed	FGF21LKO
967	Ppdpf	2	s1	0,214512871649141	Fed	FGF21LKO
968	Ahsa1	2	s1	0,102637823146846	Fed	FGF21LKO
969	Ccdc167	2	s1	0,175118276826217	Fed	FGF21LKO
970	Hsp90aa1	2	s1	0,202987247335987	Fed	FGF21LKO
971	Cacybp	2	s1	0,0973159752161887	Fed	FGF21LKO
972	Fam78b	2	s1	0,407232211332514	Fed	FGF21LKO
973	Dnlz	2	s1	0,195121682624061	Fed	FGF21LKO
974	Fkbp4	2	s1	0,315771664214541	Fed	FGF21LKO
975	Stip1	2	s1	0,110075127516991	Fed	FGF21LKO
976	Opa3	2	s1	0,376349680769761	Fed	FGF21LKO
977	Cct3	2	s1	0,125818623378839	Fed	FGF21LKO
978	Bysl	2	s1	0,313758464437047	Fed	FGF21LKO
979	Alg3	2	s1	0,199629458732717	Fed	FGF21LKO
980	Hist1h2bq	2	s1	0,747492994004623	Fed	FGF21LKO
981	Chordc1	2	s1	0,000838508008754069	Fed	FGF21LKO
982	Dnaja1	2	s1	0,395192528051808	Fed	FGF21LKO
983	Hsph1	2	s1	0,27455750686172	Fed	FGF21LKO
984	Hspa8	2	s1	0,279576940235081	Fed	FGF21LKO
985	Oxtr	2	s1	1,22235485236968	Fed	FGF21LKO
986	Tekt1	2	s1	0,700018518777791	Fed	FGF21LKO
987	Stard4	2	s1	0,0134855419625675	Fed	FGF21LKO
988	Tstd3	2	s1	0,450927238924479	Fed	FGF21LKO
989	Gck	2	s1	0,6917469267052	Fed	FGF21LKO
990	6430571L13Rik	2	s1	0,112340803258865	Fed	FGF21LKO
991	Ppif	2	s1	0,286178044956585	Fed	FGF21LKO
992	Ppcs	2	s1	0,297816845298321	Fed	FGF21LKO
993	Mrps2	2	s1	0,373590498793281	Fed	FGF21LKO
994	Pcyt2	2	s1	0,526041356363177	Fed	FGF21LKO
995	Hspa4l	2	s1	0,424959766082978	Fed	FGF21LKO
996	Hspe1	2	s1	0,0620460176605366	Fed	FGF21LKO
997	Med19	2	s1	0,157386808427292	Fed	FGF21LKO
998	Esrrb	2	s1	0,171799673846547	Fed	FGF21LKO
999	Cyp51	2	s1	0,574577766053997	Fed	FGF21LKO
1000	Grb7	2	s1	0,360985060373224	Fed	FGF21LKO
1001	Ttc25	2	s1	0,48288654240104	Fed	FGF21LKO
1002	Fam83e	2	s1	0,413903842434311	Fed	FGF21LKO
1003	Pdzk1ip1	2	s1	1,15793466274974	Fed	FGF21LKO
1004	Polr3g	2	s1	0,414538891598992	Fed	FGF21LKO
1005	Mvd	2	s1	0,557010945862473	Fed	FGF21LKO
1006	Recql4	2	s1	0,907918691283688	Fed	FGF21LKO
1007	Tomm40l	2	s1	0,257007857088335	Fed	FGF21LKO
1008	Sbk1	2	s1	0,51130253347816	Fed	FGF21LKO
1009	Flrt1	2	s1	0,441258670390642	Fed	FGF21LKO
1010	Prune2	2	s1	1,26018651063446	Fed	FGF21LKO
1011	Dhcr7	2	s1	0,877487376636735	Fed	FGF21LKO
1012	Cdk5rap1	2	s1	0,0293389492758473	Fed	FGF21LKO
1013	Ccnd2	2	s1	0,119033193214328	Fed	FGF21LKO
1014	Lag3	2	s1	0,151753712595818	Fed	FGF21LKO
1015	Bmyc	2	s1	0,262018679288945	Fed	FGF21LKO
1016	Exog	2	s1	0,401907300902598	Fed	FGF21LKO
1017	Tssc1	2	s1	0,51481839872939	Fed	FGF21LKO
1018	Gnptab	2	s1	0,342035957902297	Fed	FGF21LKO
1019	Slc35g1	2	s1	0,484368133794545	Fed	FGF21LKO
1020	Cdkn2b	2	s1	0,569773692780204	Fed	FGF21LKO
1021	5730508B09Rik	2	s1	0,734146905247471	Fed	FGF21LKO
1022	Rhod	2	s1	0,632632007454397	Fed	FGF21LKO
1023	Atp10a	2	s1	0,552012618373398	Fed	FGF21LKO
1024	Sec13	2	s1	0,409980588209935	Fed	FGF21LKO
1025	Vac14	2	s1	0,35109452747329	Fed	FGF21LKO
1026	Dnmt3l	2	s1	1,41670282258106	Fed	FGF21LKO
1027	Fam217b	2	s1	0,406281231761038	Fed	FGF21LKO
1028	Cptp	2	s1	0,464607933450008	Fed	FGF21LKO
1029	Srebf2	2	s1	-0,126445154880287	Fed	FGF21LKO
1030	Rangap1	2	s1	-0,0873401536984968	Fed	FGF21LKO
1031	Wrap73	2	s1	-0,0531193651349753	Fed	FGF21LKO
1032	Timeless	2	s1	0,00936439043202952	Fed	FGF21LKO
1033	Ggt6	2	s1	0,182315145005616	Fed	FGF21LKO
1034	Pgs1	2	s1	-0,0286572859393353	Fed	FGF21LKO
1035	Sorl1	2	s1	-0,262486333735625	Fed	FGF21LKO
1036	Hvcn1	2	s1	-0,585135658605026	Fed	FGF21LKO
1037	Chsy1	2	s1	-0,0932133294290551	Fed	FGF21LKO
1038	Adap1	2	s1	0,175212958847832	Fed	FGF21LKO
1039	Rpia	2	s1	0,0141880724082473	Fed	FGF21LKO
1040	Tmem208	2	s1	0,112571021449776	Fed	FGF21LKO
1041	Gga2	2	s1	0,145719767913064	Fed	FGF21LKO
1042	E2f2	2	s1	-0,269547436488512	Fed	FGF21LKO
1043	Ppil1	2	s1	-0,0130104753240339	Fed	FGF21LKO
1044	Ran	2	s1	-0,0689162891692501	Fed	FGF21LKO
1045	Rasl2-9	2	s1	-0,0728806100830415	Fed	FGF21LKO
1046	Mthfsd	2	s1	0,36202906019636	Fed	FGF21LKO
1047	Cdk5	2	s1	0,361803083594813	Fed	FGF21LKO
1048	BC048507	2	s1	0,194123836752972	Fed	FGF21LKO
1049	Dynll1	2	s1	0,0968732903325051	Fed	FGF21LKO
1050	Nup35	2	s1	0,225959315516814	Fed	FGF21LKO
1051	Sfpq	2	s1	0,132205711029096	Fed	FGF21LKO
1052	Tardbp	2	s1	0,213964750149936	Fed	FGF21LKO
1053	Cd274	2	s1	0,0830350466786971	Fed	FGF21LKO
1054	Brix1	2	s1	0,274227036112774	Fed	FGF21LKO
1055	Elavl1	2	s1	0,120894338944078	Fed	FGF21LKO
1056	Fubp1	2	s1	0,150907144293631	Fed	FGF21LKO
1057	Synj2bp	2	s1	0,197160257983457	Fed	FGF21LKO
1058	Pkib	2	s1	0,174754041841478	Fed	FGF21LKO
1059	Rbm3	2	s1	0,309736738689259	Fed	FGF21LKO
1060	Zfp933	2	s1	0,273931117382483	Fed	FGF21LKO
1061	Apex2	2	s1	0,366092385734284	Fed	FGF21LKO
1062	Pdxp	2	s1	0,504674229583534	Fed	FGF21LKO
1063	Mettl16	2	s1	0,353957442789524	Fed	FGF21LKO
1064	Atxn7l1	2	s1	0,504719824165207	Fed	FGF21LKO
1065	Ncbp2	2	s1	0,470144076013751	Fed	FGF21LKO
1066	Leo1	2	s1	0,429532916074594	Fed	FGF21LKO
1067	Ankrd52	2	s1	0,430911354019321	Fed	FGF21LKO
1068	Parp3	2	s1	0,388077354712104	Fed	FGF21LKO
1069	Mtap	2	s1	0,344426815292016	Fed	FGF21LKO
1070	Armc6	2	s1	0,350093553841835	Fed	FGF21LKO
1071	Brwd1	2	s1	0,0083520686815195	Fed	FGF21LKO
1072	Smarcal1	2	s1	0,212098583375679	Fed	FGF21LKO
1073	Hoxb6	2	s1	0,644101082748481	Fed	FGF21LKO
1074	Nabp1	2	s1	0,0142403416889145	Fed	FGF21LKO
1075	Stk40	2	s1	0,0996564587913866	Fed	FGF21LKO
1076	Rxrg	2	s1	1,0875423521295	Fed	FGF21LKO
1077	Ppp1r3c	2	s1	0,944455456655307	Fed	FGF21LKO
1078	Tigar	2	s1	0,14033732418142	Fed	FGF21LKO
1079	Apobr	2	s1	0,235227480349876	Fed	FGF21LKO
1080	Pfkfb4	2	s1	0,390522533150628	Fed	FGF21LKO
1081	Nme6	2	s1	0,242051291091885	Fed	FGF21LKO
1082	Tubb4b	2	s1	0,356814702091388	Fed	FGF21LKO
1083	N6amt2	2	s1	0,407720484521629	Fed	FGF21LKO
1084	Nmral1	2	s1	-0,0234806430764642	Fed	FGF21LKO
1085	Hyou1	2	s1	0,0636944835967208	Fed	FGF21LKO
1086	Apln	2	s1	1,08751487876081	Fed	FGF21LKO
1087	Esm1	2	s1	0,582723525140404	Fed	FGF21LKO
1088	Nek6	2	s1	0,505664333396838	Fed	FGF21LKO
1089	Tuba1a	2	s1	1,29783850486709	Fed	FGF21LKO
1090	Tuba1b	2	s1	0,905218649027978	Fed	FGF21LKO
1091	Tuba1c	2	s1	0,815171207995668	Fed	FGF21LKO
1092	Tuba3a	2	s1	0,670708348842998	Fed	FGF21LKO
1093	Rbm28	2	s1	0,331617821382114	Fed	FGF21LKO
1094	Olfm1	2	s1	0,342423007511867	Fed	FGF21LKO
1095	Alcam	2	s1	0,129508343840168	Fed	FGF21LKO
1096	Hist1h2ba	2	s1	0,489473165917605	Fed	FGF21LKO
1097	Hist1h2bb	2	s1	0,479353634384259	Fed	FGF21LKO
1098	Hist1h2bm	2	s1	0,401109089575945	Fed	FGF21LKO
1099	Myadm	2	s1	0,526307666059383	Fed	FGF21LKO
1100	Col15a1	2	s1	0,588313958903081	Fed	FGF21LKO
1101	Nid2	2	s1	0,639025061451109	Fed	FGF21LKO
1102	Slc2a13	2	s1	0,941255458121008	Fed	FGF21LKO
1103	Ptch2	2	s1	0,768391907639667	Fed	FGF21LKO
1104	Dtx4	2	s1	0,619201516718016	Fed	FGF21LKO
1105	Nrep	2	s1	1,11270857133706	Fed	FGF21LKO
1106	Zeb2	2	s1	0,560541413429574	Fed	FGF21LKO
1107	Gamt	2	s1	0,959737624432021	Fed	FGF21LKO
1108	Mst1r	2	s1	0,906062384522155	Fed	FGF21LKO
1109	Pcdh18	2	s1	0,766320659758374	Fed	FGF21LKO
1110	Aplnr	2	s1	1,06081278903305	Fed	FGF21LKO
1111	S100a16	2	s1	0,553737030249204	Fed	FGF21LKO
1112	Pcdh12	2	s1	0,865678432066762	Fed	FGF21LKO
1113	Dclk3	2	s1	0,596471574235979	Fed	FGF21LKO
1114	Cav2	2	s1	0,904506683384708	Fed	FGF21LKO
1115	Lpgat1	2	s1	1,06376861015818	Fed	FGF21LKO
1116	Apol10b	2	s1	0,371610450087436	Fed	FGF21LKO
1117	Dusp10	2	s1	0,8247354012259	Fed	FGF21LKO
1118	Hcar1	2	s1	1,1608088907818	Fed	FGF21LKO
1119	Adrb3	2	s1	0,839232579972569	Fed	FGF21LKO
1120	Ly6h	2	s1	0,941684696318768	Fed	FGF21LKO
1121	AI464131	2	s1	0,783949638005195	Fed	FGF21LKO
1122	Slc18b1	2	s1	1,07797478081526	Fed	FGF21LKO
1123	Wscd2	2	s1	1,45948955096417	Fed	FGF21LKO
1124	Phlda3	2	s1	1,3770479721479	Fed	FGF21LKO
1125	Hoxc6	2	s1	0,939788783815013	Fed	FGF21LKO
1126	Irs3	2	s1	1,2415329873278	Fed	FGF21LKO
1127	Aatk	2	s1	1,27682408900225	Fed	FGF21LKO
1128	Smim1	2	s1	1,18677451697132	Fed	FGF21LKO
1129	Zfp185	2	s1	1,96087806109744	Fed	FGF21LKO
1130	Paqr4	2	s1	0,989906562727976	Fed	FGF21LKO
1131	Krt79	2	s1	1,03941660815322	Fed	FGF21LKO
1132	Dhcr24	2	s1	0,948244350944735	Fed	FGF21LKO
1133	Cdsn	2	s1	1,77629278180282	Fed	FGF21LKO
1134	Kcnj14	2	s1	2,2822773116081	Fed	FGF21LKO
1135	Hist1h2be	2	s1	0,636181360884672	Fed	FGF21LKO
1136	Hist1h2bc	2	s1	0,605008141492306	Fed	FGF21LKO
1137	Nap1l5	2	s1	0,753113337329816	Fed	FGF21LKO
1138	Palm2	2	s1	1,0179719898516	Fed	FGF21LKO
1139	Hmgcs1	2	s1	1,15972721958433	Fed	FGF21LKO
1140	Ppp1r3d	2	s1	1,0680701533888	Fed	FGF21LKO
1141	Pnpla3	2	s1	2,01622580491044	Fed	FGF21LKO
1142	Hoxc5	2	s1	1,10426648717205	Fed	FGF21LKO
1143	Cdr2	2	s1	1,53284970029585	Fed	FGF21LKO
1144	Dtx2	2	s1	0,616604826069809	Fed	FGF21LKO
1145	Zfp467	2	s1	0,621450191118729	Fed	FGF21LKO
1146	Rcor2	2	s1	1,10000856166701	Fed	FGF21LKO
1147	Iigp1	2	s1	-0,326021977390646	Fed	FGF21LKO
1148	Gbp6	2	s1	0,00502245950198521	Fed	FGF21LKO
1149	Igtp	2	s1	-0,455237940095953	Fed	FGF21LKO
1150	Stat1	2	s1	-0,48205889390295	Fed	FGF21LKO
1151	Ifi35	2	s1	-0,0191072974145818	Fed	FGF21LKO
1152	Mitd1	2	s1	-0,201757011549552	Fed	FGF21LKO
1153	Gbp5	2	s1	-0,401794765117456	Fed	FGF21LKO
1154	Oas1g	2	s1	-0,425354158432882	Fed	FGF21LKO
1155	Batf2	2	s1	-0,353254259891257	Fed	FGF21LKO
1156	Ly6f	2	s1	-0,435615376459666	Fed	FGF21LKO
1157	Dhx58	2	s1	-0,779618910758908	Fed	FGF21LKO
1158	Oas3	2	s1	-1,24210798036202	Fed	FGF21LKO
1159	Bst2	2	s1	-0,722932238994382	Fed	FGF21LKO
1160	Oas1a	2	s1	-1,26126545511554	Fed	FGF21LKO
1161	Oas1f	2	s1	-1,01509422382798	Fed	FGF21LKO
1162	Stat2	2	s1	-0,547395729335468	Fed	FGF21LKO
1163	Oas2	2	s1	-1,02727323687849	Fed	FGF21LKO
1164	Klra2	2	s1	-0,551663454027571	Fed	FGF21LKO
1165	Ddx58	2	s1	-0,359137584268781	Fed	FGF21LKO
1166	Rtp4	2	s1	-0,928513104807001	Fed	FGF21LKO
1167	Isg15	2	s1	-1,05066362274875	Fed	FGF21LKO
1168	Gm12250	2	s1	-0,849660765495158	Fed	FGF21LKO
1169	Lgals9	2	s1	-0,111484318175417	Fed	FGF21LKO
1170	Gapt	2	s1	-0,302867495358155	Fed	FGF21LKO
1171	Slfn8	2	s1	-0,833048971132714	Fed	FGF21LKO
1172	Helz2	2	s1	-0,640226949121114	Fed	FGF21LKO
1173	Cxcl10	2	s1	-1,42782958118562	Fed	FGF21LKO
1174	Sct	2	s1	-0,929729346720946	Fed	FGF21LKO
1175	BC094916	2	s1	-1,17327344133074	Fed	FGF21LKO
1176	Pydc3	2	s1	-0,98255866151307	Fed	FGF21LKO
1177	Pydc4	2	s1	-0,763569513180692	Fed	FGF21LKO
1178	Adar	2	s1	-0,604031874327434	Fed	FGF21LKO
1179	Irgm1	2	s1	-0,674497598412072	Fed	FGF21LKO
1180	Trim30a	2	s1	-1,02864558319587	Fed	FGF21LKO
1181	Trim12c	2	s1	-0,725302800559246	Fed	FGF21LKO
1182	Parp14	2	s1	-0,508056851101946	Fed	FGF21LKO
1183	Pyhin1	2	s1	-1,05920033680524	Fed	FGF21LKO
1184	Gbp3	2	s1	-0,475312721100984	Fed	FGF21LKO
1185	Irgm2	2	s1	-0,386112310400083	Fed	FGF21LKO
1186	H2-T24	2	s1	-0,668740092309112	Fed	FGF21LKO
1187	Xaf1	2	s1	-0,507668699317817	Fed	FGF21LKO
1188	Mx2	2	s1	-1,05768784103392	Fed	FGF21LKO
1189	Usp18	2	s1	-0,904680069736497	Fed	FGF21LKO
1190	Ifit1	2	s1	-0,90966461412764	Fed	FGF21LKO
1191	Ifi44	2	s1	-0,893601248352413	Fed	FGF21LKO
1192	Cmpk2	2	s1	-0,315933004108895	Fed	FGF21LKO
1193	Ifit3	2	s1	-0,570297545929916	Fed	FGF21LKO
1194	Ifit3b	2	s1	-0,226500344929827	Fed	FGF21LKO
1195	Ptgir	2	s1	-0,135281019849192	Fed	FGF21LKO
1196	Bace2	2	s1	-0,0777645022724327	Fed	FGF21LKO
1197	Meox1	2	s1	-0,0578371021655499	Fed	FGF21LKO
1198	Ngfr	2	s1	-0,458233146390712	Fed	FGF21LKO
1199	S1pr3	2	s1	-0,0889888993431924	Fed	FGF21LKO
1200	Apol11b	2	s1	-0,347828443222577	Fed	FGF21LKO
1201	Rasgrp4	2	s1	0,255515422362493	Fed	FGF21LKO
1202	Drc7	2	s1	-0,133760901166811	Fed	FGF21LKO
1203	Plxnb3	2	s1	0,0787584717129075	Fed	FGF21LKO
1204	Egr3	2	s1	-0,354556685992254	Fed	FGF21LKO
1205	Syt13	2	s1	-0,567436842077999	Fed	FGF21LKO
1206	Cd300e	2	s1	-0,7103260691334	Fed	FGF21LKO
1207	Serpinb9	2	s1	-0,271256443067037	Fed	FGF21LKO
1208	Ccnd1	2	s1	-0,325628017688478	Fed	FGF21LKO
1209	Lbh	2	s1	-0,232422281914287	Fed	FGF21LKO
1210	Psd4	2	s1	-0,448755629745238	Fed	FGF21LKO
1211	Samd9l	2	s1	-0,518160513298554	Fed	FGF21LKO
1212	Gpr183	2	s1	-0,714107479125841	Fed	FGF21LKO
1213	Cxcr5	2	s1	-0,747669446182087	Fed	FGF21LKO
1214	Cr2	2	s1	-0,242655752323552	Fed	FGF21LKO
1215	Mcemp1	2	s1	-0,685660192687799	Fed	FGF21LKO
1216	Mapk11	2	s1	-0,293594927300959	Fed	FGF21LKO
1217	Itgal	2	s1	-0,582906509699223	Fed	FGF21LKO
1218	Nfkb2	2	s1	-0,383669026932603	Fed	FGF21LKO
1219	Hist1h4m	2	s1	-0,251408243422309	Fed	FGF21LKO
1220	Hist1h4i	2	s1	-0,318467376743775	Fed	FGF21LKO
1221	Hist1h2bf	2	s1	-0,539540216866742	Fed	FGF21LKO
1222	Hist2h3b	2	s1	-0,322960113593917	Fed	FGF21LKO
1223	Plcb2	2	s1	-0,500189302690491	Fed	FGF21LKO
1224	Mthfd2	2	s1	-0,461805834641683	Fed	FGF21LKO
1225	Kctd11	2	s1	0,245748309922122	Fed	FGF21LKO
1226	Snai1	2	s1	0,19346355415453	Fed	FGF21LKO
1227	Tnfaip6	2	s1	-0,522247263979179	Fed	FGF21LKO
1228	Tnfrsf11b	2	s1	-0,228037273439726	Fed	FGF21LKO
1229	Ier3	2	s1	-0,287211340570066	Fed	FGF21LKO
1230	Dbx2	2	s1	-0,672014961841337	Fed	FGF21LKO
1231	Hspa1b	2	s1	-0,211955830255004	Fed	FGF21LKO
1232	Has2	2	s1	0,253731797492924	Fed	FGF21LKO
1233	Ier5l	2	s1	0,194114248454721	Fed	FGF21LKO
1234	Ccl12	2	s1	-1,08449159824832	Fed	FGF21LKO
1235	Bcl3	2	s1	-0,55852296912742	Fed	FGF21LKO
1236	B4galt5	2	s1	-0,651411453038891	Fed	FGF21LKO
1237	Gch1	2	s1	-0,576203712168748	Fed	FGF21LKO
1238	Agfg1	2	s1	-0,25355076441514	Fed	FGF21LKO
1239	Gm9733	2	s1	-1,18998011261188	Fed	FGF21LKO
1240	Zbp1	2	s1	-0,972389279431946	Fed	FGF21LKO
1241	Il1b	2	s1	-0,915364237166019	Fed	FGF21LKO
1242	Adra2a	2	s1	-0,288609574266383	Fed	FGF21LKO
1243	Lst1	2	s1	-0,27010551489877	Fed	FGF21LKO
1244	Pilra	2	s1	-0,806003359144093	Fed	FGF21LKO
1245	Pilrb2	2	s1	-0,461524379159716	Fed	FGF21LKO
1246	Ccl7	2	s1	-0,958325929988838	Fed	FGF21LKO
1247	Ccl2	2	s1	-1,01941605886413	Fed	FGF21LKO
1248	Tubb2a	2	s1	-0,0081895802914147	Fed	FGF21LKO
1249	Tubb6	2	s1	0,0547931265489048	Fed	FGF21LKO
1250	Thy1	2	s1	-0,369472575522531	Fed	FGF21LKO
1251	Traf3	2	s1	-0,33091187461563	Fed	FGF21LKO
1252	Nab2	2	s1	-0,159198891266536	Fed	FGF21LKO
1253	Dbnl	2	s1	-0,289710873104989	Fed	FGF21LKO
1254	Nfkbie	2	s1	-0,659529975888658	Fed	FGF21LKO
1255	Thoc6	2	s1	0,10960258196889	Fed	FGF21LKO
1256	Gmppb	2	s1	0,160248529712931	Fed	FGF21LKO
1257	Hspa5	2	s1	0,100284581822107	Fed	FGF21LKO
1258	Htt	2	s1	-0,0101513276091829	Fed	FGF21LKO
1259	Calr	2	s1	-0,0189388985838814	Fed	FGF21LKO
1260	Manf	2	s1	-0,191972019853964	Fed	FGF21LKO
1261	Rpn1	2	s1	-0,137260619195404	Fed	FGF21LKO
1262	Sdf2l1	2	s1	-0,513122809086804	Fed	FGF21LKO
1263	Creld2	2	s1	-0,376876941353855	Fed	FGF21LKO
1264	Tyms	2	s1	0,0412377911282817	Fed	FGF21LKO
1265	Kpna2	2	s1	-0,322633873056336	Fed	FGF21LKO
1266	Dclk1	2	s1	-0,32229267887591	Fed	FGF21LKO
1267	Trim46	2	s1	-0,164361157373625	Fed	FGF21LKO
1268	Ostc	2	s1	-0,160103895698699	Fed	FGF21LKO
1269	Pdia3	2	s1	-0,188915201060215	Fed	FGF21LKO
1270	Tmem107	2	s1	0,133627549359795	Fed	FGF21LKO
1271	Hsp90b1	2	s1	-0,176943185199523	Fed	FGF21LKO
1272	Pdia6	2	s1	0,0400343596588595	Fed	FGF21LKO
1273	Fbln7	2	s1	-0,00847731310840238	Fed	FGF21LKO
1274	Steap3	2	s1	0,203944516567619	Fed	FGF21LKO
1275	Loxl1	2	s1	0,210096938093523	Fed	FGF21LKO
1276	Cd248	2	s1	0,200036184620245	Fed	FGF21LKO
1277	Tvp23a	2	s1	-0,168181773271034	Fed	FGF21LKO
1278	Kdelr3	2	s1	0,0565452979906214	Fed	FGF21LKO
1279	Praf2	2	s1	-0,0305981637961956	Fed	FGF21LKO
1280	Lrrc8e	2	s1	-0,258160350008232	Fed	FGF21LKO
1281	Arsi	2	s1	-0,239367260954621	Fed	FGF21LKO
1282	Prrx2	2	s1	-0,165746475933076	Fed	FGF21LKO
1283	P4ha1	2	s1	0,0567453143576664	Fed	FGF21LKO
1284	Spon2	2	s1	-0,0954325746582203	Fed	FGF21LKO
1285	P4ha2	2	s1	0,433126202975853	Fed	FGF21LKO
1286	Creb3l1	2	s1	0,336090903926168	Fed	FGF21LKO
1287	Tpsg1	2	s1	-0,0914651378352067	Fed	FGF21LKO
1288	Fcrls	2	s1	0,205576448681986	Fed	FGF21LKO
1289	Gfra4	2	s1	0,591889587673611	Fed	FGF21LKO
1290	Gas6	2	s1	0,101527540608231	Fed	FGF21LKO
1291	Lgi2	2	s1	0,361389269867148	Fed	FGF21LKO
1292	Arsj	2	s1	-0,167728918293625	Fed	FGF21LKO
1293	Clec5a	2	s1	-0,1807546444125	Fed	FGF21LKO
1294	Fgf18	2	s1	0,0280390985730712	Fed	FGF21LKO
1295	Mrgprf	2	s1	0,153285109072614	Fed	FGF21LKO
1296	Asap3	2	s1	-0,0507728108901837	Fed	FGF21LKO
1297	Chl1	2	s1	-0,386733713289034	Fed	FGF21LKO
1298	Dab2	2	s1	0,175502943663565	Fed	FGF21LKO
1299	Ppp1r14b	2	s1	-0,000979715093031075	Fed	FGF21LKO
1300	Il11ra1	2	s1	0,185579065941209	Fed	FGF21LKO
1301	Lrg1	2	s1	0,344836006389146	Fed	FGF21LKO
1302	Anxa8	2	s1	0,147048210318736	Fed	FGF21LKO
1303	Hs3st6	2	s1	0,203386266601871	Fed	FGF21LKO
1304	Wfdc12	2	s1	0,514532388166781	Fed	FGF21LKO
1305	Aldh3b2	2	s1	0,802490946113265	Fed	FGF21LKO
1306	Crlf1	2	s1	0,596685734622402	Fed	FGF21LKO
1307	Igsf8	2	s1	0,0236994071611001	Fed	FGF21LKO
1308	Rab32	2	s1	0,02358954289579	Fed	FGF21LKO
1309	Slc26a6	2	s1	0,163253345282135	Fed	FGF21LKO
1310	Sppl2b	2	s1	0,249752657267422	Fed	FGF21LKO
1311	Fbxl15	2	s1	0,379163786798205	Fed	FGF21LKO
1312	Pwwp2b	2	s1	0,280686531311021	Fed	FGF21LKO
1313	Hgf	2	s1	0,405351837090723	Fed	FGF21LKO
1314	Srm	2	s1	0,336389992682532	Fed	FGF21LKO
1315	Eif1a	2	s1	0,184736453426739	Fed	FGF21LKO
1316	Mlkl	2	s1	0,287253371855602	Fed	FGF21LKO
1317	Fn3k	2	s1	0,420797894596075	Fed	FGF21LKO
1318	Utp14b	2	s1	0,151367684708363	Fed	FGF21LKO
1319	Ift20	2	s1	0,339678807253449	Fed	FGF21LKO
1320	Sox9	2	s1	0,251618149578916	Fed	FGF21LKO
1321	Ints2	2	s1	0,247685883236535	Fed	FGF21LKO
1322	Thyn1	2	s1	0,351801142331244	Fed	FGF21LKO
1323	Lca5l	2	s1	0,556538041894351	Fed	FGF21LKO
1324	Bet1	2	s1	0,376935991924968	Fed	FGF21LKO
1325	Tmem97	2	s1	0,194222909464857	Fed	FGF21LKO
1326	1810055G02Rik	2	s1	0,555661908926941	Fed	FGF21LKO
1327	Ptrh1	2	s1	0,268892235444705	Fed	FGF21LKO
1328	Fam89b	2	s1	0,358504296414941	Fed	FGF21LKO
1329	Fam110c	2	s1	0,799656174214971	Fed	FGF21LKO
1330	Kank2	2	s1	0,327133078685847	Fed	FGF21LKO
1331	Glis3	2	s1	0,401169058911802	Fed	FGF21LKO
1332	Serpinh1	2	s1	0,902805915618805	Fed	FGF21LKO
1333	Nqo2	2	s1	0,511967926953725	Fed	FGF21LKO
1334	Cela1	2	s1	0,852611076288593	Fed	FGF21LKO
1335	Ephb2	2	s1	0,955939986472334	Fed	FGF21LKO
1336	Srd5a1	2	s1	0,756091292508851	Fed	FGF21LKO
1337	Flrt3	2	s1	-0,169095284241934	Fed	FGF21LKO
1338	Fzd10	2	s1	-0,35016367490451	Fed	FGF21LKO
1339	Krt10	2	s1	0,0801803336243267	Fed	FGF21LKO
1340	Plch2	2	s1	-0,164111780590105	Fed	FGF21LKO
1341	Cd209a	2	s1	0,0689735564569869	Fed	FGF21LKO
1342	Msx1	2	s1	0,150687936013824	Fed	FGF21LKO
1343	Fam102a	2	s1	-0,388321153769276	Fed	FGF21LKO
1344	Ccl19	2	s1	-0,613193334105752	Fed	FGF21LKO
1345	Cd209e	2	s1	-0,25262463146624	Fed	FGF21LKO
1346	Rprm	2	s1	-0,294506898801901	Fed	FGF21LKO
1347	Tmem8	2	s1	-0,317662472009333	Fed	FGF21LKO
1348	Sned1	2	s1	-0,332134122811213	Fed	FGF21LKO
1349	Mterf4	2	s1	-0,377493535163799	Fed	FGF21LKO
1350	Elfn1	2	s1	-0,0766332193532433	Fed	FGF21LKO
1351	Isyna1	2	s1	-0,587440731896496	Fed	FGF21LKO
1352	Gjb3	2	s1	-0,381915676400763	Fed	FGF21LKO
1353	Fam170b	2	s1	0,0597892715611836	Fed	FGF21LKO
1354	Il33	2	s1	-0,294145951550146	Fed	FGF21LKO
1355	Klhl25	2	s1	0,133112182044226	Fed	FGF21LKO
1356	Elavl2	2	s1	0,337070908646301	Fed	FGF21LKO
1357	Gldc	2	s1	0,34583485524178	Fed	FGF21LKO
1358	Bhlhe40	2	s1	0,429282401003126	Fed	FGF21LKO
1359	Sbno2	2	s1	0,0863604835867875	Fed	FGF21LKO
1360	Ascl1	2	s1	0,0922108929645802	Fed	FGF21LKO
1361	A830018L16Rik	2	s1	0,277792104813064	Fed	FGF21LKO
1362	Cbx4	2	s1	0,1951288734748	Fed	FGF21LKO
1363	Mlx	2	s1	0,277987738021231	Fed	FGF21LKO
1364	Traf4	2	s1	0,141337131697282	Fed	FGF21LKO
1365	Kit	2	s1	0,109420749389265	Fed	FGF21LKO
1366	6330416G13Rik	2	s1	0,13521390410989	Fed	FGF21LKO
1367	Lmod2	1	s13	1,46801169586245	Fasted	FGF21LKO
1368	Akap6	1	s13	0,66541643210292	Fasted	FGF21LKO
1369	Tmod1	1	s13	1,27272409130958	Fasted	FGF21LKO
1370	Rtn2	1	s13	1,80063122483897	Fasted	FGF21LKO
1371	Sptb	1	s13	1,50040859248233	Fasted	FGF21LKO
1372	Dmd	1	s13	0,897967175127269	Fasted	FGF21LKO
1373	Nexn	1	s13	1,39574369436907	Fasted	FGF21LKO
1374	St8sia5	1	s13	0,92632472197121	Fasted	FGF21LKO
1375	Pdlim5	1	s13	1,19256823177742	Fasted	FGF21LKO
1376	Trim63	1	s13	2,74428967896606	Fasted	FGF21LKO
1377	Lrrc30	1	s13	1,37935707612305	Fasted	FGF21LKO
1378	Synm	1	s13	1,09156743049708	Fasted	FGF21LKO
1379	Dupd1	1	s13	1,05127041098925	Fasted	FGF21LKO
1380	Sypl2	1	s13	0,913696982128492	Fasted	FGF21LKO
1381	Odf3l2	1	s13	2,38528751829533	Fasted	FGF21LKO
1382	Nrap	1	s13	1,9014645198007	Fasted	FGF21LKO
1383	Olfr1294	1	s13	1,38938693682522	Fasted	FGF21LKO
1384	Murc	1	s13	1,99215272043975	Fasted	FGF21LKO
1385	Kcnj12	1	s13	1,96464297687975	Fasted	FGF21LKO
1386	Alpk3	1	s13	2,2094018082326	Fasted	FGF21LKO
1387	Klhl41	1	s13	2,23485268917053	Fasted	FGF21LKO
1388	Bves	1	s13	1,97940327714971	Fasted	FGF21LKO
1389	3425401B19Rik	1	s13	1,69938918583263	Fasted	FGF21LKO
1390	Synpo	1	s13	1,8256727523314	Fasted	FGF21LKO
1391	Hhatl	1	s13	1,9129382918929	Fasted	FGF21LKO
1392	Ttn	1	s13	1,63030975696425	Fasted	FGF21LKO
1393	Ptges3l	1	s13	0,354187295878681	Fasted	FGF21LKO
1394	Tpd52l1	1	s13	1,27645105327653	Fasted	FGF21LKO
1395	Hspb6	1	s13	2,01075984317179	Fasted	FGF21LKO
1396	Ear12	1	s13	0,788445698137702	Fasted	FGF21LKO
1397	Rnase2a	1	s13	0,873348093658397	Fasted	FGF21LKO
1398	Il7r	1	s13	1,85420847871898	Fasted	FGF21LKO
1399	Ramp1	1	s13	1,37019526432814	Fasted	FGF21LKO
1400	Synpo2	1	s13	1,36422744982418	Fasted	FGF21LKO
1401	Col22a1	1	s13	0,268410593220741	Fasted	FGF21LKO
1402	Fam131a	1	s13	0,172313218202454	Fasted	FGF21LKO
1403	Asb4	1	s13	0,232338489628422	Fasted	FGF21LKO
1404	Rilpl1	1	s13	0,240910387318333	Fasted	FGF21LKO
1405	Gdf1	1	s13	0,223241981875977	Fasted	FGF21LKO
1406	Prkab2	1	s13	0,408272195687333	Fasted	FGF21LKO
1407	Jph1	1	s13	0,910345606145393	Fasted	FGF21LKO
1408	Klhl38	1	s13	0,634202334950031	Fasted	FGF21LKO
1409	Fam134b	1	s13	1,32879665862726	Fasted	FGF21LKO
1410	Dnajc27	1	s13	0,581025298498571	Fasted	FGF21LKO
1411	Ppm1j	1	s13	0,969756139897692	Fasted	FGF21LKO
1412	Kcnc1	1	s13	0,551135359368855	Fasted	FGF21LKO
1413	Sms	1	s13	1,51101660018137	Fasted	FGF21LKO
1414	Mettl21c	1	s13	0,697967913865821	Fasted	FGF21LKO
1415	Alpk2	1	s13	1,32048248080375	Fasted	FGF21LKO
1416	Mllt3	1	s13	0,881266635510332	Fasted	FGF21LKO
1417	Scn4b	1	s13	2,00121285561276	Fasted	FGF21LKO
1418	Sgcg	1	s13	1,62736999894911	Fasted	FGF21LKO
1419	Eno3	1	s13	3,19810103278364	Fasted	FGF21LKO
1420	Cacng6	1	s13	0,968549546092401	Fasted	FGF21LKO
1421	Capn3	1	s13	1,75626201007392	Fasted	FGF21LKO
1422	Plcd4	1	s13	0,97606378086487	Fasted	FGF21LKO
1423	Cacng1	1	s13	1,47431525265697	Fasted	FGF21LKO
1424	Asb2	1	s13	1,57664350000331	Fasted	FGF21LKO
1425	Rragd	1	s13	2,01413389520897	Fasted	FGF21LKO
1426	Adssl1	1	s13	1,6832141799077	Fasted	FGF21LKO
1427	Smco1	1	s13	0,880247079166558	Fasted	FGF21LKO
1428	Lrrc2	1	s13	1,25959517570398	Fasted	FGF21LKO
1429	Art5	1	s13	1,26233513444151	Fasted	FGF21LKO
1430	Dusp13	1	s13	0,982563555856756	Fasted	FGF21LKO
1431	Lsmem1	1	s13	1,35517809663321	Fasted	FGF21LKO
1432	Tmod4	1	s13	1,72568637764561	Fasted	FGF21LKO
1433	Obscn	1	s13	1,54443484130417	Fasted	FGF21LKO
1434	Asb14	1	s13	1,44861807605908	Fasted	FGF21LKO
1435	2310002L09Rik	1	s13	1,57740084398216	Fasted	FGF21LKO
1436	Etl4	1	s13	0,967607821699296	Fasted	FGF21LKO
1437	Cdnf	1	s13	0,768385204371415	Fasted	FGF21LKO
1438	Sqstm1	1	s13	0,353149949781479	Fasted	FGF21LKO
1439	Tmtc1	1	s13	0,39035630376039	Fasted	FGF21LKO
1440	Slc12a2	1	s13	0,416997202809696	Fasted	FGF21LKO
1441	Kctd15	1	s13	0,500783838417625	Fasted	FGF21LKO
1442	Cep85l	1	s13	0,432286900159074	Fasted	FGF21LKO
1443	Ndrg2	1	s13	0,762744266062182	Fasted	FGF21LKO
1444	Pacsin3	1	s13	0,8697981743179	Fasted	FGF21LKO
1445	Coro6	1	s13	0,571608072264944	Fasted	FGF21LKO
1446	Abcb4	1	s13	0,74051007825063	Fasted	FGF21LKO
1447	Cystm1	1	s13	0,4724791178833	Fasted	FGF21LKO
1448	Fbp2	1	s13	0,601918387757759	Fasted	FGF21LKO
1449	Gpcpd1	1	s13	0,0925150426323675	Fasted	FGF21LKO
1450	Neurl2	1	s13	0,317321542496343	Fasted	FGF21LKO
1451	Zfand5	1	s13	0,191629494241189	Fasted	FGF21LKO
1452	Fxr1	1	s13	0,317488460146272	Fasted	FGF21LKO
1453	Tacc2	1	s13	1,18679714484069	Fasted	FGF21LKO
1454	Egf	1	s13	1,04771901711959	Fasted	FGF21LKO
1455	Dok7	1	s13	0,745914505675206	Fasted	FGF21LKO
1456	Mpp3	1	s13	0,632050357067288	Fasted	FGF21LKO
1457	Wipf3	1	s13	0,836820529281997	Fasted	FGF21LKO
1458	Arrdc2	1	s13	0,90411563298303	Fasted	FGF21LKO
1459	Ktn1	1	s13	0,488993070311269	Fasted	FGF21LKO
1460	Ptger2	1	s13	0,566079765504024	Fasted	FGF21LKO
1461	Klhl21	1	s13	0,475585048201935	Fasted	FGF21LKO
1462	Fbxo32	1	s13	1,18440843730795	Fasted	FGF21LKO
1463	Ube2b	1	s13	0,494922942020844	Fasted	FGF21LKO
1464	Gpnmb	1	s13	-0,15680562401568	Fasted	FGF21LKO
1465	Slc6a8	1	s13	0,356323024387917	Fasted	FGF21LKO
1466	Amot	1	s13	0,48730165063224	Fasted	FGF21LKO
1467	Trip10	1	s13	0,337239024888191	Fasted	FGF21LKO
1468	Mustn1	1	s13	0,469244775106255	Fasted	FGF21LKO
1469	Sytl1	1	s13	0,211273169945407	Fasted	FGF21LKO
1470	Frat1	1	s13	-0,0773834545294321	Fasted	FGF21LKO
1471	Asic3	1	s13	0,0205117826506518	Fasted	FGF21LKO
1472	Slc25a32	1	s13	-0,034444149588337	Fasted	FGF21LKO
1473	Desi1	1	s13	0,0259079926127495	Fasted	FGF21LKO
1474	Adck3	1	s13	0,4282334029362	Fasted	FGF21LKO
1475	Cnst	1	s13	0,115280767013592	Fasted	FGF21LKO
1476	Slc25a33	1	s13	0,122202950570035	Fasted	FGF21LKO
1477	Rwdd3	1	s13	0,543772468244848	Fasted	FGF21LKO
1478	Ppargc1a	1	s13	-0,0701029680470207	Fasted	FGF21LKO
1479	Gm3448	1	s13	0,0496030805520018	Fasted	FGF21LKO
1480	Acad10	1	s13	0,128525469940742	Fasted	FGF21LKO
1481	6430573F11Rik	1	s13	0,310869255047266	Fasted	FGF21LKO
1482	Wwox	1	s13	0,0338300380596888	Fasted	FGF21LKO
1483	Mical3	1	s13	0,0794857281201411	Fasted	FGF21LKO
1484	Pcsk4	1	s13	0,162017078741894	Fasted	FGF21LKO
1485	C8g	1	s13	0,20463875075474	Fasted	FGF21LKO
1486	Atl3	1	s13	0,211429887187437	Fasted	FGF21LKO
1487	Acot4	1	s13	0,168828369591037	Fasted	FGF21LKO
1488	Rassf6	1	s13	0,391128036047366	Fasted	FGF21LKO
1489	Retsat	1	s13	0,158192774805666	Fasted	FGF21LKO
1490	Sfxn1	1	s13	0,213558036140459	Fasted	FGF21LKO
1491	Dpyd	1	s13	0,25233027987413	Fasted	FGF21LKO
1492	Hsd17b10	1	s13	0,102288829413954	Fasted	FGF21LKO
1493	Pex3	1	s13	0,247130239792776	Fasted	FGF21LKO
1494	Ccbl2	1	s13	0,352398991176253	Fasted	FGF21LKO
1495	Map1lc3b	1	s13	0,215517711789106	Fasted	FGF21LKO
1496	C330007P06Rik	1	s13	0,495504266951465	Fasted	FGF21LKO
1497	Gckr	1	s13	0,166962587246013	Fasted	FGF21LKO
1498	Vegfa	1	s13	0,246969917435932	Fasted	FGF21LKO
1499	Gpx3	1	s13	-0,214331357459209	Fasted	FGF21LKO
1500	Cyp2e1	1	s13	0,28824292186339	Fasted	FGF21LKO
1501	Slc43a1	1	s13	0,0682548859620962	Fasted	FGF21LKO
1502	Il20rb	1	s13	-0,120161471702145	Fasted	FGF21LKO
1503	Fcgrt	1	s13	-0,0411770681441777	Fasted	FGF21LKO
1504	Svep1	1	s13	0,0570752175801683	Fasted	FGF21LKO
1505	Slc25a34	1	s13	0,871409007079443	Fasted	FGF21LKO
1506	Mc5r	1	s13	-0,110511875276438	Fasted	FGF21LKO
1507	Tcn2	1	s13	-0,263067863258042	Fasted	FGF21LKO
1508	Hpd	1	s13	-0,18122209117472	Fasted	FGF21LKO
1509	Tef	1	s13	0,183799605289527	Fasted	FGF21LKO
1510	Per3	1	s13	-0,0164779266692943	Fasted	FGF21LKO
1511	Dbp	1	s13	-0,150780354127313	Fasted	FGF21LKO
1512	Nr1d2	1	s13	-0,0479331240034231	Fasted	FGF21LKO
1513	Adcyap1r1	1	s13	0,303646437525312	Fasted	FGF21LKO
1514	Kcnt1	1	s13	0,226009497901381	Fasted	FGF21LKO
1515	Gramd1b	1	s13	0,644128365590239	Fasted	FGF21LKO
1516	Mapkbp1	1	s13	0,292185380350931	Fasted	FGF21LKO
1517	Cbs	1	s13	0,735496225430285	Fasted	FGF21LKO
1518	Ell	1	s13	0,224718670666444	Fasted	FGF21LKO
1519	Celsr2	1	s13	0,511976830099021	Fasted	FGF21LKO
1520	Sesn2	1	s13	1,22548682585666	Fasted	FGF21LKO
1521	Picalm	1	s13	0,690361696960373	Fasted	FGF21LKO
1522	Zscan12	1	s13	0,684899157590706	Fasted	FGF21LKO
1523	Sik3	1	s13	0,437809359441911	Fasted	FGF21LKO
1524	Galnt15	1	s13	1,11673003618039	Fasted	FGF21LKO
1525	Nme5	1	s13	0,467391368738369	Fasted	FGF21LKO
1526	Arnt	1	s13	0,578345108024848	Fasted	FGF21LKO
1527	Akip1	1	s13	0,381650612697946	Fasted	FGF21LKO
1528	Setd4	1	s13	0,507071697408009	Fasted	FGF21LKO
1529	Nosip	1	s13	0,349809346751544	Fasted	FGF21LKO
1530	Cirbp	1	s13	0,525587261058114	Fasted	FGF21LKO
1531	Cds2	1	s13	0,438009441154387	Fasted	FGF21LKO
1532	Drd1	1	s13	0,78240905490117	Fasted	FGF21LKO
1533	D230025D16Rik	1	s13	0,32114926666507	Fasted	FGF21LKO
1534	Hif3a	1	s13	0,806876456068161	Fasted	FGF21LKO
1535	Fnip1	1	s13	0,0337440280217542	Fasted	FGF21LKO
1536	Rbm33	1	s13	0,12794251757396	Fasted	FGF21LKO
1537	Phf7	1	s13	0,152609109400954	Fasted	FGF21LKO
1538	Sfmbt1	1	s13	0,101408482613436	Fasted	FGF21LKO
1539	Ypel5	1	s13	0,355612656730017	Fasted	FGF21LKO
1540	Uri1	1	s13	0,237900561690177	Fasted	FGF21LKO
1541	Odf2	1	s13	0,156499588724897	Fasted	FGF21LKO
1542	Accs	1	s13	0,113205151632755	Fasted	FGF21LKO
1543	Slc22a21	1	s13	0,297139742705752	Fasted	FGF21LKO
1544	1700001J03Rik	1	s13	0,462552515040326	Fasted	FGF21LKO
1545	Fbxo31	1	s13	0,865669440051937	Fasted	FGF21LKO
1546	1700123K08Rik	1	s13	0,505552755792094	Fasted	FGF21LKO
1547	Gpr19	1	s13	0,111660314791213	Fasted	FGF21LKO
1548	Zc3h6	1	s13	0,476348738706996	Fasted	FGF21LKO
1549	Mipol1	1	s13	0,274963941309517	Fasted	FGF21LKO
1550	Ncoa4	1	s13	0,199884303234455	Fasted	FGF21LKO
1551	Atp11c	1	s13	0,214431936056841	Fasted	FGF21LKO
1552	Fkbp5	1	s13	0,629882808789889	Fasted	FGF21LKO
1553	Ubr2	1	s13	0,414691836385618	Fasted	FGF21LKO
1554	Muc2	1	s13	1,16090625630544	Fasted	FGF21LKO
1555	Uvssa	1	s13	0,229977370880482	Fasted	FGF21LKO
1556	Pi4k2b	1	s13	0,0234789545143386	Fasted	FGF21LKO
1557	Ttc39c	1	s13	-0,298418054712272	Fasted	FGF21LKO
1558	Wee1	1	s13	0,0614018430424546	Fasted	FGF21LKO
1559	Rab3b	1	s13	-0,0105808058170265	Fasted	FGF21LKO
1560	Irf4	1	s13	0,265157970806156	Fasted	FGF21LKO
1561	Acot1	1	s13	0,300871585891819	Fasted	FGF21LKO
1562	Gadd45g	1	s13	0,518066693146368	Fasted	FGF21LKO
1563	Slc4a4	1	s13	0,50055742019508	Fasted	FGF21LKO
1564	D630033O11Rik	1	s13	0,244594957065699	Fasted	FGF21LKO
1565	Plekhf1	1	s13	0,165829030827108	Fasted	FGF21LKO
1566	Sik1	1	s13	0,0669882003045306	Fasted	FGF21LKO
1567	Lhx8	1	s13	0,319722060930352	Fasted	FGF21LKO
1568	Ankrd9	1	s13	-0,0494903843052406	Fasted	FGF21LKO
1569	Rnf144b	1	s13	-0,0969030267211899	Fasted	FGF21LKO
1570	Ppp2r2d	1	s13	0,285119475804372	Fasted	FGF21LKO
1571	Atg101	1	s13	0,487794697574136	Fasted	FGF21LKO
1572	Bcl2l1	1	s13	0,555022304309704	Fasted	FGF21LKO
1573	Lrrc8a	1	s13	0,338161232982168	Fasted	FGF21LKO
1574	Mkl2	1	s13	-0,0406720269356047	Fasted	FGF21LKO
1575	Shroom2	1	s13	0,281574481382612	Fasted	FGF21LKO
1576	Tmem87b	1	s13	0,21310298327832	Fasted	FGF21LKO
1577	Lao1	1	s13	0,307788259500563	Fasted	FGF21LKO
1578	Eva1c	1	s13	0,465905067099419	Fasted	FGF21LKO
1579	Slc35e4	1	s13	-0,137467714449086	Fasted	FGF21LKO
1580	Mocs1	1	s13	0,188681194788137	Fasted	FGF21LKO
1581	Rab40b	1	s13	0,171085341124492	Fasted	FGF21LKO
1582	Cabyr	1	s13	0,217871687670203	Fasted	FGF21LKO
1583	Myo1b	1	s13	0,161774827422579	Fasted	FGF21LKO
1584	Ulk1	1	s13	0,155667518512995	Fasted	FGF21LKO
1585	Bnip3l	1	s13	0,3327145610159	Fasted	FGF21LKO
1586	Rtfdc1	1	s13	0,210562352625555	Fasted	FGF21LKO
1587	Slc27a1	1	s13	0,453576751222467	Fasted	FGF21LKO
1588	Dram2	1	s13	0,22018217179299	Fasted	FGF21LKO
1589	Glul	1	s13	0,419202566071277	Fasted	FGF21LKO
1590	Cul4b	1	s13	0,413647506880411	Fasted	FGF21LKO
1591	Cyp2d22	1	s13	0,340469719584745	Fasted	FGF21LKO
1592	Cyp2d10	1	s13	0,487876462379655	Fasted	FGF21LKO
1593	Cyp2d11	1	s13	0,668480688820122	Fasted	FGF21LKO
1594	Cyp2d12	1	s13	0,628747173903323	Fasted	FGF21LKO
1595	Cyp2d26	1	s13	0,544041387193618	Fasted	FGF21LKO
1596	Dock3	1	s13	0,372343015354968	Fasted	FGF21LKO
1597	Pdk2	1	s13	0,33004901702685	Fasted	FGF21LKO
1598	Crls1	1	s13	0,775235493483502	Fasted	FGF21LKO
1599	Acsm3	1	s13	0,675847846463306	Fasted	FGF21LKO
1600	Lpin1	1	s13	0,463667551499805	Fasted	FGF21LKO
1601	Abcc10	1	s13	0,109381531366942	Fasted	FGF21LKO
1602	Ube4b	1	s13	0,180758283785246	Fasted	FGF21LKO
1603	Grik5	1	s13	0,235118945360928	Fasted	FGF21LKO
1604	E030018B13Rik	1	s13	0,350787579757398	Fasted	FGF21LKO
1605	Doc2b	1	s13	0,256781597054171	Fasted	FGF21LKO
1606	Pcdh9	1	s13	-0,263252835740325	Fasted	FGF21LKO
1607	Fam124a	1	s13	0,102068038829461	Fasted	FGF21LKO
1608	Usp54	1	s13	0,3126777275716	Fasted	FGF21LKO
1609	Abca6	1	s13	0,0505086262782681	Fasted	FGF21LKO
1610	Edn1	1	s13	0,0876825043844276	Fasted	FGF21LKO
1611	Slc43a3	1	s13	0,265655346001179	Fasted	FGF21LKO
1612	Pbx1	1	s13	0,151997399246667	Fasted	FGF21LKO
1613	Stx3	1	s13	0,322621783349063	Fasted	FGF21LKO
1614	Osbp2	1	s13	0,0164838324623462	Fasted	FGF21LKO
1615	Rhobtb1	1	s13	0,324344283447196	Fasted	FGF21LKO
1616	Coro2b	1	s13	0,241981837861642	Fasted	FGF21LKO
1617	Grasp	1	s13	0,057710876130967	Fasted	FGF21LKO
1618	Agtr1a	1	s13	-0,0724365975826107	Fasted	FGF21LKO
1619	H2-M9	1	s13	0,0294105007282042	Fasted	FGF21LKO
1620	Plekhg5	1	s13	0,143049098016208	Fasted	FGF21LKO
1621	Vwf	1	s13	0,00640231249991352	Fasted	FGF21LKO
1622	Clcn2	1	s13	-0,156899281320333	Fasted	FGF21LKO
1623	Ctsf	1	s13	0,22885726314451	Fasted	FGF21LKO
1624	Snx21	1	s13	0,28598502407193	Fasted	FGF21LKO
1625	Tcf7l1	1	s13	0,157781734914497	Fasted	FGF21LKO
1626	Adarb1	1	s13	0,409819474427941	Fasted	FGF21LKO
1627	Fam150b	1	s13	-0,111394440846687	Fasted	FGF21LKO
1628	Klf4	1	s13	0,192741018516809	Fasted	FGF21LKO
1629	Slit3	1	s13	0,0652862396477634	Fasted	FGF21LKO
1630	Fgfr1	1	s13	0,10985829339814	Fasted	FGF21LKO
1631	Dapk1	1	s13	0,154285625345311	Fasted	FGF21LKO
1632	Dennd2a	1	s13	-0,164067866682663	Fasted	FGF21LKO
1633	Cytl1	1	s13	0,313397719945863	Fasted	FGF21LKO
1634	Nmb	1	s13	0,226829926256352	Fasted	FGF21LKO
1635	Bmp4	1	s13	0,521648864556507	Fasted	FGF21LKO
1636	Arl4d	1	s13	0,515264036979265	Fasted	FGF21LKO
1637	Npy1r	1	s13	0,289697836750456	Fasted	FGF21LKO
1638	Rasl11b	1	s13	0,216147951250249	Fasted	FGF21LKO
1639	Adam22	1	s13	0,0353567790825284	Fasted	FGF21LKO
1640	Mlana	1	s13	0,54269942019071	Fasted	FGF21LKO
1641	Col4a4	1	s13	0,189810112372895	Fasted	FGF21LKO
1642	Slc9b2	1	s13	0,165697920580465	Fasted	FGF21LKO
1643	Kirrel	1	s13	0,400135885646435	Fasted	FGF21LKO
1644	Plxdc2	1	s13	0,51730464247931	Fasted	FGF21LKO
1645	Fbln5	1	s13	0,598449428069905	Fasted	FGF21LKO
1646	Aldh1a1	1	s13	0,873738502321014	Fasted	FGF21LKO
1647	4930486L24Rik	1	s13	0,517330062696284	Fasted	FGF21LKO
1648	Eef2k	1	s13	0,318104248858022	Fasted	FGF21LKO
1649	Gpr160	1	s13	0,427816732092511	Fasted	FGF21LKO
1650	Chrdl1	1	s13	0,365297728164039	Fasted	FGF21LKO
1651	Rcan2	1	s13	0,294129235712825	Fasted	FGF21LKO
1652	Fam198b	1	s13	0,123297607819548	Fasted	FGF21LKO
1653	Pir	1	s13	0,1749608772841	Fasted	FGF21LKO
1654	Ebf2	1	s13	0,125731741898004	Fasted	FGF21LKO
1655	Ptpdc1	1	s13	0,258268016894446	Fasted	FGF21LKO
1656	Lrig3	1	s13	0,14387146191949	Fasted	FGF21LKO
1657	Six1	1	s13	0,151351791921995	Fasted	FGF21LKO
1658	Cdkn1c	1	s13	0,646695009023027	Fasted	FGF21LKO
1659	Gpt2	1	s13	0,324837365193366	Fasted	FGF21LKO
1660	Stbd1	1	s13	0,465254609273817	Fasted	FGF21LKO
1661	Cys1	1	s13	0,666048444620106	Fasted	FGF21LKO
1662	Per2	1	s13	0,57361123506989	Fasted	FGF21LKO
1663	Pink1	1	s13	0,452069157172465	Fasted	FGF21LKO
1664	Calcoco1	1	s13	0,265478804962093	Fasted	FGF21LKO
1665	Slc9a3r2	1	s13	0,504280978696833	Fasted	FGF21LKO
1666	Snrk	1	s13	0,601020492393763	Fasted	FGF21LKO
1667	Sh3glb1	1	s13	0,590254746366304	Fasted	FGF21LKO
1668	Btnl9	1	s13	0,790763692192437	Fasted	FGF21LKO
1669	Cdip1	1	s13	0,389148135060042	Fasted	FGF21LKO
1670	Fhit	1	s13	0,617374740348474	Fasted	FGF21LKO
1671	4933427G17Rik	1	s13	0,770096067487982	Fasted	FGF21LKO
1672	Crtac1	1	s13	1,20195295332641	Fasted	FGF21LKO
1673	Slitrk4	1	s13	0,624897682740137	Fasted	FGF21LKO
1674	Angptl4	1	s13	1,17600550411018	Fasted	FGF21LKO
1675	Slc20a2	1	s13	0,585762540174718	Fasted	FGF21LKO
1676	Cobll1	1	s13	0,902772847210819	Fasted	FGF21LKO
1677	Art3	1	s13	1,02452839895605	Fasted	FGF21LKO
1678	Tmem245	1	s13	0,853002272377211	Fasted	FGF21LKO
1679	Kank3	1	s13	0,902216319028277	Fasted	FGF21LKO
1680	Hrct1	1	s13	1,05156607761205	Fasted	FGF21LKO
1681	Tmeff1	1	s13	1,35086351100474	Fasted	FGF21LKO
1682	Syne2	1	s13	0,631558668600572	Fasted	FGF21LKO
1683	Rapgef3	1	s13	1,06454181923082	Fasted	FGF21LKO
1684	Car4	1	s13	0,85766195863169	Fasted	FGF21LKO
1685	St6galnac2	1	s13	0,817245611434451	Fasted	FGF21LKO
1686	Tinagl1	1	s13	0,877068316152377	Fasted	FGF21LKO
1687	Ppp1r13l	1	s13	0,712029645032954	Fasted	FGF21LKO
1688	Vsig2	1	s13	0,691436679566607	Fasted	FGF21LKO
1689	Gpihbp1	1	s13	1,02623898914527	Fasted	FGF21LKO
1690	Cldn15	1	s13	0,714874388210047	Fasted	FGF21LKO
1691	Slc13a4	1	s13	0,849878048666563	Fasted	FGF21LKO
1692	Klhdc9	1	s13	0,723230521130495	Fasted	FGF21LKO
1693	Tmem43	1	s13	0,587456903449691	Fasted	FGF21LKO
1694	Selenbp1	1	s13	0,671013136828446	Fasted	FGF21LKO
1695	Selenbp2	1	s13	0,740940180319996	Fasted	FGF21LKO
1696	Abcb1a	1	s13	0,643318518546428	Fasted	FGF21LKO
1697	Timp3	1	s13	0,526991734569272	Fasted	FGF21LKO
1698	Hrk	1	s13	0,559204829091703	Fasted	FGF21LKO
1699	Ptprr	1	s13	0,561237683550687	Fasted	FGF21LKO
1700	Epn2	1	s13	0,769877741547024	Fasted	FGF21LKO
1701	Ahnak	1	s13	0,419227774206696	Fasted	FGF21LKO
1702	Fermt2	1	s13	0,816594506033432	Fasted	FGF21LKO
1703	Lims2	1	s13	0,89960098784025	Fasted	FGF21LKO
1704	Arhgef28	1	s13	0,739444037200125	Fasted	FGF21LKO
1705	Cpeb1	1	s13	0,442160051430756	Fasted	FGF21LKO
1706	D8Ertd82e	1	s13	0,867233227661654	Fasted	FGF21LKO
1707	Dgkd	1	s13	0,755031529385342	Fasted	FGF21LKO
1708	4930523C07Rik	1	s13	0,731980436316881	Fasted	FGF21LKO
1709	Adora2a	1	s13	1,2453114324036	Fasted	FGF21LKO
1710	Rufy4	1	s13	1,06018738566007	Fasted	FGF21LKO
1711	1700029J07Rik	1	s13	0,59079598409736	Fasted	FGF21LKO
1712	S1pr1	1	s13	0,695768072292307	Fasted	FGF21LKO
1713	Eif4a2	1	s13	0,720670063148741	Fasted	FGF21LKO
1714	Cbx7	1	s13	0,816323700522853	Fasted	FGF21LKO
1715	Prr5l	1	s13	0,925973100464445	Fasted	FGF21LKO
1716	Mafk	1	s13	0,779937205902373	Fasted	FGF21LKO
1717	Ezh1	1	s13	0,681451295049186	Fasted	FGF21LKO
1718	Adam3	1	s13	1,18047409979183	Fasted	FGF21LKO
1719	Crim1	1	s13	0,857367043349026	Fasted	FGF21LKO
1720	Pde2a	1	s13	0,775141041038918	Fasted	FGF21LKO
1721	Gm5460	1	s13	1,11797837195333	Fasted	FGF21LKO
1722	Dido1	1	s13	0,882560896215912	Fasted	FGF21LKO
1723	Unc45b	1	s13	0,642938008982805	Fasted	FGF21LKO
1724	Hipk3	1	s13	0,924740737673009	Fasted	FGF21LKO
1725	Ctif	1	s13	0,873243128011802	Fasted	FGF21LKO
1726	Dst	1	s13	1,03247976042713	Fasted	FGF21LKO
1727	Chst1	1	s13	0,937104778862036	Fasted	FGF21LKO
1728	Slc4a11	1	s13	0,755787371478427	Fasted	FGF21LKO
1729	Gpr156	1	s13	1,80772746625084	Fasted	FGF21LKO
1730	Kiss1r	1	s13	0,825700704091854	Fasted	FGF21LKO
1731	Cyp4b1	1	s13	0,766201737969281	Fasted	FGF21LKO
1732	Lmo4	1	s13	0,746692904018341	Fasted	FGF21LKO
1733	Endou	1	s13	1,35907680236063	Fasted	FGF21LKO
1734	Vnn1	1	s13	1,55590663700558	Fasted	FGF21LKO
1735	St6galnac5	1	s13	1,01787012479336	Fasted	FGF21LKO
1736	Sntg2	1	s13	0,84987342270877	Fasted	FGF21LKO
1737	Fgfr3	1	s13	0,603782271272271	Fasted	FGF21LKO
1738	Ramp2	1	s13	0,451503023530819	Fasted	FGF21LKO
1739	Armcx5	1	s13	0,437328798871453	Fasted	FGF21LKO
1740	Ifngr1	1	s13	0,553308011843773	Fasted	FGF21LKO
1741	Pabpc1l	1	s13	0,92646851811554	Fasted	FGF21LKO
1742	Sptbn1	1	s13	0,853596159460112	Fasted	FGF21LKO
1743	Inmt	1	s13	1,26009863548482	Fasted	FGF21LKO
1744	Slco2b1	1	s13	0,327037730363683	Fasted	FGF21LKO
1745	Dirc2	1	s13	0,37109888401462	Fasted	FGF21LKO
1746	Klhdc8b	1	s13	0,56358017866439	Fasted	FGF21LKO
1747	Abca8a	1	s13	0,511159149512789	Fasted	FGF21LKO
1748	Tmem159	1	s13	0,628099556985365	Fasted	FGF21LKO
1749	Tle1	1	s13	0,682649281008805	Fasted	FGF21LKO
1750	Sema6b	1	s13	0,283272945363297	Fasted	FGF21LKO
1751	Papss2	1	s13	0,249319456174746	Fasted	FGF21LKO
1752	Gata2	1	s13	0,330772905374639	Fasted	FGF21LKO
1753	Atl2	1	s13	0,394035097516585	Fasted	FGF21LKO
1754	Svopl	1	s13	0,62649782517077	Fasted	FGF21LKO
1755	Syde2	1	s13	0,650174887862165	Fasted	FGF21LKO
1756	Tbc1d20	1	s13	0,487903867629546	Fasted	FGF21LKO
1757	Arl4a	1	s13	0,745309488472918	Fasted	FGF21LKO
1758	Agpat6	1	s13	0,698854321755181	Fasted	FGF21LKO
1759	Abca5	1	s13	0,350563166341508	Fasted	FGF21LKO
1760	Ophn1	1	s13	0,953915506319044	Fasted	FGF21LKO
1761	Golgb1	1	s13	0,413616918604133	Fasted	FGF21LKO
1762	Rora	1	s13	0,793762275046298	Fasted	FGF21LKO
1763	Sox17	1	s13	0,44346818046845	Fasted	FGF21LKO
1764	Myrip	1	s13	0,72931561995022	Fasted	FGF21LKO
1765	Abcg2	1	s13	0,29768504132101	Fasted	FGF21LKO
1766	Fmo2	1	s13	0,850420092254671	Fasted	FGF21LKO
1767	Ifrd1	1	s13	0,876857262095209	Fasted	FGF21LKO
1768	Adgrg1	1	s13	0,52377608505291	Fasted	FGF21LKO
1769	Lrrc58	1	s13	0,80226828386145	Fasted	FGF21LKO
1770	Tfdp2	1	s13	0,239997048550801	Fasted	FGF21LKO
1771	Sult1a1	1	s13	0,73246811491026	Fasted	FGF21LKO
1772	Ctdspl	1	s13	0,603088177983652	Fasted	FGF21LKO
1773	Rbmxl2	1	s13	0,831494825619732	Fasted	FGF21LKO
1774	Tns2	1	s13	0,69306781591213	Fasted	FGF21LKO
1775	Acr	1	s13	0,382640464812176	Fasted	FGF21LKO
1776	Grina	1	s13	0,191557820063119	Fasted	FGF21LKO
1777	Ggnbp1	1	s13	0,405554717126464	Fasted	FGF21LKO
1778	Sh3d21	1	s13	0,807718792997388	Fasted	FGF21LKO
1779	Map3k6	1	s13	0,823211576706182	Fasted	FGF21LKO
1780	Adgrg2	1	s13	0,739277782057354	Fasted	FGF21LKO
1781	Ripk4	1	s13	1,27800714375717	Fasted	FGF21LKO
1782	Osbpl11	1	s13	0,830682978974554	Fasted	FGF21LKO
1783	Tead1	1	s13	1,18318996393899	Fasted	FGF21LKO
1784	Acsm5	1	s13	1,01109140924536	Fasted	FGF21LKO
1785	H6pd	1	s13	0,635537409722422	Fasted	FGF21LKO
1786	Ano10	1	s13	0,344663362671982	Fasted	FGF21LKO
1787	Pde1a	1	s13	0,671541022955992	Fasted	FGF21LKO
1788	Adh1	1	s13	0,602681542581387	Fasted	FGF21LKO
1789	Rusc2	1	s13	0,513885492793001	Fasted	FGF21LKO
1790	Por	1	s13	0,660085279048573	Fasted	FGF21LKO
1791	Fmo5	1	s13	0,924879918543095	Fasted	FGF21LKO
1792	Phka2	1	s13	0,468535370926318	Fasted	FGF21LKO
1793	Gabarapl1	1	s13	0,551890021426422	Fasted	FGF21LKO
1794	Lrrn1	1	s13	0,922064979558012	Fasted	FGF21LKO
1795	Tead4	1	s13	1,13793264878934	Fasted	FGF21LKO
1796	Hecw2	1	s13	0,49553094698416	Fasted	FGF21LKO
1797	Cmtm4	1	s13	0,93422751725505	Fasted	FGF21LKO
1798	Mrgprg	1	s13	1,00865472642741	Fasted	FGF21LKO
1799	Acad11	1	s13	0,626974336782872	Fasted	FGF21LKO
1800	Park2	1	s13	0,448689317207979	Fasted	FGF21LKO
1801	Tmem57	1	s13	0,343913937527551	Fasted	FGF21LKO
1802	Smim19	1	s13	0,660509944746273	Fasted	FGF21LKO
1803	Cgnl1	1	s13	0,755029932565245	Fasted	FGF21LKO
1804	Kif1b	1	s13	0,619406937472316	Fasted	FGF21LKO
1805	Optn	1	s13	0,837566958211656	Fasted	FGF21LKO
1806	Inca1	1	s13	0,783570370374103	Fasted	FGF21LKO
1807	Acer2	1	s13	0,911123165932964	Fasted	FGF21LKO
1808	Exd1	1	s13	0,360826166126156	Fasted	FGF21LKO
1809	Gas2	1	s13	0,245405072580099	Fasted	FGF21LKO
1810	1810062G17Rik	1	s13	0,459998614476663	Fasted	FGF21LKO
1811	Tob2	1	s13	0,702166553831132	Fasted	FGF21LKO
1812	Catsper2	1	s13	0,592262041905297	Fasted	FGF21LKO
1813	Cyyr1	1	s13	0,729723053492478	Fasted	FGF21LKO
1814	1190005I06Rik	1	s13	0,587928974804134	Fasted	FGF21LKO
1815	Tppp	1	s13	0,650027966836753	Fasted	FGF21LKO
1816	Negr1	1	s13	0,519341227377044	Fasted	FGF21LKO
1817	Agmo	1	s13	0,606599393567592	Fasted	FGF21LKO
1818	Aox1	1	s13	0,612839317100482	Fasted	FGF21LKO
1819	Atp1a2	1	s13	0,397304832269135	Fasted	FGF21LKO
1820	Grhpr	1	s13	0,36611660826315	Fasted	FGF21LKO
1821	Ormdl3	1	s13	0,417965892962201	Fasted	FGF21LKO
1822	Arhgef9	1	s13	0,450894297023494	Fasted	FGF21LKO
1823	Plcd3	1	s13	0,28462259467196	Fasted	FGF21LKO
1824	Atp1a3	1	s13	0,394693041896332	Fasted	FGF21LKO
1825	Ctf1	1	s13	0,608261596463811	Fasted	FGF21LKO
1826	Ephx2	1	s13	0,677753302462213	Fasted	FGF21LKO
1827	Ces1d	1	s13	0,735404735401755	Fasted	FGF21LKO
1828	Ces1f	1	s13	0,731274689193388	Fasted	FGF21LKO
1829	Lnx1	1	s13	0,579664682014069	Fasted	FGF21LKO
1830	Mcf2l	1	s13	0,845345615805888	Fasted	FGF21LKO
1831	Kank1	1	s13	0,266859903781745	Fasted	FGF21LKO
1832	Ankef1	1	s13	0,800047187482011	Fasted	FGF21LKO
1833	Peli2	1	s13	0,573718077214821	Fasted	FGF21LKO
1834	Thpo	1	s13	0,346765540375504	Fasted	FGF21LKO
1835	Gphn	1	s13	0,396933994108588	Fasted	FGF21LKO
1836	Tbx2	1	s13	0,394745839360852	Fasted	FGF21LKO
1837	Aifm2	1	s13	0,270853457495727	Fasted	FGF21LKO
1838	Lpl	1	s13	0,377782593030936	Fasted	FGF21LKO
1839	Lipe	1	s13	0,333378263707669	Fasted	FGF21LKO
1840	Acsl1	1	s13	0,300161327369368	Fasted	FGF21LKO
1841	Sowahc	1	s13	0,555739789163292	Fasted	FGF21LKO
1842	Hcar2	1	s13	0,713063931001034	Fasted	FGF21LKO
1843	Slc7a10	1	s13	0,532978151401135	Fasted	FGF21LKO
1844	Opn3	1	s13	0,369030827696427	Fasted	FGF21LKO
1845	Asph	1	s13	0,5979824339293	Fasted	FGF21LKO
1846	Hacd2	1	s13	0,480314710040046	Fasted	FGF21LKO
1847	Elmod3	1	s13	0,410700004140734	Fasted	FGF21LKO
1848	Acss3	1	s13	0,749547589852582	Fasted	FGF21LKO
1849	Calca	1	s13	0,914542279424526	Fasted	FGF21LKO
1850	Klf15	1	s13	0,225421308392482	Fasted	FGF21LKO
1851	Dcun1d3	1	s13	0,235308656746577	Fasted	FGF21LKO
1852	Slc1a3	1	s13	0,788050294897628	Fasted	FGF21LKO
1853	Tbx3	1	s13	0,966103010079529	Fasted	FGF21LKO
1854	Id1	1	s13	0,552400536243013	Fasted	FGF21LKO
1855	Ttc36	1	s13	0,518365774159482	Fasted	FGF21LKO
1856	Gm13125	1	s13	0,582918121854243	Fasted	FGF21LKO
1857	Ttll2	1	s13	0,442261659114006	Fasted	FGF21LKO
1858	Pnpla1	1	s13	0,311524591850018	Fasted	FGF21LKO
1859	Lrp12	1	s13	0,319444618823519	Fasted	FGF21LKO
1860	Usp2	1	s13	0,257619071103884	Fasted	FGF21LKO
1861	Trim16	1	s13	0,727062106036904	Fasted	FGF21LKO
1862	4930538K18Rik	1	s13	0,376162229438395	Fasted	FGF21LKO
1863	Abca4	1	s13	0,21200661084173	Fasted	FGF21LKO
1864	Adipor1	1	s13	0,194838272976368	Fasted	FGF21LKO
1865	Mxi1	1	s13	0,239519893144882	Fasted	FGF21LKO
1866	Gcgr	1	s13	0,610706886057327	Fasted	FGF21LKO
1867	Zbtb5	1	s13	0,841902444901605	Fasted	FGF21LKO
1868	Pde4d	1	s13	1,00800666716538	Fasted	FGF21LKO
1869	Pdk4	1	s13	2,25053194778389	Fasted	FGF21LKO
1870	Sec31b	1	s13	0,340432858033398	Fasted	FGF21LKO
1871	Rad51d	1	s13	0,521456645065081	Fasted	FGF21LKO
1872	Vwa3a	1	s13	1,33002524901424	Fasted	FGF21LKO
1873	Pkp4	1	s13	0,905924577342345	Fasted	FGF21LKO
1874	Bnip3	1	s13	1,28335156815826	Fasted	FGF21LKO
1875	Tmcc3	1	s13	0,811388538343564	Fasted	FGF21LKO
1876	Pck1	1	s13	1,67978121047269	Fasted	FGF21LKO
1877	Pim3	1	s13	0,70494524148388	Fasted	FGF21LKO
1878	Pde3b	1	s13	0,980499726218092	Fasted	FGF21LKO
1879	Dock9	1	s13	0,728575989408972	Fasted	FGF21LKO
1880	Adgrf5	1	s13	0,652729083978725	Fasted	FGF21LKO
1881	Tmem136	1	s13	0,321932233627876	Fasted	FGF21LKO
1882	Zbtb16	1	s13	1,67142387777333	Fasted	FGF21LKO
1883	Rbp7	1	s13	1,98772871610879	Fasted	FGF21LKO
1884	Polr3gl	1	s13	0,869424453716427	Fasted	FGF21LKO
1885	Mtmr14	1	s13	0,718348687213897	Fasted	FGF21LKO
1886	Lgals6	1	s13	1,02797891312051	Fasted	FGF21LKO
1887	Lgals4	1	s13	1,13209467585598	Fasted	FGF21LKO
1888	Unc93a	1	s13	0,799666770906074	Fasted	FGF21LKO
1889	Klf11	1	s13	0,514899046891312	Fasted	FGF21LKO
1890	Tcf23	1	s13	0,683409672696601	Fasted	FGF21LKO
1891	Hic2	1	s13	0,628415469422736	Fasted	FGF21LKO
1892	Ccdc174	1	s13	0,584222485144066	Fasted	FGF21LKO
1893	Uhrf1bp1l	1	s13	0,426537112420101	Fasted	FGF21LKO
1894	Sgk1	1	s13	0,537881561037928	Fasted	FGF21LKO
1895	Ing5	1	s13	0,439279299030998	Fasted	FGF21LKO
1896	Irs2	1	s13	1,47780299508373	Fasted	FGF21LKO
1897	Bzw2	1	s13	0,607071486091556	Fasted	FGF21LKO
1898	Chac1	1	s13	1,6891402564016	Fasted	FGF21LKO
1899	Dnajb6	1	s13	0,686033231695392	Fasted	FGF21LKO
1900	Ypel3	1	s13	0,496238064979377	Fasted	FGF21LKO
1901	Ddit4	1	s13	1,52078235529918	Fasted	FGF21LKO
1902	Rad21	1	s13	0,541595104292192	Fasted	FGF21LKO
1903	Dcaf8	1	s13	0,4844597452604	Fasted	FGF21LKO
1904	Ivns1abp	1	s13	1,65716268532724	Fasted	FGF21LKO
1905	Peg3	1	s13	2,27668865918442	Fasted	FGF21LKO
1906	Cir1	1	s13	0,342755342980031	Fasted	FGF21LKO
1907	Txnip	1	s13	1,13712632295725	Fasted	FGF21LKO
1908	Fbxo21	1	s13	1,89153674419415	Fasted	FGF21LKO
1909	Tmem140	1	s13	1,20652846211996	Fasted	FGF21LKO
1910	Tsc22d3	1	s13	1,24206880287288	Fasted	FGF21LKO
1911	Arrdc3	1	s13	1,77995203689854	Fasted	FGF21LKO
1912	Ube2h	1	s13	0,557409619002426	Fasted	FGF21LKO
1913	Klhl24	1	s13	0,57480865337009	Fasted	FGF21LKO
1914	St3gal6	1	s13	0,87538588627668	Fasted	FGF21LKO
1915	2610020H08Rik	1	s13	0,895390952552271	Fasted	FGF21LKO
1916	Rgs3	1	s13	0,984228810992059	Fasted	FGF21LKO
1917	Mycl	1	s13	1,2745338227075	Fasted	FGF21LKO
1918	Mapk1ip1	1	s13	0,857832473095694	Fasted	FGF21LKO
1919	Map3k5	1	s13	0,768676085903497	Fasted	FGF21LKO
1920	Tapt1	1	s13	0,636856458319162	Fasted	FGF21LKO
1921	Whamm	1	s13	0,759910590862891	Fasted	FGF21LKO
1922	Trit1	1	s13	1,13480663327254	Fasted	FGF21LKO
1923	Gprin3	1	s13	1,03332120725523	Fasted	FGF21LKO
1924	Cpsf4l	1	s13	0,394907753046795	Fasted	FGF21LKO
1925	Zmynd12	1	s13	0,391459933083366	Fasted	FGF21LKO
1926	Pbld2	1	s13	0,449562767668905	Fasted	FGF21LKO
1927	Map2k7	1	s13	0,249188346678784	Fasted	FGF21LKO
1928	Pcmtd2	1	s13	0,359358788529274	Fasted	FGF21LKO
1929	Bhlhb9	1	s13	0,868680879610677	Fasted	FGF21LKO
1930	Hacl1	1	s13	0,799470553384976	Fasted	FGF21LKO
1931	Slc22a5	1	s13	0,559146649098633	Fasted	FGF21LKO
1932	Mettl20	1	s13	0,681016565903953	Fasted	FGF21LKO
1933	Hipk1	1	s13	0,381197535125091	Fasted	FGF21LKO
1934	Sav1	1	s13	0,603844222343273	Fasted	FGF21LKO
1935	Ranbp9	1	s13	0,663552927995907	Fasted	FGF21LKO
1936	Net1	1	s13	1,03456369674373	Fasted	FGF21LKO
1937	Katnal2	1	s13	0,231420821996909	Fasted	FGF21LKO
1938	Morn1	1	s13	0,10475368725877	Fasted	FGF21LKO
1939	Per1	1	s13	0,728144241372899	Fasted	FGF21LKO
1940	Fam107a	1	s13	0,955330540489334	Fasted	FGF21LKO
1941	Klf9	1	s13	0,6081367453351	Fasted	FGF21LKO
1942	8430408G22Rik	1	s13	1,64636565733252	Fasted	FGF21LKO
1943	Trib3	1	s13	1,04106019485105	Fasted	FGF21LKO
1944	Fbxo3	1	s13	0,267899398135674	Fasted	FGF21LKO
1945	Cat	1	s13	0,844682526544004	Fasted	FGF21LKO
1946	Rnf125	1	s13	0,856641548286608	Fasted	FGF21LKO
1947	Sdcbp2	1	s13	0,466232196193301	Fasted	FGF21LKO
1948	Nupr1l	1	s13	0,933996937072237	Fasted	FGF21LKO
1949	Usp30	1	s13	0,266028916226823	Fasted	FGF21LKO
1950	Neil2	1	s13	0,534802935888285	Fasted	FGF21LKO
1951	Gstt2	1	s13	0,577290937115654	Fasted	FGF21LKO
1952	Wdr45	1	s13	0,335398737984958	Fasted	FGF21LKO
1953	Fam13a	1	s13	1,72605645158218	Fasted	FGF21LKO
1954	Tmbim1	1	s13	0,662033821556502	Fasted	FGF21LKO
1955	4931406P16Rik	1	s13	1,181044776963	Fasted	FGF21LKO
1956	Fam214a	1	s13	1,36417021919388	Fasted	FGF21LKO
1957	Haus1	1	s13	0,307281791314617	Fasted	FGF21LKO
1958	Dhx40	1	s13	0,320832067189519	Fasted	FGF21LKO
1959	Klra1	1	s13	1,1170990960857	Fasted	FGF21LKO
1960	Dcaf12l2	1	s13	0,827143506152886	Fasted	FGF21LKO
1961	Pou4f1	1	s13	0,826385771429482	Fasted	FGF21LKO
1962	Lzts3	1	s13	1,03838424753177	Fasted	FGF21LKO
1963	Ddx25	1	s13	0,753522187834891	Fasted	FGF21LKO
1964	Shc4	1	s13	0,938803736802804	Fasted	FGF21LKO
1965	Cabp5	1	s13	0,864757397863459	Fasted	FGF21LKO
1966	Fbp1	1	s13	-0,161628346201014	Fasted	FGF21LKO
1967	Wdfy1	1	s13	0,196294658879371	Fasted	FGF21LKO
1968	Reln	1	s13	0,0700469175213181	Fasted	FGF21LKO
1969	Kcnk1	1	s13	0,290801360482398	Fasted	FGF21LKO
1970	Adcy1	1	s13	0,205390507877928	Fasted	FGF21LKO
1971	Kcna1	1	s13	0,706468133862229	Fasted	FGF21LKO
1972	Rasgef1c	1	s13	0,122031759500079	Fasted	FGF21LKO
1973	Cntf	1	s13	0,404534922182384	Fasted	FGF21LKO
1974	Lrrn3	1	s13	0,328198433881625	Fasted	FGF21LKO
1975	Ctgf	1	s13	0,425352200652119	Fasted	FGF21LKO
1976	Ccbe1	1	s13	0,0710029649221386	Fasted	FGF21LKO
1977	Omd	1	s13	-0,00494095346131918	Fasted	FGF21LKO
1978	Eln	1	s13	0,0732815096571233	Fasted	FGF21LKO
1979	Trpv4	1	s13	-0,0442392872158131	Fasted	FGF21LKO
1980	Trnp1	1	s13	-0,446368098356659	Fasted	FGF21LKO
1981	Pde10a	1	s13	0,0505117053473452	Fasted	FGF21LKO
1982	Pld1	1	s13	0,0727884016230043	Fasted	FGF21LKO
1983	Lvrn	1	s13	-0,090147989361884	Fasted	FGF21LKO
1984	Mitf	1	s13	0,0569888997184371	Fasted	FGF21LKO
1985	Gpr1	1	s13	-0,0518309508814951	Fasted	FGF21LKO
1986	Tmeff2	1	s13	-0,0891118265651922	Fasted	FGF21LKO
1987	Nova1	1	s13	-0,17545972311035	Fasted	FGF21LKO
1988	Lrp1	1	s13	-0,184905851907478	Fasted	FGF21LKO
1989	Wipi1	1	s13	-0,0878204522058272	Fasted	FGF21LKO
1990	Ctsk	1	s13	-0,643729266277319	Fasted	FGF21LKO
1991	Pamr1	1	s13	-0,629868210266014	Fasted	FGF21LKO
1992	Gm128	1	s13	-0,634612893704775	Fasted	FGF21LKO
1993	Sntg1	1	s13	-0,257369008293355	Fasted	FGF21LKO
1994	Lama2	1	s13	-0,133774846380426	Fasted	FGF21LKO
1995	Dpep1	1	s13	-0,350018131146335	Fasted	FGF21LKO
1996	Sult5a1	1	s13	-0,477813533065657	Fasted	FGF21LKO
1997	Scara5	1	s13	-0,447841899715925	Fasted	FGF21LKO
1998	Nr1h4	1	s13	-0,212888616545706	Fasted	FGF21LKO
1999	Ucp3	1	s13	0,0365074672341095	Fasted	FGF21LKO
[truncated: 28,053 more rows]
