# Supplementary material for: Hepatic FGF21 is not required for fasting metabolism but guides protein appetite post energy depletion
Source: EMBO Rep. 2026 Apr 27;27(12):3189–213. doi: 10.1038/s44319-026-00790-9 (PMC13303862; doi:10.1038/s44319-026-00790-9)
Supplement: Supplementary file 6 — Source data Fig. 4 [file 44319_2026_790_MOESM6_ESM.zip › Figure 4/4G/gene list pathway GO cluster1_scWAT.xlsx]

## Sheet: Annotation
MyList	Gene ID	Type	Tax ID	Homologene Gene ID	Homologene Gene Tax ID	GO:0016126 sterol biosynthetic process	GO:0006457 protein folding	GO:0005975 carbohydrate metabolic process	GO:0009615 response to virus	GO:0034504 protein localization to nucleu	GO:0042026 protein refolding	GO:0019216 regulation of lipid metabolic	GO:0090407 organophosphate biosynthetic p	GO:0009750 response to fructose	GO:0006235 dTTP biosynthetic process	GO:0051223 regulation of protein transpor	GO:0050650 chondroitin sulfate proteoglyc	GO:0006084 acetyl-CoA metabolic process	GO:0098586 cellular response to virus	GO:0060348 bone development	GO:0006825 copper ion transport	GO:0019321 pentose metabolic process	GO:0071318 cellular response to ATP	GO:0031649 heat generation	GO:0055088 lipid homeostasis
Scamp5	56807	symbol	M. musculus	56807	M. musculus	0.0	0.0	0.0	1.0	0.0	0.0	0.0	0.0	0.0	0.0	0.0	0.0	0.0	0.0	0.0	0.0	0.0	0.0	0.0	0.0
Mlkl	74568	symbol	M. musculus	74568	M. musculus	0.0	0.0	0.0	1.0	0.0	0.0	0.0	0.0	0.0	0.0	0.0	0.0	0.0	0.0	0.0	0.0	0.0	0.0	0.0	0.0
Igf1	16000	symbol	M. musculus	16000	M. musculus	0.0	0.0	0.0	1.0	0.0	0.0	1.0	0.0	1.0	0.0	1.0	1.0	0.0	1.0	1.0	0.0	0.0	0.0	0.0	0.0
Serpinh1	12406	symbol	M. musculus	12406	M. musculus	0.0	1.0	0.0	0.0	0.0	0.0	0.0	0.0	0.0	0.0	0.0	0.0	0.0	0.0	1.0	0.0	0.0	0.0	0.0	0.0
Crlf1	12931	symbol	M. musculus	12931	M. musculus	0.0	0.0	0.0	0.0	0.0	0.0	0.0	0.0	0.0	0.0	0.0	0.0	0.0	0.0	0.0	0.0	0.0	0.0	0.0	0.0
Ascl1	17172	symbol	M. musculus	17172	M. musculus	0.0	0.0	0.0	0.0	0.0	0.0	0.0	0.0	0.0	0.0	0.0	0.0	0.0	0.0	0.0	0.0	0.0	0.0	0.0	0.0
Fgf18	14172	symbol	M. musculus	14172	M. musculus	0.0	0.0	0.0	1.0	0.0	0.0	0.0	0.0	0.0	0.0	0.0	0.0	0.0	0.0	1.0	0.0	0.0	0.0	0.0	0.0
Ift20	55978	symbol	M. musculus	55978	M. musculus	0.0	0.0	0.0	0.0	0.0	1.0	0.0	0.0	0.0	0.0	0.0	0.0	0.0	0.0	0.0	0.0	0.0	0.0	0.0	0.0
Sec22b	20333	symbol	M. musculus	20333	M. musculus	0.0	0.0	0.0	0.0	0.0	0.0	0.0	0.0	0.0	0.0	0.0	0.0	0.0	0.0	0.0	0.0	0.0	0.0	0.0	0.0
Dnmt3l	54427	symbol	M. musculus	54427	M. musculus	0.0	0.0	0.0	0.0	0.0	0.0	0.0	0.0	0.0	0.0	0.0	0.0	0.0	0.0	0.0	0.0	0.0	0.0	0.0	0.0
Gm16006	105245957	symbol	M. musculus	105245957	M. musculus	0.0	0.0	0.0	0.0	0.0	0.0	0.0	0.0	0.0	0.0	0.0	0.0	0.0	0.0	0.0	0.0	0.0	0.0	0.0	0.0
Ykt6	56418	symbol	M. musculus	56418	M. musculus	0.0	0.0	0.0	0.0	0.0	0.0	0.0	0.0	0.0	0.0	0.0	0.0	0.0	0.0	0.0	0.0	0.0	0.0	0.0	0.0
Fam78b	226610	symbol	M. musculus	226610	M. musculus	0.0	0.0	0.0	0.0	0.0	0.0	0.0	0.0	0.0	0.0	0.0	0.0	0.0	0.0	0.0	0.0	0.0	0.0	0.0	0.0
Sfxn5	94282	symbol	M. musculus	94282	M. musculus	0.0	0.0	0.0	0.0	0.0	0.0	0.0	0.0	0.0	0.0	0.0	0.0	0.0	0.0	0.0	0.0	0.0	0.0	0.0	0.0
Eif1a	13664	symbol	M. musculus	13664	M. musculus	0.0	0.0	0.0	0.0	0.0	0.0	0.0	0.0	0.0	0.0	0.0	0.0	0.0	0.0	0.0	0.0	0.0	0.0	0.0	0.0
Gm2016	100039042	gene_synonym	M. musculus	100039042	M. musculus	0.0	0.0	0.0	0.0	0.0	0.0	0.0	0.0	0.0	0.0	0.0	0.0	0.0	0.0	0.0	0.0	0.0	0.0	0.0	0.0
Ldlr	16835	symbol	M. musculus	16835	M. musculus	1.0	0.0	0.0	1.0	0.0	0.0	1.0	0.0	0.0	0.0	0.0	0.0	0.0	0.0	0.0	0.0	0.0	0.0	0.0	1.0
Ccdc167	68597	symbol	M. musculus	68597	M. musculus	0.0	0.0	0.0	0.0	0.0	0.0	0.0	0.0	0.0	0.0	0.0	0.0	0.0	0.0	0.0	0.0	0.0	0.0	0.0	0.0
Ubfd1	28018	symbol	M. musculus	28018	M. musculus	0.0	0.0	0.0	0.0	0.0	0.0	0.0	0.0	0.0	0.0	0.0	0.0	0.0	0.0	0.0	0.0	0.0	0.0	0.0	0.0
XR_141891						nan	nan	nan	nan	nan	nan	nan	nan	nan	nan	nan	nan	nan	nan	nan	nan	nan	nan	nan	nan
Morf4l2	56397	symbol	M. musculus	56397	M. musculus	0.0	0.0	0.0	0.0	0.0	0.0	0.0	0.0	0.0	0.0	0.0	0.0	0.0	0.0	0.0	0.0	0.0	0.0	0.0	0.0
NAP061766-1						nan	nan	nan	nan	nan	nan	nan	nan	nan	nan	nan	nan	nan	nan	nan	nan	nan	nan	nan	nan
Fkbp14	231997	symbol	M. musculus	231997	M. musculus	0.0	0.0	0.0	0.0	0.0	0.0	0.0	0.0	0.0	0.0	0.0	0.0	0.0	0.0	0.0	0.0	0.0	0.0	0.0	0.0
Hyou1	12282	symbol	M. musculus	12282	M. musculus	0.0	1.0	0.0	0.0	0.0	0.0	0.0	0.0	0.0	0.0	0.0	0.0	0.0	0.0	0.0	0.0	0.0	0.0	0.0	0.0
S100a16	67860	symbol	M. musculus	67860	M. musculus	0.0	0.0	0.0	0.0	0.0	0.0	0.0	0.0	0.0	0.0	0.0	0.0	0.0	0.0	0.0	0.0	0.0	0.0	0.0	0.0
Nrep	27528	symbol	M. musculus	27528	M. musculus	0.0	0.0	0.0	0.0	0.0	0.0	0.0	0.0	0.0	0.0	0.0	0.0	0.0	0.0	0.0	0.0	0.0	0.0	0.0	0.0
Pgpep1	66522	symbol	M. musculus	66522	M. musculus	0.0	0.0	0.0	0.0	0.0	0.0	0.0	0.0	0.0	0.0	0.0	0.0	0.0	0.0	0.0	0.0	0.0	0.0	0.0	0.0
Pwwp2b	101631	symbol	M. musculus	101631	M. musculus	0.0	0.0	0.0	0.0	0.0	0.0	0.0	0.0	0.0	0.0	0.0	0.0	0.0	0.0	0.0	0.0	0.0	0.0	0.0	0.0
chr3						nan	nan	nan	nan	nan	nan	nan	nan	nan	nan	nan	nan	nan	nan	nan	nan	nan	nan	nan	nan
90425270-90435820_F						nan	nan	nan	nan	nan	nan	nan	nan	nan	nan	nan	nan	nan	nan	nan	nan	nan	nan	nan	nan
1810019D21Rik	69771	symbol	M. musculus	69771	M. musculus	0.0	0.0	0.0	0.0	0.0	0.0	0.0	0.0	0.0	0.0	0.0	0.0	0.0	0.0	0.0	0.0	0.0	0.0	0.0	0.0
Rexo2	104444	symbol	M. musculus	104444	M. musculus	0.0	0.0	0.0	0.0	0.0	0.0	0.0	0.0	0.0	0.0	0.0	0.0	0.0	0.0	0.0	0.0	0.0	0.0	0.0	0.0
Flrt1	396184	symbol	M. musculus	396184	M. musculus	0.0	0.0	0.0	0.0	0.0	0.0	0.0	0.0	0.0	0.0	0.0	0.0	0.0	0.0	0.0	0.0	0.0	0.0	0.0	0.0
Slc11a2	18174	symbol	M. musculus	18174	M. musculus	0.0	0.0	0.0	0.0	0.0	0.0	0.0	0.0	0.0	0.0	0.0	0.0	0.0	0.0	0.0	1.0	0.0	0.0	0.0	0.0
Bet1	12068	symbol	M. musculus	12068	M. musculus	0.0	0.0	0.0	0.0	0.0	0.0	0.0	0.0	0.0	0.0	0.0	0.0	0.0	0.0	0.0	0.0	0.0	0.0	0.0	0.0
Prune2	353211	symbol	M. musculus	353211	M. musculus	0.0	0.0	0.0	0.0	0.0	0.0	0.0	0.0	0.0	0.0	0.0	0.0	0.0	0.0	0.0	0.0	0.0	0.0	0.0	0.0
Ergic1	67458	symbol	M. musculus	67458	M. musculus	0.0	0.0	0.0	0.0	0.0	0.0	0.0	0.0	0.0	0.0	0.0	0.0	0.0	0.0	0.0	0.0	0.0	0.0	0.0	0.0
Lrrc59	98238	symbol	M. musculus	98238	M. musculus	0.0	0.0	0.0	0.0	0.0	0.0	0.0	0.0	0.0	0.0	0.0	0.0	0.0	0.0	0.0	0.0	0.0	0.0	0.0	0.0
Lca5l	385668	symbol	M. musculus	385668	M. musculus	0.0	0.0	0.0	0.0	0.0	0.0	0.0	0.0	0.0	0.0	0.0	0.0	0.0	0.0	0.0	0.0	0.0	0.0	0.0	0.0
Gja1	14609	symbol	M. musculus	14609	M. musculus	0.0	0.0	0.0	1.0	0.0	0.0	0.0	0.0	0.0	0.0	1.0	0.0	0.0	0.0	1.0	0.0	0.0	0.0	0.0	0.0
chr13						nan	nan	nan	nan	nan	nan	nan	nan	nan	nan	nan	nan	nan	nan	nan	nan	nan	nan	nan	nan
22110479-22116629_R						nan	nan	nan	nan	nan	nan	nan	nan	nan	nan	nan	nan	nan	nan	nan	nan	nan	nan	nan	nan
Anxa8	11752	symbol	M. musculus	11752	M. musculus	0.0	0.0	0.0	0.0	0.0	0.0	0.0	0.0	0.0	0.0	0.0	0.0	0.0	0.0	0.0	0.0	0.0	0.0	0.0	0.0
chr14						nan	nan	nan	nan	nan	nan	nan	nan	nan	nan	nan	nan	nan	nan	nan	nan	nan	nan	nan	nan
106562325-106660675_F						nan	nan	nan	nan	nan	nan	nan	nan	nan	nan	nan	nan	nan	nan	nan	nan	nan	nan	nan	nan
Xbp1	22433	symbol	M. musculus	22433	M. musculus	0.0	0.0	0.0	1.0	0.0	0.0	0.0	0.0	1.0	0.0	1.0	0.0	0.0	0.0	0.0	0.0	0.0	0.0	0.0	1.0
Mterf4	69821	symbol	M. musculus	69821	M. musculus	0.0	0.0	0.0	0.0	0.0	0.0	0.0	0.0	0.0	0.0	0.0	0.0	0.0	0.0	0.0	0.0	0.0	0.0	0.0	0.0
Sned1	208777	symbol	M. musculus	208777	M. musculus	0.0	0.0	0.0	0.0	0.0	0.0	0.0	0.0	0.0	0.0	0.0	0.0	0.0	0.0	0.0	0.0	0.0	0.0	0.0	0.0
Mup11	100039028	symbol	M. musculus	100039028	M. musculus	0.0	0.0	0.0	0.0	0.0	0.0	1.0	0.0	0.0	0.0	1.0	0.0	0.0	0.0	0.0	0.0	0.0	0.0	1.0	0.0
Adamts2	216725	symbol	M. musculus	216725	M. musculus	0.0	1.0	0.0	0.0	0.0	0.0	0.0	0.0	0.0	0.0	0.0	0.0	0.0	0.0	0.0	0.0	0.0	0.0	0.0	0.0
Srd5a1	78925	symbol	M. musculus	78925	M. musculus	1.0	0.0	0.0	0.0	0.0	0.0	0.0	0.0	0.0	0.0	0.0	0.0	0.0	0.0	0.0	0.0	0.0	0.0	0.0	0.0
Morc4	75746	symbol	M. musculus	75746	M. musculus	0.0	0.0	0.0	0.0	0.0	0.0	0.0	0.0	0.0	0.0	0.0	0.0	0.0	0.0	0.0	0.0	0.0	0.0	0.0	0.0
Dtymk	21915	symbol	M. musculus	21915	M. musculus	1.0	0.0	1.0	0.0	0.0	0.0	0.0	1.0	0.0	1.0	0.0	1.0	0.0	0.0	0.0	0.0	0.0	0.0	0.0	0.0
Tax1bp3	76281	symbol	M. musculus	76281	M. musculus	0.0	0.0	0.0	0.0	0.0	0.0	0.0	0.0	0.0	0.0	0.0	0.0	0.0	0.0	0.0	0.0	0.0	0.0	0.0	0.0
Sigmar1	18391	symbol	M. musculus	18391	M. musculus	0.0	0.0	0.0	0.0	0.0	0.0	0.0	0.0	0.0	0.0	0.0	0.0	0.0	0.0	0.0	0.0	0.0	0.0	0.0	0.0
Bahcc1	268515	symbol	M. musculus	268515	M. musculus	0.0	0.0	0.0	0.0	0.0	0.0	0.0	0.0	0.0	0.0	0.0	0.0	0.0	0.0	0.0	0.0	0.0	0.0	0.0	0.0
Nudt5	53893	symbol	M. musculus	53893	M. musculus	0.0	0.0	1.0	0.0	0.0	0.0	0.0	0.0	0.0	0.0	0.0	0.0	0.0	0.0	0.0	0.0	1.0	0.0	0.0	0.0
Map6	17760	symbol	M. musculus	17760	M. musculus	0.0	0.0	0.0	0.0	0.0	0.0	0.0	0.0	0.0	0.0	0.0	0.0	0.0	0.0	0.0	0.0	0.0	0.0	0.0	0.0
Ttl	69737	symbol	M. musculus	69737	M. musculus	0.0	0.0	0.0	0.0	0.0	0.0	0.0	0.0	0.0	0.0	0.0	0.0	0.0	0.0	0.0	0.0	0.0	0.0	0.0	0.0
Galnt2	108148	symbol	M. musculus	108148	M. musculus	0.0	1.0	0.0	0.0	0.0	0.0	0.0	0.0	0.0	0.0	0.0	1.0	0.0	0.0	0.0	0.0	0.0	0.0	0.0	0.0
Pcdhb17	93888	symbol	M. musculus	93888	M. musculus	0.0	0.0	0.0	0.0	0.0	0.0	0.0	0.0	0.0	0.0	0.0	0.0	0.0	0.0	0.0	0.0	0.0	0.0	0.0	0.0
Abhd14a	68644	symbol	M. musculus	68644	M. musculus	0.0	0.0	0.0	0.0	0.0	0.0	0.0	0.0	0.0	0.0	0.0	0.0	0.0	0.0	0.0	0.0	0.0	0.0	0.0	0.0
Pcdhb22	93893	symbol	M. musculus	93893	M. musculus	0.0	0.0	0.0	0.0	0.0	0.0	0.0	0.0	0.0	0.0	0.0	0.0	0.0	0.0	0.0	0.0	0.0	0.0	0.0	0.0
Kank2	235041	symbol	M. musculus	235041	M. musculus	0.0	0.0	0.0	0.0	0.0	0.0	0.0	0.0	0.0	0.0	0.0	0.0	0.0	0.0	0.0	0.0	0.0	0.0	0.0	0.0
Zfp697	242109	symbol	M. musculus	242109	M. musculus	0.0	0.0	0.0	0.0	0.0	0.0	0.0	0.0	0.0	0.0	0.0	0.0	0.0	0.0	0.0	0.0	0.0	0.0	0.0	0.0
Cbx5	12419	symbol	M. musculus	12419	M. musculus	0.0	0.0	0.0	0.0	0.0	0.0	0.0	0.0	0.0	0.0	0.0	0.0	0.0	0.0	0.0	0.0	0.0	0.0	0.0	0.0
Chid1	68038	symbol	M. musculus	68038	M. musculus	0.0	0.0	1.0	1.0	0.0	0.0	0.0	0.0	0.0	0.0	0.0	0.0	0.0	0.0	0.0	0.0	0.0	0.0	0.0	0.0
AU022252	230696	symbol	M. musculus	230696	M. musculus	0.0	0.0	0.0	0.0	0.0	0.0	0.0	0.0	0.0	0.0	0.0	0.0	0.0	0.0	0.0	0.0	0.0	0.0	0.0	0.0
Camkk2	207565	symbol	M. musculus	207565	M. musculus	0.0	0.0	0.0	0.0	0.0	0.0	0.0	0.0	0.0	0.0	0.0	0.0	0.0	0.0	0.0	0.0	0.0	0.0	0.0	0.0
Myo19	66196	symbol	M. musculus	66196	M. musculus	0.0	0.0	0.0	0.0	0.0	0.0	0.0	0.0	0.0	0.0	0.0	0.0	0.0	0.0	0.0	0.0	0.0	0.0	0.0	0.0
Slc46a1	52466	symbol	M. musculus	52466	M. musculus	0.0	0.0	0.0	0.0	0.0	0.0	0.0	0.0	0.0	0.0	0.0	0.0	0.0	0.0	0.0	0.0	0.0	0.0	0.0	0.0
Slc38a10	72055	symbol	M. musculus	72055	M. musculus	0.0	0.0	0.0	0.0	0.0	0.0	0.0	0.0	0.0	0.0	0.0	0.0	0.0	0.0	1.0	0.0	0.0	0.0	0.0	0.0
Fam89b	17826	symbol	M. musculus	17826	M. musculus	0.0	0.0	0.0	0.0	0.0	0.0	0.0	0.0	0.0	0.0	0.0	0.0	0.0	0.0	0.0	0.0	0.0	0.0	0.0	0.0
Tstd3	77032	symbol	M. musculus	77032	M. musculus	0.0	0.0	0.0	0.0	0.0	0.0	0.0	0.0	0.0	0.0	0.0	0.0	0.0	0.0	0.0	0.0	0.0	0.0	0.0	0.0
Rdh11	17252	symbol	M. musculus	17252	M. musculus	1.0	0.0	1.0	0.0	0.0	0.0	0.0	0.0	0.0	0.0	0.0	0.0	0.0	0.0	0.0	0.0	0.0	0.0	0.0	0.0
Atp10a	11982	symbol	M. musculus	11982	M. musculus	0.0	0.0	0.0	0.0	0.0	0.0	0.0	0.0	0.0	0.0	0.0	0.0	0.0	0.0	0.0	0.0	0.0	0.0	0.0	0.0
Rhod	11854	symbol	M. musculus	11854	M. musculus	0.0	0.0	0.0	0.0	0.0	0.0	0.0	0.0	0.0	0.0	0.0	0.0	0.0	0.0	0.0	0.0	0.0	0.0	0.0	0.0
Chpf2	100910	symbol	M. musculus	100910	M. musculus	0.0	0.0	0.0	0.0	0.0	0.0	0.0	0.0	0.0	0.0	0.0	1.0	0.0	0.0	0.0	0.0	0.0	0.0	0.0	0.0
Hist1h2bq	665596	gene_synonym	M. musculus	665596	M. musculus	0.0	0.0	0.0	0.0	0.0	0.0	0.0	0.0	0.0	0.0	0.0	0.0	0.0	0.0	0.0	0.0	0.0	0.0	0.0	0.0
NAP060629-1						nan	nan	nan	nan	nan	nan	nan	nan	nan	nan	nan	nan	nan	nan	nan	nan	nan	nan	nan	nan
NAP057035-1						nan	nan	nan	nan	nan	nan	nan	nan	nan	nan	nan	nan	nan	nan	nan	nan	nan	nan	nan	nan
ENSMUST00000119107						nan	nan	nan	nan	nan	nan	nan	nan	nan	nan	nan	nan	nan	nan	nan	nan	nan	nan	nan	nan
Pgam1	18648	symbol	M. musculus	18648	M. musculus	1.0	0.0	1.0	0.0	0.0	0.0	0.0	1.0	0.0	0.0	0.0	1.0	0.0	0.0	0.0	0.0	0.0	0.0	0.0	0.0
Timm8a1	30058	symbol	M. musculus	30058	M. musculus	0.0	0.0	0.0	0.0	1.0	0.0	0.0	0.0	0.0	0.0	0.0	0.0	0.0	0.0	0.0	0.0	0.0	0.0	0.0	0.0
Sorcs2	81840	symbol	M. musculus	81840	M. musculus	0.0	0.0	0.0	0.0	1.0	0.0	0.0	0.0	0.0	0.0	0.0	0.0	0.0	0.0	0.0	0.0	0.0	0.0	0.0	0.0
Eno1b	433182	symbol	M. musculus	433182	M. musculus	0.0	0.0	1.0	0.0	0.0	0.0	1.0	0.0	0.0	0.0	0.0	0.0	0.0	0.0	0.0	0.0	0.0	0.0	0.0	0.0
Eno1	13806	symbol	M. musculus	13806	M. musculus	1.0	0.0	1.0	0.0	0.0	0.0	1.0	1.0	0.0	0.0	0.0	1.0	0.0	0.0	0.0	0.0	0.0	0.0	0.0	0.0
ENSMUST00000120343						nan	nan	nan	nan	nan	nan	nan	nan	nan	nan	nan	nan	nan	nan	nan	nan	nan	nan	nan	nan
Pafah2	100163	symbol	M. musculus	100163	M. musculus	0.0	0.0	0.0	0.0	0.0	0.0	0.0	0.0	0.0	0.0	0.0	0.0	0.0	0.0	0.0	0.0	0.0	0.0	0.0	0.0
Fgf11	14166	symbol	M. musculus	14166	M. musculus	0.0	0.0	0.0	0.0	0.0	0.0	0.0	0.0	0.0	0.0	0.0	0.0	0.0	0.0	0.0	0.0	0.0	0.0	0.0	0.0
Slc2a13	239606	symbol	M. musculus	239606	M. musculus	0.0	0.0	0.0	0.0	0.0	0.0	0.0	0.0	0.0	0.0	0.0	0.0	0.0	0.0	0.0	0.0	0.0	0.0	0.0	0.0
Col15a1	12819	symbol	M. musculus	12819	M. musculus	0.0	0.0	0.0	0.0	0.0	0.0	0.0	0.0	0.0	0.0	0.0	0.0	0.0	0.0	0.0	0.0	0.0	0.0	0.0	0.0
chr6						nan	nan	nan	nan	nan	nan	nan	nan	nan	nan	nan	nan	nan	nan	nan	nan	nan	nan	nan	nan
42659063-42660071_R						nan	nan	nan	nan	nan	nan	nan	nan	nan	nan	nan	nan	nan	nan	nan	nan	nan	nan	nan	nan
Angptl2	26360	symbol	M. musculus	26360	M. musculus	0.0	0.0	0.0	0.0	0.0	0.0	0.0	0.0	0.0	0.0	0.0	0.0	0.0	0.0	0.0	0.0	0.0	0.0	0.0	0.0
Ephx3	71932	symbol	M. musculus	71932	M. musculus	0.0	0.0	0.0	0.0	0.0	0.0	0.0	0.0	0.0	0.0	0.0	0.0	0.0	0.0	0.0	0.0	0.0	0.0	0.0	0.0
Gamt	14431	symbol	M. musculus	14431	M. musculus	1.0	0.0	1.0	0.0	0.0	0.0	0.0	0.0	0.0	0.0	0.0	0.0	1.0	0.0	0.0	0.0	0.0	0.0	0.0	0.0
Gm12426	102634926	symbol	M. musculus	102634926	M. musculus	0.0	0.0	0.0	0.0	0.0	0.0	0.0	0.0	0.0	0.0	0.0	0.0	0.0	0.0	0.0	0.0	0.0	0.0	0.0	0.0
126766225-126771309_F						nan	nan	nan	nan	nan	nan	nan	nan	nan	nan	nan	nan	nan	nan	nan	nan	nan	nan	nan	nan
Ptch2	19207	symbol	M. musculus	19207	M. musculus	0.0	0.0	0.0	0.0	0.0	0.0	0.0	0.0	0.0	0.0	0.0	0.0	0.0	0.0	0.0	0.0	0.0	0.0	0.0	0.0
Fam110c	104943	symbol	M. musculus	104943	M. musculus	0.0	0.0	0.0	0.0	0.0	0.0	0.0	0.0	0.0	0.0	0.0	0.0	0.0	0.0	0.0	0.0	0.0	0.0	0.0	0.0
3110027N22Rik	73168	symbol	M. musculus	73168	M. musculus	0.0	0.0	0.0	0.0	0.0	0.0	0.0	0.0	0.0	0.0	0.0	0.0	0.0	0.0	0.0	0.0	0.0	0.0	0.0	0.0
Lrp11	237253	symbol	M. musculus	237253	M. musculus	0.0	0.0	0.0	0.0	0.0	0.0	0.0	0.0	0.0	0.0	0.0	0.0	0.0	0.0	0.0	0.0	0.0	0.0	0.0	0.0
Steap4	117167	symbol	M. musculus	117167	M. musculus	0.0	0.0	0.0	0.0	0.0	0.0	0.0	0.0	0.0	0.0	0.0	0.0	0.0	0.0	0.0	1.0	0.0	0.0	0.0	0.0
Grk5	14773	symbol	M. musculus	14773	M. musculus	0.0	0.0	0.0	0.0	0.0	0.0	0.0	0.0	0.0	0.0	0.0	0.0	0.0	0.0	0.0	0.0	0.0	0.0	1.0	0.0
Tmem184b	223693	symbol	M. musculus	223693	M. musculus	0.0	0.0	0.0	0.0	0.0	0.0	0.0	0.0	0.0	0.0	0.0	0.0	0.0	0.0	0.0	0.0	0.0	0.0	0.0	0.0
Epb4.1l2	13822	gene_synonym	M. musculus	13822	M. musculus	0.0	0.0	0.0	0.0	0.0	0.0	0.0	0.0	0.0	0.0	1.0	0.0	0.0	0.0	0.0	0.0	0.0	0.0	0.0	0.0
Hoxc6	15425	symbol	M. musculus	15425	M. musculus	0.0	0.0	0.0	0.0	0.0	0.0	0.0	0.0	0.0	0.0	0.0	0.0	0.0	0.0	1.0	0.0	0.0	0.0	0.0	0.0
Hoxc5	15424	symbol	M. musculus	15424	M. musculus	0.0	0.0	0.0	0.0	0.0	0.0	0.0	0.0	0.0	0.0	0.0	0.0	0.0	0.0	1.0	0.0	0.0	0.0	0.0	0.0
Hist1h2bc	68024	gene_synonym	M. musculus	68024	M. musculus	0.0	0.0	0.0	0.0	0.0	0.0	0.0	0.0	0.0	0.0	0.0	0.0	0.0	0.0	0.0	0.0	0.0	0.0	0.0	0.0
2210011G09Rik	72347	symbol	M. musculus	72347	M. musculus	0.0	0.0	0.0	0.0	0.0	0.0	0.0	0.0	0.0	0.0	0.0	0.0	0.0	0.0	0.0	0.0	0.0	0.0	0.0	0.0
Fam173b	68073	gene_synonym	M. musculus	68073	M. musculus	0.0	0.0	0.0	0.0	0.0	0.0	1.0	0.0	0.0	0.0	0.0	0.0	0.0	0.0	0.0	0.0	0.0	0.0	0.0	0.0
Hdhd3	72748	symbol	M. musculus	72748	M. musculus	0.0	0.0	0.0	0.0	0.0	0.0	0.0	0.0	0.0	0.0	0.0	0.0	0.0	0.0	0.0	0.0	0.0	0.0	0.0	0.0
1190002N15Rik	68861	gene_synonym	M. musculus	68861	M. musculus	0.0	0.0	0.0	0.0	0.0	0.0	0.0	0.0	0.0	0.0	0.0	0.0	0.0	0.0	0.0	0.0	0.0	0.0	0.0	0.0
B3glct	381694	symbol	M. musculus	381694	M. musculus	0.0	0.0	1.0	0.0	0.0	0.0	0.0	0.0	0.0	0.0	0.0	1.0	0.0	0.0	1.0	0.0	0.0	0.0	0.0	0.0
Mogat2	233549	symbol	M. musculus	233549	M. musculus	1.0	0.0	1.0	0.0	0.0	0.0	0.0	0.0	0.0	0.0	0.0	0.0	0.0	0.0	0.0	0.0	0.0	0.0	0.0	0.0
Trabd2b	666048	symbol	M. musculus	666048	M. musculus	0.0	0.0	0.0	0.0	0.0	0.0	0.0	0.0	0.0	0.0	0.0	0.0	0.0	0.0	0.0	0.0	0.0	0.0	0.0	0.0
Rnft2	269695	symbol	M. musculus	269695	M. musculus	0.0	0.0	0.0	0.0	0.0	0.0	0.0	0.0	0.0	0.0	0.0	0.0	0.0	0.0	0.0	0.0	0.0	0.0	0.0	0.0
Tmem254a	66039	gene_synonym	M. musculus	66039	M. musculus	0.0	0.0	0.0	0.0	0.0	0.0	0.0	0.0	0.0	0.0	0.0	0.0	0.0	0.0	0.0	0.0	0.0	0.0	0.0	0.0
Palm2	677884	gene_synonym	M. musculus	677884	M. musculus	0.0	0.0	0.0	0.0	0.0	0.0	0.0	0.0	0.0	0.0	0.0	0.0	0.0	0.0	0.0	0.0	0.0	0.0	0.0	0.0
Pcdh18	73173	symbol	M. musculus	73173	M. musculus	0.0	0.0	0.0	0.0	0.0	0.0	0.0	0.0	0.0	0.0	0.0	0.0	0.0	0.0	0.0	0.0	0.0	0.0	0.0	0.0
Aplnr	23796	symbol	M. musculus	23796	M. musculus	0.0	0.0	0.0	0.0	0.0	0.0	0.0	0.0	0.0	0.0	0.0	0.0	0.0	0.0	0.0	0.0	0.0	0.0	1.0	0.0
Mir99ahg	77994	symbol	M. musculus	77994	M. musculus	0.0	0.0	0.0	0.0	0.0	0.0	0.0	0.0	0.0	0.0	0.0	0.0	0.0	0.0	0.0	0.0	0.0	0.0	0.0	0.0
Nqo2	18105	symbol	M. musculus	18105	M. musculus	0.0	0.0	0.0	0.0	0.0	0.0	0.0	0.0	0.0	0.0	0.0	0.0	0.0	0.0	0.0	0.0	0.0	0.0	0.0	0.0
Ephb2	13844	symbol	M. musculus	13844	M. musculus	0.0	0.0	0.0	1.0	0.0	0.0	0.0	0.0	0.0	0.0	1.0	0.0	0.0	0.0	0.0	0.0	0.0	0.0	0.0	0.0
Cela1	109901	symbol	M. musculus	109901	M. musculus	0.0	0.0	0.0	0.0	0.0	0.0	0.0	0.0	1.0	0.0	0.0	1.0	0.0	0.0	0.0	0.0	0.0	0.0	0.0	0.0
Rcor2	104383	symbol	M. musculus	104383	M. musculus	0.0	0.0	0.0	0.0	0.0	0.0	0.0	0.0	0.0	0.0	0.0	0.0	0.0	0.0	0.0	0.0	0.0	0.0	0.0	0.0
G630025P09Rik	74341	symbol	M. musculus	74341	M. musculus	0.0	0.0	0.0	0.0	0.0	0.0	0.0	0.0	0.0	0.0	0.0	0.0	0.0	0.0	0.0	0.0	0.0	0.0	0.0	0.0
BC034090	207792	symbol	M. musculus	207792	M. musculus	0.0	0.0	0.0	0.0	0.0	0.0	0.0	0.0	0.0	0.0	0.0	0.0	0.0	0.0	0.0	0.0	0.0	0.0	0.0	0.0
Zeb2	24136	symbol	M. musculus	24136	M. musculus	0.0	0.0	0.0	0.0	0.0	0.0	0.0	0.0	0.0	0.0	0.0	0.0	0.0	0.0	0.0	0.0	0.0	0.0	0.0	0.0
Zeb2os	433424	symbol	M. musculus	433424	M. musculus	0.0	0.0	0.0	0.0	0.0	0.0	0.0	0.0	0.0	0.0	0.0	0.0	0.0	0.0	0.0	0.0	0.0	0.0	0.0	0.0
Hmga2-ps1	15365	symbol	M. musculus	15365	M. musculus	0.0	0.0	0.0	0.0	0.0	0.0	0.0	0.0	0.0	0.0	0.0	0.0	0.0	0.0	0.0	0.0	0.0	0.0	0.0	0.0
Lcat	16816	symbol	M. musculus	16816	M. musculus	1.0	0.0	0.0	0.0	0.0	0.0	0.0	1.0	0.0	0.0	0.0	0.0	0.0	0.0	0.0	0.0	0.0	0.0	0.0	1.0
Slc39a10	227059	symbol	M. musculus	227059	M. musculus	0.0	0.0	0.0	1.0	0.0	0.0	0.0	0.0	0.0	0.0	0.0	0.0	0.0	0.0	0.0	0.0	0.0	0.0	0.0	0.0
Nek6	59126	symbol	M. musculus	59126	M. musculus	0.0	0.0	0.0	0.0	0.0	0.0	0.0	0.0	0.0	0.0	0.0	0.0	0.0	0.0	0.0	0.0	0.0	0.0	0.0	0.0
Apln	30878	symbol	M. musculus	30878	M. musculus	0.0	0.0	0.0	0.0	0.0	0.0	0.0	0.0	0.0	0.0	0.0	0.0	0.0	0.0	0.0	0.0	0.0	0.0	1.0	0.0
3110062M04Rik	78412	gene_synonym	M. musculus	78412	M. musculus	0.0	0.0	0.0	0.0	0.0	0.0	0.0	0.0	0.0	0.0	0.0	0.0	0.0	0.0	0.0	0.0	0.0	0.0	0.0	0.0
Ncbp2	68092	symbol	M. musculus	68092	M. musculus	0.0	0.0	0.0	0.0	1.0	0.0	0.0	0.0	0.0	0.0	1.0	0.0	0.0	0.0	0.0	0.0	0.0	0.0	0.0	0.0
Gm32688	102635316	symbol	M. musculus	102635316	M. musculus	0.0	0.0	0.0	0.0	0.0	0.0	0.0	0.0	0.0	0.0	0.0	0.0	0.0	0.0	0.0	0.0	0.0	0.0	0.0	0.0
Dleu2	668253	symbol	M. musculus	668253	M. musculus	0.0	0.0	0.0	0.0	0.0	0.0	0.0	0.0	0.0	0.0	0.0	0.0	0.0	0.0	0.0	0.0	0.0	0.0	0.0	0.0
TC1651530						nan	nan	nan	nan	nan	nan	nan	nan	nan	nan	nan	nan	nan	nan	nan	nan	nan	nan	nan	nan
Tuba1b	22143	symbol	M. musculus	22143	M. musculus	0.0	0.0	0.0	0.0	0.0	0.0	0.0	0.0	0.0	0.0	0.0	0.0	0.0	0.0	0.0	0.0	0.0	0.0	0.0	0.0
Olfm1	56177	symbol	M. musculus	56177	M. musculus	0.0	0.0	0.0	0.0	0.0	0.0	0.0	0.0	0.0	0.0	0.0	0.0	0.0	0.0	0.0	0.0	0.0	0.0	0.0	0.0
Tuba1a	22142	symbol	M. musculus	22142	M. musculus	0.0	0.0	0.0	0.0	1.0	0.0	0.0	0.0	0.0	0.0	0.0	0.0	0.0	0.0	0.0	0.0	0.0	0.0	0.0	0.0
Cdr2	12585	symbol	M. musculus	12585	M. musculus	0.0	0.0	0.0	0.0	0.0	0.0	0.0	0.0	0.0	0.0	0.0	0.0	0.0	0.0	0.0	0.0	0.0	0.0	0.0	0.0
Tuba1c	22146	symbol	M. musculus	22146	M. musculus	0.0	0.0	0.0	0.0	0.0	0.0	0.0	0.0	0.0	0.0	0.0	0.0	0.0	0.0	0.0	0.0	0.0	0.0	0.0	0.0
Pcdh12	53601	symbol	M. musculus	53601	M. musculus	0.0	0.0	1.0	0.0	0.0	0.0	0.0	0.0	0.0	0.0	0.0	0.0	0.0	0.0	0.0	0.0	0.0	0.0	0.0	0.0
Dtx4	207521	symbol	M. musculus	207521	M. musculus	0.0	0.0	0.0	1.0	0.0	0.0	0.0	0.0	0.0	0.0	0.0	0.0	0.0	0.0	0.0	0.0	0.0	0.0	0.0	0.0
Ehd1	13660	symbol	M. musculus	13660	M. musculus	0.0	0.0	0.0	0.0	1.0	0.0	0.0	0.0	0.0	0.0	1.0	0.0	0.0	0.0	0.0	0.0	0.0	0.0	0.0	1.0
Atp11a	50770	symbol	M. musculus	50770	M. musculus	0.0	0.0	0.0	0.0	0.0	0.0	0.0	0.0	0.0	0.0	0.0	0.0	0.0	0.0	0.0	0.0	0.0	0.0	0.0	0.0
AK203051						nan	nan	nan	nan	nan	nan	nan	nan	nan	nan	nan	nan	nan	nan	nan	nan	nan	nan	nan	nan
Chsy1	269941	symbol	M. musculus	269941	M. musculus	0.0	0.0	0.0	0.0	0.0	0.0	0.0	0.0	0.0	0.0	0.0	1.0	1.0	0.0	1.0	0.0	0.0	0.0	0.0	0.0
Uba5	66663	symbol	M. musculus	66663	M. musculus	0.0	0.0	0.0	0.0	0.0	0.0	0.0	0.0	0.0	0.0	0.0	0.0	0.0	0.0	0.0	0.0	0.0	0.0	0.0	0.0
Hspa5	14828	symbol	M. musculus	14828	M. musculus	0.0	1.0	0.0	0.0	1.0	1.0	0.0	0.0	0.0	0.0	0.0	0.0	0.0	0.0	0.0	0.0	0.0	0.0	0.0	0.0
Trmt2b	215201	symbol	M. musculus	215201	M. musculus	0.0	0.0	0.0	0.0	0.0	0.0	0.0	0.0	0.0	0.0	0.0	0.0	0.0	0.0	0.0	0.0	0.0	0.0	0.0	0.0
Rab32	67844	symbol	M. musculus	67844	M. musculus	0.0	0.0	0.0	0.0	1.0	0.0	0.0	0.0	0.0	0.0	0.0	0.0	0.0	0.0	0.0	0.0	0.0	0.0	0.0	0.0
Hspa14	50497	symbol	M. musculus	50497	M. musculus	0.0	1.0	0.0	0.0	0.0	1.0	0.0	0.0	0.0	0.0	0.0	0.0	0.0	0.0	0.0	0.0	0.0	0.0	0.0	0.0
0610007P14Rik	58520	gene_synonym	M. musculus	58520	M. musculus	1.0	0.0	0.0	0.0	0.0	0.0	0.0	0.0	0.0	0.0	0.0	0.0	0.0	0.0	0.0	0.0	0.0	0.0	0.0	0.0
Ints2	70422	symbol	M. musculus	70422	M. musculus	0.0	0.0	0.0	0.0	0.0	0.0	0.0	0.0	0.0	0.0	0.0	0.0	0.0	0.0	0.0	0.0	0.0	0.0	0.0	0.0
Htt	15194	symbol	M. musculus	15194	M. musculus	1.0	0.0	1.0	0.0	1.0	0.0	0.0	0.0	0.0	0.0	1.0	0.0	0.0	0.0	0.0	1.0	0.0	0.0	0.0	0.0
Tmem208	66320	symbol	M. musculus	66320	M. musculus	0.0	1.0	0.0	0.0	0.0	0.0	0.0	0.0	0.0	0.0	0.0	0.0	0.0	0.0	0.0	0.0	0.0	0.0	0.0	0.0
Tyms	22171	symbol	M. musculus	22171	M. musculus	0.0	0.0	1.0	0.0	0.0	0.0	0.0	1.0	0.0	1.0	0.0	1.0	0.0	0.0	0.0	0.0	0.0	0.0	0.0	0.0
Tyms-ps	22172	symbol	M. musculus	22172	M. musculus	0.0	0.0	0.0	0.0	0.0	0.0	0.0	0.0	0.0	0.0	0.0	0.0	0.0	0.0	0.0	0.0	0.0	0.0	0.0	0.0
Alg8	381903	symbol	M. musculus	381903	M. musculus	0.0	0.0	0.0	0.0	0.0	0.0	0.0	0.0	0.0	0.0	0.0	1.0	0.0	0.0	0.0	0.0	0.0	0.0	0.0	0.0
Dynll1	56455	symbol	M. musculus	56455	M. musculus	0.0	0.0	0.0	0.0	0.0	0.0	0.0	0.0	0.0	0.0	1.0	0.0	0.0	1.0	0.0	0.0	0.0	0.0	0.0	0.0
BC048507	408058	symbol	M. musculus	408058	M. musculus	0.0	0.0	0.0	0.0	0.0	0.0	0.0	0.0	0.0	0.0	0.0	0.0	0.0	0.0	0.0	0.0	0.0	0.0	0.0	0.0
Manf	74840	symbol	M. musculus	74840	M. musculus	0.0	0.0	0.0	0.0	0.0	0.0	0.0	0.0	0.0	0.0	0.0	0.0	0.0	0.0	0.0	0.0	0.0	0.0	0.0	0.0
Gmppb	331026	symbol	M. musculus	331026	M. musculus	0.0	0.0	1.0	0.0	0.0	0.0	0.0	1.0	0.0	0.0	0.0	1.0	0.0	0.0	0.0	0.0	0.0	0.0	0.0	0.0
Lmnb2	16907	symbol	M. musculus	16907	M. musculus	0.0	0.0	0.0	0.0	1.0	0.0	0.0	0.0	0.0	0.0	0.0	0.0	0.0	0.0	0.0	0.0	0.0	0.0	0.0	0.0
Creld2	76737	symbol	M. musculus	76737	M. musculus	0.0	0.0	0.0	0.0	0.0	0.0	0.0	0.0	0.0	0.0	0.0	0.0	0.0	0.0	0.0	0.0	0.0	0.0	0.0	0.0
Elovl1	54325	symbol	M. musculus	54325	M. musculus	1.0	0.0	1.0	0.0	0.0	0.0	0.0	1.0	0.0	0.0	0.0	0.0	1.0	0.0	0.0	0.0	0.0	0.0	0.0	0.0
Pdia6	71853	symbol	M. musculus	71853	M. musculus	0.0	0.0	0.0	0.0	0.0	0.0	0.0	0.0	0.0	0.0	0.0	0.0	0.0	0.0	0.0	0.0	0.0	0.0	0.0	0.0
Hsp90b1	22027	symbol	M. musculus	22027	M. musculus	0.0	1.0	0.0	1.0	1.0	0.0	0.0	0.0	0.0	0.0	0.0	0.0	0.0	0.0	0.0	0.0	0.0	1.0	0.0	0.0
Rpn1	103963	symbol	M. musculus	103963	M. musculus	0.0	0.0	0.0	0.0	0.0	0.0	0.0	0.0	0.0	0.0	0.0	1.0	0.0	0.0	0.0	0.0	0.0	0.0	0.0	0.0
Calr	12317	symbol	M. musculus	12317	M. musculus	0.0	1.0	0.0	1.0	1.0	0.0	0.0	0.0	0.0	0.0	0.0	0.0	0.0	1.0	0.0	0.0	0.0	0.0	0.0	0.0
Pdia3	14827	symbol	M. musculus	14827	M. musculus	0.0	1.0	0.0	0.0	0.0	0.0	0.0	0.0	0.0	0.0	0.0	0.0	0.0	0.0	0.0	0.0	0.0	0.0	0.0	0.0
Cks1b	54124	symbol	M. musculus	54124	M. musculus	0.0	0.0	0.0	0.0	0.0	0.0	0.0	0.0	0.0	0.0	0.0	0.0	0.0	0.0	0.0	0.0	0.0	0.0	0.0	0.0
Sbno2	216161	symbol	M. musculus	216161	M. musculus	0.0	0.0	0.0	0.0	0.0	0.0	0.0	0.0	0.0	0.0	0.0	0.0	0.0	0.0	0.0	0.0	0.0	0.0	0.0	0.0
Apex1	11792	symbol	M. musculus	11792	M. musculus	0.0	0.0	0.0	0.0	0.0	0.0	0.0	0.0	0.0	0.0	0.0	0.0	0.0	0.0	0.0	0.0	0.0	0.0	0.0	0.0
Stard4	170459	symbol	M. musculus	170459	M. musculus	0.0	0.0	0.0	0.0	0.0	0.0	1.0	0.0	0.0	0.0	0.0	0.0	0.0	0.0	0.0	0.0	0.0	0.0	0.0	0.0
Hsp90aa1	15519	symbol	M. musculus	15519	M. musculus	0.0	1.0	0.0	1.0	1.0	1.0	0.0	0.0	0.0	0.0	1.0	0.0	0.0	1.0	0.0	0.0	0.0	0.0	0.0	0.0
ENSMUST00000189380	433221	ensembl_transcript_id	M. musculus	433221	M. musculus	0.0	0.0	0.0	0.0	0.0	0.0	0.0	0.0	0.0	0.0	0.0	0.0	0.0	0.0	0.0	0.0	0.0	0.0	0.0	0.0
Cct3	12462	symbol	M. musculus	12462	M. musculus	0.0	1.0	0.0	0.0	0.0	0.0	0.0	0.0	0.0	0.0	0.0	0.0	0.0	0.0	0.0	0.0	0.0	0.0	0.0	0.0
ENSMUST00000118023	632982	ensembl_transcript_id	M. musculus	632982	M. musculus	0.0	0.0	0.0	0.0	0.0	0.0	0.0	0.0	0.0	0.0	0.0	0.0	0.0	0.0	0.0	0.0	0.0	0.0	0.0	0.0
Thyn1	77862	symbol	M. musculus	77862	M. musculus	0.0	0.0	0.0	0.0	0.0	0.0	0.0	0.0	0.0	0.0	0.0	0.0	0.0	0.0	0.0	0.0	0.0	0.0	0.0	0.0
Thoc6	386612	symbol	M. musculus	386612	M. musculus	0.0	0.0	0.0	0.0	1.0	0.0	0.0	0.0	0.0	0.0	0.0	0.0	0.0	0.0	0.0	0.0	0.0	0.0	0.0	0.0
Fbxl15	68431	symbol	M. musculus	68431	M. musculus	0.0	0.0	0.0	0.0	0.0	0.0	0.0	0.0	0.0	0.0	0.0	0.0	0.0	0.0	0.0	0.0	0.0	0.0	0.0	0.0
Pomk	74653	symbol	M. musculus	74653	M. musculus	0.0	0.0	1.0	0.0	0.0	0.0	0.0	0.0	0.0	0.0	0.0	1.0	0.0	0.0	0.0	0.0	0.0	0.0	0.0	0.0
Sppl2b	73218	symbol	M. musculus	73218	M. musculus	0.0	0.0	0.0	0.0	0.0	0.0	0.0	0.0	0.0	0.0	0.0	0.0	0.0	0.0	0.0	0.0	0.0	0.0	0.0	0.0
Rasgrp4	233046	symbol	M. musculus	233046	M. musculus	0.0	0.0	0.0	1.0	0.0	0.0	0.0	0.0	0.0	0.0	0.0	0.0	0.0	0.0	0.0	0.0	0.0	0.0	0.0	0.0
Lefty1	13590	symbol	M. musculus	13590	M. musculus	0.0	0.0	0.0	0.0	0.0	0.0	0.0	0.0	0.0	0.0	0.0	0.0	0.0	0.0	0.0	0.0	0.0	0.0	0.0	0.0
Ctsc	13032	symbol	M. musculus	13032	M. musculus	0.0	0.0	0.0	1.0	0.0	0.0	0.0	0.0	0.0	0.0	0.0	0.0	0.0	0.0	0.0	0.0	0.0	0.0	0.0	0.0
Tpsg1	26945	symbol	M. musculus	26945	M. musculus	0.0	0.0	0.0	0.0	0.0	0.0	0.0	0.0	0.0	0.0	0.0	0.0	0.0	0.0	0.0	0.0	0.0	0.0	0.0	0.0
Msx1	17701	symbol	M. musculus	17701	M. musculus	0.0	0.0	0.0	0.0	1.0	0.0	0.0	0.0	0.0	0.0	0.0	0.0	0.0	0.0	1.0	0.0	0.0	0.0	0.0	0.0
Krt10	16661	symbol	M. musculus	16661	M. musculus	0.0	0.0	0.0	0.0	0.0	0.0	0.0	0.0	0.0	0.0	0.0	0.0	0.0	0.0	0.0	0.0	0.0	0.0	0.0	0.0
Cd209e	170780	symbol	M. musculus	170780	M. musculus	0.0	0.0	0.0	1.0	0.0	0.0	0.0	0.0	0.0	0.0	0.0	0.0	0.0	0.0	0.0	0.0	0.0	0.0	0.0	0.0
ENSMUST00000119371						nan	nan	nan	nan	nan	nan	nan	nan	nan	nan	nan	nan	nan	nan	nan	nan	nan	nan	nan	nan
Glis3	226075	symbol	M. musculus	226075	M. musculus	0.0	0.0	0.0	0.0	0.0	0.0	0.0	0.0	0.0	0.0	0.0	0.0	0.0	0.0	0.0	0.0	0.0	0.0	0.0	0.0
Sox9	20682	symbol	M. musculus	20682	M. musculus	0.0	0.0	0.0	0.0	1.0	0.0	1.0	0.0	1.0	0.0	0.0	0.0	0.0	0.0	1.0	0.0	0.0	0.0	0.0	0.0
Ppp1r14b	18938	symbol	M. musculus	18938	M. musculus	0.0	0.0	0.0	0.0	0.0	0.0	0.0	0.0	0.0	0.0	0.0	0.0	0.0	0.0	0.0	0.0	0.0	0.0	0.0	0.0
Sh3rf3	237353	symbol	M. musculus	237353	M. musculus	0.0	0.0	0.0	0.0	0.0	0.0	0.0	0.0	0.0	0.0	0.0	0.0	0.0	0.0	0.0	0.0	0.0	0.0	0.0	0.0
Nradd	67169	symbol	M. musculus	67169	M. musculus	0.0	0.0	0.0	0.0	0.0	0.0	0.0	0.0	0.0	0.0	0.0	0.0	0.0	0.0	0.0	0.0	0.0	0.0	0.0	0.0
Srm	20810	symbol	M. musculus	20810	M. musculus	0.0	0.0	0.0	0.0	0.0	0.0	0.0	0.0	0.0	0.0	0.0	0.0	0.0	0.0	0.0	0.0	0.0	0.0	0.0	0.0
B3galt6	117592	symbol	M. musculus	117592	M. musculus	0.0	0.0	0.0	0.0	0.0	0.0	0.0	0.0	0.0	0.0	0.0	1.0	0.0	0.0	0.0	0.0	0.0	0.0	0.0	0.0
Jmjd6	107817	symbol	M. musculus	107817	M. musculus	0.0	0.0	0.0	0.0	0.0	0.0	0.0	0.0	0.0	0.0	0.0	0.0	0.0	0.0	0.0	0.0	0.0	0.0	0.0	0.0
Tlr5	53791	symbol	M. musculus	53791	M. musculus	0.0	0.0	0.0	1.0	0.0	0.0	0.0	0.0	0.0	0.0	0.0	0.0	0.0	1.0	0.0	0.0	0.0	0.0	0.0	0.0
Pkm	18746	symbol	M. musculus	18746	M. musculus	0.0	0.0	1.0	0.0	0.0	0.0	0.0	0.0	0.0	0.0	0.0	0.0	0.0	0.0	0.0	0.0	0.0	0.0	0.0	0.0
Col27a1	373864	symbol	M. musculus	373864	M. musculus	0.0	0.0	0.0	0.0	0.0	0.0	0.0	0.0	0.0	0.0	0.0	0.0	0.0	0.0	1.0	0.0	0.0	0.0	0.0	0.0
Tnfrsf22	79202	symbol	M. musculus	79202	M. musculus	0.0	0.0	0.0	0.0	0.0	0.0	0.0	0.0	0.0	0.0	0.0	0.0	0.0	0.0	0.0	0.0	0.0	0.0	0.0	0.0
Igsf8	140559	symbol	M. musculus	140559	M. musculus	0.0	0.0	0.0	0.0	0.0	0.0	0.0	0.0	0.0	0.0	0.0	0.0	0.0	0.0	0.0	0.0	0.0	0.0	0.0	0.0
Plxna3	18846	symbol	M. musculus	18846	M. musculus	0.0	0.0	0.0	0.0	0.0	0.0	0.0	0.0	0.0	0.0	0.0	0.0	0.0	0.0	0.0	0.0	0.0	0.0	0.0	0.0
Litaf	56722	symbol	M. musculus	56722	M. musculus	0.0	0.0	0.0	0.0	0.0	0.0	0.0	0.0	0.0	0.0	0.0	0.0	0.0	0.0	0.0	0.0	0.0	0.0	0.0	0.0
Hgf	15234	symbol	M. musculus	15234	M. musculus	0.0	0.0	0.0	1.0	0.0	0.0	0.0	0.0	0.0	0.0	0.0	0.0	0.0	0.0	0.0	0.0	0.0	0.0	0.0	0.0
Plxna1	18844	symbol	M. musculus	18844	M. musculus	0.0	0.0	0.0	0.0	0.0	0.0	0.0	0.0	1.0	0.0	0.0	0.0	0.0	0.0	0.0	0.0	0.0	0.0	0.0	0.0
1810055G02Rik	72056	symbol	M. musculus	72056	M. musculus	0.0	0.0	0.0	0.0	0.0	0.0	0.0	0.0	0.0	0.0	0.0	0.0	0.0	0.0	0.0	0.0	0.0	0.0	0.0	0.0
Yipf5	67180	symbol	M. musculus	67180	M. musculus	0.0	1.0	0.0	0.0	0.0	0.0	0.0	0.0	0.0	0.0	1.0	0.0	0.0	0.0	0.0	0.0	0.0	0.0	0.0	0.0
Tmem132a	98170	symbol	M. musculus	98170	M. musculus	0.0	0.0	0.0	0.0	0.0	0.0	0.0	0.0	0.0	0.0	1.0	0.0	0.0	0.0	0.0	0.0	0.0	0.0	0.0	0.0
Mydgf	28106	symbol	M. musculus	28106	M. musculus	0.0	0.0	0.0	0.0	0.0	0.0	0.0	0.0	0.0	0.0	0.0	0.0	0.0	0.0	0.0	0.0	0.0	0.0	0.0	0.0
Ptrh1	329384	symbol	M. musculus	329384	M. musculus	0.0	0.0	0.0	0.0	0.0	0.0	0.0	0.0	0.0	0.0	0.0	0.0	0.0	0.0	0.0	0.0	0.0	0.0	0.0	0.0
Creb3l1	26427	symbol	M. musculus	26427	M. musculus	0.0	0.0	0.0	0.0	0.0	0.0	0.0	0.0	0.0	0.0	0.0	0.0	0.0	0.0	0.0	0.0	0.0	0.0	0.0	0.0
Col3a1	12825	symbol	M. musculus	12825	M. musculus	0.0	0.0	0.0	1.0	0.0	0.0	0.0	0.0	0.0	0.0	0.0	0.0	0.0	0.0	1.0	0.0	0.0	0.0	0.0	0.0
Il11ra1	16157	symbol	M. musculus	16157	M. musculus	0.0	0.0	0.0	0.0	0.0	0.0	0.0	0.0	0.0	0.0	0.0	0.0	0.0	0.0	0.0	0.0	0.0	0.0	0.0	0.0
Gng8	14709	symbol	M. musculus	14709	M. musculus	0.0	0.0	0.0	0.0	0.0	0.0	0.0	0.0	0.0	0.0	0.0	0.0	0.0	0.0	0.0	0.0	0.0	0.0	0.0	0.0
Ssr2	66256	symbol	M. musculus	66256	M. musculus	0.0	0.0	0.0	0.0	0.0	0.0	0.0	0.0	0.0	0.0	0.0	0.0	0.0	0.0	0.0	0.0	0.0	0.0	0.0	0.0
Slc35b2	73836	symbol	M. musculus	73836	M. musculus	0.0	0.0	0.0	0.0	0.0	0.0	0.0	0.0	0.0	0.0	0.0	1.0	1.0	0.0	0.0	0.0	0.0	0.0	0.0	0.0
Uxs1	67883	symbol	M. musculus	67883	M. musculus	0.0	0.0	1.0	0.0	0.0	0.0	0.0	1.0	0.0	0.0	0.0	1.0	0.0	0.0	0.0	0.0	1.0	0.0	0.0	0.0
Gfra4	14588	symbol	M. musculus	14588	M. musculus	0.0	0.0	0.0	0.0	0.0	0.0	0.0	0.0	0.0	0.0	0.0	0.0	0.0	0.0	0.0	0.0	0.0	0.0	0.0	0.0
Fcrls	80891	gene_synonym	M. musculus	80891	M. musculus	0.0	0.0	0.0	0.0	0.0	0.0	0.0	0.0	0.0	0.0	0.0	0.0	0.0	0.0	0.0	0.0	0.0	0.0	0.0	0.0
P2rx4	18438	symbol	M. musculus	18438	M. musculus	0.0	0.0	0.0	1.0	0.0	0.0	0.0	0.0	0.0	0.0	0.0	0.0	0.0	0.0	0.0	0.0	0.0	1.0	0.0	0.0
Ier5l	72500	symbol	M. musculus	72500	M. musculus	0.0	0.0	0.0	0.0	0.0	0.0	0.0	0.0	0.0	0.0	0.0	0.0	0.0	0.0	0.0	0.0	0.0	0.0	0.0	0.0
Has2	15117	symbol	M. musculus	15117	M. musculus	0.0	0.0	1.0	0.0	0.0	0.0	0.0	0.0	0.0	0.0	0.0	1.0	0.0	0.0	1.0	1.0	0.0	0.0	0.0	0.0
Dclk1	13175	symbol	M. musculus	13175	M. musculus	0.0	0.0	0.0	0.0	1.0	0.0	0.0	0.0	0.0	0.0	1.0	0.0	0.0	0.0	0.0	0.0	0.0	0.0	0.0	0.0
Ampd2	109674	symbol	M. musculus	109674	M. musculus	0.0	0.0	1.0	0.0	0.0	0.0	0.0	1.0	0.0	0.0	0.0	1.0	0.0	0.0	0.0	0.0	0.0	0.0	0.0	1.0
Fam110a	73847	symbol	M. musculus	73847	M. musculus	0.0	0.0	0.0	0.0	0.0	0.0	0.0	0.0	0.0	0.0	0.0	0.0	0.0	0.0	0.0	0.0	0.0	0.0	0.0	0.0
Clec5a	23845	symbol	M. musculus	23845	M. musculus	0.0	0.0	0.0	1.0	0.0	0.0	0.0	0.0	0.0	0.0	0.0	0.0	0.0	0.0	0.0	0.0	0.0	0.0	0.0	0.0
Sytl2	83671	symbol	M. musculus	83671	M. musculus	0.0	0.0	0.0	0.0	1.0	0.0	0.0	0.0	0.0	0.0	0.0	0.0	0.0	0.0	0.0	0.0	0.0	0.0	0.0	0.0
Ece2	107522	symbol	M. musculus	107522	M. musculus	0.0	1.0	0.0	0.0	0.0	0.0	0.0	0.0	0.0	0.0	0.0	0.0	0.0	0.0	0.0	0.0	0.0	0.0	0.0	0.0
Nol12	97961	symbol	M. musculus	97961	M. musculus	0.0	0.0	0.0	0.0	0.0	0.0	0.0	0.0	0.0	0.0	0.0	0.0	0.0	0.0	0.0	0.0	0.0	0.0	0.0	0.0
Glrx	93692	symbol	M. musculus	93692	M. musculus	0.0	0.0	0.0	0.0	0.0	0.0	0.0	0.0	0.0	0.0	1.0	0.0	0.0	0.0	0.0	0.0	0.0	0.0	0.0	0.0
Il33	77125	symbol	M. musculus	77125	M. musculus	0.0	0.0	0.0	1.0	1.0	0.0	0.0	0.0	0.0	0.0	0.0	0.0	0.0	0.0	0.0	0.0	0.0	0.0	0.0	0.0
Gjb3	14620	symbol	M. musculus	14620	M. musculus	0.0	0.0	0.0	0.0	0.0	0.0	0.0	0.0	0.0	0.0	0.0	0.0	0.0	0.0	0.0	0.0	0.0	0.0	0.0	0.0
Tmem8	60455	gene_synonym	M. musculus	60455	M. musculus	0.0	0.0	0.0	0.0	0.0	0.0	0.0	0.0	0.0	0.0	0.0	0.0	0.0	0.0	0.0	0.0	0.0	0.0	0.0	0.0
Rprm	67874	symbol	M. musculus	67874	M. musculus	0.0	0.0	0.0	0.0	0.0	0.0	0.0	0.0	0.0	0.0	0.0	0.0	0.0	0.0	0.0	0.0	0.0	0.0	0.0	0.0
Sertad3	170742	symbol	M. musculus	170742	M. musculus	0.0	0.0	0.0	1.0	0.0	0.0	0.0	0.0	0.0	0.0	0.0	0.0	0.0	1.0	0.0	0.0	0.0	0.0	0.0	0.0
Sec61g	20335	symbol	M. musculus	20335	M. musculus	0.0	0.0	0.0	0.0	1.0	1.0	0.0	0.0	0.0	0.0	0.0	0.0	0.0	0.0	0.0	0.0	0.0	0.0	0.0	0.0
Gnptab	432486	symbol	M. musculus	432486	M. musculus	0.0	0.0	1.0	0.0	1.0	0.0	0.0	0.0	0.0	0.0	0.0	1.0	0.0	0.0	0.0	0.0	0.0	0.0	0.0	0.0
Tssc1	380752	gene_synonym	M. musculus	380752	M. musculus	0.0	0.0	0.0	0.0	0.0	0.0	0.0	0.0	0.0	0.0	1.0	0.0	0.0	0.0	0.0	0.0	0.0	0.0	0.0	0.0
Exog	208194	symbol	M. musculus	208194	M. musculus	0.0	0.0	0.0	0.0	0.0	0.0	0.0	0.0	0.0	0.0	0.0	0.0	0.0	0.0	0.0	0.0	0.0	0.0	0.0	0.0
Cdkn2b	12579	symbol	M. musculus	12579	M. musculus	0.0	0.0	0.0	0.0	0.0	0.0	0.0	0.0	0.0	0.0	0.0	0.0	0.0	0.0	0.0	0.0	0.0	0.0	0.0	0.0
Mapkap1	227743	symbol	M. musculus	227743	M. musculus	0.0	0.0	0.0	0.0	0.0	0.0	0.0	0.0	0.0	0.0	0.0	0.0	0.0	0.0	0.0	0.0	0.0	0.0	0.0	0.0
Rbm28	68272	symbol	M. musculus	68272	M. musculus	0.0	0.0	0.0	0.0	0.0	0.0	0.0	0.0	0.0	0.0	0.0	0.0	0.0	0.0	0.0	0.0	0.0	0.0	0.0	0.0
6530402F18Rik	76220	symbol	M. musculus	76220	M. musculus	0.0	0.0	0.0	0.0	0.0	0.0	0.0	0.0	0.0	0.0	0.0	0.0	0.0	0.0	0.0	0.0	0.0	0.0	0.0	0.0
ENSMUST00000119884	665839	ensembl_transcript_id	M. musculus	665839	M. musculus	0.0	0.0	0.0	0.0	0.0	0.0	0.0	0.0	0.0	0.0	0.0	0.0	0.0	0.0	0.0	0.0	0.0	0.0	0.0	0.0
ENSMUST00000162103						nan	nan	nan	nan	nan	nan	nan	nan	nan	nan	nan	nan	nan	nan	nan	nan	nan	nan	nan	nan
Dnaja1	15502	symbol	M. musculus	15502	M. musculus	0.0	1.0	0.0	1.0	0.0	1.0	0.0	0.0	0.0	0.0	1.0	0.0	0.0	0.0	0.0	0.0	0.0	0.0	0.0	0.0
NAP058885-1						nan	nan	nan	nan	nan	nan	nan	nan	nan	nan	nan	nan	nan	nan	nan	nan	nan	nan	nan	nan
NAP111477-1						nan	nan	nan	nan	nan	nan	nan	nan	nan	nan	nan	nan	nan	nan	nan	nan	nan	nan	nan	nan
Hspa8	15481	symbol	M. musculus	15481	M. musculus	0.0	1.0	1.0	1.0	1.0	1.0	0.0	0.0	0.0	0.0	0.0	0.0	0.0	0.0	0.0	0.0	0.0	0.0	0.0	0.0
128393530-128394127_F						nan	nan	nan	nan	nan	nan	nan	nan	nan	nan	nan	nan	nan	nan	nan	nan	nan	nan	nan	nan
B430119L08Rik	319323	symbol	M. musculus	319323	M. musculus	0.0	0.0	0.0	0.0	0.0	0.0	0.0	0.0	0.0	0.0	0.0	0.0	0.0	0.0	0.0	0.0	0.0	0.0	0.0	0.0
Cdk5	12568	symbol	M. musculus	12568	M. musculus	0.0	0.0	0.0	0.0	1.0	0.0	0.0	0.0	0.0	0.0	1.0	0.0	0.0	0.0	0.0	0.0	0.0	0.0	0.0	0.0
Parp3	235587	symbol	M. musculus	235587	M. musculus	0.0	0.0	0.0	1.0	0.0	0.0	0.0	0.0	0.0	0.0	0.0	0.0	0.0	0.0	0.0	0.0	0.0	0.0	0.0	0.0
Mthfsd	234814	symbol	M. musculus	234814	M. musculus	0.0	0.0	0.0	0.0	0.0	0.0	0.0	0.0	0.0	0.0	0.0	0.0	0.0	0.0	0.0	0.0	0.0	0.0	0.0	0.0
2810002D19Rik	66457	symbol	M. musculus	66457	M. musculus	0.0	0.0	0.0	0.0	0.0	0.0	0.0	0.0	0.0	0.0	0.0	0.0	0.0	0.0	0.0	0.0	0.0	0.0	0.0	0.0
Nup35	69482	symbol	M. musculus	69482	M. musculus	0.0	0.0	0.0	0.0	1.0	0.0	0.0	0.0	0.0	0.0	0.0	0.0	0.0	0.0	0.0	0.0	0.0	0.0	0.0	0.0
6330418K02Rik	69004	symbol	M. musculus	69004	M. musculus	0.0	0.0	0.0	0.0	0.0	0.0	0.0	0.0	0.0	0.0	0.0	0.0	0.0	0.0	0.0	0.0	0.0	0.0	0.0	0.0
Pkib	18768	symbol	M. musculus	18768	M. musculus	0.0	0.0	0.0	0.0	0.0	0.0	0.0	0.0	0.0	0.0	0.0	0.0	0.0	0.0	0.0	0.0	0.0	0.0	0.0	0.0
Elavl1	15568	symbol	M. musculus	15568	M. musculus	0.0	0.0	0.0	0.0	1.0	0.0	0.0	0.0	0.0	0.0	0.0	0.0	0.0	0.0	0.0	0.0	0.0	0.0	0.0	0.0
Zfp933	242747	symbol	M. musculus	242747	M. musculus	0.0	0.0	0.0	0.0	0.0	0.0	0.0	0.0	0.0	0.0	0.0	0.0	0.0	0.0	0.0	0.0	0.0	0.0	0.0	0.0
Gm34534	102637821	symbol	M. musculus	102637821	M. musculus	0.0	0.0	0.0	0.0	0.0	0.0	0.0	0.0	0.0	0.0	0.0	0.0	0.0	0.0	0.0	0.0	0.0	0.0	0.0	0.0
Sfpq	71514	symbol	M. musculus	71514	M. musculus	0.0	0.0	0.0	1.0	0.0	0.0	0.0	0.0	0.0	0.0	0.0	0.0	0.0	0.0	0.0	0.0	0.0	0.0	0.0	0.0
NAP115053-1						nan	nan	nan	nan	nan	nan	nan	nan	nan	nan	nan	nan	nan	nan	nan	nan	nan	nan	nan	nan
Slirp	380773	symbol	M. musculus	380773	M. musculus	0.0	0.0	0.0	0.0	0.0	0.0	0.0	0.0	0.0	0.0	0.0	0.0	0.0	0.0	0.0	0.0	0.0	0.0	0.0	0.0
Edem1	192193	symbol	M. musculus	192193	M. musculus	0.0	0.0	1.0	0.0	1.0	0.0	0.0	0.0	0.0	0.0	1.0	1.0	0.0	0.0	0.0	0.0	0.0	0.0	0.0	0.0
Lgals3bp	19039	symbol	M. musculus	19039	M. musculus	0.0	0.0	0.0	0.0	0.0	0.0	0.0	0.0	0.0	0.0	0.0	0.0	0.0	0.0	0.0	0.0	0.0	0.0	0.0	0.0
Lacc1	210808	symbol	M. musculus	210808	M. musculus	0.0	0.0	0.0	1.0	0.0	0.0	1.0	0.0	0.0	0.0	0.0	0.0	0.0	0.0	0.0	0.0	0.0	0.0	0.0	0.0
Mfsd12	73822	symbol	M. musculus	73822	M. musculus	0.0	0.0	0.0	0.0	0.0	0.0	0.0	0.0	0.0	0.0	0.0	0.0	0.0	0.0	0.0	0.0	0.0	0.0	0.0	0.0
Apobr	171504	symbol	M. musculus	171504	M. musculus	1.0	0.0	0.0	0.0	0.0	0.0	0.0	0.0	0.0	0.0	0.0	0.0	0.0	0.0	0.0	0.0	0.0	0.0	0.0	0.0
Ccnd2	12444	symbol	M. musculus	12444	M. musculus	0.0	0.0	0.0	0.0	0.0	0.0	0.0	0.0	0.0	0.0	0.0	0.0	0.0	0.0	0.0	0.0	0.0	0.0	0.0	0.0
Alcam	11658	symbol	M. musculus	11658	M. musculus	0.0	0.0	0.0	0.0	0.0	0.0	0.0	0.0	0.0	0.0	0.0	0.0	0.0	0.0	0.0	0.0	0.0	0.0	0.0	0.0
Ormdl2	66844	symbol	M. musculus	66844	M. musculus	1.0	0.0	0.0	0.0	0.0	0.0	1.0	0.0	0.0	0.0	0.0	0.0	0.0	0.0	0.0	0.0	0.0	0.0	0.0	1.0
A730017L22Rik	613258	symbol	M. musculus	613258	M. musculus	0.0	0.0	0.0	0.0	0.0	0.0	0.0	0.0	0.0	0.0	0.0	0.0	0.0	0.0	0.0	0.0	0.0	0.0	0.0	0.0
Ebp	13595	symbol	M. musculus	13595	M. musculus	1.0	0.0	0.0	0.0	0.0	0.0	0.0	0.0	0.0	0.0	0.0	0.0	0.0	0.0	1.0	0.0	0.0	0.0	0.0	0.0
Gm4951	240327	gene_synonym	M. musculus	240327	M. musculus	0.0	0.0	0.0	1.0	0.0	0.0	0.0	0.0	0.0	0.0	0.0	0.0	0.0	0.0	0.0	0.0	0.0	0.0	0.0	0.0
Cdk5rap1	66971	symbol	M. musculus	66971	M. musculus	0.0	0.0	0.0	0.0	0.0	0.0	0.0	0.0	0.0	0.0	0.0	0.0	0.0	0.0	0.0	0.0	0.0	0.0	0.0	0.0
Hs3st6	328779	symbol	M. musculus	328779	M. musculus	0.0	0.0	0.0	0.0	0.0	0.0	0.0	0.0	0.0	0.0	0.0	1.0	0.0	0.0	0.0	0.0	0.0	0.0	0.0	0.0
Lrg1	76905	symbol	M. musculus	76905	M. musculus	0.0	0.0	0.0	0.0	0.0	0.0	0.0	0.0	0.0	0.0	0.0	0.0	0.0	0.0	0.0	0.0	0.0	0.0	0.0	0.0
Hspe1	15528	symbol	M. musculus	15528	M. musculus	0.0	1.0	0.0	0.0	0.0	0.0	0.0	0.0	0.0	0.0	0.0	0.0	0.0	0.0	0.0	0.0	0.0	0.0	0.0	0.0
ENSMUST00000051437						nan	nan	nan	nan	nan	nan	nan	nan	nan	nan	nan	nan	nan	nan	nan	nan	nan	nan	nan	nan
ENSMUST00000172726						nan	nan	nan	nan	nan	nan	nan	nan	nan	nan	nan	nan	nan	nan	nan	nan	nan	nan	nan	nan
Alx4	11695	symbol	M. musculus	11695	M. musculus	0.0	0.0	0.0	0.0	0.0	0.0	0.0	0.0	0.0	0.0	0.0	0.0	0.0	0.0	1.0	0.0	0.0	0.0	0.0	0.0
6330416G13Rik	230279	gene_synonym	M. musculus	230279	M. musculus	0.0	0.0	0.0	0.0	0.0	0.0	0.0	0.0	0.0	0.0	0.0	0.0	0.0	0.0	0.0	0.0	0.0	0.0	0.0	0.0
Traf4	22032	symbol	M. musculus	22032	M. musculus	0.0	0.0	0.0	0.0	0.0	0.0	0.0	0.0	0.0	0.0	0.0	0.0	0.0	0.0	0.0	0.0	0.0	0.0	0.0	0.0
Klhl25	207952	symbol	M. musculus	207952	M. musculus	1.0	0.0	0.0	0.0	0.0	0.0	1.0	0.0	0.0	0.0	0.0	0.0	0.0	0.0	0.0	0.0	0.0	0.0	0.0	0.0
Vac14	234729	symbol	M. musculus	234729	M. musculus	1.0	0.0	0.0	0.0	0.0	0.0	0.0	1.0	0.0	0.0	0.0	0.0	0.0	0.0	0.0	0.0	0.0	0.0	0.0	0.0
Adap1	231821	symbol	M. musculus	231821	M. musculus	0.0	0.0	0.0	0.0	0.0	0.0	0.0	0.0	0.0	0.0	0.0	0.0	0.0	0.0	0.0	0.0	0.0	0.0	0.0	0.0
Rpia	19895	symbol	M. musculus	19895	M. musculus	0.0	0.0	1.0	0.0	0.0	0.0	0.0	0.0	0.0	0.0	0.0	0.0	0.0	0.0	0.0	0.0	1.0	0.0	0.0	0.0
Nsdhl	18194	symbol	M. musculus	18194	M. musculus	1.0	0.0	0.0	0.0	0.0	0.0	0.0	0.0	0.0	0.0	0.0	0.0	0.0	0.0	0.0	0.0	0.0	0.0	0.0	0.0
Slc25a35	71998	symbol	M. musculus	71998	M. musculus	0.0	0.0	0.0	0.0	0.0	0.0	0.0	0.0	0.0	0.0	0.0	0.0	0.0	0.0	0.0	0.0	0.0	0.0	0.0	0.0
Sufu	24069	symbol	M. musculus	24069	M. musculus	0.0	0.0	0.0	0.0	0.0	0.0	0.0	0.0	0.0	0.0	0.0	0.0	0.0	0.0	0.0	0.0	0.0	0.0	0.0	0.0
Rcbtb2	105670	symbol	M. musculus	105670	M. musculus	0.0	0.0	0.0	0.0	0.0	0.0	0.0	0.0	0.0	0.0	0.0	0.0	0.0	0.0	0.0	0.0	0.0	0.0	0.0	0.0
Gga2	74105	symbol	M. musculus	74105	M. musculus	0.0	0.0	0.0	0.0	1.0	0.0	0.0	0.0	0.0	0.0	0.0	0.0	0.0	0.0	0.0	0.0	0.0	0.0	0.0	0.0
Etaa1os	102633673	symbol	M. musculus	102633673	M. musculus	0.0	0.0	0.0	0.0	0.0	0.0	0.0	0.0	0.0	0.0	0.0	0.0	0.0	0.0	0.0	0.0	0.0	0.0	0.0	0.0
Ppcs	106564	symbol	M. musculus	106564	M. musculus	0.0	0.0	1.0	0.0	0.0	0.0	0.0	1.0	0.0	0.0	0.0	0.0	1.0	0.0	0.0	0.0	0.0	0.0	0.0	0.0
Asb13	142688	symbol	M. musculus	142688	M. musculus	0.0	0.0	0.0	0.0	0.0	0.0	0.0	0.0	0.0	0.0	0.0	0.0	0.0	0.0	0.0	0.0	0.0	0.0	0.0	0.0
Ggt6	71522	symbol	M. musculus	71522	M. musculus	0.0	0.0	0.0	0.0	0.0	0.0	0.0	0.0	0.0	0.0	0.0	0.0	1.0	0.0	0.0	0.0	0.0	0.0	0.0	0.0
Acss2	60525	symbol	M. musculus	60525	M. musculus	1.0	0.0	1.0	0.0	0.0	0.0	0.0	1.0	0.0	0.0	0.0	0.0	1.0	0.0	0.0	0.0	0.0	0.0	0.0	0.0
Nabp1	109019	symbol	M. musculus	109019	M. musculus	0.0	0.0	0.0	0.0	0.0	0.0	0.0	0.0	0.0	0.0	0.0	0.0	0.0	0.0	0.0	0.0	0.0	0.0	0.0	0.0
Kit	16590	symbol	M. musculus	16590	M. musculus	0.0	0.0	0.0	1.0	0.0	0.0	1.0	0.0	0.0	0.0	0.0	0.0	0.0	0.0	0.0	0.0	0.0	0.0	0.0	0.0
Pdzk1ip1	67182	symbol	M. musculus	67182	M. musculus	0.0	0.0	0.0	0.0	0.0	0.0	0.0	0.0	0.0	0.0	0.0	0.0	0.0	0.0	0.0	0.0	0.0	0.0	0.0	0.0
Fads2	56473	symbol	M. musculus	56473	M. musculus	1.0	0.0	0.0	0.0	0.0	0.0	0.0	0.0	0.0	0.0	0.0	0.0	0.0	0.0	0.0	0.0	0.0	0.0	0.0	0.0
Recql4	79456	symbol	M. musculus	79456	M. musculus	0.0	0.0	0.0	0.0	0.0	0.0	0.0	0.0	0.0	0.0	0.0	0.0	0.0	0.0	1.0	0.0	0.0	0.0	0.0	0.0
Mvd	192156	symbol	M. musculus	192156	M. musculus	1.0	0.0	1.0	0.0	0.0	0.0	0.0	1.0	0.0	0.0	0.0	0.0	1.0	0.0	0.0	0.0	0.0	0.0	0.0	0.0
Dhcr7	13360	symbol	M. musculus	13360	M. musculus	1.0	0.0	0.0	0.0	0.0	0.0	1.0	0.0	0.0	0.0	0.0	0.0	0.0	0.0	0.0	0.0	0.0	0.0	0.0	0.0
Polr3g	67486	symbol	M. musculus	67486	M. musculus	0.0	0.0	0.0	1.0	0.0	0.0	0.0	0.0	0.0	0.0	0.0	0.0	0.0	0.0	0.0	0.0	0.0	0.0	0.0	0.0
Stip1	20867	symbol	M. musculus	20867	M. musculus	0.0	0.0	0.0	0.0	0.0	0.0	0.0	0.0	0.0	0.0	0.0	0.0	0.0	0.0	0.0	0.0	0.0	0.0	0.0	0.0
Ahsa1	217737	symbol	M. musculus	217737	M. musculus	0.0	1.0	0.0	0.0	0.0	0.0	0.0	0.0	0.0	0.0	0.0	0.0	0.0	0.0	0.0	0.0	0.0	0.0	0.0	0.0
Dnlz	52838	symbol	M. musculus	52838	M. musculus	0.0	1.0	0.0	0.0	1.0	1.0	0.0	0.0	0.0	0.0	0.0	0.0	0.0	0.0	0.0	0.0	0.0	0.0	0.0	0.0
Alg3	208624	symbol	M. musculus	208624	M. musculus	0.0	0.0	0.0	0.0	0.0	0.0	0.0	0.0	0.0	0.0	0.0	1.0	0.0	0.0	0.0	0.0	0.0	0.0	0.0	0.0
Bysl	53414	symbol	M. musculus	53414	M. musculus	0.0	0.0	0.0	0.0	0.0	0.0	0.0	0.0	0.0	0.0	0.0	0.0	0.0	0.0	0.0	0.0	0.0	0.0	0.0	0.0
Fkbp4	14228	symbol	M. musculus	14228	M. musculus	0.0	1.0	0.0	1.0	0.0	0.0	0.0	0.0	0.0	0.0	0.0	0.0	0.0	0.0	0.0	1.0	0.0	0.0	0.0	0.0
Stk40	74178	symbol	M. musculus	74178	M. musculus	0.0	0.0	1.0	0.0	0.0	0.0	0.0	0.0	0.0	0.0	0.0	0.0	0.0	0.0	0.0	0.0	0.0	0.0	0.0	0.0
Eif3c	56347	symbol	M. musculus	56347	M. musculus	0.0	0.0	0.0	0.0	0.0	0.0	0.0	0.0	0.0	0.0	0.0	0.0	0.0	0.0	0.0	0.0	0.0	0.0	0.0	0.0
Synj2bp	24071	symbol	M. musculus	24071	M. musculus	0.0	0.0	0.0	0.0	0.0	0.0	0.0	0.0	0.0	0.0	1.0	0.0	0.0	0.0	0.0	0.0	0.0	0.0	0.0	0.0
Smarcal1	54380	symbol	M. musculus	54380	M. musculus	0.0	0.0	0.0	0.0	0.0	0.0	0.0	0.0	0.0	0.0	0.0	0.0	0.0	0.0	0.0	0.0	0.0	0.0	0.0	0.0
Brix1	67832	symbol	M. musculus	67832	M. musculus	0.0	0.0	0.0	0.0	0.0	0.0	0.0	0.0	0.0	0.0	0.0	0.0	0.0	0.0	0.0	0.0	0.0	0.0	0.0	0.0
Apex2	77622	symbol	M. musculus	77622	M. musculus	0.0	0.0	0.0	0.0	0.0	0.0	0.0	0.0	0.0	0.0	0.0	0.0	0.0	0.0	0.0	0.0	0.0	0.0	0.0	0.0
Ankrd52	237615	symbol	M. musculus	237615	M. musculus	0.0	0.0	0.0	0.0	0.0	0.0	0.0	0.0	0.0	0.0	0.0	0.0	0.0	0.0	0.0	0.0	0.0	0.0	0.0	0.0
N6amt2	68043	gene_synonym	M. musculus	68043	M. musculus	0.0	0.0	0.0	0.0	0.0	0.0	0.0	0.0	0.0	0.0	0.0	0.0	0.0	0.0	0.0	0.0	0.0	0.0	0.0	0.0
Tubb4b	227613	symbol	M. musculus	227613	M. musculus	0.0	0.0	0.0	0.0	0.0	0.0	0.0	0.0	0.0	0.0	0.0	0.0	0.0	0.0	0.0	0.0	0.0	0.0	0.0	0.0
Zfp646	233905	symbol	M. musculus	233905	M. musculus	0.0	0.0	0.0	0.0	0.0	0.0	0.0	0.0	0.0	0.0	0.0	0.0	0.0	0.0	0.0	0.0	0.0	0.0	0.0	0.0
Sec13	110379	symbol	M. musculus	110379	M. musculus	0.0	0.0	0.0	0.0	1.0	0.0	0.0	0.0	0.0	0.0	0.0	0.0	0.0	0.0	0.0	0.0	0.0	0.0	0.0	0.0
4933417G07Rik	71182	symbol	M. musculus	71182	M. musculus	0.0	0.0	0.0	0.0	0.0	0.0	0.0	0.0	0.0	0.0	0.0	0.0	0.0	0.0	0.0	0.0	0.0	0.0	0.0	0.0
Slc26a6	171429	symbol	M. musculus	171429	M. musculus	0.0	0.0	0.0	0.0	0.0	0.0	0.0	0.0	1.0	0.0	0.0	0.0	0.0	0.0	0.0	0.0	0.0	0.0	0.0	0.0
Armc6	76813	symbol	M. musculus	76813	M. musculus	0.0	0.0	0.0	0.0	0.0	0.0	0.0	0.0	0.0	0.0	0.0	0.0	0.0	0.0	0.0	0.0	0.0	0.0	0.0	0.0
Mtap	66902	symbol	M. musculus	66902	M. musculus	1.0	0.0	1.0	0.0	0.0	0.0	0.0	0.0	0.0	0.0	0.0	1.0	1.0	0.0	0.0	0.0	0.0	0.0	0.0	0.0
Tuba3a	22144	symbol	M. musculus	22144	M. musculus	0.0	0.0	0.0	0.0	0.0	0.0	0.0	0.0	0.0	0.0	0.0	0.0	0.0	0.0	0.0	0.0	0.0	0.0	0.0	0.0
Arntl	11865	gene_synonym	M. musculus	11865	M. musculus	0.0	0.0	0.0	0.0	1.0	0.0	0.0	0.0	0.0	0.0	1.0	0.0	0.0	0.0	0.0	0.0	0.0	0.0	0.0	0.0
AK039015						nan	nan	nan	nan	nan	nan	nan	nan	nan	nan	nan	nan	nan	nan	nan	nan	nan	nan	nan	nan
Chordc1	66917	symbol	M. musculus	66917	M. musculus	0.0	1.0	0.0	0.0	0.0	0.0	0.0	0.0	0.0	0.0	0.0	0.0	0.0	0.0	0.0	0.0	0.0	0.0	0.0	0.0
ENSMUST00000187358	666869	ensembl_transcript_id	M. musculus	666869	M. musculus	0.0	0.0	0.0	0.0	0.0	0.0	0.0	0.0	0.0	0.0	0.0	0.0	0.0	0.0	0.0	0.0	0.0	0.0	0.0	0.0
ENSMUST00000190879	434047	ensembl_transcript_id	M. musculus	434047	M. musculus	0.0	0.0	0.0	0.0	0.0	0.0	0.0	0.0	0.0	0.0	0.0	0.0	0.0	0.0	0.0	0.0	0.0	0.0	0.0	0.0
Hsph1	15505	symbol	M. musculus	15505	M. musculus	0.0	1.0	0.0	0.0	0.0	0.0	0.0	0.0	0.0	0.0	0.0	0.0	0.0	0.0	0.0	0.0	0.0	0.0	0.0	0.0
Cacybp	12301	symbol	M. musculus	12301	M. musculus	0.0	0.0	0.0	0.0	0.0	0.0	0.0	0.0	0.0	0.0	0.0	0.0	0.0	0.0	0.0	0.0	0.0	0.0	0.0	0.0
2310058D17Rik	75694	symbol	M. musculus	75694	M. musculus	0.0	0.0	0.0	0.0	0.0	0.0	0.0	0.0	0.0	0.0	0.0	0.0	0.0	0.0	0.0	0.0	0.0	0.0	0.0	0.0
Mapkapk3	102626	symbol	M. musculus	102626	M. musculus	0.0	0.0	0.0	1.0	0.0	0.0	0.0	0.0	0.0	0.0	0.0	0.0	0.0	0.0	0.0	0.0	0.0	0.0	0.0	0.0
Tlcd2	380712	symbol	M. musculus	380712	M. musculus	0.0	0.0	0.0	0.0	0.0	0.0	0.0	0.0	0.0	0.0	0.0	0.0	0.0	0.0	0.0	0.0	0.0	0.0	0.0	1.0
Ppp2r5b	225849	symbol	M. musculus	225849	M. musculus	0.0	0.0	0.0	0.0	0.0	0.0	0.0	0.0	0.0	0.0	0.0	0.0	0.0	0.0	0.0	0.0	0.0	0.0	0.0	0.0
Fn3k	63828	symbol	M. musculus	63828	M. musculus	0.0	0.0	0.0	0.0	0.0	0.0	0.0	0.0	0.0	0.0	0.0	0.0	0.0	0.0	0.0	0.0	0.0	0.0	0.0	0.0
Cyp51	13121	symbol	M. musculus	13121	M. musculus	1.0	0.0	0.0	0.0	0.0	0.0	0.0	0.0	0.0	0.0	1.0	0.0	0.0	0.0	0.0	0.0	0.0	0.0	0.0	0.0
3110045C21Rik	67303	symbol	M. musculus	67303	M. musculus	0.0	0.0	0.0	0.0	0.0	0.0	0.0	0.0	0.0	0.0	0.0	0.0	0.0	0.0	0.0	0.0	0.0	0.0	0.0	0.0
Hspa4l	18415	symbol	M. musculus	18415	M. musculus	0.0	1.0	0.0	0.0	0.0	0.0	0.0	0.0	0.0	0.0	0.0	0.0	0.0	0.0	0.0	0.0	0.0	0.0	0.0	0.0
Fam149b	105428	symbol	M. musculus	105428	M. musculus	0.0	0.0	0.0	0.0	0.0	0.0	0.0	0.0	0.0	0.0	0.0	0.0	0.0	0.0	0.0	0.0	0.0	0.0	0.0	0.0
Hmbs	15288	symbol	M. musculus	15288	M. musculus	0.0	0.0	0.0	0.0	0.0	0.0	0.0	0.0	0.0	0.0	0.0	0.0	0.0	0.0	0.0	0.0	0.0	0.0	0.0	0.0
ENSMUST00000193396						nan	nan	nan	nan	nan	nan	nan	nan	nan	nan	nan	nan	nan	nan	nan	nan	nan	nan	nan	nan
Higd1a	56295	symbol	M. musculus	56295	M. musculus	0.0	0.0	0.0	0.0	0.0	0.0	0.0	0.0	0.0	0.0	0.0	0.0	0.0	0.0	0.0	0.0	0.0	0.0	0.0	0.0
Opa3	403187	symbol	M. musculus	403187	M. musculus	0.0	0.0	0.0	0.0	0.0	0.0	1.0	0.0	0.0	0.0	0.0	0.0	0.0	0.0	1.0	0.0	0.0	0.0	0.0	0.0
Dusp19	68082	symbol	M. musculus	68082	M. musculus	0.0	0.0	0.0	0.0	0.0	0.0	0.0	0.0	0.0	0.0	0.0	0.0	0.0	0.0	0.0	0.0	0.0	0.0	0.0	0.0
Mkks	59030	symbol	M. musculus	59030	M. musculus	0.0	1.0	0.0	0.0	0.0	1.0	0.0	0.0	0.0	0.0	0.0	0.0	0.0	0.0	1.0	0.0	0.0	0.0	0.0	0.0
Tspan18	241556	symbol	M. musculus	241556	M. musculus	0.0	0.0	0.0	0.0	0.0	0.0	0.0	0.0	0.0	0.0	0.0	0.0	0.0	0.0	0.0	0.0	0.0	0.0	0.0	0.0
43929100-43945100_F						nan	nan	nan	nan	nan	nan	nan	nan	nan	nan	nan	nan	nan	nan	nan	nan	nan	nan	nan	nan
Slc16a1	20501	symbol	M. musculus	20501	M. musculus	0.0	0.0	1.0	0.0	0.0	0.0	0.0	0.0	0.0	0.0	1.0	0.0	0.0	0.0	0.0	0.0	0.0	0.0	0.0	0.0
chr4						nan	nan	nan	nan	nan	nan	nan	nan	nan	nan	nan	nan	nan	nan	nan	nan	nan	nan	nan	nan
123361002-123364781_R						nan	nan	nan	nan	nan	nan	nan	nan	nan	nan	nan	nan	nan	nan	nan	nan	nan	nan	nan	nan
Hoxb6	15414	symbol	M. musculus	15414	M. musculus	0.0	0.0	0.0	0.0	0.0	0.0	0.0	0.0	0.0	0.0	0.0	0.0	0.0	0.0	1.0	0.0	0.0	0.0	0.0	0.0
Utp14b	195434	symbol	M. musculus	195434	M. musculus	0.0	0.0	0.0	0.0	0.0	0.0	0.0	0.0	0.0	0.0	0.0	0.0	0.0	0.0	0.0	0.0	0.0	0.0	0.0	0.0
Atg9b	213948	symbol	M. musculus	213948	M. musculus	0.0	0.0	0.0	0.0	0.0	0.0	0.0	0.0	0.0	0.0	0.0	0.0	0.0	0.0	1.0	0.0	0.0	0.0	0.0	0.0
Dixdc1	330938	symbol	M. musculus	330938	M. musculus	0.0	0.0	0.0	0.0	0.0	0.0	0.0	0.0	0.0	0.0	0.0	0.0	0.0	0.0	0.0	0.0	0.0	0.0	0.0	0.0
Gm13610	105244114	symbol	M. musculus	105244114	M. musculus	0.0	0.0	0.0	0.0	0.0	0.0	0.0	0.0	0.0	0.0	0.0	0.0	0.0	0.0	0.0	0.0	0.0	0.0	0.0	0.0
Slc19a1	20509	symbol	M. musculus	20509	M. musculus	0.0	0.0	0.0	1.0	0.0	0.0	0.0	0.0	0.0	0.0	0.0	0.0	0.0	0.0	0.0	0.0	0.0	0.0	0.0	0.0
chr5						nan	nan	nan	nan	nan	nan	nan	nan	nan	nan	nan	nan	nan	nan	nan	nan	nan	nan	nan	nan
36969767-37087176_R						nan	nan	nan	nan	nan	nan	nan	nan	nan	nan	nan	nan	nan	nan	nan	nan	nan	nan	nan	nan
Mid1ip1	68041	symbol	M. musculus	68041	M. musculus	0.0	0.0	0.0	0.0	0.0	0.0	1.0	0.0	0.0	0.0	0.0	0.0	0.0	0.0	0.0	0.0	0.0	0.0	0.0	0.0
2810428I15Rik	66462	gene_synonym	M. musculus	66462	M. musculus	0.0	0.0	0.0	0.0	0.0	0.0	0.0	0.0	0.0	0.0	0.0	0.0	0.0	0.0	0.0	0.0	0.0	0.0	0.0	0.0
E130101M22						nan	nan	nan	nan	nan	nan	nan	nan	nan	nan	nan	nan	nan	nan	nan	nan	nan	nan	nan	nan
Mlx	21428	symbol	M. musculus	21428	M. musculus	0.0	0.0	0.0	0.0	1.0	0.0	1.0	0.0	0.0	0.0	0.0	0.0	0.0	0.0	0.0	0.0	0.0	0.0	0.0	0.0
Bhlhe40	20893	symbol	M. musculus	20893	M. musculus	0.0	0.0	0.0	0.0	0.0	0.0	0.0	0.0	0.0	0.0	0.0	0.0	0.0	0.0	0.0	0.0	0.0	0.0	0.0	0.0
2310069G16Rik	69659	symbol	M. musculus	69659	M. musculus	0.0	0.0	0.0	0.0	0.0	0.0	0.0	0.0	0.0	0.0	0.0	0.0	0.0	0.0	0.0	0.0	0.0	0.0	0.0	0.0
Atat1	73242	symbol	M. musculus	73242	M. musculus	0.0	0.0	0.0	1.0	0.0	0.0	0.0	0.0	0.0	0.0	0.0	0.0	0.0	0.0	0.0	0.0	0.0	0.0	0.0	0.0
Slc25a48	328258	symbol	M. musculus	328258	M. musculus	0.0	0.0	0.0	0.0	0.0	0.0	0.0	0.0	0.0	0.0	0.0	0.0	0.0	0.0	0.0	0.0	0.0	0.0	0.0	0.0
Lss	16987	symbol	M. musculus	16987	M. musculus	1.0	0.0	0.0	0.0	0.0	0.0	0.0	0.0	0.0	0.0	0.0	0.0	0.0	0.0	0.0	0.0	0.0	0.0	0.0	0.0
LOC102636309	102636309	Gene_ID	M. musculus	102636309	M. musculus	0.0	0.0	0.0	0.0	0.0	0.0	0.0	0.0	0.0	0.0	0.0	0.0	0.0	0.0	0.0	0.0	0.0	0.0	0.0	0.0
BC049987	115487218	symbol	M. musculus	115487218	M. musculus	0.0	0.0	0.0	0.0	0.0	0.0	0.0	0.0	0.0	0.0	0.0	0.0	0.0	0.0	0.0	0.0	0.0	0.0	0.0	0.0
Fdps	110196	symbol	M. musculus	110196	M. musculus	1.0	0.0	0.0	0.0	0.0	0.0	1.0	1.0	0.0	0.0	0.0	0.0	0.0	0.0	0.0	0.0	0.0	0.0	0.0	0.0
NAP002856-002						nan	nan	nan	nan	nan	nan	nan	nan	nan	nan	nan	nan	nan	nan	nan	nan	nan	nan	nan	nan
ENSMUST00000177157	545826	ensembl_transcript_id	M. musculus	545826	M. musculus	0.0	0.0	0.0	0.0	0.0	0.0	0.0	0.0	0.0	0.0	0.0	0.0	0.0	0.0	0.0	0.0	0.0	0.0	0.0	0.0
CJ042244						nan	nan	nan	nan	nan	nan	nan	nan	nan	nan	nan	nan	nan	nan	nan	nan	nan	nan	nan	nan
Psph	100678	symbol	M. musculus	100678	M. musculus	1.0	0.0	0.0	0.0	0.0	0.0	0.0	0.0	0.0	0.0	0.0	0.0	0.0	0.0	0.0	0.0	0.0	0.0	0.0	0.0
Mlxipl	58805	symbol	M. musculus	58805	M. musculus	1.0	0.0	0.0	0.0	0.0	0.0	1.0	0.0	1.0	0.0	1.0	0.0	0.0	0.0	0.0	0.0	0.0	0.0	0.0	1.0
Mrpl12	56282	symbol	M. musculus	56282	M. musculus	0.0	0.0	0.0	0.0	0.0	0.0	0.0	0.0	0.0	0.0	0.0	0.0	0.0	0.0	0.0	0.0	0.0	0.0	0.0	0.0
Tmem79	71913	symbol	M. musculus	71913	M. musculus	0.0	0.0	0.0	0.0	0.0	0.0	0.0	0.0	0.0	0.0	0.0	0.0	0.0	0.0	0.0	0.0	0.0	0.0	0.0	0.0
Parm1	231440	symbol	M. musculus	231440	M. musculus	0.0	0.0	0.0	0.0	0.0	0.0	0.0	0.0	0.0	0.0	0.0	0.0	0.0	0.0	0.0	0.0	0.0	0.0	0.0	0.0
1700037H04Rik	67326	gene_synonym	M. musculus	67326	M. musculus	0.0	0.0	0.0	0.0	0.0	0.0	0.0	0.0	0.0	0.0	0.0	0.0	0.0	0.0	0.0	0.0	0.0	0.0	0.0	0.0
Agpat2	67512	symbol	M. musculus	67512	M. musculus	1.0	0.0	0.0	1.0	0.0	0.0	0.0	1.0	0.0	0.0	0.0	0.0	0.0	0.0	0.0	0.0	0.0	0.0	0.0	0.0
Acly	104112	symbol	M. musculus	104112	M. musculus	1.0	0.0	1.0	0.0	0.0	0.0	0.0	1.0	0.0	0.0	0.0	0.0	1.0	0.0	0.0	0.0	0.0	0.0	0.0	0.0
Slc2a5	56485	symbol	M. musculus	56485	M. musculus	0.0	0.0	0.0	0.0	0.0	0.0	0.0	0.0	1.0	0.0	0.0	0.0	0.0	0.0	0.0	0.0	0.0	0.0	0.0	0.0
Acot11	329910	symbol	M. musculus	329910	M. musculus	0.0	0.0	1.0	0.0	0.0	0.0	0.0	0.0	0.0	0.0	0.0	0.0	1.0	0.0	0.0	0.0	0.0	0.0	0.0	0.0
BY593506						nan	nan	nan	nan	nan	nan	nan	nan	nan	nan	nan	nan	nan	nan	nan	nan	nan	nan	nan	nan
Fam69b	56279	gene_synonym	M. musculus	56279	M. musculus	0.0	0.0	0.0	0.0	0.0	0.0	0.0	0.0	0.0	0.0	0.0	0.0	0.0	0.0	0.0	0.0	0.0	0.0	0.0	0.0
Odf3l1	382075	gene_synonym	M. musculus	382075	M. musculus	0.0	0.0	0.0	0.0	0.0	0.0	0.0	0.0	0.0	0.0	0.0	0.0	0.0	0.0	0.0	0.0	0.0	0.0	0.0	0.0
1110008P14Rik	73737	gene_synonym	M. musculus	73737	M. musculus	0.0	0.0	0.0	0.0	0.0	0.0	0.0	0.0	0.0	0.0	0.0	0.0	0.0	0.0	1.0	0.0	0.0	0.0	0.0	0.0
Gale	74246	symbol	M. musculus	74246	M. musculus	0.0	0.0	1.0	0.0	0.0	0.0	0.0	0.0	0.0	0.0	0.0	0.0	0.0	0.0	0.0	0.0	0.0	0.0	0.0	0.0
Sult2b1	54200	symbol	M. musculus	54200	M. musculus	1.0	0.0	1.0	0.0	0.0	0.0	0.0	0.0	0.0	0.0	0.0	0.0	1.0	0.0	0.0	0.0	0.0	0.0	0.0	0.0
Srebf1	20787	symbol	M. musculus	20787	M. musculus	1.0	0.0	0.0	1.0	0.0	0.0	1.0	0.0	1.0	0.0	1.0	0.0	0.0	0.0	0.0	0.0	0.0	0.0	0.0	0.0
Slc25a10	27376	symbol	M. musculus	27376	M. musculus	1.0	0.0	1.0	0.0	0.0	0.0	0.0	1.0	0.0	0.0	0.0	1.0	0.0	0.0	0.0	0.0	0.0	0.0	0.0	0.0
Sqle	20775	symbol	M. musculus	20775	M. musculus	1.0	0.0	0.0	0.0	0.0	0.0	0.0	0.0	0.0	0.0	0.0	0.0	0.0	0.0	0.0	0.0	0.0	0.0	0.0	0.0
Hephl1	244698	symbol	M. musculus	244698	M. musculus	0.0	0.0	0.0	0.0	0.0	0.0	0.0	0.0	0.0	0.0	0.0	0.0	0.0	0.0	0.0	1.0	0.0	0.0	0.0	0.0
Cyb5b	66427	symbol	M. musculus	66427	M. musculus	0.0	0.0	0.0	0.0	0.0	0.0	0.0	0.0	0.0	0.0	0.0	0.0	0.0	0.0	0.0	0.0	0.0	0.0	0.0	0.0
Mal2	105853	symbol	M. musculus	105853	M. musculus	0.0	0.0	0.0	0.0	0.0	0.0	0.0	0.0	0.0	0.0	0.0	0.0	0.0	0.0	0.0	0.0	0.0	0.0	0.0	0.0
Ncan	13004	symbol	M. musculus	13004	M. musculus	0.0	0.0	0.0	0.0	0.0	0.0	0.0	0.0	0.0	0.0	0.0	0.0	0.0	0.0	1.0	0.0	0.0	0.0	0.0	0.0
Msmo1	66234	symbol	M. musculus	66234	M. musculus	1.0	0.0	0.0	0.0	0.0	0.0	0.0	0.0	0.0	0.0	0.0	0.0	0.0	0.0	0.0	0.0	0.0	0.0	0.0	0.0
Mvk	17855	symbol	M. musculus	17855	M. musculus	1.0	0.0	1.0	1.0	0.0	0.0	0.0	1.0	0.0	0.0	0.0	0.0	1.0	0.0	0.0	0.0	0.0	0.0	0.0	0.0
Pgd	110208	symbol	M. musculus	110208	M. musculus	1.0	0.0	1.0	0.0	0.0	0.0	0.0	0.0	0.0	0.0	0.0	0.0	0.0	0.0	0.0	0.0	1.0	0.0	0.0	0.0
Comt	12846	symbol	M. musculus	12846	M. musculus	1.0	0.0	1.0	0.0	0.0	0.0	1.0	0.0	0.0	0.0	0.0	0.0	0.0	0.0	0.0	0.0	0.0	0.0	0.0	0.0
Mr1	15064	symbol	M. musculus	15064	M. musculus	0.0	0.0	0.0	1.0	0.0	0.0	0.0	0.0	0.0	0.0	0.0	0.0	0.0	0.0	0.0	0.0	0.0	0.0	0.0	0.0
Sc5d	235293	symbol	M. musculus	235293	M. musculus	1.0	0.0	0.0	0.0	0.0	0.0	0.0	0.0	0.0	0.0	0.0	0.0	0.0	0.0	0.0	0.0	0.0	0.0	0.0	0.0
Idi1	319554	symbol	M. musculus	319554	M. musculus	1.0	0.0	0.0	0.0	0.0	0.0	0.0	1.0	0.0	0.0	0.0	0.0	0.0	0.0	0.0	0.0	0.0	0.0	0.0	0.0
Paqr9	75552	symbol	M. musculus	75552	M. musculus	0.0	0.0	0.0	0.0	0.0	0.0	0.0	0.0	0.0	0.0	0.0	0.0	0.0	0.0	0.0	0.0	0.0	0.0	0.0	0.0
5730508B09Rik	70617	gene_synonym	M. musculus	70617	M. musculus	0.0	0.0	0.0	0.0	0.0	0.0	0.0	0.0	0.0	0.0	0.0	0.0	0.0	0.0	0.0	0.0	0.0	0.0	0.0	0.0
Slc35g1	240660	symbol	M. musculus	240660	M. musculus	0.0	0.0	0.0	0.0	0.0	0.0	0.0	0.0	0.0	0.0	0.0	0.0	0.0	0.0	0.0	0.0	0.0	0.0	0.0	0.0
Tbc1d31	210544	symbol	M. musculus	210544	M. musculus	0.0	0.0	0.0	0.0	0.0	0.0	0.0	0.0	0.0	0.0	0.0	0.0	0.0	0.0	0.0	0.0	0.0	0.0	0.0	0.0
Oxtr	18430	symbol	M. musculus	18430	M. musculus	0.0	0.0	0.0	0.0	0.0	0.0	0.0	0.0	0.0	0.0	0.0	0.0	0.0	0.0	0.0	0.0	0.0	0.0	0.0	0.0
Fabp5	16592	symbol	M. musculus	16592	M. musculus	1.0	0.0	1.0	0.0	0.0	0.0	1.0	1.0	0.0	0.0	0.0	0.0	0.0	0.0	0.0	0.0	0.0	0.0	0.0	0.0
NAP114472-1						nan	nan	nan	nan	nan	nan	nan	nan	nan	nan	nan	nan	nan	nan	nan	nan	nan	nan	nan	nan
NAP111439-1						nan	nan	nan	nan	nan	nan	nan	nan	nan	nan	nan	nan	nan	nan	nan	nan	nan	nan	nan	nan
Gm39055	105243006	symbol	M. musculus	105243006	M. musculus	0.0	0.0	0.0	0.0	0.0	0.0	0.0	0.0	0.0	0.0	0.0	0.0	0.0	0.0	0.0	0.0	0.0	0.0	0.0	0.0
Trim67	330863	symbol	M. musculus	330863	M. musculus	0.0	0.0	0.0	0.0	0.0	0.0	0.0	0.0	0.0	0.0	0.0	0.0	0.0	0.0	0.0	0.0	0.0	0.0	0.0	0.0
chr19						nan	nan	nan	nan	nan	nan	nan	nan	nan	nan	nan	nan	nan	nan	nan	nan	nan	nan	nan	nan
36699712-36763966_R						nan	nan	nan	nan	nan	nan	nan	nan	nan	nan	nan	nan	nan	nan	nan	nan	nan	nan	nan	nan
9630013D21Rik	319743	symbol	M. musculus	319743	M. musculus	0.0	0.0	0.0	0.0	0.0	0.0	0.0	0.0	0.0	0.0	0.0	0.0	0.0	0.0	0.0	0.0	0.0	0.0	0.0	0.0
Inafm2	100043272	symbol	M. musculus	100043272	M. musculus	0.0	0.0	0.0	0.0	0.0	0.0	0.0	0.0	0.0	0.0	0.0	0.0	0.0	0.0	0.0	0.0	0.0	0.0	0.0	0.0
Pik3r1	18708	symbol	M. musculus	18708	M. musculus	1.0	0.0	1.0	1.0	1.0	0.0	0.0	1.0	0.0	0.0	1.0	0.0	0.0	0.0	0.0	0.0	0.0	0.0	0.0	0.0
Tmem80	71448	symbol	M. musculus	71448	M. musculus	0.0	0.0	0.0	0.0	0.0	0.0	0.0	0.0	0.0	0.0	0.0	0.0	0.0	0.0	0.0	0.0	0.0	0.0	0.0	0.0
Jmjd8	72106	symbol	M. musculus	72106	M. musculus	0.0	0.0	0.0	0.0	0.0	0.0	1.0	0.0	0.0	0.0	0.0	0.0	0.0	0.0	0.0	0.0	0.0	0.0	0.0	0.0
Necab3	56846	symbol	M. musculus	56846	M. musculus	0.0	0.0	0.0	0.0	0.0	0.0	0.0	0.0	0.0	0.0	0.0	0.0	0.0	0.0	0.0	0.0	0.0	0.0	0.0	0.0
Prrt4	101359	symbol	M. musculus	101359	M. musculus	0.0	0.0	0.0	0.0	0.0	0.0	0.0	0.0	0.0	0.0	0.0	0.0	0.0	0.0	0.0	0.0	0.0	0.0	0.0	0.0
Polr2l	66491	symbol	M. musculus	66491	M. musculus	0.0	0.0	0.0	0.0	0.0	0.0	0.0	0.0	0.0	0.0	0.0	0.0	0.0	0.0	0.0	0.0	0.0	0.0	0.0	0.0
Usp50	75083	symbol	M. musculus	75083	M. musculus	0.0	0.0	0.0	1.0	0.0	0.0	0.0	0.0	0.0	0.0	0.0	0.0	0.0	0.0	0.0	0.0	0.0	0.0	0.0	0.0
Sft2d2	108735	symbol	M. musculus	108735	M. musculus	0.0	0.0	0.0	0.0	0.0	0.0	0.0	0.0	0.0	0.0	0.0	0.0	0.0	0.0	0.0	0.0	0.0	0.0	0.0	0.0
Mrpl49	18120	symbol	M. musculus	18120	M. musculus	0.0	0.0	0.0	0.0	0.0	0.0	0.0	0.0	0.0	0.0	0.0	0.0	0.0	0.0	0.0	0.0	0.0	0.0	0.0	0.0
Ptger3	19218	symbol	M. musculus	19218	M. musculus	0.0	0.0	1.0	1.0	0.0	0.0	0.0	1.0	0.0	0.0	1.0	1.0	0.0	0.0	0.0	0.0	0.0	0.0	1.0	0.0
Ntsr2	18217	symbol	M. musculus	18217	M. musculus	0.0	0.0	0.0	0.0	0.0	0.0	0.0	0.0	0.0	0.0	0.0	0.0	0.0	0.0	0.0	0.0	0.0	0.0	0.0	0.0
Kcnb1	16500	symbol	M. musculus	16500	M. musculus	0.0	0.0	0.0	0.0	0.0	0.0	0.0	0.0	1.0	0.0	1.0	0.0	0.0	0.0	0.0	0.0	0.0	0.0	0.0	0.0
Dhx32	101437	symbol	M. musculus	101437	M. musculus	0.0	0.0	0.0	0.0	0.0	0.0	0.0	0.0	0.0	0.0	0.0	0.0	0.0	0.0	0.0	0.0	0.0	0.0	0.0	0.0
Phlda3	27280	symbol	M. musculus	27280	M. musculus	0.0	0.0	0.0	0.0	0.0	0.0	0.0	0.0	0.0	0.0	0.0	0.0	0.0	0.0	0.0	0.0	0.0	0.0	0.0	0.0
LOC102643247	72157	Gene_ID	M. musculus	72157	M. musculus	0.0	0.0	1.0	0.0	0.0	0.0	0.0	0.0	0.0	0.0	0.0	0.0	0.0	0.0	0.0	0.0	0.0	0.0	0.0	0.0
Uros	22276	symbol	M. musculus	22276	M. musculus	1.0	0.0	0.0	0.0	0.0	0.0	0.0	0.0	0.0	0.0	0.0	0.0	0.0	0.0	0.0	0.0	0.0	0.0	0.0	0.0
D830024N08Rik	105246804	symbol	M. musculus	105246804	M. musculus	0.0	0.0	0.0	0.0	0.0	0.0	0.0	0.0	0.0	0.0	0.0	0.0	0.0	0.0	0.0	0.0	0.0	0.0	0.0	0.0
Gypc	71683	symbol	M. musculus	71683	M. musculus	0.0	0.0	0.0	0.0	0.0	0.0	0.0	0.0	0.0	0.0	0.0	0.0	0.0	0.0	0.0	0.0	0.0	0.0	0.0	0.0
Mettl16	67493	symbol	M. musculus	67493	M. musculus	0.0	0.0	0.0	0.0	0.0	0.0	0.0	0.0	0.0	0.0	0.0	0.0	1.0	0.0	0.0	0.0	0.0	0.0	0.0	0.0
Tmem254c	66039	gene_synonym	M. musculus	66039	M. musculus	0.0	0.0	0.0	0.0	0.0	0.0	0.0	0.0	0.0	0.0	0.0	0.0	0.0	0.0	0.0	0.0	0.0	0.0	0.0	0.0
Fam217b	71532	symbol	M. musculus	71532	M. musculus	0.0	0.0	0.0	0.0	0.0	0.0	0.0	0.0	0.0	0.0	0.0	0.0	0.0	0.0	0.0	0.0	0.0	0.0	0.0	0.0
Ppp1r3d	228966	symbol	M. musculus	228966	M. musculus	0.0	0.0	0.0	0.0	0.0	0.0	0.0	0.0	0.0	0.0	0.0	0.0	0.0	0.0	0.0	0.0	0.0	0.0	0.0	0.0
AK135574						nan	nan	nan	nan	nan	nan	nan	nan	nan	nan	nan	nan	nan	nan	nan	nan	nan	nan	nan	nan
Atxn7l1	380753	symbol	M. musculus	380753	M. musculus	0.0	0.0	0.0	0.0	0.0	0.0	0.0	0.0	0.0	0.0	0.0	0.0	0.0	0.0	0.0	0.0	0.0	0.0	0.0	0.0
Pnpla3	116939	symbol	M. musculus	116939	M. musculus	1.0	0.0	0.0	0.0	0.0	0.0	0.0	1.0	0.0	0.0	0.0	0.0	0.0	0.0	0.0	0.0	0.0	0.0	0.0	1.0
Leo1	235497	symbol	M. musculus	235497	M. musculus	0.0	0.0	0.0	0.0	0.0	0.0	0.0	0.0	0.0	0.0	0.0	0.0	0.0	0.0	0.0	0.0	0.0	0.0	0.0	0.0
Eme2	193838	symbol	M. musculus	193838	M. musculus	0.0	0.0	0.0	0.0	0.0	0.0	0.0	0.0	0.0	0.0	0.0	0.0	0.0	0.0	0.0	0.0	0.0	0.0	0.0	0.0
Ptges	64292	symbol	M. musculus	64292	M. musculus	1.0	0.0	0.0	0.0	0.0	0.0	0.0	0.0	0.0	0.0	0.0	0.0	0.0	0.0	0.0	0.0	0.0	0.0	1.0	0.0
Tmprss6	71753	symbol	M. musculus	71753	M. musculus	0.0	0.0	0.0	0.0	0.0	0.0	0.0	0.0	0.0	0.0	0.0	0.0	0.0	0.0	0.0	1.0	0.0	0.0	0.0	0.0
Scd2	20250	symbol	M. musculus	20250	M. musculus	1.0	0.0	0.0	0.0	0.0	0.0	0.0	0.0	0.0	0.0	0.0	0.0	0.0	0.0	0.0	0.0	0.0	0.0	0.0	0.0
Gm6484	624219	gene_synonym	M. musculus	624219	M. musculus	0.0	0.0	0.0	0.0	0.0	0.0	1.0	0.0	0.0	0.0	0.0	0.0	0.0	0.0	0.0	0.0	0.0	0.0	0.0	1.0
Pfkp	56421	symbol	M. musculus	56421	M. musculus	0.0	0.0	1.0	0.0	0.0	0.0	0.0	0.0	0.0	0.0	0.0	0.0	0.0	0.0	0.0	0.0	0.0	0.0	0.0	0.0
Pnpla5	75772	symbol	M. musculus	75772	M. musculus	0.0	0.0	0.0	0.0	0.0	0.0	0.0	0.0	0.0	0.0	0.0	0.0	0.0	0.0	0.0	0.0	0.0	0.0	0.0	1.0
Lamtor1	66508	symbol	M. musculus	66508	M. musculus	0.0	0.0	0.0	0.0	0.0	0.0	0.0	0.0	0.0	0.0	1.0	0.0	0.0	0.0	0.0	0.0	0.0	0.0	0.0	1.0
Mmab	77697	symbol	M. musculus	77697	M. musculus	0.0	0.0	0.0	0.0	0.0	0.0	0.0	0.0	0.0	0.0	0.0	0.0	0.0	0.0	0.0	0.0	0.0	0.0	0.0	0.0
Cptp	79554	symbol	M. musculus	79554	M. musculus	0.0	0.0	0.0	1.0	0.0	0.0	0.0	0.0	0.0	0.0	0.0	0.0	0.0	0.0	0.0	0.0	0.0	0.0	0.0	0.0
Zc3h12a	230738	symbol	M. musculus	230738	M. musculus	0.0	0.0	0.0	1.0	0.0	0.0	0.0	0.0	0.0	0.0	1.0	0.0	0.0	1.0	0.0	0.0	0.0	0.0	0.0	0.0
Ovca2	246257	symbol	M. musculus	246257	M. musculus	0.0	0.0	0.0	0.0	0.0	0.0	0.0	0.0	0.0	0.0	0.0	0.0	0.0	0.0	0.0	0.0	0.0	0.0	0.0	0.0
Hist2h3c2	97114	gene_synonym	M. musculus	97114	M. musculus	0.0	0.0	0.0	0.0	0.0	0.0	0.0	0.0	0.0	0.0	0.0	0.0	0.0	0.0	0.0	0.0	0.0	0.0	0.0	0.0
Hist2h3c1	15077	gene_synonym	M. musculus	15077	M. musculus	0.0	0.0	0.0	0.0	0.0	0.0	0.0	0.0	0.0	0.0	0.0	0.0	0.0	0.0	0.0	0.0	0.0	0.0	0.0	0.0
Hist1h2bb	319178	gene_synonym	M. musculus	319178	M. musculus	0.0	0.0	0.0	0.0	0.0	0.0	0.0	0.0	0.0	0.0	0.0	0.0	0.0	0.0	0.0	0.0	0.0	0.0	0.0	0.0
Hist1h2ba	319177	gene_synonym	M. musculus	319177	M. musculus	0.0	1.0	0.0	0.0	0.0	0.0	0.0	0.0	0.0	0.0	0.0	0.0	0.0	0.0	0.0	0.0	0.0	0.0	0.0	0.0
Hist1h2bm	319186	gene_synonym	M. musculus	319186	M. musculus	0.0	0.0	0.0	0.0	0.0	0.0	0.0	0.0	0.0	0.0	0.0	0.0	0.0	0.0	0.0	0.0	0.0	0.0	0.0	0.0
Gm20627	102631874	symbol	M. musculus	102631874	M. musculus	0.0	0.0	0.0	0.0	0.0	0.0	0.0	0.0	0.0	0.0	0.0	0.0	0.0	0.0	0.0	0.0	0.0	0.0	0.0	0.0
Gm38434	100504221	gene_synonym	M. musculus	100504221	M. musculus	0.0	0.0	0.0	0.0	0.0	0.0	0.0	0.0	0.0	0.0	0.0	0.0	0.0	0.0	0.0	0.0	0.0	0.0	0.0	0.0
Gpt	76282	symbol	M. musculus	76282	M. musculus	0.0	0.0	0.0	0.0	0.0	0.0	1.0	0.0	0.0	0.0	0.0	0.0	0.0	0.0	0.0	0.0	0.0	0.0	0.0	0.0
Hmgcs1	208715	symbol	M. musculus	208715	M. musculus	1.0	0.0	1.0	0.0	0.0	0.0	0.0	1.0	0.0	0.0	0.0	0.0	1.0	0.0	0.0	0.0	0.0	0.0	0.0	0.0
Nap1l5	58243	symbol	M. musculus	58243	M. musculus	0.0	0.0	0.0	0.0	0.0	0.0	0.0	0.0	0.0	0.0	0.0	0.0	0.0	0.0	0.0	0.0	0.0	0.0	0.0	0.0
G0s2	14373	symbol	M. musculus	14373	M. musculus	0.0	0.0	0.0	0.0	0.0	0.0	0.0	0.0	0.0	0.0	0.0	0.0	0.0	0.0	0.0	0.0	0.0	0.0	0.0	0.0
Gm16163	100303730	symbol	M. musculus	100303730	M. musculus	0.0	0.0	0.0	0.0	0.0	0.0	0.0	0.0	0.0	0.0	0.0	0.0	0.0	0.0	0.0	0.0	0.0	0.0	0.0	0.0
Nos3	18127	symbol	M. musculus	18127	M. musculus	0.0	0.0	0.0	0.0	1.0	0.0	0.0	0.0	0.0	0.0	0.0	0.0	0.0	0.0	0.0	0.0	0.0	0.0	0.0	0.0
Igfals	16005	symbol	M. musculus	16005	M. musculus	0.0	0.0	0.0	0.0	0.0	0.0	0.0	0.0	0.0	0.0	0.0	0.0	0.0	0.0	0.0	0.0	0.0	0.0	0.0	0.0
Dct	13190	symbol	M. musculus	13190	M. musculus	0.0	0.0	0.0	0.0	0.0	0.0	0.0	0.0	0.0	0.0	0.0	0.0	0.0	0.0	0.0	0.0	0.0	0.0	0.0	0.0
Sntb1	20649	symbol	M. musculus	20649	M. musculus	0.0	0.0	0.0	0.0	0.0	0.0	0.0	0.0	0.0	0.0	0.0	0.0	0.0	0.0	0.0	0.0	0.0	0.0	0.0	0.0
Sh3tc1	231147	symbol	M. musculus	231147	M. musculus	0.0	0.0	0.0	0.0	0.0	0.0	0.0	0.0	0.0	0.0	0.0	0.0	0.0	0.0	0.0	0.0	0.0	0.0	0.0	0.0
Zfp467	68910	symbol	M. musculus	68910	M. musculus	0.0	0.0	0.0	0.0	0.0	0.0	0.0	0.0	0.0	0.0	0.0	0.0	0.0	0.0	0.0	0.0	0.0	0.0	0.0	0.0
Wscd2	320916	symbol	M. musculus	320916	M. musculus	0.0	0.0	0.0	0.0	0.0	0.0	0.0	0.0	0.0	0.0	0.0	0.0	0.0	0.0	0.0	0.0	0.0	0.0	0.0	0.0
Ldah	68832	symbol	M. musculus	68832	M. musculus	0.0	0.0	0.0	0.0	0.0	0.0	0.0	0.0	0.0	0.0	0.0	0.0	0.0	0.0	0.0	0.0	0.0	0.0	0.0	1.0
Cdkn2c	12580	symbol	M. musculus	12580	M. musculus	0.0	0.0	0.0	0.0	0.0	0.0	0.0	0.0	0.0	0.0	0.0	0.0	0.0	0.0	0.0	0.0	0.0	0.0	0.0	0.0
Entpd6	12497	symbol	M. musculus	12497	M. musculus	0.0	0.0	0.0	0.0	0.0	0.0	0.0	0.0	0.0	0.0	0.0	0.0	0.0	0.0	0.0	0.0	0.0	0.0	0.0	0.0
Gm26588	102639841	symbol	M. musculus	102639841	M. musculus	0.0	0.0	0.0	0.0	0.0	0.0	0.0	0.0	0.0	0.0	0.0	0.0	0.0	0.0	0.0	0.0	0.0	0.0	0.0	0.0
Paqr4	76498	symbol	M. musculus	76498	M. musculus	0.0	0.0	0.0	0.0	0.0	0.0	1.0	0.0	0.0	0.0	0.0	0.0	0.0	0.0	0.0	0.0	0.0	0.0	0.0	0.0
Als2cr12	108812	gene_synonym	M. musculus	108812	M. musculus	0.0	0.0	0.0	0.0	0.0	0.0	0.0	0.0	0.0	0.0	0.0	0.0	0.0	0.0	0.0	0.0	0.0	0.0	0.0	0.0
Abcd2	26874	symbol	M. musculus	26874	M. musculus	1.0	0.0	0.0	1.0	0.0	0.0	1.0	0.0	0.0	0.0	0.0	0.0	0.0	0.0	0.0	0.0	0.0	0.0	0.0	0.0
Hist1h2be	319179	gene_synonym	M. musculus	319179	M. musculus	0.0	0.0	0.0	0.0	0.0	0.0	0.0	0.0	0.0	0.0	0.0	0.0	0.0	0.0	0.0	0.0	0.0	0.0	0.0	0.0
1110019D14Rik	76311	symbol	M. musculus	76311	M. musculus	0.0	0.0	0.0	0.0	0.0	0.0	0.0	0.0	0.0	0.0	0.0	0.0	0.0	0.0	0.0	0.0	0.0	0.0	0.0	0.0
Gm15723	102633245	symbol	M. musculus	102633245	M. musculus	0.0	0.0	0.0	0.0	0.0	0.0	0.0	0.0	0.0	0.0	0.0	0.0	0.0	0.0	0.0	0.0	0.0	0.0	0.0	0.0
Kcnj14	211480	symbol	M. musculus	211480	M. musculus	0.0	0.0	0.0	0.0	0.0	0.0	0.0	0.0	0.0	0.0	0.0	0.0	0.0	0.0	0.0	0.0	0.0	0.0	0.0	0.0
Zfp185	22673	symbol	M. musculus	22673	M. musculus	0.0	0.0	0.0	0.0	0.0	0.0	0.0	0.0	0.0	0.0	0.0	0.0	0.0	0.0	0.0	0.0	0.0	0.0	0.0	0.0
Cdsn	386463	symbol	M. musculus	386463	M. musculus	0.0	0.0	0.0	0.0	0.0	0.0	0.0	0.0	0.0	0.0	0.0	0.0	0.0	0.0	0.0	0.0	0.0	0.0	0.0	0.0
Dtx2	74198	symbol	M. musculus	74198	M. musculus	0.0	0.0	0.0	0.0	0.0	0.0	0.0	0.0	0.0	0.0	0.0	0.0	0.0	0.0	0.0	0.0	0.0	0.0	0.0	0.0
Lpgat1	226856	symbol	M. musculus	226856	M. musculus	1.0	0.0	0.0	0.0	0.0	0.0	1.0	1.0	0.0	0.0	0.0	0.0	0.0	0.0	0.0	0.0	0.0	0.0	0.0	0.0
103751075-103769725_F						nan	nan	nan	nan	nan	nan	nan	nan	nan	nan	nan	nan	nan	nan	nan	nan	nan	nan	nan	nan
Adrb3	11556	symbol	M. musculus	11556	M. musculus	0.0	0.0	0.0	0.0	0.0	0.0	0.0	0.0	0.0	0.0	0.0	0.0	0.0	0.0	0.0	0.0	0.0	0.0	1.0	0.0
Hcar1	243270	symbol	M. musculus	243270	M. musculus	0.0	0.0	0.0	0.0	0.0	0.0	1.0	0.0	0.0	0.0	0.0	0.0	0.0	0.0	0.0	0.0	0.0	0.0	0.0	0.0
Gbp6	100702	symbol	M. musculus	100702	M. musculus	0.0	0.0	0.0	1.0	0.0	0.0	0.0	0.0	0.0	0.0	0.0	0.0	0.0	0.0	0.0	0.0	0.0	0.0	0.0	0.0
Iigp1	60440	symbol	M. musculus	60440	M. musculus	0.0	0.0	0.0	1.0	0.0	0.0	0.0	0.0	0.0	0.0	0.0	0.0	0.0	0.0	0.0	0.0	0.0	0.0	0.0	0.0
Fam161b	217705	symbol	M. musculus	217705	M. musculus	0.0	0.0	0.0	0.0	0.0	0.0	0.0	0.0	0.0	0.0	0.0	0.0	0.0	0.0	0.0	0.0	0.0	0.0	0.0	0.0
Ptgir	19222	symbol	M. musculus	19222	M. musculus	0.0	0.0	0.0	0.0	0.0	0.0	0.0	0.0	0.0	0.0	0.0	0.0	0.0	0.0	0.0	0.0	0.0	0.0	0.0	0.0
Bace2	56175	symbol	M. musculus	56175	M. musculus	0.0	1.0	0.0	0.0	0.0	0.0	0.0	0.0	0.0	0.0	0.0	0.0	0.0	0.0	0.0	0.0	0.0	0.0	0.0	0.0
Ifi35	70110	symbol	M. musculus	70110	M. musculus	0.0	0.0	0.0	1.0	0.0	0.0	0.0	0.0	0.0	0.0	0.0	0.0	0.0	0.0	0.0	0.0	0.0	0.0	0.0	0.0
Zbtb3	75291	symbol	M. musculus	75291	M. musculus	0.0	0.0	0.0	0.0	0.0	0.0	0.0	0.0	0.0	0.0	0.0	0.0	0.0	0.0	0.0	0.0	0.0	0.0	0.0	0.0
Ppil1	68816	symbol	M. musculus	68816	M. musculus	0.0	1.0	0.0	0.0	0.0	0.0	0.0	0.0	0.0	0.0	0.0	0.0	0.0	0.0	0.0	0.0	0.0	0.0	0.0	0.0
Pgs1	74451	symbol	M. musculus	74451	M. musculus	1.0	0.0	0.0	0.0	0.0	0.0	0.0	1.0	0.0	0.0	0.0	0.0	0.0	0.0	0.0	0.0	0.0	0.0	0.0	0.0
Pdxp	57028	symbol	M. musculus	57028	M. musculus	0.0	0.0	1.0	0.0	0.0	0.0	0.0	0.0	0.0	0.0	0.0	0.0	0.0	0.0	0.0	0.0	0.0	1.0	0.0	0.0
Tardbp	230908	symbol	M. musculus	230908	M. musculus	0.0	0.0	0.0	0.0	0.0	0.0	0.0	0.0	0.0	0.0	1.0	0.0	0.0	0.0	0.0	0.0	0.0	0.0	0.0	0.0
Fubp1	51886	symbol	M. musculus	51886	M. musculus	0.0	0.0	0.0	0.0	0.0	0.0	0.0	0.0	0.0	0.0	0.0	0.0	0.0	0.0	0.0	0.0	0.0	0.0	0.0	0.0
F730043M19Rik	320046	symbol	M. musculus	320046	M. musculus	0.0	0.0	0.0	0.0	0.0	0.0	0.0	0.0	0.0	0.0	0.0	0.0	0.0	0.0	0.0	0.0	0.0	0.0	0.0	0.0
C130046K22Rik	399609	symbol	M. musculus	399609	M. musculus	0.0	0.0	0.0	0.0	0.0	0.0	0.0	0.0	0.0	0.0	0.0	0.0	0.0	0.0	0.0	0.0	0.0	0.0	0.0	0.0
Nmral1	67824	symbol	M. musculus	67824	M. musculus	0.0	0.0	0.0	0.0	0.0	0.0	0.0	0.0	0.0	0.0	0.0	0.0	0.0	0.0	0.0	0.0	0.0	0.0	0.0	0.0
Timeless	21853	symbol	M. musculus	21853	M. musculus	0.0	0.0	0.0	0.0	0.0	0.0	0.0	0.0	0.0	0.0	0.0	0.0	0.0	0.0	0.0	0.0	0.0	0.0	0.0	0.0
Apol11b	328563	symbol	M. musculus	328563	M. musculus	0.0	0.0	0.0	0.0	0.0	0.0	0.0	0.0	0.0	0.0	0.0	0.0	0.0	0.0	0.0	0.0	0.0	0.0	0.0	0.0
Gabpb1	14391	symbol	M. musculus	14391	M. musculus	0.0	0.0	0.0	0.0	0.0	0.0	0.0	0.0	0.0	0.0	0.0	0.0	0.0	0.0	0.0	0.0	0.0	0.0	0.0	0.0
Rbm3	19652	symbol	M. musculus	19652	M. musculus	0.0	0.0	0.0	0.0	0.0	0.0	0.0	0.0	0.0	0.0	0.0	0.0	0.0	0.0	0.0	0.0	0.0	0.0	0.0	0.0
Rasl2-9	19428	symbol	M. musculus	19428	M. musculus	0.0	0.0	1.0	0.0	1.0	0.0	0.0	0.0	0.0	0.0	1.0	0.0	0.0	0.0	0.0	0.0	0.0	0.0	0.0	0.0
Ran	19384	symbol	M. musculus	19384	M. musculus	0.0	0.0	1.0	0.0	1.0	0.0	0.0	0.0	0.0	0.0	1.0	0.0	0.0	0.0	0.0	0.0	0.0	0.0	0.0	0.0
Rangap1	19387	symbol	M. musculus	19387	M. musculus	0.0	0.0	0.0	0.0	1.0	0.0	0.0	0.0	0.0	0.0	1.0	0.0	0.0	0.0	0.0	0.0	0.0	0.0	0.0	0.0
Asb7	117589	symbol	M. musculus	117589	M. musculus	0.0	0.0	0.0	0.0	0.0	0.0	0.0	0.0	0.0	0.0	0.0	0.0	0.0	0.0	0.0	0.0	0.0	0.0	0.0	0.0
Kpna2	16647	symbol	M. musculus	16647	M. musculus	0.0	0.0	0.0	1.0	1.0	0.0	0.0	0.0	0.0	0.0	0.0	0.0	0.0	0.0	0.0	0.0	0.0	0.0	0.0	0.0
ENSMUST00000121510	100534336	ensembl_transcript_id	M. musculus	100534336	M. musculus	0.0	0.0	0.0	0.0	0.0	0.0	0.0	0.0	0.0	0.0	0.0	0.0	0.0	0.0	0.0	0.0	0.0	0.0	0.0	0.0
Zbp1	58203	symbol	M. musculus	58203	M. musculus	0.0	0.0	0.0	1.0	0.0	0.0	0.0	0.0	0.0	0.0	0.0	0.0	0.0	0.0	0.0	0.0	0.0	0.0	0.0	0.0
Ube2l6	56791	symbol	M. musculus	56791	M. musculus	0.0	0.0	0.0	0.0	0.0	0.0	0.0	0.0	0.0	0.0	0.0	0.0	0.0	0.0	0.0	0.0	0.0	0.0	0.0	0.0
Isg15	100038882	symbol	M. musculus	100038882	M. musculus	0.0	0.0	0.0	1.0	0.0	0.0	0.0	0.0	0.0	0.0	0.0	0.0	0.0	0.0	0.0	0.0	0.0	0.0	0.0	0.0
Gm9706	677168	symbol	M. musculus	677168	M. musculus	0.0	0.0	0.0	0.0	0.0	0.0	0.0	0.0	0.0	0.0	0.0	0.0	0.0	0.0	0.0	0.0	0.0	0.0	0.0	0.0
Dhx58	80861	symbol	M. musculus	80861	M. musculus	0.0	0.0	0.0	1.0	0.0	0.0	0.0	0.0	0.0	0.0	0.0	0.0	0.0	0.0	0.0	0.0	0.0	0.0	0.0	0.0
Ifi27l2a	76933	symbol	M. musculus	76933	M. musculus	0.0	0.0	0.0	1.0	0.0	0.0	0.0	0.0	0.0	0.0	0.0	0.0	0.0	0.0	0.0	0.0	0.0	0.0	0.0	0.0
Oas1f	243262	symbol	M. musculus	243262	M. musculus	0.0	0.0	1.0	1.0	0.0	0.0	0.0	0.0	0.0	0.0	0.0	0.0	0.0	0.0	0.0	1.0	0.0	0.0	0.0	0.0
Oas1a	246730	symbol	M. musculus	246730	M. musculus	0.0	0.0	1.0	1.0	0.0	0.0	0.0	1.0	0.0	0.0	0.0	0.0	0.0	0.0	0.0	1.0	0.0	0.0	0.0	0.0
Oas2	246728	symbol	M. musculus	246728	M. musculus	0.0	0.0	0.0	1.0	0.0	0.0	0.0	0.0	0.0	0.0	0.0	0.0	0.0	0.0	0.0	0.0	0.0	0.0	0.0	0.0
Rtp4	67775	symbol	M. musculus	67775	M. musculus	0.0	0.0	0.0	1.0	0.0	0.0	0.0	0.0	0.0	0.0	0.0	0.0	0.0	0.0	0.0	0.0	0.0	0.0	0.0	0.0
Ifit1	15957	symbol	M. musculus	15957	M. musculus	0.0	0.0	0.0	1.0	0.0	0.0	0.0	0.0	0.0	0.0	0.0	0.0	0.0	0.0	0.0	0.0	0.0	0.0	0.0	0.0
Batf2	74481	symbol	M. musculus	74481	M. musculus	0.0	0.0	0.0	0.0	0.0	0.0	0.0	0.0	0.0	0.0	0.0	0.0	0.0	0.0	0.0	0.0	0.0	0.0	0.0	0.0
Oas1g	23960	symbol	M. musculus	23960	M. musculus	0.0	0.0	1.0	1.0	0.0	0.0	0.0	0.0	0.0	0.0	0.0	0.0	0.0	0.0	0.0	1.0	0.0	0.0	0.0	0.0
Ifih1	71586	symbol	M. musculus	71586	M. musculus	0.0	0.0	0.0	1.0	0.0	0.0	0.0	0.0	0.0	0.0	0.0	0.0	0.0	1.0	0.0	0.0	0.0	0.0	0.0	0.0
Ifit3b	667370	symbol	M. musculus	667370	M. musculus	0.0	0.0	0.0	1.0	0.0	0.0	0.0	0.0	0.0	0.0	0.0	0.0	0.0	0.0	0.0	0.0	0.0	0.0	0.0	0.0
Ifit3	15959	symbol	M. musculus	15959	M. musculus	0.0	0.0	0.0	1.0	0.0	0.0	0.0	0.0	0.0	0.0	0.0	0.0	0.0	0.0	0.0	0.0	0.0	0.0	0.0	0.0
Cmpk2	22169	symbol	M. musculus	22169	M. musculus	0.0	0.0	1.0	0.0	0.0	0.0	0.0	1.0	0.0	1.0	0.0	1.0	0.0	0.0	0.0	0.0	0.0	0.0	0.0	0.0
Ddx58	230073	gene_synonym	M. musculus	230073	M. musculus	0.0	0.0	0.0	1.0	0.0	0.0	0.0	0.0	0.0	0.0	0.0	0.0	0.0	1.0	0.0	0.0	0.0	0.0	0.0	0.0
Stat2	20847	symbol	M. musculus	20847	M. musculus	0.0	0.0	0.0	1.0	0.0	0.0	0.0	0.0	0.0	0.0	0.0	0.0	0.0	0.0	0.0	0.0	0.0	0.0	0.0	0.0
Eps15l1	13859	symbol	M. musculus	13859	M. musculus	0.0	0.0	0.0	0.0	0.0	0.0	0.0	0.0	0.0	0.0	0.0	0.0	0.0	0.0	0.0	0.0	0.0	0.0	0.0	0.0
Mov10	17454	symbol	M. musculus	17454	M. musculus	0.0	0.0	0.0	1.0	0.0	0.0	0.0	0.0	0.0	0.0	0.0	0.0	0.0	0.0	0.0	0.0	0.0	0.0	0.0	0.0
ENSMUST00000160058						nan	nan	nan	nan	nan	nan	nan	nan	nan	nan	nan	nan	nan	nan	nan	nan	nan	nan	nan	nan
Lgals9	16859	symbol	M. musculus	16859	M. musculus	0.0	0.0	0.0	1.0	0.0	0.0	0.0	0.0	0.0	0.0	0.0	0.0	0.0	1.0	0.0	0.0	0.0	0.0	0.0	0.0
57583950-57624216_F						nan	nan	nan	nan	nan	nan	nan	nan	nan	nan	nan	nan	nan	nan	nan	nan	nan	nan	nan	nan
Mx2	17858	symbol	M. musculus	17858	M. musculus	0.0	0.0	0.0	1.0	0.0	0.0	0.0	0.0	0.0	0.0	0.0	0.0	0.0	0.0	0.0	0.0	0.0	0.0	0.0	0.0
Xaf1	327959	symbol	M. musculus	327959	M. musculus	0.0	0.0	0.0	1.0	0.0	0.0	0.0	0.0	0.0	0.0	0.0	0.0	0.0	0.0	0.0	0.0	0.0	0.0	0.0	0.0
Rnf213	672511	symbol	M. musculus	672511	M. musculus	0.0	0.0	0.0	0.0	0.0	0.0	1.0	0.0	0.0	0.0	0.0	0.0	0.0	0.0	0.0	0.0	0.0	0.0	0.0	0.0
chr11						nan	nan	nan	nan	nan	nan	nan	nan	nan	nan	nan	nan	nan	nan	nan	nan	nan	nan	nan	nan
119250824-119286324_F						nan	nan	nan	nan	nan	nan	nan	nan	nan	nan	nan	nan	nan	nan	nan	nan	nan	nan	nan	nan
Ifi44	99899	symbol	M. musculus	99899	M. musculus	0.0	0.0	0.0	1.0	0.0	0.0	0.0	0.0	0.0	0.0	0.0	0.0	0.0	1.0	0.0	0.0	0.0	0.0	0.0	0.0
Irgm2	54396	symbol	M. musculus	54396	M. musculus	0.0	0.0	0.0	1.0	1.0	0.0	0.0	0.0	0.0	0.0	1.0	0.0	0.0	1.0	0.0	0.0	0.0	0.0	0.0	0.0
S1pr3	13610	symbol	M. musculus	13610	M. musculus	0.0	0.0	0.0	0.0	0.0	0.0	0.0	0.0	0.0	0.0	0.0	0.0	0.0	0.0	0.0	0.0	0.0	0.0	0.0	0.0
Adra2a	11551	symbol	M. musculus	11551	M. musculus	0.0	0.0	0.0	1.0	0.0	0.0	1.0	0.0	0.0	0.0	1.0	0.0	0.0	0.0	0.0	0.0	0.0	0.0	0.0	0.0
Il1b	16176	symbol	M. musculus	16176	M. musculus	0.0	0.0	0.0	1.0	0.0	0.0	1.0	0.0	0.0	0.0	1.0	1.0	0.0	1.0	0.0	0.0	0.0	1.0	1.0	0.0
Pilra	231805	symbol	M. musculus	231805	M. musculus	0.0	0.0	0.0	0.0	0.0	0.0	0.0	0.0	0.0	0.0	0.0	0.0	0.0	0.0	0.0	0.0	0.0	0.0	0.0	0.0
Sdf2l1	64136	symbol	M. musculus	64136	M. musculus	0.0	1.0	0.0	0.0	0.0	1.0	0.0	0.0	0.0	0.0	0.0	0.0	0.0	0.0	0.0	0.0	0.0	0.0	0.0	0.0
Lst1	16988	symbol	M. musculus	16988	M. musculus	0.0	0.0	0.0	0.0	0.0	0.0	0.0	0.0	0.0	0.0	0.0	0.0	0.0	0.0	0.0	0.0	0.0	0.0	0.0	0.0
Rgs16	19734	symbol	M. musculus	19734	M. musculus	0.0	0.0	0.0	0.0	0.0	0.0	0.0	0.0	0.0	0.0	0.0	0.0	0.0	0.0	0.0	0.0	0.0	0.0	0.0	0.0
46419916-46421753_F						nan	nan	nan	nan	nan	nan	nan	nan	nan	nan	nan	nan	nan	nan	nan	nan	nan	nan	nan	nan
Ccl2	20296	symbol	M. musculus	20296	M. musculus	0.0	0.0	0.0	1.0	0.0	0.0	0.0	0.0	1.0	0.0	1.0	0.0	0.0	0.0	0.0	0.0	0.0	1.0	0.0	0.0
Ccl7	20306	symbol	M. musculus	20306	M. musculus	0.0	0.0	0.0	1.0	0.0	0.0	0.0	0.0	0.0	0.0	0.0	0.0	0.0	0.0	0.0	0.0	0.0	0.0	0.0	0.0

## Sheet: Enrichment
GroupID	Category	Term	Description	LogP	Log(q-value)	Genes	Symbols	InTerm_InList
1_Summary	GO Biological Processes	GO:0016126	sterol biosynthetic process	-14.4252	-10.2515	13121,13360,13595,16987,17855,18194,20775,20787,58520,66234,110196,192156,208715,235293,319554,16816,16835,54200,171504,78925,16592,18708,20250,26874,54325,56473,58805,60525,64292,66844,67512,74451,104112,116939,207952,226856,233549,234729,13806,14431,15194,18648,21915,22276,27376,66902,100678,110208,12846,17252	Cyp51,Dhcr7,Ebp,Lss,Mvk,Nsdhl,Sqle,Srebf1,Erg28,Msmo1,Fdps,Mvd,Hmgcs1,Sc5d,Idi1,Lcat,Ldlr,Sult2b1,Apobr,Srd5a1,Fabp5,Pik3r1,Scd2,Abcd2,Elovl1,Fads2,Mlxipl,Acss2,Ptges,Ormdl2,Agpat2,Pgs1,Acly,Pnpla3,Klhl25,Lpgat1,Mogat2,Vac14,Eno1,Gamt,Htt,Pgam1,Dtymk,Uros,Slc25a10,Mtap,Psph,Pgd,Comt,Rdh11	50/-
1_Member	GO Biological Processes	GO:0016126	sterol biosynthetic process	-14.4252	-10.2515	13121,13360,13595,16987,17855,18194,20775,20787,58520,66234,110196,192156,208715,235293,319554	Cyp51,Dhcr7,Ebp,Lss,Mvk,Nsdhl,Sqle,Srebf1,Erg28,Msmo1,Fdps,Mvd,Hmgcs1,Sc5d,Idi1	15/41
1_Member	GO Biological Processes	GO:0006695	cholesterol biosynthetic process	-13.9396	-10.243	13121,13360,13595,16987,17855,18194,20775,20787,66234,110196,192156,208715,235293,319554	Cyp51,Dhcr7,Ebp,Lss,Mvk,Nsdhl,Sqle,Srebf1,Msmo1,Fdps,Mvd,Hmgcs1,Sc5d,Idi1	14/36
1_Member	GO Biological Processes	GO:1902653	secondary alcohol biosynthetic process	-13.9396	-10.243	13121,13360,13595,16987,17855,18194,20775,20787,66234,110196,192156,208715,235293,319554	Cyp51,Dhcr7,Ebp,Lss,Mvk,Nsdhl,Sqle,Srebf1,Msmo1,Fdps,Mvd,Hmgcs1,Sc5d,Idi1	14/36
1_Member	GO Biological Processes	GO:0016125	sterol metabolic process	-9.79096	-6.21934	13121,13360,13595,16816,16835,16987,17855,18194,20775,20787,54200,58520,66234,110196,171504,192156,208715,235293,319554	Cyp51,Dhcr7,Ebp,Lcat,Ldlr,Lss,Mvk,Nsdhl,Sqle,Srebf1,Sult2b1,Erg28,Msmo1,Fdps,Apobr,Mvd,Hmgcs1,Sc5d,Idi1	19/137
1_Member	GO Biological Processes	GO:0008203	cholesterol metabolic process	-9.46564	-5.99092	13121,13360,13595,16816,16835,16987,17855,18194,20775,20787,54200,66234,110196,171504,192156,208715,235293,319554	Cyp51,Dhcr7,Ebp,Lcat,Ldlr,Lss,Mvk,Nsdhl,Sqle,Srebf1,Sult2b1,Msmo1,Fdps,Apobr,Mvd,Hmgcs1,Sc5d,Idi1	18/127
1_Member	GO Biological Processes	GO:0006694	steroid biosynthetic process	-9.34518	-5.94965	13121,13360,13595,16987,17855,18194,20775,20787,58520,66234,78925,110196,192156,208715,235293,319554	Cyp51,Dhcr7,Ebp,Lss,Mvk,Nsdhl,Sqle,Srebf1,Erg28,Msmo1,Srd5a1,Fdps,Mvd,Hmgcs1,Sc5d,Idi1	16/99
1_Member	GO Biological Processes	GO:1902652	secondary alcohol metabolic process	-8.76388	-5.4353	13121,13360,13595,16816,16835,16987,17855,18194,20775,20787,54200,66234,110196,171504,192156,208715,235293,319554	Cyp51,Dhcr7,Ebp,Lcat,Ldlr,Lss,Mvk,Nsdhl,Sqle,Srebf1,Sult2b1,Msmo1,Fdps,Apobr,Mvd,Hmgcs1,Sc5d,Idi1	18/140
1_Member	GO Biological Processes	GO:0008610	lipid biosynthetic process	-7.59058	-4.37114	13121,13360,13595,16592,16816,16987,17855,18194,18708,20250,20775,20787,26874,54325,56473,58520,58805,60525,64292,66234,66844,67512,74451,78925,104112,110196,116939,192156,207952,208715,226856,233549,234729,235293,319554	Cyp51,Dhcr7,Ebp,Fabp5,Lcat,Lss,Mvk,Nsdhl,Pik3r1,Scd2,Sqle,Srebf1,Abcd2,Elovl1,Fads2,Erg28,Mlxipl,Acss2,Ptges,Msmo1,Ormdl2,Agpat2,Pgs1,Srd5a1,Acly,Fdps,Pnpla3,Mvd,Klhl25,Hmgcs1,Lpgat1,Mogat2,Vac14,Sc5d,Idi1	35/557
1_Member	GO Biological Processes	GO:0046165	alcohol biosynthetic process	-7.48487	-4.31118	13121,13360,13595,16987,17855,18194,20775,20787,66234,110196,192156,208715,235293,319554	Cyp51,Dhcr7,Ebp,Lss,Mvk,Nsdhl,Sqle,Srebf1,Msmo1,Fdps,Mvd,Hmgcs1,Sc5d,Idi1	14/99
1_Member	GO Biological Processes	GO:0044283	small molecule biosynthetic process	-7.12734	-4.03284	13121,13360,13595,13806,14431,15194,16987,17855,18194,18648,20250,20775,20787,21915,22276,26874,27376,54325,56473,60525,64292,66234,66902,100678,104112,110196,110208,192156,207952,208715,235293,319554	Cyp51,Dhcr7,Ebp,Eno1,Gamt,Htt,Lss,Mvk,Nsdhl,Pgam1,Scd2,Sqle,Srebf1,Dtymk,Uros,Abcd2,Slc25a10,Elovl1,Fads2,Acss2,Ptges,Msmo1,Mtap,Psph,Acly,Fdps,Pgd,Mvd,Klhl25,Hmgcs1,Sc5d,Idi1	32/502
1_Member	GO Biological Processes	GO:0008202	steroid metabolic process	-5.87838	-2.90882	12846,13121,13360,13595,16816,16835,16987,17855,18194,20775,20787,54200,58520,66234,78925,110196,171504,192156,208715,235293,319554	Comt,Cyp51,Dhcr7,Ebp,Lcat,Ldlr,Lss,Mvk,Nsdhl,Sqle,Srebf1,Sult2b1,Erg28,Msmo1,Srd5a1,Fdps,Apobr,Mvd,Hmgcs1,Sc5d,Idi1	21/284
1_Member	GO Biological Processes	GO:0006066	alcohol metabolic process	-4.47195	-1.90033	13121,13360,13595,16816,16835,16987,17252,17855,18194,20775,20787,54200,66234,110196,171504,192156,208715,233549,235293,319554	Cyp51,Dhcr7,Ebp,Lcat,Ldlr,Lss,Rdh11,Mvk,Nsdhl,Sqle,Srebf1,Sult2b1,Msmo1,Fdps,Apobr,Mvd,Hmgcs1,Mogat2,Sc5d,Idi1	20/324
1_Member	GO Biological Processes	GO:0008299	isoprenoid biosynthetic process	-4.2281	-1.72652	16987,17855,110196,192156,208715,319554	Lss,Mvk,Fdps,Mvd,Hmgcs1,Idi1	6/32
1_Member	GO Biological Processes	GO:0009240	isopentenyl diphosphate biosynthetic process	-3.99782	-1.62348	17855,192156,319554	Mvk,Mvd,Idi1	3/5
1_Member	GO Biological Processes	GO:0046490	isopentenyl diphosphate metabolic process	-3.99782	-1.62348	17855,192156,319554	Mvk,Mvd,Idi1	3/5
1_Member	GO Biological Processes	GO:0006720	isoprenoid metabolic process	-2.2248	-0.452835	16835,16987,17252,17855,110196,192156,208715,319554	Ldlr,Lss,Rdh11,Mvk,Fdps,Mvd,Hmgcs1,Idi1	8/124
2_Summary	GO Biological Processes	GO:0006457	protein folding	-8.58005	-5.30946	12282,12317,12462,14228,14827,14828,15481,15502,15505,15519,15528,18415,22027,50497,52838,59030,64136,66917,68816,217737,12406,56175,66320,67180,107522,108148,216725,319177	Hyou1,Calr,Cct3,Fkbp4,Pdia3,Hspa5,Hspa8,Dnaja1,Hsph1,Hsp90aa1,Hspe1,Hspa4l,Hsp90b1,Hspa14,Dnlz,Mkks,Sdf2l1,Chordc1,Ppil1,Ahsa1,Serpinh1,Bace2,Tmem208,Yipf5,Ece2,Galnt2,Adamts2,H2bc1	28/-
2_Member	GO Biological Processes	GO:0006457	protein folding	-8.58005	-5.30946	12282,12317,12462,14228,14827,14828,15481,15502,15505,15519,15528,18415,22027,50497,52838,59030,64136,66917,68816,217737	Hyou1,Calr,Cct3,Fkbp4,Pdia3,Hspa5,Hspa8,Dnaja1,Hsph1,Hsp90aa1,Hspe1,Hspa4l,Hsp90b1,Hspa14,Dnlz,Mkks,Sdf2l1,Chordc1,Ppil1,Ahsa1	20/179
2_Member	GO Biological Processes	GO:0051604	protein maturation	-4.15362	-1.68751	12282,12317,12406,12462,14228,14827,14828,15481,15502,15505,15519,15528,18415,22027,50497,52838,56175,59030,64136,66320,66917,67180,68816,107522,108148,216725,217737,319177	Hyou1,Calr,Serpinh1,Cct3,Fkbp4,Pdia3,Hspa5,Hspa8,Dnaja1,Hsph1,Hsp90aa1,Hspe1,Hspa4l,Hsp90b1,Hspa14,Dnlz,Bace2,Mkks,Sdf2l1,Tmem208,Chordc1,Yipf5,Ppil1,Ece2,Galnt2,Adamts2,Ahsa1,H2bc1	28/573
3_Summary	GO Biological Processes	GO:0005975	carbohydrate metabolic process	-7.22378	-4.09149	12846,13806,15117,16592,18648,18708,18746,19384,19428,19895,23960,27376,53601,53893,56421,67883,68038,72157,74178,74246,74653,110208,192193,233549,243262,246730,331026,381694,432486,433182,21915,22169,14431,15481,17855,19218,22171,54200,54325,60525,66902,104112,106564,109674,192156,208715,329910,15194,20501,57028,17252	Comt,Eno1,Has2,Fabp5,Pgam1,Pik3r1,Pkm,Ran,Rasl2-9,Rpia,Oas1g,Slc25a10,Pcdh12,Nudt5,Pfkp,Uxs1,Chid1,Pgm1,Stk40,Gale,Pomk,Pgd,Edem1,Mogat2,Oas1f,Oas1a,Gmppb,B3glct,Gnptab,Eno1b,Dtymk,Cmpk2,Gamt,Hspa8,Mvk,Ptger3,Tyms,Sult2b1,Elovl1,Acss2,Mtap,Acly,Ppcs,Ampd2,Mvd,Hmgcs1,Acot11,Htt,Slc16a1,Pdxp,Rdh11	51/-
3_Member	GO Biological Processes	GO:0005975	carbohydrate metabolic process	-7.22378	-4.09149	12846,13806,15117,16592,18648,18708,18746,19384,19428,19895,23960,27376,53601,53893,56421,67883,68038,72157,74178,74246,74653,110208,192193,233549,243262,246730,331026,381694,432486,433182	Comt,Eno1,Has2,Fabp5,Pgam1,Pik3r1,Pkm,Ran,Rasl2-9,Rpia,Oas1g,Slc25a10,Pcdh12,Nudt5,Pfkp,Uxs1,Chid1,Pgm1,Stk40,Gale,Pomk,Pgd,Edem1,Mogat2,Oas1f,Oas1a,Gmppb,B3glct,Gnptab,Eno1b	30/446
3_Member	GO Biological Processes	GO:0005996	monosaccharide metabolic process	-6.54042	-3.51287	13806,16592,18648,18708,18746,19895,23960,27376,53893,56421,67883,72157,74246,110208,243262,246730,331026,381694,433182	Eno1,Fabp5,Pgam1,Pik3r1,Pkm,Rpia,Oas1g,Slc25a10,Nudt5,Pfkp,Uxs1,Pgm1,Gale,Pgd,Oas1f,Oas1a,Gmppb,B3glct,Eno1b	19/215
3_Member	GO Biological Processes	GO:0009132	nucleoside diphosphate metabolic process	-4.79987	-2.05528	13806,18648,18746,19384,19428,21915,22169,53893,56421,74246,433182	Eno1,Pgam1,Pkm,Ran,Rasl2-9,Dtymk,Cmpk2,Nudt5,Pfkp,Gale,Eno1b	11/103
3_Member	GO Biological Processes	GO:0046365	monosaccharide catabolic process	-4.79834	-2.05528	13806,18648,18746,53893,56421,72157,74246,433182	Eno1,Pgam1,Pkm,Nudt5,Pfkp,Pgm1,Gale,Eno1b	8/52
3_Member	GO Biological Processes	GO:0061620	glycolytic process through glucose-6-phosphate	-4.7749	-2.05148	13806,18648,18746,56421,74246,433182	Eno1,Pgam1,Pkm,Pfkp,Gale,Eno1b	6/26
3_Member	GO Biological Processes	GO:0019318	hexose metabolic process	-4.67326	-2.01809	13806,16592,18648,18708,18746,23960,27376,56421,72157,74246,243262,246730,331026,381694,433182	Eno1,Fabp5,Pgam1,Pik3r1,Pkm,Oas1g,Slc25a10,Pfkp,Pgm1,Gale,Oas1f,Oas1a,Gmppb,B3glct,Eno1b	15/191
3_Member	GO Biological Processes	GO:0055086	nucleobase-containing small molecule metabolic process	-4.58345	-1.95872	13806,14431,15481,17855,18648,18746,19218,19384,19428,19895,21915,22169,22171,53893,54200,54325,56421,60525,66902,67883,74246,104112,106564,109674,110208,192156,208715,246730,329910,331026,433182	Eno1,Gamt,Hspa8,Mvk,Pgam1,Pkm,Ptger3,Ran,Rasl2-9,Rpia,Dtymk,Cmpk2,Tyms,Nudt5,Sult2b1,Elovl1,Pfkp,Acss2,Mtap,Uxs1,Gale,Acly,Ppcs,Ampd2,Pgd,Mvd,Hmgcs1,Oas1a,Acot11,Gmppb,Eno1b	31/631
3_Member	GO Biological Processes	GO:0061615	glycolytic process through fructose-6-phosphate	-4.4845	-1.90188	13806,18648,18746,56421,74246,433182	Eno1,Pgam1,Pkm,Pfkp,Gale,Eno1b	6/29
3_Member	GO Biological Processes	GO:0006090	pyruvate metabolic process	-4.44107	-1.88017	13806,15194,18648,18746,19384,19428,20501,56421,74246,433182	Eno1,Htt,Pgam1,Pkm,Ran,Rasl2-9,Slc16a1,Pfkp,Gale,Eno1b	10/93
3_Member	GO Biological Processes	GO:0009191	ribonucleoside diphosphate catabolic process	-4.20771	-1.71526	13806,18648,18746,19384,19428,53893,56421,74246,433182	Eno1,Pgam1,Pkm,Ran,Rasl2-9,Nudt5,Pfkp,Gale,Eno1b	9/80
3_Member	GO Biological Processes	GO:0072526	pyridine-containing compound catabolic process	-4.16491	-1.6902	13806,18648,18746,19384,19428,56421,57028,74246,433182	Eno1,Pgam1,Pkm,Ran,Rasl2-9,Pfkp,Pdxp,Gale,Eno1b	9/81
3_Member	GO Biological Processes	GO:0009134	nucleoside diphosphate catabolic process	-4.12277	-1.67274	13806,18648,18746,19384,19428,53893,56421,74246,433182	Eno1,Pgam1,Pkm,Ran,Rasl2-9,Nudt5,Pfkp,Gale,Eno1b	9/82
3_Member	GO Biological Processes	GO:0006753	nucleoside phosphate metabolic process	-4.12215	-1.67274	13806,15481,17855,18648,18746,19218,19384,19428,19895,21915,22169,22171,53893,54200,54325,56421,60525,67883,74246,104112,106564,109674,110208,192156,208715,246730,329910,331026,433182	Eno1,Hspa8,Mvk,Pgam1,Pkm,Ptger3,Ran,Rasl2-9,Rpia,Dtymk,Cmpk2,Tyms,Nudt5,Sult2b1,Elovl1,Pfkp,Acss2,Uxs1,Gale,Acly,Ppcs,Ampd2,Pgd,Mvd,Hmgcs1,Oas1a,Acot11,Gmppb,Eno1b	29/606
3_Member	GO Biological Processes	GO:0019320	hexose catabolic process	-4.05229	-1.62416	13806,18648,18746,56421,72157,74246,433182	Eno1,Pgam1,Pkm,Pfkp,Pgm1,Gale,Eno1b	7/49
3_Member	GO Biological Processes	GO:0006096	glycolytic process	-3.98469	-1.61719	13806,18648,18746,19384,19428,56421,74246,433182	Eno1,Pgam1,Pkm,Ran,Rasl2-9,Pfkp,Gale,Eno1b	8/67
3_Member	GO Biological Processes	GO:0061621	canonical glycolysis	-3.92517	-1.58399	13806,18648,18746,56421,433182	Eno1,Pgam1,Pkm,Pfkp,Eno1b	5/23
3_Member	GO Biological Processes	GO:0061718	glucose catabolic process to pyruvate	-3.92517	-1.58399	13806,18648,18746,56421,433182	Eno1,Pgam1,Pkm,Pfkp,Eno1b	5/23
3_Member	GO Biological Processes	GO:0006006	glucose metabolic process	-3.84908	-1.53872	13806,16592,18648,18708,18746,23960,27376,56421,72157,243262,246730,433182	Eno1,Fabp5,Pgam1,Pik3r1,Pkm,Oas1g,Slc25a10,Pfkp,Pgm1,Oas1f,Oas1a,Eno1b	12/153
3_Member	GO Biological Processes	GO:0072521	purine-containing compound metabolic process	-3.8207	-1.52208	13806,14431,15481,17855,18648,18746,19218,19384,19428,19895,53893,54200,54325,56421,60525,66902,74246,104112,106564,109674,110208,192156,208715,246730,329910,433182	Eno1,Gamt,Hspa8,Mvk,Pgam1,Pkm,Ptger3,Ran,Rasl2-9,Rpia,Nudt5,Sult2b1,Elovl1,Pfkp,Acss2,Mtap,Gale,Acly,Ppcs,Ampd2,Pgd,Mvd,Hmgcs1,Oas1a,Acot11,Eno1b	26/538
3_Member	GO Biological Processes	GO:0046032	ADP catabolic process	-3.76235	-1.49175	13806,18648,18746,19384,19428,56421,74246,433182	Eno1,Pgam1,Pkm,Ran,Rasl2-9,Pfkp,Gale,Eno1b	8/72
3_Member	GO Biological Processes	GO:0072524	pyridine-containing compound metabolic process	-3.69217	-1.43231	13806,15194,18648,18746,19384,19428,19895,56421,57028,74246,110208,433182	Eno1,Htt,Pgam1,Pkm,Ran,Rasl2-9,Rpia,Pfkp,Pdxp,Gale,Pgd,Eno1b	12/159
3_Member	GO Biological Processes	GO:0009137	purine nucleoside diphosphate catabolic process	-3.59796	-1.38953	13806,18648,18746,19384,19428,56421,74246,433182	Eno1,Pgam1,Pkm,Ran,Rasl2-9,Pfkp,Gale,Eno1b	8/76
3_Member	GO Biological Processes	GO:0009181	purine ribonucleoside diphosphate catabolic process	-3.59796	-1.38953	13806,18648,18746,19384,19428,56421,74246,433182	Eno1,Pgam1,Pkm,Ran,Rasl2-9,Pfkp,Gale,Eno1b	8/76
3_Member	GO Biological Processes	GO:0009185	ribonucleoside diphosphate metabolic process	-3.55975	-1.36716	13806,18648,18746,19384,19428,53893,56421,74246,433182	Eno1,Pgam1,Pkm,Ran,Rasl2-9,Nudt5,Pfkp,Gale,Eno1b	9/97
3_Member	GO Biological Processes	GO:0019364	pyridine nucleotide catabolic process	-3.55857	-1.36716	13806,18648,18746,19384,19428,56421,74246,433182	Eno1,Pgam1,Pkm,Ran,Rasl2-9,Pfkp,Gale,Eno1b	8/77
3_Member	GO Biological Processes	GO:0046031	ADP metabolic process	-3.55857	-1.36716	13806,18648,18746,19384,19428,56421,74246,433182	Eno1,Pgam1,Pkm,Ran,Rasl2-9,Pfkp,Gale,Eno1b	8/77
3_Member	GO Biological Processes	GO:0006007	glucose catabolic process	-3.28443	-1.14417	13806,18648,18746,56421,433182	Eno1,Pgam1,Pkm,Pfkp,Eno1b	5/31
3_Member	GO Biological Processes	GO:0009135	purine nucleoside diphosphate metabolic process	-3.26517	-1.14071	13806,18648,18746,19384,19428,56421,74246,433182	Eno1,Pgam1,Pkm,Ran,Rasl2-9,Pfkp,Gale,Eno1b	8/85
3_Member	GO Biological Processes	GO:0009179	purine ribonucleoside diphosphate metabolic process	-3.26517	-1.14071	13806,18648,18746,19384,19428,56421,74246,433182	Eno1,Pgam1,Pkm,Ran,Rasl2-9,Pfkp,Gale,Eno1b	8/85
3_Member	GO Biological Processes	GO:0009141	nucleoside triphosphate metabolic process	-3.24267	-1.1259	13806,15481,18648,18746,19384,19428,21915,22169,22171,53893,56421,74246,109674,433182	Eno1,Hspa8,Pgam1,Pkm,Ran,Rasl2-9,Dtymk,Cmpk2,Tyms,Nudt5,Pfkp,Gale,Ampd2,Eno1b	14/230
3_Member	GO Biological Processes	GO:0016052	carbohydrate catabolic process	-3.18186	-1.08736	13806,18648,18746,19384,19428,53893,56421,72157,74246,433182	Eno1,Pgam1,Pkm,Ran,Rasl2-9,Nudt5,Pfkp,Pgm1,Gale,Eno1b	10/132
3_Member	GO Biological Processes	GO:0019682	glyceraldehyde-3-phosphate metabolic process	-3.08221	-1.02247	13806,18648,19895,27376	Eno1,Pgam1,Rpia,Slc25a10	4/20
3_Member	GO Biological Processes	GO:0019362	pyridine nucleotide metabolic process	-2.91426	-0.907897	13806,18648,18746,19384,19428,19895,56421,74246,110208,433182	Eno1,Pgam1,Pkm,Ran,Rasl2-9,Rpia,Pfkp,Gale,Pgd,Eno1b	10/143
3_Member	GO Biological Processes	GO:0046496	nicotinamide nucleotide metabolic process	-2.91426	-0.907897	13806,18648,18746,19384,19428,19895,56421,74246,110208,433182	Eno1,Pgam1,Pkm,Ran,Rasl2-9,Rpia,Pfkp,Gale,Pgd,Eno1b	10/143
3_Member	GO Biological Processes	GO:0046166	glyceraldehyde-3-phosphate biosynthetic process	-2.70507	-0.759274	13806,18648,27376	Eno1,Pgam1,Slc25a10	3/12
3_Member	GO Biological Processes	GO:0009154	purine ribonucleotide catabolic process	-2.64038	-0.712209	13806,18648,18746,19384,19428,56421,74246,433182	Eno1,Pgam1,Pkm,Ran,Rasl2-9,Pfkp,Gale,Eno1b	8/106
3_Member	GO Biological Processes	GO:0046034	ATP metabolic process	-2.62233	-0.699064	13806,15481,18648,18746,19384,19428,53893,56421,74246,109674,433182	Eno1,Hspa8,Pgam1,Pkm,Ran,Rasl2-9,Nudt5,Pfkp,Gale,Ampd2,Eno1b	11/183
3_Member	GO Biological Processes	GO:0009261	ribonucleotide catabolic process	-2.42132	-0.562325	13806,18648,18746,19384,19428,56421,74246,433182	Eno1,Pgam1,Pkm,Ran,Rasl2-9,Pfkp,Gale,Eno1b	8/115
3_Member	GO Biological Processes	GO:0006195	purine nucleotide catabolic process	-2.30959	-0.49384	13806,18648,18746,19384,19428,56421,74246,433182	Eno1,Pgam1,Pkm,Ran,Rasl2-9,Pfkp,Gale,Eno1b	8/120
3_Member	GO Biological Processes	GO:0009117	nucleotide metabolic process	-2.28409	-0.483325	13806,15481,18648,18746,19218,19384,19428,19895,21915,22169,22171,53893,54200,56421,74246,109674,110208,246730,433182	Eno1,Hspa8,Pgam1,Pkm,Ptger3,Ran,Rasl2-9,Rpia,Dtymk,Cmpk2,Tyms,Nudt5,Sult2b1,Pfkp,Gale,Ampd2,Pgd,Oas1a,Eno1b	19/451
3_Member	GO Biological Processes	GO:0009205	purine ribonucleoside triphosphate metabolic process	-2.23399	-0.454764	13806,15481,18648,18746,19384,19428,53893,56421,74246,109674,433182	Eno1,Hspa8,Pgam1,Pkm,Ran,Rasl2-9,Nudt5,Pfkp,Gale,Ampd2,Eno1b	11/206
3_Member	GO Biological Processes	GO:0006081	aldehyde metabolic process	-2.22369	-0.452835	13806,17252,18648,19895,27376,57028	Eno1,Rdh11,Pgam1,Rpia,Slc25a10,Pdxp	6/75
3_Member	GO Biological Processes	GO:0009199	ribonucleoside triphosphate metabolic process	-2.12878	-0.405348	13806,15481,18648,18746,19384,19428,53893,56421,74246,109674,433182	Eno1,Hspa8,Pgam1,Pkm,Ran,Rasl2-9,Nudt5,Pfkp,Gale,Ampd2,Eno1b	11/213
3_Member	GO Biological Processes	GO:0009144	purine nucleoside triphosphate metabolic process	-2.11419	-0.403638	13806,15481,18648,18746,19384,19428,53893,56421,74246,109674,433182	Eno1,Hspa8,Pgam1,Pkm,Ran,Rasl2-9,Nudt5,Pfkp,Gale,Ampd2,Eno1b	11/214
3_Member	GO Biological Processes	GO:0046184	aldehyde biosynthetic process	-2.11045	-0.403638	13806,18648,27376	Eno1,Pgam1,Slc25a10	3/19
3_Member	GO Biological Processes	GO:1901292	nucleoside phosphate catabolic process	-2.05755	-0.372416	13806,18648,18746,19384,19428,53893,56421,74246,433182	Eno1,Pgam1,Pkm,Ran,Rasl2-9,Nudt5,Pfkp,Gale,Eno1b	9/160
3_Member	GO Biological Processes	GO:0046434	organophosphate catabolic process	-2.04285	-0.368858	13806,18648,18746,19384,19428,53893,56421,57028,72157,74246,433182	Eno1,Pgam1,Pkm,Ran,Rasl2-9,Nudt5,Pfkp,Pdxp,Pgm1,Gale,Eno1b	11/219
4_Summary	GO Biological Processes	GO:0009615	response to virus	-6.67472	-3.61498	12317,15519,15957,15959,16859,17454,17858,20847,23960,54396,58203,67486,67775,71586,74568,76933,77125,80861,99899,207521,230073,230738,243262,246728,246730,667370,100038882,16647,327959,60440,100702,240327,13032,14609,16176,16835,19218,20306,20509,20787,22027,53791,70110,71514,73242,75083,102626,210808,233046,15064,15481,18708,79554,170742,14172,18438,20296,13844,11551,15234,16590,22433,23845,568…	Calr,Hsp90aa1,Ifit1,Ifit3,Lgals9,Mov10,Mx2,Stat2,Oas1g,Irgm2,Zbp1,Polr3g,Rtp4,Ifih1,Mlkl,Ifi27l2a,Il33,Dhx58,Ifi44,Dtx4,Rigi,Zc3h12a,Oas1f,Oas2,Oas1a,Ifit3b,Isg15,Kpna2,Xaf1,Iigp1,Gbp6,Iigp1c,Ctsc,Gja1,Il1b,Ldlr,Ptger3,Ccl7,Slc19a1,Srebf1,Hsp90b1,Tlr5,Ifi35,Sfpq,Atat1,Usp50,Mapkapk3,Lacc1,Rasgrp4,Mr1,Hspa8,Pik3r1,Cptp,Sertad3,Fgf18,P2rx4,Ccl2,Ephb2,Adra2a,Hgf,Kit,Xbp1,Clec5a,Scamp5,Agpat2,Igf1,Cd…	75/-
4_Member	GO Biological Processes	GO:0009615	response to virus	-6.67472	-3.61498	12317,15519,15957,15959,16859,17454,17858,20847,23960,54396,58203,67486,67775,71586,74568,76933,77125,80861,99899,207521,230073,230738,243262,246728,246730,667370,100038882	Calr,Hsp90aa1,Ifit1,Ifit3,Lgals9,Mov10,Mx2,Stat2,Oas1g,Irgm2,Zbp1,Polr3g,Rtp4,Ifih1,Mlkl,Ifi27l2a,Il33,Dhx58,Ifi44,Dtx4,Rigi,Zc3h12a,Oas1f,Oas2,Oas1a,Ifit3b,Isg15	27/396
4_Member	GO Biological Processes	GO:0032728	positive regulation of interferon-beta production	-5.77259	-2.82936	15519,23960,67486,71586,230073,243262,246728,246730,100038882	Hsp90aa1,Oas1g,Polr3g,Ifih1,Rigi,Oas1f,Oas2,Oas1a,Isg15	9/52
4_Member	GO Biological Processes	GO:0032481	positive regulation of type I interferon production	-5.53714	-2.62148	15519,16647,23960,67486,71586,80861,230073,243262,246728,246730,327959,100038882	Hsp90aa1,Kpna2,Oas1g,Polr3g,Ifih1,Dhx58,Rigi,Oas1f,Oas2,Oas1a,Xaf1,Isg15	12/104
4_Member	GO Biological Processes	GO:0140374	antiviral innate immune response	-5.5164	-2.62148	15959,23960,58203,71586,80861,207521,230073,243262,246728,246730,667370	Ifit3,Oas1g,Zbp1,Ifih1,Dhx58,Dtx4,Rigi,Oas1f,Oas2,Oas1a,Ifit3b	11/87
4_Member	GO Biological Processes	GO:0035456	response to interferon-beta	-5.02217	-2.20627	15957,15959,23960,54396,60440,100702,240327,243262,246730,327959	Ifit1,Ifit3,Oas1g,Irgm2,Iigp1,Gbp6,Iigp1c,Oas1f,Oas1a,Xaf1	10/80
4_Member	GO Biological Processes	GO:0031349	positive regulation of defense response	-5.01823	-2.20627	13032,14609,15519,16176,16835,16859,19218,20306,20509,20787,22027,23960,53791,54396,58203,67486,70110,71514,71586,73242,75083,77125,80861,102626,210808,230073,233046,243262,246730	Ctsc,Gja1,Hsp90aa1,Il1b,Ldlr,Lgals9,Ptger3,Ccl7,Slc19a1,Srebf1,Hsp90b1,Oas1g,Tlr5,Irgm2,Zbp1,Polr3g,Ifi35,Sfpq,Ifih1,Atat1,Usp50,Il33,Dhx58,Mapkapk3,Lacc1,Rigi,Rasgrp4,Oas1f,Oas1a	29/541
4_Member	GO Biological Processes	GO:0051607	defense response to virus	-4.99541	-2.20194	15957,15959,17454,17858,20847,23960,58203,67486,67775,71586,74568,77125,80861,207521,230073,243262,246728,246730,667370,100038882	Ifit1,Ifit3,Mov10,Mx2,Stat2,Oas1g,Zbp1,Polr3g,Rtp4,Ifih1,Mlkl,Il33,Dhx58,Dtx4,Rigi,Oas1f,Oas2,Oas1a,Ifit3b,Isg15	20/298
4_Member	GO Biological Processes	GO:0002831	regulation of response to biotic stimulus	-4.79759	-2.05528	15064,15481,15519,16176,16859,18708,20509,20787,20847,22027,23960,53791,54396,58203,67486,70110,71514,71586,73242,75083,79554,80861,102626,170742,207521,210808,230073,230738,233046,243262,246730,100038882	Mr1,Hspa8,Hsp90aa1,Il1b,Lgals9,Pik3r1,Slc19a1,Srebf1,Stat2,Hsp90b1,Oas1g,Tlr5,Irgm2,Zbp1,Polr3g,Ifi35,Sfpq,Ifih1,Atat1,Usp50,Cptp,Dhx58,Mapkapk3,Sertad3,Dtx4,Lacc1,Rigi,Zc3h12a,Rasgrp4,Oas1f,Oas1a,Isg15	32/645
4_Member	GO Biological Processes	GO:0032479	regulation of type I interferon production	-4.76276	-2.05148	15519,16647,23960,54396,67486,71586,80861,230073,243262,246728,246730,327959,100038882	Hsp90aa1,Kpna2,Oas1g,Irgm2,Polr3g,Ifih1,Dhx58,Rigi,Oas1f,Oas2,Oas1a,Xaf1,Isg15	13/144
4_Member	GO Biological Processes	GO:0035458	cellular response to interferon-beta	-4.67621	-2.01809	15957,15959,23960,54396,60440,100702,240327,243262,246730	Ifit1,Ifit3,Oas1g,Irgm2,Iigp1,Gbp6,Iigp1c,Oas1f,Oas1a	9/70
4_Member	GO Biological Processes	GO:0045088	regulation of innate immune response	-4.60425	-1.96205	15481,15519,16859,18708,20509,20787,20847,22027,23960,53791,54396,58203,67486,70110,71514,71586,73242,75083,79554,80861,102626,207521,210808,230073,233046,243262,246730,100038882	Hspa8,Hsp90aa1,Lgals9,Pik3r1,Slc19a1,Srebf1,Stat2,Hsp90b1,Oas1g,Tlr5,Irgm2,Zbp1,Polr3g,Ifi35,Sfpq,Ifih1,Atat1,Usp50,Cptp,Dhx58,Mapkapk3,Dtx4,Lacc1,Rigi,Rasgrp4,Oas1f,Oas1a,Isg15	28/540
4_Member	GO Biological Processes	GO:0032648	regulation of interferon-beta production	-4.57609	-1.95872	15519,23960,67486,71586,230073,243262,246728,246730,100038882	Hsp90aa1,Oas1g,Polr3g,Ifih1,Rigi,Oas1f,Oas2,Oas1a,Isg15	9/72
4_Member	GO Biological Processes	GO:0045089	positive regulation of innate immune response	-4.36754	-1.82732	15519,16859,20509,20787,22027,23960,53791,54396,58203,67486,70110,71514,71586,73242,75083,80861,102626,210808,230073,233046,243262,246730	Hsp90aa1,Lgals9,Slc19a1,Srebf1,Hsp90b1,Oas1g,Tlr5,Irgm2,Zbp1,Polr3g,Ifi35,Sfpq,Ifih1,Atat1,Usp50,Dhx58,Mapkapk3,Lacc1,Rigi,Rasgrp4,Oas1f,Oas1a	22/384
4_Member	GO Biological Processes	GO:0032103	positive regulation of response to external stimulus	-4.32784	-1.79761	12317,13032,14172,15519,16176,16835,16859,18438,19218,20296,20306,20509,20787,22027,23960,53791,54396,58203,67486,70110,71514,71586,73242,75083,77125,80861,102626,210808,230073,233046,243262,246730	Calr,Ctsc,Fgf18,Hsp90aa1,Il1b,Ldlr,Lgals9,P2rx4,Ptger3,Ccl2,Ccl7,Slc19a1,Srebf1,Hsp90b1,Oas1g,Tlr5,Irgm2,Zbp1,Polr3g,Ifi35,Sfpq,Ifih1,Atat1,Usp50,Il33,Dhx58,Mapkapk3,Lacc1,Rigi,Rasgrp4,Oas1f,Oas1a	32/682
4_Member	GO Biological Processes	GO:0002833	positive regulation of response to biotic stimulus	-4.23787	-1.72652	15064,15519,16859,20509,20787,22027,23960,53791,54396,58203,67486,70110,71514,71586,73242,75083,80861,102626,210808,230073,233046,243262,246730	Mr1,Hsp90aa1,Lgals9,Slc19a1,Srebf1,Hsp90b1,Oas1g,Tlr5,Irgm2,Zbp1,Polr3g,Ifi35,Sfpq,Ifih1,Atat1,Usp50,Dhx58,Mapkapk3,Lacc1,Rigi,Rasgrp4,Oas1f,Oas1a	23/420
4_Member	GO Biological Processes	GO:0032760	positive regulation of tumor necrosis factor production	-4.11374	-1.67245	13844,16859,18708,20296,23960,71586,77125,230073,243262,246728,246730	Ephb2,Lgals9,Pik3r1,Ccl2,Oas1g,Ifih1,Il33,Rigi,Oas1f,Oas2,Oas1a	11/122
4_Member	GO Biological Processes	GO:1903557	positive regulation of tumor necrosis factor superfamily cytokine production	-4.04965	-1.62416	13844,16859,18708,20296,23960,71586,77125,230073,243262,246728,246730	Ephb2,Lgals9,Pik3r1,Ccl2,Oas1g,Ifih1,Il33,Rigi,Oas1f,Oas2,Oas1a	11/124
4_Member	GO Biological Processes	GO:0001819	positive regulation of cytokine production	-4.01305	-1.62348	11551,13844,15234,15519,16176,16590,16647,16859,18708,20296,22433,23845,23960,53791,56807,67486,67512,71586,75083,77125,80861,210808,230073,243262,246728,246730,327959,100038882	Adra2a,Ephb2,Hgf,Hsp90aa1,Il1b,Kit,Kpna2,Lgals9,Pik3r1,Ccl2,Xbp1,Clec5a,Oas1g,Tlr5,Scamp5,Polr3g,Agpat2,Ifih1,Usp50,Il33,Dhx58,Lacc1,Rigi,Oas1f,Oas2,Oas1a,Xaf1,Isg15	28/584
4_Member	GO Biological Processes	GO:0045071	negative regulation of viral genome replication	-3.88437	-1.55578	17858,23960,71586,243262,246728,246730,100038882	Mx2,Oas1g,Ifih1,Oas1f,Oas2,Oas1a,Isg15	7/52
4_Member	GO Biological Processes	GO:0032680	regulation of tumor necrosis factor production	-3.8626	-1.54625	13844,16000,16859,18708,20296,23960,53791,71586,77125,230073,230738,243262,246728,246730	Ephb2,Igf1,Lgals9,Pik3r1,Ccl2,Oas1g,Tlr5,Ifih1,Il33,Rigi,Zc3h12a,Oas1f,Oas2,Oas1a	14/200
4_Member	GO Biological Processes	GO:1903555	regulation of tumor necrosis factor superfamily cytokine production	-3.79473	-1.51087	13844,16000,16859,18708,20296,23960,53791,71586,77125,230073,230738,243262,246728,246730	Ephb2,Igf1,Lgals9,Pik3r1,Ccl2,Oas1g,Tlr5,Ifih1,Il33,Rigi,Zc3h12a,Oas1f,Oas2,Oas1a	14/203
4_Member	GO Biological Processes	GO:0070106	interleukin-27-mediated signaling pathway	-3.59473	-1.38953	23960,243262,246728,246730	Oas1g,Oas1f,Oas2,Oas1a	4/15
4_Member	GO Biological Processes	GO:0034340	response to type I interferon	-3.48169	-1.29923	17858,20847,23960,71586,243262,246728,246730,100038882	Mx2,Stat2,Oas1g,Ifih1,Oas1f,Oas2,Oas1a,Isg15	8/79
4_Member	GO Biological Processes	GO:0060339	negative regulation of type I interferon-mediated signaling pathway	-3.4244	-1.25932	20847,23960,243262,246730,100038882	Stat2,Oas1g,Oas1f,Oas1a,Isg15	5/29
4_Member	GO Biological Processes	GO:0071360	cellular response to exogenous dsRNA	-3.4244	-1.25932	23960,71586,230073,243262,246730	Oas1g,Ifih1,Rigi,Oas1f,Oas1a	5/29
4_Member	GO Biological Processes	GO:0048525	negative regulation of viral process	-3.40724	-1.2464	15957,17858,23960,71586,243262,246728,246730,100038882	Ifit1,Mx2,Oas1g,Ifih1,Oas1f,Oas2,Oas1a,Isg15	8/81
4_Member	GO Biological Processes	GO:0060338	regulation of type I interferon-mediated signaling pathway	-3.22455	-1.11533	20847,23960,58203,243262,246730,100038882	Stat2,Oas1g,Zbp1,Oas1f,Oas1a,Isg15	6/48
4_Member	GO Biological Processes	GO:0071659	negative regulation of IP-10 production	-3.10197	-1.03209	23960,243262,246730	Oas1g,Oas1f,Oas1a	3/9
4_Member	GO Biological Processes	GO:0071359	cellular response to dsRNA	-2.97725	-0.943451	23960,71586,230073,243262,246730	Oas1g,Ifih1,Rigi,Oas1f,Oas1a	5/36
4_Member	GO Biological Processes	GO:0071658	regulation of IP-10 production	-2.95416	-0.932764	23960,243262,246730	Oas1g,Oas1f,Oas1a	3/10
4_Member	GO Biological Processes	GO:0035457	cellular response to interferon-alpha	-2.9183	-0.907897	15957,23960,243262,246730	Ifit1,Oas1g,Oas1f,Oas1a	4/22
4_Member	GO Biological Processes	GO:0071639	positive regulation of monocyte chemotactic protein-1 production	-2.9183	-0.907897	16176,23960,243262,246730	Il1b,Oas1g,Oas1f,Oas1a	4/22
4_Member	GO Biological Processes	GO:0045824	negative regulation of innate immune response	-2.88644	-0.883017	16859,20847,23960,54396,80861,207521,243262,246730,100038882	Lgals9,Stat2,Oas1g,Irgm2,Dhx58,Dtx4,Oas1f,Oas1a,Isg15	9/120
4_Member	GO Biological Processes	GO:0060700	regulation of ribonuclease activity	-2.82293	-0.845153	23960,243262,246730	Oas1g,Oas1f,Oas1a	3/11
4_Member	GO Biological Processes	GO:2000342	negative regulation of chemokine (C-X-C motif) ligand 2 production	-2.82293	-0.845153	23960,243262,246730	Oas1g,Oas1f,Oas1a	3/11
4_Member	GO Biological Processes	GO:1903900	regulation of viral life cycle	-2.78697	-0.817412	16647,17858,23960,71586,170780,243262,246728,246730,100038882	Kpna2,Mx2,Oas1g,Ifih1,Cd209e,Oas1f,Oas2,Oas1a,Isg15	9/124
4_Member	GO Biological Processes	GO:0002218	activation of innate immune response	-2.76366	-0.802164	15519,23960,53791,54396,58203,71514,71586,73242,80861,102626,210808,230073,243262,246730	Hsp90aa1,Oas1g,Tlr5,Irgm2,Zbp1,Sfpq,Ifih1,Atat1,Dhx58,Mapkapk3,Lacc1,Rigi,Oas1f,Oas1a	14/258
4_Member	GO Biological Processes	GO:0050777	negative regulation of immune response	-2.67785	-0.734765	12825,16859,20847,23960,54396,77125,80861,207521,230738,235587,243262,246730,100038882	Col3a1,Lgals9,Stat2,Oas1g,Irgm2,Il33,Dhx58,Dtx4,Zc3h12a,Parp3,Oas1f,Oas1a,Isg15	13/235
4_Member	GO Biological Processes	GO:0045069	regulation of viral genome replication	-2.58511	-0.67388	17858,23960,71586,243262,246728,246730,100038882	Mx2,Oas1g,Ifih1,Oas1f,Oas2,Oas1a,Isg15	7/85
4_Member	GO Biological Processes	GO:0001818	negative regulation of cytokine production	-2.56598	-0.667398	13844,15234,16000,16859,20306,23960,26874,54396,68038,77125,79554,80861,230738,243262,246730,327959	Ephb2,Hgf,Igf1,Lgals9,Ccl7,Oas1g,Abcd2,Irgm2,Chid1,Il33,Cptp,Dhx58,Zc3h12a,Oas1f,Oas1a,Xaf1	16/331
4_Member	GO Biological Processes	GO:0050792	regulation of viral process	-2.53344	-0.639011	15957,16647,17858,23960,71586,170780,243262,246728,246730,100038882	Ifit1,Kpna2,Mx2,Oas1g,Ifih1,Cd209e,Oas1f,Oas2,Oas1a,Isg15	10/161
4_Member	GO Biological Processes	GO:0060337	type I interferon-mediated signaling pathway	-2.40155	-0.562325	20847,23960,71586,243262,246728,246730	Stat2,Oas1g,Ifih1,Oas1f,Oas2,Oas1a	6/69
4_Member	GO Biological Processes	GO:0071357	cellular response to type I interferon	-2.40155	-0.562325	20847,23960,71586,243262,246728,246730	Stat2,Oas1g,Ifih1,Oas1f,Oas2,Oas1a	6/69
4_Member	GO Biological Processes	GO:0002753	cytoplasmic pattern recognition receptor signaling pathway	-2.32965	-0.507941	23960,54396,71586,73242,80861,210808,230073,243262,246730	Oas1g,Irgm2,Ifih1,Atat1,Dhx58,Lacc1,Rigi,Oas1f,Oas1a	9/145
4_Member	GO Biological Processes	GO:0071637	regulation of monocyte chemotactic protein-1 production	-2.30142	-0.492499	16176,23960,243262,246730	Il1b,Oas1g,Oas1f,Oas1a	4/32
4_Member	GO Biological Processes	GO:0050778	positive regulation of immune response	-2.29073	-0.488113	15064,15481,15519,16176,16859,20509,20787,22027,22433,23960,53791,54396,58203,67486,70110,71514,71586,73242,75083,77125,80861,102626,210808,227059,230073,230738,233046,243262,246730	Mr1,Hspa8,Hsp90aa1,Il1b,Lgals9,Slc19a1,Srebf1,Hsp90b1,Xbp1,Oas1g,Tlr5,Irgm2,Zbp1,Polr3g,Ifi35,Sfpq,Ifih1,Atat1,Usp50,Il33,Dhx58,Mapkapk3,Lacc1,Slc39a10,Rigi,Zc3h12a,Rasgrp4,Oas1f,Oas1a	29/794
4_Member	GO Biological Processes	GO:0002221	pattern recognition receptor signaling pathway	-2.21862	-0.452835	23960,53791,54396,71586,73242,80861,102626,210808,230073,243262,246730	Oas1g,Tlr5,Irgm2,Ifih1,Atat1,Dhx58,Mapkapk3,Lacc1,Rigi,Oas1f,Oas1a	11/207
4_Member	GO Biological Processes	GO:0035455	response to interferon-alpha	-2.20583	-0.450445	15957,23960,243262,246730	Ifit1,Oas1g,Oas1f,Oas1a	4/34
4_Member	GO Biological Processes	GO:0030522	intracellular receptor signaling pathway	-2.15756	-0.424791	14228,15502,16000,20787,23960,54396,71586,73242,80861,210808,230073,243262,246730	Fkbp4,Dnaja1,Igf1,Srebf1,Oas1g,Irgm2,Ifih1,Atat1,Dhx58,Lacc1,Rigi,Oas1f,Oas1a	13/271
4_Member	GO Biological Processes	GO:0031348	negative regulation of defense response	-2.13262	-0.407649	15234,16000,16835,16859,17855,20847,23960,54396,77125,80861,207521,243262,246730,100038882	Hgf,Igf1,Ldlr,Lgals9,Mvk,Stat2,Oas1g,Irgm2,Il33,Dhx58,Dtx4,Oas1f,Oas1a,Isg15	14/304
4_Member	GO Biological Processes	GO:0002832	negative regulation of response to biotic stimulus	-2.12631	-0.404417	16859,20847,23960,54396,80861,207521,243262,246730,100038882	Lgals9,Stat2,Oas1g,Irgm2,Dhx58,Dtx4,Oas1f,Oas1a,Isg15	9/156
4_Member	GO Biological Processes	GO:0140888	interferon-mediated signaling pathway	-2.11519	-0.403638	20847,23960,71586,243262,246728,246730	Stat2,Oas1g,Ifih1,Oas1f,Oas2,Oas1a	6/79
4_Member	GO Biological Processes	GO:0002758	innate immune response-activating signaling pathway	-2.07107	-0.379905	23960,53791,54396,71586,73242,80861,102626,210808,230073,243262,246730	Oas1g,Tlr5,Irgm2,Ifih1,Atat1,Dhx58,Mapkapk3,Lacc1,Rigi,Oas1f,Oas1a	11/217
5_Summary	GO Biological Processes	GO:0034504	protein localization to nucleus	-6.29554	-3.29795	11865,12317,12568,13175,15194,15481,15568,16647,16907,17701,18127,18708,19384,19387,19428,20682,69482,77125,110379,21428,68092,386612,13660,14828,20335,22027,22142,30058,54396,67844,74105,81840,83671,432486,15519,52838,192193	Bmal1,Calr,Cdk5,Dclk1,Htt,Hspa8,Elavl1,Kpna2,Lmnb2,Msx1,Nos3,Pik3r1,Ran,Rangap1,Rasl2-9,Sox9,Nup35,Il33,Sec13,Mlx,Ncbp2,Thoc6,Ehd1,Hspa5,Sec61g,Hsp90b1,Tuba1a,Timm8a1,Irgm2,Rab32,Gga2,Sorcs2,Sytl2,Gnptab,Hsp90aa1,Dnlz,Edem1	37/-
5_Member	GO Biological Processes	GO:0034504	protein localization to nucleus	-6.29554	-3.29795	11865,12317,12568,13175,15194,15481,15568,16647,16907,17701,18127,18708,19384,19387,19428,20682,69482,77125,110379	Bmal1,Calr,Cdk5,Dclk1,Htt,Hspa8,Elavl1,Kpna2,Lmnb2,Msx1,Nos3,Pik3r1,Ran,Rangap1,Rasl2-9,Sox9,Nup35,Il33,Sec13	19/223
5_Member	GO Biological Processes	GO:0006913	nucleocytoplasmic transport	-3.93439	-1.58399	11865,12317,12568,15481,15568,16647,18127,18708,19384,19387,19428,21428,68092,69482,77125,110379,386612	Bmal1,Calr,Cdk5,Hspa8,Elavl1,Kpna2,Nos3,Pik3r1,Ran,Rangap1,Rasl2-9,Mlx,Ncbp2,Nup35,Il33,Sec13,Thoc6	17/273
5_Member	GO Biological Processes	GO:0051169	nuclear transport	-3.91521	-1.58038	11865,12317,12568,15481,15568,16647,18127,18708,19384,19387,19428,21428,68092,69482,77125,110379,386612	Bmal1,Calr,Cdk5,Hspa8,Elavl1,Kpna2,Nos3,Pik3r1,Ran,Rangap1,Rasl2-9,Mlx,Ncbp2,Nup35,Il33,Sec13,Thoc6	17/274
5_Member	GO Biological Processes	GO:0006606	protein import into nucleus	-3.86529	-1.54625	11865,15481,15568,16647,18127,18708,19384,19428,69482,77125,110379	Bmal1,Hspa8,Elavl1,Kpna2,Nos3,Pik3r1,Ran,Rasl2-9,Nup35,Il33,Sec13	11/130
5_Member	GO Biological Processes	GO:0051170	import into nucleus	-3.66402	-1.41462	11865,15481,15568,16647,18127,18708,19384,19428,69482,77125,110379	Bmal1,Hspa8,Elavl1,Kpna2,Nos3,Pik3r1,Ran,Rasl2-9,Nup35,Il33,Sec13	11/137
5_Member	GO Biological Processes	GO:0006886	intracellular protein transport	-3.28835	-1.14417	11865,12317,12568,13660,14828,15481,15568,16647,18127,18708,19384,19428,20335,22027,22142,30058,54396,67844,69482,74105,77125,81840,83671,110379,432486	Bmal1,Calr,Cdk5,Ehd1,Hspa5,Hspa8,Elavl1,Kpna2,Nos3,Pik3r1,Ran,Rasl2-9,Sec61g,Hsp90b1,Tuba1a,Timm8a1,Irgm2,Rab32,Nup35,Gga2,Il33,Sorcs2,Sytl2,Sec13,Gnptab	25/551
5_Member	GO Biological Processes	GO:0072594	establishment of protein localization to organelle	-3.15801	-1.0711	11865,14828,15481,15519,15568,16647,18127,18708,19384,19428,20335,30058,52838,54396,69482,77125,110379,192193,432486	Bmal1,Hspa5,Hspa8,Hsp90aa1,Elavl1,Kpna2,Nos3,Pik3r1,Ran,Rasl2-9,Sec61g,Timm8a1,Dnlz,Irgm2,Nup35,Il33,Sec13,Edem1,Gnptab	19/377
6_Summary	GO Biological Processes	GO:0042026	protein refolding	-5.1088	-2.23615	14828,15481,15502,15519,50497,64136,20335,52838,55978,59030	Hspa5,Hspa8,Dnaja1,Hsp90aa1,Hspa14,Sdf2l1,Sec61g,Dnlz,Ift20,Mkks	10/-
6_Member	GO Biological Processes	GO:0042026	protein refolding	-5.1088	-2.23615	14828,15481,15502,15519,50497,64136	Hspa5,Hspa8,Dnaja1,Hsp90aa1,Hspa14,Sdf2l1	6/23
6_Member	GO Biological Processes	GO:0071806	protein transmembrane transport	-2.08919	-0.391184	14828,15481,15519,20335,52838,55978	Hspa5,Hspa8,Hsp90aa1,Sec61g,Dnlz,Ift20	6/80
6_Member	GO Biological Processes	GO:0051131	chaperone-mediated protein complex assembly	-2.04688	-0.371509	15519,52838,59030	Hsp90aa1,Dnlz,Mkks	3/20
7_Summary	GO Biological Processes	GO:0019216	regulation of lipid metabolic process	-5.07851	-2.22704	11551,13360,16000,16176,16590,16592,16835,20682,20787,21428,26874,58805,66844,68041,76498,110196,170459,207952,226856,243270,403187,624219,672511,100039028,12846,13806,68073,72106,76282,210808,433182	Adra2a,Dhcr7,Igf1,Il1b,Kit,Fabp5,Ldlr,Sox9,Srebf1,Mlx,Abcd2,Mlxipl,Ormdl2,Mid1ip1,Paqr4,Fdps,Stard4,Klhl25,Lpgat1,Hcar1,Opa3,Angptl8,Rnf213,Mup11,Comt,Eno1,Atpsckmt,Jmjd8,Gpt,Lacc1,Eno1b	31/-
7_Member	GO Biological Processes	GO:0019216	regulation of lipid metabolic process	-5.07851	-2.22704	11551,13360,16000,16176,16590,16592,16835,20682,20787,21428,26874,58805,66844,68041,76498,110196,170459,207952,226856,243270,403187,624219,672511,100039028	Adra2a,Dhcr7,Igf1,Il1b,Kit,Fabp5,Ldlr,Sox9,Srebf1,Mlx,Abcd2,Mlxipl,Ormdl2,Mid1ip1,Paqr4,Fdps,Stard4,Klhl25,Lpgat1,Hcar1,Opa3,Angptl8,Rnf213,Mup11	24/398
7_Member	GO Biological Processes	GO:0046890	regulation of lipid biosynthetic process	-4.70126	-2.01809	13360,16000,16176,16592,16835,20787,21428,26874,58805,66844,68041,76498,110196,170459,207952,226856,100039028	Dhcr7,Igf1,Il1b,Fabp5,Ldlr,Srebf1,Mlx,Abcd2,Mlxipl,Ormdl2,Mid1ip1,Paqr4,Fdps,Stard4,Klhl25,Lpgat1,Mup11	17/237
7_Member	GO Biological Processes	GO:0062012	regulation of small molecule metabolic process	-4.67679	-2.01809	12846,13360,13806,16000,16176,16590,16592,16835,20682,20787,21428,26874,58805,68041,68073,72106,76282,110196,170459,207952,210808,226856,433182,100039028	Comt,Dhcr7,Eno1,Igf1,Il1b,Kit,Fabp5,Ldlr,Sox9,Srebf1,Mlx,Abcd2,Mlxipl,Mid1ip1,Atpsckmt,Jmjd8,Gpt,Fdps,Stard4,Klhl25,Lacc1,Lpgat1,Eno1b,Mup11	24/421
7_Member	GO Biological Processes	GO:0062013	positive regulation of small molecule metabolic process	-4.50833	-1.91443	12846,13806,16000,16176,20787,21428,26874,58805,68041,76282,110196,170459,207952,226856,433182,100039028	Comt,Eno1,Igf1,Il1b,Srebf1,Mlx,Abcd2,Mlxipl,Mid1ip1,Gpt,Fdps,Stard4,Klhl25,Lpgat1,Eno1b,Mup11	16/221
7_Member	GO Biological Processes	GO:0042304	regulation of fatty acid biosynthetic process	-4.38704	-1.83661	16176,16592,20787,26874,58805,68041,207952,226856	Il1b,Fabp5,Srebf1,Abcd2,Mlxipl,Mid1ip1,Klhl25,Lpgat1	8/59
7_Member	GO Biological Processes	GO:0045723	positive regulation of fatty acid biosynthetic process	-4.2281	-1.72652	16176,20787,26874,58805,68041,226856	Il1b,Srebf1,Abcd2,Mlxipl,Mid1ip1,Lpgat1	6/32
7_Member	GO Biological Processes	GO:0046889	positive regulation of lipid biosynthetic process	-3.80633	-1.51346	16000,16176,16835,20787,21428,26874,58805,68041,110196,170459,226856	Igf1,Il1b,Ldlr,Srebf1,Mlx,Abcd2,Mlxipl,Mid1ip1,Fdps,Stard4,Lpgat1	11/132
7_Member	GO Biological Processes	GO:0045923	positive regulation of fatty acid metabolic process	-3.77886	-1.50281	16176,20787,26874,58805,68041,207952,226856	Il1b,Srebf1,Abcd2,Mlxipl,Mid1ip1,Klhl25,Lpgat1	7/54
7_Member	GO Biological Processes	GO:0045834	positive regulation of lipid metabolic process	-3.59819	-1.38953	16000,16176,16835,20787,21428,26874,58805,68041,110196,170459,207952,226856,100039028	Igf1,Il1b,Ldlr,Srebf1,Mlx,Abcd2,Mlxipl,Mid1ip1,Fdps,Stard4,Klhl25,Lpgat1,Mup11	13/187
7_Member	GO Biological Processes	GO:0019217	regulation of fatty acid metabolic process	-2.86115	-0.861807	16176,16592,20682,20787,26874,58805,68041,207952,226856	Il1b,Fabp5,Sox9,Srebf1,Abcd2,Mlxipl,Mid1ip1,Klhl25,Lpgat1	9/121
7_Member	GO Biological Processes	GO:0010565	regulation of ketone metabolic process	-2.49491	-0.61569	16176,16592,20682,20787,26874,58805,68041,170459,207952,226856	Il1b,Fabp5,Sox9,Srebf1,Abcd2,Mlxipl,Mid1ip1,Stard4,Klhl25,Lpgat1	10/163
7_Member	GO Biological Processes	GO:2001279	regulation of unsaturated fatty acid biosynthetic process	-2.25023	-0.46748	16176,16592,26874	Il1b,Fabp5,Abcd2	3/17
8_Summary	GO Biological Processes	GO:0090407	organophosphate biosynthetic process	-4.5614	-1.95592	13806,16592,16816,17855,18648,18708,19218,21915,22169,22171,27376,54325,60525,67512,67883,74451,104112,106564,109674,110196,116939,192156,208715,226856,234729,246730,319554,331026	Eno1,Fabp5,Lcat,Mvk,Pgam1,Pik3r1,Ptger3,Dtymk,Cmpk2,Tyms,Slc25a10,Elovl1,Acss2,Agpat2,Uxs1,Pgs1,Acly,Ppcs,Ampd2,Fdps,Pnpla3,Mvd,Hmgcs1,Lpgat1,Vac14,Oas1a,Idi1,Gmppb	28/-
8_Member	GO Biological Processes	GO:0090407	organophosphate biosynthetic process	-4.5614	-1.95592	13806,16592,16816,17855,18648,18708,19218,21915,22169,22171,27376,54325,60525,67512,67883,74451,104112,106564,109674,110196,116939,192156,208715,226856,234729,246730,319554,331026	Eno1,Fabp5,Lcat,Mvk,Pgam1,Pik3r1,Ptger3,Dtymk,Cmpk2,Tyms,Slc25a10,Elovl1,Acss2,Agpat2,Uxs1,Pgs1,Acly,Ppcs,Ampd2,Fdps,Pnpla3,Mvd,Hmgcs1,Lpgat1,Vac14,Oas1a,Idi1,Gmppb	28/543
8_Member	GO Biological Processes	GO:0008654	phospholipid biosynthetic process	-3.19628	-1.09448	16592,16816,17855,18708,67512,74451,110196,116939,192156,208715,226856,234729,319554	Fabp5,Lcat,Mvk,Pik3r1,Agpat2,Pgs1,Fdps,Pnpla3,Mvd,Hmgcs1,Lpgat1,Vac14,Idi1	13/206
9_Summary	GO Biological Processes	GO:0009750	response to fructose	-4.18114	-1.69766	20787,22433,56485,171429,16000,109901,18844,20682,16500,20296,58805	Srebf1,Xbp1,Slc2a5,Slc26a6,Igf1,Cela1,Plxna1,Sox9,Kcnb1,Ccl2,Mlxipl	11/-
9_Member	GO Biological Processes	GO:0009750	response to fructose	-4.18114	-1.69766	20787,22433,56485,171429	Srebf1,Xbp1,Slc2a5,Slc26a6	4/11
9_Member	GO Biological Processes	GO:0071332	cellular response to fructose stimulus	-3.99782	-1.62348	22433,56485,171429	Xbp1,Slc2a5,Slc26a6	3/5
9_Member	GO Biological Processes	GO:0031017	exocrine pancreas development	-2.82293	-0.845153	16000,22433,109901	Igf1,Xbp1,Cela1	3/11
9_Member	GO Biological Processes	GO:0035272	exocrine system development	-2.15909	-0.424791	16000,18844,20682,22433,109901	Igf1,Plxna1,Sox9,Xbp1,Cela1	5/55
9_Member	GO Biological Processes	GO:0071331	cellular response to hexose stimulus	-2.14874	-0.41754	16000,16500,20296,22433,56485,58805,171429	Igf1,Kcnb1,Ccl2,Xbp1,Slc2a5,Mlxipl,Slc26a6	7/102
9_Member	GO Biological Processes	GO:0071326	cellular response to monosaccharide stimulus	-2.10393	-0.400074	16000,16500,20296,22433,56485,58805,171429	Igf1,Kcnb1,Ccl2,Xbp1,Slc2a5,Mlxipl,Slc26a6	7/104
10_Summary	GO Biological Processes	GO:0006235	dTTP biosynthetic process	-3.99782	-1.62348	21915,22169,22171	Dtymk,Cmpk2,Tyms	3/-
10_Member	GO Biological Processes	GO:0006235	dTTP biosynthetic process	-3.99782	-1.62348	21915,22169,22171	Dtymk,Cmpk2,Tyms	3/5
10_Member	GO Biological Processes	GO:0009212	pyrimidine deoxyribonucleoside triphosphate biosynthetic process	-3.99782	-1.62348	21915,22169,22171	Dtymk,Cmpk2,Tyms	3/5
10_Member	GO Biological Processes	GO:0046075	dTTP metabolic process	-3.99782	-1.62348	21915,22169,22171	Dtymk,Cmpk2,Tyms	3/5
10_Member	GO Biological Processes	GO:0009211	pyrimidine deoxyribonucleoside triphosphate metabolic process	-3.46798	-1.29147	21915,22169,22171	Dtymk,Cmpk2,Tyms	3/7
10_Member	GO Biological Processes	GO:0009221	pyrimidine deoxyribonucleotide biosynthetic process	-2.59819	-0.68403	21915,22169,22171	Dtymk,Cmpk2,Tyms	3/13
10_Member	GO Biological Processes	GO:0009148	pyrimidine nucleoside triphosphate biosynthetic process	-2.25023	-0.46748	21915,22169,22171	Dtymk,Cmpk2,Tyms	3/17
10_Member	GO Biological Processes	GO:0009263	deoxyribonucleotide biosynthetic process	-2.04688	-0.371509	21915,22169,22171	Dtymk,Cmpk2,Tyms	3/20
10_Member	GO Biological Processes	GO:0009265	2'-deoxyribonucleotide biosynthetic process	-2.04688	-0.371509	21915,22169,22171	Dtymk,Cmpk2,Tyms	3/20
10_Member	GO Biological Processes	GO:0046385	deoxyribose phosphate biosynthetic process	-2.04688	-0.371509	21915,22169,22171	Dtymk,Cmpk2,Tyms	3/20
11_Summary	GO Biological Processes	GO:0051223	regulation of protein transport	-3.94213	-1.58399	11551,11865,12568,13121,14609,15502,15519,16000,16176,16500,18708,19218,19384,19387,19428,20501,20787,22433,56455,58805,93692,98170,192193,230738,230908,380752,100039028,68092,20296,13660,54396,13175,15194,13822,13844,24071,66508,67180	Adra2a,Bmal1,Cdk5,Cyp51,Gja1,Dnaja1,Hsp90aa1,Igf1,Il1b,Kcnb1,Pik3r1,Ptger3,Ran,Rangap1,Rasl2-9,Slc16a1,Srebf1,Xbp1,Dynll1,Mlxipl,Glrx,Tmem132a,Edem1,Zc3h12a,Tardbp,Eipr1,Mup11,Ncbp2,Ccl2,Ehd1,Irgm2,Dclk1,Htt,Epb41l2,Ephb2,Synj2bp,Lamtor1,Yipf5	38/-
11_Member	GO Biological Processes	GO:0051223	regulation of protein transport	-3.94213	-1.58399	11551,11865,12568,13121,14609,15502,15519,16000,16176,16500,18708,19218,19384,19387,19428,20501,20787,22433,56455,58805,93692,98170,192193,230738,230908,380752,100039028	Adra2a,Bmal1,Cdk5,Cyp51,Gja1,Dnaja1,Hsp90aa1,Igf1,Il1b,Kcnb1,Pik3r1,Ptger3,Ran,Rangap1,Rasl2-9,Slc16a1,Srebf1,Xbp1,Dynll1,Mlxipl,Glrx,Tmem132a,Edem1,Zc3h12a,Tardbp,Eipr1,Mup11	27/559
11_Member	GO Biological Processes	GO:0042307	positive regulation of protein import into nucleus	-3.72789	-1.46269	15519,18708,19384,19428,22433,230738,230908	Hsp90aa1,Pik3r1,Ran,Rasl2-9,Xbp1,Zc3h12a,Tardbp	7/55
11_Member	GO Biological Processes	GO:0046824	positive regulation of nucleocytoplasmic transport	-3.48169	-1.29923	15519,18708,19384,19428,22433,68092,230738,230908	Hsp90aa1,Pik3r1,Ran,Rasl2-9,Xbp1,Ncbp2,Zc3h12a,Tardbp	8/79
11_Member	GO Biological Processes	GO:0070201	regulation of establishment of protein localization	-3.39602	-1.23937	11551,11865,12568,13121,14609,15502,15519,16000,16176,16500,18708,19218,19384,19387,19428,20296,20501,20787,22433,56455,58805,93692,98170,192193,230738,230908,380752,100039028	Adra2a,Bmal1,Cdk5,Cyp51,Gja1,Dnaja1,Hsp90aa1,Igf1,Il1b,Kcnb1,Pik3r1,Ptger3,Ran,Rangap1,Rasl2-9,Ccl2,Slc16a1,Srebf1,Xbp1,Dynll1,Mlxipl,Glrx,Tmem132a,Edem1,Zc3h12a,Tardbp,Eipr1,Mup11	28/637
11_Member	GO Biological Processes	GO:0032388	positive regulation of intracellular transport	-3.22846	-1.11547	13660,15519,18708,19384,19428,22433,68092,192193,230738,230908,380752	Ehd1,Hsp90aa1,Pik3r1,Ran,Rasl2-9,Xbp1,Ncbp2,Edem1,Zc3h12a,Tardbp,Eipr1	11/154
11_Member	GO Biological Processes	GO:0046822	regulation of nucleocytoplasmic transport	-2.8462	-0.854363	12568,15519,18708,19384,19387,19428,22433,68092,230738,230908	Cdk5,Hsp90aa1,Pik3r1,Ran,Rangap1,Rasl2-9,Xbp1,Ncbp2,Zc3h12a,Tardbp	10/146
11_Member	GO Biological Processes	GO:0042306	regulation of protein import into nucleus	-2.61437	-0.69596	15519,18708,19384,19428,22433,230738,230908	Hsp90aa1,Pik3r1,Ran,Rasl2-9,Xbp1,Zc3h12a,Tardbp	7/84
11_Member	GO Biological Processes	GO:0090316	positive regulation of intracellular protein transport	-2.51567	-0.625292	15519,18708,19384,19428,22433,192193,230738,230908	Hsp90aa1,Pik3r1,Ran,Rasl2-9,Xbp1,Edem1,Zc3h12a,Tardbp	8/111
11_Member	GO Biological Processes	GO:1900182	positive regulation of protein localization to nucleus	-2.49165	-0.614634	15519,18708,19384,19428,22433,54396,230738,230908	Hsp90aa1,Pik3r1,Ran,Rasl2-9,Xbp1,Irgm2,Zc3h12a,Tardbp	8/112
11_Member	GO Biological Processes	GO:1904951	positive regulation of establishment of protein localization	-2.45435	-0.583865	12568,14609,15519,16000,16500,18708,19384,19428,20296,22433,56455,58805,93692,98170,192193,230738,230908	Cdk5,Gja1,Hsp90aa1,Igf1,Kcnb1,Pik3r1,Ran,Rasl2-9,Ccl2,Xbp1,Dynll1,Mlxipl,Glrx,Tmem132a,Edem1,Zc3h12a,Tardbp	17/371
11_Member	GO Biological Processes	GO:1900180	regulation of protein localization to nucleus	-2.2099	-0.450445	13175,15194,15519,18708,19384,19428,22433,54396,230738,230908	Dclk1,Htt,Hsp90aa1,Pik3r1,Ran,Rasl2-9,Xbp1,Irgm2,Zc3h12a,Tardbp	10/179
11_Member	GO Biological Processes	GO:0033157	regulation of intracellular protein transport	-2.17696	-0.431414	12568,15519,18708,19384,19387,19428,22433,192193,230738,230908	Cdk5,Hsp90aa1,Pik3r1,Ran,Rangap1,Rasl2-9,Xbp1,Edem1,Zc3h12a,Tardbp	10/181
11_Member	GO Biological Processes	GO:1903829	positive regulation of protein localization	-2.1629	-0.424791	12568,13822,13844,14609,15519,16000,16500,18708,19384,19428,20296,22433,24071,54396,56455,58805,66508,93692,98170,192193,230738,230908	Cdk5,Epb41l2,Ephb2,Gja1,Hsp90aa1,Igf1,Kcnb1,Pik3r1,Ran,Rasl2-9,Ccl2,Xbp1,Synj2bp,Irgm2,Dynll1,Mlxipl,Lamtor1,Glrx,Tmem132a,Edem1,Zc3h12a,Tardbp	22/565
11_Member	GO Biological Processes	GO:0032386	regulation of intracellular transport	-2.12068	-0.403638	12568,13660,15519,18708,19384,19387,19428,22433,67180,68092,192193,230738,230908,380752	Cdk5,Ehd1,Hsp90aa1,Pik3r1,Ran,Rangap1,Rasl2-9,Xbp1,Yipf5,Ncbp2,Edem1,Zc3h12a,Tardbp,Eipr1	14/305
12_Summary	GO Biological Processes	GO:0050650	chondroitin sulfate proteoglycan biosynthetic process	-3.83154	-1.52709	16000,73836,100910,117592,269941,13806,15117,16176,18648,19218,21915,22169,22171,27376,66902,67883,74653,103963,108148,109674,208624,328779,331026,381694,381903,109901,192193,432486	Igf1,Slc35b2,Chpf2,B3galt6,Chsy1,Eno1,Has2,Il1b,Pgam1,Ptger3,Dtymk,Cmpk2,Tyms,Slc25a10,Mtap,Uxs1,Pomk,Rpn1,Galnt2,Ampd2,Alg3,Hs3st6,Gmppb,B3glct,Alg8,Cela1,Edem1,Gnptab	28/-
12_Member	GO Biological Processes	GO:0050650	chondroitin sulfate proteoglycan biosynthetic process	-3.83154	-1.52709	16000,73836,100910,117592,269941	Igf1,Slc35b2,Chpf2,B3galt6,Chsy1	5/24
12_Member	GO Biological Processes	GO:1901137	carbohydrate derivative biosynthetic process	-3.16485	-1.07395	13806,15117,16000,16176,18648,19218,21915,22169,22171,27376,66902,67883,73836,74653,100910,103963,108148,109674,117592,208624,269941,328779,331026,381694,381903	Eno1,Has2,Igf1,Il1b,Pgam1,Ptger3,Dtymk,Cmpk2,Tyms,Slc25a10,Mtap,Uxs1,Slc35b2,Pomk,Chpf2,Rpn1,Galnt2,Ampd2,B3galt6,Alg3,Chsy1,Hs3st6,Gmppb,B3glct,Alg8	25/562
12_Member	GO Biological Processes	GO:0050654	chondroitin sulfate proteoglycan metabolic process	-3.09358	-1.03049	16000,73836,100910,117592,269941	Igf1,Slc35b2,Chpf2,B3galt6,Chsy1	5/34
12_Member	GO Biological Processes	GO:0030166	proteoglycan biosynthetic process	-2.53166	-0.639011	16000,73836,100910,117592,269941,328779	Igf1,Slc35b2,Chpf2,B3galt6,Chsy1,Hs3st6	6/65
12_Member	GO Biological Processes	GO:0009100	glycoprotein metabolic process	-2.41546	-0.562325	16000,73836,74653,100910,103963,108148,109901,117592,192193,208624,269941,328779,331026,381694,381903,432486	Igf1,Slc35b2,Pomk,Chpf2,Rpn1,Galnt2,Cela1,B3galt6,Edem1,Alg3,Chsy1,Hs3st6,Gmppb,B3glct,Alg8,Gnptab	16/343
12_Member	GO Biological Processes	GO:0009101	glycoprotein biosynthetic process	-2.06929	-0.379905	16000,73836,74653,100910,103963,108148,117592,208624,269941,328779,331026,381694,381903	Igf1,Slc35b2,Pomk,Chpf2,Rpn1,Galnt2,B3galt6,Alg3,Chsy1,Hs3st6,Gmppb,B3glct,Alg8	13/278
13_Summary	GO Biological Processes	GO:0006084	acetyl-CoA metabolic process	-3.79245	-1.51087	17855,60525,104112,106564,192156,208715,54325,329910,14431,54200,66902,67493,71522,73836,269941	Mvk,Acss2,Acly,Ppcs,Mvd,Hmgcs1,Elovl1,Acot11,Gamt,Sult2b1,Mtap,Mettl16,Ggt6,Slc35b2,Chsy1	15/-
13_Member	GO Biological Processes	GO:0006084	acetyl-CoA metabolic process	-3.79245	-1.51087	17855,60525,104112,106564,192156,208715	Mvk,Acss2,Acly,Ppcs,Mvd,Hmgcs1	6/38
13_Member	GO Biological Processes	GO:0006637	acyl-CoA metabolic process	-2.80096	-0.828674	17855,54325,60525,104112,106564,192156,208715,329910	Mvk,Elovl1,Acss2,Acly,Ppcs,Mvd,Hmgcs1,Acot11	8/100
13_Member	GO Biological Processes	GO:0035383	thioester metabolic process	-2.80096	-0.828674	17855,54325,60525,104112,106564,192156,208715,329910	Mvk,Elovl1,Acss2,Acly,Ppcs,Mvd,Hmgcs1,Acot11	8/100
13_Member	GO Biological Processes	GO:0006790	sulfur compound metabolic process	-2.67452	-0.734765	14431,17855,54200,54325,60525,66902,67493,71522,73836,104112,106564,192156,208715,269941,329910	Gamt,Mvk,Sult2b1,Elovl1,Acss2,Mtap,Mettl16,Ggt6,Slc35b2,Acly,Ppcs,Mvd,Hmgcs1,Chsy1,Acot11	15/293
13_Member	GO Biological Processes	GO:0044272	sulfur compound biosynthetic process	-2.36638	-0.529158	54325,60525,66902,67493,71522,104112,106564	Elovl1,Acss2,Mtap,Mettl16,Ggt6,Acly,Ppcs	7/93
13_Member	GO Biological Processes	GO:0006085	acetyl-CoA biosynthetic process	-2.32751	-0.507941	60525,104112,106564	Acss2,Acly,Ppcs	3/16
13_Member	GO Biological Processes	GO:0035384	thioester biosynthetic process	-2.25275	-0.46748	54325,60525,104112,106564	Elovl1,Acss2,Acly,Ppcs	4/33
13_Member	GO Biological Processes	GO:0071616	acyl-CoA biosynthetic process	-2.25275	-0.46748	54325,60525,104112,106564	Elovl1,Acss2,Acly,Ppcs	4/33
14_Summary	GO Biological Processes	GO:0098586	cellular response to virus	-3.67805	-1.42344	12317,15519,16859,54396,71586,99899,230738,16176,170742,230073,16000,53791,56455	Calr,Hsp90aa1,Lgals9,Irgm2,Ifih1,Ifi44,Zc3h12a,Il1b,Sertad3,Rigi,Igf1,Tlr5,Dynll1	13/-
14_Member	GO Biological Processes	GO:0098586	cellular response to virus	-3.67805	-1.42344	12317,15519,16859,54396,71586,99899,230738	Calr,Hsp90aa1,Lgals9,Irgm2,Ifih1,Ifi44,Zc3h12a	7/56
14_Member	GO Biological Processes	GO:0050688	regulation of defense response to virus	-2.3401	-0.508837	15519,16176,54396,170742,230073,230738	Hsp90aa1,Il1b,Irgm2,Sertad3,Rigi,Zc3h12a	6/71
14_Member	GO Biological Processes	GO:0045428	regulation of nitric oxide biosynthetic process	-2.14162	-0.415095	15519,16000,16176,53791,56455,230738	Hsp90aa1,Igf1,Il1b,Tlr5,Dynll1,Zc3h12a	6/78
14_Member	GO Biological Processes	GO:0080164	regulation of nitric oxide metabolic process	-2.06363	-0.375674	15519,16000,16176,53791,56455,230738	Hsp90aa1,Igf1,Il1b,Tlr5,Dynll1,Zc3h12a	6/81
15_Summary	GO Biological Processes	GO:0060348	bone development	-3.59519	-1.38953	12406,12825,13595,14172,14609,15117,16000,17701,20682,72055,73737,213948,269941,373864,403187,11695,13004,15414,15424,15425,59030,79456,381694	Serpinh1,Col3a1,Ebp,Fgf18,Gja1,Has2,Igf1,Msx1,Sox9,Slc38a10,Bbln,Atg9b,Chsy1,Col27a1,Opa3,Alx4,Ncan,Hoxb6,Hoxc5,Hoxc6,Mkks,Recql4,B3glct	23/-
15_Member	GO Biological Processes	GO:0060348	bone development	-3.59519	-1.38953	12406,12825,13595,14172,14609,15117,16000,17701,20682,72055,73737,213948,269941,373864,403187	Serpinh1,Col3a1,Ebp,Fgf18,Gja1,Has2,Igf1,Msx1,Sox9,Slc38a10,Bbln,Atg9b,Chsy1,Col27a1,Opa3	15/238
15_Member	GO Biological Processes	GO:0002063	chondrocyte development	-3.15488	-1.0711	12406,14172,20682,269941,373864	Serpinh1,Fgf18,Sox9,Chsy1,Col27a1	5/33
15_Member	GO Biological Processes	GO:0003433	chondrocyte development involved in endochondral bone morphogenesis	-3.10197	-1.03209	12406,20682,373864	Serpinh1,Sox9,Col27a1	3/9
15_Member	GO Biological Processes	GO:0060349	bone morphogenesis	-2.96405	-0.933384	12406,12825,14172,15117,17701,20682,213948,269941,373864	Serpinh1,Col3a1,Fgf18,Has2,Msx1,Sox9,Atg9b,Chsy1,Col27a1	9/117
15_Member	GO Biological Processes	GO:0001501	skeletal system development	-2.50527	-0.61715	11695,12406,12825,13004,13595,14172,14609,15117,15414,15424,15425,16000,17701,20682,59030,72055,73737,79456,213948,269941,373864,381694,403187	Alx4,Serpinh1,Col3a1,Ncan,Ebp,Fgf18,Gja1,Has2,Hoxb6,Hoxc5,Hoxc6,Igf1,Msx1,Sox9,Mkks,Slc38a10,Bbln,Recql4,Atg9b,Chsy1,Col27a1,B3glct,Opa3	23/561
15_Member	GO Biological Processes	GO:0003413	chondrocyte differentiation involved in endochondral bone morphogenesis	-2.25023	-0.46748	12406,20682,373864	Serpinh1,Sox9,Col27a1	3/17
16_Summary	GO Biological Processes	GO:0006825	copper ion transport	-3.59473	-1.38953	14228,18174,117167,244698,15117,15194,23960,71753,243262,246730	Fkbp4,Slc11a2,Steap4,Hephl1,Has2,Htt,Oas1g,Tmprss6,Oas1f,Oas1a	10/-
16_Member	GO Biological Processes	GO:0006825	copper ion transport	-3.59473	-1.38953	14228,18174,117167,244698	Fkbp4,Slc11a2,Steap4,Hephl1	4/15
16_Member	GO Biological Processes	GO:0140962	multicellular organismal-level chemical homeostasis	-2.94493	-0.926587	15117,15194,18174,23960,71753,243262,244698,246730	Has2,Htt,Slc11a2,Oas1g,Tmprss6,Oas1f,Hephl1,Oas1a	8/95
16_Member	GO Biological Processes	GO:0060586	multicellular organismal-level iron ion homeostasis	-2.16055	-0.424791	15194,18174,71753,244698	Htt,Slc11a2,Tmprss6,Hephl1	4/35
17_Summary	GO Biological Processes	GO:0019321	pentose metabolic process	-3.59473	-1.38953	19895,53893,67883,110208	Rpia,Nudt5,Uxs1,Pgd	4/-
17_Member	GO Biological Processes	GO:0019321	pentose metabolic process	-3.59473	-1.38953	19895,53893,67883,110208	Rpia,Nudt5,Uxs1,Pgd	4/15
18_Summary	GO Biological Processes	GO:0071318	cellular response to ATP	-3.59473	-1.38953	18438,20296,22027,57028,16176	P2rx4,Ccl2,Hsp90b1,Pdxp,Il1b	5/-
18_Member	GO Biological Processes	GO:0071318	cellular response to ATP	-3.59473	-1.38953	18438,20296,22027,57028	P2rx4,Ccl2,Hsp90b1,Pdxp	4/15
18_Member	GO Biological Processes	GO:0033198	response to ATP	-3.09358	-1.03049	16176,18438,20296,22027,57028	Il1b,P2rx4,Ccl2,Hsp90b1,Pdxp	5/34
19_Summary	GO Biological Processes	GO:0031649	heat generation	-3.59473	-1.38953	11556,16176,19218,100039028,30878,64292,14773,23796	Adrb3,Il1b,Ptger3,Mup11,Apln,Ptges,Grk5,Aplnr	8/-
19_Member	GO Biological Processes	GO:0031649	heat generation	-3.59473	-1.38953	11556,16176,19218,100039028	Adrb3,Il1b,Ptger3,Mup11	4/15
19_Member	GO Biological Processes	GO:0031650	regulation of heat generation	-3.36836	-1.21587	16176,19218,30878,64292	Il1b,Ptger3,Apln,Ptges	4/17
19_Member	GO Biological Processes	GO:0031620	regulation of fever generation	-2.82293	-0.845153	16176,19218,64292	Il1b,Ptger3,Ptges	3/11
19_Member	GO Biological Processes	GO:0002029	desensitization of G protein-coupled receptor signaling pathway	-2.63784	-0.712128	14773,19218,23796,30878	Grk5,Ptger3,Aplnr,Apln	4/26
19_Member	GO Biological Processes	GO:0022401	negative adaptation of signaling pathway	-2.57568	-0.671508	14773,19218,23796,30878	Grk5,Ptger3,Aplnr,Apln	4/27
19_Member	GO Biological Processes	GO:0023058	adaptation of signaling pathway	-2.57568	-0.671508	14773,19218,23796,30878	Grk5,Ptger3,Aplnr,Apln	4/27
19_Member	GO Biological Processes	GO:0031652	positive regulation of heat generation	-2.50051	-0.616864	16176,19218,30878	Il1b,Ptger3,Apln	3/14
19_Member	GO Biological Processes	GO:0002031	G protein-coupled receptor internalization	-2.17807	-0.431414	19218,23796,30878	Ptger3,Aplnr,Apln	3/18
20_Summary	GO Biological Processes	GO:0055088	lipid homeostasis	-3.46516	-1.29147	13660,16816,16835,22433,58805,66508,66844,68832,75772,109674,116939,380712,624219	Ehd1,Lcat,Ldlr,Xbp1,Mlxipl,Lamtor1,Ormdl2,Ldah,Pnpla5,Ampd2,Pnpla3,Tlcd2,Angptl8	13/-
20_Member	GO Biological Processes	GO:0055088	lipid homeostasis	-3.46516	-1.29147	13660,16816,16835,22433,58805,66508,66844,68832,75772,109674,116939,380712,624219	Ehd1,Lcat,Ldlr,Xbp1,Mlxipl,Lamtor1,Ormdl2,Ldah,Pnpla5,Ampd2,Pnpla3,Tlcd2,Angptl8	13/193
20_Member	GO Biological Processes	GO:0042632	cholesterol homeostasis	-2.06031	-0.373763	13660,16816,16835,22433,66508,68832,109674	Ehd1,Lcat,Ldlr,Xbp1,Lamtor1,Ldah,Ampd2	7/106
20_Member	GO Biological Processes	GO:0055092	sterol homeostasis	-2.03892	-0.367666	13660,16816,16835,22433,66508,68832,109674	Ehd1,Lcat,Ldlr,Xbp1,Lamtor1,Ldah,Ampd2	7/107
