# Supplementary material for: Hepatic FGF21 is not required for fasting metabolism but guides protein appetite post energy depletion
Source: EMBO Rep. 2026 Apr 27;27(12):3189–213. doi: 10.1038/s44319-026-00790-9 (PMC13303862; doi:10.1038/s44319-026-00790-9)
Supplement: Supplementary file 6 — Source data Fig. 4 [file 44319_2026_790_MOESM6_ESM.zip › Figure 4/4G/gene list pathway GO cluster2_scWAT.xlsx]

## Sheet: Annotation
MyList	Gene ID	Type	Tax ID	Homologene Gene ID	Homologene Gene Tax ID	GO:0031669 cellular response to nutrient	GO:0062012 regulation of small molecule m	GO:1901031 regulation of response to reac	GO:0010506 regulation of autophagy	GO:0043065 positive regulation of apoptot	GO:0097190 apoptotic signaling pathway	GO:0009410 response to xenobiotic stimulu	GO:0062014 negative regulation of small m	GO:0009416 response to light stimulus	GO:1901699 cellular response to nitrogen	GO:0098754 detoxification	GO:1903578 regulation of ATP metabolic pr	GO:0048545 response to steroid hormone	GO:1901873 regulation of post-translation	GO:0035023 regulation of Rho protein sign	GO:0072331 signal transduction by p53 cla	GO:0044093 positive regulation of molecul	GO:0032787 monocarboxylic acid metabolic	GO:0010665 regulation of cardiac muscle c	GO:0016042 lipid catabolic process
Map1lc3b	67443	symbol	M. musculus	67443	M. musculus	1.0	0.0	0.0	1.0	0.0	0.0	0.0	0.0	0.0	0.0	0.0	0.0	0.0	0.0	0.0	0.0	0.0	0.0	0.0	0.0
Trp53inp1	60599	symbol	M. musculus	60599	M. musculus	0.0	0.0	0.0	1.0	1.0	0.0	0.0	0.0	1.0	0.0	1.0	0.0	1.0	0.0	0.0	0.0	0.0	0.0	0.0	0.0
Gm5785	544864	symbol	M. musculus	544864	M. musculus	0.0	0.0	0.0	0.0	0.0	0.0	0.0	0.0	0.0	0.0	0.0	0.0	0.0	0.0	0.0	0.0	0.0	0.0	0.0	0.0
Adrb2	11555	symbol	M. musculus	11555	M. musculus	1.0	0.0	0.0	1.0	1.0	0.0	0.0	0.0	0.0	1.0	0.0	0.0	0.0	0.0	0.0	0.0	1.0	0.0	0.0	0.0
St3gal6	54613	symbol	M. musculus	54613	M. musculus	0.0	0.0	0.0	0.0	0.0	0.0	0.0	0.0	0.0	0.0	0.0	0.0	0.0	0.0	0.0	0.0	0.0	0.0	0.0	0.0
Herpud1	64209	symbol	M. musculus	64209	M. musculus	0.0	0.0	0.0	1.0	0.0	0.0	0.0	0.0	0.0	0.0	0.0	0.0	0.0	1.0	0.0	0.0	0.0	0.0	0.0	0.0
Irf4	16364	symbol	M. musculus	16364	M. musculus	0.0	0.0	0.0	0.0	0.0	0.0	0.0	0.0	0.0	0.0	0.0	0.0	0.0	0.0	0.0	0.0	1.0	0.0	0.0	0.0
Ube4b	63958	symbol	M. musculus	63958	M. musculus	0.0	0.0	0.0	0.0	0.0	1.0	0.0	0.0	1.0	0.0	0.0	0.0	0.0	0.0	0.0	0.0	0.0	0.0	0.0	0.0
Gm33441	102636348	symbol	M. musculus	102636348	M. musculus	0.0	0.0	0.0	0.0	0.0	0.0	0.0	0.0	0.0	0.0	0.0	0.0	0.0	0.0	0.0	0.0	0.0	0.0	0.0	0.0
Map2k7	26400	symbol	M. musculus	26400	M. musculus	0.0	0.0	0.0	0.0	1.0	0.0	0.0	0.0	1.0	0.0	1.0	0.0	0.0	0.0	0.0	0.0	1.0	0.0	0.0	0.0
Abcc10	224814	symbol	M. musculus	224814	M. musculus	0.0	0.0	0.0	0.0	0.0	0.0	0.0	0.0	0.0	0.0	0.0	0.0	0.0	0.0	0.0	0.0	0.0	0.0	0.0	0.0
Rnf146	68031	symbol	M. musculus	68031	M. musculus	0.0	0.0	1.0	0.0	0.0	0.0	0.0	0.0	0.0	0.0	1.0	0.0	0.0	0.0	0.0	0.0	0.0	0.0	0.0	0.0
Gm38485	102636048	symbol	M. musculus	102636048	M. musculus	0.0	0.0	0.0	0.0	0.0	0.0	0.0	0.0	0.0	0.0	0.0	0.0	0.0	0.0	0.0	0.0	0.0	0.0	0.0	0.0
Egln2	112406	symbol	M. musculus	112406	M. musculus	0.0	0.0	0.0	1.0	0.0	0.0	0.0	0.0	0.0	0.0	0.0	0.0	0.0	0.0	0.0	0.0	0.0	0.0	0.0	0.0
Rbm33	381626	symbol	M. musculus	381626	M. musculus	0.0	0.0	0.0	1.0	0.0	0.0	0.0	0.0	0.0	0.0	0.0	0.0	0.0	0.0	0.0	0.0	0.0	0.0	0.0	0.0
2810416G20Rik	100040353	symbol	M. musculus	100040353	M. musculus	0.0	0.0	0.0	0.0	0.0	0.0	0.0	0.0	0.0	0.0	0.0	0.0	0.0	0.0	0.0	0.0	0.0	0.0	0.0	0.0
BG976329						nan	nan	nan	nan	nan	nan	nan	nan	nan	nan	nan	nan	nan	nan	nan	nan	nan	nan	nan	nan
Shmt1	20425	symbol	M. musculus	20425	M. musculus	0.0	0.0	0.0	0.0	0.0	0.0	0.0	0.0	0.0	1.0	0.0	0.0	0.0	0.0	0.0	0.0	0.0	0.0	0.0	0.0
Arih2	23807	symbol	M. musculus	23807	M. musculus	0.0	0.0	0.0	0.0	0.0	0.0	0.0	0.0	0.0	0.0	0.0	0.0	0.0	0.0	0.0	0.0	0.0	0.0	0.0	0.0
Msi2	76626	symbol	M. musculus	76626	M. musculus	0.0	0.0	0.0	0.0	0.0	0.0	0.0	0.0	0.0	0.0	0.0	0.0	0.0	0.0	0.0	0.0	0.0	0.0	0.0	0.0
Slc25a51	230125	symbol	M. musculus	230125	M. musculus	0.0	0.0	0.0	0.0	0.0	0.0	0.0	0.0	0.0	0.0	0.0	0.0	0.0	0.0	0.0	0.0	0.0	0.0	0.0	0.0
Gm15471	100503157	symbol	M. musculus	100503157	M. musculus	0.0	0.0	0.0	0.0	0.0	0.0	0.0	0.0	0.0	0.0	0.0	0.0	0.0	0.0	0.0	0.0	0.0	0.0	0.0	0.0
Gm15401	100038714	symbol	M. musculus	100038714	M. musculus	0.0	0.0	0.0	0.0	0.0	0.0	0.0	0.0	0.0	0.0	0.0	0.0	0.0	0.0	0.0	0.0	0.0	0.0	0.0	0.0
Acot1	26897	symbol	M. musculus	26897	M. musculus	0.0	0.0	0.0	0.0	0.0	0.0	0.0	0.0	0.0	0.0	0.0	0.0	0.0	0.0	0.0	0.0	0.0	1.0	1.0	0.0
Sgk3	170755	symbol	M. musculus	170755	M. musculus	0.0	0.0	0.0	0.0	0.0	0.0	0.0	0.0	0.0	0.0	0.0	0.0	0.0	0.0	0.0	0.0	0.0	0.0	0.0	0.0
Pdk4	27273	symbol	M. musculus	27273	M. musculus	1.0	1.0	0.0	0.0	0.0	0.0	0.0	1.0	0.0	1.0	1.0	0.0	0.0	0.0	0.0	0.0	0.0	0.0	0.0	0.0
Ppm1b	19043	symbol	M. musculus	19043	M. musculus	0.0	0.0	0.0	0.0	0.0	0.0	0.0	0.0	0.0	0.0	0.0	0.0	0.0	0.0	0.0	0.0	0.0	0.0	0.0	0.0
Pcmtd2	245867	symbol	M. musculus	245867	M. musculus	0.0	0.0	0.0	0.0	0.0	0.0	0.0	0.0	0.0	0.0	0.0	0.0	0.0	0.0	0.0	0.0	0.0	0.0	0.0	0.0
Gm23952	102634376	symbol	M. musculus	102634376	M. musculus	0.0	0.0	0.0	0.0	0.0	0.0	0.0	0.0	0.0	0.0	0.0	0.0	0.0	0.0	0.0	0.0	0.0	0.0	0.0	0.0
Tapt1	231225	symbol	M. musculus	231225	M. musculus	0.0	0.0	0.0	0.0	0.0	0.0	0.0	0.0	0.0	0.0	0.0	0.0	0.0	0.0	0.0	0.0	0.0	0.0	0.0	0.0
Epb4.1						nan	nan	nan	nan	nan	nan	nan	nan	nan	nan	nan	nan	nan	nan	nan	nan	nan	nan	nan	nan
Klhl24	75785	symbol	M. musculus	75785	M. musculus	0.0	0.0	0.0	0.0	0.0	0.0	0.0	0.0	0.0	0.0	0.0	0.0	0.0	0.0	0.0	0.0	0.0	0.0	0.0	0.0
Mapk1ip1	69546	symbol	M. musculus	69546	M. musculus	0.0	0.0	0.0	0.0	0.0	0.0	0.0	0.0	0.0	0.0	0.0	0.0	0.0	0.0	0.0	0.0	0.0	0.0	0.0	0.0
Adck3	67426	gene_synonym	M. musculus	67426	M. musculus	0.0	0.0	0.0	0.0	0.0	0.0	0.0	0.0	0.0	0.0	0.0	0.0	0.0	0.0	0.0	0.0	0.0	0.0	0.0	0.0
chr12						nan	nan	nan	nan	nan	nan	nan	nan	nan	nan	nan	nan	nan	nan	nan	nan	nan	nan	nan	nan
45418006-45418737_F						nan	nan	nan	nan	nan	nan	nan	nan	nan	nan	nan	nan	nan	nan	nan	nan	nan	nan	nan	nan
Nudt6	229228	symbol	M. musculus	229228	M. musculus	0.0	0.0	0.0	0.0	1.0	0.0	0.0	0.0	0.0	0.0	0.0	0.0	0.0	0.0	0.0	0.0	0.0	0.0	0.0	0.0
Flcn	216805	symbol	M. musculus	216805	M. musculus	1.0	1.0	1.0	1.0	1.0	1.0	0.0	1.0	0.0	0.0	0.0	1.0	0.0	1.0	1.0	0.0	0.0	0.0	0.0	0.0
Rgs2	19735	symbol	M. musculus	19735	M. musculus	0.0	0.0	0.0	0.0	0.0	0.0	0.0	0.0	0.0	0.0	0.0	0.0	1.0	0.0	0.0	0.0	0.0	0.0	0.0	0.0
Hipk1	15257	symbol	M. musculus	15257	M. musculus	0.0	0.0	0.0	0.0	0.0	1.0	0.0	0.0	0.0	0.0	0.0	0.0	0.0	0.0	0.0	1.0	1.0	0.0	0.0	0.0
Ap4b1	67489	symbol	M. musculus	67489	M. musculus	0.0	0.0	0.0	0.0	0.0	0.0	0.0	0.0	0.0	0.0	0.0	0.0	0.0	0.0	0.0	0.0	0.0	0.0	0.0	0.0
4931440P22Rik	71004	symbol	M. musculus	71004	M. musculus	0.0	0.0	0.0	0.0	0.0	0.0	0.0	0.0	0.0	0.0	0.0	0.0	0.0	0.0	0.0	0.0	0.0	0.0	0.0	0.0
BE865018						nan	nan	nan	nan	nan	nan	nan	nan	nan	nan	nan	nan	nan	nan	nan	nan	nan	nan	nan	nan
Frat1	14296	symbol	M. musculus	14296	M. musculus	0.0	0.0	0.0	0.0	0.0	0.0	0.0	0.0	0.0	0.0	0.0	0.0	0.0	0.0	0.0	0.0	0.0	0.0	0.0	0.0
Rab3ip	216363	symbol	M. musculus	216363	M. musculus	0.0	0.0	0.0	0.0	0.0	0.0	0.0	0.0	0.0	0.0	0.0	0.0	0.0	0.0	0.0	0.0	0.0	0.0	0.0	0.0
Msra	110265	symbol	M. musculus	110265	M. musculus	0.0	0.0	0.0	0.0	0.0	0.0	0.0	0.0	0.0	0.0	1.0	0.0	0.0	0.0	0.0	0.0	0.0	0.0	0.0	0.0
Kcnt1	227632	symbol	M. musculus	227632	M. musculus	0.0	0.0	0.0	0.0	0.0	0.0	0.0	0.0	0.0	0.0	0.0	0.0	0.0	0.0	0.0	0.0	0.0	0.0	0.0	0.0
LOC102643083	102643083	Gene_ID	M. musculus	102643083	M. musculus	0.0	0.0	0.0	0.0	0.0	0.0	0.0	0.0	0.0	0.0	0.0	0.0	0.0	0.0	0.0	0.0	0.0	0.0	0.0	0.0
Gsta3	14859	symbol	M. musculus	14859	M. musculus	0.0	0.0	0.0	0.0	0.0	0.0	1.0	0.0	0.0	0.0	1.0	0.0	0.0	0.0	0.0	0.0	0.0	0.0	0.0	0.0
4933440N22Rik	74471	symbol	M. musculus	74471	M. musculus	0.0	0.0	0.0	0.0	0.0	0.0	0.0	0.0	0.0	0.0	0.0	0.0	0.0	0.0	0.0	0.0	0.0	0.0	0.0	0.0
Fbxo3	57443	symbol	M. musculus	57443	M. musculus	0.0	0.0	0.0	0.0	0.0	0.0	0.0	0.0	0.0	0.0	0.0	0.0	0.0	0.0	0.0	0.0	0.0	0.0	0.0	0.0
Xpa	22590	symbol	M. musculus	22590	M. musculus	0.0	0.0	0.0	1.0	0.0	1.0	0.0	0.0	1.0	0.0	1.0	0.0	0.0	0.0	0.0	0.0	0.0	0.0	0.0	0.0
Fkbp5	14229	symbol	M. musculus	14229	M. musculus	0.0	0.0	0.0	0.0	0.0	0.0	0.0	0.0	0.0	0.0	0.0	0.0	1.0	0.0	0.0	0.0	0.0	0.0	0.0	0.0
Uvssa	71101	symbol	M. musculus	71101	M. musculus	0.0	0.0	0.0	0.0	0.0	0.0	0.0	0.0	1.0	0.0	0.0	0.0	0.0	0.0	0.0	0.0	0.0	0.0	0.0	0.0
Dopey1	320615	gene_synonym	M. musculus	320615	M. musculus	0.0	0.0	0.0	0.0	0.0	0.0	0.0	0.0	0.0	0.0	0.0	0.0	0.0	0.0	0.0	0.0	0.0	0.0	0.0	0.0
Nupr1l	69034	gene_synonym	M. musculus	69034	M. musculus	1.0	0.0	0.0	0.0	1.0	0.0	0.0	0.0	0.0	0.0	0.0	0.0	0.0	0.0	0.0	0.0	0.0	0.0	0.0	0.0
D330050I16Rik	414115	symbol	M. musculus	414115	M. musculus	0.0	0.0	0.0	0.0	0.0	0.0	0.0	0.0	0.0	0.0	0.0	0.0	0.0	0.0	0.0	0.0	0.0	0.0	0.0	0.0
Cep83os	67723	symbol	M. musculus	67723	M. musculus	0.0	0.0	0.0	0.0	0.0	0.0	0.0	0.0	0.0	0.0	0.0	0.0	0.0	0.0	0.0	0.0	0.0	0.0	0.0	0.0
1810062O18Rik	75602	symbol	M. musculus	75602	M. musculus	0.0	0.0	0.0	0.0	0.0	0.0	0.0	0.0	0.0	0.0	0.0	0.0	0.0	0.0	0.0	0.0	0.0	0.0	0.0	0.0
Dhx40	67487	symbol	M. musculus	67487	M. musculus	0.0	0.0	0.0	0.0	0.0	0.0	0.0	0.0	0.0	0.0	0.0	0.0	0.0	0.0	0.0	0.0	0.0	0.0	0.0	0.0
Gm11423	100503272	symbol	M. musculus	100503272	M. musculus	0.0	0.0	0.0	0.0	0.0	0.0	0.0	0.0	0.0	0.0	0.0	0.0	0.0	0.0	0.0	0.0	0.0	0.0	0.0	0.0
Mt1	17748	symbol	M. musculus	17748	M. musculus	0.0	0.0	0.0	0.0	0.0	0.0	0.0	0.0	0.0	0.0	1.0	0.0	0.0	0.0	0.0	0.0	0.0	0.0	0.0	0.0
Desi1	28075	symbol	M. musculus	28075	M. musculus	0.0	0.0	0.0	0.0	0.0	0.0	0.0	0.0	0.0	0.0	0.0	0.0	0.0	0.0	0.0	0.0	0.0	0.0	0.0	0.0
Sik1	17691	symbol	M. musculus	17691	M. musculus	0.0	1.0	0.0	0.0	1.0	0.0	0.0	1.0	1.0	0.0	0.0	1.0	0.0	0.0	0.0	0.0	0.0	0.0	0.0	0.0
chr4						nan	nan	nan	nan	nan	nan	nan	nan	nan	nan	nan	nan	nan	nan	nan	nan	nan	nan	nan	nan
98943050-98959998_R						nan	nan	nan	nan	nan	nan	nan	nan	nan	nan	nan	nan	nan	nan	nan	nan	nan	nan	nan	nan
Zkscan14	67235	symbol	M. musculus	67235	M. musculus	0.0	0.0	0.0	0.0	0.0	0.0	0.0	0.0	0.0	0.0	0.0	0.0	0.0	0.0	0.0	0.0	0.0	0.0	0.0	0.0
Fam173a	214917	gene_synonym	M. musculus	214917	M. musculus	0.0	1.0	0.0	0.0	0.0	0.0	0.0	0.0	0.0	0.0	0.0	1.0	0.0	0.0	0.0	0.0	0.0	0.0	0.0	0.0
Gna13	14674	symbol	M. musculus	14674	M. musculus	0.0	0.0	0.0	0.0	1.0	0.0	0.0	0.0	0.0	0.0	0.0	0.0	0.0	0.0	0.0	0.0	1.0	0.0	0.0	0.0
Gm32133	102634592	symbol	M. musculus	102634592	M. musculus	0.0	0.0	0.0	0.0	0.0	0.0	0.0	0.0	0.0	0.0	0.0	0.0	0.0	0.0	0.0	0.0	0.0	0.0	0.0	0.0
AI480461	105525	symbol	M. musculus	105525	M. musculus	0.0	0.0	0.0	0.0	0.0	0.0	0.0	0.0	0.0	0.0	0.0	0.0	0.0	0.0	0.0	0.0	0.0	0.0	0.0	0.0
U2surp	67958	symbol	M. musculus	67958	M. musculus	0.0	0.0	0.0	0.0	0.0	0.0	0.0	0.0	0.0	0.0	0.0	0.0	0.0	0.0	0.0	0.0	0.0	0.0	0.0	0.0
chr7						nan	nan	nan	nan	nan	nan	nan	nan	nan	nan	nan	nan	nan	nan	nan	nan	nan	nan	nan	nan
66574000-66577193_F						nan	nan	nan	nan	nan	nan	nan	nan	nan	nan	nan	nan	nan	nan	nan	nan	nan	nan	nan	nan
Gm38457	102634072	symbol	M. musculus	102634072	M. musculus	0.0	0.0	0.0	0.0	0.0	0.0	0.0	0.0	0.0	0.0	0.0	0.0	0.0	0.0	0.0	0.0	0.0	0.0	0.0	0.0
Gm16845	100503652	symbol	M. musculus	100503652	M. musculus	0.0	0.0	0.0	0.0	0.0	0.0	0.0	0.0	0.0	0.0	0.0	0.0	0.0	0.0	0.0	0.0	0.0	0.0	0.0	0.0
4632433K11Rik	77043	symbol	M. musculus	77043	M. musculus	0.0	0.0	0.0	0.0	0.0	0.0	0.0	0.0	0.0	0.0	0.0	0.0	0.0	0.0	0.0	0.0	0.0	0.0	0.0	0.0
Sgpl1	20397	symbol	M. musculus	20397	M. musculus	0.0	0.0	0.0	0.0	0.0	1.0	0.0	0.0	0.0	0.0	0.0	0.0	0.0	0.0	0.0	0.0	0.0	1.0	0.0	1.0
Fam117b	72750	symbol	M. musculus	72750	M. musculus	0.0	0.0	0.0	0.0	0.0	0.0	0.0	0.0	0.0	0.0	0.0	0.0	0.0	0.0	0.0	0.0	0.0	0.0	0.0	0.0
Pck2	74551	symbol	M. musculus	74551	M. musculus	1.0	0.0	0.0	0.0	0.0	0.0	0.0	0.0	0.0	1.0	0.0	0.0	1.0	0.0	0.0	0.0	0.0	1.0	0.0	1.0
Rwdd2a	69519	symbol	M. musculus	69519	M. musculus	0.0	0.0	0.0	0.0	0.0	0.0	0.0	0.0	0.0	0.0	0.0	0.0	0.0	0.0	0.0	0.0	0.0	0.0	0.0	0.0
Mertk	17289	symbol	M. musculus	17289	M. musculus	0.0	0.0	0.0	0.0	0.0	0.0	0.0	0.0	0.0	0.0	0.0	0.0	0.0	0.0	0.0	0.0	0.0	0.0	0.0	0.0
Anxa3	11745	symbol	M. musculus	11745	M. musculus	0.0	0.0	0.0	0.0	0.0	0.0	0.0	0.0	0.0	0.0	0.0	0.0	0.0	0.0	0.0	0.0	1.0	0.0	0.0	0.0
Pld1	18805	symbol	M. musculus	18805	M. musculus	1.0	0.0	0.0	0.0	0.0	0.0	0.0	0.0	0.0	1.0	0.0	0.0	0.0	0.0	0.0	0.0	0.0	0.0	0.0	1.0
Unc93a	381058	symbol	M. musculus	381058	M. musculus	0.0	0.0	0.0	0.0	0.0	0.0	0.0	0.0	0.0	0.0	0.0	0.0	0.0	0.0	0.0	0.0	0.0	0.0	0.0	0.0
LOC105245058						nan	nan	nan	nan	nan	nan	nan	nan	nan	nan	nan	nan	nan	nan	nan	nan	nan	nan	nan	nan
Arid5b	71371	symbol	M. musculus	71371	M. musculus	0.0	0.0	0.0	0.0	0.0	0.0	0.0	0.0	0.0	0.0	0.0	0.0	0.0	0.0	0.0	0.0	1.0	0.0	0.0	0.0
Cdc14b	218294	symbol	M. musculus	218294	M. musculus	0.0	0.0	0.0	0.0	0.0	0.0	0.0	0.0	0.0	0.0	0.0	0.0	0.0	1.0	0.0	0.0	1.0	0.0	0.0	0.0
Glt1d1	319804	symbol	M. musculus	319804	M. musculus	0.0	0.0	0.0	0.0	0.0	0.0	0.0	0.0	0.0	0.0	0.0	0.0	0.0	0.0	0.0	0.0	0.0	0.0	0.0	0.0
0610009L18Rik	66838	symbol	M. musculus	66838	M. musculus	0.0	0.0	0.0	0.0	0.0	0.0	0.0	0.0	0.0	0.0	0.0	0.0	0.0	0.0	0.0	0.0	0.0	0.0	0.0	0.0
Hipk3	15259	symbol	M. musculus	15259	M. musculus	0.0	0.0	0.0	0.0	0.0	0.0	0.0	0.0	0.0	0.0	0.0	0.0	0.0	0.0	0.0	0.0	1.0	0.0	0.0	0.0
Asrgl1	66514	symbol	M. musculus	66514	M. musculus	0.0	0.0	0.0	0.0	0.0	0.0	0.0	0.0	0.0	0.0	0.0	0.0	0.0	0.0	0.0	0.0	0.0	0.0	0.0	0.0
Gm34447	102637706	symbol	M. musculus	102637706	M. musculus	0.0	0.0	0.0	0.0	0.0	0.0	0.0	0.0	0.0	0.0	0.0	0.0	0.0	0.0	0.0	0.0	0.0	0.0	0.0	0.0
Synpo2	118449	symbol	M. musculus	118449	M. musculus	0.0	0.0	0.0	1.0	0.0	0.0	0.0	0.0	0.0	0.0	0.0	0.0	0.0	0.0	0.0	0.0	1.0	0.0	0.0	0.0
Fxr1	14359	symbol	M. musculus	14359	M. musculus	0.0	0.0	0.0	1.0	0.0	0.0	0.0	0.0	0.0	0.0	0.0	0.0	0.0	0.0	1.0	0.0	0.0	0.0	0.0	0.0
Zfand5	22682	symbol	M. musculus	22682	M. musculus	0.0	0.0	0.0	0.0	0.0	0.0	0.0	0.0	0.0	0.0	0.0	0.0	0.0	0.0	0.0	0.0	0.0	0.0	0.0	0.0
Fbxo32	67731	symbol	M. musculus	67731	M. musculus	0.0	0.0	0.0	0.0	1.0	0.0	0.0	0.0	0.0	1.0	0.0	0.0	1.0	0.0	0.0	0.0	0.0	0.0	1.0	0.0
ENSMUST00000163246	18674	ensembl_transcript_id	M. musculus	18674	M. musculus	0.0	0.0	0.0	0.0	0.0	0.0	0.0	0.0	0.0	0.0	0.0	0.0	0.0	0.0	0.0	0.0	0.0	0.0	0.0	0.0
Klhl21	242785	symbol	M. musculus	242785	M. musculus	0.0	0.0	0.0	0.0	0.0	0.0	0.0	0.0	0.0	0.0	0.0	0.0	0.0	0.0	0.0	0.0	0.0	0.0	0.0	0.0
Gm13125	627009	gene_synonym	M. musculus	627009	M. musculus	0.0	0.0	0.0	0.0	0.0	0.0	0.0	0.0	0.0	0.0	0.0	0.0	0.0	0.0	0.0	0.0	0.0	0.0	0.0	0.0
Dirc2	224132	gene_synonym	M. musculus	224132	M. musculus	0.0	0.0	0.0	0.0	0.0	0.0	0.0	0.0	0.0	0.0	0.0	0.0	0.0	0.0	0.0	0.0	0.0	0.0	0.0	0.0
Zfyve1	217695	symbol	M. musculus	217695	M. musculus	1.0	0.0	0.0	1.0	0.0	0.0	0.0	0.0	0.0	0.0	0.0	0.0	0.0	0.0	0.0	0.0	0.0	0.0	0.0	0.0
Zranb1	360216	symbol	M. musculus	360216	M. musculus	0.0	0.0	0.0	1.0	0.0	0.0	0.0	0.0	0.0	0.0	0.0	0.0	0.0	0.0	0.0	0.0	0.0	0.0	0.0	0.0
BF123512						nan	nan	nan	nan	nan	nan	nan	nan	nan	nan	nan	nan	nan	nan	nan	nan	nan	nan	nan	nan
Rpap2	231571	symbol	M. musculus	231571	M. musculus	0.0	0.0	0.0	0.0	0.0	0.0	0.0	0.0	0.0	0.0	0.0	0.0	0.0	0.0	0.0	0.0	0.0	0.0	0.0	0.0
Sqstm1	18412	symbol	M. musculus	18412	M. musculus	0.0	0.0	0.0	1.0	0.0	0.0	0.0	0.0	0.0	0.0	0.0	0.0	0.0	1.0	0.0	0.0	1.0	0.0	0.0	0.0
AW125324	104600	symbol	M. musculus	104600	M. musculus	0.0	0.0	0.0	0.0	0.0	0.0	0.0	0.0	0.0	0.0	0.0	0.0	0.0	0.0	0.0	0.0	0.0	0.0	0.0	0.0
4930538K18Rik	75180	gene_synonym	M. musculus	75180	M. musculus	0.0	0.0	0.0	0.0	0.0	0.0	0.0	0.0	0.0	0.0	0.0	0.0	0.0	0.0	0.0	0.0	0.0	0.0	0.0	0.0
Tmem140	68487	symbol	M. musculus	68487	M. musculus	0.0	0.0	0.0	0.0	0.0	0.0	0.0	0.0	0.0	0.0	0.0	0.0	0.0	0.0	0.0	0.0	0.0	0.0	0.0	0.0
E130006N16Rik						nan	nan	nan	nan	nan	nan	nan	nan	nan	nan	nan	nan	nan	nan	nan	nan	nan	nan	nan	nan
March6	223455	gene_synonym	M. musculus	223455	M. musculus	0.0	1.0	0.0	0.0	0.0	0.0	0.0	1.0	0.0	0.0	0.0	0.0	0.0	0.0	0.0	0.0	0.0	0.0	0.0	0.0
Tfdp2	211586	symbol	M. musculus	211586	M. musculus	0.0	0.0	0.0	0.0	0.0	0.0	0.0	0.0	0.0	0.0	0.0	0.0	0.0	0.0	0.0	0.0	0.0	0.0	0.0	0.0
Gm40798	105245323	symbol	M. musculus	105245323	M. musculus	0.0	0.0	0.0	0.0	0.0	0.0	0.0	0.0	0.0	0.0	0.0	0.0	0.0	0.0	0.0	0.0	0.0	0.0	0.0	0.0
Cited2	17684	symbol	M. musculus	17684	M. musculus	0.0	0.0	0.0	0.0	1.0	0.0	0.0	0.0	0.0	0.0	0.0	0.0	0.0	0.0	0.0	0.0	0.0	0.0	0.0	0.0
Mpp3	13384	symbol	M. musculus	13384	M. musculus	0.0	0.0	0.0	0.0	0.0	0.0	0.0	0.0	0.0	0.0	0.0	0.0	0.0	0.0	0.0	0.0	0.0	0.0	0.0	0.0
Wipf3	330319	symbol	M. musculus	330319	M. musculus	0.0	0.0	0.0	0.0	0.0	0.0	0.0	0.0	0.0	0.0	0.0	0.0	0.0	0.0	0.0	0.0	0.0	0.0	0.0	0.0
Slc25a27	74011	symbol	M. musculus	74011	M. musculus	0.0	0.0	0.0	0.0	0.0	0.0	0.0	0.0	0.0	0.0	0.0	0.0	0.0	0.0	0.0	0.0	0.0	0.0	0.0	0.0
CB203187						nan	nan	nan	nan	nan	nan	nan	nan	nan	nan	nan	nan	nan	nan	nan	nan	nan	nan	nan	nan
AK164811						nan	nan	nan	nan	nan	nan	nan	nan	nan	nan	nan	nan	nan	nan	nan	nan	nan	nan	nan	nan
AK089213						nan	nan	nan	nan	nan	nan	nan	nan	nan	nan	nan	nan	nan	nan	nan	nan	nan	nan	nan	nan
Zim1	22776	symbol	M. musculus	22776	M. musculus	0.0	0.0	0.0	0.0	0.0	0.0	0.0	0.0	0.0	0.0	0.0	0.0	0.0	0.0	0.0	0.0	0.0	0.0	0.0	0.0
Gm16253	105244506	symbol	M. musculus	105244506	M. musculus	0.0	0.0	0.0	0.0	0.0	0.0	0.0	0.0	0.0	0.0	0.0	0.0	0.0	0.0	0.0	0.0	0.0	0.0	0.0	0.0
Col22a1	69700	symbol	M. musculus	69700	M. musculus	0.0	0.0	0.0	0.0	0.0	0.0	0.0	0.0	0.0	0.0	0.0	0.0	0.0	0.0	0.0	0.0	0.0	0.0	0.0	0.0
Rnase2a	93726	symbol	M. musculus	93726	M. musculus	0.0	0.0	0.0	0.0	0.0	0.0	0.0	0.0	0.0	0.0	0.0	0.0	0.0	0.0	0.0	0.0	0.0	0.0	0.0	0.0
Tcp11l2	216198	symbol	M. musculus	216198	M. musculus	0.0	0.0	0.0	0.0	0.0	0.0	0.0	0.0	0.0	0.0	0.0	0.0	0.0	0.0	0.0	0.0	0.0	0.0	0.0	0.0
Mlxip	208104	symbol	M. musculus	208104	M. musculus	0.0	0.0	0.0	0.0	0.0	0.0	0.0	0.0	0.0	0.0	0.0	0.0	0.0	0.0	0.0	0.0	0.0	0.0	0.0	0.0
Pnpla7	241274	symbol	M. musculus	241274	M. musculus	0.0	0.0	0.0	0.0	0.0	0.0	0.0	0.0	0.0	0.0	0.0	0.0	0.0	0.0	0.0	0.0	0.0	0.0	0.0	1.0
Ube2b	22210	symbol	M. musculus	22210	M. musculus	0.0	0.0	0.0	0.0	0.0	0.0	1.0	0.0	1.0	0.0	0.0	0.0	0.0	1.0	0.0	0.0	0.0	0.0	0.0	0.0
Pnrc1	108767	symbol	M. musculus	108767	M. musculus	0.0	0.0	0.0	0.0	0.0	0.0	0.0	0.0	0.0	0.0	0.0	0.0	0.0	0.0	0.0	0.0	0.0	0.0	0.0	0.0
Abtb1	80283	symbol	M. musculus	80283	M. musculus	0.0	0.0	0.0	0.0	0.0	0.0	0.0	0.0	0.0	0.0	0.0	0.0	0.0	0.0	0.0	0.0	0.0	0.0	0.0	0.0
chr6						nan	nan	nan	nan	nan	nan	nan	nan	nan	nan	nan	nan	nan	nan	nan	nan	nan	nan	nan	nan
31078802-31079644_R						nan	nan	nan	nan	nan	nan	nan	nan	nan	nan	nan	nan	nan	nan	nan	nan	nan	nan	nan	nan
Lincpint	232685	gene_synonym	M. musculus	232685	M. musculus	0.0	0.0	0.0	0.0	0.0	0.0	0.0	0.0	0.0	0.0	1.0	0.0	0.0	0.0	0.0	0.0	0.0	0.0	0.0	0.0
Tsc22d3	14605	symbol	M. musculus	14605	M. musculus	0.0	0.0	0.0	0.0	0.0	0.0	0.0	0.0	0.0	0.0	0.0	0.0	0.0	0.0	0.0	0.0	0.0	0.0	0.0	0.0
Dcaf8	98193	symbol	M. musculus	98193	M. musculus	0.0	0.0	0.0	0.0	0.0	0.0	0.0	0.0	0.0	0.0	0.0	0.0	0.0	0.0	0.0	0.0	0.0	0.0	0.0	0.0
Mtmr14	97287	symbol	M. musculus	97287	M. musculus	0.0	0.0	0.0	0.0	0.0	0.0	0.0	0.0	0.0	0.0	0.0	0.0	0.0	0.0	0.0	0.0	0.0	0.0	0.0	0.0
Mecp2	17257	symbol	M. musculus	17257	M. musculus	0.0	0.0	0.0	0.0	0.0	0.0	0.0	0.0	1.0	1.0	0.0	0.0	0.0	0.0	0.0	0.0	0.0	0.0	0.0	0.0
Mafk	17135	symbol	M. musculus	17135	M. musculus	0.0	0.0	0.0	0.0	0.0	0.0	0.0	0.0	0.0	0.0	0.0	0.0	0.0	0.0	0.0	0.0	0.0	0.0	0.0	0.0
Atp6v0e	11974	symbol	M. musculus	11974	M. musculus	0.0	0.0	0.0	0.0	0.0	0.0	0.0	0.0	0.0	0.0	0.0	0.0	0.0	0.0	0.0	0.0	0.0	0.0	0.0	0.0
Ssh2	237860	symbol	M. musculus	237860	M. musculus	0.0	0.0	0.0	0.0	0.0	0.0	0.0	0.0	0.0	0.0	0.0	0.0	0.0	0.0	0.0	0.0	0.0	0.0	0.0	0.0
Gdap10	100504486	symbol	M. musculus	100504486	M. musculus	0.0	0.0	0.0	0.0	0.0	0.0	0.0	0.0	0.0	0.0	0.0	0.0	0.0	0.0	0.0	0.0	0.0	0.0	0.0	0.0
ENSMUST00000064271						nan	nan	nan	nan	nan	nan	nan	nan	nan	nan	nan	nan	nan	nan	nan	nan	nan	nan	nan	nan
Dnajb6	23950	symbol	M. musculus	23950	M. musculus	0.0	0.0	0.0	0.0	0.0	0.0	0.0	0.0	0.0	0.0	0.0	0.0	0.0	0.0	0.0	0.0	0.0	0.0	0.0	0.0
Chac1	69065	symbol	M. musculus	69065	M. musculus	1.0	0.0	0.0	0.0	0.0	1.0	0.0	0.0	0.0	0.0	0.0	0.0	0.0	0.0	0.0	0.0	0.0	0.0	0.0	0.0
Arnt	11863	symbol	M. musculus	11863	M. musculus	0.0	1.0	0.0	1.0	0.0	0.0	0.0	0.0	0.0	0.0	1.0	1.0	0.0	1.0	0.0	0.0	1.0	0.0	0.0	0.0
Fbxo31	76454	symbol	M. musculus	76454	M. musculus	0.0	0.0	0.0	0.0	0.0	0.0	0.0	0.0	0.0	0.0	1.0	0.0	0.0	0.0	0.0	1.0	0.0	0.0	0.0	0.0
Sik3	70661	symbol	M. musculus	70661	M. musculus	0.0	0.0	1.0	0.0	0.0	0.0	0.0	0.0	0.0	0.0	0.0	0.0	0.0	0.0	0.0	0.0	0.0	0.0	0.0	0.0
Zscan12	22758	symbol	M. musculus	22758	M. musculus	0.0	0.0	0.0	0.0	0.0	0.0	0.0	0.0	0.0	0.0	0.0	0.0	0.0	0.0	0.0	0.0	0.0	0.0	0.0	0.0
Zc3h6	78751	symbol	M. musculus	78751	M. musculus	0.0	0.0	0.0	0.0	0.0	0.0	0.0	0.0	0.0	0.0	0.0	0.0	0.0	0.0	0.0	0.0	0.0	0.0	0.0	0.0
N4bp2l1	100637	symbol	M. musculus	100637	M. musculus	0.0	0.0	0.0	0.0	0.0	0.0	0.0	0.0	0.0	0.0	0.0	0.0	0.0	0.0	0.0	0.0	0.0	0.0	0.0	0.0
BC020419						nan	nan	nan	nan	nan	nan	nan	nan	nan	nan	nan	nan	nan	nan	nan	nan	nan	nan	nan	nan
Zmynd11	66505	symbol	M. musculus	66505	M. musculus	0.0	0.0	0.0	0.0	0.0	0.0	0.0	0.0	0.0	0.0	0.0	0.0	0.0	0.0	0.0	0.0	0.0	0.0	0.0	0.0
Rgs3	50780	symbol	M. musculus	50780	M. musculus	0.0	0.0	0.0	0.0	0.0	0.0	0.0	0.0	0.0	0.0	0.0	0.0	0.0	0.0	0.0	0.0	0.0	0.0	0.0	0.0
Ubr2	224826	symbol	M. musculus	224826	M. musculus	0.0	0.0	1.0	0.0	0.0	0.0	0.0	0.0	0.0	1.0	0.0	0.0	0.0	0.0	0.0	0.0	0.0	0.0	0.0	0.0
chr8						nan	nan	nan	nan	nan	nan	nan	nan	nan	nan	nan	nan	nan	nan	nan	nan	nan	nan	nan	nan
10886200-10905925_F						nan	nan	nan	nan	nan	nan	nan	nan	nan	nan	nan	nan	nan	nan	nan	nan	nan	nan	nan	nan
4833411C07Rik	71624	symbol	M. musculus	71624	M. musculus	0.0	0.0	0.0	0.0	0.0	0.0	0.0	0.0	0.0	0.0	0.0	0.0	0.0	0.0	0.0	0.0	0.0	0.0	0.0	0.0
Uri1	19777	symbol	M. musculus	19777	M. musculus	0.0	0.0	0.0	0.0	0.0	1.0	0.0	0.0	0.0	1.0	0.0	0.0	1.0	0.0	0.0	1.0	0.0	0.0	0.0	0.0
31007184-31007725_R						nan	nan	nan	nan	nan	nan	nan	nan	nan	nan	nan	nan	nan	nan	nan	nan	nan	nan	nan	nan
Tfap4	83383	symbol	M. musculus	83383	M. musculus	0.0	0.0	0.0	0.0	1.0	0.0	0.0	0.0	0.0	0.0	0.0	0.0	0.0	0.0	0.0	1.0	1.0	0.0	0.0	0.0
Bzw2	66912	symbol	M. musculus	66912	M. musculus	0.0	0.0	0.0	0.0	0.0	0.0	0.0	0.0	0.0	0.0	0.0	0.0	0.0	0.0	0.0	0.0	0.0	0.0	0.0	0.0
BC052903						nan	nan	nan	nan	nan	nan	nan	nan	nan	nan	nan	nan	nan	nan	nan	nan	nan	nan	nan	nan
Snhg5	72655	symbol	M. musculus	72655	M. musculus	0.0	0.0	0.0	0.0	0.0	0.0	0.0	0.0	0.0	0.0	0.0	0.0	0.0	0.0	0.0	0.0	0.0	0.0	0.0	0.0
Hdac4	208727	symbol	M. musculus	208727	M. musculus	0.0	1.0	0.0	0.0	1.0	0.0	1.0	1.0	0.0	0.0	0.0	1.0	0.0	1.0	0.0	0.0	1.0	0.0	0.0	0.0
Npc1	18145	symbol	M. musculus	18145	M. musculus	0.0	0.0	1.0	1.0	0.0	0.0	1.0	0.0	0.0	1.0	0.0	0.0	1.0	0.0	0.0	0.0	0.0	1.0	0.0	0.0
Dyrk2	69181	symbol	M. musculus	69181	M. musculus	0.0	1.0	0.0	0.0	0.0	1.0	0.0	0.0	0.0	0.0	0.0	1.0	0.0	0.0	0.0	1.0	0.0	0.0	0.0	0.0
Srfbp1	67222	symbol	M. musculus	67222	M. musculus	0.0	0.0	0.0	0.0	0.0	0.0	0.0	0.0	0.0	0.0	0.0	0.0	0.0	0.0	0.0	0.0	0.0	0.0	0.0	0.0
Tbc1d15	66687	symbol	M. musculus	66687	M. musculus	0.0	0.0	0.0	0.0	0.0	0.0	0.0	0.0	0.0	0.0	0.0	0.0	0.0	0.0	0.0	0.0	0.0	0.0	0.0	0.0
Zfp383	73729	symbol	M. musculus	73729	M. musculus	0.0	0.0	0.0	0.0	0.0	0.0	0.0	0.0	0.0	0.0	0.0	0.0	0.0	0.0	0.0	0.0	0.0	0.0	0.0	0.0
Foxo3	56484	symbol	M. musculus	56484	M. musculus	1.0	0.0	1.0	1.0	1.0	1.0	1.0	0.0	0.0	1.0	1.0	0.0	1.0	0.0	0.0	1.0	0.0	0.0	0.0	0.0
Aff1	17355	symbol	M. musculus	17355	M. musculus	0.0	0.0	0.0	0.0	0.0	0.0	0.0	0.0	0.0	0.0	0.0	0.0	0.0	0.0	0.0	0.0	0.0	0.0	0.0	0.0
Cebpd	12609	symbol	M. musculus	12609	M. musculus	0.0	0.0	0.0	0.0	0.0	0.0	0.0	0.0	0.0	0.0	0.0	0.0	0.0	0.0	0.0	0.0	0.0	0.0	0.0	0.0
4833419F23Rik	73915	symbol	M. musculus	73915	M. musculus	0.0	0.0	0.0	0.0	0.0	0.0	0.0	0.0	0.0	0.0	0.0	0.0	0.0	0.0	0.0	0.0	0.0	0.0	0.0	0.0
ENSMUST00000095186						nan	nan	nan	nan	nan	nan	nan	nan	nan	nan	nan	nan	nan	nan	nan	nan	nan	nan	nan	nan
Tango2	27883	symbol	M. musculus	27883	M. musculus	0.0	0.0	0.0	0.0	0.0	0.0	0.0	0.0	0.0	0.0	0.0	0.0	0.0	0.0	0.0	0.0	0.0	0.0	0.0	0.0
Ktn1	16709	symbol	M. musculus	16709	M. musculus	0.0	0.0	0.0	0.0	0.0	0.0	0.0	0.0	0.0	0.0	0.0	0.0	0.0	0.0	0.0	0.0	0.0	0.0	0.0	0.0
Arrdc2	70807	symbol	M. musculus	70807	M. musculus	0.0	0.0	0.0	0.0	0.0	0.0	0.0	0.0	0.0	0.0	0.0	0.0	0.0	0.0	0.0	0.0	0.0	0.0	0.0	0.0
4833418N02Rik	74597	symbol	M. musculus	74597	M. musculus	0.0	0.0	0.0	0.0	0.0	0.0	0.0	0.0	0.0	0.0	0.0	0.0	0.0	0.0	0.0	0.0	0.0	0.0	0.0	0.0
Gm9465	669675	symbol	M. musculus	669675	M. musculus	0.0	0.0	0.0	0.0	0.0	0.0	0.0	0.0	0.0	0.0	0.0	0.0	0.0	0.0	0.0	0.0	0.0	0.0	0.0	0.0
Adck5	268822	symbol	M. musculus	268822	M. musculus	0.0	0.0	0.0	0.0	0.0	0.0	0.0	0.0	0.0	0.0	0.0	0.0	0.0	0.0	0.0	0.0	0.0	0.0	0.0	0.0
Qsox1	104009	symbol	M. musculus	104009	M. musculus	0.0	0.0	0.0	1.0	0.0	0.0	0.0	0.0	0.0	0.0	0.0	0.0	0.0	0.0	0.0	0.0	0.0	0.0	0.0	0.0
Odf2	18286	symbol	M. musculus	18286	M. musculus	0.0	0.0	0.0	0.0	0.0	0.0	0.0	0.0	0.0	0.0	0.0	0.0	0.0	0.0	0.0	0.0	0.0	0.0	0.0	0.0
Slc25a30	67554	symbol	M. musculus	67554	M. musculus	0.0	0.0	0.0	0.0	0.0	0.0	0.0	0.0	0.0	0.0	0.0	0.0	0.0	0.0	0.0	0.0	0.0	0.0	0.0	0.0
Hbp1	73389	symbol	M. musculus	73389	M. musculus	0.0	0.0	0.0	0.0	0.0	0.0	0.0	0.0	0.0	0.0	0.0	0.0	0.0	0.0	0.0	0.0	0.0	0.0	0.0	0.0
Chic2	74277	symbol	M. musculus	74277	M. musculus	0.0	0.0	0.0	0.0	0.0	0.0	0.0	0.0	0.0	0.0	0.0	0.0	0.0	0.0	0.0	0.0	0.0	0.0	0.0	0.0
Gadd45g	23882	symbol	M. musculus	23882	M. musculus	0.0	0.0	0.0	0.0	1.0	0.0	0.0	0.0	0.0	0.0	0.0	0.0	0.0	0.0	0.0	0.0	1.0	0.0	0.0	0.0
Snhg6	73824	symbol	M. musculus	73824	M. musculus	0.0	0.0	0.0	0.0	0.0	0.0	0.0	0.0	0.0	0.0	0.0	0.0	0.0	0.0	0.0	0.0	0.0	0.0	0.0	0.0
Fnip1	216742	symbol	M. musculus	216742	M. musculus	1.0	0.0	1.0	1.0	1.0	0.0	0.0	0.0	0.0	0.0	0.0	0.0	0.0	0.0	0.0	0.0	0.0	0.0	0.0	0.0
Slc4a4	54403	symbol	M. musculus	54403	M. musculus	0.0	1.0	0.0	1.0	0.0	0.0	0.0	0.0	0.0	0.0	0.0	1.0	0.0	0.0	0.0	0.0	1.0	0.0	0.0	0.0
0610005C13Rik	71661	symbol	M. musculus	71661	M. musculus	0.0	0.0	0.0	0.0	0.0	0.0	0.0	0.0	0.0	0.0	0.0	0.0	0.0	0.0	0.0	0.0	0.0	0.0	0.0	0.0
Mipol1	73490	symbol	M. musculus	73490	M. musculus	0.0	0.0	0.0	0.0	0.0	0.0	0.0	0.0	0.0	0.0	0.0	0.0	0.0	0.0	0.0	0.0	0.0	0.0	0.0	0.0
chr5						nan	nan	nan	nan	nan	nan	nan	nan	nan	nan	nan	nan	nan	nan	nan	nan	nan	nan	nan	nan
136371885-136372424_R						nan	nan	nan	nan	nan	nan	nan	nan	nan	nan	nan	nan	nan	nan	nan	nan	nan	nan	nan	nan
ENSMUST00000140773						nan	nan	nan	nan	nan	nan	nan	nan	nan	nan	nan	nan	nan	nan	nan	nan	nan	nan	nan	nan
Sgk1	20393	symbol	M. musculus	20393	M. musculus	0.0	0.0	0.0	0.0	0.0	0.0	0.0	0.0	1.0	1.0	0.0	0.0	1.0	0.0	0.0	0.0	0.0	0.0	0.0	0.0
4933406C10Rik	74076	symbol	M. musculus	74076	M. musculus	0.0	0.0	0.0	0.0	0.0	0.0	0.0	0.0	0.0	0.0	0.0	0.0	0.0	0.0	0.0	0.0	0.0	0.0	0.0	0.0
Muc2	17831	symbol	M. musculus	17831	M. musculus	0.0	0.0	0.0	0.0	1.0	0.0	0.0	0.0	0.0	0.0	1.0	0.0	0.0	0.0	0.0	0.0	0.0	0.0	0.0	0.0
Doc2b	13447	symbol	M. musculus	13447	M. musculus	0.0	0.0	0.0	0.0	0.0	0.0	0.0	0.0	0.0	0.0	0.0	0.0	0.0	0.0	0.0	0.0	0.0	0.0	0.0	0.0
E030018B13Rik	381994	symbol	M. musculus	381994	M. musculus	0.0	0.0	0.0	0.0	0.0	0.0	0.0	0.0	0.0	0.0	0.0	0.0	0.0	0.0	0.0	0.0	0.0	0.0	0.0	0.0
BB237529						nan	nan	nan	nan	nan	nan	nan	nan	nan	nan	nan	nan	nan	nan	nan	nan	nan	nan	nan	nan
Slc10a6	75750	symbol	M. musculus	75750	M. musculus	0.0	0.0	0.0	0.0	0.0	0.0	0.0	0.0	0.0	0.0	0.0	0.0	0.0	0.0	0.0	0.0	0.0	0.0	0.0	0.0
Sdc4	20971	symbol	M. musculus	20971	M. musculus	0.0	0.0	0.0	0.0	1.0	0.0	0.0	0.0	0.0	0.0	0.0	0.0	0.0	0.0	0.0	0.0	1.0	0.0	0.0	0.0
Tmem82	213989	symbol	M. musculus	213989	M. musculus	0.0	0.0	0.0	0.0	0.0	0.0	0.0	0.0	0.0	0.0	0.0	0.0	0.0	0.0	0.0	0.0	0.0	0.0	0.0	0.0
Gdpd1	66569	symbol	M. musculus	66569	M. musculus	0.0	0.0	0.0	0.0	0.0	0.0	0.0	0.0	0.0	0.0	0.0	0.0	0.0	0.0	0.0	0.0	0.0	0.0	0.0	1.0
Pamr1	210622	symbol	M. musculus	210622	M. musculus	0.0	0.0	0.0	0.0	0.0	0.0	0.0	0.0	0.0	0.0	0.0	0.0	0.0	0.0	0.0	0.0	0.0	0.0	0.0	0.0
Mmp11	17385	symbol	M. musculus	17385	M. musculus	0.0	0.0	0.0	0.0	0.0	0.0	0.0	0.0	0.0	0.0	0.0	0.0	0.0	0.0	0.0	0.0	0.0	0.0	0.0	0.0
Snx21	101113	symbol	M. musculus	101113	M. musculus	0.0	0.0	0.0	0.0	0.0	0.0	0.0	0.0	0.0	0.0	0.0	0.0	0.0	0.0	0.0	0.0	0.0	0.0	0.0	0.0
Trip10	106628	symbol	M. musculus	106628	M. musculus	0.0	0.0	0.0	0.0	0.0	0.0	0.0	0.0	0.0	0.0	0.0	0.0	0.0	0.0	0.0	0.0	0.0	0.0	1.0	0.0
Nme5	75533	symbol	M. musculus	75533	M. musculus	0.0	0.0	0.0	0.0	0.0	0.0	0.0	0.0	0.0	0.0	1.0	0.0	0.0	0.0	0.0	0.0	0.0	0.0	0.0	0.0
Stx3	20908	symbol	M. musculus	20908	M. musculus	0.0	0.0	0.0	0.0	0.0	0.0	0.0	0.0	0.0	0.0	0.0	0.0	0.0	0.0	0.0	0.0	0.0	0.0	0.0	0.0
Mkl2	239719	gene_synonym	M. musculus	239719	M. musculus	0.0	0.0	0.0	0.0	0.0	0.0	0.0	0.0	0.0	0.0	0.0	0.0	0.0	0.0	0.0	0.0	0.0	0.0	0.0	0.0
Myo1b	17912	symbol	M. musculus	17912	M. musculus	0.0	0.0	0.0	0.0	0.0	0.0	0.0	0.0	0.0	0.0	0.0	0.0	0.0	0.0	0.0	0.0	0.0	0.0	0.0	0.0
144563845-144603732_R						nan	nan	nan	nan	nan	nan	nan	nan	nan	nan	nan	nan	nan	nan	nan	nan	nan	nan	nan	nan
Slc22a5	20520	symbol	M. musculus	20520	M. musculus	0.0	0.0	0.0	0.0	0.0	0.0	0.0	0.0	0.0	0.0	0.0	0.0	0.0	0.0	0.0	0.0	0.0	0.0	0.0	0.0
Gm3643	100042057	symbol	M. musculus	100042057	M. musculus	0.0	0.0	0.0	0.0	0.0	0.0	0.0	0.0	0.0	0.0	0.0	0.0	0.0	0.0	0.0	0.0	0.0	0.0	0.0	0.0
119809687-119811410_R						nan	nan	nan	nan	nan	nan	nan	nan	nan	nan	nan	nan	nan	nan	nan	nan	nan	nan	nan	nan
Svil	225115	symbol	M. musculus	225115	M. musculus	0.0	0.0	0.0	0.0	0.0	0.0	0.0	0.0	0.0	0.0	0.0	0.0	0.0	0.0	0.0	0.0	0.0	0.0	0.0	0.0
Riiad1	66353	symbol	M. musculus	66353	M. musculus	0.0	0.0	0.0	0.0	0.0	0.0	0.0	0.0	0.0	0.0	0.0	0.0	0.0	0.0	0.0	0.0	0.0	0.0	0.0	0.0
Ddi2	68817	symbol	M. musculus	68817	M. musculus	0.0	0.0	0.0	0.0	0.0	0.0	0.0	0.0	0.0	1.0	0.0	0.0	0.0	0.0	0.0	0.0	0.0	0.0	0.0	0.0
Ulk1	22241	symbol	M. musculus	22241	M. musculus	1.0	0.0	0.0	1.0	1.0	0.0	0.0	0.0	0.0	0.0	0.0	0.0	0.0	0.0	0.0	0.0	0.0	0.0	0.0	0.0
BB337713						nan	nan	nan	nan	nan	nan	nan	nan	nan	nan	nan	nan	nan	nan	nan	nan	nan	nan	nan	nan
chr17						nan	nan	nan	nan	nan	nan	nan	nan	nan	nan	nan	nan	nan	nan	nan	nan	nan	nan	nan	nan
13008796-13023201_F						nan	nan	nan	nan	nan	nan	nan	nan	nan	nan	nan	nan	nan	nan	nan	nan	nan	nan	nan	nan
AK036739						nan	nan	nan	nan	nan	nan	nan	nan	nan	nan	nan	nan	nan	nan	nan	nan	nan	nan	nan	nan
Slc43a3	58207	symbol	M. musculus	58207	M. musculus	0.0	0.0	0.0	0.0	0.0	0.0	0.0	0.0	0.0	0.0	0.0	0.0	0.0	0.0	0.0	0.0	0.0	0.0	0.0	0.0
Abca6	76184	symbol	M. musculus	76184	M. musculus	0.0	0.0	0.0	0.0	0.0	0.0	0.0	0.0	0.0	0.0	0.0	0.0	0.0	0.0	0.0	0.0	0.0	0.0	0.0	0.0
Usp54	78787	symbol	M. musculus	78787	M. musculus	0.0	0.0	0.0	0.0	0.0	0.0	0.0	0.0	0.0	0.0	0.0	0.0	0.0	0.0	0.0	0.0	0.0	0.0	0.0	0.0
Gm33349	102636220	symbol	M. musculus	102636220	M. musculus	0.0	0.0	0.0	0.0	0.0	0.0	0.0	0.0	0.0	0.0	0.0	0.0	0.0	0.0	0.0	0.0	0.0	0.0	0.0	0.0
Lvrn	74574	symbol	M. musculus	74574	M. musculus	0.0	0.0	0.0	0.0	0.0	0.0	0.0	0.0	0.0	0.0	0.0	0.0	0.0	0.0	0.0	0.0	0.0	0.0	0.0	0.0
Sult5a1	57429	symbol	M. musculus	57429	M. musculus	0.0	0.0	0.0	0.0	0.0	0.0	0.0	0.0	0.0	0.0	0.0	0.0	0.0	0.0	0.0	0.0	0.0	0.0	0.0	0.0
E030003E18Rik	320092	symbol	M. musculus	320092	M. musculus	0.0	0.0	0.0	0.0	0.0	0.0	0.0	0.0	0.0	0.0	0.0	0.0	0.0	0.0	0.0	0.0	0.0	0.0	0.0	0.0
Per2	18627	symbol	M. musculus	18627	M. musculus	0.0	0.0	0.0	0.0	1.0	0.0	0.0	0.0	1.0	0.0	0.0	0.0	0.0	1.0	0.0	0.0	0.0	1.0	0.0	0.0
Zbtb38	245007	symbol	M. musculus	245007	M. musculus	0.0	0.0	0.0	0.0	0.0	0.0	0.0	0.0	0.0	0.0	0.0	0.0	0.0	0.0	0.0	0.0	0.0	0.0	0.0	0.0
Cabyr	71132	symbol	M. musculus	71132	M. musculus	0.0	0.0	0.0	0.0	0.0	0.0	0.0	0.0	0.0	0.0	0.0	0.0	0.0	0.0	0.0	0.0	0.0	0.0	0.0	0.0
Shroom2	110380	symbol	M. musculus	110380	M. musculus	0.0	0.0	0.0	0.0	0.0	0.0	0.0	0.0	0.0	0.0	0.0	0.0	0.0	0.0	0.0	0.0	0.0	0.0	0.0	0.0
Kalrn	545156	symbol	M. musculus	545156	M. musculus	0.0	0.0	0.0	0.0	0.0	0.0	0.0	0.0	0.0	0.0	0.0	0.0	0.0	0.0	0.0	0.0	1.0	0.0	0.0	0.0
Tmbim1	69660	symbol	M. musculus	69660	M. musculus	0.0	0.0	0.0	0.0	0.0	1.0	0.0	0.0	0.0	0.0	0.0	0.0	0.0	0.0	0.0	0.0	0.0	0.0	0.0	0.0
Ctif	269037	symbol	M. musculus	269037	M. musculus	0.0	0.0	0.0	0.0	0.0	0.0	0.0	0.0	0.0	0.0	0.0	0.0	0.0	0.0	0.0	0.0	0.0	0.0	0.0	0.0
Gls	14660	symbol	M. musculus	14660	M. musculus	0.0	0.0	0.0	0.0	0.0	0.0	0.0	0.0	0.0	0.0	0.0	0.0	0.0	0.0	0.0	0.0	0.0	0.0	0.0	0.0
Pnpla1	433091	symbol	M. musculus	433091	M. musculus	0.0	0.0	0.0	0.0	0.0	0.0	0.0	0.0	0.0	0.0	0.0	0.0	0.0	0.0	0.0	0.0	0.0	0.0	0.0	1.0
Platr26	381371	symbol	M. musculus	381371	M. musculus	0.0	0.0	0.0	0.0	0.0	0.0	0.0	0.0	0.0	0.0	0.0	0.0	0.0	0.0	0.0	0.0	0.0	0.0	0.0	0.0
Celsr2	53883	symbol	M. musculus	53883	M. musculus	0.0	0.0	0.0	0.0	0.0	0.0	0.0	0.0	0.0	0.0	0.0	0.0	0.0	0.0	0.0	0.0	0.0	0.0	0.0	0.0
Rhobtb1	69288	symbol	M. musculus	69288	M. musculus	0.0	0.0	0.0	0.0	0.0	0.0	0.0	0.0	0.0	0.0	0.0	0.0	0.0	0.0	0.0	0.0	0.0	0.0	0.0	0.0
Sntg2	268534	symbol	M. musculus	268534	M. musculus	0.0	0.0	0.0	0.0	0.0	0.0	0.0	0.0	0.0	0.0	0.0	0.0	0.0	0.0	0.0	0.0	0.0	0.0	0.0	0.0
Mfsd7c	217721	gene_synonym	M. musculus	217721	M. musculus	0.0	0.0	0.0	0.0	0.0	0.0	0.0	0.0	0.0	0.0	0.0	0.0	0.0	0.0	0.0	0.0	0.0	0.0	0.0	1.0
Adap2	216991	symbol	M. musculus	216991	M. musculus	0.0	0.0	0.0	0.0	0.0	0.0	0.0	0.0	0.0	0.0	0.0	0.0	0.0	0.0	0.0	0.0	0.0	0.0	0.0	0.0
Mlana	77836	symbol	M. musculus	77836	M. musculus	0.0	0.0	0.0	0.0	0.0	0.0	0.0	0.0	0.0	0.0	0.0	0.0	0.0	0.0	0.0	0.0	0.0	0.0	0.0	0.0
Sh2d4b	328381	symbol	M. musculus	328381	M. musculus	0.0	0.0	0.0	0.0	0.0	0.0	0.0	0.0	0.0	0.0	0.0	0.0	0.0	0.0	0.0	0.0	0.0	0.0	0.0	0.0
Asph	65973	symbol	M. musculus	65973	M. musculus	0.0	0.0	0.0	0.0	1.0	0.0	0.0	0.0	0.0	0.0	0.0	0.0	0.0	0.0	0.0	0.0	1.0	0.0	0.0	0.0
Arl4a	11861	symbol	M. musculus	11861	M. musculus	0.0	0.0	0.0	0.0	0.0	0.0	0.0	0.0	0.0	0.0	0.0	0.0	0.0	0.0	0.0	0.0	0.0	0.0	0.0	0.0
Car5b	56078	symbol	M. musculus	56078	M. musculus	0.0	0.0	0.0	0.0	0.0	0.0	0.0	0.0	0.0	0.0	0.0	0.0	0.0	0.0	0.0	0.0	0.0	0.0	0.0	0.0
Mocs1	56738	symbol	M. musculus	56738	M. musculus	0.0	0.0	0.0	0.0	0.0	0.0	0.0	0.0	0.0	0.0	0.0	0.0	0.0	0.0	0.0	0.0	0.0	0.0	0.0	0.0
Phka2	110094	symbol	M. musculus	110094	M. musculus	0.0	0.0	0.0	0.0	0.0	0.0	0.0	0.0	0.0	0.0	0.0	0.0	0.0	0.0	0.0	0.0	0.0	0.0	0.0	0.0
Acsm5	272428	symbol	M. musculus	272428	M. musculus	0.0	0.0	0.0	0.0	0.0	0.0	0.0	0.0	0.0	0.0	0.0	0.0	0.0	0.0	0.0	0.0	0.0	1.0	0.0	0.0
Fam13a	58909	symbol	M. musculus	58909	M. musculus	0.0	0.0	0.0	0.0	0.0	0.0	0.0	0.0	0.0	0.0	0.0	0.0	0.0	0.0	0.0	0.0	0.0	0.0	0.0	0.0
Ripk4	72388	symbol	M. musculus	72388	M. musculus	0.0	0.0	0.0	0.0	0.0	0.0	0.0	0.0	0.0	0.0	0.0	0.0	0.0	0.0	0.0	0.0	1.0	0.0	0.0	0.0
Gramd1b	235283	symbol	M. musculus	235283	M. musculus	0.0	0.0	0.0	0.0	0.0	0.0	0.0	0.0	0.0	0.0	0.0	0.0	1.0	0.0	0.0	0.0	0.0	0.0	0.0	0.0
Cbs	12411	symbol	M. musculus	12411	M. musculus	1.0	0.0	0.0	0.0	0.0	0.0	0.0	0.0	0.0	0.0	1.0	0.0	0.0	0.0	0.0	0.0	0.0	0.0	0.0	0.0
Ncoa4	27057	symbol	M. musculus	27057	M. musculus	0.0	0.0	0.0	0.0	0.0	0.0	0.0	0.0	0.0	0.0	0.0	0.0	0.0	0.0	0.0	0.0	0.0	0.0	0.0	0.0
Slc1a3	20512	symbol	M. musculus	20512	M. musculus	0.0	0.0	0.0	0.0	0.0	0.0	1.0	0.0	1.0	1.0	0.0	0.0	0.0	0.0	0.0	0.0	0.0	1.0	0.0	0.0
Cp	12870	symbol	M. musculus	12870	M. musculus	0.0	0.0	0.0	0.0	0.0	0.0	0.0	0.0	0.0	1.0	1.0	0.0	0.0	0.0	0.0	0.0	0.0	1.0	0.0	1.0
Slco2b1	101488	symbol	M. musculus	101488	M. musculus	1.0	0.0	0.0	0.0	0.0	0.0	0.0	0.0	0.0	0.0	0.0	0.0	0.0	0.0	0.0	0.0	0.0	0.0	0.0	0.0
Epor	13857	symbol	M. musculus	13857	M. musculus	0.0	0.0	1.0	0.0	0.0	0.0	0.0	0.0	0.0	0.0	0.0	0.0	0.0	0.0	0.0	0.0	0.0	0.0	0.0	0.0
Adcyap1r1	11517	symbol	M. musculus	11517	M. musculus	0.0	1.0	1.0	0.0	0.0	0.0	0.0	0.0	0.0	0.0	0.0	0.0	0.0	0.0	1.0	0.0	1.0	0.0	0.0	0.0
Lmo4	16911	symbol	M. musculus	16911	M. musculus	0.0	0.0	0.0	0.0	0.0	0.0	0.0	0.0	0.0	0.0	0.0	0.0	0.0	0.0	0.0	0.0	1.0	0.0	0.0	0.0
Endou	19011	symbol	M. musculus	19011	M. musculus	0.0	0.0	0.0	0.0	0.0	0.0	0.0	1.0	0.0	0.0	0.0	0.0	0.0	0.0	0.0	0.0	0.0	0.0	0.0	0.0
Chst1	76969	symbol	M. musculus	76969	M. musculus	0.0	0.0	0.0	0.0	0.0	0.0	0.0	0.0	0.0	0.0	0.0	0.0	0.0	0.0	0.0	0.0	0.0	0.0	0.0	0.0
Sp3os	100503849	symbol	M. musculus	100503849	M. musculus	0.0	0.0	0.0	0.0	0.0	0.0	0.0	0.0	0.0	0.0	0.0	0.0	0.0	0.0	0.0	0.0	0.0	0.0	0.0	0.0
Rad51d	19364	symbol	M. musculus	19364	M. musculus	0.0	0.0	0.0	0.0	0.0	0.0	0.0	0.0	0.0	0.0	0.0	0.0	0.0	0.0	0.0	0.0	0.0	0.0	0.0	0.0
Sult1a1	20887	symbol	M. musculus	20887	M. musculus	0.0	0.0	0.0	0.0	0.0	0.0	1.0	0.0	0.0	0.0	0.0	0.0	1.0	0.0	0.0	0.0	0.0	0.0	0.0	0.0
Snrk	20623	symbol	M. musculus	20623	M. musculus	0.0	0.0	0.0	0.0	0.0	0.0	0.0	0.0	0.0	0.0	0.0	0.0	0.0	0.0	0.0	0.0	0.0	0.0	0.0	0.0
Pde3b	18576	symbol	M. musculus	18576	M. musculus	0.0	0.0	0.0	0.0	0.0	0.0	0.0	1.0	0.0	1.0	0.0	0.0	0.0	0.0	0.0	0.0	0.0	0.0	0.0	0.0
Art3	109979	symbol	M. musculus	109979	M. musculus	0.0	0.0	0.0	0.0	0.0	0.0	0.0	0.0	0.0	0.0	0.0	0.0	0.0	0.0	0.0	0.0	0.0	0.0	0.0	0.0
Cobll1	319876	symbol	M. musculus	319876	M. musculus	0.0	0.0	0.0	0.0	0.0	0.0	0.0	0.0	0.0	0.0	0.0	0.0	0.0	0.0	0.0	0.0	0.0	0.0	0.0	0.0
Cyp4b1	13120	symbol	M. musculus	13120	M. musculus	0.0	0.0	0.0	0.0	0.0	0.0	0.0	0.0	0.0	0.0	0.0	0.0	0.0	0.0	0.0	0.0	0.0	1.0	0.0	0.0
Enpp4	224794	symbol	M. musculus	224794	M. musculus	0.0	0.0	0.0	0.0	0.0	0.0	0.0	0.0	0.0	0.0	0.0	0.0	0.0	0.0	0.0	0.0	0.0	0.0	0.0	0.0
Rufy4	435626	symbol	M. musculus	435626	M. musculus	0.0	0.0	0.0	1.0	0.0	0.0	0.0	0.0	0.0	0.0	0.0	0.0	0.0	0.0	0.0	0.0	0.0	0.0	0.0	0.0
Ahcyl2	74340	symbol	M. musculus	74340	M. musculus	0.0	0.0	0.0	0.0	0.0	0.0	0.0	0.0	0.0	0.0	0.0	0.0	0.0	0.0	0.0	0.0	0.0	0.0	0.0	0.0
St6galnac2	20446	symbol	M. musculus	20446	M. musculus	0.0	0.0	0.0	0.0	0.0	0.0	0.0	0.0	0.0	0.0	0.0	0.0	0.0	0.0	0.0	0.0	0.0	0.0	0.0	0.0
Tmcc3	319880	symbol	M. musculus	319880	M. musculus	0.0	0.0	0.0	0.0	0.0	0.0	0.0	0.0	0.0	0.0	0.0	0.0	0.0	0.0	0.0	0.0	0.0	0.0	0.0	0.0
Car4	12351	symbol	M. musculus	12351	M. musculus	0.0	0.0	0.0	0.0	0.0	0.0	0.0	0.0	0.0	0.0	0.0	0.0	0.0	0.0	0.0	0.0	0.0	0.0	0.0	0.0
Pim3	223775	symbol	M. musculus	223775	M. musculus	0.0	0.0	0.0	0.0	0.0	0.0	0.0	0.0	0.0	0.0	0.0	0.0	0.0	0.0	0.0	0.0	0.0	0.0	0.0	0.0
Dock9	105445	symbol	M. musculus	105445	M. musculus	0.0	0.0	0.0	0.0	0.0	0.0	0.0	0.0	0.0	0.0	0.0	0.0	0.0	0.0	1.0	0.0	1.0	0.0	0.0	0.0
Vwa3a	233813	symbol	M. musculus	233813	M. musculus	0.0	0.0	0.0	0.0	0.0	0.0	0.0	0.0	0.0	0.0	0.0	0.0	0.0	0.0	0.0	0.0	0.0	0.0	0.0	0.0
Tab3	66724	symbol	M. musculus	66724	M. musculus	0.0	0.0	0.0	0.0	0.0	0.0	0.0	0.0	0.0	0.0	0.0	0.0	0.0	0.0	0.0	0.0	0.0	0.0	0.0	0.0
Hrct1	100039781	symbol	M. musculus	100039781	M. musculus	0.0	0.0	0.0	0.0	0.0	0.0	0.0	0.0	0.0	0.0	0.0	0.0	0.0	0.0	0.0	0.0	0.0	0.0	0.0	0.0
Kank3	80880	symbol	M. musculus	80880	M. musculus	0.0	0.0	0.0	0.0	0.0	0.0	0.0	0.0	0.0	0.0	0.0	0.0	0.0	0.0	1.0	0.0	0.0	0.0	0.0	0.0
Rapgef3	223864	symbol	M. musculus	223864	M. musculus	0.0	0.0	0.0	0.0	0.0	0.0	0.0	0.0	0.0	1.0	0.0	0.0	0.0	0.0	0.0	0.0	1.0	0.0	1.0	0.0
Tmem245	242474	symbol	M. musculus	242474	M. musculus	0.0	0.0	0.0	0.0	0.0	0.0	0.0	0.0	0.0	0.0	0.0	0.0	0.0	0.0	0.0	0.0	0.0	0.0	0.0	0.0
Lrrn3	16981	symbol	M. musculus	16981	M. musculus	0.0	0.0	0.0	0.0	0.0	0.0	0.0	0.0	0.0	0.0	0.0	0.0	0.0	0.0	0.0	0.0	1.0	0.0	0.0	0.0
Lgals4	16855	symbol	M. musculus	16855	M. musculus	0.0	0.0	0.0	0.0	0.0	0.0	0.0	0.0	0.0	0.0	0.0	0.0	0.0	0.0	0.0	0.0	0.0	0.0	0.0	0.0
Lgals6	16857	symbol	M. musculus	16857	M. musculus	0.0	0.0	0.0	0.0	0.0	0.0	0.0	0.0	0.0	0.0	0.0	0.0	0.0	0.0	0.0	0.0	0.0	0.0	0.0	0.0
Rbp7	63954	symbol	M. musculus	63954	M. musculus	0.0	0.0	0.0	0.0	0.0	0.0	0.0	0.0	0.0	0.0	0.0	0.0	0.0	0.0	0.0	0.0	0.0	0.0	0.0	0.0
Ube2h	22214	symbol	M. musculus	22214	M. musculus	0.0	0.0	0.0	0.0	0.0	0.0	0.0	0.0	0.0	0.0	0.0	0.0	0.0	0.0	0.0	0.0	0.0	0.0	0.0	0.0
C530020B09Rik	100313510	symbol	M. musculus	100313510	M. musculus	0.0	0.0	0.0	0.0	0.0	0.0	0.0	0.0	0.0	0.0	0.0	0.0	0.0	0.0	0.0	0.0	0.0	0.0	0.0	0.0
5730424H11Rik	100038701	symbol	M. musculus	100038701	M. musculus	0.0	0.0	0.0	0.0	0.0	0.0	0.0	0.0	0.0	0.0	0.0	0.0	0.0	0.0	0.0	0.0	0.0	0.0	0.0	0.0
chr3						nan	nan	nan	nan	nan	nan	nan	nan	nan	nan	nan	nan	nan	nan	nan	nan	nan	nan	nan	nan
95754599-95754917_R						nan	nan	nan	nan	nan	nan	nan	nan	nan	nan	nan	nan	nan	nan	nan	nan	nan	nan	nan	nan
4831440E17Rik	320965	symbol	M. musculus	320965	M. musculus	0.0	0.0	0.0	0.0	0.0	0.0	0.0	0.0	0.0	0.0	0.0	0.0	0.0	0.0	0.0	0.0	0.0	0.0	0.0	0.0
4930426I24Rik	100504512	symbol	M. musculus	100504512	M. musculus	0.0	0.0	0.0	0.0	0.0	0.0	0.0	0.0	0.0	0.0	0.0	0.0	0.0	0.0	0.0	0.0	0.0	0.0	0.0	0.0
Ctdspl	69274	symbol	M. musculus	69274	M. musculus	0.0	0.0	0.0	0.0	0.0	0.0	0.0	0.0	0.0	0.0	0.0	0.0	0.0	0.0	0.0	0.0	0.0	0.0	0.0	0.0
Por	18984	symbol	M. musculus	18984	M. musculus	1.0	0.0	0.0	0.0	0.0	0.0	1.0	1.0	0.0	1.0	0.0	0.0	1.0	0.0	0.0	0.0	0.0	1.0	0.0	0.0
Vsig2	57276	symbol	M. musculus	57276	M. musculus	0.0	0.0	0.0	0.0	0.0	0.0	0.0	0.0	0.0	0.0	0.0	0.0	0.0	0.0	0.0	0.0	0.0	0.0	0.0	0.0
Mcf2l	17207	symbol	M. musculus	17207	M. musculus	0.0	0.0	0.0	0.0	0.0	0.0	0.0	0.0	0.0	0.0	0.0	0.0	0.0	0.0	1.0	0.0	0.0	0.0	0.0	0.0
Lrrc58	320184	symbol	M. musculus	320184	M. musculus	0.0	0.0	0.0	0.0	0.0	0.0	0.0	0.0	0.0	0.0	0.0	0.0	0.0	0.0	0.0	0.0	0.0	0.0	0.0	0.0
Tns2	209039	symbol	M. musculus	209039	M. musculus	0.0	0.0	0.0	0.0	1.0	0.0	0.0	0.0	0.0	0.0	0.0	0.0	0.0	0.0	0.0	0.0	0.0	0.0	0.0	0.0
Pkp4	227937	symbol	M. musculus	227937	M. musculus	0.0	0.0	0.0	0.0	0.0	0.0	0.0	0.0	0.0	0.0	0.0	0.0	0.0	0.0	1.0	0.0	0.0	0.0	0.0	0.0
Gm19651						nan	nan	nan	nan	nan	nan	nan	nan	nan	nan	nan	nan	nan	nan	nan	nan	nan	nan	nan	nan
Syne2	319565	symbol	M. musculus	319565	M. musculus	0.0	0.0	0.0	0.0	0.0	0.0	0.0	0.0	0.0	0.0	0.0	0.0	0.0	0.0	0.0	0.0	0.0	0.0	0.0	0.0
Hrk	12123	symbol	M. musculus	12123	M. musculus	1.0	0.0	0.0	0.0	1.0	0.0	0.0	0.0	0.0	0.0	0.0	0.0	0.0	0.0	0.0	0.0	0.0	0.0	0.0	0.0
Cd300lg	52685	symbol	M. musculus	52685	M. musculus	0.0	0.0	0.0	0.0	0.0	0.0	0.0	0.0	0.0	0.0	0.0	0.0	0.0	0.0	0.0	0.0	0.0	0.0	0.0	0.0
5430416O09Rik	71406	gene_synonym	M. musculus	71406	M. musculus	0.0	0.0	1.0	0.0	0.0	0.0	0.0	0.0	0.0	0.0	0.0	0.0	0.0	0.0	0.0	0.0	0.0	0.0	0.0	0.0
Crim1	50766	symbol	M. musculus	50766	M. musculus	0.0	0.0	0.0	0.0	0.0	0.0	0.0	0.0	0.0	0.0	0.0	0.0	0.0	0.0	0.0	0.0	0.0	0.0	0.0	0.0
B930049P21Rik	442812	symbol	M. musculus	442812	M. musculus	0.0	0.0	0.0	0.0	0.0	0.0	0.0	0.0	0.0	0.0	0.0	0.0	0.0	0.0	0.0	0.0	0.0	0.0	0.0	0.0
Ophn1	94190	symbol	M. musculus	94190	M. musculus	0.0	0.0	0.0	0.0	0.0	0.0	0.0	0.0	0.0	0.0	0.0	0.0	0.0	0.0	1.0	0.0	0.0	0.0	0.0	0.0
Sox17	20671	symbol	M. musculus	20671	M. musculus	0.0	0.0	0.0	1.0	0.0	0.0	0.0	0.0	0.0	0.0	0.0	0.0	0.0	0.0	0.0	0.0	0.0	0.0	0.0	0.0
Adgrf5	224792	symbol	M. musculus	224792	M. musculus	0.0	0.0	0.0	0.0	0.0	0.0	0.0	1.0	0.0	1.0	0.0	0.0	0.0	0.0	0.0	0.0	1.0	0.0	0.0	0.0
Rbmxl2	76572	symbol	M. musculus	76572	M. musculus	0.0	0.0	0.0	0.0	0.0	0.0	0.0	0.0	0.0	0.0	0.0	0.0	0.0	0.0	0.0	0.0	0.0	0.0	0.0	0.0
Fmo2	55990	symbol	M. musculus	55990	M. musculus	0.0	1.0	0.0	0.0	0.0	0.0	1.0	1.0	0.0	0.0	0.0	0.0	0.0	0.0	0.0	0.0	0.0	0.0	0.0	0.0
Myrip	245049	symbol	M. musculus	245049	M. musculus	0.0	0.0	0.0	0.0	0.0	0.0	0.0	0.0	0.0	0.0	0.0	0.0	0.0	0.0	0.0	0.0	0.0	0.0	0.0	0.0
Abcg2	26357	symbol	M. musculus	26357	M. musculus	0.0	0.0	0.0	0.0	0.0	0.0	1.0	0.0	1.0	1.0	1.0	0.0	0.0	0.0	0.0	0.0	0.0	1.0	0.0	0.0
Slc7a10	53896	symbol	M. musculus	53896	M. musculus	0.0	0.0	0.0	0.0	0.0	0.0	0.0	0.0	0.0	0.0	0.0	0.0	0.0	0.0	0.0	0.0	0.0	0.0	0.0	0.0
Vnn1	22361	symbol	M. musculus	22361	M. musculus	0.0	0.0	0.0	0.0	1.0	0.0	0.0	0.0	0.0	0.0	0.0	0.0	0.0	0.0	0.0	0.0	0.0	1.0	0.0	0.0
St6galnac5	26938	symbol	M. musculus	26938	M. musculus	0.0	0.0	0.0	0.0	0.0	0.0	0.0	0.0	0.0	0.0	0.0	0.0	0.0	0.0	0.0	0.0	0.0	0.0	0.0	0.0
Gpx1	14775	symbol	M. musculus	14775	M. musculus	1.0	0.0	0.0	0.0	0.0	1.0	1.0	0.0	1.0	1.0	1.0	0.0	0.0	0.0	0.0	0.0	0.0	1.0	0.0	0.0
Klhdc8b	78267	symbol	M. musculus	78267	M. musculus	0.0	0.0	0.0	0.0	0.0	0.0	0.0	0.0	0.0	0.0	0.0	0.0	0.0	0.0	0.0	0.0	0.0	0.0	0.0	0.0
AK039882						nan	nan	nan	nan	nan	nan	nan	nan	nan	nan	nan	nan	nan	nan	nan	nan	nan	nan	nan	nan
chr2						nan	nan	nan	nan	nan	nan	nan	nan	nan	nan	nan	nan	nan	nan	nan	nan	nan	nan	nan	nan
157361470-157379813_R						nan	nan	nan	nan	nan	nan	nan	nan	nan	nan	nan	nan	nan	nan	nan	nan	nan	nan	nan	nan
Tmeff1	230157	symbol	M. musculus	230157	M. musculus	0.0	0.0	0.0	0.0	0.0	0.0	0.0	0.0	0.0	0.0	0.0	0.0	0.0	0.0	0.0	0.0	0.0	0.0	0.0	0.0
Angptl4	57875	symbol	M. musculus	57875	M. musculus	1.0	1.0	0.0	0.0	0.0	0.0	0.0	1.0	0.0	0.0	0.0	0.0	0.0	0.0	0.0	0.0	0.0	0.0	0.0	0.0
Zbtb5	230119	symbol	M. musculus	230119	M. musculus	0.0	0.0	0.0	0.0	0.0	0.0	0.0	0.0	0.0	0.0	0.0	0.0	0.0	0.0	0.0	0.0	0.0	0.0	0.0	0.0
Tmem159	233806	gene_synonym	M. musculus	233806	M. musculus	0.0	0.0	0.0	0.0	0.0	0.0	0.0	0.0	0.0	0.0	0.0	0.0	0.0	0.0	0.0	0.0	0.0	0.0	0.0	0.0
Pde1a	18573	symbol	M. musculus	18573	M. musculus	0.0	0.0	0.0	0.0	0.0	0.0	0.0	0.0	0.0	0.0	0.0	0.0	0.0	0.0	0.0	0.0	0.0	0.0	1.0	0.0
Smkr-ps	76419	symbol	M. musculus	76419	M. musculus	0.0	0.0	0.0	0.0	0.0	0.0	0.0	0.0	0.0	0.0	0.0	0.0	0.0	0.0	0.0	0.0	0.0	0.0	0.0	0.0
4930486L24Rik	214639	symbol	M. musculus	214639	M. musculus	0.0	0.0	0.0	0.0	0.0	0.0	0.0	0.0	0.0	0.0	0.0	0.0	0.0	0.0	0.0	0.0	0.0	0.0	0.0	0.0
Klhdc9	68874	symbol	M. musculus	68874	M. musculus	0.0	0.0	0.0	0.0	0.0	0.0	0.0	0.0	0.0	0.0	0.0	0.0	0.0	0.0	0.0	0.0	0.0	0.0	0.0	0.0
Selenbp1	20341	symbol	M. musculus	20341	M. musculus	0.0	0.0	0.0	0.0	0.0	0.0	0.0	0.0	0.0	0.0	0.0	0.0	0.0	0.0	0.0	0.0	0.0	0.0	0.0	0.0
Pabpc1l	381404	symbol	M. musculus	381404	M. musculus	0.0	0.0	0.0	0.0	0.0	0.0	0.0	0.0	0.0	0.0	0.0	0.0	0.0	0.0	0.0	0.0	0.0	0.0	0.0	0.0
Gm29669	102634473	symbol	M. musculus	102634473	M. musculus	0.0	0.0	0.0	0.0	0.0	0.0	0.0	0.0	0.0	0.0	0.0	0.0	0.0	0.0	0.0	0.0	0.0	0.0	0.0	0.0
Igf1os	627270	symbol	M. musculus	627270	M. musculus	0.0	0.0	0.0	0.0	0.0	0.0	0.0	0.0	0.0	0.0	0.0	0.0	0.0	0.0	0.0	0.0	0.0	0.0	0.0	0.0
Timp3	21859	symbol	M. musculus	21859	M. musculus	0.0	0.0	0.0	0.0	1.0	0.0	0.0	0.0	0.0	0.0	0.0	0.0	0.0	0.0	0.0	0.0	0.0	0.0	0.0	0.0
1700055D18Rik	73405	symbol	M. musculus	73405	M. musculus	0.0	0.0	0.0	0.0	0.0	0.0	0.0	0.0	0.0	0.0	0.0	0.0	0.0	0.0	0.0	0.0	0.0	0.0	0.0	0.0
Kiss1r	114229	symbol	M. musculus	114229	M. musculus	0.0	0.0	0.0	0.0	1.0	0.0	0.0	0.0	0.0	0.0	0.0	0.0	0.0	0.0	0.0	0.0	0.0	0.0	0.0	0.0
Gm5460	432838	symbol	M. musculus	432838	M. musculus	0.0	0.0	0.0	0.0	0.0	0.0	0.0	0.0	0.0	0.0	0.0	0.0	0.0	0.0	0.0	0.0	0.0	0.0	0.0	0.0
Adam3	11497	symbol	M. musculus	11497	M. musculus	0.0	0.0	0.0	0.0	0.0	0.0	0.0	0.0	0.0	0.0	0.0	0.0	0.0	0.0	0.0	0.0	0.0	0.0	0.0	0.0
Nap1l1	53605	symbol	M. musculus	53605	M. musculus	0.0	0.0	0.0	0.0	0.0	0.0	0.0	0.0	0.0	0.0	0.0	0.0	0.0	0.0	0.0	0.0	0.0	0.0	0.0	0.0
Gpr156	239845	symbol	M. musculus	239845	M. musculus	0.0	0.0	0.0	0.0	0.0	0.0	0.0	0.0	0.0	0.0	0.0	0.0	0.0	0.0	0.0	0.0	0.0	0.0	0.0	0.0
Fbxo21	231670	symbol	M. musculus	231670	M. musculus	0.0	0.0	0.0	0.0	0.0	0.0	0.0	0.0	0.0	0.0	0.0	0.0	0.0	0.0	0.0	0.0	0.0	0.0	0.0	0.0
Gm19648	100503347	symbol	M. musculus	100503347	M. musculus	0.0	0.0	0.0	0.0	0.0	0.0	0.0	0.0	0.0	0.0	0.0	0.0	0.0	0.0	0.0	0.0	0.0	0.0	0.0	0.0
Cir1	66935	symbol	M. musculus	66935	M. musculus	0.0	0.0	0.0	0.0	0.0	0.0	0.0	0.0	0.0	0.0	0.0	0.0	0.0	0.0	0.0	0.0	0.0	0.0	0.0	0.0
E130102H24Rik	77866	symbol	M. musculus	77866	M. musculus	0.0	0.0	0.0	0.0	0.0	0.0	0.0	0.0	0.0	0.0	0.0	0.0	0.0	0.0	0.0	0.0	0.0	0.0	0.0	0.0
Arrdc3	105171	symbol	M. musculus	105171	M. musculus	0.0	0.0	0.0	0.0	0.0	0.0	0.0	0.0	0.0	0.0	0.0	0.0	0.0	1.0	0.0	0.0	1.0	0.0	0.0	0.0
4931406P16Rik	233103	gene_synonym	M. musculus	233103	M. musculus	0.0	0.0	0.0	0.0	0.0	0.0	0.0	0.0	0.0	0.0	0.0	0.0	0.0	0.0	0.0	0.0	0.0	0.0	0.0	0.0
A830008E24Rik	108167736	symbol	M. musculus	108167736	M. musculus	0.0	0.0	0.0	0.0	0.0	0.0	0.0	0.0	0.0	0.0	0.0	0.0	0.0	0.0	0.0	0.0	0.0	0.0	0.0	0.0
Irs2	384783	symbol	M. musculus	384783	M. musculus	0.0	1.0	0.0	1.0	0.0	0.0	0.0	1.0	0.0	1.0	0.0	1.0	0.0	0.0	0.0	0.0	0.0	0.0	0.0	0.0
AK046657						nan	nan	nan	nan	nan	nan	nan	nan	nan	nan	nan	nan	nan	nan	nan	nan	nan	nan	nan	nan
Gm14964	100008567	symbol	M. musculus	100008567	M. musculus	0.0	0.0	0.0	0.0	0.0	0.0	0.0	0.0	0.0	0.0	0.0	0.0	0.0	0.0	0.0	0.0	0.0	0.0	0.0	0.0
Peg3	18616	symbol	M. musculus	18616	M. musculus	0.0	0.0	0.0	0.0	0.0	0.0	0.0	0.0	0.0	0.0	0.0	0.0	0.0	0.0	0.0	0.0	0.0	0.0	0.0	0.0
Gm17116	102640375	symbol	M. musculus	102640375	M. musculus	0.0	0.0	0.0	0.0	0.0	0.0	0.0	0.0	0.0	0.0	0.0	0.0	0.0	0.0	0.0	0.0	0.0	0.0	0.0	0.0
Sesn2	230784	symbol	M. musculus	230784	M. musculus	1.0	1.0	1.0	1.0	0.0	0.0	0.0	0.0	0.0	1.0	1.0	0.0	0.0	0.0	0.0	1.0	1.0	1.0	0.0	1.0
Klf11	194655	symbol	M. musculus	194655	M. musculus	0.0	0.0	0.0	0.0	1.0	0.0	0.0	0.0	0.0	1.0	0.0	0.0	0.0	0.0	0.0	0.0	0.0	0.0	0.0	0.0
Trib3	228775	symbol	M. musculus	228775	M. musculus	0.0	1.0	0.0	1.0	0.0	1.0	0.0	1.0	0.0	1.0	0.0	0.0	0.0	1.0	0.0	0.0	1.0	0.0	0.0	0.0
Polr3gl	69870	symbol	M. musculus	69870	M. musculus	0.0	0.0	0.0	0.0	0.0	0.0	0.0	0.0	0.0	0.0	0.0	0.0	0.0	0.0	0.0	0.0	0.0	0.0	0.0	0.0
Haus1	225745	symbol	M. musculus	225745	M. musculus	0.0	0.0	0.0	0.0	0.0	0.0	0.0	0.0	0.0	0.0	0.0	0.0	0.0	0.0	0.0	0.0	0.0	0.0	0.0	0.0
Acad11	102632	symbol	M. musculus	102632	M. musculus	0.0	0.0	0.0	0.0	0.0	0.0	0.0	0.0	0.0	0.0	0.0	0.0	0.0	0.0	0.0	0.0	0.0	1.0	0.0	1.0
8430437O03Rik	71536	symbol	M. musculus	71536	M. musculus	0.0	0.0	0.0	0.0	0.0	0.0	0.0	0.0	0.0	0.0	0.0	0.0	0.0	0.0	0.0	0.0	0.0	0.0	0.0	0.0
TC1636769						nan	nan	nan	nan	nan	nan	nan	nan	nan	nan	nan	nan	nan	nan	nan	nan	nan	nan	nan	nan
Il6ra	16194	symbol	M. musculus	16194	M. musculus	0.0	0.0	0.0	0.0	0.0	0.0	0.0	0.0	0.0	0.0	0.0	0.0	0.0	0.0	0.0	0.0	0.0	0.0	0.0	0.0
Tbc1d17	233204	symbol	M. musculus	233204	M. musculus	0.0	0.0	0.0	1.0	0.0	0.0	0.0	0.0	0.0	0.0	0.0	0.0	0.0	0.0	0.0	0.0	0.0	0.0	0.0	0.0
Ypel3	66090	symbol	M. musculus	66090	M. musculus	0.0	0.0	0.0	0.0	0.0	0.0	0.0	0.0	0.0	0.0	0.0	0.0	0.0	0.0	0.0	0.0	0.0	0.0	0.0	0.0
Slc8b1	170756	symbol	M. musculus	170756	M. musculus	0.0	0.0	0.0	0.0	0.0	0.0	0.0	0.0	0.0	1.0	0.0	0.0	0.0	0.0	0.0	0.0	0.0	0.0	0.0	0.0
Appl2	216190	symbol	M. musculus	216190	M. musculus	1.0	1.0	0.0	0.0	1.0	0.0	0.0	1.0	0.0	1.0	0.0	0.0	0.0	0.0	0.0	0.0	0.0	0.0	0.0	0.0
Hsd17b11	114664	symbol	M. musculus	114664	M. musculus	0.0	0.0	0.0	0.0	0.0	0.0	0.0	0.0	0.0	0.0	0.0	0.0	0.0	0.0	0.0	0.0	0.0	0.0	0.0	1.0
Ptger2	19217	symbol	M. musculus	19217	M. musculus	0.0	0.0	0.0	0.0	0.0	0.0	0.0	0.0	0.0	1.0	0.0	0.0	1.0	0.0	0.0	0.0	0.0	0.0	0.0	0.0
AK085406						nan	nan	nan	nan	nan	nan	nan	nan	nan	nan	nan	nan	nan	nan	nan	nan	nan	nan	nan	nan
Fam107a	268709	symbol	M. musculus	268709	M. musculus	1.0	0.0	0.0	0.0	0.0	0.0	0.0	0.0	0.0	1.0	0.0	0.0	1.0	1.0	0.0	0.0	1.0	0.0	0.0	0.0
ENSMUST00000059474						nan	nan	nan	nan	nan	nan	nan	nan	nan	nan	nan	nan	nan	nan	nan	nan	nan	nan	nan	nan
LOC102631977	102631977	Gene_ID	M. musculus	102631977	M. musculus	0.0	0.0	0.0	0.0	0.0	0.0	0.0	0.0	0.0	0.0	0.0	0.0	0.0	0.0	0.0	0.0	0.0	0.0	0.0	0.0
Armcx5	494468	symbol	M. musculus	494468	M. musculus	0.0	0.0	0.0	0.0	0.0	0.0	0.0	0.0	0.0	0.0	0.0	0.0	0.0	0.0	0.0	0.0	0.0	0.0	0.0	0.0
Sdcbp2	228765	symbol	M. musculus	228765	M. musculus	0.0	0.0	0.0	0.0	0.0	0.0	0.0	0.0	0.0	0.0	0.0	0.0	0.0	0.0	0.0	0.0	0.0	0.0	0.0	0.0
Txnip	56338	symbol	M. musculus	56338	M. musculus	0.0	0.0	0.0	0.0	1.0	0.0	1.0	0.0	0.0	1.0	1.0	0.0	1.0	0.0	0.0	0.0	0.0	0.0	0.0	0.0
Fam214a	235493	gene_synonym	M. musculus	235493	M. musculus	0.0	0.0	0.0	0.0	0.0	0.0	0.0	0.0	0.0	0.0	0.0	0.0	0.0	0.0	0.0	0.0	0.0	0.0	0.0	0.0
Tmem57	66146	gene_synonym	M. musculus	66146	M. musculus	0.0	0.0	0.0	0.0	0.0	0.0	0.0	0.0	0.0	0.0	0.0	0.0	0.0	0.0	0.0	0.0	0.0	0.0	0.0	0.0
AK081614						nan	nan	nan	nan	nan	nan	nan	nan	nan	nan	nan	nan	nan	nan	nan	nan	nan	nan	nan	nan
Pck1	18534	symbol	M. musculus	18534	M. musculus	1.0	1.0	0.0	0.0	0.0	0.0	0.0	1.0	0.0	1.0	1.0	0.0	1.0	0.0	0.0	0.0	0.0	1.0	0.0	1.0
0610030E20Rik	68364	symbol	M. musculus	68364	M. musculus	0.0	0.0	0.0	0.0	0.0	0.0	0.0	0.0	0.0	0.0	0.0	0.0	0.0	0.0	0.0	0.0	0.0	0.0	0.0	0.0
5031434O11Rik	100039684	symbol	M. musculus	100039684	M. musculus	0.0	0.0	0.0	0.0	0.0	0.0	0.0	0.0	0.0	0.0	0.0	0.0	0.0	0.0	0.0	0.0	0.0	0.0	0.0	0.0
AK033846						nan	nan	nan	nan	nan	nan	nan	nan	nan	nan	nan	nan	nan	nan	nan	nan	nan	nan	nan	nan
2410125D13Rik	73709	symbol	M. musculus	73709	M. musculus	0.0	0.0	0.0	0.0	0.0	0.0	0.0	0.0	0.0	0.0	0.0	0.0	0.0	0.0	0.0	0.0	0.0	0.0	0.0	0.0
Gstt2	14872	symbol	M. musculus	14872	M. musculus	0.0	0.0	0.0	0.0	0.0	0.0	0.0	0.0	0.0	0.0	0.0	0.0	0.0	0.0	0.0	0.0	0.0	0.0	0.0	0.0
Xpc	22591	symbol	M. musculus	22591	M. musculus	0.0	1.0	0.0	0.0	0.0	0.0	1.0	1.0	1.0	0.0	0.0	1.0	0.0	0.0	0.0	0.0	0.0	0.0	0.0	0.0
Inmt	21743	symbol	M. musculus	21743	M. musculus	0.0	0.0	0.0	0.0	0.0	0.0	0.0	0.0	0.0	0.0	1.0	0.0	0.0	0.0	0.0	0.0	0.0	0.0	0.0	0.0
Morn1	76866	symbol	M. musculus	76866	M. musculus	0.0	0.0	0.0	0.0	0.0	0.0	0.0	0.0	0.0	0.0	0.0	0.0	0.0	0.0	0.0	0.0	0.0	0.0	0.0	0.0
Las1l	76130	symbol	M. musculus	76130	M. musculus	0.0	0.0	0.0	0.0	0.0	0.0	0.0	0.0	0.0	0.0	0.0	0.0	0.0	0.0	0.0	0.0	0.0	0.0	0.0	0.0
Pawr	114774	symbol	M. musculus	114774	M. musculus	0.0	0.0	0.0	0.0	1.0	1.0	0.0	0.0	0.0	0.0	0.0	0.0	0.0	0.0	0.0	0.0	0.0	0.0	0.0	0.0
Fgfr3	14184	symbol	M. musculus	14184	M. musculus	0.0	0.0	0.0	0.0	1.0	1.0	0.0	0.0	0.0	0.0	0.0	0.0	0.0	1.0	0.0	0.0	1.0	0.0	0.0	0.0
Whamm	434204	symbol	M. musculus	434204	M. musculus	0.0	0.0	0.0	0.0	0.0	0.0	0.0	0.0	0.0	0.0	0.0	0.0	0.0	0.0	0.0	0.0	0.0	0.0	0.0	0.0
2610020H08Rik	434234	gene_synonym	M. musculus	434234	M. musculus	0.0	0.0	0.0	0.0	0.0	0.0	0.0	0.0	0.0	0.0	0.0	0.0	0.0	0.0	0.0	0.0	0.0	0.0	0.0	0.0
Map3k5	26408	symbol	M. musculus	26408	M. musculus	1.0	0.0	0.0	0.0	1.0	1.0	0.0	0.0	0.0	1.0	1.0	0.0	0.0	0.0	0.0	0.0	1.0	0.0	1.0	0.0
Trit1	66966	symbol	M. musculus	66966	M. musculus	0.0	0.0	0.0	0.0	0.0	0.0	0.0	0.0	0.0	0.0	0.0	0.0	0.0	0.0	0.0	0.0	0.0	0.0	0.0	0.0
Mycl	16918	symbol	M. musculus	16918	M. musculus	0.0	0.0	0.0	0.0	0.0	0.0	0.0	0.0	0.0	0.0	0.0	0.0	0.0	0.0	0.0	0.0	0.0	0.0	0.0	0.0
Net1	56349	symbol	M. musculus	56349	M. musculus	0.0	0.0	0.0	0.0	1.0	0.0	0.0	0.0	1.0	0.0	1.0	0.0	0.0	0.0	1.0	0.0	1.0	0.0	0.0	0.0
1810062G17Rik	72282	symbol	M. musculus	72282	M. musculus	0.0	0.0	0.0	0.0	0.0	0.0	0.0	0.0	0.0	0.0	0.0	0.0	0.0	0.0	0.0	0.0	0.0	0.0	0.0	0.0
2610029K11Rik	69250	symbol	M. musculus	69250	M. musculus	0.0	0.0	0.0	0.0	0.0	0.0	0.0	0.0	0.0	0.0	0.0	0.0	0.0	0.0	0.0	0.0	0.0	0.0	0.0	0.0
Gm31645	102633946	symbol	M. musculus	102633946	M. musculus	0.0	0.0	0.0	0.0	0.0	0.0	0.0	0.0	0.0	0.0	0.0	0.0	0.0	0.0	0.0	0.0	0.0	0.0	0.0	0.0
4930412C18Rik	320152	symbol	M. musculus	320152	M. musculus	0.0	0.0	0.0	0.0	0.0	0.0	0.0	0.0	0.0	0.0	0.0	0.0	0.0	0.0	0.0	0.0	0.0	0.0	0.0	0.0
Acr	11434	symbol	M. musculus	11434	M. musculus	0.0	0.0	0.0	0.0	0.0	0.0	0.0	0.0	0.0	0.0	0.0	0.0	1.0	0.0	0.0	0.0	1.0	0.0	0.0	0.0
Gabarapl1	57436	symbol	M. musculus	57436	M. musculus	1.0	0.0	0.0	1.0	0.0	0.0	0.0	0.0	0.0	0.0	0.0	0.0	0.0	0.0	0.0	0.0	0.0	0.0	0.0	0.0
Tcaf1	77574	symbol	M. musculus	77574	M. musculus	0.0	0.0	0.0	0.0	0.0	0.0	0.0	0.0	0.0	0.0	0.0	0.0	0.0	0.0	0.0	0.0	1.0	0.0	0.0	0.0
Bnip3l	12177	symbol	M. musculus	12177	M. musculus	0.0	0.0	0.0	1.0	1.0	1.0	0.0	0.0	0.0	0.0	0.0	0.0	0.0	0.0	0.0	0.0	0.0	0.0	0.0	0.0
Akip1	57373	symbol	M. musculus	57373	M. musculus	0.0	0.0	0.0	0.0	0.0	0.0	0.0	0.0	0.0	0.0	0.0	0.0	0.0	0.0	0.0	0.0	0.0	0.0	0.0	0.0
Park2	50873	gene_synonym	M. musculus	50873	M. musculus	0.0	1.0	1.0	1.0	1.0	0.0	1.0	0.0	0.0	1.0	1.0	1.0	1.0	1.0	0.0	0.0	1.0	0.0	0.0	0.0
Gas2	14453	symbol	M. musculus	14453	M. musculus	0.0	0.0	0.0	0.0	0.0	0.0	0.0	0.0	0.0	0.0	0.0	0.0	0.0	0.0	0.0	0.0	0.0	0.0	0.0	0.0
H6pd	100198	symbol	M. musculus	100198	M. musculus	1.0	1.0	0.0	0.0	0.0	0.0	0.0	1.0	0.0	0.0	0.0	0.0	1.0	0.0	0.0	0.0	0.0	0.0	0.0	0.0
Osbpl11	106326	symbol	M. musculus	106326	M. musculus	0.0	0.0	0.0	0.0	0.0	0.0	0.0	0.0	0.0	0.0	0.0	0.0	0.0	0.0	0.0	0.0	0.0	0.0	0.0	0.0
Adgrg2	237175	symbol	M. musculus	237175	M. musculus	0.0	0.0	0.0	0.0	0.0	0.0	0.0	0.0	0.0	0.0	0.0	0.0	0.0	0.0	0.0	0.0	0.0	0.0	0.0	0.0
Tead1	21676	symbol	M. musculus	21676	M. musculus	0.0	0.0	0.0	0.0	0.0	0.0	0.0	0.0	0.0	0.0	0.0	0.0	0.0	0.0	0.0	0.0	1.0	0.0	0.0	0.0
Tmem116	77462	symbol	M. musculus	77462	M. musculus	0.0	0.0	0.0	0.0	0.0	0.0	0.0	0.0	0.0	0.0	0.0	0.0	0.0	0.0	0.0	0.0	0.0	0.0	0.0	0.0
Tcf23	69852	symbol	M. musculus	69852	M. musculus	0.0	0.0	0.0	0.0	0.0	0.0	0.0	0.0	0.0	0.0	0.0	0.0	0.0	0.0	0.0	0.0	0.0	0.0	0.0	0.0
Ccdc174	232236	symbol	M. musculus	232236	M. musculus	0.0	0.0	0.0	0.0	0.0	0.0	0.0	0.0	0.0	0.0	0.0	0.0	0.0	0.0	0.0	0.0	0.0	0.0	0.0	0.0
Mettl6	67011	symbol	M. musculus	67011	M. musculus	0.0	0.0	0.0	0.0	0.0	0.0	0.0	0.0	0.0	0.0	0.0	0.0	0.0	0.0	0.0	0.0	0.0	0.0	0.0	0.0
Gm9889	791369	symbol	M. musculus	791369	M. musculus	0.0	0.0	0.0	0.0	0.0	0.0	0.0	0.0	0.0	0.0	0.0	0.0	0.0	0.0	0.0	0.0	0.0	0.0	0.0	0.0
Pex1	71382	symbol	M. musculus	71382	M. musculus	0.0	0.0	0.0	0.0	0.0	0.0	0.0	0.0	0.0	0.0	0.0	0.0	0.0	0.0	0.0	0.0	0.0	0.0	0.0	0.0
Rtfdc1	66404	gene_synonym	M. musculus	66404	M. musculus	0.0	0.0	0.0	0.0	0.0	0.0	0.0	0.0	0.0	1.0	0.0	0.0	0.0	0.0	0.0	0.0	0.0	0.0	0.0	0.0
2810403D21Rik	69964	symbol	M. musculus	69964	M. musculus	0.0	0.0	0.0	0.0	0.0	0.0	0.0	0.0	0.0	0.0	0.0	0.0	0.0	0.0	0.0	0.0	0.0	0.0	0.0	0.0
BX523363						nan	nan	nan	nan	nan	nan	nan	nan	nan	nan	nan	nan	nan	nan	nan	nan	nan	nan	nan	nan
Cul4b	72584	symbol	M. musculus	72584	M. musculus	0.0	0.0	0.0	1.0	0.0	0.0	0.0	0.0	1.0	0.0	0.0	0.0	0.0	0.0	0.0	0.0	0.0	0.0	0.0	0.0
Ypel5	383295	symbol	M. musculus	383295	M. musculus	0.0	0.0	0.0	0.0	0.0	0.0	0.0	0.0	0.0	0.0	0.0	0.0	0.0	0.0	0.0	0.0	0.0	0.0	0.0	0.0
2810001A02Rik	72146	symbol	M. musculus	72146	M. musculus	0.0	0.0	0.0	0.0	0.0	0.0	0.0	0.0	0.0	0.0	0.0	0.0	0.0	0.0	0.0	0.0	0.0	0.0	0.0	0.0
chr1						nan	nan	nan	nan	nan	nan	nan	nan	nan	nan	nan	nan	nan	nan	nan	nan	nan	nan	nan	nan
23340743-23341144_F						nan	nan	nan	nan	nan	nan	nan	nan	nan	nan	nan	nan	nan	nan	nan	nan	nan	nan	nan	nan
Gm12758	100126229	symbol	M. musculus	100126229	M. musculus	0.0	0.0	0.0	0.0	0.0	0.0	0.0	0.0	0.0	0.0	0.0	0.0	0.0	0.0	0.0	0.0	0.0	0.0	0.0	0.0
Cds2	110911	symbol	M. musculus	110911	M. musculus	0.0	0.0	0.0	0.0	0.0	0.0	0.0	0.0	1.0	0.0	0.0	0.0	0.0	0.0	0.0	0.0	0.0	0.0	0.0	0.0
Drd1	13488	symbol	M. musculus	13488	M. musculus	0.0	0.0	0.0	0.0	0.0	0.0	1.0	0.0	1.0	1.0	0.0	0.0	0.0	0.0	0.0	0.0	1.0	0.0	0.0	0.0
Gm14167	102633071	symbol	M. musculus	102633071	M. musculus	0.0	0.0	0.0	0.0	0.0	0.0	0.0	0.0	0.0	0.0	0.0	0.0	0.0	0.0	0.0	0.0	0.0	0.0	0.0	0.0
LOC105247651						nan	nan	nan	nan	nan	nan	nan	nan	nan	nan	nan	nan	nan	nan	nan	nan	nan	nan	nan	nan
Gpr19	14760	symbol	M. musculus	14760	M. musculus	0.0	0.0	0.0	0.0	0.0	0.0	0.0	0.0	0.0	0.0	0.0	0.0	0.0	0.0	0.0	0.0	0.0	0.0	0.0	0.0
AV230399						nan	nan	nan	nan	nan	nan	nan	nan	nan	nan	nan	nan	nan	nan	nan	nan	nan	nan	nan	nan
Sfmbt1	54650	symbol	M. musculus	54650	M. musculus	0.0	0.0	0.0	0.0	0.0	0.0	0.0	0.0	0.0	0.0	0.0	0.0	0.0	0.0	0.0	0.0	0.0	0.0	0.0	0.0
1700123K08Rik	76658	symbol	M. musculus	76658	M. musculus	0.0	0.0	0.0	0.0	0.0	0.0	0.0	0.0	0.0	0.0	0.0	0.0	0.0	0.0	0.0	0.0	0.0	0.0	0.0	0.0
1700001J03Rik	69282	symbol	M. musculus	69282	M. musculus	0.0	0.0	0.0	0.0	0.0	0.0	0.0	0.0	0.0	0.0	0.0	0.0	0.0	0.0	0.0	0.0	0.0	0.0	0.0	0.0
Gm11827	100503518	symbol	M. musculus	100503518	M. musculus	0.0	0.0	0.0	0.0	0.0	0.0	0.0	0.0	0.0	0.0	0.0	0.0	0.0	0.0	0.0	0.0	0.0	0.0	0.0	0.0
Agpat6	102247	gene_synonym	M. musculus	102247	M. musculus	0.0	0.0	0.0	0.0	0.0	0.0	0.0	0.0	0.0	0.0	0.0	0.0	0.0	0.0	0.0	0.0	0.0	1.0	0.0	0.0
Tbc1d20	67231	symbol	M. musculus	67231	M. musculus	0.0	0.0	0.0	0.0	0.0	0.0	0.0	0.0	0.0	0.0	0.0	0.0	0.0	0.0	0.0	0.0	1.0	0.0	0.0	0.0
Mettl20	320204	gene_synonym	M. musculus	320204	M. musculus	0.0	1.0	0.0	0.0	0.0	0.0	0.0	1.0	0.0	0.0	0.0	0.0	0.0	0.0	0.0	0.0	0.0	0.0	0.0	0.0
Svopl	320590	symbol	M. musculus	320590	M. musculus	0.0	0.0	0.0	0.0	0.0	0.0	0.0	0.0	0.0	0.0	0.0	0.0	0.0	0.0	0.0	0.0	0.0	0.0	0.0	0.0
Arl4d	80981	symbol	M. musculus	80981	M. musculus	0.0	0.0	0.0	0.0	0.0	0.0	0.0	0.0	0.0	0.0	0.0	0.0	0.0	0.0	0.0	0.0	0.0	0.0	0.0	0.0
LOC102641377						nan	nan	nan	nan	nan	nan	nan	nan	nan	nan	nan	nan	nan	nan	nan	nan	nan	nan	nan	nan
Map3k6	53608	symbol	M. musculus	53608	M. musculus	0.0	0.0	0.0	0.0	0.0	0.0	0.0	0.0	0.0	0.0	0.0	0.0	0.0	0.0	0.0	0.0	0.0	0.0	0.0	0.0
Lrrc8a	241296	symbol	M. musculus	241296	M. musculus	0.0	0.0	0.0	0.0	0.0	0.0	0.0	0.0	0.0	1.0	0.0	0.0	0.0	0.0	0.0	0.0	0.0	0.0	0.0	0.0
chrX						nan	nan	nan	nan	nan	nan	nan	nan	nan	nan	nan	nan	nan	nan	nan	nan	nan	nan	nan	nan
34360500-34388500_R						nan	nan	nan	nan	nan	nan	nan	nan	nan	nan	nan	nan	nan	nan	nan	nan	nan	nan	nan	nan
D230025D16Rik	234678	gene_synonym	M. musculus	234678	M. musculus	0.0	0.0	0.0	0.0	0.0	0.0	0.0	0.0	0.0	0.0	0.0	0.0	0.0	0.0	0.0	0.0	0.0	0.0	0.0	0.0
136129679-136148860_R						nan	nan	nan	nan	nan	nan	nan	nan	nan	nan	nan	nan	nan	nan	nan	nan	nan	nan	nan	nan
Bcl2l1	12048	symbol	M. musculus	12048	M. musculus	0.0	1.0	0.0	0.0	1.0	1.0	0.0	0.0	1.0	1.0	0.0	1.0	1.0	0.0	0.0	0.0	1.0	0.0	0.0	0.0
Zfp655	72611	symbol	M. musculus	72611	M. musculus	0.0	0.0	0.0	0.0	0.0	0.0	0.0	0.0	0.0	0.0	0.0	0.0	0.0	0.0	0.0	0.0	0.0	0.0	0.0	0.0
AV000840						nan	nan	nan	nan	nan	nan	nan	nan	nan	nan	nan	nan	nan	nan	nan	nan	nan	nan	nan	nan
Galnt15	78754	symbol	M. musculus	78754	M. musculus	0.0	0.0	0.0	0.0	0.0	0.0	0.0	0.0	0.0	0.0	0.0	0.0	0.0	0.0	0.0	0.0	0.0	0.0	0.0	0.0
CB590766						nan	nan	nan	nan	nan	nan	nan	nan	nan	nan	nan	nan	nan	nan	nan	nan	nan	nan	nan	nan
Hif3a	53417	symbol	M. musculus	53417	M. musculus	0.0	0.0	0.0	0.0	0.0	0.0	0.0	0.0	0.0	0.0	0.0	0.0	0.0	0.0	0.0	0.0	0.0	0.0	0.0	0.0
Ranbp9	56705	symbol	M. musculus	56705	M. musculus	0.0	0.0	0.0	0.0	0.0	0.0	0.0	0.0	0.0	0.0	0.0	0.0	0.0	0.0	0.0	0.0	0.0	0.0	0.0	0.0
Sav1	64010	symbol	M. musculus	64010	M. musculus	0.0	0.0	0.0	0.0	1.0	0.0	0.0	0.0	0.0	0.0	0.0	0.0	0.0	0.0	0.0	0.0	0.0	0.0	0.0	0.0
chr16						nan	nan	nan	nan	nan	nan	nan	nan	nan	nan	nan	nan	nan	nan	nan	nan	nan	nan	nan	nan
34524589-34573439_R						nan	nan	nan	nan	nan	nan	nan	nan	nan	nan	nan	nan	nan	nan	nan	nan	nan	nan	nan	nan
90103524-90104408_R						nan	nan	nan	nan	nan	nan	nan	nan	nan	nan	nan	nan	nan	nan	nan	nan	nan	nan	nan	nan
34559623-34560462_R						nan	nan	nan	nan	nan	nan	nan	nan	nan	nan	nan	nan	nan	nan	nan	nan	nan	nan	nan	nan
Per1	18626	symbol	M. musculus	18626	M. musculus	0.0	0.0	0.0	0.0	0.0	0.0	0.0	0.0	1.0	0.0	0.0	0.0	0.0	0.0	0.0	0.0	0.0	0.0	0.0	0.0
BB166591	99458	symbol	M. musculus	99458	M. musculus	0.0	0.0	0.0	0.0	0.0	0.0	0.0	0.0	0.0	0.0	0.0	0.0	0.0	0.0	0.0	0.0	0.0	0.0	0.0	0.0
Hic2	58180	symbol	M. musculus	58180	M. musculus	0.0	0.0	0.0	0.0	0.0	0.0	0.0	0.0	0.0	0.0	0.0	0.0	0.0	0.0	0.0	0.0	0.0	0.0	0.0	0.0
Kcna1	16485	symbol	M. musculus	16485	M. musculus	0.0	0.0	0.0	0.0	0.0	0.0	0.0	0.0	0.0	0.0	0.0	0.0	0.0	0.0	0.0	0.0	1.0	0.0	0.0	0.0
Ramp2	54409	symbol	M. musculus	54409	M. musculus	0.0	0.0	0.0	0.0	0.0	0.0	0.0	0.0	0.0	1.0	0.0	0.0	0.0	0.0	0.0	0.0	0.0	0.0	0.0	0.0
138567345-138578139_F						nan	nan	nan	nan	nan	nan	nan	nan	nan	nan	nan	nan	nan	nan	nan	nan	nan	nan	nan	nan
Bnip3	12176	symbol	M. musculus	12176	M. musculus	1.0	0.0	0.0	1.0	1.0	1.0	0.0	0.0	0.0	0.0	1.0	0.0	0.0	0.0	0.0	0.0	0.0	0.0	1.0	0.0
A530013C23Rik	329562	symbol	M. musculus	329562	M. musculus	0.0	0.0	0.0	0.0	0.0	0.0	0.0	0.0	0.0	0.0	0.0	0.0	0.0	0.0	0.0	0.0	0.0	0.0	0.0	0.0
AW549542	100039542	gene_synonym	M. musculus	100039542	M. musculus	0.0	0.0	0.0	0.0	0.0	0.0	0.0	0.0	0.0	0.0	0.0	0.0	0.0	0.0	0.0	0.0	0.0	0.0	0.0	0.0
Gm10614	100038388	symbol	M. musculus	100038388	M. musculus	0.0	0.0	0.0	0.0	0.0	0.0	0.0	0.0	0.0	0.0	0.0	0.0	0.0	0.0	0.0	0.0	0.0	0.0	0.0	0.0
AK042098						nan	nan	nan	nan	nan	nan	nan	nan	nan	nan	nan	nan	nan	nan	nan	nan	nan	nan	nan	nan
Sptbn1	20742	symbol	M. musculus	20742	M. musculus	0.0	0.0	0.0	0.0	0.0	0.0	0.0	0.0	0.0	0.0	0.0	0.0	0.0	0.0	0.0	0.0	0.0	0.0	0.0	0.0
Tle1	21885	symbol	M. musculus	21885	M. musculus	0.0	0.0	0.0	0.0	0.0	0.0	0.0	0.0	0.0	0.0	0.0	0.0	0.0	0.0	0.0	0.0	0.0	0.0	0.0	0.0
A330023F24Rik	320977	symbol	M. musculus	320977	M. musculus	0.0	0.0	0.0	0.0	0.0	0.0	0.0	0.0	0.0	0.0	0.0	0.0	0.0	0.0	0.0	0.0	0.0	0.0	0.0	0.0
Stim1	20866	symbol	M. musculus	20866	M. musculus	0.0	0.0	0.0	0.0	0.0	0.0	0.0	0.0	0.0	1.0	0.0	0.0	0.0	0.0	0.0	0.0	1.0	0.0	0.0	0.0
Calcoco1	67488	symbol	M. musculus	67488	M. musculus	0.0	0.0	0.0	0.0	0.0	0.0	0.0	0.0	0.0	1.0	0.0	0.0	1.0	0.0	0.0	0.0	0.0	0.0	0.0	0.0
1110020A21Rik	68531	symbol	M. musculus	68531	M. musculus	0.0	0.0	0.0	0.0	0.0	0.0	0.0	0.0	0.0	0.0	0.0	0.0	0.0	0.0	0.0	0.0	0.0	0.0	0.0	0.0
Zbtb16	235320	symbol	M. musculus	235320	M. musculus	0.0	0.0	0.0	0.0	1.0	0.0	0.0	0.0	0.0	0.0	0.0	0.0	0.0	0.0	0.0	0.0	0.0	0.0	0.0	0.0
Egf	13645	symbol	M. musculus	13645	M. musculus	0.0	1.0	0.0	1.0	0.0	0.0	0.0	0.0	0.0	0.0	0.0	0.0	0.0	0.0	0.0	0.0	1.0	0.0	0.0	0.0
Sec31b	240667	symbol	M. musculus	240667	M. musculus	0.0	0.0	0.0	0.0	0.0	0.0	0.0	0.0	0.0	0.0	0.0	0.0	0.0	0.0	0.0	0.0	0.0	0.0	0.0	0.0
Fxyd7	57780	symbol	M. musculus	57780	M. musculus	0.0	0.0	0.0	0.0	0.0	0.0	0.0	0.0	0.0	0.0	0.0	0.0	0.0	0.0	0.0	0.0	0.0	0.0	0.0	0.0
1700031C06Rik	73289	symbol	M. musculus	73289	M. musculus	0.0	0.0	0.0	0.0	0.0	0.0	0.0	0.0	0.0	0.0	0.0	0.0	0.0	0.0	0.0	0.0	0.0	0.0	0.0	0.0
Gpt2	108682	symbol	M. musculus	108682	M. musculus	0.0	0.0	0.0	0.0	0.0	0.0	0.0	0.0	0.0	0.0	0.0	0.0	0.0	0.0	0.0	0.0	0.0	0.0	0.0	0.0
Rora	19883	symbol	M. musculus	19883	M. musculus	0.0	1.0	0.0	0.0	0.0	0.0	1.0	1.0	0.0	0.0	0.0	0.0	0.0	0.0	0.0	0.0	0.0	0.0	0.0	0.0
Klf9	16601	symbol	M. musculus	16601	M. musculus	0.0	0.0	0.0	0.0	1.0	0.0	0.0	0.0	0.0	1.0	0.0	0.0	1.0	0.0	0.0	0.0	0.0	1.0	0.0	1.0
Airn	104103	symbol	M. musculus	104103	M. musculus	0.0	0.0	0.0	0.0	0.0	0.0	0.0	0.0	0.0	0.0	0.0	0.0	0.0	0.0	0.0	0.0	0.0	0.0	0.0	0.0
0610040B10Rik	67672	symbol	M. musculus	67672	M. musculus	0.0	0.0	0.0	0.0	0.0	0.0	0.0	0.0	0.0	0.0	0.0	0.0	0.0	0.0	0.0	0.0	0.0	0.0	0.0	0.0
Lao1	100470	symbol	M. musculus	100470	M. musculus	0.0	0.0	0.0	0.0	0.0	0.0	0.0	0.0	0.0	0.0	0.0	0.0	0.0	0.0	0.0	0.0	0.0	0.0	0.0	0.0
Spock2	94214	symbol	M. musculus	94214	M. musculus	0.0	0.0	0.0	0.0	0.0	0.0	0.0	0.0	0.0	0.0	0.0	0.0	0.0	0.0	0.0	0.0	0.0	0.0	0.0	0.0
AK040229						nan	nan	nan	nan	nan	nan	nan	nan	nan	nan	nan	nan	nan	nan	nan	nan	nan	nan	nan	nan
8430426J06Rik	78102	symbol	M. musculus	78102	M. musculus	0.0	0.0	0.0	0.0	0.0	0.0	0.0	0.0	0.0	0.0	0.0	0.0	0.0	0.0	0.0	0.0	0.0	0.0	0.0	0.0
Atg101	68118	symbol	M. musculus	68118	M. musculus	0.0	0.0	0.0	1.0	1.0	0.0	0.0	0.0	0.0	0.0	0.0	0.0	0.0	0.0	0.0	0.0	0.0	0.0	0.0	0.0
Ppp2r2d	52432	symbol	M. musculus	52432	M. musculus	0.0	0.0	0.0	0.0	0.0	0.0	0.0	0.0	0.0	0.0	0.0	0.0	0.0	0.0	0.0	0.0	0.0	0.0	0.0	0.0
Pbld2	67307	symbol	M. musculus	67307	M. musculus	0.0	0.0	0.0	0.0	0.0	0.0	0.0	0.0	0.0	0.0	0.0	0.0	0.0	0.0	0.0	0.0	0.0	0.0	0.0	0.0
4932439E07Rik	103405	symbol	M. musculus	103405	M. musculus	0.0	0.0	0.0	0.0	0.0	0.0	0.0	0.0	0.0	0.0	0.0	0.0	0.0	0.0	0.0	0.0	0.0	0.0	0.0	0.0
Cpsf4l	52670	symbol	M. musculus	52670	M. musculus	0.0	0.0	0.0	0.0	0.0	0.0	0.0	0.0	0.0	0.0	0.0	0.0	0.0	0.0	0.0	0.0	0.0	0.0	0.0	0.0
Crls1	66586	symbol	M. musculus	66586	M. musculus	0.0	0.0	0.0	0.0	0.0	0.0	0.0	0.0	0.0	0.0	0.0	0.0	0.0	0.0	0.0	0.0	0.0	0.0	0.0	0.0
Zmynd12	332934	symbol	M. musculus	332934	M. musculus	0.0	0.0	0.0	0.0	0.0	0.0	0.0	0.0	0.0	0.0	0.0	0.0	0.0	0.0	0.0	0.0	0.0	0.0	0.0	0.0
Cyp2d26	76279	symbol	M. musculus	76279	M. musculus	0.0	0.0	0.0	0.0	0.0	0.0	1.0	0.0	0.0	0.0	0.0	0.0	0.0	0.0	0.0	0.0	0.0	1.0	0.0	0.0
Cyp2d12	380997	symbol	M. musculus	380997	M. musculus	0.0	0.0	0.0	0.0	0.0	0.0	1.0	0.0	0.0	0.0	0.0	0.0	0.0	0.0	0.0	0.0	0.0	1.0	0.0	0.0
Cyp2d11	545123	symbol	M. musculus	545123	M. musculus	0.0	0.0	0.0	0.0	0.0	0.0	1.0	0.0	0.0	0.0	0.0	0.0	0.0	0.0	0.0	0.0	0.0	1.0	0.0	0.0
Cyp2d10	13101	symbol	M. musculus	13101	M. musculus	0.0	0.0	0.0	0.0	0.0	0.0	1.0	0.0	0.0	0.0	0.0	0.0	0.0	0.0	0.0	0.0	0.0	1.0	0.0	0.0
Cyp2d22	56448	symbol	M. musculus	56448	M. musculus	0.0	0.0	0.0	0.0	0.0	0.0	1.0	0.0	0.0	0.0	0.0	0.0	0.0	0.0	0.0	0.0	0.0	1.0	0.0	0.0
Pde4d	238871	symbol	M. musculus	238871	M. musculus	0.0	0.0	0.0	0.0	0.0	0.0	0.0	0.0	0.0	1.0	0.0	0.0	0.0	0.0	0.0	0.0	1.0	0.0	0.0	0.0
Asic3	171209	symbol	M. musculus	171209	M. musculus	0.0	0.0	0.0	0.0	0.0	0.0	0.0	0.0	0.0	0.0	0.0	0.0	0.0	0.0	0.0	0.0	0.0	0.0	0.0	0.0
A830035O19Rik	100101457	symbol	M. musculus	100101457	M. musculus	0.0	0.0	0.0	0.0	0.0	0.0	0.0	0.0	0.0	0.0	0.0	0.0	0.0	0.0	0.0	0.0	0.0	0.0	0.0	0.0
Osbpl6	99031	symbol	M. musculus	99031	M. musculus	0.0	0.0	0.0	0.0	0.0	0.0	0.0	0.0	0.0	0.0	0.0	0.0	0.0	0.0	0.0	0.0	0.0	1.0	0.0	0.0
Dock3	208869	symbol	M. musculus	208869	M. musculus	0.0	0.0	0.0	0.0	0.0	0.0	0.0	0.0	0.0	0.0	0.0	0.0	0.0	0.0	0.0	0.0	0.0	0.0	0.0	0.0
Rab40b	217371	symbol	M. musculus	217371	M. musculus	0.0	0.0	0.0	0.0	0.0	0.0	0.0	0.0	0.0	0.0	1.0	0.0	0.0	0.0	0.0	0.0	0.0	0.0	0.0	0.0
Slc43a1	72401	symbol	M. musculus	72401	M. musculus	0.0	0.0	0.0	0.0	0.0	0.0	0.0	0.0	0.0	0.0	0.0	0.0	0.0	0.0	0.0	0.0	0.0	0.0	0.0	0.0
9430038I01Rik	77252	symbol	M. musculus	77252	M. musculus	0.0	0.0	0.0	0.0	0.0	0.0	0.0	0.0	0.0	0.0	0.0	0.0	0.0	0.0	0.0	0.0	0.0	0.0	0.0	0.0
Hpd	15445	symbol	M. musculus	15445	M. musculus	0.0	0.0	0.0	0.0	0.0	0.0	0.0	0.0	0.0	0.0	0.0	0.0	0.0	0.0	0.0	0.0	0.0	0.0	0.0	0.0
Nfe2l2	18024	symbol	M. musculus	18024	M. musculus	1.0	0.0	1.0	0.0	0.0	0.0	1.0	0.0	0.0	1.0	1.0	0.0	0.0	0.0	0.0	0.0	0.0	0.0	1.0	0.0
Gckr	231103	symbol	M. musculus	231103	M. musculus	0.0	1.0	0.0	0.0	0.0	0.0	0.0	0.0	0.0	1.0	0.0	1.0	0.0	0.0	0.0	0.0	1.0	0.0	0.0	0.0
Hacl1	56794	symbol	M. musculus	56794	M. musculus	0.0	0.0	0.0	0.0	0.0	0.0	0.0	0.0	0.0	0.0	0.0	0.0	0.0	0.0	0.0	0.0	0.0	1.0	0.0	1.0
Gprin3	243385	symbol	M. musculus	243385	M. musculus	1.0	0.0	0.0	0.0	0.0	0.0	0.0	0.0	0.0	1.0	0.0	0.0	0.0	0.0	0.0	0.0	0.0	0.0	0.0	0.0
Gm4285	100043189	symbol	M. musculus	100043189	M. musculus	0.0	0.0	0.0	0.0	0.0	0.0	0.0	0.0	0.0	0.0	0.0	0.0	0.0	0.0	0.0	0.0	0.0	0.0	0.0	0.0
C330007P06Rik	77644	gene_synonym	M. musculus	77644	M. musculus	0.0	0.0	0.0	0.0	0.0	0.0	0.0	0.0	0.0	0.0	0.0	0.0	0.0	0.0	0.0	0.0	0.0	0.0	0.0	0.0
NAP060515-1						nan	nan	nan	nan	nan	nan	nan	nan	nan	nan	nan	nan	nan	nan	nan	nan	nan	nan	nan	nan
Glul	14645	symbol	M. musculus	14645	M. musculus	1.0	0.0	0.0	0.0	0.0	0.0	0.0	0.0	0.0	1.0	0.0	0.0	0.0	0.0	0.0	0.0	0.0	0.0	0.0	0.0
Dram2	67171	symbol	M. musculus	67171	M. musculus	0.0	0.0	0.0	1.0	0.0	0.0	0.0	0.0	0.0	0.0	0.0	0.0	0.0	0.0	0.0	0.0	0.0	0.0	0.0	0.0
Slc27a1	26457	symbol	M. musculus	26457	M. musculus	0.0	0.0	0.0	0.0	0.0	0.0	0.0	1.0	0.0	1.0	0.0	0.0	0.0	0.0	0.0	0.0	0.0	1.0	0.0	0.0
Acsm3	20216	symbol	M. musculus	20216	M. musculus	0.0	0.0	0.0	0.0	0.0	0.0	0.0	0.0	0.0	0.0	0.0	0.0	0.0	0.0	0.0	0.0	0.0	1.0	0.0	0.0
TC1698801						nan	nan	nan	nan	nan	nan	nan	nan	nan	nan	nan	nan	nan	nan	nan	nan	nan	nan	nan	nan
Rwdd3	66568	symbol	M. musculus	66568	M. musculus	0.0	0.0	0.0	0.0	0.0	0.0	0.0	0.0	0.0	0.0	0.0	0.0	0.0	1.0	0.0	0.0	1.0	0.0	0.0	0.0
Ttc36	192653	symbol	M. musculus	192653	M. musculus	0.0	0.0	0.0	0.0	0.0	0.0	0.0	0.0	1.0	0.0	0.0	0.0	0.0	1.0	0.0	0.0	0.0	0.0	0.0	0.0
Fmo5	14263	symbol	M. musculus	14263	M. musculus	0.0	1.0	0.0	0.0	0.0	0.0	1.0	1.0	0.0	0.0	0.0	0.0	0.0	0.0	0.0	0.0	0.0	0.0	0.0	0.0
Cat	12359	symbol	M. musculus	12359	M. musculus	1.0	0.0	0.0	0.0	0.0	0.0	1.0	0.0	1.0	1.0	1.0	0.0	1.0	0.0	0.0	0.0	1.0	0.0	0.0	0.0
Adh1	11522	symbol	M. musculus	11522	M. musculus	0.0	0.0	0.0	0.0	0.0	0.0	0.0	0.0	0.0	0.0	0.0	0.0	1.0	0.0	0.0	0.0	0.0	1.0	0.0	0.0
Inca1	103844	symbol	M. musculus	103844	M. musculus	0.0	0.0	0.0	0.0	1.0	1.0	0.0	0.0	0.0	0.0	0.0	0.0	0.0	0.0	0.0	0.0	1.0	0.0	0.0	0.0
Gm15420	102638735	symbol	M. musculus	102638735	M. musculus	0.0	0.0	0.0	0.0	0.0	0.0	0.0	0.0	0.0	0.0	0.0	0.0	0.0	0.0	0.0	0.0	0.0	0.0	0.0	0.0
Gm16124	102636154	symbol	M. musculus	102636154	M. musculus	0.0	0.0	0.0	0.0	0.0	0.0	0.0	0.0	0.0	0.0	0.0	0.0	0.0	0.0	0.0	0.0	0.0	0.0	0.0	0.0
Agmo	319660	symbol	M. musculus	319660	M. musculus	0.0	0.0	0.0	0.0	0.0	0.0	0.0	0.0	0.0	0.0	0.0	0.0	0.0	0.0	0.0	0.0	0.0	0.0	0.0	0.0
Aox1	11761	symbol	M. musculus	11761	M. musculus	0.0	0.0	0.0	0.0	0.0	0.0	1.0	0.0	0.0	0.0	0.0	0.0	0.0	0.0	0.0	0.0	0.0	0.0	0.0	0.0
Senp7	66315	symbol	M. musculus	66315	M. musculus	0.0	0.0	0.0	0.0	0.0	0.0	0.0	0.0	0.0	0.0	0.0	0.0	0.0	0.0	0.0	0.0	0.0	0.0	0.0	0.0
Rassf6	73246	symbol	M. musculus	73246	M. musculus	0.0	0.0	0.0	0.0	1.0	0.0	0.0	0.0	0.0	0.0	0.0	0.0	0.0	0.0	0.0	0.0	0.0	0.0	0.0	0.0
AK011106						nan	nan	nan	nan	nan	nan	nan	nan	nan	nan	nan	nan	nan	nan	nan	nan	nan	nan	nan	nan
Neil2	382913	symbol	M. musculus	382913	M. musculus	0.0	0.0	0.0	0.0	0.0	0.0	0.0	0.0	0.0	0.0	0.0	0.0	0.0	0.0	0.0	0.0	0.0	0.0	0.0	0.0
AK087292						nan	nan	nan	nan	nan	nan	nan	nan	nan	nan	nan	nan	nan	nan	nan	nan	nan	nan	nan	nan
Syde2	214804	symbol	M. musculus	214804	M. musculus	0.0	0.0	0.0	0.0	0.0	0.0	0.0	0.0	0.0	0.0	0.0	0.0	0.0	0.0	1.0	0.0	0.0	0.0	0.0	0.0
Eva1c	70967	symbol	M. musculus	70967	M. musculus	0.0	0.0	0.0	0.0	0.0	0.0	0.0	0.0	0.0	0.0	0.0	0.0	0.0	0.0	0.0	0.0	0.0	0.0	0.0	0.0
Acss3	380660	symbol	M. musculus	380660	M. musculus	0.0	0.0	0.0	0.0	0.0	0.0	0.0	0.0	0.0	0.0	0.0	0.0	0.0	0.0	0.0	0.0	0.0	0.0	0.0	0.0
B230114P17Rik	402735	symbol	M. musculus	402735	M. musculus	0.0	0.0	0.0	0.0	0.0	0.0	0.0	0.0	0.0	0.0	0.0	0.0	0.0	0.0	0.0	0.0	0.0	0.0	0.0	0.0
Elmod3	232089	symbol	M. musculus	232089	M. musculus	0.0	0.0	0.0	0.0	0.0	0.0	0.0	0.0	0.0	0.0	0.0	0.0	0.0	0.0	0.0	0.0	0.0	0.0	0.0	0.0
Optn	71648	symbol	M. musculus	71648	M. musculus	0.0	0.0	0.0	1.0	1.0	0.0	0.0	0.0	0.0	0.0	0.0	0.0	0.0	0.0	0.0	0.0	0.0	0.0	0.0	0.0
Kif1b	16561	symbol	M. musculus	16561	M. musculus	0.0	0.0	0.0	0.0	0.0	0.0	0.0	0.0	0.0	0.0	0.0	0.0	0.0	0.0	0.0	0.0	0.0	0.0	0.0	0.0
Pdk2	18604	symbol	M. musculus	18604	M. musculus	1.0	1.0	0.0	0.0	0.0	1.0	0.0	1.0	0.0	1.0	1.0	0.0	0.0	0.0	0.0	1.0	0.0	0.0	0.0	0.0
Ggnbp1	70772	symbol	M. musculus	70772	M. musculus	0.0	0.0	0.0	0.0	0.0	0.0	0.0	0.0	0.0	0.0	0.0	0.0	0.0	0.0	0.0	0.0	0.0	0.0	0.0	0.0
Wdr45	54636	symbol	M. musculus	54636	M. musculus	1.0	0.0	0.0	1.0	0.0	0.0	0.0	0.0	0.0	0.0	0.0	0.0	0.0	0.0	0.0	0.0	0.0	0.0	0.0	0.0
Smim19	102032	symbol	M. musculus	102032	M. musculus	0.0	0.0	0.0	0.0	0.0	0.0	0.0	0.0	0.0	0.0	0.0	0.0	0.0	0.0	0.0	0.0	0.0	0.0	0.0	0.0
2310001K24Rik	69517	symbol	M. musculus	69517	M. musculus	0.0	0.0	0.0	0.0	0.0	0.0	0.0	0.0	0.0	0.0	0.0	0.0	0.0	0.0	0.0	0.0	0.0	0.0	0.0	0.0
Cgnl1	68178	symbol	M. musculus	68178	M. musculus	0.0	0.0	0.0	0.0	0.0	0.0	0.0	0.0	0.0	0.0	0.0	0.0	0.0	0.0	1.0	0.0	0.0	0.0	0.0	0.0
Rnf125	67664	symbol	M. musculus	67664	M. musculus	0.0	0.0	0.0	0.0	0.0	0.0	0.0	0.0	0.0	0.0	0.0	0.0	0.0	0.0	0.0	0.0	0.0	0.0	0.0	0.0
A_55_P2535438						nan	nan	nan	nan	nan	nan	nan	nan	nan	nan	nan	nan	nan	nan	nan	nan	nan	nan	nan	nan
33606225-33638225_R						nan	nan	nan	nan	nan	nan	nan	nan	nan	nan	nan	nan	nan	nan	nan	nan	nan	nan	nan	nan
Bhlhb9	70237	symbol	M. musculus	70237	M. musculus	0.0	0.0	0.0	0.0	0.0	0.0	0.0	0.0	0.0	0.0	0.0	0.0	0.0	0.0	0.0	0.0	0.0	0.0	0.0	0.0
A_55_P2529039						nan	nan	nan	nan	nan	nan	nan	nan	nan	nan	nan	nan	nan	nan	nan	nan	nan	nan	nan	nan
Sh3d21	66938	symbol	M. musculus	66938	M. musculus	0.0	0.0	0.0	0.0	0.0	0.0	0.0	0.0	0.0	0.0	0.0	0.0	0.0	0.0	0.0	0.0	0.0	0.0	0.0	0.0
Ifrd1	15982	symbol	M. musculus	15982	M. musculus	0.0	0.0	0.0	0.0	0.0	0.0	0.0	0.0	0.0	0.0	0.0	0.0	0.0	0.0	0.0	0.0	1.0	0.0	0.0	0.0
Jup	16480	symbol	M. musculus	16480	M. musculus	0.0	0.0	0.0	0.0	0.0	0.0	0.0	0.0	0.0	1.0	0.0	0.0	1.0	0.0	0.0	0.0	0.0	0.0	0.0	0.0
Acer2	230379	symbol	M. musculus	230379	M. musculus	0.0	0.0	0.0	1.0	0.0	0.0	1.0	0.0	0.0	0.0	0.0	0.0	0.0	0.0	0.0	1.0	0.0	0.0	0.0	1.0
C920006O11Rik	320295	symbol	M. musculus	320295	M. musculus	0.0	0.0	0.0	0.0	0.0	0.0	0.0	0.0	0.0	0.0	0.0	0.0	0.0	0.0	0.0	0.0	0.0	0.0	0.0	0.0
Ccny	67974	symbol	M. musculus	67974	M. musculus	0.0	0.0	0.0	1.0	0.0	0.0	0.0	0.0	0.0	0.0	0.0	0.0	0.0	0.0	0.0	0.0	1.0	0.0	0.0	0.0
Mta3	116871	symbol	M. musculus	116871	M. musculus	0.0	0.0	0.0	0.0	0.0	0.0	0.0	0.0	0.0	0.0	0.0	0.0	0.0	0.0	0.0	0.0	0.0	0.0	0.0	0.0
1810044D09Rik	69798	symbol	M. musculus	69798	M. musculus	0.0	0.0	0.0	0.0	0.0	0.0	0.0	0.0	0.0	0.0	0.0	0.0	0.0	0.0	0.0	0.0	0.0	0.0	0.0	0.0
AK046905						nan	nan	nan	nan	nan	nan	nan	nan	nan	nan	nan	nan	nan	nan	nan	nan	nan	nan	nan	nan
9530026P05Rik	330385	symbol	M. musculus	330385	M. musculus	0.0	0.0	0.0	0.0	0.0	0.0	0.0	0.0	0.0	0.0	0.0	0.0	0.0	0.0	0.0	0.0	0.0	0.0	0.0	0.0
8430408G22Rik	213393	gene_synonym	M. musculus	213393	M. musculus	0.0	0.0	0.0	1.0	0.0	0.0	0.0	0.0	0.0	0.0	0.0	0.0	0.0	0.0	0.0	0.0	0.0	0.0	0.0	0.0
33611742-33638648_R						nan	nan	nan	nan	nan	nan	nan	nan	nan	nan	nan	nan	nan	nan	nan	nan	nan	nan	nan	nan
Gm32280	102634778	symbol	M. musculus	102634778	M. musculus	0.0	0.0	0.0	0.0	0.0	0.0	0.0	0.0	0.0	0.0	0.0	0.0	0.0	0.0	0.0	0.0	0.0	0.0	0.0	0.0
BM934693						nan	nan	nan	nan	nan	nan	nan	nan	nan	nan	nan	nan	nan	nan	nan	nan	nan	nan	nan	nan
Cct6b	12467	symbol	M. musculus	12467	M. musculus	0.0	0.0	0.0	0.0	0.0	0.0	0.0	0.0	0.0	0.0	0.0	0.0	0.0	0.0	0.0	0.0	0.0	0.0	0.0	0.0
Tob2	57259	symbol	M. musculus	57259	M. musculus	0.0	0.0	0.0	0.0	0.0	0.0	0.0	0.0	0.0	0.0	0.0	0.0	0.0	0.0	0.0	0.0	0.0	0.0	0.0	0.0
Atoh7	53404	symbol	M. musculus	53404	M. musculus	0.0	0.0	0.0	0.0	0.0	0.0	0.0	0.0	1.0	0.0	0.0	0.0	0.0	0.0	0.0	0.0	0.0	0.0	0.0	0.0
93029101-93031007_F						nan	nan	nan	nan	nan	nan	nan	nan	nan	nan	nan	nan	nan	nan	nan	nan	nan	nan	nan	nan
AK082575						nan	nan	nan	nan	nan	nan	nan	nan	nan	nan	nan	nan	nan	nan	nan	nan	nan	nan	nan	nan
Zmym5	219105	symbol	M. musculus	219105	M. musculus	0.0	0.0	0.0	0.0	0.0	0.0	0.0	0.0	0.0	0.0	0.0	0.0	0.0	0.0	0.0	0.0	0.0	0.0	0.0	0.0
Tmem191c	224019	gene_synonym	M. musculus	224019	M. musculus	0.0	0.0	0.0	0.0	0.0	0.0	0.0	0.0	0.0	0.0	0.0	0.0	0.0	0.0	0.0	0.0	0.0	0.0	0.0	0.0
85422370-85423168_F						nan	nan	nan	nan	nan	nan	nan	nan	nan	nan	nan	nan	nan	nan	nan	nan	nan	nan	nan	nan
85418489-85427364_F						nan	nan	nan	nan	nan	nan	nan	nan	nan	nan	nan	nan	nan	nan	nan	nan	nan	nan	nan	nan
Clk4	12750	symbol	M. musculus	12750	M. musculus	0.0	0.0	0.0	0.0	0.0	0.0	0.0	0.0	0.0	0.0	0.0	0.0	0.0	0.0	0.0	0.0	0.0	0.0	0.0	0.0
Simc1	319719	symbol	M. musculus	319719	M. musculus	0.0	0.0	0.0	0.0	0.0	0.0	0.0	0.0	0.0	0.0	0.0	0.0	0.0	0.0	0.0	0.0	0.0	0.0	0.0	0.0
Mkln1	27418	symbol	M. musculus	27418	M. musculus	0.0	0.0	0.0	0.0	0.0	0.0	0.0	0.0	0.0	0.0	0.0	0.0	0.0	0.0	0.0	0.0	0.0	0.0	0.0	0.0
Irf2bp2	270110	symbol	M. musculus	270110	M. musculus	0.0	0.0	0.0	0.0	0.0	0.0	0.0	0.0	0.0	0.0	0.0	0.0	0.0	0.0	0.0	0.0	0.0	0.0	0.0	0.0
Luc7l2	192196	symbol	M. musculus	192196	M. musculus	0.0	0.0	0.0	0.0	0.0	0.0	0.0	0.0	0.0	0.0	0.0	0.0	0.0	0.0	0.0	0.0	0.0	0.0	0.0	0.0
Zfp945	240041	symbol	M. musculus	240041	M. musculus	0.0	0.0	0.0	0.0	0.0	0.0	0.0	0.0	0.0	0.0	0.0	0.0	0.0	0.0	0.0	0.0	0.0	0.0	0.0	0.0
AK083287						nan	nan	nan	nan	nan	nan	nan	nan	nan	nan	nan	nan	nan	nan	nan	nan	nan	nan	nan	nan
Accs	329470	symbol	M. musculus	329470	M. musculus	0.0	0.0	0.0	0.0	0.0	0.0	0.0	0.0	0.0	0.0	0.0	0.0	0.0	0.0	0.0	0.0	0.0	0.0	0.0	0.0
AK079676						nan	nan	nan	nan	nan	nan	nan	nan	nan	nan	nan	nan	nan	nan	nan	nan	nan	nan	nan	nan
Nosip	66394	symbol	M. musculus	66394	M. musculus	0.0	0.0	0.0	0.0	0.0	0.0	0.0	0.0	0.0	0.0	0.0	0.0	0.0	0.0	0.0	0.0	0.0	0.0	0.0	0.0
Setd4	224440	symbol	M. musculus	224440	M. musculus	0.0	0.0	0.0	0.0	0.0	0.0	0.0	0.0	0.0	0.0	0.0	0.0	0.0	0.0	0.0	0.0	0.0	0.0	0.0	0.0
Cirbp	12696	symbol	M. musculus	12696	M. musculus	0.0	0.0	0.0	0.0	0.0	0.0	0.0	0.0	1.0	0.0	0.0	0.0	0.0	0.0	0.0	0.0	0.0	0.0	0.0	0.0
Phf7	71838	symbol	M. musculus	71838	M. musculus	0.0	0.0	0.0	0.0	1.0	0.0	0.0	0.0	0.0	0.0	0.0	0.0	0.0	0.0	0.0	0.0	0.0	0.0	0.0	0.0
Zfp119a	104349	symbol	M. musculus	104349	M. musculus	0.0	0.0	0.0	0.0	0.0	0.0	0.0	0.0	0.0	0.0	0.0	0.0	0.0	0.0	0.0	0.0	0.0	0.0	0.0	0.0
Rbm26	74213	symbol	M. musculus	74213	M. musculus	0.0	0.0	0.0	0.0	0.0	0.0	0.0	0.0	0.0	0.0	0.0	0.0	0.0	0.0	0.0	0.0	0.0	0.0	0.0	0.0
AK040553						nan	nan	nan	nan	nan	nan	nan	nan	nan	nan	nan	nan	nan	nan	nan	nan	nan	nan	nan	nan
Ivns1abp	117198	symbol	M. musculus	117198	M. musculus	0.0	0.0	0.0	0.0	0.0	1.0	0.0	0.0	0.0	0.0	0.0	0.0	0.0	1.0	0.0	0.0	0.0	0.0	0.0	0.0
Gm33820	102636867	symbol	M. musculus	102636867	M. musculus	0.0	0.0	0.0	0.0	0.0	0.0	0.0	0.0	0.0	0.0	0.0	0.0	0.0	0.0	0.0	0.0	0.0	0.0	0.0	0.0
AK080204						nan	nan	nan	nan	nan	nan	nan	nan	nan	nan	nan	nan	nan	nan	nan	nan	nan	nan	nan	nan
Gm19705	100503460	symbol	M. musculus	100503460	M. musculus	0.0	0.0	0.0	0.0	0.0	0.0	0.0	0.0	0.0	0.0	0.0	0.0	0.0	0.0	0.0	0.0	0.0	0.0	0.0	0.0
chr13						nan	nan	nan	nan	nan	nan	nan	nan	nan	nan	nan	nan	nan	nan	nan	nan	nan	nan	nan	nan
34693404-34717987_R						nan	nan	nan	nan	nan	nan	nan	nan	nan	nan	nan	nan	nan	nan	nan	nan	nan	nan	nan	nan
Rad21	19357	symbol	M. musculus	19357	M. musculus	0.0	0.0	0.0	0.0	0.0	0.0	0.0	0.0	0.0	0.0	0.0	0.0	0.0	0.0	0.0	0.0	0.0	0.0	0.0	0.0
AK045816						nan	nan	nan	nan	nan	nan	nan	nan	nan	nan	nan	nan	nan	nan	nan	nan	nan	nan	nan	nan
AK144717						nan	nan	nan	nan	nan	nan	nan	nan	nan	nan	nan	nan	nan	nan	nan	nan	nan	nan	nan	nan
Zfp598	213753	symbol	M. musculus	213753	M. musculus	0.0	0.0	0.0	0.0	0.0	0.0	0.0	0.0	0.0	0.0	0.0	0.0	0.0	0.0	0.0	0.0	0.0	0.0	0.0	0.0
3930401B19Rik	77570	symbol	M. musculus	77570	M. musculus	0.0	0.0	0.0	0.0	0.0	0.0	0.0	0.0	0.0	0.0	0.0	0.0	0.0	0.0	0.0	0.0	0.0	0.0	0.0	0.0
AK035396						nan	nan	nan	nan	nan	nan	nan	nan	nan	nan	nan	nan	nan	nan	nan	nan	nan	nan	nan	nan
Ovgp1	12659	symbol	M. musculus	12659	M. musculus	0.0	0.0	0.0	0.0	0.0	0.0	0.0	0.0	0.0	0.0	0.0	0.0	0.0	0.0	0.0	0.0	0.0	0.0	0.0	0.0
Epb4.1l4aos	69749	gene_synonym	M. musculus	69749	M. musculus	0.0	0.0	0.0	0.0	0.0	0.0	0.0	0.0	0.0	0.0	0.0	0.0	0.0	0.0	0.0	0.0	0.0	0.0	0.0	0.0
Eif4b	75705	symbol	M. musculus	75705	M. musculus	0.0	0.0	0.0	0.0	0.0	0.0	0.0	0.0	0.0	0.0	0.0	0.0	0.0	0.0	0.0	0.0	0.0	0.0	0.0	0.0
Ddit4	74747	symbol	M. musculus	74747	M. musculus	0.0	1.0	1.0	0.0	0.0	1.0	0.0	1.0	0.0	1.0	1.0	1.0	1.0	0.0	0.0	1.0	0.0	0.0	0.0	0.0
Zkscan17	268417	symbol	M. musculus	268417	M. musculus	0.0	0.0	0.0	0.0	0.0	0.0	0.0	0.0	0.0	0.0	0.0	0.0	0.0	0.0	0.0	0.0	0.0	0.0	0.0	0.0
4933439C10Rik	74476	symbol	M. musculus	74476	M. musculus	0.0	0.0	0.0	0.0	0.0	0.0	0.0	0.0	0.0	0.0	0.0	0.0	0.0	0.0	0.0	0.0	0.0	0.0	0.0	0.0
Sesn1	140742	symbol	M. musculus	140742	M. musculus	1.0	0.0	1.0	1.0	0.0	0.0	0.0	0.0	0.0	1.0	1.0	0.0	0.0	0.0	0.0	0.0	0.0	0.0	0.0	0.0
Pik3ip1	216505	symbol	M. musculus	216505	M. musculus	0.0	0.0	0.0	0.0	0.0	0.0	0.0	0.0	0.0	0.0	0.0	0.0	0.0	0.0	0.0	0.0	0.0	0.0	0.0	0.0
Trafd1	231712	symbol	M. musculus	231712	M. musculus	0.0	0.0	0.0	0.0	0.0	0.0	0.0	0.0	0.0	0.0	0.0	0.0	0.0	0.0	0.0	0.0	0.0	0.0	0.0	0.0
Ppp1r15a	17872	symbol	M. musculus	17872	M. musculus	0.0	0.0	0.0	0.0	1.0	0.0	0.0	0.0	0.0	0.0	0.0	0.0	0.0	0.0	0.0	0.0	1.0	0.0	0.0	0.0
Snhg12	100039864	symbol	M. musculus	100039864	M. musculus	0.0	0.0	0.0	0.0	0.0	0.0	0.0	0.0	0.0	0.0	0.0	0.0	0.0	0.0	0.0	0.0	0.0	0.0	0.0	0.0
Cblb	208650	symbol	M. musculus	208650	M. musculus	0.0	0.0	0.0	1.0	1.0	0.0	0.0	0.0	0.0	0.0	0.0	0.0	0.0	1.0	0.0	0.0	1.0	0.0	0.0	0.0
1810032O08Rik	66293	gene_synonym	M. musculus	66293	M. musculus	0.0	0.0	0.0	0.0	0.0	0.0	0.0	0.0	0.0	0.0	0.0	0.0	0.0	0.0	0.0	0.0	0.0	0.0	0.0	0.0
Gm4737	11615	gene_synonym	M. musculus	11615	M. musculus	1.0	0.0	0.0	0.0	0.0	0.0	0.0	0.0	0.0	0.0	0.0	0.0	0.0	0.0	0.0	0.0	0.0	0.0	0.0	0.0
Snhg1	83673	symbol	M. musculus	83673	M. musculus	0.0	0.0	0.0	0.0	0.0	0.0	0.0	0.0	0.0	0.0	0.0	0.0	0.0	0.0	0.0	0.0	0.0	0.0	0.0	0.0
Taf1d	75316	symbol	M. musculus	75316	M. musculus	0.0	0.0	0.0	0.0	0.0	0.0	0.0	0.0	0.0	0.0	0.0	0.0	0.0	0.0	0.0	0.0	0.0	0.0	0.0	0.0
9330133O14Rik	100689703	symbol	M. musculus	100689703	M. musculus	0.0	0.0	0.0	0.0	0.0	0.0	0.0	0.0	0.0	0.0	0.0	0.0	0.0	0.0	0.0	0.0	0.0	0.0	0.0	0.0
Akap13	75547	symbol	M. musculus	75547	M. musculus	0.0	0.0	0.0	0.0	0.0	0.0	0.0	0.0	0.0	0.0	0.0	0.0	0.0	0.0	1.0	0.0	1.0	0.0	0.0	0.0
Ubap2l	74383	symbol	M. musculus	74383	M. musculus	0.0	0.0	0.0	0.0	0.0	0.0	0.0	0.0	0.0	0.0	0.0	0.0	0.0	0.0	0.0	0.0	0.0	0.0	0.0	0.0
AK156446						nan	nan	nan	nan	nan	nan	nan	nan	nan	nan	nan	nan	nan	nan	nan	nan	nan	nan	nan	nan
75389503-75396250_R						nan	nan	nan	nan	nan	nan	nan	nan	nan	nan	nan	nan	nan	nan	nan	nan	nan	nan	nan	nan
BB713741						nan	nan	nan	nan	nan	nan	nan	nan	nan	nan	nan	nan	nan	nan	nan	nan	nan	nan	nan	nan
Wdr92	103784	gene_synonym	M. musculus	103784	M. musculus	0.0	0.0	0.0	0.0	0.0	0.0	0.0	0.0	0.0	0.0	0.0	0.0	0.0	0.0	0.0	0.0	0.0	0.0	0.0	0.0
AK132033						nan	nan	nan	nan	nan	nan	nan	nan	nan	nan	nan	nan	nan	nan	nan	nan	nan	nan	nan	nan
Mbd1	17190	symbol	M. musculus	17190	M. musculus	0.0	0.0	0.0	0.0	0.0	0.0	0.0	0.0	0.0	0.0	0.0	0.0	0.0	0.0	0.0	0.0	0.0	0.0	0.0	0.0
BC057675						nan	nan	nan	nan	nan	nan	nan	nan	nan	nan	nan	nan	nan	nan	nan	nan	nan	nan	nan	nan
Wdfy1	69368	symbol	M. musculus	69368	M. musculus	0.0	0.0	0.0	0.0	0.0	0.0	0.0	0.0	0.0	0.0	0.0	0.0	0.0	0.0	0.0	0.0	0.0	0.0	0.0	0.0
Fbp1	14121	symbol	M. musculus	14121	M. musculus	1.0	1.0	0.0	0.0	0.0	0.0	1.0	1.0	0.0	1.0	1.0	1.0	1.0	0.0	1.0	0.0	0.0	0.0	0.0	0.0
Sfpq	71514	symbol	M. musculus	71514	M. musculus	0.0	0.0	0.0	0.0	1.0	0.0	0.0	0.0	0.0	0.0	0.0	0.0	0.0	0.0	0.0	0.0	0.0	0.0	0.0	0.0
Tra2a	101214	symbol	M. musculus	101214	M. musculus	0.0	0.0	0.0	0.0	0.0	0.0	0.0	0.0	0.0	0.0	0.0	0.0	0.0	0.0	0.0	0.0	0.0	0.0	0.0	0.0
Slc2a3	20527	symbol	M. musculus	20527	M. musculus	0.0	0.0	0.0	0.0	0.0	0.0	0.0	0.0	0.0	0.0	0.0	0.0	0.0	0.0	0.0	0.0	0.0	0.0	0.0	0.0
Wipi2	74781	symbol	M. musculus	74781	M. musculus	1.0	0.0	0.0	1.0	0.0	0.0	0.0	0.0	0.0	0.0	0.0	0.0	0.0	0.0	0.0	0.0	0.0	0.0	0.0	0.0
2410006H16Rik	69221	symbol	M. musculus	69221	M. musculus	0.0	0.0	0.0	0.0	0.0	0.0	0.0	0.0	0.0	0.0	0.0	0.0	0.0	0.0	0.0	0.0	0.0	0.0	0.0	0.0
1500012F01Rik	68949	gene_synonym	M. musculus	68949	M. musculus	0.0	0.0	0.0	0.0	1.0	0.0	0.0	0.0	0.0	0.0	0.0	0.0	0.0	0.0	0.0	0.0	0.0	0.0	1.0	0.0
Hnrnpa1	15382	symbol	M. musculus	15382	M. musculus	1.0	0.0	1.0	0.0	0.0	0.0	0.0	0.0	0.0	0.0	0.0	0.0	0.0	0.0	0.0	0.0	0.0	0.0	0.0	0.0
Fam98c	73833	symbol	M. musculus	73833	M. musculus	0.0	0.0	0.0	0.0	0.0	0.0	0.0	0.0	0.0	0.0	0.0	0.0	0.0	0.0	0.0	0.0	0.0	0.0	0.0	0.0
Usp3	235441	symbol	M. musculus	235441	M. musculus	0.0	0.0	0.0	0.0	0.0	0.0	0.0	0.0	0.0	0.0	0.0	0.0	0.0	0.0	0.0	0.0	0.0	0.0	0.0	0.0
Anapc16	52717	symbol	M. musculus	52717	M. musculus	0.0	0.0	0.0	0.0	0.0	0.0	0.0	0.0	0.0	0.0	0.0	0.0	0.0	0.0	0.0	0.0	0.0	0.0	0.0	0.0
Heca	380629	symbol	M. musculus	380629	M. musculus	0.0	0.0	0.0	0.0	0.0	0.0	0.0	0.0	0.0	0.0	0.0	0.0	0.0	0.0	0.0	0.0	0.0	0.0	0.0	0.0
2310058N22Rik	71921	symbol	M. musculus	71921	M. musculus	0.0	0.0	0.0	0.0	0.0	0.0	0.0	0.0	0.0	0.0	0.0	0.0	0.0	0.0	0.0	0.0	0.0	0.0	0.0	0.0
AF303453						nan	nan	nan	nan	nan	nan	nan	nan	nan	nan	nan	nan	nan	nan	nan	nan	nan	nan	nan	nan
AK146672						nan	nan	nan	nan	nan	nan	nan	nan	nan	nan	nan	nan	nan	nan	nan	nan	nan	nan	nan	nan
Gm26510	102640823	symbol	M. musculus	102640823	M. musculus	0.0	0.0	0.0	0.0	0.0	0.0	0.0	0.0	0.0	0.0	0.0	0.0	0.0	0.0	0.0	0.0	0.0	0.0	0.0	0.0
5330406M23Rik	76671	symbol	M. musculus	76671	M. musculus	0.0	0.0	0.0	0.0	0.0	0.0	0.0	0.0	0.0	0.0	0.0	0.0	0.0	0.0	0.0	0.0	0.0	0.0	0.0	0.0
Eif4a2	13682	symbol	M. musculus	13682	M. musculus	0.0	0.0	0.0	0.0	0.0	0.0	0.0	0.0	0.0	0.0	0.0	0.0	0.0	0.0	0.0	0.0	1.0	0.0	0.0	0.0
Gpcpd1	74182	symbol	M. musculus	74182	M. musculus	0.0	0.0	0.0	0.0	0.0	0.0	0.0	0.0	0.0	0.0	0.0	0.0	0.0	0.0	0.0	0.0	0.0	0.0	0.0	1.0
Atp11b	76295	symbol	M. musculus	76295	M. musculus	0.0	0.0	0.0	0.0	0.0	0.0	0.0	0.0	0.0	0.0	0.0	0.0	0.0	0.0	0.0	0.0	0.0	0.0	0.0	0.0
Zfp869	66869	symbol	M. musculus	66869	M. musculus	0.0	0.0	0.0	0.0	0.0	0.0	0.0	0.0	0.0	0.0	0.0	0.0	0.0	0.0	0.0	0.0	0.0	0.0	0.0	0.0
Rbm3	19652	symbol	M. musculus	19652	M. musculus	0.0	0.0	0.0	0.0	0.0	0.0	0.0	0.0	0.0	0.0	0.0	0.0	0.0	0.0	0.0	0.0	0.0	0.0	0.0	0.0
Reln	19699	symbol	M. musculus	19699	M. musculus	0.0	0.0	1.0	0.0	0.0	0.0	0.0	0.0	0.0	0.0	0.0	0.0	0.0	0.0	1.0	0.0	1.0	0.0	0.0	0.0
chr10						nan	nan	nan	nan	nan	nan	nan	nan	nan	nan	nan	nan	nan	nan	nan	nan	nan	nan	nan	nan
96103732-96103867_F						nan	nan	nan	nan	nan	nan	nan	nan	nan	nan	nan	nan	nan	nan	nan	nan	nan	nan	nan	nan
96098058-96098623_F						nan	nan	nan	nan	nan	nan	nan	nan	nan	nan	nan	nan	nan	nan	nan	nan	nan	nan	nan	nan
Btg1	12226	symbol	M. musculus	12226	M. musculus	0.0	0.0	0.0	0.0	1.0	0.0	0.0	0.0	0.0	1.0	1.0	0.0	0.0	0.0	0.0	0.0	1.0	0.0	0.0	0.0
22782700-22801900_R						nan	nan	nan	nan	nan	nan	nan	nan	nan	nan	nan	nan	nan	nan	nan	nan	nan	nan	nan	nan
ENSMUST00000129718	14105	ensembl_transcript_id	M. musculus	14105	M. musculus	0.0	0.0	0.0	0.0	0.0	0.0	0.0	0.0	0.0	0.0	0.0	0.0	0.0	0.0	0.0	0.0	0.0	0.0	0.0	0.0
BB199080						nan	nan	nan	nan	nan	nan	nan	nan	nan	nan	nan	nan	nan	nan	nan	nan	nan	nan	nan	nan
Dennd5b	320560	symbol	M. musculus	320560	M. musculus	0.0	0.0	0.0	0.0	0.0	0.0	0.0	0.0	0.0	0.0	0.0	0.0	0.0	0.0	0.0	0.0	0.0	0.0	0.0	0.0
2010007H06Rik	102635498	gene_synonym	M. musculus	102635498	M. musculus	0.0	0.0	0.0	0.0	0.0	0.0	0.0	0.0	0.0	0.0	0.0	0.0	0.0	0.0	0.0	0.0	0.0	0.0	0.0	0.0
Wbscr27	79565	gene_synonym	M. musculus	79565	M. musculus	0.0	0.0	0.0	0.0	0.0	0.0	0.0	0.0	0.0	0.0	0.0	0.0	0.0	0.0	0.0	0.0	0.0	0.0	0.0	0.0
Chst15	77590	symbol	M. musculus	77590	M. musculus	0.0	0.0	0.0	0.0	0.0	0.0	0.0	0.0	0.0	0.0	0.0	0.0	0.0	0.0	0.0	0.0	0.0	0.0	0.0	0.0
Rdm1	66599	symbol	M. musculus	66599	M. musculus	0.0	0.0	0.0	0.0	0.0	0.0	0.0	0.0	0.0	0.0	0.0	0.0	0.0	0.0	0.0	0.0	0.0	0.0	0.0	0.0
Bcl7a	77045	symbol	M. musculus	77045	M. musculus	0.0	0.0	0.0	0.0	0.0	0.0	0.0	0.0	0.0	0.0	0.0	0.0	0.0	0.0	0.0	0.0	0.0	0.0	0.0	0.0
Dgkd	227333	symbol	M. musculus	227333	M. musculus	0.0	0.0	0.0	0.0	0.0	0.0	0.0	0.0	0.0	0.0	0.0	0.0	0.0	0.0	0.0	0.0	0.0	0.0	0.0	1.0
Ntng1	80883	symbol	M. musculus	80883	M. musculus	0.0	0.0	0.0	0.0	0.0	0.0	0.0	0.0	0.0	0.0	0.0	0.0	0.0	0.0	0.0	0.0	0.0	0.0	0.0	0.0
C130045F17Rik	319457	symbol	M. musculus	319457	M. musculus	0.0	0.0	0.0	0.0	0.0	0.0	0.0	0.0	0.0	0.0	0.0	0.0	0.0	0.0	0.0	0.0	0.0	0.0	0.0	0.0
LOC105246088	105246089	Gene_ID	M. musculus	105246089	M. musculus	0.0	0.0	0.0	0.0	0.0	0.0	0.0	0.0	0.0	0.0	0.0	0.0	0.0	0.0	0.0	0.0	0.0	0.0	0.0	0.0
Gm32819	102635498	symbol	M. musculus	102635498	M. musculus	0.0	0.0	0.0	0.0	0.0	0.0	0.0	0.0	0.0	0.0	0.0	0.0	0.0	0.0	0.0	0.0	0.0	0.0	0.0	0.0
Sgms1	208449	symbol	M. musculus	208449	M. musculus	0.0	0.0	0.0	0.0	0.0	0.0	0.0	0.0	0.0	0.0	0.0	0.0	0.0	0.0	0.0	0.0	0.0	0.0	0.0	0.0
4930523C07Rik	67647	symbol	M. musculus	67647	M. musculus	0.0	0.0	0.0	0.0	0.0	0.0	0.0	0.0	0.0	0.0	0.0	0.0	0.0	0.0	0.0	0.0	0.0	0.0	0.0	0.0
Irak2	108960	symbol	M. musculus	108960	M. musculus	0.0	0.0	0.0	0.0	0.0	0.0	0.0	0.0	0.0	0.0	0.0	0.0	0.0	0.0	0.0	0.0	1.0	0.0	0.0	0.0
S1pr1	13609	symbol	M. musculus	13609	M. musculus	0.0	0.0	0.0	0.0	0.0	0.0	0.0	0.0	0.0	0.0	0.0	0.0	0.0	0.0	0.0	0.0	1.0	0.0	0.0	0.0
161969026-162001640_F						nan	nan	nan	nan	nan	nan	nan	nan	nan	nan	nan	nan	nan	nan	nan	nan	nan	nan	nan	nan
Pde2a	207728	symbol	M. musculus	207728	M. musculus	0.0	0.0	0.0	0.0	0.0	0.0	0.0	0.0	0.0	1.0	0.0	1.0	0.0	0.0	0.0	0.0	0.0	0.0	0.0	0.0
Ncor1	20185	symbol	M. musculus	20185	M. musculus	0.0	1.0	0.0	0.0	0.0	0.0	0.0	1.0	0.0	0.0	0.0	1.0	0.0	0.0	0.0	0.0	0.0	0.0	0.0	0.0
46972160-46997919_R						nan	nan	nan	nan	nan	nan	nan	nan	nan	nan	nan	nan	nan	nan	nan	nan	nan	nan	nan	nan
1700029J07Rik	69479	gene_synonym	M. musculus	69479	M. musculus	0.0	0.0	0.0	0.0	0.0	0.0	0.0	0.0	0.0	0.0	0.0	0.0	0.0	0.0	0.0	0.0	0.0	0.0	0.0	0.0
ENSMUST00000153206	622459	ensembl_transcript_id	M. musculus	622459	M. musculus	0.0	0.0	0.0	0.0	0.0	0.0	0.0	0.0	0.0	0.0	0.0	0.0	0.0	0.0	0.0	0.0	0.0	0.0	0.0	0.0
113296823-113298691_R						nan	nan	nan	nan	nan	nan	nan	nan	nan	nan	nan	nan	nan	nan	nan	nan	nan	nan	nan	nan
26911397-26917047_F						nan	nan	nan	nan	nan	nan	nan	nan	nan	nan	nan	nan	nan	nan	nan	nan	nan	nan	nan	nan
26911032-26912366_F						nan	nan	nan	nan	nan	nan	nan	nan	nan	nan	nan	nan	nan	nan	nan	nan	nan	nan	nan	nan
Hmgcs2	15360	symbol	M. musculus	15360	M. musculus	1.0	0.0	0.0	0.0	0.0	0.0	1.0	0.0	0.0	1.0	0.0	0.0	1.0	0.0	0.0	0.0	0.0	0.0	0.0	0.0
AK170517						nan	nan	nan	nan	nan	nan	nan	nan	nan	nan	nan	nan	nan	nan	nan	nan	nan	nan	nan	nan
40202350-40205120_R						nan	nan	nan	nan	nan	nan	nan	nan	nan	nan	nan	nan	nan	nan	nan	nan	nan	nan	nan	nan
Dido1	23856	symbol	M. musculus	23856	M. musculus	0.0	0.0	0.0	0.0	0.0	1.0	0.0	0.0	0.0	0.0	0.0	0.0	0.0	0.0	0.0	0.0	0.0	0.0	0.0	0.0
Ggnbp2os	102635561	symbol	M. musculus	102635561	M. musculus	0.0	0.0	0.0	0.0	0.0	0.0	0.0	0.0	0.0	0.0	0.0	0.0	0.0	0.0	0.0	0.0	0.0	0.0	0.0	0.0
Plcg1	18803	symbol	M. musculus	18803	M. musculus	0.0	0.0	0.0	0.0	1.0	0.0	0.0	0.0	0.0	0.0	0.0	0.0	1.0	0.0	0.0	0.0	0.0	0.0	0.0	1.0
chr11						nan	nan	nan	nan	nan	nan	nan	nan	nan	nan	nan	nan	nan	nan	nan	nan	nan	nan	nan	nan
53592946-53637922_R						nan	nan	nan	nan	nan	nan	nan	nan	nan	nan	nan	nan	nan	nan	nan	nan	nan	nan	nan	nan
Ezh1	14055	symbol	M. musculus	14055	M. musculus	0.0	0.0	0.0	0.0	0.0	0.0	0.0	0.0	0.0	0.0	0.0	0.0	0.0	0.0	0.0	0.0	0.0	0.0	0.0	0.0
Lnpep	240028	symbol	M. musculus	240028	M. musculus	0.0	0.0	0.0	0.0	0.0	0.0	0.0	0.0	0.0	0.0	0.0	0.0	0.0	0.0	0.0	0.0	0.0	0.0	0.0	0.0
Hpgd	15446	symbol	M. musculus	15446	M. musculus	0.0	0.0	0.0	0.0	1.0	0.0	0.0	1.0	0.0	0.0	0.0	0.0	1.0	0.0	0.0	0.0	0.0	1.0	0.0	0.0
D8Ertd82e	244418	gene_synonym	M. musculus	244418	M. musculus	0.0	0.0	0.0	0.0	0.0	0.0	0.0	0.0	0.0	0.0	0.0	0.0	0.0	0.0	1.0	0.0	0.0	0.0	0.0	0.0
Prr5l	72446	symbol	M. musculus	72446	M. musculus	0.0	0.0	0.0	1.0	0.0	0.0	0.0	0.0	0.0	0.0	1.0	0.0	0.0	0.0	0.0	0.0	1.0	0.0	0.0	0.0
Vmn2r111	210876	symbol	M. musculus	210876	M. musculus	0.0	0.0	0.0	0.0	0.0	0.0	0.0	0.0	0.0	0.0	0.0	0.0	0.0	0.0	0.0	0.0	0.0	0.0	0.0	0.0
BB189136						nan	nan	nan	nan	nan	nan	nan	nan	nan	nan	nan	nan	nan	nan	nan	nan	nan	nan	nan	nan

## Sheet: Enrichment
GroupID	Category	Term	Description	LogP	Log(q-value)	Genes	Symbols	InTerm_InList
1_Summary	GO Biological Processes	GO:0031669	cellular response to nutrient levels	-7.96529	-4.22488	12123,14645,15382,18024,18534,18604,18805,22241,26408,27273,54636,56484,57436,57875,67443,69034,74781,101488,140742,216742,216805,217695,230784,243385,268709,15360,74551,11555,11615,12176,12359,12411,14121,14775,18984,69065,100198,216190	Hrk,Glul,Hnrnpa1,Nfe2l2,Pck1,Pdk2,Pld1,Ulk1,Map3k5,Pdk4,Wdr45,Foxo3,Gabarapl1,Angptl4,Map1lc3b,Nupr2,Wipi2,Slco2b1,Sesn1,Fnip1,Flcn,Zfyve1,Sesn2,Gprin3,Fam107a,Hmgcs2,Pck2,Adrb2,Ahcyl,Bnip3,Cat,Cbs,Fbp1,Gpx1,Por,Chac1,H6pd,Appl2	38/-
1_Member	GO Biological Processes	GO:0031669	cellular response to nutrient levels	-7.96529	-4.22488	12123,14645,15382,18024,18534,18604,18805,22241,26408,27273,54636,56484,57436,57875,67443,69034,74781,101488,140742,216742,216805,217695,230784,243385,268709	Hrk,Glul,Hnrnpa1,Nfe2l2,Pck1,Pdk2,Pld1,Ulk1,Map3k5,Pdk4,Wdr45,Foxo3,Gabarapl1,Angptl4,Map1lc3b,Nupr2,Wipi2,Slco2b1,Sesn1,Fnip1,Flcn,Zfyve1,Sesn2,Gprin3,Fam107a	25/288
1_Member	GO Biological Processes	GO:0009267	cellular response to starvation	-7.92281	-4.22488	12123,14645,15382,18024,18534,22241,26408,27273,54636,56484,57436,57875,67443,69034,74781,101488,140742,216742,216805,217695,230784	Hrk,Glul,Hnrnpa1,Nfe2l2,Pck1,Ulk1,Map3k5,Pdk4,Wdr45,Foxo3,Gabarapl1,Angptl4,Map1lc3b,Nupr2,Wipi2,Slco2b1,Sesn1,Fnip1,Flcn,Zfyve1,Sesn2	21/208
1_Member	GO Biological Processes	GO:0042594	response to starvation	-7.91277	-4.22488	12123,14645,15360,15382,18024,18534,22241,26408,27273,54636,56484,57436,57875,67443,69034,74551,74781,101488,140742,216742,216805,217695,230784	Hrk,Glul,Hmgcs2,Hnrnpa1,Nfe2l2,Pck1,Ulk1,Map3k5,Pdk4,Wdr45,Foxo3,Gabarapl1,Angptl4,Map1lc3b,Nupr2,Pck2,Wipi2,Slco2b1,Sesn1,Fnip1,Flcn,Zfyve1,Sesn2	23/248
1_Member	GO Biological Processes	GO:0031667	response to nutrient levels	-7.7965	-4.22488	11555,11615,12123,12176,12359,12411,14121,14645,14775,15360,15382,18024,18534,18604,18805,18984,22241,26408,27273,54636,56484,57436,57875,67443,69034,69065,74551,74781,100198,101488,140742,216190,216742,216805,217695,230784,243385,268709	Adrb2,Ahcyl,Hrk,Bnip3,Cat,Cbs,Fbp1,Glul,Gpx1,Hmgcs2,Hnrnpa1,Nfe2l2,Pck1,Pdk2,Pld1,Por,Ulk1,Map3k5,Pdk4,Wdr45,Foxo3,Gabarapl1,Angptl4,Map1lc3b,Nupr2,Chac1,Pck2,Wipi2,H6pd,Slco2b1,Sesn1,Appl2,Fnip1,Flcn,Zfyve1,Sesn2,Gprin3,Fam107a	38/605
2_Summary	GO Biological Processes	GO:0062012	regulation of small molecule metabolic process	-6.38075	-2.90604	11517,11863,12048,14121,14263,17691,18534,18604,19883,20185,22591,27273,50873,54403,55990,57875,69181,74747,100198,208727,214917,216190,216805,223455,228775,230784,320204,384783,13645,231103	Adcyap1r1,Arnt,Bcl2l1,Fbp1,Fmo5,Sik1,Pck1,Pdk2,Rora,Ncor1,Xpc,Pdk4,Prkn,Slc4a4,Fmo2,Angptl4,Dyrk2,Ddit4,H6pd,Hdac4,Antkmt,Appl2,Flcn,Marchf6,Trib3,Sesn2,Etfbkmt,Irs2,Egf,Gckr	30/-
2_Member	GO Biological Processes	GO:0062012	regulation of small molecule metabolic process	-6.38075	-2.90604	11517,11863,12048,14121,14263,17691,18534,18604,19883,20185,22591,27273,50873,54403,55990,57875,69181,74747,100198,208727,214917,216190,216805,223455,228775,230784,320204,384783	Adcyap1r1,Arnt,Bcl2l1,Fbp1,Fmo5,Sik1,Pck1,Pdk2,Rora,Ncor1,Xpc,Pdk4,Prkn,Slc4a4,Fmo2,Angptl4,Dyrk2,Ddit4,H6pd,Hdac4,Antkmt,Appl2,Flcn,Marchf6,Trib3,Sesn2,Etfbkmt,Irs2	28/421
2_Member	GO Biological Processes	GO:0006109	regulation of carbohydrate metabolic process	-6.01583	-2.6203	11517,11863,13645,14121,17691,18604,19883,20185,22591,27273,50873,54403,69181,74747,208727,216805,230784,231103,384783	Adcyap1r1,Arnt,Egf,Fbp1,Sik1,Pdk2,Rora,Ncor1,Xpc,Pdk4,Prkn,Slc4a4,Dyrk2,Ddit4,Hdac4,Flcn,Sesn2,Gckr,Irs2	19/225
2_Member	GO Biological Processes	GO:0010906	regulation of glucose metabolic process	-2.57014	-0.56456	14121,17691,18604,19883,22591,27273,69181,230784,384783	Fbp1,Sik1,Pdk2,Rora,Xpc,Pdk4,Dyrk2,Sesn2,Irs2	9/129
2_Member	GO Biological Processes	GO:0043255	regulation of carbohydrate biosynthetic process	-2.57014	-0.56456	11517,13645,14121,17691,18604,22591,69181,230784,384783	Adcyap1r1,Egf,Fbp1,Sik1,Pdk2,Xpc,Dyrk2,Sesn2,Irs2	9/129
3_Summary	GO Biological Processes	GO:1901031	regulation of response to reactive oxygen species	-5.87605	-2.54747	11517,13857,18024,140742,230784,50873,68031,18145,71406,74747,216742,216805,224826,19699,70661,15382,56484	Adcyap1r1,Epor,Nfe2l2,Sesn1,Sesn2,Prkn,Rnf146,Npc1,Spaar,Ddit4,Fnip1,Flcn,Ubr2,Reln,Sik3,Hnrnpa1,Foxo3	17/-
3_Member	GO Biological Processes	GO:1901031	regulation of response to reactive oxygen species	-5.87605	-2.54747	11517,13857,18024,140742,230784	Adcyap1r1,Epor,Nfe2l2,Sesn1,Sesn2	5/10
3_Member	GO Biological Processes	GO:1902882	regulation of response to oxidative stress	-4.40445	-1.51654	11517,13857,18024,50873,68031,140742,230784	Adcyap1r1,Epor,Nfe2l2,Prkn,Rnf146,Sesn1,Sesn2	7/42
3_Member	GO Biological Processes	GO:0032007	negative regulation of TOR signaling	-3.03634	-0.812045	18145,71406,74747,140742,216742,216805,224826,230784	Npc1,Spaar,Ddit4,Sesn1,Fnip1,Flcn,Ubr2,Sesn2	8/89
3_Member	GO Biological Processes	GO:0071233	cellular response to L-leucine	-2.5564	-0.56456	140742,224826,230784	Sesn1,Ubr2,Sesn2	3/13
3_Member	GO Biological Processes	GO:0032006	regulation of TOR signaling	-2.42932	-0.493686	18145,19699,70661,71406,74747,140742,216742,216805,224826,230784	Npc1,Reln,Sik3,Spaar,Ddit4,Sesn1,Fnip1,Flcn,Ubr2,Sesn2	10/161
3_Member	GO Biological Processes	GO:0043201	response to L-leucine	-2.28645	-0.413801	140742,224826,230784	Sesn1,Ubr2,Sesn2	3/16
3_Member	GO Biological Processes	GO:0042149	cellular response to glucose starvation	-2.13211	-0.327642	15382,18024,56484,140742,230784	Hnrnpa1,Nfe2l2,Foxo3,Sesn1,Sesn2	5/54
4_Summary	GO Biological Processes	GO:0010506	regulation of autophagy	-5.7084	-2.4378	11555,12176,12177,18145,18412,22241,22590,50873,54636,56484,60599,67171,67974,68118,71648,104009,140742,213393,216805,228775,230379,230784,435626,11863,13645,14359,20671,54403,64209,72446,72584,112406,208650,381626,384783,57436,67443,74781,118449,360216,217695,233204,216742	Adrb2,Bnip3,Bnip3l,Npc1,Sqstm1,Ulk1,Xpa,Prkn,Wdr45,Foxo3,Trp53inp1,Dram2,Ccny,Atg101,Optn,Qsox1,Sesn1,Depp1,Flcn,Trib3,Acer2,Sesn2,Rufy4,Arnt,Egf,Fxr1,Sox17,Slc4a4,Herpud1,Prr5l,Cul4b,Egln2,Cblb,Rbm33,Irs2,Gabarapl1,Map1lc3b,Wipi2,Synpo2,Zranb1,Zfyve1,Tbc1d17,Fnip1	43/-
4_Member	GO Biological Processes	GO:0010506	regulation of autophagy	-5.7084	-2.4378	11555,12176,12177,18145,18412,22241,22590,50873,54636,56484,60599,67171,67974,68118,71648,104009,140742,213393,216805,228775,230379,230784,435626	Adrb2,Bnip3,Bnip3l,Npc1,Sqstm1,Ulk1,Xpa,Prkn,Wdr45,Foxo3,Trp53inp1,Dram2,Ccny,Atg101,Optn,Qsox1,Sesn1,Depp1,Flcn,Trib3,Acer2,Sesn2,Rufy4	23/329
4_Member	GO Biological Processes	GO:0010508	positive regulation of autophagy	-5.38564	-2.21195	11555,12176,12177,18412,22241,50873,54636,56484,60599,67974,68118,71648,140742,216805,230784,435626	Adrb2,Bnip3,Bnip3l,Sqstm1,Ulk1,Prkn,Wdr45,Foxo3,Trp53inp1,Ccny,Atg101,Optn,Sesn1,Flcn,Sesn2,Rufy4	16/182
4_Member	GO Biological Processes	GO:0009896	positive regulation of catabolic process	-4.23681	-1.45101	11555,11863,12176,12177,13645,14359,18412,20671,22241,50873,54403,54636,56484,60599,64209,67974,68118,71648,72446,72584,112406,140742,208650,216805,228775,230784,381626,384783,435626	Adrb2,Arnt,Bnip3,Bnip3l,Egf,Fxr1,Sqstm1,Sox17,Ulk1,Prkn,Slc4a4,Wdr45,Foxo3,Trp53inp1,Herpud1,Ccny,Atg101,Optn,Prr5l,Cul4b,Egln2,Sesn1,Cblb,Flcn,Trib3,Sesn2,Rbm33,Irs2,Rufy4	29/577
4_Member	GO Biological Processes	GO:0000422	autophagy of mitochondrion	-4.22675	-1.45101	12176,18412,22241,50873,54636,57436,67443,71648,74781	Bnip3,Sqstm1,Ulk1,Prkn,Wdr45,Gabarapl1,Map1lc3b,Optn,Wipi2	9/77
4_Member	GO Biological Processes	GO:0000045	autophagosome assembly	-4.0484	-1.33711	12176,22241,54636,57436,60599,67443,68118,74781,118449,360216,435626	Bnip3,Ulk1,Wdr45,Gabarapl1,Trp53inp1,Map1lc3b,Atg101,Wipi2,Synpo2,Zranb1,Rufy4	11/120
4_Member	GO Biological Processes	GO:0016239	positive regulation of macroautophagy	-3.90388	-1.2645	11555,12176,12177,22241,50873,54636,71648,140742,230784,435626	Adrb2,Bnip3,Bnip3l,Ulk1,Prkn,Wdr45,Optn,Sesn1,Sesn2,Rufy4	10/104
4_Member	GO Biological Processes	GO:1905037	autophagosome organization	-3.76705	-1.23261	12176,22241,54636,57436,60599,67443,68118,74781,118449,360216,435626	Bnip3,Ulk1,Wdr45,Gabarapl1,Trp53inp1,Map1lc3b,Atg101,Wipi2,Synpo2,Zranb1,Rufy4	11/129
4_Member	GO Biological Processes	GO:0016241	regulation of macroautophagy	-3.6604	-1.18569	11555,12176,12177,18145,22241,50873,54636,71648,104009,140742,230784,435626	Adrb2,Bnip3,Bnip3l,Npc1,Ulk1,Prkn,Wdr45,Optn,Qsox1,Sesn1,Sesn2,Rufy4	12/155
4_Member	GO Biological Processes	GO:0016236	macroautophagy	-3.51455	-1.10516	12176,18145,18412,22241,50873,54636,57436,60599,67443,68118,71648,74781,118449,217695,360216,435626	Bnip3,Npc1,Sqstm1,Ulk1,Prkn,Wdr45,Gabarapl1,Trp53inp1,Map1lc3b,Atg101,Optn,Wipi2,Synpo2,Zfyve1,Zranb1,Rufy4	16/260
4_Member	GO Biological Processes	GO:0000423	mitophagy	-3.44608	-1.06479	12176,18412,22241,50873,57436,67443,71648	Bnip3,Sqstm1,Ulk1,Prkn,Gabarapl1,Map1lc3b,Optn	7/59
4_Member	GO Biological Processes	GO:0006914	autophagy	-2.8654	-0.722735	12176,18145,18412,22241,50873,54636,57436,60599,67171,67443,68118,71648,74781,118449,213393,217695,233204,360216,435626	Bnip3,Npc1,Sqstm1,Ulk1,Prkn,Wdr45,Gabarapl1,Trp53inp1,Dram2,Map1lc3b,Atg101,Optn,Wipi2,Synpo2,Depp1,Zfyve1,Tbc1d17,Zranb1,Rufy4	19/386
4_Member	GO Biological Processes	GO:0061919	process utilizing autophagic mechanism	-2.8654	-0.722735	12176,18145,18412,22241,50873,54636,57436,60599,67171,67443,68118,71648,74781,118449,213393,217695,233204,360216,435626	Bnip3,Npc1,Sqstm1,Ulk1,Prkn,Wdr45,Gabarapl1,Trp53inp1,Dram2,Map1lc3b,Atg101,Optn,Wipi2,Synpo2,Depp1,Zfyve1,Tbc1d17,Zranb1,Rufy4	19/386
4_Member	GO Biological Processes	GO:0007033	vacuole organization	-2.53517	-0.551825	12176,22241,54636,57436,60599,67443,68118,74781,118449,216742,216805,360216,435626	Bnip3,Ulk1,Wdr45,Gabarapl1,Trp53inp1,Map1lc3b,Atg101,Wipi2,Synpo2,Fnip1,Flcn,Zranb1,Rufy4	13/236
5_Summary	GO Biological Processes	GO:0043065	positive regulation of apoptotic process	-5.52052	-2.30108	11555,12048,12123,12176,12177,12226,14184,15446,17691,17831,17872,18803,22361,23882,26400,26408,50873,56338,56349,56484,60599,64010,67731,68949,71514,71648,73246,83383,103844,114774,194655,208727,216742,216805,235320,14674,16601,17684,18627,20971,21859,22241,65973,68118,69034,71838,114229,208650,209039,216190,229228	Adrb2,Bcl2l1,Hrk,Bnip3,Bnip3l,Btg1,Fgfr3,Hpgd,Sik1,Muc2,Ppp1r15a,Plcg1,Vnn1,Gadd45g,Map2k7,Map3k5,Prkn,Txnip,Net1,Foxo3,Trp53inp1,Sav1,Fbxo32,Zfas1,Sfpq,Optn,Rassf6,Tfap4,Inca1,Pawr,Klf11,Hdac4,Fnip1,Flcn,Zbtb16,Gna13,Klf9,Cited2,Per2,Sdc4,Timp3,Ulk1,Asph,Atg101,Nupr2,Phf7,Kiss1r,Cblb,Tns2,Appl2,Nudt6	51/-
5_Member	GO Biological Processes	GO:0043065	positive regulation of apoptotic process	-5.52052	-2.30108	11555,12048,12123,12176,12177,12226,14184,15446,17691,17831,17872,18803,22361,23882,26400,26408,50873,56338,56349,56484,60599,64010,67731,68949,71514,71648,73246,83383,103844,114774,194655,208727,216742,216805,235320	Adrb2,Bcl2l1,Hrk,Bnip3,Bnip3l,Btg1,Fgfr3,Hpgd,Sik1,Muc2,Ppp1r15a,Plcg1,Vnn1,Gadd45g,Map2k7,Map3k5,Prkn,Txnip,Net1,Foxo3,Trp53inp1,Sav1,Fbxo32,Zfas1,Sfpq,Optn,Rassf6,Tfap4,Inca1,Pawr,Klf11,Hdac4,Fnip1,Flcn,Zbtb16	35/659
5_Member	GO Biological Processes	GO:0043068	positive regulation of programmed cell death	-5.27752	-2.16498	11555,12048,12123,12176,12177,12226,14184,15446,17691,17831,17872,18803,22361,23882,26400,26408,50873,56338,56349,56484,60599,64010,67731,68949,71514,71648,73246,83383,103844,114774,194655,208727,216742,216805,235320	Adrb2,Bcl2l1,Hrk,Bnip3,Bnip3l,Btg1,Fgfr3,Hpgd,Sik1,Muc2,Ppp1r15a,Plcg1,Vnn1,Gadd45g,Map2k7,Map3k5,Prkn,Txnip,Net1,Foxo3,Trp53inp1,Sav1,Fbxo32,Zfas1,Sfpq,Optn,Rassf6,Tfap4,Inca1,Pawr,Klf11,Hdac4,Fnip1,Flcn,Zbtb16	35/676
5_Member	GO Biological Processes	GO:0008285	negative regulation of cell population proliferation	-3.31698	-1.0048	12226,14184,14674,16601,17684,17831,17872,18627,20971,21859,22241,60599,64010,65973,68118,68949,69034,71648,71838,83383,103844,114229,114774,194655,208650,208727,209039,216190,216742,216805,229228,235320	Btg1,Fgfr3,Gna13,Klf9,Cited2,Muc2,Ppp1r15a,Per2,Sdc4,Timp3,Ulk1,Trp53inp1,Sav1,Asph,Atg101,Zfas1,Nupr2,Optn,Phf7,Tfap4,Inca1,Kiss1r,Pawr,Klf11,Cblb,Hdac4,Tns2,Appl2,Fnip1,Flcn,Nudt6,Zbtb16	32/750
6_Summary	GO Biological Processes	GO:0097190	apoptotic signaling pathway	-5.25949	-2.16498	12048,12176,12177,14184,14775,15257,18604,19777,20397,22590,23856,26408,56484,63958,69065,69181,69660,74747,103844,114774,117198,216805,228775	Bcl2l1,Bnip3,Bnip3l,Fgfr3,Gpx1,Hipk1,Pdk2,Uri1,Sgpl1,Xpa,Dido1,Map3k5,Foxo3,Ube4b,Chac1,Dyrk2,Tmbim1,Ddit4,Inca1,Pawr,Ivns1abp,Flcn,Trib3	23/-
6_Member	GO Biological Processes	GO:0097190	apoptotic signaling pathway	-5.25949	-2.16498	12048,12176,12177,14184,14775,15257,18604,19777,20397,22590,23856,26408,56484,63958,69065,69181,69660,74747,103844,114774,117198,216805,228775	Bcl2l1,Bnip3,Bnip3l,Fgfr3,Gpx1,Hipk1,Pdk2,Uri1,Sgpl1,Xpa,Dido1,Map3k5,Foxo3,Ube4b,Chac1,Dyrk2,Tmbim1,Ddit4,Inca1,Pawr,Ivns1abp,Flcn,Trib3	23/350
6_Member	GO Biological Processes	GO:0097193	intrinsic apoptotic signaling pathway	-3.99351	-1.31119	12048,12176,14775,15257,18604,19777,22590,26408,69065,69181,74747,117198,216805,228775	Bcl2l1,Bnip3,Gpx1,Hipk1,Pdk2,Uri1,Xpa,Map3k5,Chac1,Dyrk2,Ddit4,Ivns1abp,Flcn,Trib3	14/188
6_Member	GO Biological Processes	GO:0042771	intrinsic apoptotic signaling pathway in response to DNA damage by p53 class mediator	-2.15456	-0.342609	15257,19777,69181,74747	Hipk1,Uri1,Dyrk2,Ddit4	4/34
7_Summary	GO Biological Processes	GO:0009410	response to xenobiotic stimulus	-5.15367	-2.09393	11761,12359,13101,13488,14121,14263,14775,14859,15360,18024,18145,18984,19883,20512,20887,22210,22591,26357,50873,55990,56338,56448,56484,76279,208727,230379,380997,545123	Aox1,Cat,Cyp2d10,Drd1,Fbp1,Fmo5,Gpx1,Gsta3,Hmgcs2,Nfe2l2,Npc1,Por,Rora,Slc1a3,Sult1a1,Ube2b,Xpc,Abcg2,Prkn,Fmo2,Txnip,Cyp2d22,Foxo3,Cyp2d26,Hdac4,Acer2,Cyp2d12,Cyp2d11	28/-
7_Member	GO Biological Processes	GO:0009410	response to xenobiotic stimulus	-5.15367	-2.09393	11761,12359,13101,13488,14121,14263,14775,14859,15360,18024,18145,18984,19883,20512,20887,22210,22591,26357,50873,55990,56338,56448,56484,76279,208727,230379,380997,545123	Aox1,Cat,Cyp2d10,Drd1,Fbp1,Fmo5,Gpx1,Gsta3,Hmgcs2,Nfe2l2,Npc1,Por,Rora,Slc1a3,Sult1a1,Ube2b,Xpc,Abcg2,Prkn,Fmo2,Txnip,Cyp2d22,Foxo3,Cyp2d26,Hdac4,Acer2,Cyp2d12,Cyp2d11	28/487
7_Member	GO Biological Processes	GO:0006805	xenobiotic metabolic process	-3.40419	-1.06302	11761,13101,14263,14859,19883,20887,55990,56448,76279,380997,545123	Aox1,Cyp2d10,Fmo5,Gsta3,Rora,Sult1a1,Fmo2,Cyp2d22,Cyp2d26,Cyp2d12,Cyp2d11	11/142
7_Member	GO Biological Processes	GO:0071466	cellular response to xenobiotic stimulus	-3.30925	-1.0048	11761,13101,14121,14263,14859,18024,19883,20887,55990,56448,76279,230379,380997,545123	Aox1,Cyp2d10,Fbp1,Fmo5,Gsta3,Nfe2l2,Rora,Sult1a1,Fmo2,Cyp2d22,Cyp2d26,Acer2,Cyp2d12,Cyp2d11	14/219
8_Summary	GO Biological Processes	GO:0062014	negative regulation of small molecule metabolic process	-4.91017	-1.88262	14121,17691,20185,22591,55990,57875,74747,208727,216190,216805,223455,228775,320204,14263,15446,18534,18576,18604,18984,19011,19883,26457,27273,100198,224792,384783	Fbp1,Sik1,Ncor1,Xpc,Fmo2,Angptl4,Ddit4,Hdac4,Appl2,Flcn,Marchf6,Trib3,Etfbkmt,Fmo5,Hpgd,Pck1,Pde3b,Pdk2,Por,Endou,Rora,Slc27a1,Pdk4,H6pd,Adgrf5,Irs2	26/-
8_Member	GO Biological Processes	GO:0062014	negative regulation of small molecule metabolic process	-4.91017	-1.88262	14121,17691,20185,22591,55990,57875,74747,208727,216190,216805,223455,228775,320204	Fbp1,Sik1,Ncor1,Xpc,Fmo2,Angptl4,Ddit4,Hdac4,Appl2,Flcn,Marchf6,Trib3,Etfbkmt	13/135
8_Member	GO Biological Processes	GO:0045922	negative regulation of fatty acid metabolic process	-3.5257	-1.10516	20185,55990,57875,216190,228775,320204	Ncor1,Fmo2,Angptl4,Appl2,Trib3,Etfbkmt	6/41
8_Member	GO Biological Processes	GO:0019216	regulation of lipid metabolic process	-3.50034	-1.10481	14263,15446,17691,18534,18576,18604,18984,19011,19883,20185,26457,27273,55990,57875,100198,216190,223455,224792,228775,320204,384783	Fmo5,Hpgd,Sik1,Pck1,Pde3b,Pdk2,Por,Endou,Rora,Ncor1,Slc27a1,Pdk4,Fmo2,Angptl4,H6pd,Appl2,Marchf6,Adgrf5,Trib3,Etfbkmt,Irs2	21/398
8_Member	GO Biological Processes	GO:0045833	negative regulation of lipid metabolic process	-3.42404	-1.06302	17691,18576,19011,20185,55990,57875,216190,223455,228775,320204	Sik1,Pde3b,Endou,Ncor1,Fmo2,Angptl4,Appl2,Marchf6,Trib3,Etfbkmt	10/119
8_Member	GO Biological Processes	GO:0019217	regulation of fatty acid metabolic process	-2.76034	-0.65678	18604,20185,27273,55990,57875,216190,228775,320204,384783	Pdk2,Ncor1,Pdk4,Fmo2,Angptl4,Appl2,Trib3,Etfbkmt,Irs2	9/121
8_Member	GO Biological Processes	GO:0046320	regulation of fatty acid oxidation	-2.5165	-0.549641	27273,55990,216190,320204,384783	Pdk4,Fmo2,Appl2,Etfbkmt,Irs2	5/44
8_Member	GO Biological Processes	GO:0010565	regulation of ketone metabolic process	-2.39135	-0.465645	18604,20185,27273,55990,57875,100198,216190,228775,320204,384783	Pdk2,Ncor1,Pdk4,Fmo2,Angptl4,H6pd,Appl2,Trib3,Etfbkmt,Irs2	10/163
8_Member	GO Biological Processes	GO:0046322	negative regulation of fatty acid oxidation	-2.20941	-0.378148	55990,216190,320204	Fmo2,Appl2,Etfbkmt	3/17
9_Summary	GO Biological Processes	GO:0009416	response to light stimulus	-4.66117	-1.66358	12359,12696,13488,14775,17257,17691,18626,18627,20393,20512,22210,22590,22591,26357,26400,53404,60599,63958,71101,72584,110911,192653,12048,56349	Cat,Cirbp,Drd1,Gpx1,Mecp2,Sik1,Per1,Per2,Sgk1,Slc1a3,Ube2b,Xpa,Xpc,Abcg2,Map2k7,Atoh7,Trp53inp1,Ube4b,Uvssa,Cul4b,Cds2,Ttc36,Bcl2l1,Net1	24/-
9_Member	GO Biological Processes	GO:0009416	response to light stimulus	-4.66117	-1.66358	12359,12696,13488,14775,17257,17691,18626,18627,20393,20512,22210,22590,22591,26357,26400,53404,60599,63958,71101,72584,110911,192653	Cat,Cirbp,Drd1,Gpx1,Mecp2,Sik1,Per1,Per2,Sgk1,Slc1a3,Ube2b,Xpa,Xpc,Abcg2,Map2k7,Atoh7,Trp53inp1,Ube4b,Uvssa,Cul4b,Cds2,Ttc36	22/355
9_Member	GO Biological Processes	GO:0009314	response to radiation	-3.58407	-1.14278	12048,12359,12696,13488,14775,17257,17691,18626,18627,20393,20512,22210,22590,22591,26357,26400,53404,56349,60599,63958,71101,72584,110911,192653	Bcl2l1,Cat,Cirbp,Drd1,Gpx1,Mecp2,Sik1,Per1,Per2,Sgk1,Slc1a3,Ube2b,Xpa,Xpc,Abcg2,Map2k7,Atoh7,Net1,Trp53inp1,Ube4b,Uvssa,Cul4b,Cds2,Ttc36	24/479
9_Member	GO Biological Processes	GO:0009411	response to UV	-2.86299	-0.722735	12359,12696,14775,22210,22590,22591,26400,60599,63958,71101,72584	Cat,Cirbp,Gpx1,Ube2b,Xpa,Xpc,Map2k7,Trp53inp1,Ube4b,Uvssa,Cul4b	11/165
10_Summary	GO Biological Processes	GO:1901699	cellular response to nitrogen compound	-4.60623	-1.63667	11555,12048,13488,14121,15360,16480,17257,18024,18534,18576,18604,18984,20393,20425,20512,20866,26357,26408,26457,27273,50873,56484,66404,68817,74551,140742,194655,207728,223864,224826,228775,230784,238871,384783,16601,18145,19217,19777,54409,67488,67731,74747,216190,243385,268709,12870,14775,170756,224792,231103,241296,12359,14645,56338,12226,18805	Adrb2,Bcl2l1,Drd1,Fbp1,Hmgcs2,Jup,Mecp2,Nfe2l2,Pck1,Pde3b,Pdk2,Por,Sgk1,Shmt1,Slc1a3,Stim1,Abcg2,Map3k5,Slc27a1,Pdk4,Prkn,Foxo3,Rtf2,Ddi2,Pck2,Sesn1,Klf11,Pde2a,Rapgef3,Ubr2,Trib3,Sesn2,Pde4d,Irs2,Klf9,Npc1,Ptger2,Uri1,Ramp2,Calcoco1,Fbxo32,Ddit4,Appl2,Gprin3,Fam107a,Cp,Gpx1,Slc8b1,Adgrf5,Gckr,Lrrc8a,Cat,Glul,Txnip,Btg1,Pld1	56/-
10_Member	GO Biological Processes	GO:1901699	cellular response to nitrogen compound	-4.60623	-1.63667	11555,12048,13488,14121,15360,16480,17257,18024,18534,18576,18604,18984,20393,20425,20512,20866,26357,26408,26457,27273,50873,56484,66404,68817,74551,140742,194655,207728,223864,224826,228775,230784,238871,384783	Adrb2,Bcl2l1,Drd1,Fbp1,Hmgcs2,Jup,Mecp2,Nfe2l2,Pck1,Pde3b,Pdk2,Por,Sgk1,Shmt1,Slc1a3,Stim1,Abcg2,Map3k5,Slc27a1,Pdk4,Prkn,Foxo3,Rtf2,Ddi2,Pck2,Sesn1,Klf11,Pde2a,Rapgef3,Ubr2,Trib3,Sesn2,Pde4d,Irs2	34/697
10_Member	GO Biological Processes	GO:0032870	cellular response to hormone stimulus	-3.59845	-1.14278	14121,15360,16601,18024,18145,18534,18576,18604,18984,19217,19777,20393,26357,26457,27273,54409,56484,67488,67731,74551,74747,194655,216190,228775,238871,243385,268709,384783	Fbp1,Hmgcs2,Klf9,Nfe2l2,Npc1,Pck1,Pde3b,Pdk2,Por,Ptger2,Uri1,Sgk1,Abcg2,Slc27a1,Pdk4,Ramp2,Foxo3,Calcoco1,Fbxo32,Pck2,Ddit4,Klf11,Appl2,Trib3,Pde4d,Gprin3,Fam107a,Irs2	28/598
10_Member	GO Biological Processes	GO:0042593	glucose homeostasis	-2.92625	-0.743798	12870,14775,18534,18576,18604,27273,56484,74551,170756,216190,224792,230784,231103,241296,384783	Cp,Gpx1,Pck1,Pde3b,Pdk2,Pdk4,Foxo3,Pck2,Slc8b1,Appl2,Adgrf5,Sesn2,Gckr,Lrrc8a,Irs2	15/267
10_Member	GO Biological Processes	GO:0033500	carbohydrate homeostasis	-2.9101	-0.740738	12870,14775,18534,18576,18604,27273,56484,74551,170756,216190,224792,230784,231103,241296,384783	Cp,Gpx1,Pck1,Pde3b,Pdk2,Pdk4,Foxo3,Pck2,Slc8b1,Appl2,Adgrf5,Sesn2,Gckr,Lrrc8a,Irs2	15/268
10_Member	GO Biological Processes	GO:0032868	response to insulin	-2.73881	-0.65503	12359,12870,14121,15360,18534,18576,18604,20393,26457,27273,74551,228775,230784,384783	Cat,Cp,Fbp1,Hmgcs2,Pck1,Pde3b,Pdk2,Sgk1,Slc27a1,Pdk4,Pck2,Trib3,Sesn2,Irs2	14/251
10_Member	GO Biological Processes	GO:0009743	response to carbohydrate	-2.64713	-0.606056	12359,14121,14645,14775,15360,18534,56338,56484,74551,230784,231103,384783	Cat,Fbp1,Glul,Gpx1,Hmgcs2,Pck1,Txnip,Foxo3,Pck2,Sesn2,Gckr,Irs2	12/202
10_Member	GO Biological Processes	GO:0034284	response to monosaccharide	-2.64084	-0.60388	12359,14645,14775,15360,18534,56338,56484,74551,230784,231103,384783	Cat,Glul,Gpx1,Hmgcs2,Pck1,Txnip,Foxo3,Pck2,Sesn2,Gckr,Irs2	11/176
10_Member	GO Biological Processes	GO:0032869	cellular response to insulin stimulus	-2.60263	-0.581239	14121,15360,18534,18576,18604,20393,26457,27273,74551,228775,384783	Fbp1,Hmgcs2,Pck1,Pde3b,Pdk2,Sgk1,Slc27a1,Pdk4,Pck2,Trib3,Irs2	11/178
10_Member	GO Biological Processes	GO:0071375	cellular response to peptide hormone stimulus	-2.41275	-0.482105	14121,15360,18024,18534,18576,18604,18984,20393,26357,26457,27273,74551,194655,228775,384783	Fbp1,Hmgcs2,Nfe2l2,Pck1,Pde3b,Pdk2,Por,Sgk1,Abcg2,Slc27a1,Pdk4,Pck2,Klf11,Trib3,Irs2	15/302
10_Member	GO Biological Processes	GO:0043434	response to peptide hormone	-2.33414	-0.445354	12226,12359,12870,14121,15360,18024,18534,18576,18604,18805,18984,20393,26357,26457,27273,74551,194655,228775,230784,384783	Btg1,Cat,Cp,Fbp1,Hmgcs2,Nfe2l2,Pck1,Pde3b,Pdk2,Pld1,Por,Sgk1,Abcg2,Slc27a1,Pdk4,Pck2,Klf11,Trib3,Sesn2,Irs2	20/463
11_Summary	GO Biological Processes	GO:0098754	detoxification	-4.49509	-1.55185	12359,12870,14775,14859,17748,17831,18024,26357,60599,140742,217371,230784,11863,21743,22590,50873,12176,18604,26408,56349,56484,68031,72446,76454,110265,12226,56338,75533,232685,14121,18534,26400,12411,27273,74747	Cat,Cp,Gpx1,Gsta3,Mt1,Muc2,Nfe2l2,Abcg2,Trp53inp1,Sesn1,Rab40b,Sesn2,Arnt,Inmt,Xpa,Prkn,Bnip3,Pdk2,Map3k5,Net1,Foxo3,Rnf146,Prr5l,Fbxo31,Msra,Btg1,Txnip,Nme5,Lncpint,Fbp1,Pck1,Map2k7,Cbs,Pdk4,Ddit4	35/-
11_Member	GO Biological Processes	GO:0098754	detoxification	-4.49509	-1.55185	12359,12870,14775,14859,17748,17831,18024,26357,60599,140742,217371,230784	Cat,Cp,Gpx1,Gsta3,Mt1,Muc2,Nfe2l2,Abcg2,Trp53inp1,Sesn1,Rab40b,Sesn2	12/127
11_Member	GO Biological Processes	GO:0009636	response to toxic substance	-4.01616	-1.3196	11863,12359,12870,14775,14859,17748,17831,18024,21743,22590,26357,50873,60599,140742,217371,230784	Arnt,Cat,Cp,Gpx1,Gsta3,Mt1,Muc2,Nfe2l2,Inmt,Xpa,Abcg2,Prkn,Trp53inp1,Sesn1,Rab40b,Sesn2	16/235
11_Member	GO Biological Processes	GO:0034599	cellular response to oxidative stress	-3.9097	-1.2645	11863,12176,12359,14775,18024,18604,26408,50873,56349,56484,60599,68031,72446,76454,110265,230784	Arnt,Bnip3,Cat,Gpx1,Nfe2l2,Pdk2,Map3k5,Prkn,Net1,Foxo3,Trp53inp1,Rnf146,Prr5l,Fbxo31,Msra,Sesn2	16/240
11_Member	GO Biological Processes	GO:0006979	response to oxidative stress	-3.86321	-1.25773	11863,12176,12226,12359,14775,18024,18604,22590,26357,26408,50873,56338,56349,56484,60599,68031,72446,75533,76454,110265,230784,232685	Arnt,Bnip3,Btg1,Cat,Gpx1,Nfe2l2,Pdk2,Xpa,Abcg2,Map3k5,Prkn,Txnip,Net1,Foxo3,Trp53inp1,Rnf146,Prr5l,Nme5,Fbxo31,Msra,Sesn2,Lncpint	22/402
11_Member	GO Biological Processes	GO:0062197	cellular response to chemical stress	-3.82723	-1.2556	11863,12176,12359,14121,14775,18024,18534,18604,26400,26408,50873,56349,56484,60599,68031,72446,76454,110265,230784	Arnt,Bnip3,Cat,Fbp1,Gpx1,Nfe2l2,Pck1,Pdk2,Map2k7,Map3k5,Prkn,Net1,Foxo3,Trp53inp1,Rnf146,Prr5l,Fbxo31,Msra,Sesn2	19/322
11_Member	GO Biological Processes	GO:0072593	reactive oxygen species metabolic process	-3.48325	-1.0949	12176,12359,12411,14775,18024,26357,27273,74747,140742,230784	Bnip3,Cat,Cbs,Gpx1,Nfe2l2,Abcg2,Pdk4,Ddit4,Sesn1,Sesn2	10/117
11_Member	GO Biological Processes	GO:0009650	UV protection	-2.91163	-0.740738	12359,14775,22590	Cat,Gpx1,Xpa	3/10
11_Member	GO Biological Processes	GO:0097237	cellular response to toxic substance	-2.20184	-0.376047	12359,12870,14775,50873,60599,140742,217371,230784	Cat,Cp,Gpx1,Prkn,Trp53inp1,Sesn1,Rab40b,Sesn2	8/121
11_Member	GO Biological Processes	GO:0098869	cellular oxidant detoxification	-2.18209	-0.366947	12359,12870,14775,60599,140742,230784	Cat,Cp,Gpx1,Trp53inp1,Sesn1,Sesn2	6/74
11_Member	GO Biological Processes	GO:0042542	response to hydrogen peroxide	-2.18079	-0.366947	12176,12359,14775,18024,26408,56338,56349,68031	Bnip3,Cat,Gpx1,Nfe2l2,Map3k5,Txnip,Net1,Rnf146	8/122
11_Member	GO Biological Processes	GO:1990748	cellular detoxification	-2.0059	-0.24046	12359,12870,14775,60599,140742,217371,230784	Cat,Cp,Gpx1,Trp53inp1,Sesn1,Rab40b,Sesn2	7/105
12_Summary	GO Biological Processes	GO:1903578	regulation of ATP metabolic process	-4.3992	-1.51654	11863,12048,14121,20185,50873,54403,74747,208727,214917,216805,17691,22591,231103,69181,207728,384783	Arnt,Bcl2l1,Fbp1,Ncor1,Prkn,Slc4a4,Ddit4,Hdac4,Antkmt,Flcn,Sik1,Xpc,Gckr,Dyrk2,Pde2a,Irs2	16/-
12_Member	GO Biological Processes	GO:1903578	regulation of ATP metabolic process	-4.3992	-1.51654	11863,12048,14121,20185,50873,54403,74747,208727,214917,216805	Arnt,Bcl2l1,Fbp1,Ncor1,Prkn,Slc4a4,Ddit4,Hdac4,Antkmt,Flcn	10/91
12_Member	GO Biological Processes	GO:0045912	negative regulation of carbohydrate metabolic process	-4.31816	-1.4869	14121,17691,20185,22591,50873,74747,208727,216805,231103	Fbp1,Sik1,Ncor1,Xpc,Prkn,Ddit4,Hdac4,Flcn,Gckr	9/75
12_Member	GO Biological Processes	GO:1900542	regulation of purine nucleotide metabolic process	-3.86912	-1.25773	11863,12048,14121,20185,50873,54403,74747,208727,214917,216805	Arnt,Bcl2l1,Fbp1,Ncor1,Prkn,Slc4a4,Ddit4,Hdac4,Antkmt,Flcn	10/105
12_Member	GO Biological Processes	GO:0006140	regulation of nucleotide metabolic process	-3.83479	-1.2556	11863,12048,14121,20185,50873,54403,74747,208727,214917,216805	Arnt,Bcl2l1,Fbp1,Ncor1,Prkn,Slc4a4,Ddit4,Hdac4,Antkmt,Flcn	10/106
12_Member	GO Biological Processes	GO:0030812	negative regulation of nucleotide catabolic process	-3.76284	-1.23261	14121,20185,74747,208727,216805	Fbp1,Ncor1,Ddit4,Hdac4,Flcn	5/24
12_Member	GO Biological Processes	GO:0033122	negative regulation of purine nucleotide catabolic process	-3.76284	-1.23261	14121,20185,74747,208727,216805	Fbp1,Ncor1,Ddit4,Hdac4,Flcn	5/24
12_Member	GO Biological Processes	GO:0045820	negative regulation of glycolytic process	-3.76284	-1.23261	14121,20185,74747,208727,216805	Fbp1,Ncor1,Ddit4,Hdac4,Flcn	5/24
12_Member	GO Biological Processes	GO:1903579	negative regulation of ATP metabolic process	-3.28595	-0.993081	14121,20185,74747,208727,216805	Fbp1,Ncor1,Ddit4,Hdac4,Flcn	5/30
12_Member	GO Biological Processes	GO:0006110	regulation of glycolytic process	-3.18677	-0.937368	11863,14121,20185,54403,74747,208727,216805	Arnt,Fbp1,Ncor1,Slc4a4,Ddit4,Hdac4,Flcn	7/65
12_Member	GO Biological Processes	GO:0030811	regulation of nucleotide catabolic process	-3.18677	-0.937368	11863,14121,20185,54403,74747,208727,216805	Arnt,Fbp1,Ncor1,Slc4a4,Ddit4,Hdac4,Flcn	7/65
12_Member	GO Biological Processes	GO:0033121	regulation of purine nucleotide catabolic process	-3.18677	-0.937368	11863,14121,20185,54403,74747,208727,216805	Arnt,Fbp1,Ncor1,Slc4a4,Ddit4,Hdac4,Flcn	7/65
12_Member	GO Biological Processes	GO:1900543	negative regulation of purine nucleotide metabolic process	-3.02759	-0.810576	14121,20185,74747,208727,216805	Fbp1,Ncor1,Ddit4,Hdac4,Flcn	5/34
12_Member	GO Biological Processes	GO:0045980	negative regulation of nucleotide metabolic process	-2.96869	-0.768139	14121,20185,74747,208727,216805	Fbp1,Ncor1,Ddit4,Hdac4,Flcn	5/35
12_Member	GO Biological Processes	GO:0043470	regulation of carbohydrate catabolic process	-2.562	-0.56456	11863,14121,20185,54403,74747,208727,216805	Arnt,Fbp1,Ncor1,Slc4a4,Ddit4,Hdac4,Flcn	7/83
12_Member	GO Biological Processes	GO:0043467	regulation of generation of precursor metabolites and energy	-2.42932	-0.493686	11863,14121,20185,54403,69181,74747,207728,208727,216805,384783	Arnt,Fbp1,Ncor1,Slc4a4,Dyrk2,Ddit4,Pde2a,Hdac4,Flcn,Irs2	10/161
13_Summary	GO Biological Processes	GO:0048545	response to steroid hormone	-4.3892	-1.51654	11434,11522,15360,16601,18145,18534,18984,19217,19777,20393,20887,50873,56338,56484,67488,67731,74551,74747,268709,12048,14121,18803,12359,14229,15446,16480,19735,60599,100198,235283	Acr,Adh1,Hmgcs2,Klf9,Npc1,Pck1,Por,Ptger2,Uri1,Sgk1,Sult1a1,Prkn,Txnip,Foxo3,Calcoco1,Fbxo32,Pck2,Ddit4,Fam107a,Bcl2l1,Fbp1,Plcg1,Cat,Fkbp5,Hpgd,Jup,Rgs2,Trp53inp1,H6pd,Gramd1b	30/-
13_Member	GO Biological Processes	GO:0048545	response to steroid hormone	-4.3892	-1.51654	11434,11522,15360,16601,18145,18534,18984,19217,19777,20393,20887,50873,56338,56484,67488,67731,74551,74747,268709	Acr,Adh1,Hmgcs2,Klf9,Npc1,Pck1,Por,Ptger2,Uri1,Sgk1,Sult1a1,Prkn,Txnip,Foxo3,Calcoco1,Fbxo32,Pck2,Ddit4,Fam107a	19/292
13_Member	GO Biological Processes	GO:0071384	cellular response to corticosteroid stimulus	-4.0951	-1.36857	15360,16601,18534,20393,56484,67731,74551,74747,268709	Hmgcs2,Klf9,Pck1,Sgk1,Foxo3,Fbxo32,Pck2,Ddit4,Fam107a	9/80
13_Member	GO Biological Processes	GO:0071383	cellular response to steroid hormone stimulus	-3.73971	-1.21924	15360,16601,18145,18534,19777,20393,56484,67488,67731,74551,74747,268709	Hmgcs2,Klf9,Npc1,Pck1,Uri1,Sgk1,Foxo3,Calcoco1,Fbxo32,Pck2,Ddit4,Fam107a	12/152
13_Member	GO Biological Processes	GO:0071385	cellular response to glucocorticoid stimulus	-3.66237	-1.18569	15360,16601,18534,56484,67731,74551,74747,268709	Hmgcs2,Klf9,Pck1,Foxo3,Fbxo32,Pck2,Ddit4,Fam107a	8/72
13_Member	GO Biological Processes	GO:1901654	response to ketone	-3.26419	-0.982607	11522,12048,14121,15360,16601,18534,18803,18984,19217,20393,50873,56338,56484,67731,74551,74747	Adh1,Bcl2l1,Fbp1,Hmgcs2,Klf9,Pck1,Plcg1,Por,Ptger2,Sgk1,Prkn,Txnip,Foxo3,Fbxo32,Pck2,Ddit4	16/274
13_Member	GO Biological Processes	GO:0097305	response to alcohol	-3.24793	-0.977335	11522,12048,12359,14121,14229,15360,15446,16480,16601,18534,19217,19735,20393,50873,56484,60599,100198,235283	Adh1,Bcl2l1,Cat,Fbp1,Fkbp5,Hmgcs2,Hpgd,Jup,Klf9,Pck1,Ptger2,Rgs2,Sgk1,Prkn,Foxo3,Trp53inp1,H6pd,Gramd1b	18/330
13_Member	GO Biological Processes	GO:0031960	response to corticosteroid	-3.15954	-0.915276	15360,16601,18534,18984,20393,20887,50873,56484,67731,74551,74747,268709	Hmgcs2,Klf9,Pck1,Por,Sgk1,Sult1a1,Prkn,Foxo3,Fbxo32,Pck2,Ddit4,Fam107a	12/176
13_Member	GO Biological Processes	GO:0051384	response to glucocorticoid	-3.01585	-0.805957	15360,16601,18534,18984,20887,50873,56484,67731,74551,74747,268709	Hmgcs2,Klf9,Pck1,Por,Sult1a1,Prkn,Foxo3,Fbxo32,Pck2,Ddit4,Fam107a	11/158
13_Member	GO Biological Processes	GO:0071548	response to dexamethasone	-2.67329	-0.620181	18534,18984,56484,67731,74551,74747	Pck1,Por,Foxo3,Fbxo32,Pck2,Ddit4	6/59
13_Member	GO Biological Processes	GO:0097306	cellular response to alcohol	-2.3751	-0.462836	14121,16480,16601,18534,19217,20393,56484,60599,235283	Fbp1,Jup,Klf9,Pck1,Ptger2,Sgk1,Foxo3,Trp53inp1,Gramd1b	9/138
13_Member	GO Biological Processes	GO:1901655	cellular response to ketone	-2.19755	-0.376047	14121,16601,18534,19217,20393,56484,67731,74551,74747	Fbp1,Klf9,Pck1,Ptger2,Sgk1,Foxo3,Fbxo32,Pck2,Ddit4	9/147
14_Summary	GO Biological Processes	GO:1901873	regulation of post-translational protein modification	-4.33329	-1.4869	11863,14184,18412,18627,22210,50873,64209,66568,105171,117198,192653,208650,208727,216805,218294,228775,268709	Arnt,Fgfr3,Sqstm1,Per2,Ube2b,Prkn,Herpud1,Rwdd3,Arrdc3,Ivns1abp,Ttc36,Cblb,Hdac4,Flcn,Cdc14b,Trib3,Fam107a	17/-
14_Member	GO Biological Processes	GO:1901873	regulation of post-translational protein modification	-4.33329	-1.4869	11863,14184,18412,18627,22210,50873,64209,66568,105171,117198,192653,208650,208727,216805,218294,228775,268709	Arnt,Fgfr3,Sqstm1,Per2,Ube2b,Prkn,Herpud1,Rwdd3,Arrdc3,Ivns1abp,Ttc36,Cblb,Hdac4,Flcn,Cdc14b,Trib3,Fam107a	17/245
14_Member	GO Biological Processes	GO:1903320	regulation of protein modification by small protein conjugation or removal	-3.42031	-1.06302	11863,14184,18412,18627,50873,64209,66568,105171,117198,192653,208650,208727,218294,228775,268709	Arnt,Fgfr3,Sqstm1,Per2,Prkn,Herpud1,Rwdd3,Arrdc3,Ivns1abp,Ttc36,Cblb,Hdac4,Cdc14b,Trib3,Fam107a	15/239
14_Member	GO Biological Processes	GO:1903322	positive regulation of protein modification by small protein conjugation or removal	-2.94557	-0.756435	11863,14184,50873,66568,105171,208650,208727,218294,228775,268709	Arnt,Fgfr3,Prkn,Rwdd3,Arrdc3,Cblb,Hdac4,Cdc14b,Trib3,Fam107a	10/137
14_Member	GO Biological Processes	GO:1901875	positive regulation of post-translational protein modification	-2.92155	-0.743506	11863,14184,50873,66568,105171,208650,208727,218294,228775,268709	Arnt,Fgfr3,Prkn,Rwdd3,Arrdc3,Cblb,Hdac4,Cdc14b,Trib3,Fam107a	10/138
14_Member	GO Biological Processes	GO:0031396	regulation of protein ubiquitination	-2.59433	-0.576602	14184,18412,18627,50873,64209,105171,117198,192653,208650,218294,228775,268709	Fgfr3,Sqstm1,Per2,Prkn,Herpud1,Arrdc3,Ivns1abp,Ttc36,Cblb,Cdc14b,Trib3,Fam107a	12/205
15_Summary	GO Biological Processes	GO:0035023	regulation of Rho protein signal transduction	-4.23757	-1.45101	14359,17207,56349,75547,80880,94190,105445,216805,227937,244418,11517,14121,19699,68178,214804	Fxr1,Mcf2l,Net1,Akap13,Kank3,Ophn1,Dock9,Flcn,Pkp4,Prag1,Adcyap1r1,Fbp1,Reln,Cgnl1,Syde2	15/-
15_Member	GO Biological Processes	GO:0035023	regulation of Rho protein signal transduction	-4.23757	-1.45101	14359,17207,56349,75547,80880,94190,105445,216805,227937,244418	Fxr1,Mcf2l,Net1,Akap13,Kank3,Ophn1,Dock9,Flcn,Pkp4,Prag1	10/95
15_Member	GO Biological Processes	GO:0035025	positive regulation of Rho protein signal transduction	-3.35706	-1.03463	14359,17207,56349,75547,244418	Fxr1,Mcf2l,Net1,Akap13,Prag1	5/29
15_Member	GO Biological Processes	GO:0051056	regulation of small GTPase mediated signal transduction	-3.02522	-0.810576	11517,14121,14359,17207,19699,56349,68178,75547,80880,94190,105445,214804,216805,227937,244418	Adcyap1r1,Fbp1,Fxr1,Mcf2l,Reln,Net1,Cgnl1,Akap13,Kank3,Ophn1,Dock9,Syde2,Flcn,Pkp4,Prag1	15/261
15_Member	GO Biological Processes	GO:0051057	positive regulation of small GTPase mediated signal transduction	-2.50358	-0.542086	11517,14359,17207,19699,56349,75547,244418	Adcyap1r1,Fxr1,Mcf2l,Reln,Net1,Akap13,Prag1	7/85
16_Summary	GO Biological Processes	GO:0072331	signal transduction by p53 class mediator	-4.19852	-1.43981	15257,18604,19777,56484,69181,74747,76454,83383,230379,230784	Hipk1,Pdk2,Uri1,Foxo3,Dyrk2,Ddit4,Fbxo31,Tfap4,Acer2,Sesn2	10/-
16_Member	GO Biological Processes	GO:0072331	signal transduction by p53 class mediator	-4.19852	-1.43981	15257,18604,19777,56484,69181,74747,76454,83383,230379,230784	Hipk1,Pdk2,Uri1,Foxo3,Dyrk2,Ddit4,Fbxo31,Tfap4,Acer2,Sesn2	10/96
16_Member	GO Biological Processes	GO:0030330	DNA damage response, signal transduction by p53 class mediator	-2.5165	-0.549641	56484,76454,83383,230379,230784	Foxo3,Fbxo31,Tfap4,Acer2,Sesn2	5/44
17_Summary	GO Biological Processes	GO:0044093	positive regulation of molecular function	-4.15076	-1.40844	11434,11555,11745,12226,12359,13488,13609,13645,14184,14674,15257,15259,15982,16364,16485,16911,19699,20866,20971,21676,26408,56349,65973,67231,67974,71371,72388,75547,77574,105171,105445,108960,218294,223864,230784,545156,11863,16981,17872,18412,26400,50873,66568,72446,208650,208727,228775,238871,268709,13682,23882,83383,103844,118449,231103,11517,12048,54403,224792	Acr,Adrb2,Anxa3,Btg1,Cat,Drd1,S1pr1,Egf,Fgfr3,Gna13,Hipk1,Hipk3,Ifrd1,Irf4,Kcna1,Lmo4,Reln,Stim1,Sdc4,Tead1,Map3k5,Net1,Asph,Tbc1d20,Ccny,Arid5b,Ripk4,Akap13,Tcaf1,Arrdc3,Dock9,Irak2,Cdc14b,Rapgef3,Sesn2,Kalrn,Arnt,Lrrn3,Ppp1r15a,Sqstm1,Map2k7,Prkn,Rwdd3,Prr5l,Cblb,Hdac4,Trib3,Pde4d,Fam107a,Eif4a2,Gadd45g,Tfap4,Inca1,Synpo2,Gckr,Adcyap1r1,Bcl2l1,Slc4a4,Adgrf5	59/-
17_Member	GO Biological Processes	GO:0044093	positive regulation of molecular function	-4.15076	-1.40844	11434,11555,11745,12226,12359,13488,13609,13645,14184,14674,15257,15259,15982,16364,16485,16911,19699,20866,20971,21676,26408,56349,65973,67231,67974,71371,72388,75547,77574,105171,105445,108960,218294,223864,230784,545156	Acr,Adrb2,Anxa3,Btg1,Cat,Drd1,S1pr1,Egf,Fgfr3,Gna13,Hipk1,Hipk3,Ifrd1,Irf4,Kcna1,Lmo4,Reln,Stim1,Sdc4,Tead1,Map3k5,Net1,Asph,Tbc1d20,Ccny,Arid5b,Ripk4,Akap13,Tcaf1,Arrdc3,Dock9,Irak2,Cdc14b,Rapgef3,Sesn2,Kalrn	36/797
17_Member	GO Biological Processes	GO:0043085	positive regulation of catalytic activity	-3.08171	-0.852515	11434,12226,13488,13609,13645,14184,14674,16911,19699,20866,20971,21676,26408,56349,67231,67974,75547,105171,105445,218294,223864,230784,545156	Acr,Btg1,Drd1,S1pr1,Egf,Fgfr3,Gna13,Lmo4,Reln,Stim1,Sdc4,Tead1,Map3k5,Net1,Tbc1d20,Ccny,Akap13,Arrdc3,Dock9,Cdc14b,Rapgef3,Sesn2,Kalrn	23/489
17_Member	GO Biological Processes	GO:0031401	positive regulation of protein modification process	-2.6462	-0.606056	11863,13488,13645,14184,16981,17872,18412,19699,20971,21676,26400,26408,50873,66568,67974,72446,75547,105171,208650,208727,218294,223864,228775,230784,238871,268709	Arnt,Drd1,Egf,Fgfr3,Lrrn3,Ppp1r15a,Sqstm1,Reln,Sdc4,Tead1,Map2k7,Map3k5,Prkn,Rwdd3,Ccny,Prr5l,Akap13,Arrdc3,Cblb,Hdac4,Cdc14b,Rapgef3,Trib3,Sesn2,Pde4d,Fam107a	26/625
17_Member	GO Biological Processes	GO:0051338	regulation of transferase activity	-2.50857	-0.5444	13488,13645,13682,15259,16911,19699,20971,21676,23882,26408,50873,67974,75547,83383,103844,105171,118449,218294,228775,230784,231103	Drd1,Egf,Eif4a2,Hipk3,Lmo4,Reln,Sdc4,Tead1,Gadd45g,Map3k5,Prkn,Ccny,Akap13,Tfap4,Inca1,Arrdc3,Synpo2,Cdc14b,Trib3,Sesn2,Gckr	21/478
17_Member	GO Biological Processes	GO:0010562	positive regulation of phosphorus metabolic process	-2.49283	-0.536637	11517,11863,12048,13488,13645,14184,16911,16981,17872,18412,19699,20971,21676,26400,26408,50873,54403,67974,72446,75547,223864,224792,230784,238871	Adcyap1r1,Arnt,Bcl2l1,Drd1,Egf,Fgfr3,Lmo4,Lrrn3,Ppp1r15a,Sqstm1,Reln,Sdc4,Tead1,Map2k7,Map3k5,Prkn,Slc4a4,Ccny,Prr5l,Akap13,Rapgef3,Adgrf5,Sesn2,Pde4d	24/576
17_Member	GO Biological Processes	GO:0045937	positive regulation of phosphate metabolic process	-2.49283	-0.536637	11517,11863,12048,13488,13645,14184,16911,16981,17872,18412,19699,20971,21676,26400,26408,50873,54403,67974,72446,75547,223864,224792,230784,238871	Adcyap1r1,Arnt,Bcl2l1,Drd1,Egf,Fgfr3,Lmo4,Lrrn3,Ppp1r15a,Sqstm1,Reln,Sdc4,Tead1,Map2k7,Map3k5,Prkn,Slc4a4,Ccny,Prr5l,Akap13,Rapgef3,Adgrf5,Sesn2,Pde4d	24/576
17_Member	GO Biological Processes	GO:0043549	regulation of kinase activity	-2.10993	-0.308721	13488,13645,15259,16911,19699,20971,21676,23882,26408,50873,67974,75547,83383,103844,118449,228775,230784,231103	Drd1,Egf,Hipk3,Lmo4,Reln,Sdc4,Tead1,Gadd45g,Map3k5,Prkn,Ccny,Akap13,Tfap4,Inca1,Synpo2,Trib3,Sesn2,Gckr	18/421
18_Summary	GO Biological Processes	GO:0032787	monocarboxylic acid metabolic process	-3.95345	-1.28491	11522,12870,13101,13120,14775,15446,16601,18145,18534,18627,18984,20216,20397,20512,22361,26357,26457,26897,56448,56794,74551,76279,99031,102247,102632,230784,272428,380997,545123	Adh1,Cp,Cyp2d10,Cyp4b1,Gpx1,Hpgd,Klf9,Npc1,Pck1,Per2,Por,Acsm3,Sgpl1,Slc1a3,Vnn1,Abcg2,Slc27a1,Acot1,Cyp2d22,Hacl1,Pck2,Cyp2d26,Osbpl6,Gpat4,Acad11,Sesn2,Acsm5,Cyp2d12,Cyp2d11	29/-
18_Member	GO Biological Processes	GO:0032787	monocarboxylic acid metabolic process	-3.95345	-1.28491	11522,12870,13101,13120,14775,15446,16601,18145,18534,18627,18984,20216,20397,20512,22361,26357,26457,26897,56448,56794,74551,76279,99031,102247,102632,230784,272428,380997,545123	Adh1,Cp,Cyp2d10,Cyp4b1,Gpx1,Hpgd,Klf9,Npc1,Pck1,Per2,Por,Acsm3,Sgpl1,Slc1a3,Vnn1,Abcg2,Slc27a1,Acot1,Cyp2d22,Hacl1,Pck2,Cyp2d26,Osbpl6,Gpat4,Acad11,Sesn2,Acsm5,Cyp2d12,Cyp2d11	29/599
18_Member	GO Biological Processes	GO:0006631	fatty acid metabolic process	-3.89412	-1.2645	12870,13101,13120,14775,15446,18534,18627,18984,20216,20397,26457,26897,56448,56794,74551,76279,102247,102632,230784,272428,380997,545123	Cp,Cyp2d10,Cyp4b1,Gpx1,Hpgd,Pck1,Per2,Por,Acsm3,Sgpl1,Slc27a1,Acot1,Cyp2d22,Hacl1,Pck2,Cyp2d26,Gpat4,Acad11,Sesn2,Acsm5,Cyp2d12,Cyp2d11	22/400
18_Member	GO Biological Processes	GO:0001676	long-chain fatty acid metabolic process	-2.05265	-0.271664	13101,14775,26457,26897,56448,56794,76279,380997,545123	Cyp2d10,Gpx1,Slc27a1,Acot1,Cyp2d22,Hacl1,Cyp2d26,Cyp2d12,Cyp2d11	9/155
19_Summary	GO Biological Processes	GO:0010665	regulation of cardiac muscle cell apoptotic process	-3.83748	-1.2556	12176,18024,26408,26897,67731,68949,106628,223864,18573	Bnip3,Nfe2l2,Map3k5,Acot1,Fbxo32,Zfas1,Trip10,Rapgef3,Pde1a	9/-
19_Member	GO Biological Processes	GO:0010665	regulation of cardiac muscle cell apoptotic process	-3.83748	-1.2556	12176,18024,26408,26897,67731,68949,106628,223864	Bnip3,Nfe2l2,Map3k5,Acot1,Fbxo32,Zfas1,Trip10,Rapgef3	8/68
19_Member	GO Biological Processes	GO:0010662	regulation of striated muscle cell apoptotic process	-3.70498	-1.19406	12176,18024,26408,26897,67731,68949,106628,223864	Bnip3,Nfe2l2,Map3k5,Acot1,Fbxo32,Zfas1,Trip10,Rapgef3	8/71
19_Member	GO Biological Processes	GO:0010660	regulation of muscle cell apoptotic process	-2.83622	-0.707864	12176,18024,18573,26408,26897,67731,68949,106628,223864	Bnip3,Nfe2l2,Pde1a,Map3k5,Acot1,Fbxo32,Zfas1,Trip10,Rapgef3	9/118
19_Member	GO Biological Processes	GO:0010666	positive regulation of cardiac muscle cell apoptotic process	-2.52262	-0.549641	12176,26408,67731,68949	Bnip3,Map3k5,Fbxo32,Zfas1	4/27
19_Member	GO Biological Processes	GO:0010663	positive regulation of striated muscle cell apoptotic process	-2.40667	-0.478498	12176,26408,67731,68949	Bnip3,Map3k5,Fbxo32,Zfas1	4/29
20_Summary	GO Biological Processes	GO:0016042	lipid catabolic process	-3.67455	-1.18569	12870,16601,18534,18803,18805,20397,56794,66569,74182,74551,102632,114664,217721,227333,230379,230784,241274,433091	Cp,Klf9,Pck1,Plcg1,Pld1,Sgpl1,Hacl1,Gdpd1,Gpcpd1,Pck2,Acad11,Hsd17b11,Flvcr2,Dgkd,Acer2,Sesn2,Pnpla7,Pnpla1	18/-
20_Member	GO Biological Processes	GO:0016042	lipid catabolic process	-3.67455	-1.18569	12870,16601,18534,18803,18805,20397,56794,66569,74182,74551,102632,114664,217721,227333,230379,230784,241274,433091	Cp,Klf9,Pck1,Plcg1,Pld1,Sgpl1,Hacl1,Gdpd1,Gpcpd1,Pck2,Acad11,Hsd17b11,Flvcr2,Dgkd,Acer2,Sesn2,Pnpla7,Pnpla1	18/304
20_Member	GO Biological Processes	GO:0046503	glycerolipid catabolic process	-2.79093	-0.675759	18803,66569,74182,227333,241274,433091	Plcg1,Gdpd1,Gpcpd1,Dgkd,Pnpla7,Pnpla1	6/56
20_Member	GO Biological Processes	GO:0046475	glycerophospholipid catabolic process	-2.29994	-0.422371	18803,66569,74182,241274	Plcg1,Gdpd1,Gpcpd1,Pnpla7	4/31
20_Member	GO Biological Processes	GO:0009395	phospholipid catabolic process	-2.27419	-0.408008	18803,18805,66569,74182,241274	Plcg1,Pld1,Gdpd1,Gpcpd1,Pnpla7	5/50
