# Supplementary material for: Hepatic FGF21 is not required for fasting metabolism but guides protein appetite post energy depletion
Source: EMBO Rep. 2026 Apr 27;27(12):3189–213. doi: 10.1038/s44319-026-00790-9 (PMC13303862; doi:10.1038/s44319-026-00790-9)
Supplement: Supplementary file 6 — Source data Fig. 4 [file 44319_2026_790_MOESM6_ESM.zip › Figure 4/4H/gene list TRRUST cluster1_scWAT.xlsx]

## Sheet: 4H
Category	CategoryID	GO	Description	LogP	Enrichment	Z-score	#TotalGeneInLibrary	#GeneInGO	#GeneInHitList	#GeneInGOAndHitList	%InGO	STDV %InGO	GeneID	Hits	Log(q-value)	GeneList
TRRUST	34	TRR00955	Regulated by: Nfya	-3.5	11	6.2	21222	16	464	4	0.86	0.43	11865|12444|14828|20787	Bmal1|Ccnd2|Hspa5|Srebf1	-0.56	MyList
TRRUST	34	TRR00948	Regulated by: Nfic	-2.8	12	5.7	21222	11	464	3	0.65	0.37	15234|17826|20296	Hgf|Fam89b|Ccl2	-0.26	MyList
TRRUST	34	TRR01361	Regulated by: Srebf2	-2.7	11	5.4	21222	12	464	3	0.65	0.37	17855|60525|208715	Mvk|Acss2|Hmgcs1	-0.26	MyList
TRRUST	34	TRR00399	Regulated by: Foxo1	-2.2	4.3	3.6	21222	53	464	5	1.1	0.48	12444|18127|18708|20296|20787	Ccnd2|Nos3|Pik3r1|Ccl2|Srebf1	0	MyList
TRRUST	34	TRR00293	Regulated by: Egr1	-2.1	3.5	3.3	21222	79	464	6	1.3	0.52	12444|13806|16176|20296|64292|433182	Ccnd2|Eno1|Il1b|Ccl2|Ptges|Eno1b	0	MyList
TRRUST	34	TRR00979	Regulated by: Nr1h3	-2.1	7.2	4.1	21222	19	464	3	0.65	0.37	20787|20893|58805	Srebf1|Bhlhe40|Mlxipl	0	MyList
