# Supplementary material for: Hepatic FGF21 is not required for fasting metabolism but guides protein appetite post energy depletion
Source: EMBO Rep. 2026 Apr 27;27(12):3189–213. doi: 10.1038/s44319-026-00790-9 (PMC13303862; doi:10.1038/s44319-026-00790-9)
Supplement: Supplementary file 6 — Source data Fig. 4 [file 44319_2026_790_MOESM6_ESM.zip › Figure 4/4H/gene list TRRUST cluster2_scWAT.xlsx]

## Sheet: 4H
Category	CategoryID	GO	Description	LogP	Enrichment	Z-score	#TotalGeneInLibrary	#GeneInGO	#GeneInHitList	#GeneInGOAndHitList	%InGO	STDV %InGO	GeneID	Hits	Log(q-value)	GeneList
TRRUST	34	TRR01124	Regulated by: Ppara	-6	8.3	7.7	21222	48	480	9	1.9	0.62	12609|14121|16194|16855|26457|26897|27273|57875|228775	Cebpd|Fbp1|Il6ra|Lgals4|Slc27a1|Acot1|Pdk4|Angptl4|Trib3	-3	MyList
TRRUST	34	TRR00804	Regulated by: Mecp2	-4.7	14	7.8	21222	16	480	5	1	0.46	14229|17355|18626|18627|20527	Fkbp5|Aff1|Per1|Per2|Slc2a3	-2.1	MyList
TRRUST	34	TRR00991	Regulated by: Nr3c2	-3.4	19	7.2	21222	7	480	3	0.62	0.36	14229|14605|20393	Fkbp5|Tsc22d3|Sgk1	-0.98	MyList
TRRUST	34	TRR00049	Regulated by: Arntl	-2.6	10	5	21222	13	480	3	0.62	0.36	18024|18626|18627	Nfe2l2|Per1|Per2	-0.3	MyList
TRRUST	34	TRR01370	Regulated by: Stat5a	-2.5	6.5	4.4	21222	27	480	4	0.83	0.41	12048|13857|18534|27273	Bcl2l1|Epor|Pck1|Pdk4	-0.3	MyList
