# Supplementary material for: Hepatic FGF21 is not required for fasting metabolism but guides protein appetite post energy depletion
Source: EMBO Rep. 2026 Apr 27;27(12):3189–213. doi: 10.1038/s44319-026-00790-9 (PMC13303862; doi:10.1038/s44319-026-00790-9)
Supplement: Supplementary file 6 — Source data Fig. 4 [file 44319_2026_790_MOESM6_ESM.zip › Figure 4/4I/All_microarray_epWAT.xlsx]

## Sheet: 4I
Row	Col	Start	Sequence	ProbeName	GeneName	SystematicName	Description	Amean	logFC_WATpg_Fasted_FGF21LWT-WATpg_Fed_FGF21LWT	logFC_WATpg_Fasted_FGF21LKO-WATpg_Fed_FGF21LKO	logFC_WATpg_Fed_FGF21LKO-WATpg_Fed_FGF21LWT	logFC_WATpg_Fasted_FGF21LKO-WATpg_Fasted_FGF21LWT	logFC_(WATpg_Fasted_FGF21LWT-WATpg_Fed_FGF21LWT)-(WATpg_Fasted_FGF21LKO-WATpg_Fed_FGF21LKO)	SE.lfc_WATpg_Fasted_FGF21LWT-WATpg_Fed_FGF21LWT	SE.lfc_WATpg_Fasted_FGF21LKO-WATpg_Fed_FGF21LKO	SE.lfc_WATpg_Fed_FGF21LKO-WATpg_Fed_FGF21LWT	SE.lfc_WATpg_Fasted_FGF21LKO-WATpg_Fasted_FGF21LWT	SE.lfc_(WATpg_Fasted_FGF21LWT-WATpg_Fed_FGF21LWT)-(WATpg_Fasted_FGF21LKO-WATpg_Fed_FGF21LKO)	P.value_WATpg_Fasted_FGF21LWT-WATpg_Fed_FGF21LWT	P.value_WATpg_Fasted_FGF21LKO-WATpg_Fed_FGF21LKO	P.value_WATpg_Fed_FGF21LKO-WATpg_Fed_FGF21LWT	P.value_WATpg_Fasted_FGF21LKO-WATpg_Fasted_FGF21LWT	P.value_(WATpg_Fasted_FGF21LWT-WATpg_Fed_FGF21LWT)-(WATpg_Fasted_FGF21LKO-WATpg_Fed_FGF21LKO)	adj.P.Val_WATpg_Fasted_FGF21LWT-WATpg_Fed_FGF21LWT	adj.P.Val_WATpg_Fasted_FGF21LKO-WATpg_Fed_FGF21LKO	adj.P.Val_WATpg_Fed_FGF21LKO-WATpg_Fed_FGF21LWT	adj.P.Val_WATpg_Fasted_FGF21LKO-WATpg_Fasted_FGF21LWT	adj.P.Val_(WATpg_Fasted_FGF21LWT-WATpg_Fed_FGF21LWT)-(WATpg_Fasted_FGF21LKO-WATpg_Fed_FGF21LKO)
1	4	6947	ACGGAGCCAGGGACTTGGAACCTTTAGGAACAATCAGTGCATCCGGTGACAGCCTGGGTT	A_51_P399985	Myo9b	NM_015742	ref|Mus musculus myosin IXb (Myo9b), transcript variant 3, mRNA [NM_015742]	11,4464040799285	0,139840708428812	0,212141686773041	-0,042356271468611	0,029944706875618	-0,072300978344229	0,0788470653717226	0,0751777271037391	0,0751777271037391	0,0788470653717226	0,10894287663825	0,0904589416317995	0,010137411748485	0,579046060818789	0,707873941447092	0,514040310271085	0,257867425010124	0,0501199014336617	0,99995194949317	0,967659086870875	0,944526835859885
1	6	1744	GCTTCTTTCCTGGTTTGAAACAAGTTGTGTTTTAGTCTGAAACTTAGGCAAATAACAATG	A_55_P2805880	Nepn	NM_025684	ref|Mus musculus nephrocan (Nepn), mRNA [NM_025684]	6,96873005087563	-0,091172861090401	0,300601593324437	-0,085242739865909	0,306531714548929	-0,391774454414838	0,253627696868406	0,241824520560547	0,241824520560547	0,253627696868406	0,350437023390952	0,722785064464175	0,227379911704256	0,727934588324257	0,240090003645492	0,276056713952367	0,879360320835299	0,417371932847096	0,99995194949317	0,811167547826384	0,892700631619502
1	7	3450	CATCTATTCCAAAACTCATATTAGATTTTGAAGATGGTCATGCAGCTTTGTAAACTTGCC	A_55_P2419483	4732460I02Rik	AK084197	gb|Mus musculus 12 days embryo eyeball cDNA, RIKEN full-length enriched library, clone:D230007J06 product:unclassifiable, full insert sequence. [AK084197]	6,72337284726188	0,225491771815426	0,361292847695657	-0,0633844609154339	0,0724166149647978	-0,135801075880232	0,116304433441848	0,110891926250206	0,110891926250206	0,116304433441848	0,160697668140239	0,0659118985127083	0,00371695911640948	0,573594539442225	0,540137358363743	0,407479594488301	0,207529413897232	0,0245578672284097	0,99995194949317	0,934766357492252	0,927676038941298
1	8	232	ATTTCCTGGATTTAGAAAGACCACTTCCAACTCCTCAAAGCGAAGAGACCTGTGTTGCGT	A_55_P2739683	Mff	AK184380	gb|Mus musculus cDNA, clone:Y0G0129M03, strand:plus, reference:ENSEMBL:Mouse-Transcript-ENST:ENSMUST00000027332, based on BLAT search. [AK184380]	8,80098881401813	-0,133885717391594	-0,251746146937286	0,0969495690614011	-0,0209108604842907	0,117860429545692	0,0976538468310222	0,093109289649299	0,093109289649299	0,0976538468310222	0,134928179487807	0,184666166423251	0,0132081205995114	0,309457248447744	0,832483883708499	0,392146533685711	0,414645677135071	0,0604212922402042	0,99995194949317	0,984345815574014	0,920955940452988
1	9	2489	ATTAAGCTCAACTTTTTCTGAGTTCAGTTCCCTAGATATGTATAGAGAAAGAGAAAAGGC	A_51_P211903	Golga5	NM_013747	ref|Mus musculus golgi autoantigen, golgin subfamily a, 5 (Golga5), transcript variant 2, mRNA [NM_013747]	9,21392212545679	-0,0593820812966062	-0,196643519168623	0,0301530519045645	-0,107108385967452	0,137261437872017	0,178522039795399	0,170214086300726	0,170214086300726	0,178522039795399	0,246663645209222	0,742669483571408	0,2607969761173	0,861068898360726	0,554865071818594	0,583697858964173	0,889623746442353	0,454714462670539	0,99995194949317	0,938429318991894	0,955230212189748
1	10	62	GCACAGGTGGCACACAAGGGGTAGGAGACACATTTAGGGACAGAGGGACAGCCAAACGGA	A_66_P121325	AK182395	AK182395	gb|Mus musculus cDNA, clone:Y0G0121M24, strand:unspecified. [AK182395]	5,03950104547751	-0,130416675951334	-0,204037687043193	0,00548029737032074	-0,0681407137215375	0,0736210110918583	0,0954179922857629	0,0909774859853995	0,0909774859853995	0,0954179922857629	0,131838902483559	0,18596897065303	0,0356929990008584	0,952528712257942	0,48291413202906	0,582393286332904	0,416403185891343	0,122572676476753	0,99995194949317	0,922302247359767	0,954930948842536
1	11	4945	AGAGGGAGGTGCTGCTTGCAGTCCCTTAGTACATGGGTGCTCTGGATTCCAGGGAGACAA	A_51_P226429	Rhobtb2	NM_153514	ref|Mus musculus Rho-related BTB domain containing 2 (Rhobtb2), mRNA [NM_153514]	7,83000275543928	-0,124793712931919	-0,0466686295610579	0,0125365594430233	0,0906616428138847	-0,0781250833708613	0,143704956450406	0,13701729986463	0,13701729986463	0,143704956450406	0,198556931308396	0,39487029867782	0,736744018059319	0,92795485995172	0,534837333120074	0,697894081451362	0,651563300584563	0,846264048705735	0,99995194949317	0,934766357492252	0,963917085860438
1	13	3266	CAGGATGATTGTACAGAATCATTGCTTATGCCATGATAGCTTTCTACACTGTATTACATA	A_55_P2737159	App	NM_001198823	ref|Mus musculus amyloid beta (A4) precursor protein (App), transcript variant 1, mRNA [NM_001198823]	13,4481227403537	0,238245323033384	0,423400328314887	-0,0102418987600057	0,174913106521497	-0,185155005281503	0,0880394416124497	0,0839423139555424	0,0839423139555424	0,0880394416124497	0,121643969647668	0,013139220227401	5,21555518045482e-05	0,904035971195399	0,0599861766368289	0,142716423231753	0,0665232270389985	0,00116374513658652	0,99995194949317	0,602386437102162	0,828220749967984
1	14	1634	GGACTTCTAATGCACTTCGTTAGCTTGTGTTGTATATTACATGTGTTTGAAGTGGATTTT	A_55_P2728466	2310057M21Rik	NM_026655	ref|Mus musculus RIKEN cDNA 2310057M21 gene (2310057M21Rik), mRNA [NM_026655]	8,28778388509438	-0,0752483368780936	-0,276245606295463	0,133228183640338	-0,0677690857770319	0,200997269417369	0,0811131326981383	0,0773383375241882	0,0773383375241882	0,0811131326981383	0,112073898598697	0,363976882427546	0,00177272426428375	0,099463755663331	0,412732875854882	0,0871399906005519	0,623527312946671	0,0145085299379638	0,99995194949317	0,897950795710463	0,782866831086242
1	15	2848	GAAGAGACTGCAGGCTGACTGACTCAACAAGATTACATTGCTTTATTATTTACTATTACA	A_55_P2101526	L1td1	NM_001081202	ref|Mus musculus LINE-1 type transposase domain containing 1 (L1td1), mRNA [NM_001081202]	6,85477624021014	-0,273189304945625	-0,249472710415437	-0,0802656570731735	-0,0565490625429854	-0,023716594530188	0,115906833390335	0,110512829475606	0,110512829475606	0,115906833390335	0,160148304721839	0,0280811103475742	0,0346187285794238	0,47557373949451	0,630625104821796	0,883665991522149	0,114259088146848	0,120035293146442	0,99995194949317	0,954951942082319	0,984961170238271
1	16	1471	GTGGGACGGTCTATTGTTTTATCTGGTACTCATTCAGTGTATCTATCTTTATAAGCCAAC	A_52_P1132414	AK082550	AK082550	gb|Mus musculus 0 day neonate cerebellum cDNA, RIKEN full-length enriched library, clone:C230062N18 product:unclassifiable, full insert sequence. [AK082550]	5,66998276110906	-0,0809594321258125	-0,137416760510278	0,0569998894251986	0,000542561040733247	0,0564573283844654	0,12933892256732	0,123319824001272	0,123319824001272	0,12933892256732	0,178707402987621	0,538010917798885	0,27758287468082	0,648624010522767	0,99669208935946	0,755143002727136	0,764953549500321	0,472521207276383	0,99995194949317	0,999792963127559	0,971184174783888
1	17	2904	CGCGCAGATGTCCAAAAGTCTAAATAAATGCATTCAGAGGTTTTTGGGGTCCATGGCCAA	A_66_P135936	Eef2	NM_007907	ref|Mus musculus eukaryotic translation elongation factor 2 (Eef2), mRNA [NM_007907]	15,0363868734476	0,0338369845115576	-0,0678207303366793	0,0139212130876647	-0,0877365017605722	0,101657714848237	0,0593289104976084	0,0565678966201697	0,0565678966201697	0,0593289104976084	0,0819746701662375	0,574432612210182	0,243748000244669	0,807966901611684	0,153852305789588	0,228445579777175	0,789483629315403	0,435729530430883	0,99995194949317	0,732123880602282	0,872822529747749
1	18	2425	CACCACCACCACTAATAACAAACAAAAACTAAAACTTTGGATCTTTCTTCTGTAAGTGGT	A_55_P2805396	Mr1	NM_008209	ref|Mus musculus major histocompatibility complex, class I-related (Mr1), mRNA [NM_008209]	8,38532214381591	-0,311970781627405	-0,273039519062729	0,0610689806705444	0,10000024323522	-0,0389312625646756	0,106760093883285	0,10179175554206	0,10179175554206	0,106760093883285	0,147510267921601	0,00807599092694289	0,0138526291529487	0,55488636980882	0,359440071308	0,794380748722183	0,0471865108108257	0,0625831810889413	0,99995194949317	0,877183740078865	0,976067254764039
1	19	432	ACACTAAAATAGTTGATTTTGACCTCCACCACTCCCTTTTGGTACTAGCACAGAGCCCAG	A_55_P2717104	Vav2	ENSMUST00000146843	ens|vav 2 oncogene [Source:MGI Symbol;Acc:MGI:102718] [ENSMUST00000146843]	6,28607784172273	-0,234799986912235	-0,265219865009432	0,114918469901644	0,0844985918044472	0,0304198780971969	0,0885240037615049	0,084404325836831	0,084404325836831	0,0885240037615049	0,122313488470965	0,0148029357362007	0,0048681494761085	0,187602162318431	0,350543405696882	0,805976023680374	0,0722680493791601	0,0298698902365718	0,99995194949317	0,8741039949692	0,977634205534263
1	20	4158	AAATCAGCCTAGTGTCAATGTTTGGTTTGGGGGTGGAATTAAATGCCGATGTTTTTGTTA	A_55_P2909714	Fam102a	NM_153560	ref|Mus musculus family with sequence similarity 102, member A (Fam102a), mRNA [NM_153560]	10,4187250381932	-0,479464649964767	-0,619890832781003	0,0566565561336656	-0,0837696266825709	0,140426182816237	0,241784653411332	0,230532621681417	0,230532621681417	0,241784653411332	0,334073507307217	0,0604301432275551	0,0136505936198904	0,808221845537784	0,732399264970935	0,678450876440904	0,195674914151289	0,0618972185044822	0,99995194949317	0,971237234589124	0,961423252355752
1	21	307	AAGATGGTAGAGTCTACATCAACATGCCTGGCAGAGGCTGACCACGGCACCTTCTGACCC	A_55_P2744310	Hcst	NM_011827	ref|Mus musculus hematopoietic cell signal transducer (Hcst), mRNA [NM_011827]	7,94653772075122	0,341467830038094	0,352474856631881	0,0237617595387585	0,0347687861325454	-0,0110070265937869	0,157866682193833	0,150519975560143	0,150519975560143	0,157866682193833	0,218124167366927	0,0420746524769335	0,0290030491099136	0,876053163962503	0,827783969852306	0,960225106905212	0,152097085233868	0,10588790448269	0,99995194949317	0,983643801224839	0,996112442724827
1	22	873	AATTTGGATATTTCCTGTGTTTTGCAAACCGTTCACTTTCTAATTTGGATTCTTCCTGCG	A_52_P83363	ENSMUST00000061934	ENSMUST00000061934	ens|predicted gene 9812 [Source:MGI Symbol;Acc:MGI:3708566] [ENSMUST00000061934]	6,41448496670744	-0,142296074404424	-0,015259325839831	0,0351705783070591	0,162207326871652	-0,127036748564593	0,0931476232247817	0,0888127740219732	0,0888127740219732	0,0931476232247817	0,12870193682266	0,141341722406184	0,865208054411009	0,696044789572246	0,0960641485581141	0,33471212097368	0,347767100571795	0,924125942997296	0,99995194949317	0,657716750582917	0,910794319245921
1	23	2084	GGCATTGCCTATGTTGAAACGTAGCCAAGATGTGAATTGAAAATAGTACTTCTCTTTATT	A_55_P2091691	Nudt3	NM_019837	ref|Mus musculus nudix (nucleotide diphosphate linked moiety X)-type motif 3 (Nudt3), transcript variant 1, mRNA [NM_019837]	11,8626076801115	-0,0535496547161074	-0,14336312266173	0,0685326867153542	-0,0212807812302689	0,0898134679456231	0,0676715028185245	0,0645222462954908	0,0645222462954908	0,0676715028185245	0,0935016179578383	0,4374972637251	0,0372677957567306	0,300080343162762	0,756227589009257	0,347572427662909	0,687328346811876	0,126391965330559	0,99995194949317	0,974092442672482	0,910794319245921
1	24	894	TGTGAAAGACCAAGAATCCATACTGAAGACTGTAGGGAAATTGACTGCAACCCAAGTAGC	A_66_P106200	Slc35f5	NM_028787	ref|Mus musculus solute carrier family 35, member F5 (Slc35f5), mRNA [NM_028787]	6,38883298912236	-0,0300931580232646	0,00255552991182739	-0,0304934148788867	0,00215527305620533	-0,032648687935092	0,069257755420531	0,0660346788085974	0,0660346788085974	0,069257755420531	0,0956933408928997	0,668296073020525	0,969490777130555	0,648929594223315	0,975464425275294	0,736316222941963	0,848829457498921	0,983784375205629	0,99995194949317	0,998900548563819	0,969243491485597
1	25	1122	CAGTGGATTGGACAGCAAATTGGACAGCAGAGTGTCACTATTAAATGATCTTGGTCACAG	A_66_P137157	Arl6ip4	NM_144509	ref|Mus musculus ADP-ribosylation factor-like 6 interacting protein 4 (Arl6ip4), mRNA [NM_144509]	11,8691455216937	-0,0402876638810934	-0,310891484186469	0,135474255423945	-0,13512956488143	0,270603820305375	0,0697342113898948	0,0664889617508086	0,0664889617508086	0,0697342113898948	0,0963516594193946	0,569513401987092	0,000125520320786834	0,0542307997088547	0,0660441849569047	0,010447415397152	0,786009664492013	0,00221417915893989	0,99995194949317	0,615873209902976	0,744058138905265
1	27	418	CCCAACATCCAGGCCGTGCTGCTGCCCAAGAAGACCGAGAGCCACCACAAGGCCAAGTGA	A_55_P2084656	Hist1h2ah	NM_175659	ref|Mus musculus histone cluster 1, H2ah (Hist1h2ah), mRNA [NM_175659]	14,1113151170748	-0,181280780211102	0,0284733720281061	0,0790305804607883	0,288784732699996	-0,209754152239208	0,182118020667294	0,17364271953372	0,17364271953372	0,182118020667294	0,251632206799605	0,330734018236574	0,871298125684116	0,653626501307679	0,127567898956782	0,413787255216953	0,590833589715154	0,927900852098835	0,99995194949317	0,704174551041475	0,928193192898794
1	28	2962	CCACTGAATTTAGTACATTGATGAAGCTAGAACCTAAAGTTTGTATGCTTCAATACTCTC	A_55_P2021266	Hpse	NM_152803	ref|Mus musculus heparanase (Hpse), mRNA [NM_152803]	7,01213832095822	0,0491466776058536	0,130206486214072	-0,0156243547467945	0,0654354538614239	-0,0810598086082184	0,189534059151613	0,180713634788924	0,180713634788924	0,189534059151613	0,261878936489959	0,797895707888947	0,479056244888177	0,931910406417015	0,733303082720684	0,75993012876148	0,917100885906141	0,657013450511491	0,99995194949317	0,971237234589124	0,971616530419342
1	30	2962	GGCAGCAGAAGATAACCCCACATTCTACATTGCTACTGTTTTGTATGAAATAAATTGATA	A_55_P1994204	Ythdc1	NM_177680	ref|Mus musculus YTH domain containing 1 (Ythdc1), mRNA [NM_177680]	11,1935073792741	0,352233755870021	0,135566799727455	0,0330058880232134	-0,183661068119353	0,216666956142566	0,0733215451169129	0,0699093502546593	0,0699093502546593	0,0733215451169129	0,101308273262158	9,23804343457614e-05	0,0658638161512468	0,641647526325341	0,0204490140969612	0,0442187039343548	0,00195090131730102	0,187188595255548	0,99995194949317	0,498549192459292	0,750719362182664
1	31	3390	TTGAATGGAGGTTTTGAGCTTCTTTATCTGCTGAGCCATCTTGCTGGCCCTTATACCTGT	A_55_P2249897	AK081173	AK081173	gb|Mus musculus 10 days neonate cerebellum cDNA, RIKEN full-length enriched library, clone:B930096F20 product:unclassifiable, full insert sequence. [AK081173]	8,97067528435415	0,0694934951836306	0,0768567605714914	-0,0136488377836752	-0,0062855723958144	-0,00736326538786081	0,0783700750918743	0,07472293471647	0,07472293471647	0,0783700750918743	0,108283819855729	0,385141389965612	0,315247122362165	0,856795726667308	0,936825318431636	0,946421281219252	0,643250284514875	0,510991599154976	0,99995194949317	0,994997770443655	0,995039368036574
1	32	155	AGGATGTCACGCTCCATATCGTTGAGCGGCCGTATTCCGGATTTCCCGATGCTTCCTCAG	A_52_P457839	Ptrf	NM_008986	ref|Mus musculus polymerase I and transcript release factor (Ptrf), mRNA [NM_008986]	6,64855877796244	-0,127879417184792	0,420598854006643	-0,152202958608526	0,396275312582909	-0,548478271191435	0,220681425448768	0,21041148330679	0,21041148330679	0,220681425448768	0,304915207632325	0,568357977709709	0,0585588544105693	0,477342391162993	0,0867701046601497	0,0862636760715123	0,785144820990832	0,173015785683107	0,99995194949317	0,643778062635462	0,782109973293244
1	43	253	CAAAAAGAAGTTCAAGGACCCCAATGCACCCAAAAGGCCTCCTTCTTCTTGTTCTGTTCT	A_55_P2030183	ENSMUST00000120842	ENSMUST00000120842	ens|predicted gene 8152 [Source:MGI Symbol;Acc:MGI:3644504] [ENSMUST00000120842]	12,6463041485551	0,0933465002088223	0,102277952306814	0,039669182934265	0,0486006350322565	-0,00893145209799151	0,0736136836091988	0,0701878933779325	0,0701878933779325	0,0736136836091988	0,1017119205961	0,218486407685724	0,159671486951792	0,577862909045016	0,516206719187687	0,930848444129102	0,461008638785053	0,334894662330322	0,99995194949317	0,930032592431848	0,991785472757005
1	44	6010	TCCACCTTCTAGTATGTTGGCATGGAACTTTAGAAAAATCTGACAATACAGAATAAAGAC	A_52_P222685	Pum2	NM_001160219	ref|Mus musculus pumilio RNA-binding family member 2 (Pum2), transcript variant 1, mRNA [NM_001160219]	10,8759546657477	0,0945997421990228	0,0883820206876447	0,01645397231799	0,0102362508066118	0,00621772151137812	0,0520314406925467	0,0496100321648941	0,0496100321648941	0,0520314406925467	0,0718917666492056	0,0831621195639631	0,089115180435012	0,743388163757153	0,845905513025774	0,931888363487004	0,243284901354877	0,229208214715708	0,99995194949317	0,985748085924315	0,991832712996888
1	45	437	ATGACTTGAATGAGATCTTCCCAGAAACCAAGCTGGACAAAAAGAAGTACCCGTACTGGC	A_55_P2152305	Atp5h	NM_027862	ref|Mus musculus ATP synthase, H+ transporting, mitochondrial F0 complex, subunit D (Atp5h), mRNA [NM_027862]	14,5008320153207	-0,0694238884903928	-0,20270983788199	0,0858576418124208	-0,0474283075791764	0,133285949391597	0,0541689250042936	0,0516480434912441	0,0516480434912441	0,0541689250042936	0,0748451256435196	0,213776557715741	0,00076276970371569	0,111113385853821	0,39105139734499	0,0892345540299789	0,454392623865445	0,00802219444489701	0,99995194949317	0,890337115470143	0,788569058946406
1	46	718	TTGCTCTTCTTTTCTTCAGCCTGGTTACTCAACCAGTGTGAGAATTCTGGTGTCTGGCAA	A_55_P1957942	Peg3os	NR_023846	ref|Mus musculus Peg3 opposite strand (Peg3os), antisense RNA [NR_023846]	5,09259159312091	0,889534768852824	0,643813064316536	0,12908985016578	-0,116631854370508	0,245721704536288	0,113356703432522	0,108081375963117	0,108081375963117	0,113356703432522	0,156624793832808	1,02789152320779e-07	6,19544291706119e-06	0,245484759167378	0,315092856785467	0,131444139601308	2,26319061701453e-05	0,000257531825785854	0,99995194949317	0,854773010124457	0,824008100838481
1	47	2295	GCAGAGAGAAAGTGGGGACACGGAGAAAGAAGAAGGACCCCGATTCCGATTAGGTTTTTT	A_55_P2905295	Supv3l1	NM_181423	ref|Mus musculus suppressor of var1, 3-like 1 (S. cerevisiae) (Supv3l1), mRNA [NM_181423]	9,76560209954025	-0,25004097315456	-0,321918464564343	0,0533945806399565	-0,0184829107698263	0,0718774914097828	0,084334598956802	0,0804098850843411	0,0804098850843411	0,084334598956802	0,116524993887498	0,00732603654138891	0,000631534477725534	0,513807776949486	0,828614223076502	0,543888033259947	0,0440274750266033	0,00698042586713924	0,99995194949317	0,983643801224839	0,949507593041371
1	48	2884	ATTAATTAACTTATTGGTCTTACCTAACAGCTATCTCGTGTGGTTGCACCGTGGCGGTGC	A_55_P1973563	5730559C18Rik	NM_028872	ref|Mus musculus RIKEN cDNA 5730559C18 gene (5730559C18Rik), mRNA [NM_028872]	7,4458451072561	0,102366992352631	-0,868912935571207	-0,257028346700245	-1,22830827462408	0,971279927923838	1,11966637854654	1,06756000438022	1,06756000438022	1,11966637854654	1,54704142226374	0,928009696663507	0,424710011048311	0,812045526451839	0,284897027592338	0,536800122479523	0,972917776190372	0,612054410928893	0,99995194949317	0,837362964069549	0,948862648137815
1	51	979	TGTGATTGGTGGAGAGCGAGATCGACTTTACCGGGCTCGGAAGAAGTGCCAGTTCCTGCT	A_51_P290601	Znhit2	NM_013859	ref|Mus musculus zinc finger, HIT domain containing 2 (Znhit2), mRNA [NM_013859]	10,6716936184643	-0,232532346031494	-0,242975389895369	-0,0769517575519867	-0,0873948014158614	0,0104430438638747	0,0916868453519298	0,0874199769690112	0,0874199769690112	0,0916868453519298	0,126683582140115	0,019104921462322	0,0111537674305257	0,388562880658674	0,351205930656348	0,935072631927482	0,0869377163555631	0,0536405988092604	0,99995194949317	0,8741039949692	0,992406667998194
1	52	3091	GTGCACAGTTACTGTGAAATTAACAAAGAATGGTGACTGGTTATATGTTTATAACTGGCA	A_52_P100381	Zbtb42	NM_001100460	ref|Mus musculus zinc finger and BTB domain containing 42 (Zbtb42), mRNA [NM_001100460]	5,98197661825005	0,0019595399072978	0,0107362606926351	0,0716434004574662	0,0804201212428035	-0,00877672078533731	0,119160549523944	0,113615126085028	0,113615126085028	0,119160549523944	0,164643959616395	0,987033079228117	0,925599408214028	0,535034671438013	0,507019236805872	0,957984754307419	0,995428740917916	0,959312304111828	0,99995194949317	0,927824326482463	0,99601948162232
1	54	1363	TAAGAGTCTCTATGAAATCAATAAGGATGTCTTCCTCAGTGCCCAAGTACCTGGGACAAA	A_51_P187579	Gm31711	XR_382099	ref|PREDICTED: Mus musculus predicted gene, 31711 (Gm31711), transcript variant X2, ncRNA [XR_382099]	6,28095383586772	-0,535960245219265	-0,410958765195346	-0,0110577932098153	0,113943686814103	-0,125001480023919	0,202622628936772	0,193193096425803	0,193193096425803	0,202622628936772	0,279963394506922	0,0150428266741856	0,0452661661522223	0,954890877113739	0,579762292670818	0,659755843371576	0,0731697155027319	0,144515779548119	0,99995194949317	0,943100825671966	0,959535847934986
1	55	13701	CCGTATTACGGTAATAACATGGTTTCGAAAACTTTCTGTTTTTATTTTGTCACAGAGCTG	A_55_P2123841	Zfhx4	NM_030708	ref|Mus musculus zinc finger homeodomain 4 (Zfhx4), mRNA [NM_030708]	6,10779515615162	-0,0525177598404198	-0,0598938597510665	-0,0199060662794555	-0,0272821661901022	0,00737609991064669	0,182762885952082	0,174257574457869	0,174257574457869	0,182762885952082	0,252523216234613	0,776622641562258	0,734440803389145	0,910124434316409	0,882742413972315	0,976969861053029	0,906381709123588	0,844699002283282	0,99995194949317	0,990431075371847	0,998011810939639
1	56	2590	ATTTTTCAGAGTGACCTTCAGAGGGCAGCAGCCATTCCCACCACACGAAGGGCTGGTCCT	A_51_P359603	Itgb7	NM_013566	ref|Mus musculus integrin beta 7 (Itgb7), mRNA [NM_013566]	8,53449456466628	-0,180851038481284	0,0961583586029402	-0,0505915799360004	0,226417817148224	-0,277009397084225	0,168366247993812	0,160530918753746	0,160530918753746	0,168366247993812	0,232631402307245	0,294793340086319	0,555500308402058	0,755718569653075	0,192862236170282	0,24686986204539	0,552688780014133	0,716342719592805	0,99995194949317	0,774174454075189	0,881211879207596
1	57	3380	CCCCACCCCCACCCCCTGCATAGACCTTTGCTGAATTAAAGTTTGTAAGTAAACGGTTTT	A_55_P2081571	Raver1	NM_027911	ref|Mus musculus ribonucleoprotein, PTB-binding 1 (Raver1), mRNA [NM_027911]	13,2053306520775	-0,0171939144095337	0,108421084814452	-0,0923670069313918	0,0332479922925941	-0,125614999223986	0,0964075348914259	0,0919209778403638	0,0919209778403638	0,0964075348914259	0,133206152076284	0,860139405782975	0,251227233356931	0,326267013126357	0,733580634482658	0,35626700920775	0,944688527844982	0,4439724107911	0,99995194949317	0,971237234589124	0,910794319245921
1	58	4012	GTTAAAGCACTGGGGTAGTCTAATTCTAACTGGTAATTATGTTTGCCAATTATCTGTTTG	A_55_P1961894	Fbxw11	NM_134015	ref|Mus musculus F-box and WD-40 domain protein 11 (Fbxw11), transcript variant 1, mRNA [NM_134015]	11,3707264385385	0,120272791020826	-0,00291769141512788	0,0707763198204265	-0,052414162615527	0,123190482435954	0,0641912951740968	0,0612039985037224	0,0612039985037224	0,0641912951740968	0,0886930200690656	0,0747871642170938	0,962422913928366	0,260345356273637	0,423250857510129	0,179224273509483	0,226315431413696	0,980336865024369	0,99995194949317	0,903504007532359	0,85159156458092
1	59	1834	GCACCACCCATGTTCATCTTCCCAGCGCCAAACAATGGCGAGCCTGTTCGCCCAGTGCCT	A_66_P113176	Ggn	NM_182694	ref|Mus musculus gametogenetin (Ggn), transcript variant 1, mRNA [NM_182694]	5,23640947385006	0,084419605506203	0,131706012945006	-0,0789896545851683	-0,031703247146365	-0,0472864074388033	0,154674240103579	0,147476101458753	0,147476101458753	0,154674240103579	0,213713174729804	0,590891238705281	0,381818019027104	0,597786609093032	0,839546662931745	0,827000155864807	0,800145142379381	0,574605453745692	0,99995194949317	0,984948158794892	0,979726417077146
1	60	3271	TCTATTAGGAATACTGGGAATTGTATCTACCAGGCCAATTGCCTGTTTAGCTCTGTGGTC	A_52_P641477	Wars2	NM_027462	ref|Mus musculus tryptophanyl tRNA synthetase 2 (mitochondrial) (Wars2), mRNA [NM_027462]	7,20887420400557	0,083039953067491	-0,183217717859795	0,111088672759662	-0,155168998167624	0,266257670927286	0,0636952393974012	0,060731027878464	0,060731027878464	0,0636952393974012	0,0880076205170156	0,206272518839111	0,0065028155311139	0,0814312692788673	0,0237188456758465	0,00637670136743299	0,443872862509126	0,0367787243771439	0,99995194949317	0,510351898720874	0,734586084774559
1	61	6405	CTGTCATGAGAAGCAGTTGACAAAAATAAGTTTTATGGTTTACAGTGTGGTTTACGTAGA	A_52_P152219	Rpgrip1l	NM_173431	ref|Mus musculus Rpgrip1-like (Rpgrip1l), mRNA [NM_173431]	6,45925773618945	-0,225700603226414	-0,0649258265346555	0,0334700005900146	0,194244777281773	-0,160774776691759	0,185868436252727	0,177218600488554	0,177218600488554	0,185868436252727	0,256814150611207	0,237946645683323	0,717716535505722	0,851991388861061	0,307728461872263	0,537954568588101	0,485552793717209	0,833211418007389	0,99995194949317	0,850208557233928	0,948862648137815
1	62	652	TAATTGCAGGAAAGGCAGAAGGAGATGGCAAGATGCACATTACCCTCTGTGACTTCATTG	A_65_P12392	Timp2	NM_011594	ref|Mus musculus tissue inhibitor of metalloproteinase 2 (Timp2), mRNA [NM_011594]	10,9203502348463	0,314733156136938	0,174671177683212	-0,014238658048896	-0,154300636502622	0,140061978453726	0,147545934466834	0,140679528709408	0,140679528709408	0,147545934466834	0,203864005100441	0,0447233525687713	0,227897547126661	0,920329381440744	0,307406022841898	0,499485222792896	0,158558572405778	0,418022407321813	0,99995194949317	0,849802130806682	0,942444855221529
1	63	2085	TAGATCTTCATTACTTCCGTTCTCAAGAAACGTAATTTCAGGCCTCTATTTTGTTAACTC	A_55_P2167930	Dmd	ENSMUST00000156107	ens|dystrophin, muscular dystrophy [Source:MGI Symbol;Acc:MGI:94909] [ENSMUST00000156107]	5,67379861551316	0,0767690412757558	-0,572026565983498	0,314308152069037	-0,334487455190217	0,648795607259254	0,304842740454401	0,290656148626376	0,290656148626376	0,304842740454401	0,421200775334124	0,803589297856283	0,0622391204547185	0,291643009617167	0,284805039507345	0,138226657645699	0,920305301279203	0,180304116299633	0,99995194949317	0,837303594415988	0,82616334722476
1	65	982	AGGCCCCCAGCAACTGTATCATCTGGATGCCACTGTTCCCCTGAGGATCAACAGTGAGGC	A_66_P122652	Pih1d1	NM_029406	ref|Mus musculus PIH1 domain containing 1 (Pih1d1), transcript variant 1, mRNA [NM_029406]	10,4307565569152	-0,171790794987995	-0,0424893908920669	-0,0503650309414461	0,0789363731544821	-0,129301404095928	0,0616136835201385	0,0587463422220697	0,0587463422220697	0,0616136835201385	0,0851315377600588	0,0109357711433072	0,477396481314039	0,400822414349143	0,213937908822219	0,143532134694002	0,0583259940426031	0,655645707749986	0,99995194949317	0,79237344074151	0,828220749967984
1	67	598	GAAGAGGAAGACAGCTCAGAAGCTTGCCTTCCAGGCGGCTGTATCAGATGCCTTCCAGAA	A_66_P126719	Rdm1	NM_025654	ref|Mus musculus RAD52 motif 1 (Rdm1), mRNA [NM_025654]	8,44531833058881	0,00486993460457263	0,363294368837961	-0,0921897815105961	0,266234652722792	-0,358424434233388	0,129223872116326	0,123210127700373	0,123210127700373	0,129223872116326	0,178548437945222	0,970289600396174	0,00760393630636613	0,462516570205981	0,0518203190828374	0,0575804225760477	0,990107941050653	0,041060209203884	0,99995194949317	0,581486562756985	0,751059249014641
1	68	2610	GGGGGAATTTCATTTCTTTTGTGTGTCTCCTTTGTCCATTTCTTTTCAAAGATGCTGCTG	A_51_P228706	Kcnc4	NM_145922	ref|Mus musculus potassium voltage gated channel, Shaw-related subfamily, member 4 (Kcnc4), mRNA [NM_145922]	6,20631458610409	0,449395057283902	-1,14793945725742	0,100980866143289	-1,49635364839803	1,59733451454132	1,00932160654997	0,962350392362652	0,962350392362652	1,00932160654997	1,39457820975704	0,660642817272165	0,246069614329625	0,917413718274372	0,152868690080386	0,264776655003683	0,844830065130126	0,438401004651242	0,99995194949317	0,731963135551752	0,889376519038164
1	69	214	CGTTGCAGGAAGACGAGAGAGAGAGGAGAGATAATTACGTCCCTGAGGTCTCAGCCCTAG	A_55_P2000894	NAP113768-1	NAP113768-1	Unknown	13,4434303008129	0,15216119510529	-0,0604455987645363	0,0573366649511158	-0,15527012891871	0,212606793869826	0,0914501148213032	0,0871942632643265	0,0871942632643265	0,0914501148213032	0,126356491906978	0,110807960579691	0,495669067341711	0,517867923327034	0,104121876174387	0,107081817909392	0,296155396097913	0,670205566611966	0,99995194949317	0,67011723579955	0,805806387218277
1	72	1977	CGTGTGTTGTTTCTGTTGCTGTTGCTTTTGTTGTTTTATATACTGCATGTGTTCACTAAA	A_55_P2902822	Serpine2	NM_009255	ref|Mus musculus serine (or cysteine) peptidase inhibitor, clade E, member 2 (Serpine2), mRNA [NM_009255]	12,4457176909105	0,292696878876082	0,23757190143963	-0,125269459962565	-0,180394437399018	0,0551249774364528	0,236321468437857	0,225323679191079	0,225323679191079	0,236321468437857	0,326525032499546	0,229010591766171	0,303552930522081	0,584046152047489	0,453645480191676	0,867531437250594	0,474459570437699	0,500007335391444	0,99995194949317	0,914126133187725	0,983143083923432
1	79	3742	TTAAATAGGATACTTTTATATGATGGGTGCTTTGAGTGTGAATGCAGCAGGCTCTATCTC	A_51_P147085	Nfatc3	NM_010901	ref|Mus musculus nuclear factor of activated T cells, cytoplasmic, calcineurin dependent 3 (Nfatc3), mRNA [NM_010901]	10,0246783271177	-0,148366508364768	-0,0579660896841201	-0,0377631966841925	0,0526372219964557	-0,0904004186806482	0,0783762469323131	0,0747288193354352	0,0747288193354352	0,0783762469323131	0,108292347478772	0,0720486423924084	0,446476698326705	0,618520661311387	0,509072062628666	0,413122250224803	0,220866887471032	0,630251677570117	0,99995194949317	0,928050547773105	0,928193192898794
1	80	0	TCTGTTGAGGGTTTTGGTGGCTTCATTGGCTCCTTTCCGAAGCTGCTTGTAGTTACATGA	A_30_P01029081	chr13:12792150-12869825_R	chr13:12792150-12869825_R	lincRNA:chr13:12792150-12869825 reverse strand	7,56326476637927	0,101450367793242	-0,351100467764838	0,237435624104438	-0,215115211453642	0,45255083555808	0,165695089626705	0,157984069180759	0,157984069180759	0,165695089626705	0,228940666639443	0,546850653566261	0,037232216684462	0,147570202871325	0,208103983420285	0,0611864436773999	0,77046998013411	0,126319180504019	0,99995194949317	0,78803141286071	0,755697186384281
1	81	299	AGTTCTCTCATGCCCACCATCACAACTCCAGACCATAGGGTTTGTACAGGTTCTATTTCA	A_55_P2739989	Fads2	AK192544	gb|Mus musculus cDNA, clone:Y1G0109D13, strand:unspecified. [AK192544]	7,37048630724206	-0,371264733957941	-1,00824979201882	0,315732758501448	-0,321252299559428	0,636985058060876	0,725051165026556	0,691309161141753	0,691309161141753	0,725051165026556	1,00180215021973	0,613891396751224	0,159326811977786	0,65250570297528	0,662186333182859	0,531665987518429	0,815150203053635	0,334523935466457	0,99995194949317	0,960437859235534	0,948862648137815
1	82	2056	CTGCTAAATGGTGTTTGGTCATGTGGTGGACCTGTGTAAATATGTATATTTGTCTTTTTA	A_55_P2000062	Irf1	NM_008390	ref|Mus musculus interferon regulatory factor 1 (Irf1), transcript variant 1, mRNA [NM_008390]	11,3256881701792	-0,0898098821619904	0,14864427206529	-0,0200523667532586	0,218401787474022	-0,238454154227281	0,137261754418236	0,130873947772004	0,130873947772004	0,137261754418236	0,189654368342523	0,51993574371604	0,268688118444504	0,879670391567015	0,126338317251317	0,222276924456446	0,752472363981427	0,463251024707569	0,99995194949317	0,702992595526217	0,869729452948232
1	83	613	TGAATTTGCTCTCCTCTCTTCTGATAGTCCTTGGATTATATGTCCTGATTCTGATAGCCA	A_55_P2112403	Olfr1008	NM_146866	ref|Mus musculus olfactory receptor 1008 (Olfr1008), mRNA [NM_146866]	5,61853940735534	-0,102545026067622	-0,140871201913281	0,0285836704051752	-0,00974250544048338	0,0383261758456586	0,0941420918189183	0,0897609626226621	0,0897609626226621	0,0941420918189183	0,130075992646563	0,288231871989867	0,131316484158151	0,753256324101131	0,918546146806492	0,77112292369891	0,545244888694683	0,295612707421972	0,99995194949317	0,994177772023449	0,972835680950018
1	85	2718	TGGGATGCGGTGACATTAAAGAGCCACACTGACAAAATACCCGGGACTGGAAGGTTCTGT	A_51_P198645	Parvb	NM_133167	ref|Mus musculus parvin, beta (Parvb), mRNA [NM_133167]	6,90655542675206	0,800582712813852	0,652667906182911	-0,0564811924752933	-0,204395999106234	0,147914806630941	0,172130032060941	0,164119546055752	0,164119546055752	0,172130032060941	0,237831817330749	0,00013320596749689	0,000673336497639906	0,734116197180989	0,248146200017165	0,540599721312879	0,00251845830782551	0,00729115045181389	0,99995194949317	0,816375336786894	0,948862648137815
1	89	201	AGGACTAATGGAAAAAAGTTTGAGCTGTTGGAGCCCATTCCATATGAATTCGTGGCCTAA	A_55_P1995210	ENSMUST00000121293	ENSMUST00000121293	ens|predicted gene 11849 [Source:MGI Symbol;Acc:MGI:3652012] [ENSMUST00000121293]	14,6761794313851	0,0427229746527384	-0,0145541528675075	-0,00458566127198878	-0,0618627887922347	0,0572771275202459	0,0723087120850773	0,0689436518496519	0,0689436518496519	0,0723087120850773	0,0999088433211426	0,560855312228233	0,834817658971862	0,947590710932707	0,401791922086404	0,572459727983941	0,780443686805928	0,90586435480711	0,99995194949317	0,894453747059302	0,954157958798338
1	90	1976	GGAGAGTGGTTGGGGGGAAATTGTACACTGAAAGAGTTCAGCTTTTAAAAAATAATTATT	A_55_P2185362	Slc25a18	XM_006507131	ref|PREDICTED: Mus musculus solute carrier family 25 (mitochondrial carrier), member 18 (Slc25a18), transcript variant X3, mRNA [XM_006507131]	5,35887945659269	0,253663629713385	0,399841870932404	0,0203855859545135	0,166563827173532	-0,146178241219019	0,262195466687786	0,249993568556593	0,249993568556593	0,262195466687786	0,362275098607793	0,344190337943596	0,124484394310121	0,935771698422115	0,53203264622631	0,69060893570005	0,603614866473995	0,285595927715336	0,99995194949317	0,934766357492252	0,96285925100883
1	91	1448	TTTTCATGAACTTGTGAAAGAGAGACAGGAAAGAGAAGCTAAAACTGCCAGCCAGCTCTT	A_55_P2137783	Rad50	NM_009012	ref|Mus musculus RAD50 homolog (S. cerevisiae) (Rad50), mRNA [NM_009012]	6,11801324459821	-0,00776073102452823	0,0752549980834969	0,00251799625525528	0,0855337253632804	-0,0830157291080251	0,0604935377649331	0,0576783251499792	0,0576783251499792	0,0604935377649331	0,0835838339837562	0,899124945932149	0,205928068082735	0,965586110370203	0,171857150338133	0,331779867865961	0,961811808570951	0,391759185493068	0,99995194949317	0,750968277312866	0,9098997814576
1	93	1993	ATCATCAACCATATCAGGTTTGGCTTCATCTTCAACAAGACTGACCCTGCTGTCCACAAA	A_51_P376333	Fstl4	NM_177059	ref|Mus musculus follistatin-like 4 (Fstl4), mRNA [NM_177059]	5,08745453277289	0,0161211289313465	-0,0304358414820358	-0,0039746378769463	-0,0505316082903287	0,0465569704133824	0,0909910754970718	0,0867565864416793	0,0867565864416793	0,0909910754970718	0,125722237933972	0,86104963508481	0,729176209698857	0,96388631485675	0,584453517129356	0,714810217472569	0,944912311164162	0,841169075048174	0,99995194949317	0,945043434447441	0,965992305904487
1	95	1226	ACCTGGATGTTGTCTGTGAGGAGTCTAAATGGACACAAATAAAGCCAATATATTTACACT	A_66_P105032	Gm13889	NM_001145034	ref|Mus musculus predicted gene 13889 (Gm13889), mRNA [NM_001145034]	10,6396062597794	0,516299775209594	-0,223473927641296	0,194950612365282	-0,544823090485608	0,73977370285089	0,206273567670077	0,196674129923637	0,196674129923637	0,206273567670077	0,285007891295244	0,0205328040122566	0,268490455053179	0,3327168231693	0,0151713306213254	0,0167752711086857	0,0916295580546962	0,463052880992351	0,99995194949317	0,491706771562247	0,744058138905265
1	96	765	TCGCAGCCATTGTTATTATCCTAGTATCCTTGGTCTATCTCAAGAAAAAGCAGGTTCCAG	A_52_P545613	Fcgr2b	NM_010187	ref|Mus musculus Fc receptor, IgG, low affinity IIb (Fcgr2b), transcript variant 2, mRNA [NM_010187]	7,78601190136176	0,271626348591292	0,577024958015912	-0,249477008996259	0,0559216004283609	-0,305398609424619	0,158667359455136	0,151283391374855	0,151283391374855	0,158667359455136	0,219230461985425	0,101459380218932	0,000994405198305129	0,11383038350818	0,727973616063248	0,177999588373947	0,278974508469084	0,00965015239895352	0,99995194949317	0,970940314250942	0,851249281719166
1	97	0	AAGAAGATCCTGTGCCGCCTCTTTTGGGTCTTTGTCCATGTCTACATTCATCACTTTGAC	A_30_P01022188	chr17:79959134-79972206_F	chr17:79959134-79972206_F	lincRNA:chr17:79959134-79972206 forward strand	6,42625064093821	0,0998378303786822	0,0433551536973393	-0,113362209402333	-0,169844886083676	0,0564826766813429	0,186597508803173	0,17791374389025	0,17791374389025	0,186597508803173	0,257821509103867	0,598171219361035	0,809809478074961	0,530812154003626	0,372909513077967	0,828679584761206	0,805139385189834	0,891144007867099	0,99995194949317	0,882814188974564	0,980092872353876
1	98	2783	TCTGTGTTCTGAGACTGAGGACCTAGTCCAGGACTTGTCTGTCAAAAAGTTTCCCTATCA	A_55_P2743485	Csf2rb	NM_007780	ref|Mus musculus colony stimulating factor 2 receptor, beta, low-affinity (granulocyte-macrophage) (Csf2rb), mRNA [NM_007780]	7,61127888957123	-0,0643654614583831	0,180941945684686	-0,210983241636335	0,0343241655067343	-0,245307407143069	0,264118606781145	0,251827210689489	0,251827210689489	0,264118606781145	0,364932298504342	0,809799758798106	0,480260777043837	0,411456600031628	0,897821720804523	0,508695619346932	0,922905700408419	0,657783215736057	0,99995194949317	0,992752170287815	0,943579767441722
1	99	198	TGTTCTGAGTACCGCCCCAAAATCAAAGGCGATCATTCTGGCTTATCTATTGGCGATGTT	A_55_P2013780	NAP059649-1	NAP059649-1	Unknown	12,3947420973993	0,11867637511582	0,0364392278059231	0,0487374201517827	-0,0334997271581141	0,0822371473098968	0,0747009056298	0,0712245189007797	0,0712245189007797	0,0747009056298	0,103214133695729	0,126890785097662	0,614195820190947	0,501189935520346	0,658363966253032	0,434395902232456	0,324017851883317	0,760441014447504	0,99995194949317	0,960328878924081	0,931315690088256
1	100	992	TTCATCTCATAGATGGAGACAAGATAGCGACGTTAATTAGCAGTTTCCTTAAAGAGCTAC	A_66_P114412	Pgm3	NM_001163746	ref|Mus musculus phosphoglucomutase 3 (Pgm3), transcript variant 2, mRNA [NM_001163746]	7,2023821571027	0,325521339565942	-0,0198513919811081	0,162661653405658	-0,182711078141392	0,34537273154705	0,159886728288023	0,152446013939505	0,152446013939505	0,159886728288023	0,220915262145221	0,0544038119534401	0,897617120574467	0,297932340466571	0,265845578106442	0,132726915622984	0,182484763806337	0,94289471443301	0,99995194949317	0,828353683692495	0,824064445554216
1	101	420	TTCCTCAGAGCTGTTGTGTGGCAAGCAGATACATTCTACTAAGAAATGTTTGTTCTGCTG	A_55_P2721737	Wdpcp	ENSMUST00000128794	ens|WD repeat containing planar cell polarity effector [Source:MGI Symbol;Acc:MGI:2144467] [ENSMUST00000128794]	5,39787151223732	0,113693742067982	0,151894428540401	0,0662104284408773	0,104411114913296	-0,0382006864724191	0,0680224479453419	0,0648568593447892	0,0648568593447892	0,0680224479453419	0,0939865183339958	0,109293667713182	0,0289858823305623	0,318791424031982	0,139542636631313	0,68847488001792	0,293180959935152	0,105846824672056	0,99995194949317	0,718911286370732	0,96283893805378
1	102	1846	AAATAGAAATGGTCTTGATCATCTTAAGTCAAAGGCTTTTCATGGACAGATAAACTCCCC	A_52_P232453	Nars2	NM_153591	ref|Mus musculus asparaginyl-tRNA synthetase 2 (mitochondrial)(putative) (Nars2), mRNA [NM_153591]	7,05974785926363	-0,00940428448805619	-0,161760246193159	0,128627628909723	-0,0237283327953799	0,152355961705103	0,106519285092101	0,101562153368504	0,101562153368504	0,106519285092101	0,147177542761727	0,930474693810658	0,125980742079472	0,219035940889725	0,825847539644078	0,312213063762898	0,973790551830033	0,287822979630857	0,99995194949317	0,98362951991286	0,905388600332618
1	103	2459	CACTCCAGCAGTGGCAATTTCATTGTCTCCTCCTATGACTCTTCCTCGGACACGGCCTGA	A_55_P2021065	E130308A19Rik	NM_153158	ref|Mus musculus RIKEN cDNA E130308A19 gene (E130308A19Rik), transcript variant 1, mRNA [NM_153158]	7,63929847172262	-0,0713795621500877	-0,284622485536695	0,0788509625712752	-0,134391960815332	0,213242923386607	0,129522741053432	0,123495088050991	0,123495088050991	0,129522741053432	0,178961384725076	0,587312076133608	0,0313548404203256	0,529969479467413	0,311115625834843	0,24656518922023	0,79764398766975	0,11201734264758	0,99995194949317	0,852676788769329	0,881211879207596
1	105	4720	CAAGCCATGTAACTGGATTGTCATTTATGAAGCTTTATGTAGCCTGTTATGTTGGTAATA	A_55_P2108938	Hps5	NM_001005247	ref|Mus musculus Hermansky-Pudlak syndrome 5 homolog (human) (Hps5), transcript variant 1, mRNA [NM_001005247]	9,87913742026403	-0,397146897258606	-0,100133173178078	-0,0233969015773514	0,273616822503177	-0,297013724080529	0,109789380220899	0,104680066737087	0,104680066737087	0,109789380220899	0,151695828490338	0,00159111288549113	0,349537752154396	0,82527304427247	0,0210182479400958	0,0634860761113335	0,0148567519362712	0,544858717317327	0,99995194949317	0,502282669792913	0,759856108396851
1	106	1437	AATTAAAAAGAAGTTTCCTTTGCAAATTGGAAGGGTGGCCCTGGGCAGTGAGGCTAGTCT	A_55_P1994302	ENSMUST00000120958	ENSMUST00000120958	ens|predicted gene 2673 [Source:MGI Symbol;Acc:MGI:3780842] [ENSMUST00000120958]	6,20603799809281	0,0229348568897763	0,244985943272971	-0,0870997940627536	0,134951292320441	-0,222051086383194	0,137619787259987	0,131215318692334	0,131215318692334	0,137619787259987	0,190149061804193	0,869217110404151	0,0757435982637596	0,513956617873697	0,337811852735944	0,255826273961661	0,948361151213933	0,205914423232811	0,99995194949317	0,868689506137459	0,883887629706626
1	107	2704	ACCAAAACTGTGAAAGGAGGCATTTCGGAGACGAGGATTGAGAAGCGAATAGTCATCACA	A_55_P2744444	Epb4.1l3	NM_013813	ref|Mus musculus erythrocyte protein band 4.1-like 3 (Epb4.1l3), mRNA [NM_013813]	6,48820338547396	0,0137027665302076	0,130181023413654	-0,0200039702344892	0,0964742866489576	-0,116478256883447	0,171614034065563	0,163627561271033	0,163627561271033	0,171614034065563	0,237118863643874	0,937106135751878	0,43506059563236	0,903846697380232	0,579886637472758	0,628300725725304	0,977244423034957	0,620549127916554	0,99995194949317	0,943112912621558	0,958704900950768
1	108	2588	CTTGAGTAGTGGGATAAGTCACTGTTTTCTTTACAAAACAAAACAGTCCTGTTGGGAATG	A_52_P304858	Gnb1	NM_008142	ref|Mus musculus guanine nucleotide binding protein (G protein), beta 1 (Gnb1), transcript variant 1, mRNA [NM_008142]	10,4236334967735	0,0933410103125514	-0,0184714383583362	0,0919943110989525	-0,0198181375719351	0,111812448670888	0,0758409340112272	0,0723114933131488	0,0723114933131488	0,0758409340112272	0,10478930926804	0,231858924908377	0,800835954769697	0,217041432185964	0,796366408488548	0,297927926511479	0,478008693690715	0,885830103263922	0,99995194949317	0,980603542218385	0,900699983254917
1	109	0	TTTTGCTAGGGGGACACATCTCCCCATTTTCACTTTTGTATACTTTCAGCCCAGTGCTGT	A_30_P01027185	chr1:115829055-115854155_F	chr1:115829055-115854155_F	lincRNA:chr1:115829055-115854155 forward strand	5,31385050883793	0,145988194189417	0,0914971802727553	0,0624238645420858	0,0079328506254237	0,0544910139166621	0,130688772001455	0,124606854937834	0,124606854937834	0,130688772001455	0,180572488006193	0,276429374762402	0,470794506972639	0,621541239813685	0,952164801109187	0,76576054815026	0,531674942108038	0,650461108665195	0,99995194949317	0,996608741419586	0,97224464996244
1	110	72	CTAAATAGATTTGGCAATGCCTGGGGCTCTTGCTTTAGAATAAAAAAGAAATCCCGTCTG	A_55_P2868879	Sfxn5	ENSMUST00000134392	ens|sideroflexin 5 [Source:MGI Symbol;Acc:MGI:2137681] [ENSMUST00000134392]	5,9896695759253	-0,495017592627786	-0,543644084501297	0,0540643123383981	0,00543782046488683	0,0486264918735113	0,158327199080528	0,150959061183323	0,150959061183323	0,158327199080528	0,218760462885859	0,00504872980644127	0,00165319674967506	0,72377032018177	0,972922056220826	0,826215611458321	0,033449470524349	0,0138081474144389	0,99995194949317	0,998723439940938	0,979726417077146
1	111	1504	TTCATACAGTTACTGACTTATGAATGATTGATTTTGACAGAGACCCCAAGCTGCCCATTT	A_51_P169745	Tuba1a	NM_011653	ref|Mus musculus tubulin, alpha 1A (Tuba1a), mRNA [NM_011653]	13,6224723841466	-0,965787151961203	-0,526849411413131	0,0605994884878633	0,499537229035935	-0,438937740548072	0,311850859488585	0,29733812794645	0,29733812794645	0,311850859488585	0,430883883307869	0,0054067712128796	0,0907449681591513	0,840442553779789	0,123942558682466	0,319801081606681	0,0351764778361289	0,232132257195056	0,99995194949317	0,699706147435315	0,907459434102604
1	112	2443	GGTGCCTGACACCAATGGATTAAAATGTAACTTCTGAACAACTACCTTCTAACAAAATAA	A_55_P2412349	AW111846	AK050111	gb|Mus musculus adult male liver tumor cDNA, RIKEN full-length enriched library, clone:C730016I12 product:unclassifiable, full insert sequence. [AK050111]	5,28535934968088	0,123374373727237	0,190505915438036	0,0124080103062836	0,0795395520170832	-0,0671315417107996	0,252248016243202	0,240509046699308	0,240509046699308	0,252248016243202	0,348530720658654	0,629778432170617	0,437053884743582	0,95933649623745	0,755590411278469	0,849089880913355	0,82544950249044	0,62219520043634	0,99995194949317	0,973735446480499	0,98157836025594
1	113	1638	TGTGTAGTCCCAAAGGAGAAGACTCTCTGATGAGTCTGTGTCTAGGGATTCAGATGATCA	A_52_P682099	Fam149b	XR_383123	ref|PREDICTED: Mus musculus family with sequence similarity 149, member B (Fam149b), transcript variant X6, misc_RNA [XR_383123]	6,81385422009985	-0,226483100037495	-0,0886588508851576	0,0722960061018778	0,210120255254215	-0,137824249152337	0,0946418402828452	0,0902374540870494	0,0902374540870494	0,0946418402828452	0,130766494379241	0,0260076257791469	0,336898692609338	0,431892447215593	0,0374034893885775	0,303725639700776	0,108376365003086	0,532163267426711	0,99995194949317	0,552905017232578	0,90254129160627
1	114	262	CTTCTTTAGGTCTCTCCTTCTATCTTAAAGATTTGCCTTATTTTTTCTTTATTTTCCCTT	A_51_P509629	Dnmbp	AK076939	gb|Mus musculus adult male testis cDNA, RIKEN full-length enriched library, clone:4930565I18 product:unclassifiable, full insert sequence. [AK076939]	6,06756359461118	-0,0406442112163177	-0,300480720684866	0,216844302468143	-0,0429922070004052	0,259836509468548	0,0883030410827775	0,084193646189045	0,084193646189045	0,0883030410827775	0,122008184656083	0,649986917660993	0,00178534914550636	0,0175304474335664	0,631330700007625	0,0450390189840647	0,838821324165685	0,0145944717638059	0,99995194949317	0,954951942082319	0,750719362182664
1	115	858	GTGATAAAGAGGATCTTTACCGGACCTTCGATGCCTTTTCCACCTTCTACCTGAATTCCA	A_52_P180565	2310061I04Rik	NM_001033630	ref|Mus musculus RIKEN cDNA 2310061I04 gene (2310061I04Rik), mRNA [NM_001033630]	10,1119348822882	-0,239272996681848	-0,413904609441415	0,0424078543493831	-0,132223758410184	0,174631612759567	0,0920287774350708	0,087745996418349	0,087745996418349	0,0920287774350708	0,127156029206808	0,0166156012471713	0,000113716367454704	0,633820393607256	0,16533681944451	0,183948208623174	0,0784942408442796	0,00205947306181105	0,99995194949317	0,743025306065636	0,853297519827056
1	116	2394	AGAGGAAATAACCCTTTCCTCCTTACATTACATTTGGTTATGGTGTTTTGTCACAGCATT	A_55_P2132942	Adal	NM_001290811	ref|Mus musculus adenosine deaminase-like (Adal), transcript variant 2, mRNA [NM_001290811]	7,96382017180506	-0,459448920685331	-0,543079953817569	0,0835494750204688	-8,15581117699082e-05	0,0836310331322387	0,0962670000238131	0,0917869831016103	0,0917869831016103	0,0962670000238131	0,133011975252156	9,95586555842471e-05	6,78961389218335e-06	0,372892237857232	0,99933192471442	0,53621054222749	0,00205372004804623	0,000271983637960595	0,99995194949317	0,99985388792482	0,948862648137815
1	117	4161	ACAGATACGGATGGATGAACAGAGAAGACACAAACAGCTTTGGACACACCTGTCCTAGAA	A_55_P2106039	Map3k6	NM_016693	ref|Mus musculus mitogen-activated protein kinase kinase kinase 6 (Map3k6), mRNA [NM_016693]	11,8317292195315	1,4118065548886	0,591607703696342	0,205757153746257	-0,614441697446003	0,820198851192259	0,226829218481235	0,216273173969673	0,216273173969673	0,226829218481235	0,31340960440887	3,37536356727141e-06	0,0123069819490833	0,352103443004762	0,0130602049081427	0,0160045120639536	0,000204061253501087	0,0575022041720223	0,99995194949317	0,484222316536649	0,744058138905265
1	119	2762	CAGGCCTGCAGGTGAACATGCGGGTAGAATGTTGTATACATAACAAATAAATCTTTATTT	A_55_P2348582	LOC105247671	XR_888659	ref|PREDICTED: Mus musculus uncharacterized LOC105247671 (LOC105247671), transcript variant X2, ncRNA [XR_888659]	5,60426639466759	0,0496197363217341	0,103020893762888	0,0798157284055838	0,133216885846738	-0,0534011574411544	0,0991613967933768	0,0945466821398226	0,0945466821398226	0,0991613967933768	0,137011159099039	0,621937718433379	0,288071656227877	0,407959094667255	0,1932943914279	0,700592301652335	0,820434558637007	0,483669195864471	0,99995194949317	0,774648278834526	0,963917085860438
1	121	584	TTAAACATCAACTAATGAAAAGATTCTTCCTCTAAGGCCCTCCTTTTTCTGCCGCTCTTC	A_55_P2713745	Ift46	ENSMUST00000133167	ens|intraflagellar transport 46 [Source:MGI Symbol;Acc:MGI:1923818] [ENSMUST00000133167]	6,14043419003742	0,0590160672820268	-4,1823502435534e-05	0,0933821581998959	0,0343242674154336	0,0590578907844623	0,113688153277227	0,108397400990254	0,108397400990254	0,113688153277227	0,157082757605754	0,609048960183962	0,999695745328854	0,398585106151523	0,765649363016251	0,7106666152904	0,811887534461046	0,999975146040237	0,99995194949317	0,975017364592873	0,965156079430934
1	122	347	TATGGAATACACAGCAGGGCATCAGCCGTCCAAACCAAATGTGATCTCGGAGCTGGGACA	A_52_P134899	Zfp2	NM_001044698	ref|Mus musculus zinc finger protein 2 (Zfp2), transcript variant 4, mRNA [NM_001044698]	6,99978571189172	-0,0977295875362705	-0,442272038697657	0,142431510487758	-0,202110940673628	0,344542451161386	0,112432815325518	0,10720048321644	0,10720048321644	0,112432815325518	0,155348258966298	0,394429485660756	0,000470813836791801	0,198048524154037	0,0864552060673314	0,0375812750927477	0,651181715746338	0,00564314374373026	0,99995194949317	0,642857133333194	0,749184012145784
1	123	522	CCAGCCTCTCATGGAATACTGCACTTAAAAACAGTCAGTCCACATCTCTCATGGTGTTGA	A_51_P462870	Mkl2	NM_181860	ref|Mus musculus MKL/myocardin-like 2 (Mkl2), transcript variant 2, mRNA [NM_181860]	5,74964383729667	-0,341501364555946	-0,245214738306908	0,011070700606659	0,107357326855698	-0,0962866262490385	0,133050507894952	0,126858681757962	0,126858681757962	0,133050507894952	0,183835695087957	0,0178727819320769	0,0666666061084903	0,931275142364733	0,428662727705728	0,605859080289536	0,0826962192935317	0,188676089880031	0,99995194949317	0,905123246288377	0,957098199433662
1	124	201	TCACCAAACGAGGACTAAAAATTTGTGCTGATCCAGAAGCCAAATGGGTGAAAGCAGCGA	A_51_P234956	Xcl1	NM_008510	ref|Mus musculus chemokine (C motif) ligand 1 (Xcl1), mRNA [NM_008510]	5,25824038089994	-0,157884400597545	-0,276219833942601	0,171049972419093	0,0527145390740369	0,118335433345056	0,15692887652608	0,149625812939958	0,149625812939958	0,15692887652608	0,216828402626781	0,325685574250352	0,0788512183061072	0,265670297270856	0,740228163184529	0,590913895270106	0,586479834084029	0,211265541486418	0,99995194949317	0,971300564899701	0,955589534420323
1	126	1495	TAATTACGCTGGACAAAGGCTCACCTATCATTGTACCAGTGCTCATCTGACTGATCCAAA	A_51_P390377	Rcor3	NM_144814	ref|Mus musculus REST corepressor 3 (Rcor3), transcript variant 1, mRNA [NM_144814]	9,47373490435386	-0,142275944736607	-0,141236792962482	-0,0343973003199931	-0,0333581485458687	-0,00103915177412439	0,0787221645676141	0,075058638859655	0,075058638859655	0,0787221645676141	0,108770301377144	0,0848836935418499	0,0736401846933223	0,651406013631946	0,676007417706883	0,992466488242253	0,246657931727591	0,202136951435215	0,99995194949317	0,962710555196725	0,999379287413131
1	131	527	GGGCCTGCTCCTCCCCTCCTAGCCCCAGCGAATGGGAGGTCTGTAGGGTTGGCCCTGTAA	A_55_P1958133	Zfp692	AK080545	gb|Mus musculus 7 days neonate cerebellum cDNA, RIKEN full-length enriched library, clone:A730082L10 product:hypothetical protein, full insert sequence. [AK080545]	10,7811342124532	0,0809774276533854	0,150686313610477	-0,137121614689232	-0,0674127287321404	-0,0697088859570911	0,101525525988633	0,0968007908836424	0,0968007908836424	0,101525525988633	0,140277673002396	0,433916314007368	0,134310158100024	0,171103747580704	0,513828001262738	0,62433399513687	0,684470038215013	0,299928904873019	0,99995194949317	0,929567487721844	0,958704900950768
1	132	0	TCGCGTGTCCTCCCCGCTCCTGTCCCGGGTACCTAGCTGTCGCGTTCCGGCGCGGAGGTT	A_30_P01020514	chr17:39983902-39985688_F	chr17:39983902-39985688_F	lincRNA:chr17:39983902-39985688 forward strand	13,6447033468337	0,240437192771473	0,408524187653484	-0,152913357281063	0,015173637600947	-0,16808699488201	0,0984811273845036	0,0938980707078538	0,0938980707078538	0,0984811273845036	0,136071231836784	0,0234485112161034	0,000273994166058546	0,118145670443002	0,879002368878912	0,230199347267201	0,1005538241582	0,00382757658205907	0,99995194949317	0,990366533521524	0,873706543061273
1	133	4784	ACTCACTTGGATGTATATCTGAATGTTGCATTGTATTGTACAGTATGCTTATTGTCTGTG	A_52_P26357	Arhgef7	NM_001113517	ref|Mus musculus Rho guanine nucleotide exchange factor (GEF7) (Arhgef7), transcript variant 1, mRNA [NM_001113517]	5,36300144182312	-0,15487827286556	-0,287772276831335	0,103511895132956	-0,0293821088328183	0,132894003965775	0,0865072345043395	0,0824814117989832	0,0824814117989832	0,0865072345043395	0,119526921293666	0,0876483203665663	0,00215840151370197	0,223107480767575	0,737452784209001	0,278623488865404	0,251982760536542	0,0166055868820708	0,99995194949317	0,971300564899701	0,894176477247127
1	134	1928	ACTTCACATTGTTTCTTTGCAGGTCGCACAGCATTTAAATCTGCGCCCGCAATGCACAAT	A_55_P2333126	Mgea5	AK088506	gb|Mus musculus 2 days neonate thymus thymic cells cDNA, RIKEN full-length enriched library, clone:E430019C04 product:unclassifiable, full insert sequence. [AK088506]	9,03099438953328	0,198573554547927	0,0985311623694916	0,00147762226037429	-0,0985647699180614	0,100042392178436	0,0716975280114962	0,0683609107003496	0,0683609107003496	0,0716975280114962	0,0990643711671379	0,0114017786854169	0,164055403572184	0,982956612642682	0,183530474022715	0,323910990168286	0,0602405756054137	0,340450709471452	0,99995194949317	0,766197047429135	0,908595841219762
1	135	5394	CCTGATTTTCAAGCATGAACTTTTTCCATATTAAGCAATACTTCTGTGATTAAAGTGGCC	A_52_P107769	LOC105244251	XR_866592	ref|PREDICTED: Mus musculus uncharacterized LOC105244251 (LOC105244251), transcript variant X2, ncRNA [XR_866592]	5,69023283399121	0,342864303718494	-0,0548371226893787	0,147442217257823	-0,250259209150049	0,397701426407872	0,131292848411234	0,125182819195604	0,125182819195604	0,131292848411234	0,181407139511362	0,0162019830821494	0,665763399742866	0,251885276651571	0,0702426706323503	0,039617357163396	0,0772507847249049	0,797409287506281	0,99995194949317	0,619277289048486	0,750719362182664
1	136	2204	TTGTTTACTGTTTGGAAGTCGTTTTACTCGATAGCAGCCTCCATATACTTTGGGGGGATC	A_55_P2504051	Bcl2l11	NM_001284410	ref|Mus musculus BCL2-like 11 (apoptosis facilitator) (Bcl2l11), transcript variant 4, mRNA [NM_001284410]	6,78009237876541	-0,222496681147822	-0,281320450868944	0,00573143282165844	-0,0530923368994634	0,0588237697211218	0,134799190790231	0,128525985479064	0,128525985479064	0,134799190790231	0,186251847725239	0,113519267783672	0,0399032553820939	0,964847410965343	0,697604581687098	0,755211336461874	0,301175284950156	0,13239431817235	0,99995194949317	0,966906209620336	0,971184174783888
1	137	874	CGAATACTGAAAATGCATTCTATTAGTCTAGAGATGTTGACTTTCTTTTCCTAGCCCTTT	A_55_P2742760	0610030E20Rik	BC054353	gb|Mus musculus cDNA clone IMAGE:3962411, partial cds. [BC054353]	8,68872124413747	0,645360509234608	0,720685561818335	-0,0907662384449566	-0,0154411858612296	-0,075325052583727	0,214486459261788	0,204504814805863	0,204504814805863	0,214486459261788	0,296355631776147	0,00662351437339504	0,00198603632783459	0,661646192481824	0,943281610147302	0,801805139637106	0,0407872641816601	0,0156633407168797	0,99995194949317	0,996061083190433	0,977016266827897
1	138	736	TTTCTCCTAGTTGGTAATTCATAAGGCATTGTCAGCAAATTGCCACAGACACACTGCAGA	A_55_P2557883	Gm32092	XR_874644	ref|PREDICTED: Mus musculus predicted gene, 32092 (Gm32092), transcript variant X4, ncRNA [XR_874644]	5,53925104369863	0,095116319480856	0,164987087074257	-0,0177330488253871	0,0521377187680141	-0,0698707675934012	0,153312463998261	0,146177698887404	0,146177698887404	0,153312463998261	0,211831610646841	0,541582175144923	0,271609035688875	0,904583366875895	0,737136713584152	0,744747493508358	0,766849929695562	0,466274337457062	0,99995194949317	0,971300564899701	0,970206908842525
1	139	756	TGTTGGTCGTTGGTTCCAGAAAATTCTCCTTGGCCCTCACTCAGCCCTTCTCCTAGCTCA	A_66_P138501	XR_107734	XR_107734	gb|PREDICTED: Mus musculus predicted gene 13842 (Gm13842), misc_RNA [XR_107734]	6,8555538294176	0,140136312193485	0,056477231519759	0,0663096610409255	-0,0173494196328008	0,0836590806737263	0,136041721283263	0,129710691820167	0,129710691820167	0,136041721283263	0,187968650317491	0,314539646987502	0,667653261938929	0,614470241844656	0,899719229539392	0,660767514825307	0,574267916425175	0,798497457036653	0,99995194949317	0,993180756638785	0,959580821894816
1	140	2157	CCTGCTTGGGCCACCCCGGTCCTTGCACACAACTTTGACAAACTCCATGGAAGTAAAAAA	A_55_P1983368	Sh3d21	NM_001162533	ref|Mus musculus SH3 domain containing 21 (Sh3d21), transcript variant 1, mRNA [NM_001162533]	10,3621512229065	1,042455485649	1,24291368245986	-0,184481667060966	0,0159765297498939	-0,20045819681086	0,162354227159821	0,15479868180277	0,15479868180277	0,162354227159821	0,224324601781744	2,1706087641262e-06	7,10225018953065e-08	0,246490743465418	0,922532186981638	0,381534988460597	0,000150263225663591	1,36227412123278e-05	0,99995194949317	0,994217060082475	0,918236255588548
1	142	225	TGATTATGGAAGATTCCCACAAGAGTAACACGACAGAGACTGCATCTCAGCCTGGTTCAA	A_55_P2721419	Atf1	NM_007497	ref|Mus musculus activating transcription factor 1 (Atf1), mRNA [NM_007497]	8,28578226407605	0,359890685133568	0,0972944794367159	0,0401255061883035	-0,222470699508548	0,262596205696852	0,0948902568578609	0,0904743099978754	0,0904743099978754	0,0948902568578609	0,131109731203075	0,0010469075631999	0,294255154899499	0,661882886380222	0,0288323920420058	0,0581036788460946	0,0111051635112402	0,489900543976046	0,99995194949317	0,522922557690149	0,751059249014641
1	143	5524	GGGTCTCATCTTTCAGTAGGAACAAAACTGTTTTTTCCACATTAAGTACTTTTATGCAAC	A_55_P2314852	LOC102632594	XR_874396	ref|PREDICTED: Mus musculus uncharacterized LOC102632594 (LOC102632594), ncRNA [XR_874396]	5,45305837085563	-0,0995840998791735	-0,025236660391375	0,092760601424656	0,167108040912455	-0,0743474394877985	0,100611453579318	0,0959292570374989	0,0959292570374989	0,100611453579318	0,139014700471244	0,333407805539625	0,795024590508008	0,344430182485686	0,111404183094774	0,598325231224259	0,593428752748319	0,881800238449288	0,99995194949317	0,680579047436413	0,956234447287866
1	144	417	AAATTGAGCTACTTGGGAGCTATGATCCATAGAAACAGCTCATCATTGAAGATCCCTATT	A_55_P2186615	Acp1	NM_001110239	ref|Mus musculus acid phosphatase 1, soluble (Acp1), transcript variant 1, mRNA [NM_001110239]	9,41604045521557	-0,0472477998232517	-0,0691387258868357	0,0234564535916366	0,00156552752805261	0,021890926063584	0,0720916930241721	0,0687367322939255	0,0687367322939255	0,0720916930241721	0,0996089883973241	0,519248566618571	0,325798642410282	0,736264070059805	0,982877172471851	0,828147532370786	0,752070965430647	0,521079844952697	0,99995194949317	0,999470967373313	0,980009264103639
1	146	520	AGCAACGGCCTGCTTACCTTACTCCTTTAATCTACGTTATTCTGGAAAGTAACACTTGAA	A_52_P40954	5330426P16Rik	NR_028300	ref|Mus musculus RIKEN cDNA 5330426P16 gene (5330426P16Rik), long non-coding RNA [NR_028300]	7,27326262349432	-0,24924251901675	-0,0319938293737918	-0,117874515987582	0,0993741736553764	-0,217248689642958	0,136796987879633	0,130430810264713	0,130430810264713	0,136796987879633	0,18901220108567	0,0825544267935236	0,808581147790902	0,376262816736286	0,475493494639859	0,263160205223276	0,242122669420652	0,890270081813708	0,99995194949317	0,919638593523942	0,887864618859501
1	147	2725	GTGGTACTCTGCATCTGTTTCTGTCAACTGCTATAATTTGGCTACATTTTTTAAAATGTG	A_55_P2842837	Gpr75	NM_175490	ref|Mus musculus G protein-coupled receptor 75 (Gpr75), mRNA [NM_175490]	5,60741223551908	0,0969778933525394	0,126045926451223	0,0487600954094294	0,0778281285081128	-0,0290680330986834	0,108401656229992	0,103356923827559	0,103356923827559	0,108401656229992	0,149778412251236	0,381007591977255	0,236001983141024	0,641900243836363	0,48059626998486	0,847960409117873	0,639329631809554	0,427390121773883	0,99995194949317	0,921599246673517	0,98157836025594
1	148	4259	GTCTGCGTGTGTAAGATCTGCTCTAACCAGGCGTAGAATAAATGTGCATGACCATGTTTC	A_55_P2759760	Rrp12	NM_199447	ref|Mus musculus ribosomal RNA processing 12 homolog (S. cerevisiae) (Rrp12), mRNA [NM_199447]	9,3935530608217	-0,316441562567791	-0,621251541884488	0,0296513898925106	-0,275158589424187	0,304809979316698	0,0924740351127944	0,0881705329566328	0,0881705329566328	0,0924740351127944	0,127771241098688	0,00252881275059532	5,51590450629414e-07	0,739943930792875	0,00714960949989958	0,0264245277816153	0,020536920431996	5,16382367491063e-05	0,99995194949317	0,445016563480706	0,744058138905265
1	151	353	CTGACTGACTGCTCACGCTTAAAACCTGGAGTGCACTTCACTCACAGCAGTATTTTAGAA	A_51_P408162	Bola3	NM_175277	ref|Mus musculus bolA-like 3 (E. coli) (Bola3), mRNA [NM_175277]	12,1465227725579	-0,214745750454448	-0,00567989045899964	-0,0510101688497961	0,158055691145652	-0,209065859995448	0,127893321096375	0,121941497079768	0,121941497079768	0,127893321096375	0,176710017517727	0,107769029464787	0,963283626590749	0,679910299428349	0,229997702542403	0,249828867712522	0,290506406910049	0,980865908673944	0,99995194949317	0,804733732971038	0,881832608712064
1	153	2144	GAGGAGTGCTACAAGTCTGAGGTCACCATGATCTACTTAGCAACACCTTCTCTTGAAAAA	A_55_P2344598	E330037I15Rik	AK087890	gb|Mus musculus 2 days pregnant adult female ovary cDNA, RIKEN full-length enriched library, clone:E330037I15 product:hypothetical Proline-rich region profile containing protein, full insert sequence. [AK087890]	7,68995316193652	0,338551841506781	0,425326207621772	-0,373812227721507	-0,287037861606515	-0,0867743661149918	0,359576852336056	0,342843076661116	0,342843076661116	0,359576852336056	0,496826818871894	0,357008945595131	0,22827369330666	0,287770085514985	0,433542071503986	0,863001383173202	0,616846102290709	0,418476437199475	0,99995194949317	0,906148117110961	0,982897601110962
1	154	1493	CTGTCTTCCAAGTGCTGGGATTAAAGGCATGCACTACCGCCACCTACAAAAAAGAAAAAA	A_55_P2091756	Nxnl1	NM_145598	ref|Mus musculus nucleoredoxin-like 1 (Nxnl1), mRNA [NM_145598]	7,40280021738871	0,352206660432066	0,642497860474459	-0,158543846027248	0,131747354015145	-0,290291200042393	0,138441927483819	0,131999198638872	0,131999198638872	0,138441927483819	0,191285011767099	0,0187781590179247	7,93885776056052e-05	0,242922572528839	0,351970962642026	0,143847587333838	0,0858217738796482	0,00157588307959213	0,99995194949317	0,8741039949692	0,828220749967984
1	156	5484	ATTTCATACCCTGCTAAACACTGCCATACACTAAGTTCATAAACAGAGATGACAGATTCC	A_55_P2006852	Dgkb	NM_178681	ref|Mus musculus diacylglycerol kinase, beta (Dgkb), mRNA [NM_178681]	6,25094720223628	0,169031444928096	-0,603606863695434	0,400696130206341	-0,371942178417189	0,77263830862353	0,246116507025519	0,234662882044632	0,234662882044632	0,246116507025519	0,340058823205538	0,49963463233312	0,0176580341288041	0,10228344957357	0,14544626001092	0,0335754613828956	0,73733809546439	0,0742458930298285	0,99995194949317	0,726441016801678	0,749184012145784
1	157	1007	GGTGTATCCAAGCTACATATGTAATGTAGGAGGTTTCATATCTTTCTCATGTTTCAAAGA	A_55_P2728038	Commd8	NM_178599	ref|Mus musculus COMM domain containing 8 (Commd8), mRNA [NM_178599]	9,11661920537678	-0,11077680505257	-0,0280360255750622	0,0285124615616841	0,111253241039192	-0,0827407794775077	0,0834520102953776	0,0795683698139806	0,0795683698139806	0,0834520102953776	0,115305522405452	0,198443125808008	0,728043187500829	0,723622646729723	0,196594184263792	0,480827066541091	0,432986616635287	0,840665077843243	0,99995194949317	0,778343902651412	0,938346059720863
1	158	1599	CCCAGCCCCAGACCTCTCAGGTTTCCATGGATAATAAAATCCAATGGCTTGCTTAAAAAA	A_55_P2148519	Teddm2	NM_178243	ref|Mus musculus transmembrane epididymal family member 2 (Teddm2), mRNA [NM_178243]	7,41859317750408	0,0117310156592056	0,0908673006888439	-0,041594044860207	0,0375422401694312	-0,0791362850296382	0,10422604346265	0,0993756332667223	0,0993756332667223	0,10422604346265	0,144008974105923	0,911440321571125	0,370769228836028	0,679739697391779	0,722250710473854	0,588372122258336	0,965845002339982	0,564529511615819	0,99995194949317	0,969496339065903	0,955292165395911
1	159	2341	GTTCTAGGTCAGTCTGCTTTACAGAGTGAGTTATAGGACTACACAGAGAAATCCAAAAAA	A_55_P1983523	Cd300ld	NM_145437	ref|Mus musculus CD300 molecule-like family member d (Cd300ld), mRNA [NM_145437]	8,74893459515381	0,298487183863436	0,511193728867042	-0,121312897699033	0,0913936473045727	-0,212706545003606	0,226814528569795	0,216259167688676	0,216259167688676	0,226814528569795	0,313389307379396	0,202187221132693	0,0276773653938111	0,580688389326418	0,691011909511077	0,504630347628338	0,438058032831229	0,102437736033557	0,99995194949317	0,966065258009763	0,942994056804882
1	160	1205	CCAGTAATCTCTTCCCAACAGACCATGCCCCAGGACTGAATAAAGTTCATCCTGGTGTTG	A_55_P2029420	2610318N02Rik	NM_183287	ref|Mus musculus RIKEN cDNA 2610318N02 gene (2610318N02Rik), mRNA [NM_183287]	7,53006248390034	0,374473482151207	0,767100343945023	-0,906093894160469	-0,513467032366653	-0,392626861793816	0,919567091904042	0,876772820431868	0,876772820431868	0,919567091904042	1,27056452616973	0,68791107051314	0,391396819812335	0,313008809837078	0,582418338159508	0,760315666993834	0,858818320052617	0,583042830362532	0,99995194949317	0,944293055157211	0,971616530419342
1	161	179	TGGTACTTTGCAGGAGACAAGTGAGGCCTATCTGTTTGGCCTTTTTGAAGATACCTATCT	A_55_P2129219	NAP113071-1	NAP113071-1	Unknown	11,6724726248725	-0,0793887752897007	-0,0717995337929249	0,00567451376547901	0,0132637552622548	-0,00758924149677576	0,0552365336930404	0,0526659684359177	0,0526659684359177	0,0552365336930404	0,0763202390307804	0,165200272795053	0,187050218306529	0,915207905928268	0,812532073909698	0,921720937531702	0,385682828658509	0,369516327934574	0,99995194949317	0,982350536270922	0,989676678046389
2	4	1407	TATTTTCTCTGCTTATGCTAGTCCCTTGGAATTGAACAATCGGAACTAATAAAACTTAGC	A_51_P403693	Uba5	NM_025692	ref|Mus musculus ubiquitin-like modifier activating enzyme 5 (Uba5), mRNA [NM_025692]	10,2172711795453	-0,527002728755667	-0,391666913340435	0,0269302199200752	0,162266035335307	-0,135335815415232	0,0857531796640048	0,0817624487184845	0,0817624487184845	0,0857531796640048	0,118485044807055	4,03089192583443e-06	9,54451093744347e-05	0,745097369820375	0,0721543386216575	0,266062815687819	0,000230314694381631	0,00180098127315365	0,99995194949317	0,622038885636698	0,890369445073499
2	7	0	TTACAGTCAAGTGCATCATCTCTGTCTGAGCCTGCCACCTTCAGTATTTGGTAGCCACCC	A_30_P01018800	chr5:112220574-112234709_F	chr5:112220574-112234709_F	lincRNA:chr5:112220574-112234709 forward strand	5,67459590578885	-0,016526134639764	-0,118701682891085	0,155779063020211	0,0536035147688905	0,102175548251321	0,124731506762589	0,118926825398362	0,118926825398362	0,124731506762589	0,172341343207596	0,895839654669369	0,329451409261031	0,204214874931623	0,671700336623377	0,559523386275773	0,960144594236206	0,52432701607312	0,99995194949317	0,961287947994782	0,952635078959609
2	11	1122	AAGAAAGCTTGCCTACCAGGCTAAGACTTGTACATACTCCAGCCTTCTCAGCAAGTCATT	A_55_P2348409	D430022A14Rik	AK084992	gb|Mus musculus 13 days embryo lung cDNA, RIKEN full-length enriched library, clone:D430022A14 product:unclassifiable, full insert sequence. [AK084992]	5,51452688346543	0,114149257122953	0,156547807915143	0,0541778281544056	0,0965763789465957	-0,04239855079219	0,105782684943833	0,100859832683898	0,100859832683898	0,105782684943833	0,146159783397999	0,292636016645145	0,135388599100591	0,596734354164396	0,371494743538283	0,774562416772377	0,550191376115241	0,301340669266801	0,99995194949317	0,881989666724324	0,972835680950018
2	12	460	TAAAAGTTCACTTAGACAAAGTACAGCAGAGCAACATGGAACACAAGGTCGAAACTTTTT	A_52_P497388	ENSMUST00000178086	ENSMUST00000178086	ens|predicted gene 4761 [Source:MGI Symbol;Acc:MGI:3648855] [ENSMUST00000178086]	11,5940865752694	0,0623332381855111	-0,0432455164761603	-0,00495124696625027	-0,110530001627922	0,105578754661671	0,107987448514789	0,102961992266935	0,102961992266935	0,107987448514789	0,14920610204784	0,569848282947152	0,678688787641491	0,96209485448984	0,317554880977249	0,486875769437404	0,786222626290098	0,805968269616065	0,99995194949317	0,855494597775107	0,939697115963855
2	13	629	CCCTCAGGGTCCACATCTTGAGCTTAATAAATGTGCATTCGTTTTTTCCCCCCGAAAAAA	A_55_P2742900	Fxyd7	BC061101	gb|Mus musculus FXYD domain-containing ion transport regulator 7, mRNA (cDNA clone MGC:74220 IMAGE:6531288), complete cds. [BC061101]	6,71044674870651	0,86544962175523	0,313478479868588	0,164675474141942	-0,3872956677447	0,551971141886642	0,123458575143762	0,117713132721142	0,117713132721142	0,123458575143762	0,170582535423627	5,96018929826989e-07	0,0144570561879181	0,176244465638973	0,00492728712335864	0,00391546602774904	6,56513447093013e-05	0,0644283861984866	0,99995194949317	0,428405333169715	0,72747459332239
2	14	3408	CTAAAGCTGACACAATTTGCATTTCATAAATACATAGTTTACAGAACCATTTGCAGCCTC	A_51_P141274	Sec24d	NM_027135	ref|Mus musculus Sec24 related gene family, member D (S. cerevisiae) (Sec24d), mRNA [NM_027135]	8,54723881382282	-0,0379532958183599	0,0831947357714515	0,00595799117068374	0,127106022760495	-0,121148031589811	0,100082609897299	0,0954250243711349	0,0954250243711349	0,100082609897299	0,138283997917642	0,708285361866323	0,393037370121276	0,950798542315144	0,217803495085251	0,390775901848614	0,870280279667929	0,584509576856996	0,99995194949317	0,79577449846569	0,920365196575539
2	15	287	AAGTGAGAAATTTTGAAGTACAGCGTGGTGACATTGTGTCATTGGTGTAAGTAACTCAGT	A_55_P1958137	Immp2l	ENSMUST00000140790	ens|IMP2 inner mitochondrial membrane peptidase-like (S. cerevisiae) [Source:MGI Symbol;Acc:MGI:2135611] [ENSMUST00000140790]	9,10007564162712	0,078464982075813	0,280055136432235	-0,191461124941156	0,0101290294152658	-0,201590154356422	0,258387293728862	0,246362618106882	0,246362618106882	0,258387293728862	0,357013351516442	0,764329384856782	0,26828804289911	0,445629932965109	0,969095909441795	0,578215886826374	0,900508690528069	0,462792994763792	0,99995194949317	0,998462869715657	0,954551532983655
2	17	302	ATGACAAGGCCCTACCTACGTGCAATCACGACCCACCACACAGTGCGCGACACTCCCAGA	A_66_P134652	Gm30455	XR_375442	ref|PREDICTED: Mus musculus predicted gene, 30455 (Gm30455), transcript variant X1, ncRNA [XR_375442]	5,52884256218448	0,195594109538481	-0,122684885767445	0,173004508021222	-0,145274487284704	0,318278995305926	0,106506624731729	0,101550082188523	0,101550082188523	0,106506624731729	0,147160049960039	0,0803128787870551	0,240265942622459	0,103021766618668	0,186834845422076	0,0420923640025206	0,237828721809424	0,432051353386816	0,99995194949317	0,76938024735307	0,750719362182664
2	19	829	TTAAAGTTACGACAGCAGCTGCTGCTGCAGCCACCTCCCAGGATCCTGAGCAACACCTGA	A_55_P2043996	Cops7a	NM_001164089	ref|Mus musculus COP9 (constitutive photomorphogenic) homolog, subunit 7a (Arabidopsis thaliana) (Cops7a), transcript variant 2, mRNA [NM_001164089]	6,99181531349639	-0,212513143084846	-0,237459503943665	0,0705038497979249	0,0455574889391057	0,0249463608588192	0,0783827384534056	0,0747350087579441	0,0747350087579441	0,0783827384534056	0,108301316804114	0,012990753358948	0,00448693469233359	0,356080871350508	0,567203992120656	0,820027564607097	0,0660894190073558	0,0281979618329445	0,99995194949317	0,940792646769623	0,979552108999335
2	20	6761	AGTGAAATTGGAACTCCTTTGAGATTCCCGAACAGGATCTGGCATTCTCTTGAAAGCTGA	A_51_P246727	Mlxip	NM_133917	ref|Mus musculus MLX interacting protein (Mlxip), transcript variant 2, mRNA [NM_133917]	8,04010331531846	0,774292775575321	0,493201939062207	0,0755804913879912	-0,205510345125123	0,281090836513115	0,100828234308146	0,096135949352506	0,096135949352506	0,100828234308146	0,139314226091975	1,45129575757851e-07	4,2503125203027e-05	0,440434186047269	0,0541575138491187	0,056421136047284	2,8622241310476e-05	0,00101615688110644	0,99995194949317	0,588790224987836	0,750840263300709
2	22	1117	ATATTGGCACAGGGGACTCAAAGATTCCCAAATACCCTCTTCCCACTCTCTTCACAAGAA	A_55_P2156530	NAP115184-1	NAP115184-1	Unknown	5,28157173678836	0,0621709572680276	-0,0479608848528423	-0,02758367155631	-0,13771551367718	0,11013184212087	0,101690463941461	0,0969580530512107	0,0969580530512107	0,101690463941461	0,140505567534212	0,54743305102502	0,625915276059123	0,778786525709318	0,189871184037441	0,441787068536405	0,770908081691343	0,769652570952931	0,99995194949317	0,771684249782741	0,932188202454395
2	25	1893	GCCAGTTATCTGCCTTGAGTATTTTGTAGACTTTCTGAATAAAGTCAAGTTCTCTTTTTC	A_52_P608322	Maff	NM_010755	ref|Mus musculus v-maf musculoaponeurotic fibrosarcoma oncogene family, protein F (avian) (Maff), transcript variant 1, mRNA [NM_010755]	7,77048072394017	2,40760649192157	1,34504831253159	0,0180789416990033	-1,04447923769098	1,06255817938998	0,318910952785848	0,304069662781974	0,304069662781974	0,318910952785848	0,440638804046036	1,90001321765987e-07	0,000230015954090718	0,953143719016442	0,00357131928988042	0,0250083810323569	3,29794366410047e-05	0,0034073969358058	0,99995194949317	0,419068851277228	0,744058138905265
2	26	91	TAGTGGAATTTATGGATGACACCAGCCGCTCTATCATCCGAAATGTCAAAGGTCCCGTAA	A_55_P2055881	ENSMUST00000084281	ENSMUST00000084281	ens|predicted gene 16020 [Source:MGI Symbol;Acc:MGI:3801865] [ENSMUST00000084281]	14,1613778891292	0,108423079089231	0,0190033890644319	0,0177268510634203	-0,0716928389613791	0,0894196900247994	0,0803789137133457	0,0766382871898746	0,0766382871898746	0,0803789137133457	0,111059429285114	0,191560590670071	0,806542665121127	0,819288855940873	0,382410222743259	0,429644112631898	0,423546891955386	0,889124238612871	0,99995194949317	0,887118347937597	0,931028668808161
2	28	227	TACATTGGATCCTGGGTGGTCACAGGAAACATTGTTTAATGAAAGTTGCTAGCCCAGATC	A_55_P2586694	LOC102641089	XR_390084	ref|PREDICTED: Mus musculus uncharacterized LOC102641089 (LOC102641089), ncRNA [XR_390084]	5,30924996854733	-0,176562146573754	-0,128974730843663	0,122160652728304	0,169748068458395	-0,0475874157300904	0,0664299826126486	0,0633385032253956	0,0633385032253956	0,0664299826126486	0,0917862112778943	0,0146245409569357	0,0543682897675273	0,0672255203576126	0,0183241060827473	0,609491473468172	0,0716022326742447	0,164416733953926	0,99995194949317	0,496144220406718	0,957700932368881
2	30	54	CTGGCAGCTTTGAGGATGGATTCTAGTCATGTCCACAGAGAAAGCATTGCTGCAGTGGTG	A_52_P176608	AF510652	AF510652	gb|Mus musculus microphthalmia-associated transcription factor (Mitf) mRNA, partial cds. [AF510652]	5,37991994193441	0,236672041375834	0,144304205936669	-0,0291778779111249	-0,121545713350289	0,0923678354391644	0,104939966963068	0,100056332615954	0,100056332615954	0,104939966963068	0,144995401177983	0,0347705903489985	0,163806401178055	0,773407370404528	0,25961020155015	0,5308986271506	0,133223362444134	0,340197939892219	0,99995194949317	0,824440915126873	0,948862648137815
2	31	2354	CCTGCCCTAAGAAATGTTTTAACACCTTTTGGTGATGCAGATTTTGGAACAATCTTTTAA	A_55_P1970841	Nr2c2	NM_011630	ref|Mus musculus nuclear receptor subfamily 2, group C, member 2 (Nr2c2), mRNA [NM_011630]	8,42302987869672	0,248809431590169	0,272422265699245	0,00851750324782863	0,0321303373569037	-0,0236128341090751	0,0770311164403902	0,0734462877337332	0,0734462877337332	0,0770311164403902	0,106433782615856	0,00396899270729262	0,0012783955183632	0,908765288732608	0,680780180539463	0,826543916870373	0,0281821206102104	0,0115322642939932	0,99995194949317	0,963152294792424	0,979726417077146
2	32	437	AAAGAGCAGGAGATGCAAGAGTGCACCACTCAAATCCAGTACCTCAAGCAAGTTCAGCAG	A_66_P140312	Wtap	NM_001113533	ref|Mus musculus Wilms tumour 1-associating protein (Wtap), transcript variant 1, mRNA [NM_001113533]	7,69284953479977	-0,237984751171702	-0,340429259770599	0,0614546136189649	-0,0409898949799326	0,102444508598897	0,0763093495331206	0,0727581099894961	0,0727581099894961	0,0763093495331206	0,105436518319848	0,00514156267448934	0,000124596890332511	0,407713869117469	0,596737958699728	0,342162316941866	0,0338514584473829	0,00220540193125647	0,99995194949317	0,947650493004174	0,910794319245921
2	33	396	GCTGAAGAAGTGTCCTCTGTACCTTTGGGCTGTTTTAATCCATAAAATGAATTTGAAGGC	A_55_P2716771	Asb13	ENSMUST00000156595	ens|ankyrin repeat and SOCS box-containing 13 [Source:MGI Symbol;Acc:MGI:2145525] [ENSMUST00000156595]	6,18103550243272	0,240706126483078	-0,0435237508511594	0,103043422674281	-0,181186454659956	0,284229877334237	0,0944247537379352	0,0900304701878491	0,0900304701878491	0,0944247537379352	0,13046654621287	0,0185700567577125	0,633728840857242	0,265120845387259	0,0685273413841659	0,0407537185288212	0,0851206879301395	0,775106117636549	0,99995194949317	0,617937401899546	0,750719362182664
2	34	1597	GCCTGGGCAGGTCCCATCCTCTTTGCATTCCATTTTAGAAGAATAAATACTTTCTAGAGC	A_55_P2205306	4930442P07Rik	AK015366	gb|Mus musculus adult male testis cDNA, RIKEN full-length enriched library, clone:4930442P07 product:unclassifiable, full insert sequence. [AK015366]	5,69378292029334	0,226307402377596	0,225443456799605	-0,333302224016227	-0,334166169594218	0,000863945577991743	0,30491765870233	0,290727580373028	0,290727580373028	0,30491765870233	0,421304289769361	0,466091387709699	0,446615526333151	0,264350608763426	0,285370675568495	0,998382940790166	0,711236265610942	0,630348201256546	0,99995194949317	0,837860328044611	0,999869132037436
2	36	1901	TAAGTATCCCTTCCCCAAACCGTCGTTGGACCCTTAGCAAATAGAAGCAAATTTGAGCAG	A_55_P2015949	Cpa5	NM_144537	ref|Mus musculus carboxypeptidase A5 (Cpa5), mRNA [NM_144537]	5,29842103166481	0,0336283587247106	0,052504437724826	-0,181241172061478	-0,162365093061362	-0,0188760790001155	0,263877529429406	0,251597352453491	0,251597352453491	0,263877529429406	0,364599202274735	0,89979028149962	0,836680791533591	0,47914715971207	0,544883453777544	0,959193558965768	0,961852826799234	0,906868731949946	0,99995194949317	0,936066166442024	0,996092119604154
2	37	2459	ATGGGAGGTATAGATTCCTTTTCCTCGCCCTTTCTACAACATTGCTTCTCTCTCGCTTTC	A_55_P2731106	Tob2	AK044623	gb|Mus musculus adult retina cDNA, RIKEN full-length enriched library, clone:A930027O20 product:unclassifiable, full insert sequence. [AK044623]	9,0448272964223	0,953134360307917	0,624666206152854	-0,0446699919294051	-0,373138146084468	0,328468154155063	0,205705089019952	0,196132106797958	0,196132106797958	0,205705089019952	0,284222425163308	0,000138924358226623	0,00440856489390014	0,822012805355579	0,0838241605810232	0,260636363871393	0,00259098633711873	0,027881699514523	0,99995194949317	0,639298793989717	0,8861190712413
2	38	487	TCAGCGAAGATGTGGGACGTATTGTCAAAAAGGTAGGGTCTGTGGAAGGGCTCAGAATCT	A_55_P2730028	Arhgap4	ENSMUST00000149135	ens|Rho GTPase activating protein 4 [Source:MGI Symbol;Acc:MGI:2159577] [ENSMUST00000149135]	6,75989819750007	-0,454998143563969	-0,13392442523632	-0,0596071110839498	0,261466607243698	-0,321073718327648	0,126391035868374	0,120509124316492	0,120509124316492	0,126391035868374	0,174634312182367	0,00165849179536546	0,278838520963535	0,625935169141361	0,0509481051441564	0,079992024812454	0,0153219982850103	0,473799110539093	0,99995194949317	0,578864835041959	0,778042787304684
2	40	271	ATACTCGGCGTCGTTCTTTCCTTGTGAGCTATATAGCCAATAAGAAGATTCACACGGGAC	A_66_P101705	Qars	NM_133794	ref|Mus musculus glutaminyl-tRNA synthetase (Qars), transcript variant 1, mRNA [NM_133794]	5,91404462618656	0,0128760384780344	-0,0556092844870353	0,0842276721834585	0,0157423492183888	0,0684853229650697	0,0691913611907607	0,0659713743943697	0,0659713743943697	0,0691913611907607	0,0956016040812726	0,854135637405433	0,408649680348913	0,215465209191216	0,822193634659346	0,481562659935149	0,942212502633824	0,597987245878142	0,99995194949317	0,983368205602793	0,938346059720863
2	41	1545	CCCCCAACCAGTGGGCCCTTTATTTATGACGACTTTATTTATTGTATTAAGATTTAATAG	A_55_P2797255	Zfp36	NM_011756	ref|Mus musculus zinc finger protein 36 (Zfp36), mRNA [NM_011756]	10,3299224229359	1,00617716276012	0,407975321490385	0,137664606948009	-0,460537234321723	0,598201841269733	0,167560544207653	0,15976271033563	0,15976271033563	0,167560544207653	0,231518162546594	5,55058320321253e-06	0,0183906423253017	0,39847636858549	0,0119540251322487	0,0172153019024229	0,000286752816969617	0,0764778498074041	0,99995194949317	0,480149587798294	0,744058138905265
2	42	1348	CTATGAGCAGGTGAAGCATGCTGTGCAGATGACAGAGGAAGCCAACTTTGAGAAGACCAA	A_55_P1981336	Sdccag8	NM_029756	ref|Mus musculus serologically defined colon cancer antigen 8 (Sdccag8), mRNA [NM_029756]	7,55031594916999	-0,0113460944937689	0,286321597108022	-0,050595453461983	0,247072238139808	-0,297667691601791	0,130871706424556	0,124781276066546	0,124781276066546	0,130871706424556	0,180825248235059	0,931724153175561	0,0320294778528588	0,689180737837507	0,072763048560649	0,114432444533005	0,974385864540027	0,113667328939397	0,99995194949317	0,623608598655562	0,809693905443002
2	43	937	TAACCAGTATGGGCAGGAGGTATATGACACGCCCCCTATGGCAGTCAAAGGCCCCAATGG	A_55_P2739607	Bcar1	NM_009954	ref|Mus musculus breast cancer anti-estrogen resistance 1 (Bcar1), transcript variant 2, mRNA [NM_009954]	6,1802960764977	0,0202512680877005	0,10378913005276	0,020242903436932	0,103780765401992	-0,08353786196506	0,10876841022422	0,103706610040512	0,103706610040512	0,10876841022422	0,150285155716721	0,854062932310954	0,328179485175529	0,847094259311698	0,350732805523924	0,58410727066191	0,942172806072467	0,523303353728321	0,99995194949317	0,8741039949692	0,955230212189748
2	45	1512	AAACCTCAACAACCTTTGTGTTTACCATTACAACTTACTGGTCATGCTAGTGACTGGGTT	A_51_P395293	Ccz1	NM_177682	ref|Mus musculus CCZ1 vacuolar protein trafficking and biogenesis associated (Ccz1), mRNA [NM_177682]	11,1824945050949	0,108092158309677	0,0391643112759557	0,0617459687634856	-0,0071818782702362	0,0689278470337218	0,0698730793413682	0,0666213671473836	0,0666213671473836	0,0698730793413682	0,0965435330678944	0,136623761854763	0,562815560547106	0,364421616810505	0,919097127597359	0,48301858216327	0,340076112163808	0,721796284515746	0,99995194949317	0,994177772023449	0,938640961725524
2	47	6898	TTCTATGGAGTACACCTACCAGAGACTACCAGTGTAAAGTGATAAATAAAAATACAACCT	A_55_P1963585	Mbd5	NM_029924	ref|Mus musculus methyl-CpG binding domain protein 5 (Mbd5), transcript variant 1, mRNA [NM_029924]	7,66676268530978	0,312806747444806	0,361670112258509	0,0140428996555855	0,062906264469289	-0,0488633648137036	0,120748723371962	0,11512939043433	0,11512939043433	0,120748723371962	0,166838337134302	0,016962825560248	0,00487754989470564	0,904064313834414	0,607772292767978	0,772454118755757	0,0796613996590049	0,0299121848409039	0,99995194949317	0,950050311112623	0,972835680950018
2	52	0	TTTTCCTTTATAGCTTGCTCATGAATTTGGAAGGAACTTGGCTTCCGGGACACTGAACAC	A_30_P01024970	chr10:83181374-83249774_F	chr10:83181374-83249774_F	lincRNA:chr10:83181374-83249774 forward strand	6,20722606085441	0,050517150497388	-0,443975746390856	0,440095016316463	-0,0543978805717806	0,494492896888244	0,264985512377979	0,252653772744478	0,252653772744478	0,264985512377979	0,366130100718636	0,850615189485491	0,093266314417142	0,0959767341378477	0,839301057851574	0,191025657506791	0,940456508346536	0,236569907369916	0,99995194949317	0,984948158794892	0,857770224407848
2	53	3431	CATCTATAGAAGATGACAGGGCGGAAAATTCCAACCAAAAGAGTTTAACTATACCAAATA	A_55_P2487504	Cd84	NM_001252472	ref|Mus musculus CD84 antigen (Cd84), transcript variant 2, mRNA [NM_001252472]	6,62788179455562	0,274762045277281	0,560744085382991	-0,045191088238389	0,240790951867321	-0,28598204010571	0,190745984517265	0,181869160286031	0,181869160286031	0,190745984517265	0,263553452021799	0,164300649360677	0,00558101365264877	0,806146193234543	0,22048811898542	0,290027093770347	0,384234202863215	0,0328905777421866	0,99995194949317	0,797903920979593	0,899557912933098
2	54	260	TCGATCTGGCAGGATACCTGTGTCCCACATGGAAGGCCCTCCCATGATGCCAATGATGAG	A_55_P2129477	ENSMUST00000077551	ENSMUST00000077551	ens|predicted pseudogene 4822 [Source:MGI Symbol;Acc:MGI:3643987] [ENSMUST00000077551]	7,2379429099497	-0,221132164324113	-0,217004456341813	0,010907812939509	0,0150355209218098	-0,00412770798230078	0,0756166087288983	0,0720976075486262	0,0720976075486262	0,0756166087288983	0,104479359348605	0,00803525952640504	0,00660822232603914	0,881171343973439	0,844277786084282	0,968854455662655	0,0470212456589334	0,0372163880822475	0,99995194949317	0,985473199870979	0,997502320161261
2	55	6662	GGTGAACAGAGCTCATAATGGAAGTGTAAGGTGTGCCGCTGTGTAATATTTCTAATAAAT	A_51_P153982	Specc1	NM_001029936	ref|Mus musculus sperm antigen with calponin homology and coiled-coil domains 1 (Specc1), transcript variant 2, mRNA [NM_001029936]	8,4478526013931	0,370994410655127	0,825366354270017	-0,0253321642770334	0,429039779337856	-0,454371943614889	0,152380289316055	0,145288905201278	0,145288905201278	0,152380289316055	0,210543626231312	0,0237930106708805	1,16933877053744e-05	0,863234202378878	0,0102820192700457	0,0425009736434279	0,101617166099142	0,000404946751488803	0,99995194949317	0,465225625379185	0,750719362182664
2	56	607	TCACAGAAGAAAAGAAGAACATTAAGGCTTTTGCCAGTCTCCAAATGGCCCGTGCCAATG	A_55_P2011235	Rpl13	NM_016738	ref|Mus musculus ribosomal protein L13 (Rpl13), mRNA [NM_016738]	14,5767883328998	-0,0172534202697214	-0,0211818319481889	-0,0527496217251695	-0,056678033403637	0,00392841167846747	0,0840884879091687	0,0801752274076226	0,0801752274076226	0,0840884879091687	0,116184942607527	0,839381688536987	0,794174063019547	0,517643985998562	0,507555255234022	0,973342694546535	0,935055734335744	0,88143051184512	0,99995194949317	0,927824326482463	0,997767311231753
2	57	212	ACAAAGTCTGATAAAGCATACGACAAATGGACTGCTTCCTTCAGTACCGGCGACCTTTCA	A_66_P103780	Gm3646	NM_001177348	ref|Mus musculus predicted gene 3646 (Gm3646), mRNA [NM_001177348]	4,97091963347141	-0,0893607577121172	-0,114012204668559	0,0866600423340644	0,0620085953776224	0,0246514469564421	0,101482197318982	0,0967594786180887	0,0967594786180887	0,101482197318982	0,140217805841958	0,388402854663249	0,251694067362668	0,380481550700762	0,547657297835992	0,862108150532478	0,646164559494151	0,44456056215318	0,99995194949317	0,936535534911547	0,982897601110962
2	60	2860	TTTCACAGGTGTCCCCTAAGACGGTTAAAAAACATAGATATTTCCACTCTGACTGGTAAC	A_66_P124292	Ggta1	NM_010283	ref|Mus musculus glycoprotein galactosyltransferase alpha 1, 3 (Ggta1), transcript variant 1, mRNA [NM_010283]	7,47178227981773	0,0834135658898081	0,187592181990811	-0,143260845720318	-0,0390822296193152	-0,104178616101003	0,249155884873457	0,237560815117223	0,237560815117223	0,249155884873457	0,344258327199553	0,741067617674462	0,43844438704758	0,552854655964107	0,876836204367552	0,765121887997146	0,888883298739861	0,623511924839389	0,99995194949317	0,990336303738118	0,972155833689746
2	61	450	AAGAAATATGAGGAAAGGAAAAAGAATGCCAAAATCAGCAGCCTCCTGGAGGAGCAGCTC	A_55_P2138436	ENSMUST00000186115	ENSMUST00000186115	ens|predicted gene 29257 [Source:MGI Symbol;Acc:MGI:5579963] [ENSMUST00000186115]	13,4917694309004	0,0495904566233527	-0,0479512097854631	-0,0104095150629018	-0,107951181471718	0,0975416664088158	0,0882410849718833	0,0841345733551322	0,0841345733551322	0,0882410849718833	0,121922579986913	0,580000530109649	0,57469509698065	0,90269546028415	0,234576497497686	0,432541522525843	0,792834386152708	0,730781444638363	0,99995194949317	0,806638436341484	0,931028668808161
2	62	73387	ATCAAACTCAGGGGTGAAATCAACCAAGTGGAAACAAGAAGAACTATTCAAAGAATCAAC	A_55_P2726757	Kcnq1ot1	NR_001461	ref|Mus musculus KCNQ1 overlapping transcript 1 (Kcnq1ot1), long non-coding RNA [NR_001461]	12,3775502068055	0,185091350491506	0,178332521783133	-0,0306748485604018	-0,0374336772687744	0,00675882870837263	0,0822748746473726	0,0784460150111404	0,0784460150111404	0,0822748746473726	0,113679075776367	0,0351812410404598	0,0334883795019956	0,699664748546024	0,653732818321135	0,953144689444591	0,134293581147404	0,117148773568216	0,99995194949317	0,960274884781999	0,995887180327606
2	63	2985	GACCTTTACCTCAGATGTTATTTTGAGAATTGTCACCTCTCTTCCAGGATAGCTAGATTT	A_55_P2721174	Myo1b	ENSMUST00000151525	ens|myosin IB [Source:MGI Symbol;Acc:MGI:107752] [ENSMUST00000151525]	8,90174057006926	0,795525119082185	0,0705135679211217	0,438169353544666	-0,286842197616398	0,725011551161064	0,313499354163097	0,298909905947167	0,298909905947167	0,313499354163097	0,433161606024845	0,0190464541415002	0,815765812258853	0,15731096623474	0,370468036654124	0,108825185369411	0,0867431500825031	0,894739922795634	0,99995194949317	0,881937676722834	0,805889892866102
2	64	940	GTTGAGGCAAATGTATAAGTCATAAGAGTATCCAGAGCTCATATTTTGATCAAATGCTGA	A_55_P2043509	Hnmt	NM_080462	ref|Mus musculus histamine N-methyltransferase (Hnmt), mRNA [NM_080462]	8,7859428131137	-0,3539591102823	0,120768972107619	-0,0708995746459067	0,403828507744013	-0,47472808238992	0,22294427909019	0,212569029598824	0,212569029598824	0,22294427909019	0,308041789248846	0,127123982337806	0,575891148170574	0,741995960895352	0,0842390030263826	0,138040161665993	0,324288476683541	0,731721960842972	0,99995194949317	0,639507065822055	0,82616334722476
2	67	2950	CCCTTATTTAAGGTATCTGAACCACTGGCTGTGTTTAAAATATGCATAATGCTAACCATA	A_55_P2937607	Vamp1	ENSMUST00000159547	ens|vesicle-associated membrane protein 1 [Source:MGI Symbol;Acc:MGI:1313276] [ENSMUST00000159547]	5,56178201262849	-0,0533962282233809	0,0811629564354792	0,0527298504531117	0,187289035111972	-0,13455918465886	0,122371693598016	0,116676831828332	0,116676831828332	0,122371693598016	0,169080792757615	0,666985194094651	0,494199033954395	0,655895242232157	0,140637418226039	0,434927351735743	0,848278316216465	0,668988366626113	0,99995194949317	0,720437442707425	0,931315690088256
2	70	692	CAGCGTTGGCGATGAGCCTCGGAAAGTGCTCTTGCGGCTCTATGGGGCAATCTTAAAGAT	A_55_P2080956	Chka	NM_013490	ref|Mus musculus choline kinase alpha (Chka), transcript variant 1, mRNA [NM_013490]	6,13257839066144	0,0199241542076312	-0,413824255378315	0,12961963866132	-0,304128770924626	0,433748409585946	0,244698313843118	0,23331068790089	0,23331068790089	0,244698313843118	0,338099307728441	0,935866862567046	0,0904359069016121	0,584305876220855	0,227446499534212	0,213334642860507	0,976552194955793	0,231672830005633	0,99995194949317	0,803275413914957	0,865676998106475
2	72	0	ACATGTGCATTTACCCATTTATTCAAAACCGTAGACACAGAACATGGAGCCCCTCCCATG	A_30_P01020307	chr15:85298353-85298992_F	chr15:85298353-85298992_F	lincRNA:chr15:85298353-85298992 forward strand	6,4605141069405	0,0143425853426757	0,108973565636268	-0,0991766163895544	-0,00454563609596192	-0,0946309802935925	0,124111987923328	0,118336137361794	0,118336137361794	0,124111987923328	0,171485354919859	0,909084383278863	0,367442956296224	0,411301247670702	0,97112546362225	0,58681755959385	0,964887161807675	0,561399505051947	0,99995194949317	0,998462869715657	0,955292165395911
2	73	1399	TGTATATAAGACTATGACCGATTGTATTTCTATAAGGGAGACGATGGCATCTCTGCCGCC	A_51_P144264	Klf2	NM_008452	ref|Mus musculus Kruppel-like factor 2 (lung) (Klf2), mRNA [NM_008452]	11,4864888060205	1,49197589177944	1,31676758354496	-0,0733977461695119	-0,248606054403998	0,175208308234486	0,210416840545796	0,200624585607671	0,200624585607671	0,210416840545796	0,29073264545889	5,01262220609271e-07	1,58149027705118e-06	0,718094395886612	0,250453145173332	0,553119155710692	5,9639445486091e-05	9,96505933374325e-05	0,99995194949317	0,817427192270164	0,950958843460069
2	74	280	ACTGACTACGGAGTCAGCCATGAAGAAAATAGAGGACAACAACACTCTTGTGTTCATTGT	A_55_P2109875	Rpl23a	NM_207523	ref|Mus musculus ribosomal protein L23A (Rpl23a), mRNA [NM_207523]	13,0604139083387	0,0492614584445761	-0,132628258709991	0,057511824082777	-0,12437789307179	0,181889717154567	0,0819374153211947	0,0781242601682378	0,0781242601682378	0,0819374153211947	0,113212808711525	0,554057206933653	0,10416194272103	0,469678556066224	0,14375286961731	0,1228878436807	0,775175395482888	0,254337137684563	0,99995194949317	0,724214639408232	0,818373733756558
2	75	1202	CAACAGCCTGGCCTGAGGGGCATTAACTACAGAGAAATAAAGTCACTTCTGAGTCTTGTG	A_55_P2049282	Ly6h	NM_011837	ref|Mus musculus lymphocyte antigen 6 complex, locus H (Ly6h), transcript variant 1, mRNA [NM_011837]	8,92646636347525	-0,114411773251788	0,483145663448642	-0,189782097205887	0,407775339494544	-0,597557436700431	0,333668028081251	0,318139982002821	0,318139982002821	0,333668028081251	0,46102863372288	0,735047176732143	0,143578516242968	0,557115412405973	0,235045617783714	0,208820044473272	0,885920053048725	0,313047523383236	0,99995194949317	0,807569162114403	0,864273816112005
2	76	838	AGCCGCCAGAAGATTGATCCCCTGCTGTACATGACAGAGTGGTTCATGTGTGCTTTTGCC	A_65_P11578	Tbc1d10a	NM_134023	ref|Mus musculus TBC1 domain family, member 10a (Tbc1d10a), mRNA [NM_134023]	6,11851729986461	0,154508299947851	-0,0990236371298163	0,128204478677887	-0,125327458399781	0,253531937077668	0,132053838131472	0,125908394424651	0,125908394424651	0,132053838131472	0,182458597911544	0,254932760106747	0,440267843025367	0,320012382384377	0,353251431571303	0,179051053112069	0,506637985686073	0,624987549654048	0,99995194949317	0,8741039949692	0,85159156458092
2	78	1867	CATTCACTTCTGTCATTGTGATCTTTGCTGTTAGAAAAAGAAATGATGGAAAGATAAGGG	A_52_P206613	Adss	NM_007422	ref|Mus musculus adenylosuccinate synthetase, non muscle (Adss), mRNA [NM_007422]	8,87967659425288	0,085871899640555	-0,0732870204262817	0,0521965935909847	-0,106962326475852	0,159158920066837	0,0714050028155899	0,0680819988696412	0,0680819988696412	0,0714050028155899	0,0986601895253614	0,242351049457777	0,293787543949513	0,451705068204684	0,148841330858965	0,121444487578038	0,491227843372408	0,48946356009464	0,99995194949317	0,729399408999754	0,815784198652024
2	80	0	CGGCCCGCCCAAGCGGGGAGGCCCGGGCCAAAGCTCTCGGCATCTGCGCCCCAGCCCGGT	A_30_P01024220	chr4:44181997-44249172_F	chr4:44181997-44249172_F	lincRNA:chr4:44181997-44249172 forward strand	7,03544976082174	0,144597970159354	-0,000434193617944167	-0,0354163209332548	-0,180448484710553	0,145032163777298	0,0965581911029825	0,0920646229019204	0,0920646229019204	0,0965581911029825	0,133414313546759	0,14895631173422	0,996281012596757	0,704287983714159	0,0754889276263675	0,289170957073986	0,359580898217167	0,99805160645775	0,99995194949317	0,628100836245284	0,899508387913004
2	81	2803	CACCAGGGAAATACACAGAACTAGCTCAGCAATGTGAGTAGACTCACAGAAAGGACCTTA	A_51_P402160	Zfp750	NM_178763	ref|Mus musculus zinc finger protein 750 (Zfp750), mRNA [NM_178763]	5,9111306141532	-0,128349800857097	-0,293499475061313	0,043700074431408	-0,121449599772808	0,165149674204216	0,532768311876312	0,507974654109592	0,507974654109592	0,532768311876312	0,736125209021737	0,811931795693167	0,569478918835287	0,932249058556013	0,821855563195666	0,82462678363776	0,923730653745764	0,72656601295001	0,99995194949317	0,983305615783347	0,979703512969736
2	82	1060	GTGTCAGAACTGTCAGTGCCCACTTCAGTGTGAGATTGATGTAAATTGGCTCAAGCACTA	A_66_P128024	Prox2	AK086375	gb|Mus musculus 15 days embryo head cDNA, RIKEN full-length enriched library, clone:D930024H22 product:unclassifiable, full insert sequence. [AK086375]	6,42533336833178	0,219619818068915	0,320221889939787	0,0539134657005516	0,154515537571424	-0,100602071870872	0,0818447169806984	0,0780358757684893	0,0780358757684893	0,0818447169806984	0,113084727548001	0,0138207579627351	0,000496548915246015	0,497114358815932	0,0727610198768985	0,383626512617309	0,0688824575248975	0,0058622615265893	0,99995194949317	0,623608598655562	0,918236255588548
2	83	2169	TGTAGCCTTATGGGGAGTCAGAACCAAAGGGGAAGGTGGATTTCTCCAGGAATTTCTTAT	A_51_P355852	Prkch	NM_008856	ref|Mus musculus protein kinase C, eta (Prkch), mRNA [NM_008856]	6,82579060782809	0,183583111445341	0,109009778468179	0,00547628914247689	-0,0690970438346845	0,0745733329771614	0,133188360138298	0,126990118714836	0,126990118714836	0,133188360138298	0,184026165334001	0,182420174136407	0,400238742292259	0,966005296143646	0,609263444811547	0,689355097561233	0,411238223251575	0,590743718464763	0,99995194949317	0,950793889557311	0,96285925100883
2	84	1662	GAAGTCTGCAGAACTATTTGCTCTATGAAGAGGTTTTAAGAATGAATGAGATTCTAGAAC	A_52_P127932	Asb3	NM_023906	ref|Mus musculus ankyrin repeat and SOCS box-containing 3 (Asb3), mRNA [NM_023906]	7,64737389128444	-0,0642870118617838	0,0849820492110407	-0,00172115417119212	0,147547906901632	-0,149269061072824	0,0722721050568812	0,0689087484177635	0,0689087484177635	0,0722721050568812	0,0998582634430196	0,383680750415649	0,230941038533012	0,980306002899625	0,0537974579610992	0,149658190439175	0,641899639015454	0,42166002291075	0,99995194949317	0,587800105175937	0,832623447196967
2	85	291	TCGTACTGGTGTATCTTCCTCATCGCCAATCGTGAGCTACAATAAAGCCTGCCTTCCTCA	A_66_P123526	4930504D19Rik	AK019668	gb|Mus musculus adult male testis cDNA, RIKEN full-length enriched library, clone:4930504D19 product:unclassifiable, full insert sequence. [AK019668]	5,71465208529352	0,0462788329875616	-0,160703130349153	0,174922338686099	-0,0320596246506151	0,206981963336714	0,15297352593166	0,145854534120828	0,145854534120828	0,15297352593166	0,211363300408486	0,765188930255336	0,28286284213518	0,24360832104403	0,835993367323549	0,338457421005402	0,900752497451931	0,478162720575197	0,99995194949317	0,984948158794892	0,910794319245921
2	89	927	GCAAGCAGTGTTCCAAAAGTTGTAGGCTCTGCTGTTGGTAGTGGGTCCATCACTAGTAAC	A_66_P131788	Ythdf2	NM_145393	ref|Mus musculus YTH domain family 2 (Ythdf2), mRNA [NM_145393]	6,82236688707615	-0,034732484651216	-0,128287739500405	0,0168389084268066	-0,0767163464223826	0,0935552548491891	0,101200946768813	0,0964913167402973	0,0964913167402973	0,101200946768813	0,139829202361954	0,73481570902796	0,197763056939188	0,863113920995084	0,456735623400253	0,51065188110753	0,885818122069139	0,382136907885408	0,99995194949317	0,914662085341669	0,943621274095751
2	92	3008	CAGAGCTCTGGTCTGTGTGCTTTCATGTCGCTGCTTTATTAAATCTTGCCTTCTACATTT	A_55_P2844759	Wdr92	NM_178909	ref|Mus musculus WD repeat domain 92 (Wdr92), mRNA [NM_178909]	16,3128284169454	1,39163385838559	1,2246531551132	-0,205584805288987	-0,372565508561379	0,166980703272392	0,172720223101379	0,164682271133318	0,164682271133318	0,172720223101379	0,238647283441102	6,71318858058932e-08	2,40640213336639e-07	0,225466273118844	0,0425917694344303	0,491701428620659	1,79302253208427e-05	2,98770633370579e-05	0,99995194949317	0,561774913710626	0,941105251871803
2	93	3642	AGCTCAGATTACAGGTGGTGACTGAAAGAGATGCTCAACAATGGAAAATAGACATTTTCC	A_66_P140682	AK053269	AK053269	gb|Mus musculus 0 day neonate eyeball cDNA, RIKEN full-length enriched library, clone:E130003N16 product:unclassifiable, full insert sequence. [AK053269]	7,35499215509666	0,179750802726331	-0,0600921671870687	0,0933031265240087	-0,146539843389391	0,2398429699134	0,0952970827135698	0,0908622032316317	0,0908622032316317	0,0952970827135698	0,131671841901841	0,0729996047744822	0,515487925746334	0,316025161918837	0,138867095053819	0,0826278293611564	0,222624229607034	0,685975566553683	0,99995194949317	0,718911286370732	0,779524983443012
2	95	4403	CAAACCAAAGACCCGGCTTGACTCCTGTTTAACATCAGAGTTGCTCTCTAAATAGTCTTT	A_52_P153700	Phldb2	NM_153412	ref|Mus musculus pleckstrin homology-like domain, family B, member 2 (Phldb2), transcript variant 2, mRNA [NM_153412]	8,22134861777059	0,128983574486197	0,0214549273615727	0,164180738649589	0,0566520915249651	0,107528647124624	0,145494252272911	0,138723326492482	0,138723326492482	0,145494252272911	0,201029198768719	0,385254578518678	0,878548150123282	0,249669598989611	0,700869793829205	0,598275223878557	0,643319244398054	0,93190001164495	0,99995194949317	0,966906209620336	0,956234447287866
2	97	3325	GTCATGGTGCATACTTGAGGGGGGTTTATTAAAAATGAAAGTACTAACTTAATGTCTACT	A_55_P2822536	Apcdd1	AK172004	gb|Mus musculus activated spleen cDNA, RIKEN full-length enriched library, clone:F830028H24 product:DRAPC1 (Adenomatosis polyposis coli down-regulated 1) (APCDD1 protein) homolog [Homo sapiens], full insert sequence. [AK172004]	12,5995504081474	-0,420172777807267	0,567027296911535	-0,264105806675293	0,723094268043509	-0,987200074718801	0,345217323550744	0,329151803165125	0,329151803165125	0,345217323550744	0,476986278635342	0,236893256408189	0,0994590413210226	0,431208771203177	0,0483575036928446	0,0508509310877997	0,484309661681877	0,246928287616072	0,99995194949317	0,573844514975766	0,750719362182664
2	98	348	TGACTACACTTCCAGTTTTGGCTACCATCGTTTCTTACAAGCTCTTTGTAACAGATGCTT	A_52_P676063	Tmem126b	NM_026734	ref|Mus musculus transmembrane protein 126B (Tmem126b), mRNA [NM_026734]	8,70784799012913	-0,167323570603671	0,058600133052451	-0,0162712261454896	0,209652477510632	-0,225923703656122	0,1422743902386	0,135653308500233	0,135653308500233	0,1422743902386	0,196580320034394	0,252569865230049	0,670101638925944	0,905651157417553	0,155246205276525	0,263208818276035	0,503928836915121	0,800124696642408	0,99995194949317	0,73376504441317	0,887864618859501
2	99	2762	CTTATAGTTGGGGATATCTCAAACTCAAAGGCTGTGTCTTTATACCAGGGATGTGTTTAC	A_66_P105238	Ctage5	NM_146034	ref|Mus musculus CTAGE family, member 5 (Ctage5), transcript variant 1, mRNA [NM_146034]	11,3140790511866	-0,24957695925754	-0,410889747928051	0,0905884637564078	-0,070724324914103	0,161312788670511	0,0757905679356495	0,0722634711443184	0,0722634711443184	0,0757905679356495	0,104719718533971	0,00342515962392481	1,1555155047499e-05	0,223601454029852	0,361216336085698	0,138208055164678	0,0254434335700019	0,000401903789261409	0,99995194949317	0,878077339435382	0,82616334722476
2	100	264	AACTACTTCATTGGCAACGGCGCAGGAGGCCTGACATTGGGAGTGCGCACTCACAGCTAT	A_55_P1962483	ENSMUST00000132879	ENSMUST00000132879	ens|predicted pseudogene 4943 [Source:MGI Symbol;Acc:MGI:3645174] [ENSMUST00000132879]	10,0693605558544	-0,489226806074663	-0,600656074067428	0,149375167355974	0,0379458993632085	0,111429267992765	0,100255024155134	0,0955894149158339	0,0955894149158339	0,100255024155134	0,138522222449317	7,70773247038421e-05	2,9513042443533e-06	0,13289075110841	0,708816507775591	0,430060447227901	0,0017123509938861	0,000151328336540694	0,99995194949317	0,967687838866258	0,931028668808161
2	101	2058	AATTGAAGCCATCACGAGCTCAGGACAGATGAGCTCTTTCATACGTCTGAAGCAGTTCTT	A_55_P2722794	Gle1	NM_028923	ref|Mus musculus GLE1 RNA export mediator (yeast) (Gle1), mRNA [NM_028923]	7,84196828346873	0,196682173681641	0,0614963982054748	0,0450845706282763	-0,0901012048478895	0,135185775476166	0,0764575479758088	0,0728994116603838	0,0728994116603838	0,0764575479758088	0,105641283894618	0,0176500550875688	0,408295212616097	0,542848260164435	0,251638616109835	0,214449130588323	0,081878868643433	0,597582575045139	0,99995194949317	0,817699842979027	0,865676998106475
2	104	491	TGCCAAGGAAGCAAAAAAGGCTAAGCAGGCATCAAAGAAGACAGCAATGGCTGCTGCCAA	A_55_P2004333	Rpl24	NM_024218	ref|Mus musculus ribosomal protein L24 (Rpl24), mRNA [NM_024218]	14,0822462584943	0,0474263875669134	-0,0162484533476501	0,00671934354116033	-0,0569554973734032	0,0636748409145635	0,0477409641167415	0,0455192232598292	0,0455192232598292	0,0477409641167415	0,0659636213452095	0,331681066206802	0,724641385521435	0,884037027316283	0,246007787760366	0,345244758427226	0,591649988015423	0,838313837405442	0,99995194949317	0,815477968930771	0,910794319245921
2	105	4546	GAGATCTGTCTCTTCTGGAGTACTTGATGACAGCTACAGTGTACTTATATACAATAAATA	A_55_P2721935	Bcl7a	ENSMUST00000117971	ens|B cell CLL/lymphoma 7A [Source:MGI Symbol;Acc:MGI:1924295] [ENSMUST00000117971]	11,4678391148209	0,245165336657001	0,0911380588410982	0,0268857128282871	-0,127141564987616	0,154027277815903	0,0982398577021092	0,0936680290917716	0,0936680290917716	0,0982398577021092	0,135737869864189	0,0208649426226294	0,341497918555672	0,776866388963662	0,20947844057019	0,269114639513536	0,0926611609956453	0,536841770188691	0,99995194949317	0,788760728595382	0,891568416782959
2	106	483	CCCCTTTTGATTTTGGTTCTGCTTTTAATTATAGGTCCATGTGTGTTAAATAGGCAAGTC	A_55_P2556889	Gm20362	NR_040301	ref|Mus musculus predicted gene, 20362 (Gm20362), transcript variant 1, long non-coding RNA [NR_040301]	6,45035988155314	0,173036796875762	0,277381697968943	-0,0297216663861031	0,0746232347070785	-0,104344901093182	0,097939138995144	0,093381305054794	0,093381305054794	0,097939138995144	0,135322367259986	0,0916180643167256	0,00723358907796206	0,753375448276469	0,454468063363827	0,449141509967086	0,260040464070157	0,0396402010565399	0,99995194949317	0,914126133187725	0,933299504392025
2	107	1323	GTACACGTGTGAGTGCGGTATATAGTTTGGAGTGGAGAAAATTATTCTTCAGCTTTCCCA	A_52_P529486	Wdr77	NM_027432	ref|Mus musculus WD repeat domain 77 (Wdr77), mRNA [NM_027432]	8,21497147724364	-0,152870740129448	-0,37768299647238	0,065924189982951	-0,158888066359982	0,224812256342933	0,139905635981454	0,133394789932928	0,133394789932928	0,139905635981454	0,193307415689686	0,28676433774452	0,00992359230074803	0,626229387205038	0,268729769384913	0,257724658536538	0,543753900350586	0,0493916757799554	0,99995194949317	0,828799954601117	0,883887629706626
2	108	156	ACCAAGAGGGCTGGAGAACTCACTGAGTGTGTGATCACCATCATGCAGAACCCACAACAG	A_55_P2038831	ENSMUST00000072050	ENSMUST00000072050	ens|predicted gene 5321 [Source:MGI Symbol;Acc:MGI:3645266] [ENSMUST00000072050]	13,2908143938521	0,0363161288951392	-0,13552451724552	0,0242066044700984	-0,14763404167056	0,171840646140659	0,100349013043592	0,095679029804783	0,095679029804783	0,100349013043592	0,1386520867611	0,720999777215248	0,171128168157433	0,802699653347708	0,155881135653815	0,228715931872269	0,8784239524283	0,34944241104322	0,99995194949317	0,733830752941009	0,872976556406966
2	109	914	GACACTGATGCTACGTCATCTTCGATAGCAGTGTTTTCAAGTGGATGTGTGGTTGTAAAC	A_55_P2621660	Slc26a2	NM_007885	ref|Mus musculus solute carrier family 26 (sulfate transporter), member 2 (Slc26a2), mRNA [NM_007885]	5,19050822340844	-0,125210449203557	-0,201557766172869	0,0463817699380105	-0,0299655470313018	0,0763473169693123	0,09644685024848	0,0919584635624976	0,0919584635624976	0,09644685024848	0,133260474048489	0,208113017666205	0,0396564759436682	0,619182997555964	0,759057724205452	0,572709665942442	0,446277106187746	0,131868928182095	0,99995194949317	0,974206074108564	0,954236135539007
2	110	266	GAGGCTCCACCCTTTCCATGTCATCCGTATCAACATGATGTTGTCTTGTGCTGGGTCCAA	A_66_P133413	ENSMUST00000098432	ENSMUST00000098432	ens|ribosomal protein L10, pseudogene 2 [Source:MGI Symbol;Acc:MGI:3648679] [ENSMUST00000098432]	14,6586803835629	-0,014185351343917	-0,219614172677071	0,0420637274586273	-0,163365093874527	0,205428821333154	0,161118159510585	0,153620137541447	0,153620137541447	0,161118159510585	0,222616728891454	0,930666319343009	0,167363296107668	0,78686793973161	0,32200813104073	0,366469294024266	0,973905662679053	0,344684795010556	0,99995194949317	0,859252904213461	0,912625589998218
2	111	3222	GAGAAGTGTATTTCTACGTTGCTTATATCTGATCACTTTTGTATTTGTTGATTTAAAGCC	A_66_P119174	Cmtm6	NM_026036	ref|Mus musculus CKLF-like MARVEL transmembrane domain containing 6 (Cmtm6), mRNA [NM_026036]	11,7964007708028	-0,551037553379928	-0,438392172023844	-0,0634442574727778	0,0492011238833054	-0,112645381356083	0,0944513344296	0,0900558138829478	0,0900558138829478	0,0944513344296	0,130503272716251	8,2086778410794e-06	7,92811379672734e-05	0,488767016989907	0,607808780109097	0,397680618744278	0,000372355614616263	0,00157549801657341	0,99995194949317	0,950050311112623	0,923980092499203
2	112	2644	TGGACAGTCTCGACGCCCGCCTCTCCCCACCTGCTGGTCTCTTCACCTCCGCTAGAAGCT	A_66_P115018	Stat5a	NM_011488	ref|Mus musculus signal transducer and activator of transcription 5A (Stat5a), transcript variant 1, mRNA [NM_011488]	10,7055434425044	0,0580202767533731	0,127275628088848	-0,110138628713726	-0,040883277378251	-0,0692553513354746	0,0837563369269451	0,0798585338720913	0,0798585338720913	0,0837563369269451	0,115726010073881	0,49597783509712	0,125746602100855	0,182177087091274	0,630459425914819	0,555866723979965	0,7343914811445	0,287459816631936	0,99995194949317	0,954951942082319	0,951805665402987
2	113	340	AGAGAAATCCACATTTGTCCCGGAAAGCCAGAACAGTGTCCACAAGAGCCACCGCCACCG	A_55_P2728778	1700041B01Rik	XR_875473	ref|PREDICTED: Mus musculus RIKEN cDNA 1700041B01 gene (1700041B01Rik), transcript variant X1, misc_RNA [XR_875473]	5,43637699823874	0,130593110756869	0,197760956831801	-0,180641645238714	-0,113473799163781	-0,0671678460749323	0,177872893387262	0,169595149485624	0,169595149485624	0,177872893387262	0,245766720552249	0,47085027703965	0,256496835734483	0,298761382737663	0,530318005708558	0,787260219346397	0,714966760268882	0,450177606460236	0,99995194949317	0,934576339094413	0,975283744579981
2	114	2785	CCTTTCGTTCGAGCCAGTATCTTTGTTCCCGTTTGTAATAAAGCTTCTGTTTTAAGAGCT	A_55_P1953650	Zdhhc18	NM_001017968	ref|Mus musculus zinc finger, DHHC domain containing 18 (Zdhhc18), mRNA [NM_001017968]	11,6959473474323	-0,0553148135140109	-0,00279278814164563	-0,0498639511070103	0,00265807426535503	-0,0525220253723653	0,0835573711574193	0,079668827454308	0,079668827454308	0,0835573711574193	0,115451099356754	0,515083757344364	0,972362918347267	0,538047972409594	0,974919199589844	0,653771286837588	0,749079547962404	0,985385758916349	0,99995194949317	0,998900548563819	0,959093458827974
2	115	4144	ATAACTGTCCTACCGCACAGTATTATAGTATCTTTTGCACAATTTGCAGTAAATAAAAGC	A_66_P126535	Alg13	NR_037145	ref|Mus musculus asparagine-linked glycosylation 13 (Alg13), transcript variant 2, non-coding RNA [NR_037145]	7,09250953113455	0,253395114607635	0,169945534866772	0,0318678320319146	-0,0515817477089477	0,0834495797408623	0,0850214876192103	0,0810648077269243	0,0810648077269243	0,0850214876192103	0,117474066962827	0,00707077249230521	0,0481809576938858	0,698147886187927	0,550479733333001	0,485196251441021	0,0429065695997971	0,15111703407801	0,99995194949317	0,937703586143954	0,939049611199085
2	118	115	TCTCCAAGATACGAGTGGTTCGCAAATCTATCGCCCAAGTCCTCACTGTTATTAGCCAAA	A_66_P108822	ENSMUST00000092020	ENSMUST00000092020	ens|predicted gene 8444 [Source:MGI Symbol;Acc:MGI:3645809] [ENSMUST00000092020]	13,3535432064545	0,0828999822815852	-0,00273483846249256	0,031543615789543	-0,0540912049545348	0,0856348207440778	0,063435680589242	0,060483548265175	0,060483548265175	0,063435680589242	0,0876489884856984	0,205226692039334	0,964356919257908	0,607391957681166	0,403332204804158	0,33954492563081	0,442367098776665	0,981385144310061	0,99995194949317	0,89515438484068	0,910794319245921
2	119	1360	CTTGGCTTGTTCAACCAAGTAGTGAATACTGACAACTTCACTCACTATCAATAATAAATC	A_55_P1998411	Chchd3	NM_025336	ref|Mus musculus coiled-coil-helix-coiled-coil-helix domain containing 3 (Chchd3), mRNA [NM_025336]	11,2594297563116	-0,108897098238318	-0,0331973226073785	-0,0397014041660793	0,03599837146486	-0,0756997756309392	0,117241335341298	0,111785227161125	0,111785227161125	0,117241335341298	0,161992184145023	0,363403021296696	0,769367944133885	0,725970039710053	0,761795968055449	0,645035075973689	0,623081064108879	0,866746788395976	0,99995194949317	0,974206074108564	0,959093458827974
2	122	631	GGAGATGCAGCTGAAGGAAGCCAAGCACATCGCTGAGGACTCAGACCGCAAATATGAGGA	A_55_P2121408	Tpm2	NM_001277875	ref|Mus musculus tropomyosin 2, beta (Tpm2), transcript variant Tpm2.3, mRNA [NM_001277875]	11,7320063479577	0,0959421100662965	-1,68238338806125	0,972122872608503	-0,806202625519042	1,77832549812755	0,791854275214904	0,755003427551594	0,755003427551594	0,791854275214904	1,09410391133145	0,904700953903407	0,0367772605001319	0,211732776255682	0,320066327062574	0,118814743858149	0,963754119123819	0,12510770395397	0,99995194949317	0,857132622790589	0,814476093216464
2	123	2807	TGTTTCCATGTTGCTGCAGTGATCTGGAATGTGCTTTACTAAGACAAATATTACAGAACC	A_55_P2141786	Pard6g	NM_053117	ref|Mus musculus par-6 family cell polarity regulator gamma (Pard6g), mRNA [NM_053117]	10,0415833181933	0,0153482478597855	-0,270340084032135	0,0588007396903194	-0,226887592201601	0,285688331891921	0,203270148423402	0,193810482032113	0,193810482032113	0,203270148423402	0,280858071248792	0,940517520442752	0,177457396963488	0,764539058617277	0,276797422485154	0,320494406965084	0,978301905098985	0,357511975081522	0,99995194949317	0,833516673676827	0,907619467105584
2	124	412	TCAAAACACCACGTGGAGCTATTTAATCTGTTATGCCATATTTTCAGTAAACCTGAAAAC	A_55_P2169721	Rps17	NM_009092	ref|Mus musculus ribosomal protein S17 (Rps17), mRNA [NM_009092]	14,0166220218011	0,0407528048878643	-0,0583192722847841	0,00498462273604083	-0,0940874544366075	0,0990720771726483	0,112116479333698	0,106898868682607	0,106898868682607	0,112116479333698	0,15491117798211	0,719830562070109	0,591049385899209	0,963243837000057	0,410696651971695	0,529301760730401	0,877656735589331	0,742728749739569	0,99995194949317	0,897737201394825	0,948745364465335
2	125	1129	CTGTTTTGAGGTCTCAACATCATGGTTTTCAATTAATTTGGGGGGAAAATATCTTGAGAA	A_55_P2067308	ENSMUST00000191852	ENSMUST00000191852	ens|cDNA sequence BC085271 [Source:MGI Symbol;Acc:MGI:3612444] [ENSMUST00000191852]	11,4211440464114	-0,0800954025550116	-0,299609304008271	0,0522300759065963	-0,167283825546663	0,21951390145326	0,0682208589954682	0,0650460368583776	0,0650460368583776	0,0682208589954682	0,0942606625961274	0,253353612623781	0,000148354310138929	0,430876224652391	0,0229183510062486	0,0298053211721786	0,505042096235108	0,00248655787620159	0,99995194949317	0,505559927705156	0,744058138905265
2	126	2694	GTGGTCAGGAGGATTGCTGGATGTGCTCGGGTGCTCAATAAATGTTGATTCTTGTCATTA	A_55_P2493828	Hps1	NM_019424	ref|Mus musculus Hermansky-Pudlak syndrome 1 homolog (human) (Hps1), mRNA [NM_019424]	10,7854200436789	-0,0935538065792123	0,186636588189989	-0,042906230026027	0,237284164743174	-0,280190394769201	0,100292936135721	0,0956255625710071	0,0956255625710071	0,100292936135721	0,138574605378278	0,3613924932595	0,0642642165022414	0,658194583837276	0,0275537138498462	0,0559437633446308	0,621336010113552	0,184074934663083	0,99995194949317	0,520944225402005	0,750840263300709
2	127	183	TTGTTTAATTTGGCTACTATGGACATCATCTGTACCTCCTCCATTATGCCCAAGGCCCTG	A_55_P2756259	Olfr211	NM_146912	ref|Mus musculus olfactory receptor 211 (Olfr211), mRNA [NM_146912]	5,0650403180371	-0,0704579448846641	-0,0718222563604893	0,0615211769489603	0,060156865473135	0,00136431147582528	0,0914096028230617	0,0871556365895876	0,0871556365895876	0,0914096028230617	0,126300516537369	0,449309894072799	0,419048523941524	0,487926989237679	0,517534941166609	0,991482045843457	0,697648638128654	0,606576875285871	0,99995194949317	0,930265360934692	0,99934196319041
2	129	1983	ACTGCCTCAGCCCTGCAATGCCCGAAAGCTTGGCAACTACTGCCACGAAGCGTAAACATG	A_55_P2000039	Prf1	NM_011073	ref|Mus musculus perforin 1 (pore forming protein) (Prf1), mRNA [NM_011073]	6,25968244100294	-0,0736543290757918	-0,0563698939078048	-0,0362505404205091	-0,0189661052525221	-0,0172844351679871	0,0928339064766855	0,0885136568390437	0,0885136568390437	0,0928339064766855	0,128268474843751	0,43631011599765	0,531020078634433	0,686234421284541	0,840060750792837	0,894075371065152	0,686374084381619	0,698315905988697	0,99995194949317	0,984948158794892	0,986654829534688
2	130	1961	CTTGTTACTTAATGGGCTATTTGAAGGTCTGTTTTCTGTCTCTCTGACCACAAGAAAAAA	A_55_P2727993	Tle4	AK017548	gb|Mus musculus 8 days embryo whole body cDNA, RIKEN full-length enriched library, clone:5730411M05 product:TRANSDUCIN-LIKE ENHANCER PROTEIN 4 homolog [Homo sapiens], full insert sequence. [AK017548]	6,97232039473579	0,000792678478819475	-0,00303120512049659	0,0358004000738008	0,0319765164744847	0,00382388359931607	0,0801952379957216	0,0764631592645672	0,0764631592645672	0,0801952379957216	0,110805644810673	0,992205705370642	0,968747861678925	0,644402193941193	0,694065660414044	0,972792523231652	0,99736110645177	0,983504551938522	0,99995194949317	0,966326262718265	0,997767311231753
2	131	2807	TGACACCACCATTTGTAGATGTGTGGATGCGTGTTTTCACCTCATTTTGAGAACATGTCT	A_66_P136302	Rasgrf2	AK041764	gb|Mus musculus 3 days neonate thymus cDNA, RIKEN full-length enriched library, clone:A630035O18 product:RAS protein-specific guanine nucleotide-releasing factor 2, full insert sequence. [AK041764]	5,43047392616141	-0,146144938750905	0,110937606592203	0,013644581594674	0,270727126937782	-0,257082545343108	0,136441401041029	0,130091771516876	0,130091771516876	0,136441401041029	0,188520887263025	0,296124022106401	0,403293962709257	0,917450738167373	0,0602898956707833	0,186931832895855	0,554303281965905	0,593474401766552	0,99995194949317	0,603236054251421	0,855721715746281
2	133	2340	CTGGGAAGCGCCGACTCCTGCATCTCAAAAGACAGACTTAGACTCAACTGCAGTCTGCAC	A_52_P573543	Pde4c	NM_201607	ref|Mus musculus phosphodiesterase 4C, cAMP specific (Pde4c), mRNA [NM_201607]	5,88096331826032	0,410752820779716	0,308079418127429	0,0141340029793575	-0,0885393996729293	0,102673402652287	0,211777304954493	0,201921737525364	0,201921737525364	0,211777304954493	0,292612397172523	0,0658160943970938	0,141813331559923	0,944849854106883	0,680082260123368	0,729126998323337	0,207300714465545	0,310618062211117	0,99995194949317	0,963056824281302	0,968833894430502
2	135	766	ATAGTGCCTTGATTCTTGTGCACCAGGGAATATTGGAAGACTCTGTGATCATGGGTTACA	A_51_P143805	Tmem42	NM_025339	ref|Mus musculus transmembrane protein 42 (Tmem42), transcript variant 1, mRNA [NM_025339]	10,1332526866124	-0,224296108717684	-0,179383254184435	-0,0377447003946898	0,00716815413855976	-0,0449128545332496	0,0729053191752068	0,069512494390569	0,069512494390569	0,0729053191752068	0,100733174478112	0,00566788273458064	0,0173376907633082	0,592782633943546	0,922598065765758	0,660205543378519	0,0364254844802732	0,0733123762309545	0,99995194949317	0,994217060082475	0,959535847934986
2	137	442	TTGAGGTTGAAGTCACCATTGCAGATGCCTAAGACAACTGAATAAATCGTCTTAATGGTC	A_55_P2121543	Rps20	NM_026147	ref|Mus musculus ribosomal protein S20 (Rps20), mRNA [NM_026147]	15,8390609891619	0,0218045480088147	0,0398921881304712	-0,0398422317427141	-0,0217545916210575	-0,0180876401216565	0,0853732981710187	0,0814002459265755	0,0814002459265755	0,0853732981710187	0,117960163095448	0,800866593807754	0,629099736795522	0,629526875640781	0,801312589326422	0,879578541572871	0,918509754290185	0,77171235193007	0,99995194949317	0,981081467849984	0,984415703978325
2	138	1665	CAGTTACATGTTTATCTTCATGGTTGCTATCCCTTCCCCAAATCTTTATTGCAGATGGCG	A_55_P2576195	AK090142	AK090142	gb|Mus musculus 13 days embryo spinal cord cDNA, RIKEN full-length enriched library, clone:G630005B13 product:unclassifiable, full insert sequence. [AK090142]	6,37494801450974	-0,203036441220671	-0,109725191873666	0,0602987038181313	0,153609953165136	-0,0933112493470043	0,128906791621517	0,122907803310794	0,122907803310794	0,128906791621517	0,178110328282327	0,13000433422678	0,381987053326859	0,628733360317321	0,246535413362874	0,605769384889859	0,329102781296963	0,574811496744378	0,99995194949317	0,815477968930771	0,957098199433662
2	141	424	ACACCAAGACCACTGGCCGCAGGGGCCGAACTGTGGGTGTATCCAAGAAGAAATGAGTCT	A_51_P287677	Rps18	NM_011296	ref|Mus musculus ribosomal protein S18 (Rps18), mRNA [NM_011296]	16,2147764492551	0,0374004635178586	-0,0903629795586696	0,040532567119147	-0,0872308759573812	0,127763443076528	0,0960126091386799	0,0915444309095908	0,0915444309095908	0,0960126091386799	0,132660483732639	0,700753103857871	0,334696527607407	0,662408081221941	0,37377839245364	0,346330230293	0,86629640834077	0,529920217508017	0,99995194949317	0,88303368826924	0,910794319245921
2	142	518	GGAGGCAGCCCTGAAGTACATGATCATCTTGTTTACTCACAAAGAAGACCTTGAGGATCA	A_51_P377948	Gimap9	NM_174960	ref|Mus musculus GTPase, IMAP family member 9 (Gimap9), mRNA [NM_174960]	6,32577446003705	0,132640266132924	0,122792068883624	0,040420315493197	0,0305721182438967	0,00984819724930031	0,124231672662427	0,118450252283029	0,118450252283029	0,124231672662427	0,171650723151455	0,297635377490952	0,311542830208131	0,736269760845204	0,807972898585829	0,954783448392631	0,556143372684617	0,507700477786586	0,99995194949317	0,98150404453665	0,99601948162232
2	144	1745	AGGCCTTTTCTCTGTGGGATCAGGATCAGAGAGAAAAACAAGTGGGGGTGGATGACCACT	A_51_P149623	Gabrd	NM_008072	ref|Mus musculus gamma-aminobutyric acid (GABA) A receptor, subunit delta (Gabrd), mRNA [NM_008072]	5,25973668388054	0,127814117425589	-0,0128087127022871	0,0781749331322903	-0,0624478969955859	0,140622830127876	0,143125916405129	0,136465206843782	0,136465206843782	0,143125916405129	0,197756872511992	0,381843213391704	0,926098694557913	0,572750755785578	0,667006768909845	0,484756942064619	0,640221521938026	0,959347330748479	0,99995194949317	0,960518513042674	0,939049611199085
2	145	89	TGACCTGATTCATGCACACCGGCCTTTTGTTTTGTGTGGTGGGAGGTCCTTCCCTCGTTG	A_66_P121317	BG070780	BG070780	gb|H3091A12-3 NIA Mouse 15K cDNA Clone Set Mus musculus cDNA clone H3091A12 3', mRNA sequence [BG070780]	5,10563213591927	0,0375460528790139	0,0540611731638041	-0,0142881198014173	0,00222700048337288	-0,0165151202847902	0,0743794208996496	0,0709179952375676	0,0709179952375676	0,0743794208996496	0,102769938707206	0,618897402850364	0,454251522922615	0,842243045219127	0,976393297907301	0,873846743238096	0,81856118606276	0,636706430852995	0,99995194949317	0,998900548563819	0,983143083923432
2	146	793	ATTCTTGAGAACTCCAAAGAGCTTCTGTTAAATGTAGGTTACAAAATAAACCAGGGGTGG	A_55_P2728946	Tmem57	ENSMUST00000136113	ens|transmembrane protein 57 [Source:MGI Symbol;Acc:MGI:1913396] [ENSMUST00000136113]	8,14397490756775	0,643241548909214	0,614714820168459	-0,0309479526752616	-0,0594746814160168	0,0285267287407551	0,084321593741126	0,0803974850977289	0,0803974850977289	0,084321593741126	0,116507024599734	1,61246902491056e-07	1,55501774181154e-07	0,704107667611862	0,488259534048511	0,808920167843756	3,02147991631146e-05	2,16658086414554e-05	0,99995194949317	0,923487038511367	0,977873567109822
2	147	1922	TAGATAAAATGAGACAGTAGTCCTGTCTGTAGTCATGCTATAAAATTGTGATGCTACCAT	A_55_P2612988	Mtm1	ENSMUST00000151415	ens|X-linked myotubular myopathy gene 1 [Source:MGI Symbol;Acc:MGI:1099452] [ENSMUST00000151415]	6,63097570574875	0,224928429828855	0,311716061457914	-0,0218014766103334	0,0649861550187261	-0,0867876316290594	0,0995230952848362	0,0948915481200158	0,0948915481200158	0,0995230952848362	0,137510917383631	0,0344277872174299	0,00349005594549537	0,820480627523635	0,520770416747577	0,534679999428825	0,132263901300109	0,0235322347945138	0,99995194949317	0,931018129516063	0,948862648137815
2	148	1998	AACCACCCTTCCTAGTTTCCCTAGAGTCAGTGAGTAGAATCTACGGGGAAATCTTAGTAT	A_51_P188023	Slc39a9	AK014732	gb|Mus musculus 0 day neonate head cDNA, RIKEN full-length enriched library, clone:4833420C05 product:hypothetical DNA/RNA polymerases structure containing protein, full insert sequence. [AK014732]	5,677438188918	0,0626218730512473	-0,145931467458427	0,0964743711240965	-0,112078969385577	0,208553340509674	0,107813526010905	0,102796163666054	0,102796163666054	0,107813526010905	0,148965793574774	0,567457671117256	0,170213857717018	0,358525924880126	0,31022027698942	0,175933252475033	0,784638580619745	0,348191241866258	0,99995194949317	0,851950129658218	0,85056821695769
2	149	2108	CCACGTATTTTGACACATGCAGGCAAAACACCAATGTACTTAAAACATTTCAAGATAAGT	A_55_P2733467	Pdgfb	AK087840	gb|Mus musculus 2 days pregnant adult female ovary cDNA, RIKEN full-length enriched library, clone:E330027M19 product:platelet derived growth factor, B polypeptide, full insert sequence. [AK087840]	9,1057179691467	0,606388487811136	0,820940381921794	-0,127311395906331	0,0872404982043271	-0,214551894110658	0,21824967719051	0,208092902316079	0,208092902316079	0,21824967719051	0,301555264567029	0,011178507379004	0,000726611739070144	0,547156228437477	0,693343917127996	0,484517183955264	0,0592972172885868	0,00773971254205966	0,99995194949317	0,96626064736278	0,939049611199085
2	152	380	ATGGAAAGAGACCCCTTGTATGCCCAATGTTGCTGTAAAAAACGAACAAGAAGATTTGAA	A_52_P545954	Atf7ip	NM_019426	ref|Mus musculus activating transcription factor 7 interacting protein (Atf7ip), mRNA [NM_019426]	6,98842279369051	-0,170201054092387	0,116565966348822	-0,129188778513498	0,157578241927711	-0,286767020441209	0,0990278208685578	0,0944193224926838	0,0944193224926838	0,0990278208685578	0,136826597436144	0,10019302331184	0,23046579211502	0,185521026646853	0,12631157190251	0,0482367961706513	0,276546293937759	0,421118810018151	0,99995194949317	0,702953064591949	0,750719362182664
2	153	1459	CACAATGCACCAAGACGACCTGGCTTTATTGAAGGACATTTTGAATAGACCTGTGGATCC	A_51_P193711	Supv3l1	NM_181423	ref|Mus musculus suppressor of var1, 3-like 1 (S. cerevisiae) (Supv3l1), mRNA [NM_181423]	6,90640459785822	-0,462558240544793	-0,406696113403576	-0,0512749903965322	0,00458713674468481	-0,055862127141217	0,119853391303833	0,114275724802418	0,114275724802418	0,119853391303833	0,16560125810557	0,000892427925948871	0,00182836633907184	0,658190732884807	0,969827166506776	0,739176038203876	0,00991309604894789	0,0147981074797334	0,99995194949317	0,998462869715657	0,969243491485597
2	154	0	TCTGAAAATAGAAGTAGCTAGAAAACCAGCCTCTCCTCGCCAGCTCCCGAGTGGGGGAGG	A_30_P01027404	chr11:79531631-79531761_F	chr11:79531631-79531761_F	lincRNA:chr11:79531631-79531761 forward strand	7,80735724239758	-0,461041149253464	-0,720444468203226	0,0227897174869423	-0,23661360146282	0,259403318949762	0,182181121847382	0,173702884148271	0,173702884148271	0,182181121847382	0,25171939360923	0,0193343622766389	0,000446643367312487	0,896851006530653	0,207927686501983	0,314343554995988	0,087703019756769	0,0054440151363002	0,99995194949317	0,78803141286071	0,905733526087909
2	156	1398	TTGATGTGTCTTGTGGATAGTTCTTTTGTGGCCTCAAAAGGGAGTGAGTGTTAGGAGTGA	A_55_P2737657	Slc6a6	AK162776	gb|Mus musculus 16 days neonate thymus cDNA, RIKEN full-length enriched library, clone:A130042D17 product:solute carrier family 6 (neurotransmitter transporter, taurine), member 6, full insert sequence. [AK162776]	5,33425596197064	-0,0156853658477418	-0,401318383754768	0,126499308961983	-0,259133708945043	0,385633017907026	0,200356173002161	0,191032115481978	0,191032115481978	0,200356173002161	0,276831835607091	0,938331496406476	0,0477566042584984	0,514963940843244	0,20976003880111	0,178007220836357	0,977765491416066	0,150243097137257	0,99995194949317	0,788785671130017	0,851249281719166
2	157	1497	CGTATGGGACCTACACTTAATCTCTATGCTTTACACTAGCTTCTGCATTTAATAGGTTAG	A_51_P151484	Atp1b1	NM_009721	ref|Mus musculus ATPase, Na+/K+ transporting, beta 1 polypeptide (Atp1b1), mRNA [NM_009721]	10,0816741135977	0,375822838673798	0,213123434961915	-0,0234939679227466	-0,18619337163463	0,162699403711883	0,733542013910551	0,69940486790358	0,69940486790358	0,733542013910551	1,01353394389096	0,61369413252172	0,76354111566241	0,973516343348192	0,802066899272649	0,873981391028567	0,815113632574846	0,863836359175552	0,99995194949317	0,981159753741201	0,983147907300738
2	158	476	ATTTAAGGTTTATCCTGAAGACTTTTGCCCTTCCCCACCTCTTTATTTGACCCTAGGCTC	A_55_P2722383	Rab3il1	ENSMUST00000129882	ens|RAB3A interacting protein (rabin3)-like 1 [Source:MGI Symbol;Acc:MGI:1922010] [ENSMUST00000129882]	7,29229010283611	0,0672607279996997	0,104062789279065	0,013427334691662	0,0502293959710274	-0,0368020612793654	0,0901125300825788	0,0859189262560069	0,0859189262560069	0,0901125300825788	0,124508353000386	0,463594335822298	0,239118527545064	0,877287289418627	0,583070095510018	0,770418750001308	0,709213134391112	0,430685241924122	0,99995194949317	0,944293055157211	0,972673167075275
2	161	1584	GAGAAGCCCTTCAAGTGCAAGCATTGTGGTAAAGCCTTTGCATCTCATGCTGCCCACGAC	A_66_P138895	Prdm14	NM_001081209	ref|Mus musculus PR domain containing 14 (Prdm14), mRNA [NM_001081209]	5,91372920749036	-0,154786745451935	-0,0529077395874822	0,0561934261351222	0,158072431999575	-0,101879005864453	0,0880140305365991	0,0839180854453664	0,0839180854453664	0,0880140305365991	0,121608859200772	0,0930207860037315	0,535105836774986	0,510305332317465	0,0867206866112917	0,411483963021811	0,262876207925236	0,701237691514469	0,99995194949317	0,643661006598534	0,927760304724579
3	4	2479	CATGCACATGTGGTGTAGGAACTTTTTTCTACCATAAGTGACACCAATAAATGTTTGTTA	A_55_P2076772	Hspa5	NM_022310	ref|Mus musculus heat shock protein 5 (Hspa5), transcript variant 2, mRNA [NM_022310]	13,3164973790545	-0,347990913021629	-0,639124223997154	0,0889400491303167	-0,202193261845208	0,291133310975525	0,260358684618532	0,248242265568962	0,248242265568962	0,260358684618532	0,359737219468744	0,19548589617963	0,0175667038937459	0,723666826676277	0,445951383327198	0,427309629322544	0,429026730125936	0,0740184050338083	0,99995194949317	0,910542123820873	0,930749649909214
3	7	1777	AGTGACCGCCGCACACACTTAGTATTTATAAATGAACCTTTATTAAAGACACTTTATGCC	A_52_P71544	Slc25a26	NM_026255	ref|Mus musculus solute carrier family 25 (mitochondrial carrier, phosphate carrier), member 26 (Slc25a26), mRNA [NM_026255]	9,0979467017227	-0,18879767126576	0,222265907618866	-0,154486699342392	0,256576879542234	-0,411063578884626	0,192163894866463	0,183221084758895	0,183221084758895	0,192163894866463	0,265512576708666	0,336910036690526	0,238395881535404	0,408518182713087	0,195931063409517	0,136332903516967	0,59720750854418	0,42993518570819	0,99995194949317	0,777964193266136	0,825330618550785
3	9	2980	CCAACAAGTGGATACATATGCTGAAAAAATTCAGGGCTCTAAGGAAGAAAATGGAAAAAG	A_66_P132750	Ccdc141	NM_001025576	ref|Mus musculus coiled-coil domain containing 141 (Ccdc141), mRNA [NM_001025576]	5,12465408018828	0,0343972727232096	-0,153372585263908	0,118704194053453	-0,0690656639336646	0,187769857987117	0,095738451517062	0,0912830318738216	0,0912830318738216	0,095738451517062	0,132281680541797	0,722926154018447	0,107554924922181	0,207383833397177	0,478521898402637	0,170257008465585	0,879360320835299	0,259914254433715	0,99995194949317	0,920889571924114	0,848834455641342
3	10	1101	AAGTCAGGAAAAGTGAACTCCAGATTTAGATTCCAGGCAGGCTTACACTTAGGGTAGCAA	A_55_P2626791	Slc18a1	ENSMUST00000142548	ens|solute carrier family 18 (vesicular monoamine), member 1 [Source:MGI Symbol;Acc:MGI:106684] [ENSMUST00000142548]	5,33206570860386	0,03110813260448	-0,279372087127001	0,0156463477381683	-0,294833871993313	0,310480219731481	0,401972101187225	0,383265360402463	0,383265360402463	0,401972101187225	0,555404273135617	0,93903787373527	0,473999927696961	0,967817271765179	0,471283018237155	0,581990887106683	0,977866573677243	0,652981424644889	0,99995194949317	0,91885667284364	0,954930948842536
3	11	612	CACTGCTGCAAGAAAAAGGCAGAGGCTTCAGTTTTCTCTCGCCCAAGTCCCTTGCTCCTC	A_51_P199098	Tmem107	NM_025838	ref|Mus musculus transmembrane protein 107 (Tmem107), transcript variant 1, mRNA [NM_025838]	8,65951461789886	-0,162546522538356	0,229619702438212	-0,0487838632237754	0,343382361752793	-0,392166224976569	0,350570983175724	0,334256317333099	0,334256317333099	0,350570983175724	0,484383422426778	0,647601137984687	0,499534245197965	0,885337639291088	0,338349586911321	0,427126799993657	0,8372821591096	0,673231308767704	0,99995194949317	0,868689506137459	0,930745654402444
3	13	1611	AGGGGTCTTCTGTGTACTTCTCTAGGAGCAGTTACTTCCAGACTGTGTCAGTCAACTAAA	A_52_P445387	Clk4	NM_007714	ref|Mus musculus CDC like kinase 4 (Clk4), transcript variant 1, mRNA [NM_007714]	10,2836094654506	0,655004906860533	0,486215648813401	0,0512593436099351	-0,117529914437197	0,168789258047132	0,0941052688999283	0,0897258533469784	0,0897258533469784	0,0941052688999283	0,130025114472441	6,63514754092846e-07	2,15319627940625e-05	0,573793694327252	0,225269992766567	0,208148278011218	6,98446854381852e-05	0,000630113612755108	0,99995194949317	0,801512381063269	0,864014713755044
3	14	3459	GTTTGATTCAACACTGCACTAAGGGGGAAATGTTCCATTGAATAAAAGAGCAGTGTGGTT	A_55_P2168761	Sf1	NM_001110791	ref|Mus musculus splicing factor 1 (Sf1), transcript variant 1, mRNA [NM_001110791]	11,6761778387608	0,419251862220515	0,0478372627122283	-0,00836502133864414	-0,37977962084693	0,371414599508286	0,11574757872361	0,110360986108721	0,110360986108721	0,11574757872361	0,159928262778246	0,00157314841782283	0,669045113312635	0,94028931960613	0,0035218359292238	0,0302112000207214	0,0147390004905443	0,799341012722427	0,99995194949317	0,419068851277228	0,744058138905265
3	19	0	AAGCCCACCTCAAGGATCAGAGTTTACCTTTGTAATAAACATCCTAGGATTTAAAAAGGG	A_30_P01020937	chr2:167085700-167117795_R	chr2:167085700-167117795_R	lincRNA:chr2:167085700-167117795 reverse strand	13,1755540970918	0,06700359247683	-0,017815303924186	-0,0137806689352242	-0,0985995653362401	0,0848188964010159	0,101488650172539	0,096765631172549	0,096765631172549	0,101488650172539	0,140226721740422	0,516209379338122	0,855673429336032	0,888094751664078	0,34220593989498	0,551666666868065	0,749877579699448	0,919269737525862	0,99995194949317	0,870613279740948	0,950958843460069
3	21	5969	ACCAGGAGAGGAAACGAGGCTTCATTTGTTCCTTCCAGAAGGGCTGGGGGCCGTAGAGTT	A_51_P362429	Myh11	NM_013607	ref|Mus musculus myosin, heavy polypeptide 11, smooth muscle (Myh11), transcript variant 1, mRNA [NM_013607]	10,8440216226165	0,174721879160204	-1,53943945692409	0,86958049393898	-0,84458084214531	1,71416133608429	0,73627730415015	0,702012864817766	0,702012864817766	0,73627730415015	1,0173132904746	0,814692110769883	0,0395701050534729	0,228959015801259	0,264086017577148	0,106613214579434	0,924563517976571	0,131716337412927	0,99995194949317	0,827009083633793	0,805806387218277
3	22	1364	TGACCACATCAGGAGACCACAAAGCAAAAGTATTTTGTGTCCAGAGACCTGACCGTTAAC	A_52_P624362	Aamp	NM_146110	ref|Mus musculus angio-associated migratory protein (Aamp), transcript variant 2, mRNA [NM_146110]	10,4131928669808	0,0455284238092677	0,0153663960075701	-0,00377326790654386	-0,0339352957082415	0,0301620278016976	0,0704112969853463	0,0671345375357886	0,0671345375357886	0,0704112969853463	0,0972871876112309	0,524805356071525	0,821141880390096	0,95570364068021	0,634759404203323	0,759555706545201	0,756085474310506	0,897610576926836	0,99995194949317	0,955029103309985	0,971616530419342
3	23	273	AGAACGGTCCTCAGAACATATACAACCTGTACGAGCAAGTCAGCTACAACTGTTTCATCG	A_55_P2502711	Rnasek	NM_173742	ref|Mus musculus ribonuclease, RNase K (Rnasek), mRNA [NM_173742]	11,6135264087676	-0,318474891834015	-0,286117399289584	0,024496331825512	0,0568538243699432	-0,0323574925444312	0,0712465184206171	0,0679308899280554	0,0679308899280554	0,0712465184206171	0,0984412118651376	0,000205669239883461	0,000382621208947498	0,721951184135323	0,433700054990608	0,745598792348196	0,00342590711253293	0,00488026125026049	0,99995194949317	0,906148117110961	0,970299296231727
3	24	574	GCTCGGACACACGAGTCAATCAACTTGCCTCTCTGGGAACCTTGTTTCTCTTTGTGGCCC	A_52_P272854	Olfr1375	NM_146516	ref|Mus musculus olfactory receptor 1375, pseudogene 1 (Olfr1375-ps1), mRNA [NM_146516]	5,32689852983152	0,234242424061735	0,0130806111906088	0,14620834655576	-0,0749534663153666	0,221161812871126	0,0903075309802548	0,0861048523168103	0,0861048523168103	0,0903075309802548	0,12477778545979	0,0168414990581182	0,880686244444287	0,104091270322207	0,41577166704181	0,0906498638769505	0,079233403120451	0,932940705899517	0,99995194949317	0,899039359094804	0,789275977056968
3	25	3035	AGTGAGATACTGCTCTTTTGAGATAAATATGCCTCCTTTTCAGTGTCTTGATGTCCTAAT	A_52_P64356	Sparcl1	NM_010097	ref|Mus musculus SPARC-like 1 (Sparcl1), mRNA [NM_010097]	14,042508343583	-0,0105741890899331	-0,406611991205308	0,302278951917089	-0,0937588501982862	0,396037802115375	0,215844496052249	0,205799652080388	0,205799652080388	0,215844496052249	0,298232029253161	0,961384649779877	0,0613011522914038	0,156526489589285	0,668387626488185	0,198273927750399	0,986433161809097	0,178473666218581	0,99995194949317	0,960706552289644	0,860411854869494
3	26	405	ATTCTCCGTTTGAAAAAGAATCCATCATCCCCATTATATACAACCCTGGGGGTGATTACC	A_55_P2171746	NAP112785-1	NAP112785-1	Unknown	9,3474919174979	0,0527561822198077	-0,153803977059241	0,0880960039257594	-0,118464155353289	0,206560159279048	0,0822280027675247	0,0784013244272179	0,0784013244272179	0,0822280027675247	0,113614312967504	0,527999512106163	0,0630146336202966	0,273686278986563	0,164239531433419	0,0831691172778237	0,758029338749793	0,181805218643322	0,99995194949317	0,74226249198932	0,779922288243145
3	27	232	TCTATGGAGGACGGCAGAGAAACGGTGTCAGACCCAGCCACTTCAGAGGCTCTAAGAGTG	A_52_P131372	ENSMUST00000181233	ENSMUST00000181233	ens|ribosomal protein S19, pseudogene 6 [Source:MGI Symbol;Acc:MGI:5011818] [ENSMUST00000181233]	15,3712571999524	-0,0340077057649157	-0,0252398986858449	-0,0413141829231058	-0,032546375844035	-0,00876780707907088	0,0808614777297178	0,0770983939264016	0,0770983939264016	0,0808614777297178	0,111726187291361	0,678291020230117	0,746587348723159	0,597614616087264	0,691337240524989	0,938183379927731	0,854138772819089	0,852786557648545	0,99995194949317	0,966065258009763	0,993243304964015
3	29	3079	TGGGTAAGTGTTGGATGAGGTCCTCTGTGCTGATGGGCTAATGTTGTGGGCAGATGCAGT	A_51_P237752	Ptrf	NM_008986	ref|Mus musculus polymerase I and transcript release factor (Ptrf), mRNA [NM_008986]	15,7845606983722	0,0471759607054825	0,681555343017731	-0,183643935366641	0,450735446945608	-0,634379382312249	0,248752743080605	0,237176434499578	0,237176434499578	0,248752743080605	0,34370130676513	0,851382143410224	0,00901791835047956	0,447282525149931	0,0841370445086953	0,0789027762794581	0,940636133625113	0,0461931154663895	0,99995194949317	0,639298793989717	0,776834364299874
3	31	4147	TGGATGCCTTAACAATGCAAATCATATCCATTTCACCTGTACATTGTACTGTGCACCCCC	A_55_P2734622	Ebf1	NM_001290711	ref|Mus musculus early B cell factor 1 (Ebf1), transcript variant 4, mRNA [NM_001290711]	10,555240175073	-0,252402239495671	0,31010300505527	-0,189018828740027	0,373486415810914	-0,562505244550941	0,297014600977782	0,283192310492023	0,283192310492023	0,297014600977782	0,410384646296376	0,404905001781309	0,28575432060817	0,511659594301721	0,222220442360374	0,184772268267979	0,660594240838677	0,481055146225666	0,99995194949317	0,799541871949545	0,854061666190231
3	32	430	AAGACACAGAAGCACGTCAGCAGGGCCTATGATGGCTCCATGTGTGCCAAGTGTGTCCGT	A_55_P2024358	Rpl34	NM_026724	ref|Mus musculus ribosomal protein L34 (Rpl34), transcript variant 1, mRNA [NM_026724]	14,1036138030872	0,13212127533296	0,0204490041771734	0,0295298011153484	-0,0821424700404378	0,111672271155786	0,0856400879658704	0,0816546200151591	0,0816546200151591	0,0856400879658704	0,118328786170661	0,137644063724043	0,804656496955908	0,721187929660453	0,348259019464742	0,355900508026349	0,341659904364058	0,888218487198969	0,99995194949317	0,873718495018655	0,910794319245921
3	34	0	AGCTCACGCACTGCAAGTCCCTGCCGCCGCCGCCGCCGCTGACGCAGTGCTGCCGCCAAA	A_30_P01024756	chr7:82902248-82955248_F	chr7:82902248-82955248_F	lincRNA:chr7:82902248-82955248 forward strand	13,189349783763	0,00415394624491761	0,0134247972805053	-0,0531163133446508	-0,0438454623090632	-0,00927085103558767	0,0610906158279272	0,0582476167459032	0,0582476167459032	0,0610906158279272	0,0844088158832536	0,946423808241207	0,819923349927084	0,372042033668878	0,480746552857873	0,913572047382857	0,980436539096311	0,896888787011007	0,99995194949317	0,921599246673517	0,988868070035238
3	35	2729	GCTGGGAAACCTTAGATCTTATCAATTACAATGCTGCTGGGTTTTATATTCTGATATCAA	A_55_P2009762	Mapkapk3	NM_178907	ref|Mus musculus mitogen-activated protein kinase-activated protein kinase 3 (Mapkapk3), mRNA [NM_178907]	8,79173415066961	-1,05370080792036	-1,03678844709957	0,126594588258174	0,143506949078963	-0,0169123608207897	0,214233293878263	0,204263431083781	0,204263431083781	0,214233293878263	0,296005833530437	7,02929238595451e-05	4,8364701901339e-05	0,542000018850564	0,510154941618878	0,954970993065495	0,00161619245464647	0,00111030960939636	0,99995194949317	0,928358364566975	0,99601948162232
3	37	4842	TTCATCCTTGAGGAATTCTAGTCCCGTAAGAATGGCTAAGATTACTCATGTTGAGGGCAA	A_52_P25812	Prdm2	NM_001081355	ref|Mus musculus PR domain containing 2, with ZNF domain (Prdm2), transcript variant 1, mRNA [NM_001081355]	6,76359540122125	0,116234250935721	-0,092386589311376	0,0726325510980157	-0,135988289149081	0,208620840247097	0,110787277365257	0,105631524332148	0,105631524332148	0,110787277365257	0,153074621537143	0,305881088083674	0,391557246679613	0,499135342888876	0,233061826567522	0,187183717443998	0,565352413887353	0,583205038023361	0,99995194949317	0,805645654718188	0,855721715746281
3	39	1866	AATTATGCCCAGAAGTGTGGACATCAGGGAAAGATTGCCTCAAGCTCCTCTCATTAAACA	A_66_P121171	Gm15413	NR_045874	ref|Mus musculus predicted gene 15413 (Gm15413), long non-coding RNA [NR_045874]	5,5676483459392	0,0915160494607221	-0,0590137152222141	0,156542029388957	0,00601226470602079	0,150529764682936	0,118100017170112	0,112603948160964	0,112603948160964	0,118100017170112	0,163178623590891	0,446929388696618	0,605642004290432	0,17885070152474	0,959873849372085	0,366625631250014	0,69561890002691	0,75394529855842	0,99995194949317	0,997270674447761	0,912625589998218
3	40	4194	TACATCTGACGGACAACAGGGGCGGCTACCAAAGTGGAATAAAAGAACAATGTGAATGTT	A_55_P2042202	Pigo	NM_020035	ref|Mus musculus phosphatidylinositol glycan anchor biosynthesis, class O (Pigo), transcript variant 1, mRNA [NM_020035]	10,0304073048888	-0,389104931790536	-0,31569057084762	-0,0745422056102836	-0,00112784466736748	-0,0734143609429161	0,0979466443405179	0,0933884611208273	0,0933884611208273	0,0979466443405179	0,135332737384877	0,000680099999537395	0,00278911706628287	0,433582178631149	0,990920009038157	0,59313348681665	0,008154364818574	0,0201255039923919	0,99995194949317	0,999561199545617	0,955968994558583
3	43	310	AATGCAGACGTACGAGGTGGATCTGAATAAGTGCGGACCTATGGTGTTGGATGCTTTAAT	A_51_P234853	Sdhb	NM_023374	ref|Mus musculus succinate dehydrogenase complex, subunit B, iron sulfur (Ip) (Sdhb), mRNA [NM_023374]	11,8359906759101	-0,0988146269857797	-0,196559040789205	0,0584456178223594	-0,0392987959810664	0,0977444138034258	0,195643628824652	0,186538880908557	0,186538880908557	0,195643628824652	0,270320520105846	0,618701469569471	0,303840174572729	0,757093305334223	0,842709777827284	0,721228913758057	0,818496475197004	0,500181217421369	0,99995194949317	0,985221407520938	0,967442670217188
3	44	1696	ATTTGCAATGTGAATGCAAAAAGGCTGCTTACTGAAATGGATGCCAAAATGAGCCATCTG	A_52_P680538	Gm15672	XR_868641	ref|PREDICTED: Mus musculus uncharacterized LOC105242543 (LOC105242543), transcript variant X3, ncRNA [XR_868641]	6,52562992486737	-0,142993296663251	-0,0599688976489086	-0,0243115484507817	0,0587128505635608	-0,0830243990143424	0,0905076734970703	0,0862956807191113	0,0862956807191113	0,0905076734970703	0,125054322086952	0,128891308306646	0,494627819008117	0,780878949540556	0,523473667939684	0,513885203031319	0,327147319911548	0,669340957437254	0,99995194949317	0,931801938496654	0,944526835859885
3	45	2170	TTTTCTTGCTCTACAGAATCTGAAGTCAGTTAACCCATTGCTTATCCACCAGCCCATCAG	A_55_P2721364	Rnpepl1	ENSMUST00000180306	ens|arginyl aminopeptidase (aminopeptidase B)-like 1 [Source:MGI Symbol;Acc:MGI:1914170] [ENSMUST00000180306]	6,83498564743472	0,156397753386885	-0,0324447131140033	0,068545320869374	-0,120297145631515	0,188842466500889	0,0792536941096289	0,075565432393045	0,075565432393045	0,0792536941096289	0,109504714979632	0,0615898084439072	0,671981111706639	0,374520341814162	0,14377490269012	0,0991239408982214	0,19828184260209	0,801433036355114	0,99995194949317	0,724214639408232	0,801653572234977
3	48	315	GGTGTGGTCACAGCCCTAGGACTTTGCCCGTACTCTGAATAATACCAACTTTGGCCCTGC	A_66_P135616	Gm14285	XR_374988	ref|PREDICTED: Mus musculus predicted gene 14285 (Gm14285), transcript variant X1, ncRNA [XR_374988]	6,36497248933518	0,275766570204087	0,626327423826444	-0,218644529695125	0,131916323927232	-0,350560853622357	0,202529503651205	0,193104304949903	0,193104304949903	0,202529503651205	0,279834723434009	0,187574679557566	0,00384597282647698	0,270132157826031	0,521802656361103	0,223902304329641	0,418717506478219	0,0252332479302678	0,99995194949317	0,931437260407176	0,870695312070537
3	50	3047	AGGTCATTCCTGAGTGTTAATGTCTCCTCTCTGAGATAGAGTAGTTCTGACTGGCAGGAT	A_65_P08987	BC068261	BC068261	gb|Mus musculus cDNA clone IMAGE:30011828, partial cds. [BC068261]	5,26584456591839	0,031582619575933	-0,0180636249368256	0,113166447678331	0,0635202031655719	0,0496462445127586	0,0940096697447857	0,0896347031289864	0,0896347031289864	0,0940096697447857	0,129893025257499	0,74020051762809	0,842203613081002	0,220429944853588	0,506528248707932	0,706100009718416	0,888329975384257	0,909966868638621	0,99995194949317	0,927824326482463	0,964259743125081
3	55	275	TGCGCATGCTTAAAAATGCCGAGAGTAACGCTGAACTTAAGGGTTTAGATGTAGATTCTC	A_52_P350306	ENSMUST00000121305	ENSMUST00000121305	ens|predicted gene 11472 [Source:MGI Symbol;Acc:MGI:3650288] [ENSMUST00000121305]	13,047134340944	0,14534805635121	-6,49951606366272e-05	0,0652035963552287	-0,0802094551566181	0,145413051511847	0,0955223006931791	0,0910769401496146	0,0910769401496146	0,0955223006931791	0,131983025259821	0,14283917383026	0,999437259350649	0,481831146008932	0,410422538279567	0,282883429844642	0,350007807160413	0,999856310612431	0,99995194949317	0,897737201394825	0,896832456692589
3	59	0	CTCCCAAGCAGCTTTGAGACAGTATTAAAGTCAAGTATGGTCCCTGCCATCCTAATAGCA	A_30_P01028822	chr18:36470130-36489110_F	chr18:36470130-36489110_F	lincRNA:chr18:36470130-36489110 forward strand	5,84333446954898	0,0405975720433229	0,00528089427615086	0,00939236087093587	-0,0259243168962362	0,0353166777671721	0,0723632302755638	0,0689956329047141	0,0689956329047141	0,0723632302755638	0,0999841710263996	0,580645431389206	0,939705479762077	0,892999289799855	0,723686454065518	0,727399330453288	0,792968618913647	0,966883024398711	0,99995194949317	0,970097970308302	0,968832732871266
3	61	433	ATGTGGGCAAAGCTGGATCTGAAAAAGGCCTTGGTGACTGCCTGGTTAAGATCTACAAAT	A_52_P401311	ENSMUST00000165691	ENSMUST00000165691	ens|predicted pseudogene 5529 [Source:MGI Symbol;Acc:MGI:3646377] [ENSMUST00000165691]	10,6302896026878	-0,221345622499177	-0,382455626395739	0,0283771691374124	-0,13273283475915	0,161110003896562	0,112607411494993	0,10736695413226	0,10736695413226	0,112607411494993	0,155589498242142	0,0625350900173317	0,00181437770473192	0,794093052073877	0,251531587759567	0,312077882596261	0,200217739192749	0,0147299198220673	0,99995194949317	0,817649003262025	0,905388600332618
3	62	464	ATGGGAGGTTATACCTGATCTTTACTTCTACAGAGACCCAGAGGAGATTGAGAAGGTGGA	A_55_P2090698	ENSMUST00000120646	ENSMUST00000120646	ens|predicted gene 7722 [Source:MGI Symbol;Acc:MGI:3644420] [ENSMUST00000120646]	13,324570616064	0,0486518785050833	-0,0281709690441403	-0,0400978920258268	-0,11692073957505	0,0768228475492236	0,0663052999393192	0,0632196229608489	0,0632196229608489	0,0663052999393192	0,091613937407771	0,471111667313945	0,660386701825372	0,532674084848369	0,0922048765658282	0,411050102216663	0,715089129020149	0,793741480281092	0,99995194949317	0,65223598120788	0,927760304724579
3	64	992	TTTATGATCCTTTTCTGGGTGAGGACTCGCTGAGTGCAACTCTTATCTCAAAGCACTGCT	A_55_P2139587	NAP092820-001	NAP092820-001	Unknown	6,47931882493982	-1,58264705489236	-2,15171551017885	0,428245226691038	-0,140823228595445	0,569068455286483	0,467292156245347	0,445545589227844	0,445545589227844	0,467292156245347	0,645656899110365	0,00274708845651817	8,69348608491845e-05	0,347270194832937	0,766067314371843	0,387967398902331	0,0217614643335071	0,001687309473857	0,99995194949317	0,975017364592873	0,919549339699653
3	65	93	AACGCACAGCAAGTGGTGCTGGTGTGTGCCCGCGGCGAGCGCTTCCTGACCGGGTCTGCG	A_66_P117353	Amdhd1	NM_027908	ref|Mus musculus amidohydrolase domain containing 1 (Amdhd1), mRNA [NM_027908]	5,91639774461945	-0,0388638420892509	0,0179365593811243	-0,07361098925261	-0,0168105877822349	-0,0568004014703751	0,075836766202624	0,0723075194635665	0,0723075194635665	0,075836766202624	0,104783550612897	0,613606682724166	0,806468355733475	0,320109587688394	0,82668736245295	0,593403778193284	0,815068324289852	0,889119996663927	0,99995194949317	0,983643801224839	0,956157477743037
3	66	643	AGGTAGTGGTGAACATGCTGAACTCGCTGTCTCGGAACCGGACTCTGCCGCAGATTGTAC	A_55_P2133365	1110017D15Rik	NM_001253777	ref|Mus musculus RIKEN cDNA 1110017D15 gene (1110017D15Rik), transcript variant 3, mRNA [NM_001253777]	6,85282169609423	0,287882133380082	0,90761368604544	-0,66210196306201	-0,0423704103966527	-0,619731552665358	0,708986091323587	0,6759917143725	0,6759917143725	0,708986091323587	0,979605061027438	0,688764965223204	0,193547557405123	0,33836973348214	0,952903340852986	0,533717498958211	0,859470793865348	0,377508668026572	0,99995194949317	0,996608741419586	0,948862648137815
3	67	2295	AACATGTTTAAAGAGGCACAGCACCACAAAATCTGTCAGAGGAGTAGCCAGTCCCTTCTT	A_55_P2240688	AK156446	AK156446	gb|Mus musculus activated spleen cDNA, RIKEN full-length enriched library, clone:F830022C22 product:hypothetical protein, full insert sequence. [AK156446]	7,39053851019086	0,523813866858329	0,354950687233821	-0,0165024186281997	-0,185365598252708	0,168863179624508	0,0834816361168091	0,0795966169263912	0,0795966169263912	0,0834816361168091	0,115346456360245	3,01238964660575e-06	0,000211011599750546	0,837728279543455	0,0373823390074355	0,157831749287112	0,000190761077022754	0,00320275875957254	0,99995194949317	0,552905017232578	0,840182428773471
3	68	2874	ATTCACAGATCTAGACCTAGTAATTAGGAAGTAGCTGCCCAGATGAACAAAGGGGCATGG	A_55_P2233296	Tmem260	NM_172600	ref|Mus musculus transmembrane protein 260 (Tmem260), mRNA [NM_172600]	6,97171833143061	-0,154928184657313	-0,054579778163915	0,00924947823867495	0,109597884732072	-0,100348406493397	0,076483291095977	0,0729239567623946	0,0729239567623946	0,076483291095977	0,105676853126669	0,0555330008275556	0,462389234320388	0,900260965733476	0,166407974462762	0,352995806729264	0,184662835605149	0,643563177260514	0,99995194949317	0,744797322184661	0,910794319245921
3	69	1402	GTTGGCCCAAAGTCTTGTGTTTTGCACTAACCATGTATCTCTCACTTCATATTAAACAAT	A_66_P122227	Gm10790	NR_033545	ref|Mus musculus predicted gene 10790 (Gm10790), long non-coding RNA [NR_033545]	5,17800724947884	0,212615939703944	0,109562972365524	0,0636218334120189	-0,0394311339264011	0,10305296733842	0,0790408390411913	0,0753624830483584	0,0753624830483584	0,0790408390411913	0,109210613438208	0,0136203060790173	0,160599932899323	0,40794975699224	0,622992575861148	0,355964846417775	0,0682158906476389	0,336093532830474	0,99995194949317	0,95323187808264	0,910794319245921
3	70	3663	AAACAGAGAGTTCTTCAATGACCTGGATTTGCTCATGGGACCTGTCACCCTGCACAGCAG	A_51_P388329	Aff3	NM_001290814	ref|Mus musculus AF4/FMR2 family, member 3 (Aff3), mRNA [NM_001290814]	5,25680478667451	-0,10149502821656	0,174055248691867	-0,086562863128175	0,188987413780252	-0,275550276908427	0,0639146305653133	0,0609402091494791	0,0609402091494791	0,0639146305653133	0,0883107529776682	0,127051326386822	0,00938165386274738	0,169973451044291	0,00746117631373675	0,00512312763630372	0,324172451086074	0,0474652801452825	0,99995194949317	0,446046565305107	0,733811485000754
3	74	3498	TTGGGATTGAATCTAGGGTCTCATGCATGCTGGATAAATGCTCTACCACTGAGTGAAAGC	A_55_P2168023	Sema3g	NM_001025379	ref|Mus musculus sema domain, immunoglobulin domain (Ig), short basic domain, secreted, (semaphorin) 3G (Sema3g), mRNA [NM_001025379]	7,07141107303754	0,506770239157433	0,642441536986575	-0,0551758308871921	0,08049546694195	-0,135671297829142	0,211555454633787	0,201710211544159	0,201710211544159	0,211555454633787	0,292305866903999	0,0258751901976127	0,00440808262954995	0,787077529098347	0,707353753749331	0,647263243819563	0,107996857979307	0,027881699514523	0,99995194949317	0,967659086870875	0,959093458827974
3	76	917	ATTGACAGAGGCATTCCCTACAGACGTGGCTACCTTCTTTATGGGCCCCCTGGTTGTGGA	A_66_P101017	Bcs1l	NM_025784	ref|Mus musculus BCS1-like (yeast) (Bcs1l), transcript variant 1, mRNA [NM_025784]	7,87730446578174	-0,561012096192994	-0,487132849187321	-0,058734160493696	0,0151450865119767	-0,0738792470056726	0,148466553821171	0,141557304822703	0,141557304822703	0,148466553821171	0,205136023536097	0,00108255417872292	0,00241618409540344	0,682361131841272	0,919704553859846	0,722289460960409	0,0113587259033988	0,0180683720799184	0,99995194949317	0,994177772023449	0,968029672343793
3	77	2590	ACAGAGTCATCTTCAGCTACATAATGAGTTCCAGACCTGCCTGGGCTATATTATGAGACT	A_55_P2259500	D130012P04Rik	AK083809	gb|Mus musculus 12 days embryo spinal ganglion cDNA, RIKEN full-length enriched library, clone:D130012P04 product:hypothetical protein, full insert sequence. [AK083809]	7,45738698058399	0,190645395512292	0,0151131878295843	0,0769822582122366	-0,0985499494704714	0,175532207682708	0,0875181997777588	0,0834453293662149	0,0834453293662149	0,0875181997777588	0,120923770555569	0,0407716183219641	0,857992717738369	0,366593710524585	0,272693278052534	0,161210293975448	0,14880483831175	0,920432007017836	0,99995194949317	0,830787079317143	0,843591819089764
3	78	1550	TGGAAACTTTAGGAGAAGGCTATCTACATTTAGAAAGCATTCTTTGTCCAGTATGACTTA	A_51_P140017	Cysltr1	NM_021476	ref|Mus musculus cysteinyl leukotriene receptor 1 (Cysltr1), transcript variant 1, mRNA [NM_021476]	7,31769560794429	-0,248588965638607	-0,0881907115775462	-0,138428362911999	0,0219698911490616	-0,160398254061061	0,197322101928098	0,188139242219747	0,188139242219747	0,197322101928098	0,272639663974895	0,221389510926699	0,64401689071615	0,469906334135191	0,912390866425353	0,562517858873876	0,464409485299836	0,782050165192923	0,99995194949317	0,993555543864462	0,953430942739038
3	79	184	TTCTGAACTATAAGCTTATTACTCCAGCCGTGGTCTCTGAGAGACTGAAGATTCGCGGTT	A_55_P1964464	ENSMUST00000119876	ENSMUST00000119876	ens|ribosomal protein S25, pseudogene 1 [Source:MGI Symbol;Acc:MGI:3642902] [ENSMUST00000119876]	14,2020901195254	0,006032148063289	-0,0422788452503422	-0,0094246054187419	-0,0577355987323731	0,0483109933136312	0,0732549851060976	0,0698458877744071	0,0698458877744071	0,0732549851060976	0,1012163073911	0,93514298497057	0,551375539931229	0,893932993805474	0,439310308358222	0,63801483502603	0,976234138853155	0,71331034065204	0,99995194949317	0,907684790217109	0,959093458827974
3	82	185	AAATTCTGCCATCAGGAAGTGTGTCAGGGTGCAATTCATTAAGAACGGCAAGAAGCACAG	A_55_P2060415	ENSMUST00000077976	ENSMUST00000077976	ens|predicted gene 9701 [Source:MGI Symbol;Acc:MGI:3780108] [ENSMUST00000077976]	14,6662168896316	0,0348313532372497	-0,0382239500793364	0,00360540675746179	-0,0694498965591244	0,0730553033165862	0,0906669986362804	0,0864475912788745	0,0864475912788745	0,0906669986362804	0,125274461402277	0,70466897003911	0,662835757147567	0,967122006699143	0,452103202451336	0,565918745254935	0,868649382337348	0,795589635398465	0,99995194949317	0,914126133187725	0,953698354912766
3	83	4214	CCAAGAAAGAGTATTTGTGTGTATGTGTGTGTATGAGTGCGTGCAAGAGGGTATATGTGT	A_55_P2018457	Hdac7	NM_001204276	ref|Mus musculus histone deacetylase 7 (Hdac7), transcript variant 2, mRNA [NM_001204276]	10,659759734606	0,0231386680140684	0,22768895655253	-0,104533639349302	0,100016649189159	-0,204550288538462	0,109737097561569	0,104630217177349	0,104630217177349	0,109737097561569	0,151623589615259	0,83500769741367	0,040958047195352	0,328992128266441	0,372291496181656	0,191507843818862	0,933183078438794	0,134794345666358	0,99995194949317	0,882455217932882	0,857770224407848
3	84	6269	CATGTTGATTTCCCCATGAAATTGGCAGCATGGTCCTGTAAAGAAATAGTTATTGAAAAA	A_55_P2819657	Atrnl1	NM_181415	ref|Mus musculus attractin like 1 (Atrnl1), mRNA [NM_181415]	9,98571298315581	-0,0797050144673577	0,220590687908702	-0,0815412742341373	0,218754428141922	-0,30029570237606	0,171549179194525	0,163565724577768	0,163565724577768	0,171549179194525	0,237029253761989	0,646926720251318	0,191643799172261	0,623233258184957	0,216006412807074	0,218887754250985	0,83688648650785	0,375157891514467	0,99995194949317	0,79404986795041	0,867011122387917
3	89	487	ATGGTTATAATGCTGATCGGGAATAAGAGTGATCTAGAATCTCGAAGGGATGTGAAGAGA	A_52_P107936	Rab2b	NM_172601	ref|Mus musculus RAB2B, member RAS oncogene family (Rab2b), mRNA [NM_172601]	6,02472730134805	0,042385494008677	-0,0556797518342496	0,0618327228675888	-0,0362325229753377	0,0980652458429265	0,0776108967771824	0,0739990865948447	0,0739990865948447	0,0776108967771824	0,107234864271979	0,590662668037095	0,460036944891099	0,412678280231532	0,6453565377276	0,370713680630317	0,800053623322394	0,641709286011223	0,99995194949317	0,957599937200282	0,914352719159582
3	92	5901	GCTGCAGAAATCTTCAGGCCTAAAGCAAGCTGCTGTTGCTACTATTTGATGGGGAAATGA	A_51_P140597	Gbf1	NM_178930	ref|Mus musculus golgi-specific brefeldin A-resistance factor 1 (Gbf1), mRNA [NM_178930]	9,05092864942065	-0,33288920705842	-0,292646869824612	0,0665927740555112	0,106835111289319	-0,0402423372338081	0,0615402463560413	0,0586763226334428	0,0586763226334428	0,0615402463560413	0,0850300697362182	2,20224181685e-05	5,96448604869439e-05	0,269042245256993	0,0970301775449015	0,640841876119082	0,00072769382802498	0,00128828579168843	0,99995194949317	0,658193845640006	0,959093458827974
3	95	360	CAGGATTTCTGGAAAAAGTCTCGGAACACCCTAGTTCCACAGAGGCTGCTCTTTGAGGTG	A_52_P595561	Snx21	NM_133924	ref|Mus musculus sorting nexin family member 21 (Snx21), mRNA [NM_133924]	7,06906382433914	0,755360854857338	0,513965383334253	-0,140318145093952	-0,381713616617037	0,241395471523085	0,131266677545646	0,125157866254338	0,125157866254338	0,131266677545646	0,18137097926408	9,86407198538544e-06	0,000492961771369647	0,2747355566805	0,00834209209312438	0,197302355127409	0,000419301342668037	0,00583078205428702	0,99995194949317	0,446238414580733	0,85926640180214
3	97	5567	AAAGACAAAGAGTATTACGTCTGAGCACCCAGTCCAGGCACCCCACTGCCAGCTGCTCCT	A_55_P1954067	Nrxn2	NM_001205234	ref|Mus musculus neurexin II (Nrxn2), transcript variant 1, mRNA [NM_001205234]	7,52461061899863	0,563286574978567	0,195325269045898	0,135442367615361	-0,232518938317308	0,367961305932669	0,130984330045949	0,124888658476209	0,124888658476209	0,130984330045949	0,180980860130493	0,000309235776890666	0,132580596892194	0,290285024226114	0,09018814919852	0,0547085879385302	0,00461725008548891	0,297446792367007	0,99995194949317	0,647957173632359	0,750719362182664
3	100	2118	TCTAAACATGTTTCATGTTGGGCAGGTCCAACTATTTTTCCTTGGAGAGATGATAAAATT	A_55_P2733222	Il15	AK085441	gb|Mus musculus 0 day neonate kidney cDNA, RIKEN full-length enriched library, clone:D630025K20 product:interleukin 15, full insert sequence. [AK085441]	7,29853282047983	-0,134218204486163	0,162940548489335	0,00927091805126423	0,306429671026762	-0,297158752975498	0,163516125286371	0,15590650819895	0,15590650819895	0,163516125286371	0,225929994749386	0,420853420494546	0,307705401534532	0,953137405553773	0,0747381392361616	0,202427321902622	0,673147297081686	0,504127133599296	0,99995194949317	0,628100836245284	0,863597680830027
3	106	3095	CCCTGAGAGCTGTGCTATTCTGAAATGTTAGAATGTATCTAATAACAATAAATCCACAAG	A_55_P2491978	Adam33	NM_033615	ref|Mus musculus a disintegrin and metallopeptidase domain 33 (Adam33), transcript variant 1, mRNA [NM_033615]	8,6191647459624	-0,096646493296733	-0,159871647497619	0,207990926023278	0,144765771822392	0,0632251542008859	0,217775551713925	0,207640841411546	0,207640841411546	0,217775551713925	0,300900166079049	0,661678061423415	0,449803565267501	0,327759088160924	0,513357643252996	0,835574353722559	0,845313504135071	0,632826353273472	0,99995194949317	0,929387933230044	0,980358457036193
3	107	401	GAACAGTTTCTACAGCAGGAGCTGCTCATCAATATCACAGAGCACGAGCTAGTCCCTGAG	A_52_P362033	Polr2e	NM_025554	ref|Mus musculus polymerase (RNA) II (DNA directed) polypeptide E (Polr2e), mRNA [NM_025554]	9,36576058300104	-0,422636592332756	-0,383882790708096	-0,0154106596921846	0,0233431419324752	-0,0387538016246598	0,102422225154133	0,0976557599917543	0,0976557599917543	0,102422225154133	0,141516640947597	0,000469952492999307	0,000751598168953335	0,876098732741498	0,821892859647296	0,786845375918381	0,00626895256222334	0,00795364297279779	0,99995194949317	0,983305615783347	0,975211968144851
3	108	1847	CTTCGCTTACAGTCTGAGACATCAGTCTAAAATTTCTATACTTGTGGCTTTATGAAAAAC	A_55_P1974587	Vangl1	NM_177545	ref|Mus musculus vang-like 1 (van gogh, Drosophila) (Vangl1), mRNA [NM_177545]	7,03652218829967	-0,0270459222138193	-0,129638299523525	0,113127254795849	0,0105348774861431	0,102592377309706	0,0884764056360379	0,08435894280488	0,08435894280488	0,0884764056360379	0,122247722209576	0,762817032655882	0,139103663785833	0,194063676654188	0,906337756383211	0,410683875734844	0,899923008864941	0,306852306445477	0,99995194949317	0,993180756638785	0,927760304724579
3	110	3063	CCTCTTCTGGTGTGCCTGAAGACAGCTAGAGTGTACTTATGTATATTAATAAATAAATCT	A_55_P2159740	Mfsd2b	NM_001033488	ref|Mus musculus major facilitator superfamily domain containing 2B (Mfsd2b), mRNA [NM_001033488]	15,6440268722042	0,051685019531849	0,0766918558210676	-0,039594263304247	-0,0145874270150284	-0,0250068362892186	0,0742919988529012	0,0708346415865177	0,0708346415865177	0,0742919988529012	0,102649147791153	0,494150451595227	0,291072420379474	0,582023808133831	0,846198731526558	0,809864301766337	0,733054146993951	0,486701098605724	0,99995194949317	0,985748085924315	0,977889095854207
3	111	3387	TTCGTGAGACCATGCAGGAGGAGGCATAGCTCCATTGCAGGTGGAAGTCTCTCTCTCTAA	A_55_P2119917	Ikzf4	NM_011772	ref|Mus musculus IKAROS family zinc finger 4 (Ikzf4), mRNA [NM_011772]	7,05613620084871	0,0584808542507851	0,0392023534215866	-0,0337198828186756	-0,052998383647874	0,0192785008291985	0,317737453285992	0,302950774910362	0,302950774910362	0,317737453285992	0,439017381477609	0,855715067942259	0,898256058490064	0,912418617051217	0,869104013590936	0,965383658951677	0,942984389715698	0,943160955622819	0,99995194949317	0,989026935241868	0,996714897892972
3	114	0	GAGACTCGGTTGGACGACATAAACACTCAGCCAATGCTGTGGGGCCATTTCCTCTGCATG	A_30_P01029670	chr7:67047536-67050290_F	chr7:67047536-67050290_F	lincRNA:chr7:67047536-67050290 forward strand	5,14346572490723	0,10711737637549	0,0840335726043966	-0,0647259465383732	-0,087809750309467	0,0230838037710939	0,0863910714326252	0,0823706546558518	0,0823706546558518	0,0863910714326252	0,119366418944821	0,228517614780647	0,319107186905503	0,440660372248966	0,320855418556422	0,84849200920267	0,473674055881728	0,514686640930183	0,99995194949317	0,857884181238182	0,98157836025594
3	115	493	GGAAACGCTAGTGTGGTAGAGCAGAGTTGGAAATAAAGCTCTATCTTTAACTCTAAAAAA	A_55_P2059556	LOC102641064	XM_011251191	ref|PREDICTED: Mus musculus 60S ribosomal protein L24-like (LOC102641064), mRNA [XM_011251191]	14,6133224932859	0,0568641088193012	-0,0431949514868268	0,0250690976866412	-0,0749899626194868	0,100059060306128	0,0500015461931976	0,0476746036996493	0,0476746036996493	0,0500015461931976	0,0690870643436895	0,268088903940535	0,375069391923788	0,60444258411337	0,148380898837463	0,162118595465197	0,522497915376569	0,568551798189075	0,99995194949317	0,729104035286092	0,843591819089764
3	117	109	AGAAACATCATTACAGGCCCAGTACTGTGGTACTCCGTGAAATCAGACGCTATCGGAAAT	A_55_P1954400	NAP113365-1	NAP113365-1	Unknown	9,98953918588433	-0,0704246871731922	-0,119805181825026	0,0587379370482459	0,00935744239641245	0,0493804946518335	0,0628766723827386	0,0599505548531928	0,0599505548531928	0,0628766723827386	0,0868766076520712	0,27518707720216	0,058620927236741	0,338215233253626	0,883096385119436	0,575719101257225	0,530308504337932	0,173091575431314	0,99995194949317	0,990431075371847	0,954461085988725
3	118	1271	TTCTGAAGACTAGCTGTTGATAATGAGAATTAATTAGCCAAGCCTTCACTCCTTGTTCTG	A_51_P320539	Otulin	NM_001013792	ref|Mus musculus OTU deubiquitinase with linear linkage specificity (Otulin), mRNA [NM_001013792]	9,55210175484046	-0,101283984985768	-0,117755473427655	-0,0588079134747179	-0,075279401916605	0,0164714884418871	0,172890994581569	0,164845095350988	0,164845095350988	0,172890994581569	0,238883238149269	0,564159749460411	0,482785972230496	0,724797469036382	0,6676488476999	0,945672123563225	0,782410741309225	0,659953782985618	0,99995194949317	0,960580355206991	0,994922675490206
3	119	2121	GCACATCAGAATTAGCTTTGAACATTGTGCTCAAATGTAAACAATGACCTCCTCAATTTT	A_55_P2735390	Scn7a	AK142964	gb|Mus musculus 0 day neonate lung cDNA, RIKEN full-length enriched library, clone:E030020L17 product:sodium channel, voltage-gated, type VI, alpha polypeptide, full insert sequence. [AK142964]	6,77073714534119	0,00407203385884269	-0,0194267788267783	0,03716017585079	0,013661363165169	0,023498812685621	0,217928135288977	0,207786324142091	0,207786324142091	0,217928135288977	0,301110990584888	0,985266451584659	0,926386477976257	0,859757665243462	0,950600932820785	0,938525681786235	0,99520297601795	0,959495645978012	0,99995194949317	0,996364015103184	0,993281846867999
3	122	1352	GTGAGTTCACTGAAGAAGTCTGGGGAGCTGTGGCTGGATGCTTACCTCCATAAATGAAGC	A_51_P364609	Fads2	NM_019699	ref|Mus musculus fatty acid desaturase 2 (Fads2), mRNA [NM_019699]	8,76376093192484	-0,470427486085802	-0,826472808209008	0,355176880656627	-0,000868441466579384	0,356045322123206	0,574778185640691	0,548029497122857	0,548029497122857	0,574778185640691	0,794170191083206	0,422178135217872	0,146249341296891	0,523859010079589	0,998808549955186	0,658454660713495	0,674271741686271	0,316652385058422	0,99995194949317	0,99985388792482	0,959276860873101
3	123	176	ACTTCATCCTGAAGCGCCCTGGTCATTGGCATCTTGTCCATGCAAATGCTGGACCAAACA	A_52_P498743	ENSMUST00000119956	ENSMUST00000119956	ens|predicted gene 11573 [Source:MGI Symbol;Acc:MGI:3649590] [ENSMUST00000119956]	10,7645699331053	-0,0980763101237052	0,0150701734079792	0,00124685505628719	0,114393338587972	-0,113146483531684	0,0804158918968449	0,0766735445044594	0,0766735445044594	0,0804158918968449	0,111110521987984	0,235967559785319	0,846046297418594	0,987177103847556	0,169380422242843	0,319971722187468	0,483001370587164	0,912652871921498	0,99995194949317	0,748300927532855	0,907459434102604
3	125	4245	TAATGAAGAGCCTGATAAATGGTATCAGTGGATAGTTTTACCTCAAGGGGTGGCAAACAG	A_55_P2264762	4933407K13Rik	AK163097	gb|Mus musculus adult male aorta and vein cDNA, RIKEN full-length enriched library, clone:A530069H21 product:unclassifiable, full insert sequence. [AK163097]	5,41951322370598	0,146743161855758	-0,0742980057046818	0,0353920642044798	-0,18564910335596	0,22104116756044	0,14949477160486	0,142537672013048	0,142537672013048	0,14949477160486	0,206556710566587	0,337337701019714	0,607578287892716	0,806284846942817	0,227818415521586	0,296561521412013	0,597631298075789	0,75554104873633	0,99995194949317	0,803275413914957	0,900212956368235
3	128	1975	AGTGCTGGATTACCCGTGCTGCACCATCCAGGATTTGCCAGAGCTTACTACCGAGAGTCT	A_55_P1994688	Strip2	NM_001037740	ref|Mus musculus striatin interacting protein 2 (Strip2), transcript variant 2, mRNA [NM_001037740]	5,17108426075069	-0,0484302970849555	0,113363649845477	-0,0721476253724616	0,0896463215579706	-0,161793946930432	0,10125775518635	0,0965454814411734	0,0965454814411734	0,10125775518635	0,139907694470628	0,637326669070042	0,253299091378168	0,463072157492448	0,385882522957898	0,260332057287793	0,829920571028053	0,446316191434848	0,99995194949317	0,888778910912103	0,885659018784335
3	129	1944	CCATCAAAATCCAGCCTGTGAATGTTTTCAGTACTTAAGAAGTGATTTCGAATCAATACA	A_65_P06678	Msmo1	ENSMUST00000135943	ens|methylsterol monoxygenase 1 [Source:MGI Symbol;Acc:MGI:1913484] [ENSMUST00000135943]	5,7080902453933	-0,277208015514101	-0,56561956656358	0,125199737803398	-0,163211813246081	0,288411551049479	0,149840406164798	0,142867221635499	0,142867221635499	0,149840406164798	0,207034273340137	0,0782576790765211	0,00070261321325679	0,390640420678152	0,288240633482845	0,177995524571712	0,233461893319054	0,00752890027019775	0,99995194949317	0,840264500813724	0,851249281719166
3	131	879	CTACGAGAGATTGTGATCGGTGTCCTTCATCAGTTGAAAAACCAACTCTACTGATTGCCC	A_51_P261443	Mlx	NM_011550	ref|Mus musculus MAX-like protein X (Mlx), transcript variant 3, mRNA [NM_011550]	8,3377129570437	-1,01348437811726	-1,12800700845328	0,164183144341296	0,0496605140052742	0,114522630336021	0,199549748526049	0,190263219912954	0,190263219912954	0,199549748526049	0,27571760007017	4,80088161619987e-05	6,6066596778864e-06	0,397806939278927	0,805854919710684	0,682038442806859	0,00122468676438912	0,000266867910944536	0,99995194949317	0,981402610135967	0,962028098243929
3	132	2194	TGCCTTCCGGGCTGGCCTACCCCGGGACCTAACCTTCAACCTGCGCCAAGGTTCTGAAAA	A_66_P112714	Kcnh4	NM_001081194	ref|Mus musculus potassium voltage-gated channel, subfamily H (eag-related), member 4 (Kcnh4), mRNA [NM_001081194]	8,55010059025844	-0,115976609091271	-0,162617365533555	0,0132706168278283	-0,0333701396144548	0,046640756442283	0,144398663027459	0,137678723133763	0,137678723133763	0,144398663027459	0,199515424686567	0,430763910498417	0,250591745064731	0,924114909854052	0,819448454802152	0,817399421924338	0,681948620703941	0,443360291534876	0,99995194949317	0,983305615783347	0,97924290321606
3	133	361	AATGCAAGTAGACTCAGCATGCCAACCAAAGACCTGGAAATCTGTGAAATGGCTTGGTAG	A_55_P2727198	1700003E24Rik	NR_103799	ref|Mus musculus RIKEN cDNA 1700003E24 gene (1700003E24Rik), non-coding RNA [NR_103799]	6,44567416694675	0,375724188052073	0,630531143357484	-0,828551859808602	-0,573744904503191	-0,254806955305411	0,890063112613501	0,84864187994446	0,84864187994446	0,890063112613501	1,22979892048696	0,677166290962712	0,465618982029553	0,339880314638316	0,526073005703642	0,837829772237949	0,853278608651998	0,646236606306965	0,99995194949317	0,932789404505935	0,980358457036193
3	134	544	AAAGAGATCCATCTGTGGTTTAAGCCCGAAGAACTGATCGACTACAAGTCTTGTGCCCAT	A_55_P2016959	Nme2	NM_001077529	ref|Mus musculus NME/NM23 nucleoside diphosphate kinase 2 (Nme2), transcript variant 2, mRNA [NM_001077529]	14,119881559869	-0,0817807678114324	-0,0190506753430686	-0,0133875294845414	0,0493425629838224	-0,0627300924683638	0,0720403769441672	0,0686878043314142	0,0686878043314142	0,0720403769441672	0,0995380850435065	0,268923406712727	0,784188729745885	0,847318383582146	0,500787460158961	0,535270684062633	0,523206738451429	0,875971118527004	0,99995194949317	0,927709814075303	0,948862648137815
3	136	587	AGGGCTAGGTCAGTGCTGTACTACTGCCCTGTATCCTCAGCTACATTAAAATATACCTGT	A_55_P2884896	Vps33a	ENSMUST00000200325	ens|vacuolar protein sorting 33A (yeast) [Source:MGI Symbol;Acc:MGI:1924823] [ENSMUST00000200325]	7,20299224234728	-0,259019037545342	-0,34442226133874	0,0755661760864594	-0,00983704770693805	0,0854032237933975	0,132410833090987	0,126248775763098	0,126248775763098	0,132410833090987	0,182951857332824	0,0637080229266989	0,0125103741895409	0,555796422326087	0,941472644423991	0,645385619003379	0,202874823431493	0,058201779831492	0,99995194949317	0,995510641329325	0,959093458827974
3	138	4088	CAGGTGATCTGAGCTCTTCTATCTATTTTTGTGTGCACTAATTCTTTCTCATTACATGTA	A_51_P272323	Mlph	NM_053015	ref|Mus musculus melanophilin (Mlph), mRNA [NM_053015]	7,45162702284288	0,0048278019187844	-0,203601499795603	0,049035657440001	-0,159393644274386	0,208429301714387	0,722400258204717	0,688781620659554	0,688781620659554	0,722400258204717	0,998139396082853	0,994730081465654	0,770405537705849	0,943910412761294	0,827474109990712	0,836577930551376	0,998266981473057	0,867502237605606	0,99995194949317	0,983643801224839	0,980358457036193
3	139	384	AAGGCTCTCTCCATTCCCATCATGTGTGAGGTGATGCCCACAATCAATGAGGGGGACCCC	A_55_P2016924	Ppfia4	NM_001144855	ref|Mus musculus protein tyrosine phosphatase, receptor type, f polypeptide (PTPRF), interacting protein (liprin), alpha 4 (Ppfia4), mRNA [NM_001144855]	5,43593669254656	-0,0429023766201997	-0,101105179308115	0,00915046996749513	-0,0490523327204198	0,0582028026879149	0,0719247945549132	0,0685776008472849	0,0685776008472849	0,0719247945549132	0,0993783850227805	0,557146267978649	0,155048788212641	0,895106266431491	0,502604304354173	0,564263381820478	0,777640781957563	0,329025572654838	0,99995194949317	0,927709814075303	0,953517622339674
3	140	349	TGTCATGGTGAGATCATTATGGACCAATTAGAAGAGACAAAATTAAAATTCAGATGCTGC	A_52_P40257	Cd59a	NM_007652	ref|Mus musculus CD59a antigen (Cd59a), transcript variant 2, mRNA [NM_007652]	9,53884671024994	-0,0149050158694504	0,577504425872176	-0,0847123331645392	0,507697108577087	-0,592409441741626	0,199458847575258	0,190176549257047	0,190176549257047	0,199458847575258	0,275592002357413	0,941130294000363	0,00621335772795213	0,660503564731987	0,0187251029082291	0,0432460815129296	0,978592359959506	0,0356029575862002	0,99995194949317	0,496144220406718	0,750719362182664
3	141	2057	TTACTGGGAGAAGTCAGCTTGCTCATAGTACCAGACCATCGGCATAGGAATAAAGTGCAT	A_55_P2141860	Aen	NM_026531	ref|Mus musculus apoptosis enhancing nuclease (Aen), transcript variant 1, mRNA [NM_026531]	10,9922104642274	-0,487095947362262	-0,746612637779748	0,0311610640889111	-0,228355626328575	0,259516690417486	0,203897364166516	0,194408508778558	0,194408508778558	0,203897364166516	0,281724694337496	0,0262374348797837	0,000933851522692535	0,874168362997634	0,275224973567169	0,367295156741859	0,109000324358382	0,00924296072930471	0,99995194949317	0,832686122076452	0,912625589998218
3	144	3309	CCAGGAAGCCAGAGTTGAGAAGCATTTACAACCAGTTCTTCAAACAGCCTAAAGAAAAAA	A_55_P2130695	Armc4	NM_001081393	ref|Mus musculus armadillo repeat containing 4 (Armc4), mRNA [NM_001081393]	6,34727302620924	0,312247595461455	0,884821242018172	-0,531696300131008	0,0408773464257095	-0,572573646556718	0,663846385597493	0,632952693673113	0,632952693673113	0,663846385597493	0,917235594653252	0,642885829667528	0,176549326896004	0,410240572231839	0,951475220498559	0,539111675624987	0,833927144496423	0,356284206913333	0,99995194949317	0,996433874816974	0,948862648137815
3	145	2459	TCCCATTTCTTCTTTTAACTCTTCAGCTTAGGTGGTTAGAAAAGGGGTTGTCAAAAGGGA	A_55_P2851756	Teddm2	ENSMUST00000190620	ens|transmembrane epididymal family member 2 [Source:MGI Symbol;Acc:MGI:1923273] [ENSMUST00000190620]	5,08931015989582	0,143573232252162	0,111917248305742	0,093574654581869	0,0619186706354489	0,0316559839464201	0,214574300877321	0,204588568500053	0,204588568500053	0,214574300877321	0,296477002409785	0,510627347448528	0,590049953477034	0,65203713474408	0,775708520811636	0,915969421758978	0,745081244503539	0,742139983169843	0,99995194949317	0,976780306584919	0,989004905564722
3	146	2758	AGAAACCGGGCTGCCATGTTGTTGATGGGTAGCATGGGAGTAAGTTGGTGACATATTGTT	A_66_P120995	Htr2a	NM_172812	ref|Mus musculus 5-hydroxytryptamine (serotonin) receptor 2A (Htr2a), mRNA [NM_172812]	5,12537257019037	0,133531587094925	0,0364416812731969	0,104607985019054	0,00751807919732528	0,0970899058217283	0,0815874620746619	0,0777905928396837	0,0777905928396837	0,0815874620746619	0,112729278814928	0,116416480356659	0,644223413808393	0,192879765030797	0,927443529025346	0,398700076829593	0,306093581543112	0,782171642254865	0,99995194949317	0,994217060082475	0,92426839759154
3	147	362	TTTAGCAGGAATGTTTAGAGATTTCTTTTCTGCTCTGGGTCTGTTCCTGTCTGGCTCCCA	A_55_P2714812	Wdr62	ENSMUST00000152234	ens|WD repeat domain 62 [Source:MGI Symbol;Acc:MGI:1923696] [ENSMUST00000152234]	6,23024054375599	0,0041732412984512	-0,26197566031846	0,125448598938859	-0,140700302678052	0,266148901616911	0,252490256247292	0,240740013480826	0,240740013480826	0,252490256247292	0,348865423323338	0,986967014678932	0,288683718188024	0,607685065529595	0,583175462437105	0,45390520338143	0,995394072628257	0,484092689591405	0,99995194949317	0,944299407348504	0,935179200288355
3	148	42	TCGGAGCCCCGGACATGTCGCGATTGAGGAGATACGAGGTGGCGCTGGAAGCGGAGGAGG	A_55_P2070576	Ccl27a	NM_001048179	ref|Mus musculus chemokine (C-C motif) ligand 27A (Ccl27a), transcript variant 1, mRNA [NM_001048179]	7,37735672912874	0,0274907586138395	-0,104831399015999	-0,276422794950522	-0,40874495258036	0,132322157629838	0,380869125149541	0,363144462228785	0,363144462228785	0,380869125149541	0,526246321544968	0,943134085055563	0,775624209592099	0,454901944356179	0,295215050887056	0,803884026179058	0,979495231109509	0,871271033757298	0,99995194949317	0,843909478534163	0,977247792378525
3	149	527	ATGGTTCTTTCGTGTCTCGTCTGCCCTGTATGTTCCTTTTCCTGTAACTCCCCAAGAAGT	A_55_P2081483	Atp5g2	NM_026468	ref|Mus musculus ATP synthase, H+ transporting, mitochondrial F0 complex, subunit C2 (subunit 9) (Atp5g2), mRNA [NM_026468]	13,9521565905053	0,108487227708299	-0,10090266444414	0,111478405819769	-0,09791148633267	0,209389892152439	0,0770025354399543	0,0734190368190543	0,0734190368190543	0,0770025354399543	0,106394292288727	0,173327583357283	0,183650041547076	0,143646675167482	0,217271180393518	0,0622387326798094	0,398163941486339	0,365224273444531	0,99995194949317	0,795548424958715	0,758040827435131
3	151	979	AAGGACATGTTTGTAAGTAACTAGGAACTCCTGAGCCCTGGTGAGTGGTCTTAGAACAGT	A_51_P127297	Hsd11b1	NM_008288	ref|Mus musculus hydroxysteroid 11-beta dehydrogenase 1 (Hsd11b1), transcript variant 1, mRNA [NM_008288]	12,5018997988614	0,17461602809847	0,301160345381211	-0,357117659455657	-0,230573342172915	-0,126544317282741	0,220285178398497	0,210033676568258	0,210033676568258	0,220285178398497	0,304367713653793	0,436719026920249	0,166153266658332	0,103659169249503	0,306989539861625	0,68175072363638	0,686587918887577	0,34312073242754	0,99995194949317	0,849741348155263	0,962028098243929
3	152	1180	CAACTCGTGGGACACAAAATCAGCTACGTTGCGAGCTCTGTGATGTGTCTTGTACAGGAG	A_52_P213318	Zfr	NM_011767	ref|Mus musculus zinc finger RNA binding protein (Zfr), mRNA [NM_011767]	8,25922246842228	-0,0846840347543854	-0,131358484145389	0,00452016405278854	-0,0421542853382153	0,0466744493910038	0,102294994995573	0,0975344507953444	0,0975344507953444	0,102294994995573	0,141340847220801	0,416955422814286	0,192228245067931	0,963468361965023	0,684401593511843	0,744460602661164	0,66987631110667	0,375880626281266	0,99995194949317	0,964406461897192	0,970162499695654
3	153	505	AGCAGACACTCAAAAAGGATTGGTACAGCATTCTGGGTGCAGACCCATCTGCAAATATGT	A_52_P42946	Dnajc24	NM_026992	ref|Mus musculus DnaJ (Hsp40) homolog, subfamily C, member 24 (Dnajc24), transcript variant 1, mRNA [NM_026992]	8,41484568506307	-0,249929986484547	-0,010875181545055	-0,0109786232712601	0,228076181668232	-0,239054804939492	0,102334686835999	0,0975722954802887	0,0975722954802887	0,102334686835999	0,141395689379538	0,0234069519254016	0,912298862211454	0,911468333947321	0,0367455727834956	0,105506112753777	0,100435776215097	0,951097473887211	0,99995194949317	0,550482703287404	0,805474354833123
3	155	486	AACTGAAATCTGCACAATTGCCGTCAACAAGCAAGGCTCACACCAGAAAGAGTGTGGCTG	A_66_P139949	Trip12	NM_133975	ref|Mus musculus thyroid hormone receptor interactor 12 (Trip12), mRNA [NM_133975]	8,47522643402596	-0,0095339034871369	0,0431759247222274	-0,0363314417832505	0,0163783864261138	-0,0527098282093643	0,0845976994088701	0,0806607415226016	0,0806607415226016	0,0845976994088701	0,116888519403103	0,911328016278366	0,598012020922226	0,656964666873079	0,848324106351237	0,65659709675776	0,965754588061549	0,747723945947682	0,99995194949317	0,985942326490408	0,959093458827974
3	157	332	AAGCCAGCGATGATTTTAGTTCTGAACTGGATGAAGAATACCTAATTGAACTGGAAAAAA	A_55_P2796441	Ttc1	NM_133795	ref|Mus musculus tetratricopeptide repeat domain 1 (Ttc1), mRNA [NM_133795]	8,65432409186466	0,110784944450078	0,0053642667120215	0,0643329350374575	-0,0410877427005989	0,105420677738056	0,0852458728006533	0,0812787506030113	0,0812787506030113	0,0852458728006533	0,117784099644781	0,207654484711985	0,947995719718223	0,437387532289536	0,634736430382329	0,380789770817594	0,445557163109006	0,972124388406385	0,99995194949317	0,955029103309985	0,917965345211889
3	158	406	ACAATTTTAAAAAGCTGCTCACCAAAGGTACTCATTTTGGCACCAACAAAGGAATTTGCA	A_52_P498702	ENSMUST00000121247	ENSMUST00000121247	ens|predicted gene 14980 [Source:MGI Symbol;Acc:MGI:3646514] [ENSMUST00000121247]	5,56659141300159	0,180840643067633	0,0533014494951578	0,0855549821687855	-0,0419842114036895	0,127539193572475	0,0815821516205589	0,0777855295203646	0,0777855295203646	0,0815821516205589	0,112721941368144	0,0376748682530633	0,500597737093403	0,283680238110581	0,61212320582487	0,270465893953419	0,14070350220927	0,674131505082323	0,99995194949317	0,951422597718388	0,891836173855488
3	161	1652	CCATCTCTACCTGGAAGACCTACCAGCTTGTCTACTTCCTAGATAAGATCTTGCAGAAGT	A_66_P114386	Rnpep	NM_145417	ref|Mus musculus arginyl aminopeptidase (aminopeptidase B) (Rnpep), transcript variant 1, mRNA [NM_145417]	8,87914413385849	-0,407966861843512	-0,0660725484562832	-0,103231733975953	0,238662579411276	-0,341894313387229	0,0931671382713309	0,0888313808887853	0,0888313808887853	0,0931671382713309	0,128728900734364	0,000256060091218575	0,465139593266494	0,258069788448756	0,0180709744022521	0,0146875619933729	0,00402830358888475	0,64594699840943	0,99995194949317	0,496144220406718	0,744058138905265
3	162	3404	CGCATGTTGGAACTCGTCACACTTATACAATGGGACTGAACTCGATTCGTGTAAAATACA	A_52_P194316	Atp13a3	NM_001128094	ref|Mus musculus ATPase type 13A3 (Atp13a3), transcript variant 2, mRNA [NM_001128094]	8,14693593712358	0,289004033280147	0,312680152241492	-0,0768469025638749	-0,0531707836025301	-0,0236761189613457	0,112188490846201	0,106967528965774	0,106967528965774	0,112188490846201	0,155010676185196	0,0175106739377412	0,0080582600144476	0,480322902136654	0,640372010637002	0,880044528190153	0,0814222450606417	0,0427330161382545	0,99995194949317	0,956204291397273	0,984609760039264
4	2	907	TGGGGTGTCATCTTCCTCTGCAGCCCTTTCCTAGCTTTGAATAGCTAAGAGTGTTATACA	A_51_P214715	Atp6v1e2	NM_029121	ref|Mus musculus ATPase, H+ transporting, lysosomal V1 subunit E2 (Atp6v1e2), mRNA [NM_029121]	5,61919419374155	0,185887475209642	0,427457723846757	-0,461853289211843	-0,220283040574728	-0,241570248637116	0,414790283842478	0,395487018026363	0,395487018026363	0,414790283842478	0,573115137644704	0,658579376151402	0,29187585122064	0,255812376179038	0,600873704640478	0,677617783543392	0,84367370149827	0,487492886428206	0,99995194949317	0,949041871134215	0,961348573869981
4	3	442	CCAAGAGCTCCTGAGCCCCACACCCCGGAAGCAATAAAGAGTCCACTGACTTCCAAAAAA	A_55_P2044109	Rpl28	BC024395	gb|Mus musculus ribosomal protein L28, mRNA (cDNA clone MGC:36185 IMAGE:4981342), complete cds. [BC024395]	14,6772190381952	0,00623152232441804	-0,0727419819033983	-0,0183788624152008	-0,0973523666430172	0,0789735042278163	0,0665692344925954	0,063471274683407	0,063471274683407	0,0665692344925954	0,0919786153998127	0,926295718534703	0,26450443849906	0,77495612310345	0,158249771550075	0,400133119634953	0,972288581586562	0,458831613701112	0,99995194949317	0,736892964321778	0,924525493058795
4	4	865	GGACCTAAGGGCGGCAGGAGGGACCTTTCTTTACACCGTTACTGATAAAGGATAAATAAC	A_66_P128755	4933439K11Rik	NR_040558	ref|Mus musculus RIKEN cDNA 4933439K11 gene (4933439K11Rik), long non-coding RNA [NR_040558]	5,03907885337687	-0,208361751763692	-0,293208665008638	0,177861928260412	0,0930150150154656	0,0848469132449461	0,109796441954466	0,104686799835859	0,104686799835859	0,109796441954466	0,151705585677435	0,0713957797585994	0,0106296873607378	0,103906803585844	0,406341324854654	0,581809866662091	0,219617959394952	0,0517726337714102	0,99995194949317	0,895888376550734	0,954930948842536
4	6	3684	TTCCTCCCGTGTCTTTGATTTATCCTGCCACAGTACATACCAGAGCTTCTCTGGTGAAGG	A_66_P105965	Drp2	NM_010078	ref|Mus musculus dystrophin related protein 2 (Drp2), mRNA [NM_010078]	5,29795722605798	0,0201292807433306	-0,241387477371275	0,119051113313888	-0,142465644800717	0,261516758114605	0,11550418712554	0,110128921325425	0,110128921325425	0,11550418712554	0,159591968957819	0,863299407923447	0,0396542005878547	0,291798876267686	0,230879205286689	0,115998105597985	0,945828358117013	0,131868928182095	0,99995194949317	0,804733732971038	0,811629406192887
4	7	1079	GTCTGTTTTTAGATTCTTGAAGAATTAGTCTGTTCAAGACATTGTGTTTAAAGCTGGGAG	A_51_P461452	Ube2r2	NM_026275	ref|Mus musculus ubiquitin-conjugating enzyme E2R 2 (Ube2r2), mRNA [NM_026275]	11,7791702505803	-0,0176673890628685	0,171462859685011	-0,02177824181015	0,16735200693773	-0,18913024874788	0,0828817393514511	0,0790246378032129	0,0790246378032129	0,0828817393514511	0,114517579863752	0,833229706736717	0,0414987048598847	0,785525015181238	0,0562540621171692	0,113321542758074	0,932469003599234	0,136189093326823	0,99995194949317	0,59537970289178	0,809693905443002
4	11	3641	GCCAGTGGTTTCACACAAATTCCCTTGTATTTATTTGTTGATTAAATCAAGTGAGAAAGG	A_66_P139250	Kctd3	NM_172650	ref|Mus musculus potassium channel tetramerisation domain containing 3 (Kctd3), mRNA [NM_172650]	9,4297464491996	-0,240529842954526	-0,0766298840307496	0,032459122538155	0,196359081461932	-0,163899958923777	0,119197225418137	0,113650095178067	0,113650095178067	0,119197225418137	0,164694634646566	0,0563942449396181	0,507410028632883	0,777943832869302	0,114187061080719	0,330842275368019	0,186788902162861	0,679470382937511	0,99995194949317	0,684813337509731	0,909559867834808
4	12	2163	ACCCCAAGATTCTATTCTTGCCATATTATCACGTATTCCTTAGATAAAATTCTGGGTAGT	A_52_P138822	B3gnt2	NM_016888	ref|Mus musculus UDP-GlcNAc:betaGal beta-1,3-N-acetylglucosaminyltransferase 2 (B3gnt2), transcript variant 1, mRNA [NM_016888]	7,43001513014444	0,188921848197169	0,0161810023373716	0,122253074003538	-0,0504877718562593	0,172740845859797	0,101570624478582	0,0968437906066404	0,0968437906066404	0,101570624478582	0,140339985520991	0,0767753317256448	0,868883122583928	0,2204847880171	0,624239965293189	0,231812396930776	0,230519221682955	0,926425565504179	0,99995194949317	0,953535241575816	0,874233203988985
4	14	2325	GACTCAGCTTTGAAAGTTTATGGCAGATTTGATCTGTTGTCTGATGCCCCCAGCTGCTCC	A_66_P101975	Otos	ENSMUST00000159803	ens|otospiralin [Source:MGI Symbol;Acc:MGI:2672814] [ENSMUST00000159803]	5,30978429253362	0,15293253737799	-0,0394278857341144	0,109432567284773	-0,0829278558273314	0,192360423112104	0,0976437839888711	0,0930996951057664	0,0930996951057664	0,0976437839888711	0,134914275673303	0,132057275058826	0,676182316319053	0,252815599083038	0,405181137745689	0,168443484732621	0,332676136718195	0,80424595729816	0,99995194949317	0,895608400704112	0,847929277599564
4	15	1050	CACAACACATCTTACCCGAGAGTTGATCCAGTCGTAATTATGCAGGTCATCCATCCAGAT	A_52_P619219	Nudt12	NM_026497	ref|Mus musculus nudix (nucleoside diphosphate linked moiety X)-type motif 12 (Nudt12), mRNA [NM_026497]	6,36897111897041	0,129518717695014	0,416938225773157	-0,0682585097304607	0,219160998347682	-0,287419508078143	0,164858407898279	0,157186324453599	0,157186324453599	0,164858407898279	0,227784624700587	0,440747990633513	0,0147989504441177	0,668480009596014	0,197807469991267	0,220685951363051	0,690068267852737	0,0654662453697182	0,99995194949317	0,779823409723676	0,868054464057349
4	16	784	TCAGATCTGTTGCAATCATGTTCCAGAACTCAGTCTATATCACTTTCCTTCCCAAATGGA	A_51_P112817	Cyp27a1	NM_024264	ref|Mus musculus cytochrome P450, family 27, subfamily a, polypeptide 1 (Cyp27a1), mRNA [NM_024264]	7,32453817646061	0,0564793946476838	0,562370575276858	-0,0948696752532037	0,41102150537597	-0,505891180629174	0,172486101347772	0,164459044799925	0,164459044799925	0,172486101347772	0,238323797751416	0,746534705518845	0,00254337733689824	0,570092199449853	0,0265749498421485	0,0456809296425608	0,891447921744277	0,0187569492865419	0,99995194949317	0,517392875506408	0,750719362182664
4	21	622	TGAGGATACCCAGCTTTTGAGGACATTGTTAGGGTTGTTATCTTGGTTTTGTTTTTAAGA	A_66_P114211	LOC102632821	XR_885966	ref|PREDICTED: Mus musculus 60S acidic ribosomal protein P1-like (LOC102632821), transcript variant X5, misc_RNA [XR_885966]	6,40056962955667	-0,172353962048019	0,1319327816275	-0,0237214722695098	0,280565271406009	-0,304286743675519	0,139547166266641	0,133053002470477	0,133053002470477	0,139547166266641	0,192812118601136	0,230269394154774	0,332552808489429	0,860186158611005	0,0572266116892636	0,129293161202089	0,476240486379622	0,527316690259035	0,99995194949317	0,596971713812023	0,822941888568874
4	23	3218	TTATCCATAGAGCCATGTCATTGGCCACAGTTCCAAAGAAAGAGAGGAAGGAAGGAAAGG	A_55_P1979818	Srp54b	NM_001100109	ref|Mus musculus signal recognition particle 54B (Srp54b), mRNA [NM_001100109]	6,006253978355	0,0703844218304859	-0,096582415483037	0,0319778437272893	-0,134988993586234	0,166966837313523	0,119586016845995	0,114020793259549	0,114020793259549	0,119586016845995	0,16523182720235	0,56235223662692	0,406395313628066	0,781838077496683	0,271556358285223	0,323617163093853	0,781220608969354	0,595979851454558	0,99995194949317	0,829954793776029	0,908595841219762
4	24	163	TCAATGATGCAAATCTATGTCTGGTTGTCCTTGACCTGCTGGGTGCTGCAACTGTGACCA	A_66_P104320	ENSMUST00000100380	ENSMUST00000100380	ens|cytochrome P450, family 2, subfamily d, polypeptide 37, pseudogene [Source:MGI Symbol;Acc:MGI:3721937] [ENSMUST00000100380]	5,83844401232992	-0,0823533669616836	-0,132356378981955	0,0557371200044239	0,00573410798415264	0,0500030120202712	0,0721272265325802	0,0687706121648573	0,0687706121648573	0,0721272265325802	0,0996580849947026	0,266241409153794	0,0677631739056173	0,426643669059202	0,937378475591218	0,621002187752017	0,520243504783485	0,190872768970068	0,99995194949317	0,995007430867277	0,958704900950768
4	25	1221	AATGTATCCTCACGACTTCAAAAAACTTTTTGAAACCATAGAGCAATCGGAAGACTCTGT	A_52_P69325	Tfb2m	NM_008249	ref|Mus musculus transcription factor B2, mitochondrial (Tfb2m), mRNA [NM_008249]	7,17608793811953	0,393635141052061	0,0625976900426082	0,0560844589592371	-0,274952992050216	0,331037451009453	0,12436850573863	0,11858071750216	0,11858071750216	0,12436850573863	0,171839785215725	0,00461692064296406	0,603041041752648	0,641057626610677	0,0381354470359941	0,0675228187999723	0,0312657691223621	0,751989090426371	0,99995194949317	0,552905017232578	0,765097976372867
4	26	2592	TCCTTCTCCCCTCCACTGTAAAATGTTGGGATTATGGGTCACAGGAAGAAGTGGTTTTTT	A_55_P2830399	Hsp90b1	NM_011631	ref|Mus musculus heat shock protein 90, beta (Grp94), member 1 (Hsp90b1), mRNA [NM_011631]	13,7124305848978	-0,132963212536902	-0,0402042709967354	-0,0670664037967139	0,0256925377434527	-0,0927589415401666	0,148249062937377	0,141349935401504	0,141349935401504	0,148249062937377	0,204835516695274	0,379820093441809	0,778831883476059	0,64000082705805	0,864049676281695	0,655246530876082	0,638462763124646	0,873052527341227	0,99995194949317	0,988372776004948	0,959093458827974
4	27	2154	TTAGTTTTTTGGCCTTGGCTTTGTGAACTCTTGAAAGCCTGCTGTGTGAACATTCTCACT	A_51_P211491	Gusb	NM_010368	ref|Mus musculus glucuronidase, beta (Gusb), mRNA [NM_010368]	10,5049959637746	-0,381507484012605	0,114968810286337	-0,133488891064784	0,362987403234158	-0,496476294298942	0,134634127111647	0,128368603436691	0,128368603436691	0,134634127111647	0,186023779478328	0,00987122638466086	0,380486026634568	0,310073064069716	0,0134353393133504	0,0142720259611174	0,0544446281872418	0,573406500683128	0,99995194949317	0,488173394949046	0,744058138905265
4	29	76	AAGAAAGACGTGAAAAATGAAGATGGGACATTTTGAAATGGTCACCACGCTGCTGGCAGC	A_55_P2744836	Art3	ENSMUST00000125462	ens|ADP-ribosyltransferase 3 [Source:MGI Symbol;Acc:MGI:1202729] [ENSMUST00000125462]	8,25285217388736	0,513306917255314	0,765098348589169	-0,0453340094021346	0,20645742193172	-0,251791431333855	0,217487831848408	0,207366511283593	0,207366511283593	0,217487831848408	0,30050262395535	0,0278917806311457	0,00133943800338576	0,829032483248875	0,353142482680642	0,411406398405991	0,113734399998713	0,0118836108431275	0,99995194949317	0,8741039949692	0,927760304724579
4	30	844	GGATGTCGCCACCTTCCTTCGCTGGGCATCAGAACCAGAGCATGACCATCGAAAACGCAT	A_51_P295610	Cyc1	NM_025567	ref|Mus musculus cytochrome c-1 (Cyc1), mRNA [NM_025567]	12,9067369476754	-0,356434472549607	-0,444544599566463	0,0353959185045696	-0,0527142085122865	0,0881101270168561	0,155752926446808	0,148504588532552	0,148504588532552	0,155752926446808	0,215203594096305	0,0324435798245869	0,00686155357826423	0,813892426752705	0,738345067291792	0,686321551813712	0,126865096303268	0,0382813721848912	0,99995194949317	0,971300564899701	0,96214896053228
4	33	216	TTGAAGAGGAAGCAGAAGAATTGGGCCGCCCGGCAGCCCGACCCCATGAAATTTGACTAC	A_55_P2138343	Ndufaf5	NM_027093	ref|Mus musculus NADH dehydrogenase (ubiquinone) complex I, assembly factor 5 (Ndufaf5), mRNA [NM_027093]	6,77033081302053	-0,0513389571275047	-0,0958587638402451	-0,0111358797224437	-0,055655686435184	0,0445198067127404	0,121328726494128	0,115682401712961	0,115682401712961	0,121328726494128	0,167639726612655	0,676442625699283	0,416514635967164	0,924213606114273	0,651090966386899	0,793129490089595	0,853149884058705	0,604716073924436	0,99995194949317	0,959358941758734	0,975807308700439
4	35	594	GTTCCATTTCTCCTGGTTGGTAACAAGTCAGATCTAGAAGATAAAAGGCAGGTTTCTGTA	A_51_P365694	Rala	NM_019491	ref|Mus musculus v-ral simian leukemia viral oncogene homolog A (ras related) (Rala), mRNA [NM_019491]	10,7780292969076	-0,0761526708635039	-0,186670763678796	0,113000604380266	0,00248251156497403	0,110518092815292	0,0707709637784088	0,0674774663675677	0,0674774663675677	0,0707709637784088	0,097784138701075	0,293965915726717	0,0114834801474024	0,108651284198884	0,972344681617525	0,270969896130087	0,551597042656692	0,0547189128578793	0,99995194949317	0,998593389017216	0,892001189292006
4	37	734	TGATATCCCTATATTTACCGAAGAATTCCTGAACCACAGCAAAGCTCGTGAGGCAGAGCT	A_55_P2743035	Hmg20a	NM_025812	ref|Mus musculus high mobility group 20A (Hmg20a), mRNA [NM_025812]	6,65498191849133	-0,123737216689618	0,0250830713276047	-0,0250914802611684	0,123728807756054	-0,148820288017222	0,0828034350058778	0,0789499775391334	0,0789499775391334	0,0828034350058778	0,114409386862278	0,149777619345047	0,753805119755924	0,75372544478434	0,149803969123526	0,207258455531849	0,36091097031029	0,857582416353492	0,99995194949317	0,729399408999754	0,864014713755044
4	38	1791	TCATTAAAGAAATACTTTAATGTTATTTAGATCTGTAAGGCTTTTTGCTTTAGCTTTGAT	A_66_P136114	Cfl1	AK050651	gb|Mus musculus 2 days neonate thymus thymic cells cDNA, RIKEN full-length enriched library, clone:C920029L04 product:cofilin 1, non-muscle, full insert sequence. [AK050651]	5,74355286722393	0,357011616011293	0,0512091180423715	0,0389424576069084	-0,266860040362014	0,305802497968922	0,121192784420701	0,115552786031645	0,115552786031645	0,121192784420701	0,167451895645638	0,00765199995795705	0,662121482761252	0,739413099232941	0,0388384579061335	0,0818943710608878	0,0454020355595628	0,79523903043811	0,99995194949317	0,553334356075239	0,779190452614814
4	39	568	TGGCAGCTGCCAACAAGAAGCATTAGAACAAAGGATGCTGGGTTAATAAATTGCCTCATT	A_66_P140589	Rps19	NM_023133	ref|Mus musculus ribosomal protein S19 (Rps19), mRNA [NM_023133]	15,6709051200011	-0,0463423989761029	0,010037734070016	-0,0549452477999068	0,00143488524621205	-0,0563801330461189	0,078074237752833	0,0744408648811921	0,0744408648811921	0,078074237752833	0,107875061830554	0,559062870272365	0,894005302826738	0,468518810124946	0,985508292632739	0,606626217187467	0,77916121990062	0,940546453104705	0,99995194949317	0,999560317752344	0,957098199433662
4	41	1849	TCTCTGAAACGGATCCAGGATTTCCTGAACCAAAATGAACTTGACCCCCAATGTGTGGAA	A_52_P622067	Abcc3	NM_029600	ref|Mus musculus ATP-binding cassette, sub-family C (CFTR/MRP), member 3 (Abcc3), mRNA [NM_029600]	5,8682344059892	-0,233492986112931	0,17705228674986	-0,13805284356933	0,272492429293461	-0,410545272862791	0,227519377153778	0,216931214444585	0,216931214444585	0,227519377153778	0,31436319565249	0,316305277555744	0,423453783911098	0,531313886881086	0,244227761628593	0,205519432540333	0,576227521313248	0,610932838560817	0,99995194949317	0,814136844691898	0,863851954832607
4	42	5001	TGACACTTTTTCTTCATTCTTTGGTAGATAGTGACAGTTTAGTTGACTTCTGTTGTTTGG	A_52_P137500	Fam199x	NM_146261	ref|Mus musculus family with sequence similarity 199, X-linked (Fam199x), mRNA [NM_146261]	8,44134142221943	-0,250947621190994	-0,323030895153291	0,104136488187164	0,0320532142248666	0,0720832739622974	0,118917155385839	0,113383058879902	0,113383058879902	0,118917155385839	0,164307662286404	0,0468482632769101	0,00953445879649217	0,368685852687471	0,790110800093732	0,665297655536093	0,163949257960526	0,0479873829737666	0,99995194949317	0,978924809249696	0,959631004984765
4	43	4401	GAAAGATGTTAGCAAAAAAGTCACTCATAGACGTTGGTACTACAGTCTAACAGATTGGAT	A_65_P10019	Pcf11	NM_029078	ref|Mus musculus cleavage and polyadenylation factor subunit homolog (S. cerevisiae) (Pcf11), mRNA [NM_029078]	6,65853668916271	0,109150303403597	0,0403672610168071	0,00341551703766996	-0,0653675253491199	0,0687830423867899	0,0917465994630861	0,0874769502785523	0,0874769502785523	0,0917465994630861	0,126766144309418	0,247282206376073	0,649153386735365	0,969218977880866	0,483913869933494	0,593049003028363	0,497623287388228	0,785336642873753	0,99995194949317	0,922858070278668	0,955930673202671
4	44	1763	ACTGGGCACTCTGAAAGGAAGTACATTTTAGCCCAGATATGATCTGCTTGCTTTTCAGTT	A_55_P2429432	2610301B20Rik	NM_026005	ref|Mus musculus RIKEN cDNA 2610301B20 gene (2610301B20Rik), mRNA [NM_026005]	7,50832883489227	0,0506213993741236	0,114886394959727	0,0186902710560712	0,0829552666416742	-0,0642649955856029	0,0928958718872557	0,0885727385398496	0,0885727385398496	0,0928958718872557	0,128354092362269	0,591474569084478	0,208500352977031	0,834883973559439	0,381857201110475	0,621735934238891	0,800426317825593	0,394889539770754	0,99995194949317	0,886920769930314	0,958704900950768
4	45	5305	CACACTTGATGTTGGCCACTTTGTCATCTTTCTGTCACTATGACAAAACAAAATCATATT	A_55_P2123942	Lmbrd1	NM_026719	ref|Mus musculus LMBR1 domain containing 1 (Lmbrd1), mRNA [NM_026719]	9,51180930634042	0,150450879018667	0,192496600565281	-0,0109614845662165	0,0310842369803979	-0,0420457215466143	0,0930154641670204	0,0886867653045679	0,0886867653045679	0,0930154641670204	0,128519332842938	0,12051416903055	0,0414321152116996	0,902794679989129	0,741514734307598	0,746749698079547	0,31314085302769	0,136041780130893	0,99995194949317	0,971636357579278	0,970305424226047
4	47	1153	GAGACGTCCTACAAGGCAGATTCAGACCAATATTTCTTCGTATAGTTTATTCTTTCTTTT	A_55_P2739247	Cfap20	NM_008187	ref|Mus musculus cilia and flagella associated protein 20 (Cfap20), mRNA [NM_008187]	11,2083673730862	0,0476424749957491	0,05737336403112	-0,0177497488330189	-0,00801885979764805	-0,00973088903537089	0,116290399788144	0,110878545686409	0,110878545686409	0,116290399788144	0,160678277861133	0,686134760458306	0,610188271983945	0,874326864140107	0,945669427391064	0,952274200431945	0,857977799282493	0,757572080234755	0,99995194949317	0,996061083190433	0,995887180327606
4	49	405	TGTGGAGCGGATTATCTTGACTAGGGACAAGACGGTGGTCATGGGAGACCTGCTCATTGA	A_52_P423849	Nt5c	NM_015807	ref|Mus musculus 5',3'-nucleotidase, cytosolic (Nt5c), mRNA [NM_015807]	9,4892477781752	-0,209532166314579	-0,103004609158635	0,0367483268787296	0,143275884034674	-0,106527557155944	0,106887455167971	0,101913189762326	0,101913189762326	0,106887455167971	0,147686242825177	0,0631938092652742	0,323519471538779	0,721967442998192	0,194250859470032	0,478575803984722	0,201743698033505	0,518970995758724	0,99995194949317	0,776265996028635	0,938284348265082
4	50	273	CTTCCTGCAAAGGCTGCTGGACACAGAATCTGTGTGATGCTGTACCCATCCTGGATTTAA	A_55_P2185214	ENSMUST00000118311	ENSMUST00000118311	ens|predicted gene 11810 [Source:MGI Symbol;Acc:MGI:3652275] [ENSMUST00000118311]	14,5987868076279	0,0627853323741157	0,0472157616300848	-0,0183586391838197	-0,0339282099278506	0,0155695707440309	0,0657999647389727	0,0627378047522896	0,0627378047522896	0,0657999647389727	0,0909157164894303	0,350712763366495	0,459948480504389	0,772645410144024	0,611435225370322	0,86564425631191	0,610328201929731	0,6417010141992	0,99995194949317	0,95140291561097	0,983143083923432
4	51	4420	CTTCATGAAACCTTGGATGTTTGGATTTGATGCCCTTAAATAAAACAGTGACTGAAATGT	A_55_P2316335	Gfm2	NM_001146043	ref|Mus musculus G elongation factor, mitochondrial 2 (Gfm2), transcript variant 2, mRNA [NM_001146043]	7,24725749699804	-0,017889161098303	-0,139796591009954	0,136336624989799	0,0144291950781481	0,121907429911651	0,0642888898200539	0,0612970513475532	0,0612970513475532	0,0642888898200539	0,0888278664507912	0,783499161152065	0,0329792044903951	0,0370923846368677	0,824555290803458	0,18424356273115	0,909991843107803	0,115960873921789	0,99995194949317	0,983437890385068	0,853297519827056
4	52	1726	AACTGGGATGTAATGGGATAGTTGTCTATAAAACTTTAGTTTAAATACAGCACTCCCCTC	A_55_P2824210	Phf23	NM_030064	ref|Mus musculus PHD finger protein 23 (Phf23), transcript variant 1, mRNA [NM_030064]	9,08768111651777	-0,251262598644511	-0,30402828410654	0,0158751297903663	-0,036890555671663	0,0527656854620293	0,0816689135823624	0,0778682538051138	0,0778682538051138	0,0816689135823624	0,11284182024578	0,00566709066849744	0,000801101827090175	0,840392396948295	0,656052715985005	0,64482225017439	0,0364254844802732	0,00832020731037648	0,99995194949317	0,960328878924081	0,959093458827974
4	55	5450	GCCTGTATGTCATCTTATATGTGGACATTAAAAGCCAATATACTCCAGTAGCATGTAATA	A_55_P2484105	Lrch3	NM_001081255	ref|Mus musculus leucine-rich repeats and calponin homology (CH) domain containing 3 (Lrch3), mRNA [NM_001081255]	10,8689417963456	0,653270374865102	0,708509748574061	-0,0262795310440254	0,0289598426649338	-0,0552393737089591	0,0867883154352412	0,0827494119511483	0,0827494119511483	0,0867883154352412	0,119915290410972	1,99040360310569e-07	2,46788859940403e-08	0,753901422258164	0,741886624065007	0,649724032376438	3,36021438467701e-05	8,17830860858057e-06	0,99995194949317	0,971636357579278	0,959093458827974
4	56	1909	TCTTATGTTCTTTGAACTTCATTGGTAAGCCAACCACAGCTTCCTGCATCCTCCAGCAGA	A_55_P2790319	Vmn2r97	NM_001104549	ref|Mus musculus vomeronasal 2, receptor 97 (Vmn2r97), mRNA [NM_001104549]	5,14705677464738	0,0587723604499804	0,0321417814518048	0,0345537590458287	0,00792318004765313	0,0266305789981756	0,086007395720368	0,0820048342178124	0,0820048342178124	0,086007395720368	0,118836294765913	0,501770481595724	0,698996091590776	0,677719429533924	0,927463472602607	0,824822893975125	0,73894490686221	0,820658000453811	0,99995194949317	0,994217060082475	0,979703512969736
4	57	2209	GAAAATCAATTTGTAGGTGACTGTCTCATATCACCGCCACCTGGTATGTCCCATTCACAC	A_66_P110576	Kansl1l	AK145440	gb|Mus musculus 1 cell embryo 1 cell cDNA, RIKEN full-length enriched library, clone:I0C0045H18 product:hypothetical protein, full insert sequence. [AK145440]	6,55212819447409	0,210984623887951	0,131278172678448	0,0376560703213098	-0,0420503808881936	0,0797064512095034	0,125215357714904	0,119388159180165	0,119388159180165	0,125215357714904	0,173009879371381	0,106616072247989	0,283804532468053	0,755526067182822	0,740294406294169	0,649687793762758	0,288419442611907	0,478985391730247	0,99995194949317	0,971300564899701	0,959093458827974
4	58	8733	AGAGTTGTATATAGGTGGCATTTACATACCCAAAAGCAAAGTACCCCGGCAGAATTTCTT	A_51_P125467	Igf2r	NM_010515	ref|Mus musculus insulin-like growth factor 2 receptor (Igf2r), mRNA [NM_010515]	10,9340817510432	0,111850997906858	0,16138360033653	0,10364393590244	0,153176538332112	-0,0495326024296716	0,122595664546962	0,11689037974923	0,11689037974923	0,122595664546962	0,169390253095125	0,371809776603283	0,181731227495517	0,385172304022308	0,225081650874738	0,772802071361382	0,630876210336675	0,36276332523592	0,99995194949317	0,801240529620737	0,972835680950018
4	60	3404	GTCTCCAGCCCCTGAGGGAGAATATTTTAAAGTGTTTTGTTTTTAGAATTAACCTACAAT	A_55_P2182835	Chrnb4	NM_148944	ref|Mus musculus cholinergic receptor, nicotinic, beta polypeptide 4 (Chrnb4), mRNA [NM_148944]	5,26964539241599	0,00843767591302758	0,0401373182147431	0,017628083387911	0,0493277256896265	-0,0316996423017155	0,0968129202135721	0,0923074975792594	0,0923074975792594	0,0968129202135721	0,133766272391902	0,931364317569485	0,668072909120387	0,850359774320608	0,615638166164591	0,814942199118907	0,97410653638293	0,798741587353221	0,99995194949317	0,951723903545758	0,978956398657613
4	61	5613	CTTGTTCACTACAAGATAGATCCAAACGTCACAGAATTCTGCAGCAGTTCACAACTAGAC	A_55_P2723230	Hspa12a	NM_175199	ref|Mus musculus heat shock protein 12A (Hspa12a), mRNA [NM_175199]	10,8545357644153	-0,76860770209095	-0,0245513752820088	-0,049006023360656	0,695050303448285	-0,744056326808941	0,275378666868499	0,262563256735439	0,262563256735439	0,275378666868499	0,38049030730597	0,0108646943587313	0,926376669656757	0,853708588158201	0,0196179647368317	0,0637902140158529	0,0580889469822216	0,959495645978012	0,99995194949317	0,496144220406718	0,761524936500126
4	62	1815	TGGAATCCATCCTCACTGCCATCATCATAATCTCATATTTTCACCACACTTGTTTATCAA	A_55_P2102887	Zfp28	M36516	gb|Mouse zinc finger protein (mkr5) mRNA, 3' end. [M36516]	7,49394445911547	0,168206214784673	0,0966964622360029	0,0750054899961716	0,00349573744750131	0,0715097525486703	0,0949219452355296	0,0905045236804964	0,0905045236804964	0,0949219452355296	0,13115351498885	0,0907175279218745	0,29731318096685	0,416453120587057	0,970966115933758	0,591264580347088	0,258398752433258	0,493362330619601	0,99995194949317	0,998462869715657	0,955589534420323
4	64	4028	CAACAGAGACAGTGACACAATCCATGATTAGACAGAGTTTACAATATACTGTGGCCGTGA	A_52_P18081	Tmem206	NM_025864	ref|Mus musculus transmembrane protein 206 (Tmem206), mRNA [NM_025864]	11,6224728227017	-0,868303227913753	-0,539527805994901	-0,0632487903495917	0,26552663156926	-0,328775421918852	0,226540849121288	0,215998224573078	0,215998224573078	0,226540849121288	0,313011164879651	0,000950905643837872	0,020763276696411	0,772497577276342	0,254126022337091	0,305343162551512	0,0103632499978555	0,0831134854003521	0,99995194949317	0,819936702672761	0,903234299340327
4	65	1015	GAATGCTTTATGTGGGTATATGTTACAGTGTGTATGGGACAGTCTTTGACTGTACTGTAT	A_51_P514675	Zcchc10	NM_026479	ref|Mus musculus zinc finger, CCHC domain containing 10 (Zcchc10), mRNA [NM_026479]	8,19463091757527	-0,143580359909981	0,00742937072411287	0,0931537537474032	0,244163484381497	-0,151009730634094	0,149718505910245	0,142750994303164	0,142750994303164	0,149718505910245	0,206865843934029	0,348336294806853	0,958979269035921	0,521032478533126	0,117653539621502	0,473363486001459	0,607669915731003	0,978500058125089	0,99995194949317	0,690591502686287	0,937207813158053
4	66	1561	GCTTCCCCTTTGTTTCACATGTCCGCAGGTTCCCGGACAATATTGCCTCAGCAGCCGCAA	A_55_P2160820	Foxd4	NM_008022	ref|Mus musculus forkhead box D4 (Foxd4), mRNA [NM_008022]	5,20143128244453	0,160023259810297	0,0495031940386292	0,0231335077599173	-0,0873865580117501	0,110520065771667	0,089263427917453	0,085109339107112	0,085109339107112	0,089263427917453	0,123335149762035	0,0872595940714132	0,56692352530306	0,788390373072368	0,338600892483362	0,380235054453599	0,251291319235663	0,725014375686504	0,99995194949317	0,869023395751851	0,917965345211889
4	67	1172	AGACATTAGAAGGTAAATATGATAGAAGTCACTAAGTCCAAGTTAAAATCTCCAGGAAGG	A_52_P129140	Polb	AK047252	gb|Mus musculus 10 days neonate cerebellum cDNA, RIKEN full-length enriched library, clone:B930042D15 product:unclassifiable, full insert sequence. [AK047252]	6,07143136998056	-0,0536068054419321	-0,0957624175464007	0,0451196601643007	0,00296404805983208	0,0421556121044686	0,0703220735203027	0,0670494662997867	0,0670494662997867	0,0703220735203027	0,0971639076781142	0,454252298365356	0,167748908911165	0,50823949213711	0,966772727916992	0,668759786264018	0,701669821255766	0,345127902749075	0,99995194949317	0,998462869715657	0,959909409178751
4	68	351	AGCACTGTGACGATACAAGACTCCATGATGCAGCCTATGTAGGGGACCTCCAGACCCTCA	A_52_P668071	Asb1	NM_001039126	ref|Mus musculus ankyrin repeat and SOCS box-containing 1 (Asb1), transcript variant 1, mRNA [NM_001039126]	5,17696306700216	-0,153836018864441	-0,162845864351431	-0,0759835434671867	-0,0849933889541772	0,00900984548699046	0,0789853177684166	0,0753095455918603	0,0753095455918603	0,0789853177684166	0,109133899775598	0,0647811755147955	0,0421315924636118	0,324343206545114	0,293956444728665	0,934975479879179	0,205051585007034	0,13749336138166	0,99995194949317	0,843375310138611	0,992406667998194
4	70	174	GTGAGAGCCAGGGTAGTCCTTATGCGCTTGTCTAAGACAAAGATGCAGGTAAGCAGGGCC	A_55_P2073227	ENSMUST00000104927	ENSMUST00000104927	ens|predicted gene 2178 [Source:MGI Symbol;Acc:MGI:3780348] [ENSMUST00000104927]	5,22423975287098	-0,00165779081664397	-0,0107250859730019	-0,0529917543743483	-0,0620590495307063	0,00906729515635796	0,0767365041502779	0,0731653859367791	0,0731653859367791	0,0767365041502779	0,106026717239022	0,982965551188475	0,884839033034736	0,476792142849929	0,427627670123619	0,932648968814895	0,994180423040297	0,935283039498891	0,99995194949317	0,904590188735269	0,991832712996888
4	72	2780	GCCCCAGGAAGAACCAGCAAGAGACAGTCTAATGAGACATACCGAGACATCATTCGAAGA	A_66_P110447	ENSMUST00000186192	ENSMUST00000186192	ens|RNA binding motif protein 6, pseudogene 1 [Source:MGI Symbol;Acc:MGI:1889580] [ENSMUST00000186192]	8,84976631673156	0,151423620470993	0,0669731507006777	0,0113593099348908	-0,0730911598354247	0,0844504697703155	0,0639412356646369	0,0609655761163673	0,0609655761163673	0,0639412356646369	0,0883475132050767	0,0274219615221702	0,284252484507924	0,853957380181093	0,265705194374224	0,349870519349745	0,112497937056221	0,479424902004646	0,99995194949317	0,828217114322719	0,910794319245921
4	74	1152	AATACTGACCACCAACTATCTCTAAGCCACTGCAGATGTGAGAATTGACATATTTTAGTT	A_55_P2055134	NAP094051-001	NAP094051-001	Unknown	10,0255583499385	-0,149252097707967	-0,103643834114079	-0,0662211524180787	-0,020612888824191	-0,0456082635938877	0,116027060864122	0,110627461874062	0,110627461874062	0,116027060864122	0,160314422849174	0,212149574735827	0,359344199695885	0,555766178960223	0,860674797751807	0,778785161343876	0,452008172389287	0,553801356720309	0,99995194949317	0,98792836397885	0,973141842277619
4	77	1939	GAAGTTTAGAGAATTACAACATTCAGTAACCTTAGGCTACCTGAAGGGTTTGAGCAATGC	A_51_P277629	Zfp81	NM_207541	ref|Mus musculus zinc finger protein 81 (Zfp81), mRNA [NM_207541]	6,45599094651665	0,0670669896139753	0,0838415717408596	-0,0487158230639873	-0,0319412409371029	-0,0167745821268843	0,0854683471895303	0,0814908716098708	0,0814908716098708	0,0854683471895303	0,118091492187399	0,441285160342625	0,315114095192746	0,556282769988829	0,712312967789755	0,888379942328716	0,690611565379446	0,510842648439853	0,99995194949317	0,967689220922561	0,985360567092739
4	78	2316	CCTGCCCATTGGATTCTCCTCAATTTCCGTGTTTATATTTAAGTGTTTGTGTATATATGT	A_55_P1971199	Slc4a1ap	NM_009206	ref|Mus musculus solute carrier family 4 (anion exchanger), member 1, adaptor protein (Slc4a1ap), mRNA [NM_009206]	9,93717373391637	-0,0246315678716638	-0,148964885065858	0,0936324575627729	-0,0307008596314216	0,124333317194194	0,0622491973992558	0,0593522809307545	0,0593522809307545	0,0622491973992558	0,0860096263713238	0,696273812225541	0,020229715290997	0,129426553914342	0,626931471747801	0,162875248872505	0,863437805881834	0,0816166734601267	0,99995194949317	0,954272576612665	0,844443960341862
4	81	3924	TACATCTATCTATGCCTCATTCCCCTTCCTCTCTTATACGGGAATAAAGCCAAAGAGTTC	A_55_P2340206	E230006M18Rik	AK053951	gb|Mus musculus 2 days pregnant adult female oviduct cDNA, RIKEN full-length enriched library, clone:E230006M18 product:unclassifiable, full insert sequence. [AK053951]	7,00584188463456	0,0137831955342698	-0,0345316583147275	0,0189284821124946	-0,0293863717365026	0,0483148538489973	0,0755373592368084	0,0720220461227018	0,0720220461227018	0,0755373592368084	0,10436986043955	0,85694350090618	0,636506309718633	0,795222818331838	0,70112181165664	0,648124800755639	0,943513758100105	0,777115295892947	0,99995194949317	0,966906209620336	0,959093458827974
4	84	1012	GGATCGACGGGGTCATTTGATTCTGGAGACAGCCTAGAGTTCGAATATGTCCTGGCTGCT	A_51_P288549	Jmjd7	NM_001114637	ref|Mus musculus jumonji domain containing 7 (Jmjd7), mRNA [NM_001114637]	8,32682994753786	-0,240300869908024	-0,23982923906652	0,104887301397749	0,105358932239254	-0,000471630841504478	0,114828627993257	0,10948480096597	0,10948480096597	0,114828627993257	0,158658549877943	0,0485449228379836	0,0397635451077067	0,348825870964773	0,369154724633533	0,9976559126938	0,16820137993268	0,132089964674663	0,99995194949317	0,881705119963399	0,999651242206298
4	85	844	ACATCCTTCTTTGTCAAGCTTTGCGAACATTTTTTCCAGAGTCTGAAGTTCTTCATTCTT	A_55_P2613353	Fam175a	NM_172405	ref|Mus musculus family with sequence similarity 175, member A (Fam175a), mRNA [NM_172405]	6,66733326234413	-0,153414830127431	-0,208690700104617	0,115077480363048	0,0598016103858621	0,0552758699771863	0,111179146159738	0,106005156567578	0,106005156567578	0,111179146159738	0,153616066085957	0,18195938574386	0,0621618069760275	0,289818074293032	0,596242039714704	0,722522566418256	0,4106391585707	0,180216368705713	0,99995194949317	0,947650493004174	0,968029672343793
4	87	4613	CTTCTTGAAGTCTTTCCCAGTGAAAACGCTCAATTCTGCTGTTTCCATAGAATTTTTAAT	A_55_P2822952	Egf	NM_010113	ref|Mus musculus epidermal growth factor (Egf), mRNA [NM_010113]	7,43779773945996	-0,293281803353578	-0,803735712558314	0,0470161526772106	-0,463437756527526	0,510453909204737	0,782411848751483	0,74600042716702	0,74600042716702	0,782411848751483	1,08105732428955	0,711489736614932	0,293376757943022	0,950335871458131	0,55988339605004	0,641608096934907	0,872211600392136	0,489025623088782	0,99995194949317	0,939722924155317	0,959093458827974
4	88	640	CCTCTACTGGGATACATGCAGGCTCAGGTAAATATGTTTTGGATTATATCTGCCTTAAAA	A_66_P117701	Appl1	ENSMUST00000142645	ens|adaptor protein, phosphotyrosine interaction, PH domain and leucine zipper containing 1 [Source:MGI Symbol;Acc:MGI:1920243] [ENSMUST00000142645]	6,47672838033495	0,01578655445772	0,0434028940838198	-0,0351906088464764	-0,00757426922037663	-0,0276163396260998	0,125633212698798	0,119786568275038	0,119786568275038	0,125633212698798	0,173587229000672	0,901184839214329	0,720677958744229	0,771776312360012	0,952488731250526	0,875097833921701	0,962291756348882	0,83513239901104	0,99995194949317	0,996608741419586	0,983567863456888
4	90	0	GCCCCCCAAGTCCCTCTAATAGAGATGATTCAGCAAAACAAACAAAAAATTCAAAAATTA	A_30_P01024885	chr5:75389503-75396250_F	chr5:75389503-75396250_F	lincRNA:chr5:75389503-75396250 forward strand	6,3584615528899	0,0548324234962152	0,117187902615471	-0,0703956843529205	-0,008040205233665	-0,0623554791192555	0,122030268690541	0,116351295952019	0,116351295952019	0,122030268690541	0,168609046454809	0,657736929438671	0,32516828450571	0,551564042370889	0,948083378059661	0,715172353016961	0,843192005762699	0,520403027431891	0,99995194949317	0,996061083190433	0,966199967135672
4	93	1426	GGCAACAATAACTGCTTTGGAATCCTTCTACTTTTCTTGAATCACAGAAACATTTTACAG	A_55_P2713390	Sema3c	ENSMUST00000170348	ens|sema domain, immunoglobulin domain (Ig), short basic domain, secreted, (semaphorin) 3C [Source:MGI Symbol;Acc:MGI:107557] [ENSMUST00000170348]	7,72604023789581	0,245562358555372	-0,00485116556936926	0,197879485463512	-0,0525340386612294	0,250413524124741	0,182370441590574	0,173883393440811	0,173883393440811	0,182370441590574	0,251980976425667	0,192319425707283	0,978002934834063	0,267780871919676	0,776088256561182	0,331505625809405	0,424470483080353	0,987884540463737	0,99995194949317	0,976780306584919	0,9098997814576
4	95	776	AGAAGTGAAGAAGAAAAGGTGGAATCGTCCCAAAATGTCTCTTGCCCAGAAGAAAGACCG	A_55_P1964525	ENSMUST00000121367	ENSMUST00000121367	ens|ribosomal protein L5, pseudogene 1 [Source:MGI Symbol;Acc:MGI:3647110] [ENSMUST00000121367]	14,5525713868895	-0,019751694431875	-0,0743535538568985	-0,0303256103784495	-0,084927469803473	0,0546018594250235	0,127161005869161	0,121243261907084	0,121243261907084	0,127161005869161	0,175698178623247	0,878027663240227	0,546209590279861	0,804893751156102	0,511399179083641	0,759000853294491	0,952318627412804	0,709473805477107	0,99995194949317	0,928541860639666	0,971616530419342
4	97	1047	AAATTAAAAACAATAAGGTAGGAGGTATTTCCCACGTCACCCCAAGGTGACCAGCCATGG	A_55_P2500851	Shisa5	NM_001284332	ref|Mus musculus shisa family member 5 (Shisa5), transcript variant 3, mRNA [NM_001284332]	8,5527739195112	-0,141559420716723	0,119132772868557	-0,120521120922621	0,140171072662659	-0,26069219358528	0,141558354104225	0,134970594833559	0,134970594833559	0,141558354104225	0,195590973939039	0,328551968503245	0,387291752640334	0,381882544463483	0,333211531425624	0,19668992453228	0,58888390966861	0,579238271082221	0,99995194949317	0,86636470918622	0,85883265674798
4	99	48	GGGAATCCAGCGGGGAAAAGGTCACGGGACTTCTTGGAAAAGGGGCCCGAACTCGAACCT	A_66_P118837	Isoc2b	NM_026158	ref|Mus musculus isochorismatase domain containing 2b (Isoc2b), mRNA [NM_026158]	7,02102486914761	-0,0910229438738615	0,21146991269978	-0,0171202453176713	0,28537261125597	-0,302492856573641	0,16668457508632	0,158927506549104	0,158927506549104	0,16668457508632	0,230307837273555	0,59069585555938	0,197413237040301	0,915224950940982	0,101435326890897	0,203035740855679	0,800068296642076	0,381737787627616	0,99995194949317	0,665855020221195	0,863597680830027
4	100	124	GTCTCACTTGTCGGGCAAGTCAGGAAATTAGTGGTTACTTAAGCTGGCTTCAGCAGAAAC	A_66_P109731	ENSMUST00000196768	ENSMUST00000196768	ens|immunoglobulin kappa chain variable 9-124 [Source:MGI Symbol;Acc:MGI:3646892] [ENSMUST00000196768]	4,95906378150795	-0,444541628089536	0,140637336497873	0,0209994516849905	0,6061784162724	-0,585178964587409	0,301334212852707	0,287310898814825	0,287310898814825	0,301334212852707	0,416353047801194	0,154801655224568	0,629502875092678	0,942417977794416	0,057100919157083	0,174320085347277	0,369156461755122	0,771912301194001	0,99995194949317	0,596971713812023	0,85056821695769
4	101	707	CGTGCTGCTTCTATTTTATGCAGTCTTCACTTTGAGAATGGTGAGAAATACTGTTTTAAA	A_55_P2027436	Bri3	NM_018772	ref|Mus musculus brain protein I3 (Bri3), transcript variant 1, mRNA [NM_018772]	13,9118696935214	0,0322841728988408	0,107162284881351	-0,0379359052868562	0,0369422066956542	-0,0748781119825104	0,0600947098042949	0,0572980576099655	0,0572980576099655	0,0600947098042949	0,0830327739650876	0,596692317774546	0,0752781080910612	0,515032159893959	0,545253894226337	0,377270497473482	0,804203278220712	0,205210106525941	0,99995194949317	0,936231361698672	0,916542317132785
4	104	2085	AAACAACATGTATTTTCTAGTTTGCTACCTAGTCTGTAACACAAGGAGAGGTCCTTTCTC	A_55_P2898441	Tmem65	NM_175212	ref|Mus musculus transmembrane protein 65 (Tmem65), mRNA [NM_175212]	6,76153180474788	0,0264500395814817	0,1673949604778	-0,0686239235124528	0,0723209973838657	-0,140944920896318	0,131532433446628	0,125411254563795	0,125411254563795	0,131532433446628	0,181738173809623	0,842538297910509	0,196069455581182	0,589945055991274	0,588162754338244	0,446561982970274	0,936551352465448	0,380157419971316	0,99995194949317	0,945943370740274	0,93287117519794
4	105	0	GGAGTATGGGGTTTCTGACCAAGGACAGTGATTAAACCCTTATGAAATCTGAGGACTATT	A_30_P01033149	chr9:68349343-68411643_F	chr9:68349343-68411643_F	lincRNA:chr9:68349343-68411643 forward strand	6,31123124697418	0,125773015019151	0,486693411750659	-0,0916769175167707	0,269243479214738	-0,360920396731508	0,120351098175988	0,114750269685428	0,114750269685428	0,120351098175988	0,166288938973837	0,307735297372085	0,000356463656336474	0,433167618878202	0,0361089838682696	0,0414389898377551	0,567431545231681	0,0046274335365551	0,99995194949317	0,547776813422256	0,750719362182664
4	106	2516	GTTTTTGTTGTGAGCAATGAATGGTTCCTGTATCTTGCCTGTTAATCTGTTATTCAATGA	A_55_P1964348	Gdpd2	NM_023608	ref|Mus musculus glycerophosphodiester phosphodiesterase domain containing 2 (Gdpd2), transcript variant 1, mRNA [NM_023608]	6,71171477569937	-0,191665430281879	-0,766668490343495	0,468554308181921	-0,106448751879695	0,575003060061616	0,309554091475217	0,295148245569527	0,295148245569527	0,309554091475217	0,427710442252485	0,542384632676412	0,0167037600505208	0,127154660398795	0,734315569593029	0,192995378428742	0,767391919809012	0,0714762759694092	0,99995194949317	0,971237234589124	0,857899521904491
4	107	1768	TTATTAGACATATGGGTTCGTTTGGGCCAGTCCCATGTCTGGAGTGGAAAGAAAGACACT	A_55_P2720455	Ankrd44	ENSMUST00000179398	ens|ankyrin repeat domain 44 [Source:MGI Symbol;Acc:MGI:3045243] [ENSMUST00000179398]	8,72451807879054	0,435175087505415	0,450223950780833	0,0441645427290212	0,0592134060044387	-0,0150488632754175	0,217393805053582	0,207276860252339	0,207276860252339	0,217393805053582	0,300372707268391	0,0582294605335981	0,0412991028478642	0,833301730608412	0,787958513491632	0,960509850864541	0,191055816665246	0,135754490349473	0,99995194949317	0,978702222960209	0,99614418190718
4	108	1728	CCTTCATCCTCTCTGCAGCAATACTGGGATCTCAATTTTTTGGTTACTTAGTAATTTATT	A_55_P2013043	Serpinb6b	NM_011454	ref|Mus musculus serine (or cysteine) peptidase inhibitor, clade B, member 6b (Serpinb6b), mRNA [NM_011454]	8,49639163344474	0,494357753312448	0,0406933741982893	0,116154320268608	-0,337510058845551	0,453664379114159	0,19536814116672	0,186276213732919	0,186276213732919	0,19536814116672	0,269939879205744	0,0193463081590198	0,829156022861492	0,539549055119421	0,098566122118382	0,107471201457232	0,0877349681970753	0,902507382150822	0,99995194949317	0,660575589499752	0,80580939437552
4	110	0	GTGCTTCTCCCTTCCACTGTTCGTCATGTAACATCAGATCATACCCTTGAACTAAGTCAG	A_30_P01023401	chr9:41488229-41545481_R	chr9:41488229-41545481_R	lincRNA:chr9:41488229-41545481 reverse strand	6,45759727951142	0,127394941644516	0,163816016710552	-0,0667710774600323	-0,0303500023939964	-0,0364210750660359	0,113289237012104	0,108017049255218	0,108017049255218	0,113289237012104	0,156531575576907	0,273331267362792	0,144101056762411	0,543039612199857	0,791359193974163	0,818238379069502	0,52829972775905	0,313747221165999	0,99995194949317	0,979287244877421	0,979262876625096
4	115	604	AAGAAAGTCAGGCTAAGGAACAATATGAGCAAATCCTCGCATTTGTGCAAGGAACCGTAG	A_55_P2624903	Eif2s3x	NM_012010	ref|Mus musculus eukaryotic translation initiation factor 2, subunit 3, structural gene X-linked (Eif2s3x), mRNA [NM_012010]	6,73286893656673	-0,083058759841955	-0,123387267169649	0,0369257758007802	-0,00340273152691406	0,0403285073276942	0,108956353031749	0,103885806476408	0,103885806476408	0,108956353031749	0,150544836023136	0,45424755686656	0,24804240177934	0,725757458690155	0,975377227519917	0,791370341232381	0,701669821255766	0,440676969951978	0,99995194949317	0,998900548563819	0,975634418583286
4	116	2363	CTCAGACCTTTGTAGTGCTTTGAGGTACTGTTGTTTGACACTTTGCTTCCTGTGCACCAT	A_52_P680856	Srpk2	NM_009274	ref|Mus musculus serine/arginine-rich protein specific kinase 2 (Srpk2), mRNA [NM_009274]	9,34789874108447	0,0927938729731519	0,108733447042594	0,0163683510273884	0,0323079250968306	-0,0159395740694421	0,105209409479275	0,10031323597511	0,10031323597511	0,105209409479275	0,145367689514472	0,387643218505286	0,29053011437468	0,871923605930837	0,761768163929824	0,913715201901798	0,645609068065107	0,48618820921571	0,99995194949317	0,974206074108564	0,988868070035238
4	117	2364	GAAGCAGTTGTTCACCAACCATATTCTTGCTTCTTTTTTCTTTCTTCTGGAGCCTTTCCC	A_55_P2501239	Ildr1	NM_001285788	ref|Mus musculus immunoglobulin-like domain containing receptor 1 (Ildr1), transcript variant 1, mRNA [NM_001285788]	6,38907259179903	-0,469833727205692	-1,00343657483291	0,4744986011207	-0,0591042465065161	0,533602847627217	0,854153521712792	0,81440342842552	0,81440342842552	0,854153521712792	1,18018269047025	0,588011977729785	0,231358853366809	0,56626816488745	0,94548001150588	0,655749889752149	0,798275942910481	0,422109449017707	0,99995194949317	0,996061083190433	0,959093458827974
4	119	2247	GCATTTTTTACTTTGTGTACTTCATTGTAGATATGGCAATCAGCTGTATGAAGTTTCTGC	A_52_P730698	LOC105243111	AK044424	gb|Mus musculus adult retina cDNA, RIKEN full-length enriched library, clone:A930012B14 product:unclassifiable, full insert sequence. [AK044424]	6,0268420861395	-0,225940043883714	-0,16785805462302	-0,00698224625858668	0,0510997430021076	-0,0580819892606943	0,0870794863011122	0,0830270324788346	0,0830270324788346	0,0870794863011122	0,12031760077689	0,0168115446282774	0,0559680907708729	0,933766801775797	0,563505694320098	0,634213931571275	0,0791668509036858	0,167693425591422	0,99995194949317	0,940061934747771	0,958704900950768
4	120	1182	ATCACAGGGATCAAACACTCGCTGGGGACTTTGTACACAACATCTACTGACAAGACCATT	A_51_P357561	Fbxw9	NM_026791	ref|Mus musculus F-box and WD-40 domain protein 9 (Fbxw9), mRNA [NM_026791]	7,88808800512923	-0,114843161332765	-0,151562537088278	0,119150060089281	0,0824306843337679	0,0367193757555135	0,164244772765517	0,156601246311064	0,156601246311064	0,164244772765517	0,226936765921643	0,491993465090374	0,344012389102356	0,455102117440487	0,620911297926612	0,872987526912766	0,731156671327679	0,539346565882834	0,99995194949317	0,953155118812135	0,983143083923432
4	121	748	AGTTTAGAGACTGAACCCTCGGAAAGCCAGGACAACGAGATTTTGGACACGTCATTTGAT	A_51_P506674	Rpp38	NM_001013376	ref|Mus musculus ribonuclease P/MRP 38 subunit (Rpp38), mRNA [NM_001013376]	8,58741132310974	0,364358176027517	-0,0369343396133281	0,128912199387415	-0,272380316253431	0,401292515640845	0,11153050241567	0,106340161613106	0,106340161613106	0,11153050241567	0,154101534518619	0,00364096475508996	0,731763284845649	0,238710391459411	0,0234107527864281	0,0164666372406439	0,0265722121910012	0,842983390132155	0,99995194949317	0,509254602226658	0,744058138905265
4	122	1492	CAGAGGAGACTTCTGCACTTGGACTCCTTACATTTGTACTTCTGATTGTACTTGTCTTTA	A_66_P122621	Gm9889	AK038322	gb|Mus musculus 16 days neonate thymus cDNA, RIKEN full-length enriched library, clone:A130095K04 product:hypothetical Proline-rich region containing protein, full insert sequence. [AK038322]	6,35341288335228	1,20467461836613	0,78662808357482	0,02047934570147	-0,397567189089836	0,418046534791306	0,192808008756455	0,183835223256216	0,183835223256216	0,192808008756455	0,266402547942568	3,19790472887956e-06	0,0003255922311841	0,912343616734494	0,0516411583301804	0,131357257868581	0,00019733277628724	0,00432070669413383	0,99995194949317	0,580841312582387	0,824008100838481
4	123	6668	AGCTATAGATGATTTGTAGGCAAATGTGTGTGGATGTGTCCAATAAAGTTTTACATATGG	A_55_P1965989	Zfp329	NM_026046	ref|Mus musculus zinc finger protein 329 (Zfp329), mRNA [NM_026046]	8,05807612687068	-0,0970411625465886	-0,0308825098090502	0,0511861723426037	0,117344825080142	-0,0661586527375384	0,0668388061334541	0,0637283011580873	0,0637283011580873	0,0668388061334541	0,0923510821476464	0,161134648534389	0,632917115656618	0,430750235163227	0,0935473780562346	0,481550356244358	0,379182906580761	0,774563295241934	0,99995194949317	0,655062628278023	0,938346059720863
4	124	2971	GCCCACAATCCATGTGTTACTTTTCACTGTAATAATCACTGAAAGAGATATAGGAAATGG	A_51_P201105	Pnpla8	NM_026164	ref|Mus musculus patatin-like phospholipase domain containing 8 (Pnpla8), mRNA [NM_026164]	11,4501755618722	0,373669695573703	0,29158805500316	-0,0900179220739012	-0,172099562644444	0,0820816405705429	0,135556749885284	0,12924828973534	0,12924828973534	0,135556749885284	0,187298566035546	0,0117399873085671	0,0347183699567798	0,493676845762177	0,217955651574132	0,665632649357641	0,0614020379619491	0,120229947624764	0,99995194949317	0,79577449846569	0,959631004984765
4	125	121	TGAGCTGTAAGTCCAGTCAAAGTGTTTTATACAGTTCAAATCAGAAGAACTACTTGGCCT	A_66_P133367	ENSMUST00000197272	ENSMUST00000197272	ens|immunoglobulin kappa chain variable 8-27 [Source:MGI Symbol;Acc:MGI:4439868] [ENSMUST00000197272]	5,30993477956872	-0,365553881646959	-0,687094270305158	0,023374830827998	-0,298165557830201	0,321540388658199	0,481239511461477	0,458843870645343	0,458843870645343	0,481239511461477	0,664927939720148	0,45582814089558	0,148975623402968	0,959846570797374	0,542118317949484	0,63363233651173	0,702586514023336	0,320963012376128	0,99995194949317	0,935326581151757	0,958704900950768
4	126	1729	AATGTATGCTTAGCATGTGCTAGGTCCTGGATTCAATCTTTAATAACACTGCCCTCCACG	A_55_P2935500	Cd180	AK089613	gb|Mus musculus activated spleen cDNA, RIKEN full-length enriched library, clone:F830005B01 product:lymphocyte antigen 78, full insert sequence. [AK089613]	6,62547063432956	-0,45589013993404	0,0225844755941633	-0,0798566887677481	0,398617926760456	-0,478474615528204	0,209512757663118	0,199762576401461	0,199762576401461	0,209512757663118	0,289483475442302	0,0409728456750394	0,911046310401219	0,693322120115218	0,0707235191769099	0,113050744500738	0,149268948158557	0,950231450608051	0,99995194949317	0,619660641043545	0,809693905443002
4	129	1338	GGACATGGTGAGCCTCAATGTTATAGACCTCCCAAATTTTTTGGAGGATTTATAATTTTT	A_55_P2018061	Cd209a	NM_133238	ref|Mus musculus CD209a antigen (Cd209a), mRNA [NM_133238]	7,97991008265575	-0,466966521029645	-0,121419792636569	-0,123183447224491	0,222363281168585	-0,345546728393076	0,254140101651816	0,242313079352079	0,242313079352079	0,254140101651816	0,351145012342027	0,0801618142937873	0,621458284595271	0,616431427806702	0,391370269919939	0,336153169940592	0,237499282580683	0,765961567796155	0,99995194949317	0,890420310041658	0,910794319245921
4	130	1429	TTGAGCGACTACCAGATTTTAACCAGATTTGTAGTAACATGCGTTGGATTCGTGACTAAT	A_66_P139037	Pmpcb	NM_028431	ref|Mus musculus peptidase (mitochondrial processing) beta (Pmpcb), mRNA [NM_028431]	12,3555900649407	-0,107721201969383	-0,0703675663780352	0,00323961115341298	0,0405932467447609	-0,037353635591348	0,09860887908339	0,0940198771734546	0,0940198771734546	0,09860887908339	0,136247746175099	0,28687665230377	0,462398074972175	0,972834420586642	0,684709347691188	0,786607743661188	0,543753900350586	0,643563177260514	0,99995194949317	0,964542877652368	0,97509983876276
4	131	861	TAAAGAATCCTAAAGCAATAGAGCTTTTTATACCTCCCTACCCCCTCAGAGAGGAAGACC	A_51_P270891	1700056E22Rik	NM_028516	ref|Mus musculus RIKEN cDNA 1700056E22 gene (1700056E22Rik), mRNA [NM_028516]	9,83428386476891	-0,15716508243152	-0,113718385700398	0,0722274683635824	0,115674165094704	-0,043446696731122	0,148521109689821	0,141609321802486	0,141609321802486	0,148521109689821	0,20521140330122	0,301838388784967	0,430835420046133	0,61527207167895	0,444655915046318	0,834344182348321	0,560485417381652	0,617500287671744	0,99995194949317	0,909904814151385	0,980358457036193
4	132	301	ATAAGGAACGTTGCATATCACATCCGAGTACGCTTGTCCAGAAAACGTAGTGAGGATGAG	A_55_P2038298	Rpl31-ps12	NM_001258458	ref|Mus musculus ribosomal protein L31, pseudogene 1 2 (Rpl31-ps12), mRNA [NM_001258458]	14,2089413134763	0,0390131419941717	-0,0236982862187318	-0,0141243782570672	-0,0768358064699708	0,0627114282129035	0,081204924715484	0,0774258577787187	0,0774258577787187	0,081204924715484	0,11220072749683	0,635828755737249	0,762522648331741	0,856977620800251	0,354677966040698	0,582054477965896	0,829051146762998	0,863186543552221	0,99995194949317	0,874822778368529	0,954930948842536
4	133	295	GTTTCCTTGGCCTTTACAGAGATGAGCATCAGGACTTTAAGGATGAGCAACGACGTCTAA	A_52_P579658	Mrps33	NM_010270	ref|Mus musculus mitochondrial ribosomal protein S33 (Mrps33), transcript variant 1, mRNA [NM_010270]	10,7496740600864	-0,225075510806192	-0,107303249313363	-0,0288863988263497	0,0888858626664799	-0,11777226149283	0,0588510146647145	0,0561122408219491	0,0561122408219491	0,0588510146647145	0,0813143621823774	0,000970184588413602	0,069405014629895	0,612005185139832	0,145671928741086	0,162103763525272	0,0105157196908912	0,193953233947702	0,99995194949317	0,72693785968258	0,843591819089764
4	136	1633	CCTGCCGGGAAATGTGTGACTTGTTTTGAAAAGTGTCAAACATACAATCTATTTTCTTTA	A_55_P2509974	6430562O15Rik	NR_015515	ref|Mus musculus RIKEN cDNA 6430562O15 gene (6430562O15Rik), long non-coding RNA [NR_015515]	5,42174645458633	-0,256763990405869	-0,139249704167513	0,113552730372763	0,231067016611119	-0,117514286238356	0,120633742850396	0,115019760808525	0,115019760808525	0,120633742850396	0,166679468713293	0,0451496210846408	0,239311937784629	0,334624137345592	0,0689821205112625	0,488442426820997	0,159627080768477	0,430898739916077	0,99995194949317	0,617991279995728	0,940603937945032
4	137	450	CAGCACAAGTATGTTCCTAAAGTGCTGTATTTACTGAATCTGTTTCCTGGAAAAGTAATT	A_55_P1974467	Ndufb6	NM_001033305	ref|Mus musculus NADH dehydrogenase (ubiquinone) 1 beta subcomplex, 6 (Ndufb6), mRNA [NM_001033305]	12,4429608016627	-0,328926434883893	-0,34439794656406	0,0903335777783081	0,0748620660981416	0,0154715116801665	0,0805190421261937	0,0767718943892156	0,0767718943892156	0,0805190421261937	0,111253044511279	0,000519065278574875	0,000197937898091466	0,252340585048171	0,362939746962468	0,890706761599936	0,00672118173668407	0,00305748699727819	0,99995194949317	0,878915110724202	0,985851940328077
4	138	1232	AGACATCCGCCTTCCTGACCCTCGATTTCCTCTTCAATAAACCAAAGCCTGTAAGGCTCA	A_55_P2182462	Gm10835	AK137940	gb|Mus musculus 16 days neonate thymus cDNA, RIKEN full-length enriched library, clone:A130041K16 product:hypothetical protein, full insert sequence. [AK137940]	6,28678300231304	0,268088928249965	0,47351938240704	-0,123112682244421	0,0823177719126544	-0,205430454157075	0,10067013588323	0,09598520841893	0,09598520841893	0,10067013588323	0,139095781726023	0,0144579574003299	6,78610141524091e-05	0,213431288430684	0,422598380573926	0,15436112424324	0,070961367986534	0,00141948901023654	0,99995194949317	0,90308221002515	0,837565893975979
4	139	379	TCTGAAGAAGAGAAAGAAGCTAAGTCCGACTAAGCATCCATCACGTCTGACAGTGGTCCC	A_55_P1989102	Hmgn1	NM_008251	ref|Mus musculus high mobility group nucleosomal binding domain 1 (Hmgn1), mRNA [NM_008251]	9,92415262818158	-0,307529632856307	-0,479060274733191	0,107122400903721	-0,0644082409731634	0,171530641876885	0,114270581319238	0,10895272433924	0,10895272433924	0,114270581319238	0,157887497592364	0,0135813163609663	0,000245164735875601	0,336564646733283	0,578891226899606	0,289460608616326	0,0681003093856797	0,00355240724574403	0,99995194949317	0,942650576037896	0,899557912933098
4	141	380	ATACTTTAAGACTAAGCGGGTGCTCCCACCCAATTGGAAATATGAGTCATCCACAGCATC	A_55_P2176248	ENSMUST00000117939	ENSMUST00000117939	ens|ribosomal protein S13, pseudogene 5 [Source:MGI Symbol;Acc:MGI:3650602] [ENSMUST00000117939]	13,8639594822622	0,0407040476998546	-0,0748522387651906	0,0329760458596553	-0,0825802406053899	0,115556286465045	0,0775200486074468	0,0739124662637004	0,0739124662637004	0,0775200486074468	0,10710933948673	0,604961636553039	0,322582470323449	0,659999113723882	0,298698866977819	0,292735882209833	0,808772727164389	0,518118144454348	0,99995194949317	0,845387104127507	0,900024851660163
4	143	950	ACTGTAGCACTCAGAGAGACAGTGAGAAAGCTTCCTTGTCACAGAGAGCGAAAACAAAAC	A_55_P2007470	Pdgfa	NM_008808	ref|Mus musculus platelet derived growth factor, alpha (Pdgfa), mRNA [NM_008808]	10,7793916892073	-0,164634549499398	-0,0022401971523589	-0,00382527101624142	0,158569081330798	-0,162394352347039	0,144182181142727	0,137472315755422	0,137472315755422	0,144182181142727	0,199216311978293	0,266212267575206	0,987150488901014	0,978060636604103	0,283722925590167	0,424014476649872	0,520243504783485	0,99300652974341	0,99995194949317	0,836575753565838	0,929455386248974
4	145	2185	GAACATGGTTGTCATGTTTCCCTCTTTTATCTTTCTCTGCATGGATTTCTTTGACAAAAA	A_55_P2908274	Gpc3	NM_016697	ref|Mus musculus glypican 3 (Gpc3), mRNA [NM_016697]	10,246880489139	0,415955203737475	0,794543957925482	-0,240721559331464	0,137867194856543	-0,378588754188007	0,24910521329004	0,237512501658097	0,237512501658097	0,24910521329004	0,344188314345743	0,109616913782662	0,00302949871308611	0,322210861560437	0,585728691651672	0,283653168570037	0,293843354979874	0,021310094131555	0,99995194949317	0,945182201019287	0,896860053170043
4	146	1879	GAAGTCACCTTGGTTCCTGCCTCACTTCAGCAATACCTCACGCCCTGCGGTAGAGCTACA	A_51_P228574	Tat	NM_146214	ref|Mus musculus tyrosine aminotransferase (Tat), mRNA [NM_146214]	6,03643488125738	0,177053740856381	-0,0191227790997441	-0,0184626318993422	-0,214639151855468	0,196176519956126	0,0910670174363459	0,0868289942397319	0,0868289942397319	0,0910670174363459	0,125827166802067	0,0652187418377084	0,827788963872089	0,833639182764562	0,02808331420537	0,133734572122815	0,206031417970644	0,901709490412164	0,99995194949317	0,522922557690149	0,824064445554216
4	147	0	TGTGTTATCTGTGGAAGTGCCAGTGTGTTATCTATGGAAGTGCAAGTGTGTTATCTGTGG	A_55_P2529039	A_55_P2529039	A_55_P2529039	Unknown	9,80969552971893	0,246584319138229	0,364496072549194	-0,307512738027855	-0,18960098461689	-0,117911753410965	0,36309253508289	0,346195148635878	0,346195148635878	0,36309253508289	0,501684432658556	0,504386197558273	0,304222114691402	0,38433709257263	0,606940422074964	0,816432792089353	0,740754981274381	0,500602734933576	0,99995194949317	0,950050311112623	0,97924290321606
4	151	5547	ATGGCACATCAAAAATTCAATGAAGAGAAGAGTTATACTGAGTAAAAGTACTGAGTGCGG	A_51_P216005	Col4a5	NM_007736	ref|Mus musculus collagen, type IV, alpha 5 (Col4a5), transcript variant 2, mRNA [NM_007736]	6,10395917004751	0,21043201088705	-0,175997553119884	0,158094819839117	-0,228334744167817	0,386429564006934	0,17860244083793	0,170290745686915	0,170290745686915	0,17860244083793	0,246774735213862	0,251729417115737	0,312976775985187	0,363629360233893	0,214869130585615	0,132129521375464	0,503037176916373	0,508736934413174	0,99995194949317	0,793442653372838	0,824064445554216
4	152	1498	CACAAGATTGGTTCGTGTCTCAACATCTGTAGCTTCAGCACACACTGATGGGAAAATAAA	A_55_P2077228	Cenpl	NM_001159930	ref|Mus musculus centromere protein L (Cenpl), transcript variant 1, mRNA [NM_001159930]	6,384265503298	-0,227128316836526	0,0475304042526261	-0,0398333425455357	0,234825378543617	-0,274658721089152	0,103711996003914	0,0988855082457204	0,0988855082457204	0,103711996003914	0,143298715472716	0,0398073345413594	0,635666051073632	0,69109998731829	0,0341314882433782	0,0688155397098219	0,146273562960498	0,776440666459346	0,99995194949317	0,540909872516769	0,765840816586203
4	154	0	CCAGACTTCCTGCTCTTCTCCAGGGTCCTGGTACTGCCTGGGTCGTGTTGAAAGCATCTT	A_30_P01018455	chr8:122963590-122964126_F	chr8:122963590-122964126_F	lincRNA:chr8:122963590-122964126 forward strand	6,0687807859339	-0,0695113804810035	0,0641788359357145	-0,0251156543202296	0,108574562096488	-0,133690216416718	0,0777852228433535	0,0741652999772693	0,0741652999772693	0,0777852228433535	0,107475730346476	0,381522180018622	0,396506212623871	0,738199005402289	0,177172882330468	0,227071626268877	0,639921266859491	0,58747132595663	0,99995194949317	0,759221439009511	0,872822529747749
4	155	18	TCACCTCTGGGAGTCCAAGCTGCCCCAAGTCCAGGGAACTCTGCTCTGCCTCAGCAAGTG	A_55_P2719784	Cracr2b	ENSMUST00000167572	ens|calcium release activated channel regulator 2B [Source:MGI Symbol;Acc:MGI:2446129] [ENSMUST00000167572]	6,53654219596226	0,0437773771655721	-0,0347405001291063	-0,0183909429578701	-0,0969088202525485	0,0785178772946784	0,110540983333911	0,105396692187305	0,105396692187305	0,110540983333911	0,15273431742884	0,696029987243769	0,744914735831436	0,863129103296968	0,390459069452469	0,612496691604952	0,863373418481769	0,851556089331099	0,99995194949317	0,890337115470143	0,95788565162189
4	157	2404	GAGAGAGTCTCAGGAACTGCCTGTAATGTGTAAAACTCATCTCTTTTCAAACATACTCTG	A_51_P172155	Hal	NM_010401	ref|Mus musculus histidine ammonia lyase (Hal), mRNA [NM_010401]	5,43494449319773	0,0258632686485001	0,00779176607689092	0,226406753658391	0,208335251086782	0,0180715025716092	0,364442431800416	0,347482224655385	0,347482224655385	0,364442431800416	0,503549583008522	0,944087528363585	0,982319239407542	0,521663546333148	0,573549913519775	0,971706272964351	0,979927862884856	0,989989555408935	0,99995194949317	0,941757083109112	0,997618969136607
4	160	1868	TGCTTTCTCTCCCAGCTGTTTCCAGTTTCACTGGTGTAAACCTGTACTGCGGGCAGGGCC	A_55_P2047986	Ankrd23	NM_153502	ref|Mus musculus ankyrin repeat domain 23 (Ankrd23), mRNA [NM_153502]	7,31498128210261	-0,190698441189959	0,132424584767025	-0,0625149237612925	0,260608102195692	-0,323123025956985	0,146915404222256	0,140078341709815	0,140078341709815	0,146915404222256	0,202992802369839	0,208186349363823	0,35509442663118	0,659902830262169	0,0904086859226654	0,126189184093136	0,446355806457326	0,550097328847297	0,99995194949317	0,648250078493896	0,819959242092393
4	161	318	CATCGTAGCTACTGCTCATCAAGGGCTCGGGAGAGAAACTTTGCTGGAGAGGTCCTAGGC	A_52_P18922	Chid1	NM_026522	ref|Mus musculus chitinase domain containing 1 (Chid1), transcript variant 2, mRNA [NM_026522]	6,61572353746417	-0,426592240803171	-0,124627657654944	-0,0684031675263892	0,233561415621837	-0,301964583148226	0,154563908495982	0,147370904398498	0,147370904398498	0,154563908495982	0,213560729706529	0,0116504729244061	0,40715126277751	0,647252684704943	0,145482998275195	0,171851288905163	0,0611035208037068	0,596505507070643	0,99995194949317	0,726441016801678	0,849626499409957
5	2	1258	AGACTGACATAAGAGGTTTGCTACAAGTTCAAGGCCAGGTCTGGGCTATGTAGGGAGACC	A_55_P2171785	Dnmt3aos	NR_045884	ref|Mus musculus DNA methyltransferase 3A, opposite strand (Dnmt3aos), long non-coding RNA [NR_045884]	5,93979927577956	0,084453783055034	-0,0367859387008957	0,152846267891864	0,0316065461359338	0,12123972175593	0,0625855410781945	0,0596729720457517	0,0596729720457517	0,0625855410781945	0,0864743519479819	0,191398106278157	0,544135887905479	0,0180813209008715	0,618743626491642	0,175336334627948	0,42336533507899	0,708148021085265	0,99995194949317	0,953016732749217	0,85056821695769
5	4	795	GGCCAAATCAGAACTGAGGCTACAGGGCTTCGGTCCTCATTATTCACAGTCCCGGATTTG	A_52_P593853	4933402P03Rik	NM_175368	ref|Mus musculus RIKEN cDNA 4933402P03 gene (4933402P03Rik), mRNA [NM_175368]	5,46379618056525	-0,162281510321773	-0,128064754810765	-0,16297062820662	-0,128753872695612	-0,0342167555110073	0,287794827213995	0,274401601126943	0,274401601126943	0,287794827213995	0,397645698168813	0,578735841969242	0,645457087039868	0,558836691966685	0,659124432807287	0,93223312252926	0,792052150360566	0,783145925719345	0,99995194949317	0,960328878924081	0,991832712996888
5	5	4206	GTACCTCTGTCACAGTTGCCTGTTTCTGTCTAAATGTTTTCAACATACTAGACTATATTA	A_55_P2730781	Reck	NM_016678	ref|Mus musculus reversion-inducing-cysteine-rich protein with kazal motifs (Reck), mRNA [NM_016678]	9,1000760854673	0,44524815385682	0,347101244052503	0,130495930047806	0,0323490202434886	0,0981469098043171	0,132357321224073	0,126197754199915	0,126197754199915	0,132357321224073	0,182877920063398	0,00289903497467299	0,0119013901126535	0,312726925930483	0,809258840006972	0,59705995040961	0,0226147475465445	0,0561421842799351	0,99995194949317	0,98150404453665	0,956234447287866
5	6	1941	AGTTTGGCCCTAGAGCAGAGGGTACAATGGGAGCAACGTGACCACTGCCAGCTAGTTCCT	A_52_P14496	Tcp10c	NM_001167578	ref|Mus musculus t-complex protein 10c (Tcp10c), mRNA [NM_001167578]	5,91721820077578	0,182078919470212	0,516435282892021	-0,875058788333931	-0,540702424912121	-0,33435636342181	0,650077598574873	0,619824670347755	0,619824670347755	0,650077598574873	0,8982112814592	0,782116801920448	0,413996004206897	0,172480776322328	0,4147934541838	0,713393349540736	0,909243173544235	0,602460640423065	0,99995194949317	0,898228910013519	0,965650151156201
5	8	639	GAAACTGGAAACGGATTTTAAAAGGTCACGGATCGCCTACAGTGACGAAGTACGGAATGA	A_52_P361664	Vti1a	NM_016862	ref|Mus musculus vesicle transport through interaction with t-SNAREs 1A (Vti1a), transcript variant 2, mRNA [NM_016862]	7,24867073563123	0,0136164276204198	-0,0987253953385796	0,0601196296177644	-0,052222193341235	0,112341822958999	0,0901275220724038	0,0859332205574434	0,0859332205574434	0,0901275220724038	0,12452906741113	0,881337098235184	0,263373097972579	0,491755250076399	0,568390844378609	0,377092160218981	0,953645298844583	0,457467759108886	0,99995194949317	0,940943595496907	0,916542317132785
5	14	5950	TATTTGAGACATTCCAGGAAAGTTACTTTTTGTCAGACTTGCCTGTGTGTGGGGGTGGGT	A_55_P2494508	Ube4a	NM_145400	ref|Mus musculus ubiquitination factor E4A (Ube4a), mRNA [NM_145400]	10,257496782812	-0,0448754462270049	0,0192158026050695	0,0159968288847026	0,080088077716777	-0,0640912488320744	0,107914593841395	0,102892528061403	0,102892528061403	0,107914593841395	0,149105438850566	0,681692403029054	0,853622314692511	0,877916310105059	0,466120272481061	0,671637859881044	0,855758866801811	0,917865183801862	0,99995194949317	0,917024008654221	0,960389845889584
5	15	3283	CCCAGGGTTATACTGGCAATCAGTTCAAGTCATTGTTAACCATTATATGTGAAATATATC	A_55_P2494328	Net1	NM_019671	ref|Mus musculus neuroepithelial cell transforming gene 1 (Net1), transcript variant 1, mRNA [NM_019671]	13,2359128958114	1,43668516957566	0,998211386518213	-0,186314443569309	-0,624788226626753	0,438473783057445	0,34364356210469	0,327651280501916	0,327651280501916	0,34364356210469	0,474811814712466	0,000412389492540543	0,00607347402205255	0,575560207422716	0,0831617736935081	0,366124541679998	0,0057162372575505	0,0350200797888289	0,99995194949317	0,639029455605049	0,912625589998218
5	19	1117	CAGGGGGAGTTGGGGGTGGGGCCTCAGCATTCCTGACACCTCCCAATGATCTATAAACTA	A_66_P102297	9430078K24Rik	NR_131073	ref|Mus musculus RIKEN cDNA 9430078K24 gene (9430078K24Rik), transcript variant 1, long non-coding RNA [NR_131073]	6,10123238886813	0,0976814169978804	0,0657190592627312	0,035017574719161	0,0030552169840119	0,0319623577351491	0,0985889844435172	0,0940009083786093	0,0940009083786093	0,0985889844435172	0,136220257779846	0,332927790232244	0,492046984267736	0,7131902442671	0,975567009437143	0,816734950442925	0,592928225139929	0,667362496852444	0,99995194949317	0,998900548563819	0,97924290321606
5	20	260	TGGAAAGAGTCTGACCTGTGCTCAGCAAGCAGTGTCCACATCCCTCCCCAAAGGCCTGTT	A_51_P200134	Snrpg	NM_026506	ref|Mus musculus small nuclear ribonucleoprotein polypeptide G (Snrpg), mRNA [NM_026506]	12,5200409567923	-0,124962165299051	-0,176373389868624	0,01010901536646	-0,0413022092031134	0,0514112245695735	0,143821916989825	0,137128817363383	0,137128817363383	0,143821916989825	0,198718535517218	0,394621553417403	0,212207204448605	0,941922998296292	0,776757517673967	0,798344038642869	0,65133302881428	0,399983981841984	0,99995194949317	0,976827214513001	0,976552366073358
5	21	2997	CCTCTCTTTCTGGTGTGTCTGAAGATAGTACCGTGTACTCATATACATAAAATAAATGTA	A_55_P2387284	BC099970	BC099970	gb|Mus musculus cDNA clone IMAGE:30083193. [BC099970]	12,2144917228929	0,212747244329957	0,087658315019894	0,0634361701681883	-0,0616527591418752	0,125088929310063	0,0702326047431332	0,0669641611678501	0,0669641611678501	0,0702326047431332	0,0970402887975864	0,00632141233057462	0,204494232435495	0,354120790171249	0,389843852689876	0,21123166589634	0,0394702280724469	0,390172117436099	0,99995194949317	0,890337115470143	0,865383553794336
5	23	4158	TACTTGCCTACCTACCTCACAGGGGTGTTGTGAGGAATCCTTTATGGTTTTCTGTTTTTT	A_55_P2893221	Pald1	NM_013753	ref|Mus musculus phosphatase domain containing, paladin 1 (Pald1), mRNA [NM_013753]	10,0250937224017	0,0841822222427755	0,0802668873839192	-0,0357578907441418	-0,0396732256029981	0,00391533485885631	0,10561169754206	0,100696802593075	0,100696802593075	0,10561169754206	0,145923530351292	0,434208726793217	0,434195817713167	0,726009428481862	0,710897305254363	0,97884442851509	0,684680019368763	0,619836638219968	0,99995194949317	0,967689220922561	0,998450680765306
5	24	681	CTAGCTCTATTGAAGCTGCAATGGGTATCAAAAACTTCATGCCAACTCTAGAAGAGAGCC	A_52_P257590	Tgif1	NM_009372	ref|Mus musculus TGFB-induced factor homeobox 1 (Tgif1), transcript variant 2, mRNA [NM_009372]	5,65603233516372	0,147432108293607	-0,170975623574583	0,158403284426949	-0,16000444744124	0,31840773186819	0,220850779587856	0,210572956142745	0,210572956142745	0,220850779587856	0,305149204002334	0,511592696079593	0,425814874039662	0,460148439544787	0,47666130451904	0,308459041392111	0,745820879539251	0,612881619153845	0,99995194949317	0,920022562372155	0,905021657013032
5	25	3144	CAGCTGGATCTGAAGGATATTTGGAGAGAGAGGTATCCAGGGATGCCTCATCTCATAGCC	A_52_P365342	Lrrn2	NM_010732	ref|Mus musculus leucine rich repeat protein 2, neuronal (Lrrn2), mRNA [NM_010732]	6,64320752046541	-0,239631006680762	0,00835479407650208	0,0471986195979639	0,295184420355228	-0,247985800757264	0,13062178085916	0,124542981389845	0,124542981389845	0,13062178085916	0,18047992644139	0,0806057365474199	0,947141930037447	0,708464705845896	0,0344437209838508	0,183742985926	0,238518339068388	0,971536739437353	0,99995194949317	0,541625999126547	0,853297519827056
5	26	4779	CACGTGGGAGGTTAAATTAAACCAGAAGTAATGACCTAATTACAAAAAAGGGAATGGCAT	A_55_P2131920	Prrx1	NM_175686	ref|Mus musculus paired related homeobox 1 (Prrx1), transcript variant 2, mRNA [NM_175686]	8,33799179920981	-0,0057176265991643	-0,095369107276996	0,112832406769185	0,0231809260913529	0,0896514806778317	0,147426395676579	0,140565552944936	0,140565552944936	0,147426395676579	0,203698838526151	0,969425293250931	0,504793295433448	0,431027681490204	0,876541374436663	0,664293194696587	0,989807755269187	0,677461828542189	0,99995194949317	0,990336303738118	0,959631004984765
5	28	549	CTGACTGCTTAACTGATGGTGCAGATGTGGTCAGTGACCTTGAACAGGAAGAGATGAAAA	A_51_P521125	Cfap36	NM_025740	ref|Mus musculus cilia and flagella associated protein 36 (Cfap36), mRNA [NM_025740]	9,83510974609063	-0,108661141855873	0,0717184520221448	-0,0145375755531756	0,165842018324842	-0,180379593878017	0,0890913485027624	0,0849452678228253	0,0849452678228253	0,0890913485027624	0,123097387882652	0,235950349584729	0,407906494905256	0,865731462561987	0,0765579541896546	0,157459674863769	0,483001370587164	0,597266025146632	0,99995194949317	0,62878267755771	0,840166035367077
5	30	1623	GCTCTTGTTGCAGTTTTGTACTCCACTTGGTTTTTCAATTGAGCTTATGGCTTTTTTAAA	A_55_P2462358	Fam118b	NM_001286604	ref|Mus musculus family with sequence similarity 118, member B (Fam118b), transcript variant 3, mRNA [NM_001286604]	9,29156695106924	-0,362361767386787	-0,352365349015127	-0,11355353889331	-0,10355712052165	-0,0099964183716601	0,131892731645176	0,125754785417084	0,125754785417084	0,131892731645176	0,182235997311517	0,0119830732859923	0,0106013680072946	0,376654956865012	0,441020098479321	0,956766737594976	0,0623544915536005	0,0516854598802717	0,99995194949317	0,908437946738124	0,99601948162232
5	32	15196	GGTGTACCATTTTAGCATATGCATTATGTGATTGGAATTGAGGCATTTTAGTGGACAATA	A_55_P2742510	Herc2	NM_010418	ref|Mus musculus hect (homologous to the E6-AP (UBE3A) carboxyl terminus) domain and RCC1 (CHC1)-like domain (RLD) 2 (Herc2), mRNA [NM_010418]	9,19242014691206	0,00228826782882763	-0,00254080172551419	0,0043895073512612	-0,000439562203080612	0,00482906955434181	0,0671746379843157	0,0640485042641609	0,0640485042641609	0,0671746379843157	0,0928151005321877	0,973143505613984	0,968726371731055	0,946000877658315	0,994840026185108	0,958991352223916	0,991154865722576	0,983504551938522	0,99995194949317	0,999691578972166	0,99601948162232
5	33	933	CTTTGTCCGCTGATGGAGGTGTCTTTGGCTGGGGAAATTCCGAGTACCTGCAGTTGGCCT	A_66_P106466	Wbscr16	NM_033572	ref|Mus musculus Williams-Beuren syndrome chromosome region 16 homolog (human) (Wbscr16), mRNA [NM_033572]	5,82645893808324	-0,171444757194007	-0,21200067644669	0,0507261288749135	0,0101702096222311	0,0405559192526823	0,10166468959809	0,0969334781790446	0,0969334781790446	0,10166468959809	0,140469955161107	0,106342674835119	0,0400470276433113	0,606170829773191	0,921252329650335	0,775594675270496	0,287919232343514	0,132744747722956	0,99995194949317	0,994217060082475	0,972835680950018
5	34	2703	GAGTGACTTCCCATGAACTCTAGTTGGCATAGAGCAAGAATGTGGGATGTGGGACCCCTT	A_51_P354038	Tmc6	NM_145439	ref|Mus musculus transmembrane channel-like gene family 6 (Tmc6), transcript variant 1, mRNA [NM_145439]	10,0125357546666	0,293883491470263	0,443891686488415	0,05511000271194	0,205118197730092	-0,150008195018152	0,147497620403618	0,140633463057598	0,140633463057598	0,147497620403618	0,203797249628896	0,0593137328693281	0,00471117243788103	0,699054369138826	0,178714781121816	0,469733661988844	0,193319233165764	0,0291717753549762	0,99995194949317	0,76074358402518	0,937029926259747
5	35	1148	GTGTGTCAGTGCCAGCGTGTAATCCAGGGACCTTTTATGCTCAACGTAGTCACCGTCAGT	A_55_P2768796	Gm35933	XR_384211	ref|PREDICTED: Mus musculus predicted gene, 35933 (Gm35933), transcript variant X3, ncRNA [XR_384211]	5,87472904681479	-0,689135623819082	0,122526434821361	-0,15014469223484	0,661517366405603	-0,811662058640443	0,27332121701882	0,260601555274521	0,260601555274521	0,27332121701882	0,377647531812599	0,0197308944559975	0,643021827342063	0,570564893428474	0,0245372331010256	0,0432752833456342	0,0889790636782024	0,781398587551692	0,99995194949317	0,510665353759474	0,750719362182664
5	37	1493	GTACTTGAACAACCTACATCATTTTTCTTTCCTGGACCATATTTTAGAAAGTTGAGCCAA	A_55_P2130438	6530409C15Rik	AK018330	gb|Mus musculus 10 days neonate cerebellum cDNA, RIKEN full-length enriched library, clone:6530409C15 product:hypothetical protein, full insert sequence. [AK018330]	5,03456053718951	-0,0100702825143735	0,316727500078821	-0,133660007221767	0,193137775371428	-0,326797782593195	0,0882500127384115	0,0841430856465224	0,0841430856465224	0,0882500127384115	0,121934915469064	0,910220568078045	0,00112090854455942	0,126936605885796	0,0399272323587209	0,0139214886688057	0,965214341324961	0,0105019153952308	0,99995194949317	0,557113312326948	0,744058138905265
5	38	343	AAAGCGCCATCAAAGAAGGAGAAGAAGAAAGGTTCTGAAAAGACAGACGAGTACTTGTTG	A_55_P2639170	Dab2	NM_001102400	ref|Mus musculus disabled 2, mitogen-responsive phosphoprotein (Dab2), transcript variant 4, mRNA [NM_001102400]	6,32145178257944	-0,0150052126898421	0,0241729016327659	-0,0329748109095291	0,00620330341307884	-0,039178114322608	0,16240467344356	0,154846780447081	0,154846780447081	0,16240467344356	0,224394303339314	0,927250021494248	0,877420116795492	0,833393429877325	0,969887301233403	0,863049663471517	0,972694054067393	0,931317803545898	0,99995194949317	0,998462869715657	0,982897601110962
5	40	5409	TTCTCTGTAGATCTTCCCCACGGCGGTGTTATTAATGAATTCAAAGCAGGTGCCATTATT	A_51_P189272	Tmcc3	NM_172051	ref|Mus musculus transmembrane and coiled coil domains 3 (Tmcc3), transcript variant 1, mRNA [NM_172051]	12,1086941489333	1,14743446649541	1,30919147355555	-0,216860943214662	-0,0551039361545183	-0,161757007060144	0,20034750319486	0,191023849145061	0,191023849145061	0,20034750319486	0,276819856546834	1,050349297958e-05	8,36457725680412e-07	0,268903552590742	0,7859390060954	0,565140264455599	0,000440078052438098	6,62622692747982e-05	0,99995194949317	0,978085365560499	0,953517622339674
5	41	2527	GGTAGGATTTCTAAACCATTAAAATTGAATGCACGTATTCACGGTCAAGATTAGAGGATA	A_55_P2237117	C130023C23Rik	AK047948	gb|Mus musculus 16 days embryo head cDNA, RIKEN full-length enriched library, clone:C130023C23 product:unclassifiable, full insert sequence. [AK047948]	6,80787264303112	0,126869989290351	0,242412556739541	-0,0477566895318455	0,0677858779173448	-0,11554256744919	0,153871437715126	0,146710659414806	0,146710659414806	0,153871437715126	0,212603943826184	0,418798250900568	0,113161498364794	0,747972001132365	0,663995235544975	0,592463171642207	0,671394390396839	0,268258788867304	0,99995194949317	0,960437859235534	0,955930673202671
5	42	968	CATTGCAGGTGGGGATGAGAAAGCAGCGGCCCAAGTGGCAGCAGTCCTGGCGCAGCATCA	A_66_P118571	Sharpin	NM_025340	ref|Mus musculus SHANK-associated RH domain interacting protein (Sharpin), mRNA [NM_025340]	8,23383026229555	-0,288502862754212	-0,304449189964009	0,031404104942979	0,0154577777331824	0,0159463272097966	0,0786089440374174	0,0749506873197779	0,0749506873197779	0,0786089440374174	0,108613864733674	0,00140319123709402	0,000548682183608272	0,679420793836898	0,845975498269039	0,884659852835551	0,0136114656495499	0,00632442362361999	0,99995194949317	0,985748085924315	0,984961170238271
5	43	101	TGACTGAGCGCATGAACACCACTGAAATCTTCGATGGCGTCCGCTTCCCAGGATTCATAC	A_66_P127607	Sult5a1	NM_020564	ref|Mus musculus sulfotransferase family 5A, member 1 (Sult5a1), mRNA [NM_020564]	5,28593634695964	-0,143560528829623	-0,375224631783456	0,134882090002424	-0,096782012951409	0,231664102953833	0,0918384298247266	0,0875645070929335	0,0875645070929335	0,0918384298247266	0,126893026187808	0,13277065144025	0,000320820392647748	0,13822024771762	0,303789643127601	0,0819795285808447	0,333570291826159	0,00427004903416247	0,99995194949317	0,848299279426651	0,779190452614814
5	44	2898	CCTGTGTCAGATCTACTGTAAAAAGAGGGTAAAGTACAATAAACTGAGAGCGATTATATA	A_55_P2492258	Atp1b2	NM_013415	ref|Mus musculus ATPase, Na+/K+ transporting, beta 2 polypeptide (Atp1b2), mRNA [NM_013415]	8,93054959184061	-0,130836037043979	-0,187536521716252	0,110985428414065	0,0542849437417914	0,0567004846722732	0,15038132031138	0,143382963038259	0,143382963038259	0,15038132031138	0,207781653637237	0,394000896718526	0,204857805769502	0,447423484801968	0,721674681055311	0,787574393481628	0,650756296514748	0,390601659490579	0,99995194949317	0,969256110588771	0,975283744579981
5	46	1104	TGTCTCTCCGCTTTGCTGTAACCGTGCTTCCACCATTGTGTTCTTTGTACAATTGAAATG	A_55_P2060183	Lamtor3	NM_019920	ref|Mus musculus late endosomal/lysosomal adaptor, MAPK and MTOR activator 3 (Lamtor3), mRNA [NM_019920]	11,8677209076445	-0,0979951892635711	-0,170756019037924	0,0682021660444896	-0,00455866372986335	0,0727608297743529	0,0590691023044831	0,0563201792276453	0,0563201792276453	0,0590691023044831	0,081615693560072	0,111796662687866	0,00628228832204091	0,239194382187979	0,939205853737551	0,382635824887322	0,298107775115386	0,0358830352770259	0,99995194949317	0,995132388194929	0,918236255588548
5	53	2579	AAGGAAAGAGACTTGCAGAGGAAGTTTGAGAAAAACCTCACCCTCCTCACCCCAAAAGAA	A_51_P441970	Stox2	NM_175162	ref|Mus musculus storkhead box 2 (Stox2), transcript variant 2, mRNA [NM_175162]	7,23624493103427	0,0160172558105742	-0,109914394548071	0,0294218906226975	-0,0965097597359472	0,125931650358645	0,0788118978087808	0,0751441961481192	0,0751441961481192	0,0788118978087808	0,108894285667195	0,840884462294472	0,158171038690676	0,699295068977141	0,234136039372752	0,260322329939549	0,935803780514352	0,333055331807925	0,99995194949317	0,806400857947845	0,885659018784335
5	55	1982	CTCTTCAGGGCAGACAGACCACCTACACTAATAGCCCACAATAAAGTTATTTTTGTTAAA	A_55_P2087622	Il4i1	NM_010215	ref|Mus musculus interleukin 4 induced 1 (Il4i1), mRNA [NM_010215]	7,18004292627823	0,0594176859265021	-0,0206441069931049	0,115320082249909	0,0352582893303017	0,080061792919607	0,225635920540482	0,21513540902534	0,21513540902534	0,225635920540482	0,311760826363177	0,794827921904422	0,92445205907869	0,597497941756028	0,877300729345053	0,799797726764615	0,91530909375975	0,958657294191357	0,99995194949317	0,990336303738118	0,976625449848612
5	56	1486	TGGACACCACCAAGCAGTGGGACTATTATGCAAGGAGAGAAAAAGACCGAGACCGAGACC	A_55_P1986049	Fip1l1	NM_001159573	ref|Mus musculus FIP1 like 1 (S. cerevisiae) (Fip1l1), transcript variant 1, mRNA [NM_001159573]	6,98605889538674	0,141229525103758	0,0133314848750352	0,00900103973914401	-0,118897000489579	0,127898040228723	0,0803479324112909	0,0766087476773993	0,0766087476773993	0,0803479324112909	0,111016622464696	0,0931835849110369	0,863495595038014	0,907571682320337	0,15359751758821	0,262084577979726	0,263223402049409	0,923294316037599	0,99995194949317	0,732123880602282	0,887585970228911
5	57	0	ATGGGCTGACCCGCTAACCATTTGTCCATTCTCCAAAGGATTTGCAAAGTGATTGCGTTT	A_30_P01026599	chr6:42659063-42660071_R	chr6:42659063-42660071_R	lincRNA:chr6:42659063-42660071 reverse strand	7,09822009280488	-0,814065760188337	-0,112985916357563	-0,209620795780523	0,491459048050251	-0,701079843830773	0,212608451279035	0,202714204452004	0,202714204452004	0,212608451279035	0,293760790851806	0,000959906907439252	0,583098204750524	0,312721659100318	0,0309070301788463	0,0263696767113579	0,0104382358745465	0,737091723358678	0,99995194949317	0,526531505091143	0,744058138905265
5	58	1604	CATGGGTAAAGGGTTTTAGGTTAGACAGATATGCCCTCCATGTCTGGATTGAAGCATCCT	A_55_P2589852	Phykpl	ENSMUST00000109105	ens|5-phosphohydroxy-L-lysine phospholyase [Source:MGI Symbol;Acc:MGI:1920197] [ENSMUST00000109105]	5,6115861296772	-0,180130074607534	-0,138151220303151	-0,0722525044008542	-0,0302736500964702	-0,041978854304384	0,0757385225279442	0,0722138477951293	0,0722138477951293	0,0757385225279442	0,10464780746912	0,0268369321950069	0,0692988436728895	0,328302515090153	0,693354981041556	0,692316769577648	0,110758049268831	0,193796344354799	0,99995194949317	0,96626064736278	0,962931821810304
5	61	4974	ATCGTAAAGCTGTCAGTATATGTTGAAATCAAGGAACGAGAGAACTGCCCTACAGAGAGT	A_51_P338563	Slc36a1	NM_153139	ref|Mus musculus solute carrier family 36 (proton/amino acid symporter), member 1 (Slc36a1), mRNA [NM_153139]	6,92925971819083	-0,153718037585884	0,0694019479510066	-0,0159304519772983	0,207189533559593	-0,223119985536891	0,145176383146987	0,138420250172636	0,138420250172636	0,145176383146987	0,200589999455346	0,301555188101886	0,621251138006313	0,909455616870257	0,168055763794233	0,278419508836625	0,560221135850844	0,765890883167853	0,99995194949317	0,746445067033771	0,894176477247127
5	63	1013	AGAGACTTGTTGGAATCTGCAAATGGACTCAGAACACACTGGCTTCAAGAGGAGTCTAGG	A_51_P342652	Cd79b	NM_008339	ref|Mus musculus CD79B antigen (Cd79b), mRNA [NM_008339]	7,94768221060681	-0,46891913698952	0,601083617678971	-0,318268945495721	0,751733809172769	-1,07000275466849	0,347715415141235	0,331533640041168	0,331533640041168	0,347715415141235	0,480437888187212	0,191664286929945	0,0839685125610971	0,347850336469535	0,0421687922365352	0,0368666924249912	0,423645308128874	0,220219923057533	0,99995194949317	0,561774913710626	0,749184012145784
5	67	4224	CCTACCTAAAAGTGTATGCAGAGAGTAAGTGTGGTCACGTCAAGTTCATGTATACGGTTC	A_51_P481398	Kif11	NM_010615	ref|Mus musculus kinesin family member 11 (Kif11), mRNA [NM_010615]	5,00177917136174	0,0567317268461629	0,215617313191936	0,101091920539259	0,259977506885033	-0,158885586345773	0,092618090929277	0,0883078847884122	0,0883078847884122	0,092618090929277	0,127970282812797	0,546680233236734	0,0234384575002885	0,265028759190917	0,0104831823956068	0,227913033710926	0,770323358612638	0,0905996753359247	0,99995194949317	0,469364329274771	0,872822529747749
5	69	2131	CCTCCCCAGTACCCTTTAAAAAGAAACTTTATCACCTTTAGGATCTTTTAGTCTTTACTA	A_55_P2002702	Ddx18	NM_025860	ref|Mus musculus DEAD (Asp-Glu-Ala-Asp) box polypeptide 18 (Ddx18), mRNA [NM_025860]	9,58456489178793	0,0946066411262105	0,00567806742365562	0,015190585634155	-0,0737379880683999	0,0889285737025549	0,0586832147298211	0,0559522498615503	0,0559522498615503	0,0586832147298211	0,0810825132540651	0,121672492265137	0,920119839754224	0,788631134055823	0,222548921026914	0,285009933199096	0,315121101249674	0,95596519579667	0,99995194949317	0,799541871949545	0,896926021943453
5	70	2723	CTATATCTGTTGCAAGTGACCACAATGTGAAGGAAGTAAAGTCTCTGATTGAAGGAAAAT	A_51_P317166	Paxbp1	NM_026110	ref|Mus musculus PAX3 and PAX7 binding protein 1 (Paxbp1), mRNA [NM_026110]	10,3465986889448	0,564650009277994	0,535798040756912	-0,0541394632634535	-0,0829914317845351	0,0288519685210815	0,0711868771950881	0,0678740242507367	0,0678740242507367	0,0711868771950881	0,0983588056697424	8,64916724900027e-08	9,34308522283171e-08	0,433893764305711	0,25659646522456	0,772110810332447	2,06369130561147e-05	1,59232866726261e-05	0,99995194949317	0,82157698071095	0,972835680950018
5	73	5694	ACATACAGATAACCTATGTGGAGCCACATTTCGACACTTATGAGCTCAAGGATCGGGTGA	A_55_P2504400	Dock6	NM_177030	ref|Mus musculus dedicator of cytokinesis 6 (Dock6), mRNA [NM_177030]	7,51653636740999	0,217173397219451	0,112450392783115	0,144376760502177	0,0396537560658414	0,104723004436336	0,132167685665924	0,126016943789629	0,126016943789629	0,132167685665924	0,182615900885889	0,115055550319708	0,382196748104384	0,264653467576736	0,767070747529075	0,57234896575091	0,303839279586042	0,575001802514419	0,99995194949317	0,97532549573915	0,954157958798338
5	75	539	TAAGCAAGATATCGCAATGGCAAAATCAGCGAAGTTGATCCAGCAGCAGCTTGAGAAGGA	A_55_P2740799	Srprb	NM_009275	ref|Mus musculus signal recognition particle receptor, B subunit (Srprb), mRNA [NM_009275]	6,85366417916343	-0,254309570516449	-0,603036701823825	0,163366793262067	-0,185360338045308	0,348727131307376	0,106587151529624	0,101626861477748	0,101626861477748	0,106587151529624	0,147271313720685	0,0264054361287247	6,5289576848612e-06	0,122690167846735	0,0964852513909405	0,0274362615319992	0,109456863452288	0,000265648413006228	0,99995194949317	0,657978019457528	0,744058138905265
5	76	2175	GCTAATATTAGGCTACATCTTTTTACCTTTACATATGGCGTAAGACAAGACTGCTTTTCT	A_55_P2017759	Evi2a	NM_001033711	ref|Mus musculus ecotropic viral integration site 2a (Evi2a), transcript variant 1, mRNA [NM_001033711]	8,8527695216463	-0,348703344838777	0,0556034270540238	-0,169423634936546	0,234883136956254	-0,4043067718928	0,250397926442197	0,238745055287305	0,238745055287305	0,250397926442197	0,345974454245816	0,178134288535486	0,818067304802355	0,485635781879782	0,358757955441197	0,255499104899784	0,404841710903716	0,895882089503881	0,99995194949317	0,876630194319332	0,883887629706626
5	82	3537	GAGGAAATTTGGCCTACCCGAGACATTTCTCATCTACAATTTTAGATATGTAAATATGTG	A_55_P2714424	Eif2s2	ENSMUST00000147136	ens|eukaryotic translation initiation factor 2, subunit 2 (beta) [Source:MGI Symbol;Acc:MGI:1914454] [ENSMUST00000147136]	7,48197125386934	0,379766481709413	-0,106418074362403	0,171288499259618	-0,314896056812198	0,486184556071816	0,101073615527705	0,0963699111654589	0,0963699111654589	0,101073615527705	0,139653268969547	0,00113935935026955	0,28181763189801	0,0898094692633546	0,00517947424344969	0,00219741620629528	0,0117956815580409	0,476986523232121	0,99995194949317	0,428405333169715	0,72747459332239
5	84	1235	TAGGCAGTTACTCTTCCGAGTTTATACTCGCCTCTTCTTTAAGAGGATTTCCTGAAAAGG	A_65_P10357	Srsf6	NM_026499	ref|Mus musculus serine/arginine-rich splicing factor 6 (Srsf6), mRNA [NM_026499]	10,6787775431226	0,131493747510762	-0,0244870950482152	-0,00613237438861525	-0,162113216947592	0,155980842558977	0,110142939699398	0,105017172472909	0,105017172472909	0,110142939699398	0,152184341112448	0,245687714922665	0,817857643511737	0,953980093863946	0,155710147804665	0,316908168431955	0,495612857461514	0,8957989062702	0,99995194949317	0,73376504441317	0,90631084195161
5	85	1134	AGTTGAAGCTCATTTTAAGACTCGTTGGAACCCCAGGGGCTGAGCTTCTGAAGAAAATCT	A_55_P2179348	Mapk14	NM_001168514	ref|Mus musculus mitogen-activated protein kinase 14 (Mapk14), transcript variant 4, mRNA [NM_001168514]	6,53112561862201	-0,425922189938584	-0,135719093968285	-0,112523591644551	0,177679504325749	-0,290203095970299	0,134311119784596	0,128060628034295	0,128060628034295	0,134311119784596	0,18557748071986	0,00455201675397589	0,30112500379261	0,389399593882115	0,199921927485449	0,132630174588717	0,0309401121249426	0,497358617644447	0,99995194949317	0,780880987357051	0,824064445554216
5	86	914	TGCGTAGCTGTGTGTGAGGTCATCGATCATCCAGATGTCAAGTGCCAAATCAAGAAGAAG	A_55_P2020896	Parp16	NM_177460	ref|Mus musculus poly (ADP-ribose) polymerase family, member 16 (Parp16), mRNA [NM_177460]	7,42036245415357	-0,894541327136086	-0,561087414062888	-0,0996523775635474	0,233801535509651	-0,333453913073199	0,213484937452509	0,203549901228403	0,203549901228403	0,213484937452509	0,294971830535044	0,00040312855825921	0,0117411718824133	0,629449335834681	0,285694292848821	0,270873093194594	0,00562494000003786	0,0555768471989911	0,99995194949317	0,837920943495012	0,892001189292006
5	89	1969	GTGTCTGTCCTCCCCTGAAGGTTTGCATTATAAATGTCCAGTGGGGATCTCTATTTTGTT	A_55_P1959379	BC080695	NM_001007579	ref|Mus musculus cDNA sequence BC080695 (BC080695), mRNA [NM_001007579]	6,34769173253084	-0,0183685511464367	0,0112790490688823	-0,0522169345298424	-0,0225693343145235	-0,029647600215319	0,0917646782602159	0,0874941877352742	0,0874941877352742	0,0917646782602159	0,126791123757369	0,843249602099448	0,898638896683474	0,556939641760636	0,808081093975106	0,817353386205874	0,936914915532697	0,943424543495395	0,99995194949317	0,98150404453665	0,97924290321606
5	91	954	AGAGGAGGAGATCCGAAACATTCCTATGTTTTCTTCATATAATCCAGGGGAACCAAACAA	A_55_P2080975	Rbm41	NM_001172148	ref|Mus musculus RNA binding motif protein 41 (Rbm41), transcript variant 3, mRNA [NM_001172148]	5,43296657656426	-0,0212401216237241	0,071061280295134	-0,00612744598071302	0,0861739559381451	-0,0923014019188582	0,0697310740854622	0,066485970448401	0,066485970448401	0,0697310740854622	0,0963473246103796	0,763631713351198	0,297136817747898	0,927432533301261	0,230010763062387	0,348826350022417	0,900223719028456	0,493138266042071	0,99995194949317	0,804733732971038	0,910794319245921
5	93	970	TTCTCCTGCTCTCTGGCTTCAGATCTGAGTTTCTACAATGAGGAGCCACTTTTTGTCTCT	A_55_P2876417	Srrm4os	NR_015595	ref|Mus musculus serine/arginine repetitive matrix 4, opposite strand (Srrm4os), long non-coding RNA [NR_015595]	5,24973228306062	-0,050807687454312	-0,041874420344846	-0,00842280200952494	0,000510465099941015	-0,00893326710946596	0,111285117916048	0,106106196672736	0,106106196672736	0,111285117916048	0,153762487108989	0,652620984283663	0,697034573954452	0,937472037492976	0,996382878423864	0,954213238554169	0,840663127333375	0,819434614434037	0,99995194949317	0,999792963127559	0,99601948162232
5	95	1747	AGATTATAAAGACTTTCTCTGGGCAAATCTATGCTCTTTTTGACTAAGTCTTCTGGTTTC	A_52_P328249	Pkm	AK083076	gb|Mus musculus 12 days embryo spinal cord cDNA, RIKEN full-length enriched library, clone:C530045D03 product:pyruvate kinase 3, full insert sequence. [AK083076]	7,33994404419766	-0,00571525198517175	-0,446189789534754	0,265151989025121	-0,175322548524461	0,440474537549582	0,153586675673374	0,146439149461158	0,146439149461158	0,153586675673374	0,212210488523319	0,970663206258754	0,00606839494509925	0,0843475332990936	0,266346056254987	0,0502420868962691	0,990236265091999	0,0349964316927332	0,99995194949317	0,828353683692495	0,750719362182664
5	96	1558	GGTGGGCAAGATCTAGGAATTGATGGGCAGGAAAACATAATCAAAATGTATTGTGTGAAA	A_55_P2100705	Auh	ENSMUST00000120535	ens|AU RNA binding protein/enoyl-coenzyme A hydratase [Source:MGI Symbol;Acc:MGI:1338011] [ENSMUST00000120535]	6,25260400765988	0,0870273964412061	0,0894236874246817	-0,0193453842320555	-0,0169490932485798	-0,0023962909834756	0,0898925513159892	0,0857091847316354	0,0857091847316354	0,0898925513159892	0,124204408655488	0,343864883887054	0,308509196320891	0,82358266776052	0,852234765122432	0,984787167993234	0,603428496902068	0,504871702621156	0,99995194949317	0,986452081695666	0,998761371790513
5	97	481	CTCGACACAGCCAAAGAGAAAAAGGAAGAAAGGCAGTGGAAAGAGATGAAACTTCACACT	A_52_P579517	Cox10	NM_178379	ref|Mus musculus cytochrome c oxidase assembly protein 10 (Cox10), mRNA [NM_178379]	5,62311328533537	-0,267183968368786	-0,397880846456327	0,0983501864884104	-0,0323466915991304	0,130696878087541	0,0958253158024078	0,0913658537202404	0,0913658537202404	0,0958253158024078	0,132401700799724	0,0109346005449491	0,000271312849628637	0,293791329296993	0,739005276812951	0,334682338066131	0,0583259940426031	0,00380163153245904	0,99995194949317	0,971300564899701	0,910794319245921
5	98	781	AGGACCTCATCCAAGGGTCTCCCGTTCTTGAGTTCTCCAGGGCAAGCAGTTCCAGCAATG	A_55_P2031403	Smim24	AK030337	gb|Mus musculus 11 days pregnant adult female ovary and uterus cDNA, RIKEN full-length enriched library, clone:5033427P15 product:weakly similar to HSPC323 (FRAGMENT) [Homo sapiens], full insert sequence. [AK030337]	9,3870354375313	0,0390593548531264	0,968223338548961	-0,787866531699738	0,141297451996097	-0,929163983695835	0,669135628638068	0,63799578903773	0,63799578903773	0,669135628638068	0,924543734142814	0,953996752970587	0,143843372154643	0,230337229735015	0,834769896643572	0,326198788284261	0,983595304030689	0,313434051105916	0,99995194949317	0,984948158794892	0,908836412292515
5	100	375	GAGTCCTGAATTCCTACTGGGTTGGTGAAGATTACATATAAATTTTTTGAGGTTATCTTC	A_55_P2125322	NAP111669-1	NAP111669-1	Unknown	13,4289265112906	-0,0459384051527056	-0,15192314217156	0,0319929460661079	-0,0739917909527463	0,105984737018854	0,108489303164179	0,103440491900368	0,103440491900368	0,108489303164179	0,149899513893939	0,676228700589571	0,156553699632106	0,760112546334034	0,502589136736078	0,487219625220782	0,853062112512803	0,331071668035516	0,99995194949317	0,927709814075303	0,939904532082874
5	102	259	ATCTGTAGGAACAGGCACCAAAGGCAGTGTTTGCATAGCCTGTACTTGGTCAGATGGAAA	A_55_P2063029	Phc2	ENSMUST00000120946	ens|polyhomeotic-like 2 (Drosophila) [Source:MGI Symbol;Acc:MGI:1860454] [ENSMUST00000120946]	5,73438473247539	0,261388108902022	-0,0170245836219838	0,168451271217721	-0,109961421306284	0,278412692524006	0,0737826042511872	0,0703489528906198	0,0703489528906198	0,0737826042511872	0,10194531800379	0,00190016867444789	0,811097419224439	0,0259270441697543	0,150819764519022	0,0124302990999192	0,0168441840561264	0,891970398956604	0,99995194949317	0,729977990008751	0,744058138905265
5	104	1463	GTGAGTTCCACGGTAGCCTGTGCTACAAAGTAAGATCTTGTTTAATAAAGCTAAAACCAA	A_55_P2852578	Stap2	NM_145934	ref|Mus musculus signal transducing adaptor family member 2 (Stap2), transcript variant 1, mRNA [NM_145934]	9,51067377566033	-0,0310600260296408	-0,123008601359015	0,0655758551281433	-0,0263727202012305	0,0919485753293738	0,258404927396063	0,246379431148869	0,246379431148869	0,258404927396063	0,357037715929011	0,905454004920654	0,622719303697311	0,792681388240879	0,919665673694029	0,799244185149771	0,963781018847946	0,767066731348365	0,99995194949317	0,994177772023449	0,976552366073358
5	107	1080	AAGGCCCCTTGACTGGATGCTGAGTGGGAATATTGGTTCTAGCACCTTCTCCTCTGGGCA	A_51_P118712	Dgcr6	NM_010047	ref|Mus musculus DiGeorge syndrome critical region gene 6 (Dgcr6), transcript variant 3, mRNA [NM_010047]	12,0821878993271	-0,146845206139178	-0,248661493077645	0,0637643810212563	-0,0380519059172109	0,101816286938467	0,0879434607199523	0,0838507997652637	0,0838507997652637	0,0879434607199523	0,121511352986773	0,109622701192827	0,00731507113030516	0,455335783701145	0,66959983393294	0,411398216828597	0,293843354979874	0,0399521434081523	0,99995194949317	0,960883440175084	0,927760304724579
5	108	3131	ATTGTCTTGTATGCATTTGAGAGAAATAAATATACTCAGACTTATGTTTTAAGAAATTTC	A_55_P2165324	Acsl3	NM_028817	ref|Mus musculus acyl-CoA synthetase long-chain family member 3 (Acsl3), transcript variant 1, mRNA [NM_028817]	7,05655514463505	-0,246242948943344	-0,375678422587561	0,0765019519612355	-0,0529335216829816	0,129435473644217	0,214028934216736	0,204068581791764	0,204068581791764	0,214028934216736	0,295723470080502	0,262707926466477	0,0796275215254339	0,711460215988171	0,807033417868994	0,666024135470601	0,516185379535284	0,212645052633583	0,99995194949317	0,98150404453665	0,959631004984765
5	109	0	TCCTGTGGAGGAAGCTAACACAGCGGTAAGCAAATGTGGACTGACAGAGGACACAGGGCC	A_30_P01027995	chr12:33606225-33638225_R	chr12:33606225-33638225_R	lincRNA:chr12:33606225-33638225 reverse strand	6,69465870630742	0,512451478843071	0,782847662598587	-0,179634602715234	0,0907615810402813	-0,270396183755516	0,145771765383576	0,138987924861525	0,138987924861525	0,145771765383576	0,201412638233943	0,0020270253723167	1,30821598919348e-05	0,210071693929556	0,540149665382943	0,193592712776219	0,0176471024264692	0,000435546049241404	0,99995194949317	0,934766357492252	0,857899521904491
5	111	7163	TGACTAGCCAACCAATGTTACAGACACTTTCATTCAAAGTAAATATGTCATTGTCTTCAC	A_51_P514712	Parp14	NM_001039530	ref|Mus musculus poly (ADP-ribose) polymerase family, member 14 (Parp14), mRNA [NM_001039530]	10,0613488239552	-0,326419833342783	0,0837013592649924	-0,0852292467888862	0,324891945818889	-0,410121192607775	0,161558754829269	0,154040228694808	0,154040228694808	0,161558754829269	0,223225498808565	0,0561116488150253	0,592524391641549	0,585834630588314	0,0571763643103115	0,080190368551113	0,186240926559376	0,743772726460825	0,99995194949317	0,596971713812023	0,778042787304684
5	113	1363	CTGCCATGATGATAATGGACTGAACCTTCGAACCTATATGACTACACCTATTAAATACCC	A_55_P2021490	Gm16386	AK144317	gb|Mus musculus cDNA, RIKEN full-length enriched library, clone:G630018L09 product:hypothetical protein, full insert sequence. [AK144317]	7,3471662466135	0,0651420824089408	0,139370722707122	0,0385395389252832	0,112768179223464	-0,0742286402981813	0,153766730454502	0,146610824958978	0,146610824958978	0,153766730454502	0,212459269955019	0,676081436929345	0,352480067261221	0,795181322994943	0,471340774418347	0,730241793035548	0,853026673753834	0,54769497865656	0,99995194949317	0,91885667284364	0,968833894430502
5	115	2213	CCCTGACTGTATATGTCATTTATATTGTGTCCTAAATTACTATGCCATGGGCTATTTTAG	A_55_P1984770	Fam220a	NM_026050	ref|Mus musculus family with sequence similarity 220, member A (Fam220a), mRNA [NM_026050]	10,191882226314	0,0448675401954617	-0,189675390571981	0,111455311255281	-0,123087619512162	0,234542930767443	0,076162206097687	0,0726178142285571	0,0726178142285571	0,076162206097687	0,105233210447082	0,561998075507698	0,0161834270220283	0,139574547220886	0,12080869369735	0,0367407017182088	0,78109242834921	0,0699691777142297	0,99995194949317	0,696479244108917	0,749184012145784
5	116	941	ATGACAGTGAATACATCTACAGCAACTGGGTGGTGGACCTCAGGGTCTACCTGACCTCCA	A_66_P101575	ENSMUST00000182170	ENSMUST00000182170	ens|predicted gene 4819 [Source:MGI Symbol;Acc:MGI:3647912] [ENSMUST00000182170]	11,6230858714558	-0,115282037484242	-0,270768828371354	0,0751541569000871	-0,0803326339870249	0,155486790887112	0,171341704727889	0,163367905435607	0,163367905435607	0,171341704727889	0,236742586590323	0,508309004929491	0,112117405475367	0,650164085228207	0,643952008382298	0,518371038668442	0,743486831763721	0,266770887146929	0,99995194949317	0,957007114552269	0,945494823077607
5	119	0	ACCTAACCCTGATTTTCATTAGCTGTGGGTTCTGGTCTTTTGTTCTCCGCCCGCTGTTTT	A_52_P544476	Terc	NR_001579	ref|Mus musculus telomerase RNA component (Terc), telomerase RNA [NR_001579]	5,64148970026495	0,0370317200601571	-0,0065046419398973	-0,0124923875970486	-0,056028749597103	0,0435363620000544	0,125278618800156	0,119448476258308	0,119448476258308	0,125278618800156	0,173097287121741	0,770406816946929	0,957080581002817	0,917686248542366	0,659229328163051	0,803831732267848	0,902962404327044	0,977482350086774	0,99995194949317	0,960328878924081	0,977247792378525
5	120	1688	CCCTTCATGCAGTGTATTCCATAATAAATAAGCTTGTATCGATGTCTCTTTAATACACAC	A_65_P00713	AK141802	AK141802	gb|Mus musculus 12 days embryo spinal ganglion cDNA, RIKEN full-length enriched library, clone:D130003P04 product:unclassifiable, full insert sequence. [AK141802]	7,6581127240983	0,0708943710076531	-0,0586925313542501	0,02904038514313	-0,100546517218773	0,129586902361903	0,0958832905946427	0,0914211305157556	0,0914211305157556	0,0958832905946427	0,132481804486637	0,467759972711384	0,527733489030708	0,753845021072593	0,306120189220896	0,338999367629598	0,712661420260543	0,695854606064511	0,99995194949317	0,849227701730157	0,910794319245921
5	122	827	AGTATTTTGATGACTAAGGGTGCAACTCAAAGGCAGAGTGCTTATTGTGTGTGTGGCCCA	A_55_P2368355	2610319H10Rik	AK012053	gb|Mus musculus 10 days embryo whole body cDNA, RIKEN full-length enriched library, clone:2610319H10 product:unclassifiable, full insert sequence. [AK012053]	10,4974712199708	0,165581528604514	0,0463238625912989	0,000198621156835443	-0,11905904485638	0,119257666013215	0,117203808229514	0,111749446463956	0,111749446463956	0,117203808229514	0,161940332988732	0,172195523599776	0,682635883519415	0,998598427321386	0,321131001071403	0,469516877131462	0,396530548811993	0,808831175222262	0,99995194949317	0,858219722845393	0,937029926259747
5	124	354	CTGCAGTTCAACGAATTTGTAAATACCGTACCTACCAAAGGATTTAACACTGAGAAAATT	A_55_P2097665	Arl4a	NM_001039515	ref|Mus musculus ADP-ribosylation factor-like 4A (Arl4a), transcript variant 2, mRNA [NM_001039515]	10,9085794326871	1,0070196691199	0,692440500245089	-0,010271798015177	-0,324850966889992	0,314579168874815	0,271516390096448	0,258880720323976	0,258880720323976	0,271516390096448	0,375153805053963	0,00127919992997746	0,0140877865666577	0,968720255150286	0,24469884662057	0,411058843943879	0,0127492524349466	0,0633123308341746	0,99995194949317	0,814828035034442	0,927760304724579
5	127	568	TAAAGACAAGCTGTTTAGTTTTCAACTGATGGAAACCTCGAGGAGTGGCGAGGAGACACA	A_55_P2133013	Cntfr	NM_001146080	ref|Mus musculus ciliary neurotrophic factor receptor (Cntfr), transcript variant 3, mRNA [NM_001146080]	5,77473988130922	-0,151982203734765	-0,458631753292801	0,307004191299892	0,000354641741856732	0,306649549558036	0,218815891204645	0,208632766196063	0,208632766196063	0,218815891204645	0,30233760165468	0,494847058325458	0,039133861583183	0,155800891465887	0,99872195387041	0,321860767417634	0,733594298233651	0,130701838938234	0,99995194949317	0,99985388792482	0,9079068920935
5	128	1158	TGAGTGTGCTCAAGGGTTCTGTCTGCTGATGTCAGTTCTTTTTGATTAAAGTGTCTCCTT	A_55_P2101340	Ramp3	NM_019511	ref|Mus musculus receptor (calcitonin) activity modifying protein 3 (Ramp3), mRNA [NM_019511]	9,55305277683876	0,134031160369421	-1,16970460294328	0,238774869418782	-1,06496089389392	1,30373576331271	1,41591624908466	1,35002317300716	1,35002317300716	1,41591624908466	1,95636944161329	0,925470987633429	0,395924777031903	0,8612865468914	0,460215215740227	0,512318275873585	0,972135926278923	0,586860761504359	0,99995194949317	0,915398772255262	0,944223670705421
5	129	14000	TTTTATGAAGTGTCCAGACTAGTGTCTTAATTATTTTCATACTGACTAAGTAGCCTGGAC	A_52_P631189	Vps13a	XM_006527125	ref|PREDICTED: Mus musculus vacuolar protein sorting 13A (yeast) (Vps13a), transcript variant X2, mRNA [XM_006527125]	5,49847033970814	-0,0245797090120474	-0,180942670993671	0,1241842212924	-0,0321787406892238	0,156362961981624	0,0837985908377793	0,079898821395321	0,079898821395321	0,0837985908377793	0,11578439224161	0,772122104902577	0,0341000911373014	0,134879355608882	0,704790871510997	0,191065639965393	0,904084608207264	0,118696971581795	0,99995194949317	0,96733111601445	0,857770224407848
5	132	878	AGATGAAGATTTTTTAGACCTTTCTGTTGACGTGGAACAAAACACATCAATTACTCACTG	A_52_P507187	Usp12	NM_011669	ref|Mus musculus ubiquitin specific peptidase 12 (Usp12), mRNA [NM_011669]	5,52348537024474	-0,201211237663009	-0,0505434661009394	-0,131115071448372	0,0195527001136977	-0,15066777156207	0,10627291498788	0,10132724869102	0,10132724869102	0,10627291498788	0,146837133543641	0,0720011597264013	0,623031530094492	0,209552671011837	0,855767968103472	0,316382500132054	0,220783911938337	0,767197504774459	0,99995194949317	0,987184615214516	0,905757735705031
5	133	2268	CTGTGTTATTTTGCATCTCCCATCTGCACAGATATTTGGGGTATTAAAGCAGAATGTGCT	A_55_P1987483	Pgm2	NM_028132	ref|Mus musculus phosphoglucomutase 2 (Pgm2), mRNA [NM_028132]	13,6824754781166	-0,36579843291941	-0,309633817101124	-0,0511897949657723	0,00497482085251377	-0,056164615818286	0,217834530965808	0,207697075921759	0,207697075921759	0,217834530965808	0,300981657626412	0,107739752800155	0,150701914388053	0,807687058566265	0,981992769162049	0,853739449803236	0,290449363717803	0,322940074655731	0,99995194949317	0,999470967373313	0,981649451848525
5	135	2595	GCAGAAACTCCTAGAGTATATTCTGAGTTTTGTGGTGCTGTAGCGATCTCTCAGCACCTA	A_52_P11388	Gpam	NM_008149	ref|Mus musculus glycerol-3-phosphate acyltransferase, mitochondrial (Gpam), mRNA [NM_008149]	7,3047909957688	-0,121932955380704	-0,636525998263	0,0466891239919835	-0,467903918890312	0,514593042882296	0,394381805531067	0,376028297453003	0,376028297453003	0,394381805531067	0,544916772561966	0,760197700532639	0,105103666418077	0,902351839286735	0,248542880769342	0,355597932603942	0,898503611629137	0,255825640717015	0,99995194949317	0,816388365344623	0,910794319245921
5	136	688	TTAGGTGGGGAACAGATACCAGGACTCCTACCTGATGGTCTTAAGAGTTCGAGCAGGTGG	A_52_P375939	Pex11g	AK029391	gb|Mus musculus 0 day neonate head cDNA, RIKEN full-length enriched library, clone:4833429A22 product:unclassifiable, full insert sequence. [AK029391]	6,81930920660999	0,145933677001159	0,16312428748998	-0,024003777470929	-0,00681316698210743	-0,0171906104888215	0,0929718717841881	0,0886452015983612	0,0886452015983612	0,0929718717841881	0,128459101310377	0,131258249307562	0,0797414339038158	0,789167713664176	0,942266699668207	0,894802119408991	0,331316224184897	0,212806346985129	0,99995194949317	0,995721612828989	0,986654829534688
5	138	1921	GATCTAACTGGCTTTTCAAATGTATGGAGTATAACGTTCCAACTCCTCTAATGTAACAAC	A_52_P508991	Fmo1	NM_010231	ref|Mus musculus flavin containing monooxygenase 1 (Fmo1), mRNA [NM_010231]	11,3813696636012	-0,178368112814345	0,102944013009093	-0,272127490231453	0,00918463559198557	-0,281312125823439	0,30296521858435	0,288866001762791	0,288866001762791	0,30296521858435	0,418606606071003	0,562237689973766	0,725073176922688	0,356745793875084	0,976097944693849	0,5088076308159	0,781178164024381	0,838603429680685	0,99995194949317	0,998900548563819	0,943579767441722
5	139	250	TCTGCCGAGTGACTGGTGGGATGAAGGTGAAGGCTGACCGAGATGAGTCCTCTCCATATG	A_66_P134025	Rps14	NM_020600	ref|Mus musculus ribosomal protein S14 (Rps14), mRNA [NM_020600]	15,050230028487	0,0607806823916448	-0,0349931735269227	0,0134775517974202	-0,0822963041211473	0,0957738559185675	0,0934078643441145	0,0890609041934404	0,0890609041934404	0,0934078643441145	0,129061511602343	0,522208904942359	0,698295315859074	0,881142274703632	0,388145383476868	0,466158248897939	0,754383721811787	0,820410627498348	0,99995194949317	0,889696636008526	0,93700260688175
5	140	0	TTGAGATGTTTCGAAGAAAAATACAAAGTACCTTTAACCACGCCCTGCCTCCCACACACA	A_30_P01018611	chr14:78957377-78962977_R	chr14:78957377-78962977_R	lincRNA:chr14:78957377-78962977 reverse strand	7,90582533547828	0,696693239162054	0,392618119472412	-0,0751504551687079	-0,379225574858349	0,304075119689641	0,181470798626625	0,173025617531007	0,173025617531007	0,181470798626625	0,25073794103839	0,000936728415699245	0,0337822783619298	0,668423428964606	0,0488357492377924	0,238538713446321	0,0102633981023595	0,117888820453731	0,99995194949317	0,574606768918285	0,877694371845042
5	142	329	TCTTTGCACATTTCCTCCTCCCAGACAACAGACTCAGGCACTTATTTCTGTGCTATAGAT	A_55_P2120696	ENSMUST00000103658	ENSMUST00000103658	ens|T cell receptor alpha variable 13-2 [Source:MGI Symbol;Acc:MGI:3651611] [ENSMUST00000103658]	5,26332507299876	-0,0983585544628944	0,0625005792532249	-0,0409648885557123	0,119894245160407	-0,160859133716119	0,062559551187331	0,0596481916571148	0,0596481916571148	0,062559551187331	0,0864384417532164	0,130657904103673	0,306486625603201	0,499646612988531	0,0688429272501377	0,0766336816161227	0,330196751014721	0,502803278801731	0,99995194949317	0,617991279995728	0,776615027758097
5	145	1296	GCACTTATTCCAAAGATACTGAACCTTAGTATTCAGTCGCTTTTGACACTTGTGTATAAT	A_55_P2732016	Il7	NM_008371	ref|Mus musculus interleukin 7 (Il7), mRNA [NM_008371]	5,38460967885662	-0,289565043144242	-0,139411434483757	-0,0883662556795599	0,0617873529809243	-0,150153608660484	0,107019416831394	0,102039010271615	0,102039010271615	0,107019416831394	0,147868574065426	0,0131508066085938	0,186134905464619	0,396154380144131	0,569768411023212	0,321305990587387	0,06655364373891	0,368377000713318	0,99995194949317	0,941090199522472	0,9079068920935
5	146	1750	GCTAAGCAACATTTCCAGTTTTACTTTCAATTTTTAGGACTATGCCATAGTCAGGCTAAT	A_52_P469767	Rnf38	ENSMUST00000153384	ens|ring finger protein 38 [Source:MGI Symbol;Acc:MGI:1920719] [ENSMUST00000153384]	5,16884788010643	0,0134567909582168	0,212537901097294	-0,195120931406675	0,0039601787324024	-0,199081110139077	0,0905263268620375	0,0863134660047711	0,0863134660047711	0,0905263268620375	0,125080095414455	0,883230132175695	0,0224154840867715	0,0343886423908702	0,965514969641725	0,126226675540902	0,954441634645136	0,0877639399918555	0,99995194949317	0,998462869715657	0,819959242092393
5	147	411	ACATGAGTCAATACAGTCACCACCTTGGTGGAGAACAAGAATGTTCAGCTGGTGCTGATT	A_55_P2024799	ENSMUST00000120032	ENSMUST00000120032	ens|predicted gene 13666 [Source:MGI Symbol;Acc:MGI:3651577] [ENSMUST00000120032]	11,5873920313569	-0,0114264286643753	-0,0988895571172215	-0,00824569425631694	-0,0957088227091631	0,0874631284528462	0,0925927682798062	0,0882837405894811	0,0882837405894811	0,0925927682798062	0,127935294544503	0,902945313276781	0,275150195013155	0,926460344034044	0,312912264546922	0,501578240714409	0,963196810500788	0,469762222941413	0,99995194949317	0,854112675496813	0,942510190397611
5	149	468	AAGAGCACCTTTGATGCCACCTCTAAGACCTACAGCTGCCTGACCCCAACCTCTGGAAAG	A_52_P675887	ENSMUST00000121977	ENSMUST00000121977	ens|ribosomal protein S2, pseudogene 4 [Source:MGI Symbol;Acc:MGI:3651115] [ENSMUST00000121977]	12,658823198368	0,00259853425742484	-0,0759821164101968	-0,0379603076520478	-0,116540958319669	0,0785806506676217	0,100198910967286	0,0955359130904572	0,0955359130904572	0,100198910967286	0,138444690938503	0,979552029344921	0,435213257974418	0,695076747558299	0,257677769820955	0,576253969967692	0,99309294459959	0,620677068234195	0,99995194949317	0,822830779968948	0,954461085988725
5	152	9621	ACTAGTTAGTCTGATTGTTTCATACACTTTTGTGGTGGTGTAGGTCATGTTTACTGTCAC	A_51_P246119	Cenpf	NM_001081363	ref|Mus musculus centromere protein F (Cenpf), mRNA [NM_001081363]	5,80965393140473	0,0838214806627509	0,29305325185901	-0,0662523003634394	0,142979470832819	-0,209231771196259	0,276211388215712	0,263357225387272	0,263357225387272	0,276211388215712	0,381640877191809	0,764482234819919	0,278234305683867	0,803790262656863	0,610049862777808	0,589235650624807	0,900575815058557	0,473199287227979	0,99995194949317	0,950899294648249	0,955292165395911
5	153	1661	AAGGGAAAACCTGCTCGAAGCTGAATTGGTGGACTCTGCTCAATAAAGGCCATTACTCAA	A_51_P497061	Ppp2r2d	NM_026391	ref|Mus musculus protein phosphatase 2, regulatory subunit B, delta (Ppp2r2d), mRNA [NM_026391]	11,7192660389863	0,355799426894103	0,158073090851243	-0,0496647967188419	-0,247391132761702	0,19772633604286	0,088674769083978	0,0845480749315647	0,0845480749315647	0,088674769083978	0,122521800699836	0,000618115643005136	0,0753702932539543	0,563111660364087	0,0108946045114089	0,12131319254742	0,00759886852245781	0,205306012855207	0,99995194949317	0,477004523918634	0,815722121865066
5	154	3473	CCACTCTCAAGACCTCAGCAATAAGAAACTAAATGAAGCCGTGATTAAGCTCCCCAATTC	A_52_P68235	Rnf213	ENSMUST00000093902	ens|ring finger protein 213 [Source:MGI Symbol;Acc:MGI:1289196] [ENSMUST00000093902]	5,62987119996598	-0,426098493978795	0,104151180275837	-0,262302418785024	0,267947255469608	-0,530249674254632	0,0842889110166993	0,0803663233426734	0,0803663233426734	0,0842889110166993	0,116461866926476	5,07786889603407e-05	0,208882290223224	0,0036671073519557	0,0044706633917768	0,000168521742829325	0,00127177696143499	0,395508261934673	0,99995194949317	0,428405333169715	0,72747459332239
5	156	122	AAAGGAAGGAGGCTCCATGGAGATGCAATGTGATTAGCTGGCCTTCTGCTCTGACCACCG	A_52_P67212	2900052N01Rik	NR_015605	ref|Mus musculus RIKEN cDNA 2900052N01 gene (2900052N01Rik), long non-coding RNA [NR_015605]	5,49869834816553	0,22448523132914	-0,0606219093409086	0,120359854792279	-0,16474728587777	0,285107140670049	0,0971004668500721	0,0925816625398256	0,0925816625398256	0,0971004668500721	0,134163575165319	0,0308863925603785	0,519621593559748	0,207504048053173	0,104351647050291	0,0454617870998262	0,122501368668288	0,689362069724068	0,99995194949317	0,670457691499616	0,750719362182664
5	158	6009	GGCGTTGGGTGGCCTCTGGTATTTATTTGGCATTTATAAATATATAAACTCCTTTTTTAC	A_55_P2039180	Zswim8	NM_027996	ref|Mus musculus zinc finger SWIM-type containing 8 (Zswim8), transcript variant 1, mRNA [NM_027996]	11,5535383708877	0,176236886224284	-0,0793902827905892	0,0653818719629218	-0,190245297051952	0,255627169014874	0,127684424178482	0,121742321683548	0,121742321683548	0,127684424178482	0,176421384947208	0,181848602024917	0,521313157985168	0,596807865112928	0,15091859188463	0,161937681442104	0,410491750666236	0,690545769461295	0,99995194949317	0,729977990008751	0,843591819089764
5	160	2302	GGTGATGCTTGTTCTCAGTATTCCTTTATTGTCAGGAAACTGTGTCATTATTAAAGTTTG	A_55_P2091551	Arhgap9	NM_001285785	ref|Mus musculus Rho GTPase activating protein 9 (Arhgap9), transcript variant 1, mRNA [NM_001285785]	9,21797916337618	0,0662981234255628	0,538953625936365	-0,190344232915276	0,282311269595526	-0,472655502510802	0,218693720520575	0,208516281019299	0,208516281019299	0,218693720520575	0,302168798596498	0,764717818972015	0,0171819301360785	0,371555876300693	0,210598775974394	0,132530178245679	0,900595115845726	0,0728430797879947	0,99995194949317	0,789497244382901	0,824064445554216
5	161	2826	GCGCCTTAAGGAAAGATTTCCAGCAAGGTGTTTGTTTCCGTTTTCTCTCTGTGCTTCTGT	A_51_P451052	Pgm5	NM_175013	ref|Mus musculus phosphoglucomutase 5 (Pgm5), mRNA [NM_175013]	10,2100459935742	-0,165182330438888	-1,54348293809067	0,712574296535374	-0,665726311116407	1,37830060765178	0,699178079401086	0,66664014192952	0,66664014192952	0,699178079401086	0,966053345083387	0,815497936257747	0,0306642202923803	0,297098151229912	0,351717175437888	0,168176532557663	0,924916692187373	0,110265492239957	0,99995194949317	0,8741039949692	0,847751845104053
5	162	1069	TTCACGCTAACCGGACACGCCATGCACTCGTTAGGTTCCTTTCTTTAGAAAACTCGTTTT	A_51_P135423	Capzb	NM_001037761	ref|Mus musculus capping protein (actin filament) muscle Z-line, beta (Capzb), transcript variant 1, mRNA [NM_001037761]	11,8777094868418	0,124404898712111	0,0538340748505011	0,0856205970479227	0,0150497731863126	0,0705708238616101	0,0657757085788289	0,0627146774110338	0,0627146774110338	0,0657757085788289	0,0908822017879027	0,0722792428473233	0,400246707003337	0,186449138199749	0,821207215405666	0,446001229615	0,221270558678103	0,590743718464763	0,99995194949317	0,983305615783347	0,93287117519794
6	1	2272	GTTTACTTGTTTCTCACTTTTTGCTTCACAGAGCAGACATGTTTGGGCCCAGATTGTCTG	A_51_P305472	Rpn2	NM_019642	ref|Mus musculus ribophorin II (Rpn2), mRNA [NM_019642]	13,7667827909191	-0,156344191614979	-0,0452529518421745	-0,0192386712929782	0,0918525684798261	-0,111091239772804	0,108618867776805	0,103564026911397	0,103564026911397	0,108618867776805	0,150078533132556	0,164602137866133	0,666548476938708	0,854389021530517	0,407168953706216	0,467261506501482	0,384738147480989	0,797779686975913	0,99995194949317	0,896450931339256	0,937024573389055
6	5	1537	CAGCTTGCTAGATGATGTCACGATTGTCTTGAGCATCATTTGCATTATCATTATTTTGTT	A_55_P2502256	Rabl2	NM_026817	ref|Mus musculus RAB, member RAS oncogene family-like 2 (Rabl2), mRNA [NM_026817]	9,3616069792684	-0,166634167621899	-0,0739714028509137	0,0711837976406411	0,163846562411626	-0,092662764770985	0,28480663132915	0,271552468141406	0,271552468141406	0,28480663132915	0,393516912219473	0,564653032918872	0,787940804170784	0,795739064036628	0,571133149801441	0,816094432157749	0,782797262743708	0,877914667764544	0,99995194949317	0,941744541377026	0,97924290321606
6	6	251	ACGAAACAGGTCACCTGCAGATACTTTATGCATGGGGTTTGTAAGGAAGGCGATAACTGT	A_52_P642207	Mkrn1	NM_018810	ref|Mus musculus makorin, ring finger protein, 1 (Mkrn1), mRNA [NM_018810]	8,81936364186728	0,0892251144465295	-0,367892245657339	0,110264283318461	-0,346853076785408	0,457117360103869	0,330825076631694	0,315429334152627	0,315429334152627	0,330825076631694	0,457100531800539	0,789987496340016	0,256399746295789	0,730100717661017	0,306203797902898	0,32853812551528	0,913025236348668	0,450073418015906	0,99995194949317	0,849227701730157	0,908836412292515
6	8	1796	CTTCCCACCACAATGGACAGAAACCCTCTGAAACCGTGAGCCAAAATAAATCTTTCATTT	A_66_P127849	Gm19510	NR_045076	ref|Mus musculus predicted gene, 19510 (Gm19510), long non-coding RNA [NR_045076]	5,45347813614609	-0,374361065468374	-0,413338771323033	-0,00501194322712362	-0,0439896490817819	0,0389777058546583	0,119680187575421	0,11411058152706	0,11411058152706	0,119680187575421	0,165361942763538	0,00503162766280664	0,00157261306643027	0,965376594495225	0,7168345644213	0,815912071339134	0,0333485100096018	0,0133216145911336	0,99995194949317	0,968809011147587	0,97924290321606
6	9	2567	TCGAGTTGAACCTTCCCACAAGTCTAAGATTGTTGAGTTCCTTCAGTCCTTTGATGAGAT	A_52_P168097	Atp2a2	NM_009722	ref|Mus musculus ATPase, Ca++ transporting, cardiac muscle, slow twitch 2 (Atp2a2), transcript variant 2, mRNA [NM_009722]	7,12977610221824	-0,0777883738040162	-0,466700972609552	0,255868199409391	-0,133044399396145	0,388912598805536	0,228283342229749	0,217659626564015	0,217659626564015	0,228283342229749	0,315418765097404	0,736632916395651	0,0437264847222852	0,252773128870508	0,566155489133783	0,231032735372042	0,886658701058988	0,141030383778142	0,99995194949317	0,940650406949189	0,873706543061273
6	11	2374	ACATGACTTGCGAATATTTATATAAAAATGAGTGTTACAATGAGATTACCCCCTACCCTC	A_52_P617619	Fbrs	AK037952	gb|Mus musculus 16 days neonate thymus cDNA, RIKEN full-length enriched library, clone:A130066O17 product:CDNA FLJ12489 FIS, CLONE NT2RM2001588 homolog [Homo sapiens], full insert sequence. [AK037952]	7,17710967959504	-0,0863962853066598	-0,15049324860421	0,0603177220028988	-0,00377924129465157	0,0640969632975503	0,0789765516930105	0,0753011874669062	0,0753011874669062	0,0789765516930105	0,109121787701838	0,286216016738746	0,0586034111553457	0,431980582787608	0,962280260819749	0,56312856170474	0,543085104394005	0,173068412018304	0,99995194949317	0,998068384612154	0,953514641390172
6	13	2541	GTTCAACAGCCTGGATGCTCTCCTGCTTCAGCCTGCTTTTGCCAGGCAACTTTGGCACAC	A_66_P128977	AK037511	AK037511	gb|Mus musculus 16 days neonate thymus cDNA, RIKEN full-length enriched library, clone:A130022L22 product:unclassifiable, full insert sequence. [AK037511]	5,64329288917857	-0,196271959606786	-0,299937939834522	0,126673634010771	0,0230076537830355	0,103665980227736	0,13443434715003	0,128178120717208	0,128178120717208	0,13443434715003	0,185747743793162	0,158912715347735	0,0291078412901385	0,334137367232821	0,86572861770556	0,582604914241788	0,376032137672425	0,106132941654703	0,99995194949317	0,988611112914156	0,954930948842536
6	14	834	GGCACATACCATGTTATCTTAGATGAAACCCATTACAAGGAGTTGTTGGCACATCATGTG	A_51_P323435	Gtf2h2	NM_022011	ref|Mus musculus general transcription factor II H, polypeptide 2 (Gtf2h2), mRNA [NM_022011]	6,80877495389152	-0,204134383607579	-0,360951624951263	0,13228270891762	-0,0245345324260642	0,156817241343684	0,0975050196083271	0,0929673884601979	0,0929673884601979	0,0975050196083271	0,134722545128607	0,048458026357428	0,00084416192158602	0,169273777367888	0,803748237616715	0,257318618631993	0,168031566344952	0,00863215862101819	0,99995194949317	0,981159753741201	0,883887629706626
6	15	472	GAGGTTTTCCCTGTACCCTGCATTTTCGAGTAAGATATTTTATACCTGATCCCAACACAC	A_51_P343757	Ptpn3	NM_011207	ref|Mus musculus protein tyrosine phosphatase, non-receptor type 3 (Ptpn3), mRNA [NM_011207]	6,11228511942832	-0,274221718755735	-0,505841503239854	0,139149072928704	-0,092470711555416	0,23161978448412	0,240838978400483	0,229630955936987	0,229630955936987	0,240838978400483	0,332766869507051	0,267532222242755	0,038766492642866	0,550950465736129	0,704826317307907	0,493941060751224	0,521882500357999	0,12978978219721	0,99995194949317	0,96733111601445	0,94161407543112
6	18	0	ATCTATCGTTTCCACCAGATGGCAGACTTGAGCACGTCTATTTGTAAACCCAGCTGAGAA	A_30_P01019139	chr17:85418489-85427364_F	chr17:85418489-85427364_F	lincRNA:chr17:85418489-85427364 forward strand	8,28389988224155	0,76399501124517	0,960375929743286	-0,296687605033219	-0,100306686535102	-0,196380918498116	0,129673728822777	0,123639049240495	0,123639049240495	0,129673728822777	0,179170004308469	7,19139281424117e-06	1,21005323781232e-07	0,0256455417290249	0,447723132072143	0,28531230202417	0,000341352717270148	1,85861713150917e-05	0,99995194949317	0,911814514992261	0,896926021943453
6	21	901	GCTTCTAACCATCTATGTAGATTGGCACCGGCATGATAATCGGCATAGAAACATGCTCAT	A_52_P445538	Agtpbp1	NM_001048008	ref|Mus musculus ATP/GTP binding protein 1 (Agtpbp1), transcript variant 2, mRNA [NM_001048008]	6,70135175838123	-0,0935152957746919	0,0122005577232738	-0,00948585630126875	0,0962299971966969	-0,105715853497966	0,122974328684083	0,117251421837864	0,117251421837864	0,122974328684083	0,169913452787887	0,455338597890179	0,918101211421791	0,936276679108582	0,442536586637091	0,540442024366259	0,70236492970126	0,954810320125121	0,99995194949317	0,909249476595258	0,948862648137815
6	22	995	CTTCAGCGGGACAGTTCTTCGCATCTCTAGATCCCATTAGCGAGGCGTCTGCCATCCTCA	A_51_P179701	Hlx	NM_008250	ref|Mus musculus H2.0-like homeobox (Hlx), mRNA [NM_008250]	5,86085738642238	-0,0441146847012179	-0,127859218388879	0,067726344636891	-0,0160181890507705	0,0837445336876614	0,147605432049938	0,140736257429048	0,140736257429048	0,147605432049938	0,203946212825304	0,767941455866128	0,373795573920752	0,635269067904404	0,914600529184984	0,685459146708953	0,901815293678798	0,567471626325502	0,99995194949317	0,994033955223523	0,96214896053228
6	23	712	TGCTTCATGACTGTGGACACAATGTGGACTAGCTACTTCATAGCCCTCATTAAACGGTGA	A_55_P2197638	1110046J04Rik	NR_040707	ref|Mus musculus RIKEN cDNA 1110046J04 gene (1110046J04Rik), long non-coding RNA [NR_040707]	7,46455331818228	-0,030272043962583	0,755577091927615	-0,176170440207697	0,609678695682502	-0,785849135890198	0,220544499240169	0,210280929289404	0,210280929289404	0,220544499240169	0,304726016887158	0,892116344410834	0,00168531472601311	0,411469479286232	0,0115348501685301	0,0174031067875352	0,958737770364945	0,0139947596389812	0,99995194949317	0,480149587798294	0,744058138905265
6	27	6460	CTGCTTTGTACAGAAGTTACTGCAATAAAGGAAGTGGAGTCATCACAAGTTTAATACTTA	A_55_P2099448	Slc12a2	NM_009194	ref|Mus musculus solute carrier family 12, member 2 (Slc12a2), mRNA [NM_009194]	10,3105028175959	0,431131076137396	0,431417704253288	0,0600744539198335	0,0603610820357261	-0,00028662811589264	0,258736140831099	0,246695230768232	0,246695230768232	0,258736140831099	0,357495353055059	0,110319212085357	0,0947511795278002	0,809939042490375	0,817765864679561	0,999367756933629	0,295223912108191	0,23910604066302	0,99995194949317	0,983061191641276	0,999869132037436
6	28	2026	ATATCTTTAAGCAAATGGAGAGGAATGACTACCGGACACTACGCCAGAGCATTATTGACA	A_66_P122883	Pde8a	NM_008803	ref|Mus musculus phosphodiesterase 8A (Pde8a), mRNA [NM_008803]	5,3646627911062	0,0233807952463749	0,0797242363937896	-0,0210511321922811	0,0352923089551336	-0,0563434411474146	0,0708034082020255	0,0675084009117159	0,0675084009117159	0,0708034082020255	0,0978289671144473	0,744464226514363	0,250663151493866	0,758206955351736	0,623280406641331	0,570703176584513	0,890193266745149	0,443360291534876	0,99995194949317	0,953421624725103	0,953862676575452
6	30	869	TCAGACAGTGTTTCTGTAAAACTAAAAAGACTGATCTCAGTAACTTCTGAATCCAGTGCC	A_52_P58471	Tmem199	NM_199199	ref|Mus musculus transmembrane protein 199 (Tmem199), mRNA [NM_199199]	7,17990070499577	-0,258521346667504	-0,502126418044793	0,167339180703427	-0,0762658906738629	0,243605071377289	0,0947107938680812	0,0903031987509663	0,0903031987509663	0,0947107938680812	0,130861767448628	0,0124695793507518	1,54685455397649e-05	0,0778007299378378	0,429588492912381	0,0765488245283498	0,0642508270894624	0,000495187159989432	0,99995194949317	0,905504344849524	0,776615027758097
6	32	3435	CTCTTGAGTGACTATCATCTGCATATCTCTGTAAGTTCAAGTGTGTCGTTTCCAATCCCT	A_52_P414420	Dcun1d1	NM_033623	ref|Mus musculus DCN1, defective in cullin neddylation 1, domain containing 1 (S. cerevisiae) (Dcun1d1), transcript variant 3, mRNA [NM_033623]	9,2016785994723	0,00594127086324647	-0,0133080041563964	0,0526680895558904	0,0334188145362475	0,0192492750196429	0,0712203539553804	0,0679059430892846	0,0679059430892846	0,0712203539553804	0,0984050604612122	0,934297201877897	0,846488999345151	0,446524293399522	0,643680134502336	0,846770618409729	0,975742325404595	0,912910302132313	0,99995194949317	0,957007114552269	0,98157836025594
6	34	1916	TAAAGCCCCTTCCTGCGAATGAATGTTAATGCTATATTACCCTTAGATCCCTACTTCAGT	A_65_P14330	AK139039	AK139039	gb|Mus musculus adult male aorta and vein cDNA, RIKEN full-length enriched library, clone:A530098L17 product:unclassifiable, full insert sequence. [AK139039]	6,49046654859628	0,142764267142802	0,13960183349326	-0,064726337850856	-0,0678887715003977	0,00316243364954172	0,0683592002008088	0,0651779400222209	0,0651779400222209	0,0683592002008088	0,0944518084402542	0,0489631408055184	0,0439340232975419	0,331842670489432	0,331820276979994	0,973602552865777	0,169319578963892	0,141479097878264	0,99995194949317	0,865661045111588	0,997767311231753
6	36	1172	TTTTATTTTGCACTCACTTTGATAAGGGTCATGGGTCCTTCAAAGTTTTAGACCTAAATG	A_51_P411223	Mospd1	NM_027409	ref|Mus musculus motile sperm domain containing 1 (Mospd1), transcript variant 1, mRNA [NM_027409]	7,30484491801445	0,227895991935879	0,383829987775446	-0,18200644513859	-0,0260724492990239	-0,155933995839566	0,183494568971651	0,174955206844214	0,174955206844214	0,183494568971651	0,253534181608701	0,22777019991819	0,0394901204588102	0,309884379952344	0,888347904480807	0,545054141424077	0,472814413717103	0,131535729289978	0,99995194949317	0,991300205823219	0,949584201796858
6	38	808	CCTATTCTTACAAATGAAGACTCTGGGGTCCAAAGAAGTTTAGCTATCATCTACACTATT	A_66_P135577	BE691133	AK132899	gb|Mus musculus adult male testis cDNA, RIKEN full-length enriched library, clone:4930505F18 product:unclassifiable, full insert sequence. [AK132899]	5,37409628732317	0,275429680808246	0,135853259617132	0,0271526776954705	-0,112423743495643	0,139576421191114	0,0916450662497293	0,0873801421580507	0,0873801421580507	0,0916450662497293	0,12662585601479	0,00667645168616251	0,134767556031827	0,759022450152283	0,233335078901779	0,282663082826409	0,0410214945661384	0,300462893563763	0,99995194949317	0,805817561043361	0,896832456692589
6	39	1755	TAGGAGAAAGGCCAAAGATGAACTCTGAGAAGCAAAATATCTTCTGTTCAAATCATGGTG	A_51_P262421	Kdelc1	NM_023645	ref|Mus musculus KDEL (Lys-Asp-Glu-Leu) containing 1 (Kdelc1), mRNA [NM_023645]	7,59528155866016	-0,0728098439656977	-0,0130380074113887	0,034557805618638	0,0943296421729469	-0,059771836554309	0,0621434214901188	0,0592514275585489	0,0592514275585489	0,0621434214901188	0,0858634759500484	0,254302669104604	0,827934651314133	0,565867152363015	0,143759804947535	0,493889364187913	0,506032054222939	0,90178584772917	0,99995194949317	0,724214639408232	0,941611323868072
6	41	746	GGTTTTAGAAGAGGATAGTTGAACTTGCTCCTTACTCTACTTACTTAGTCTGTTTGAAAT	A_55_P2716716	Fam126a	ENSMUST00000147179	ens|family with sequence similarity 126, member A [Source:MGI Symbol;Acc:MGI:2149839] [ENSMUST00000147179]	5,73610072310224	-0,0445350897658621	0,0299060436240532	0,00904578950892354	0,0834869228988389	-0,0744411333899153	0,179606360875536	0,171247945885367	0,171247945885367	0,179606360875536	0,248161850083591	0,806544693046974	0,863017870032779	0,958366259649836	0,646776108368082	0,767112888158808	0,921861034207875	0,923069064389092	0,99995194949317	0,95774188646396	0,972358029467127
6	45	0	TTTCTCGACTTTTCTATTATTCATGATCACAGCACAACTCTGTGTGTGTGTGTGATTAGT	A_30_P01024113	chr8:35143801-35144482_F	chr8:35143801-35144482_F	lincRNA:chr8:35143801-35144482 forward strand	6,70079353315375	0,376666142483118	0,41041112462745	-0,128830377580924	-0,0950853954365911	-0,0337449821443325	0,0959470454294612	0,0914819183656385	0,0914819183656385	0,0959470454294612	0,132569894450061	0,000761050754549812	0,000197812368566046	0,173508137834895	0,332820402871544	0,801520265667648	0,00881203704475503	0,00305686730180431	0,99995194949317	0,866284418582422	0,977016266827897
6	47	889	AAACGTAGACAAGTATGAGCTGTTTGAAAAGCTGGAACTTGTGAAGGGCCAGAAGCGGAA	A_55_P2168587	Cdk9	NM_130860	ref|Mus musculus cyclin-dependent kinase 9 (CDC2-related kinase) (Cdk9), mRNA [NM_130860]	7,99653664800444	0,186721978952797	0,107848989576456	0,0174174475639699	-0,0614555418123715	0,0788729893763414	0,077999288944048	0,0743694039959072	0,0743694039959072	0,077999288944048	0,107771505169426	0,0259611604717398	0,161600250669344	0,8170686738762	0,439451635260037	0,472247706198822	0,108305155995287	0,337496234548394	0,99995194949317	0,907716621992189	0,93714377139551
6	48	2180	GGAAACATTTTGCATAGAGTTGCTGCCTCTTTGAAATTATGTTCTCAAAGTAGTTTCCCA	A_52_P419939	Prpf6	ENSMUST00000139955	ens|PRP6 pre-mRNA splicing factor 6 homolog (yeast) [Source:MGI Symbol;Acc:MGI:1922946] [ENSMUST00000139955]	5,61513475818318	0,21246873322566	0,173946946493565	-0,124027967100528	-0,162549753832622	0,0385217867320948	0,074821601315506	0,0713395977217838	0,0713395977217838	0,074821601315506	0,103380898750797	0,00973814137172505	0,0236081863246662	0,0965736484136609	0,0412645555199912	0,713119704934102	0,0539183291605878	0,0910786879982541	0,99995194949317	0,559565088274797	0,965650151156201
6	49	718	AGGAAGCAGAGAAGCTACGAGAAGAACGCCTTGCACAGTATGAGTCCAAGAAAGCTAAAA	A_51_P412595	Eef1b2	NM_018796	ref|Mus musculus eukaryotic translation elongation factor 1 beta 2 (Eef1b2), mRNA [NM_018796]	13,3913940431055	-0,0160324074898348	-0,143392288181335	-0,0266174048230745	-0,153977285514575	0,1273598806915	0,14878337706405	0,141859383932192	0,141859383932192	0,14878337706405	0,205573777754373	0,915199009070144	0,323474340442484	0,852943878412496	0,31233882572394	0,542147143799971	0,967382333853613	0,518965299349958	0,99995194949317	0,853654568358902	0,9490649060132
6	51	2125	TGACTTCCCTCAGAGATGGAGGATGACCAGAGAGTTTTAAAATGAAATAAACCCTTTCCT	A_55_P1990668	Gm5820	NM_001033789	ref|Mus musculus predicted gene 5820 (Gm5820), mRNA [NM_001033789]	5,8550957917267	-0,453109750910804	0,190370804866134	-0,0626967509263716	0,580783804850567	-0,643480555776939	0,159477416292574	0,152055750264515	0,152055750264515	0,159477416292574	0,220349716350758	0,00970421185282383	0,224174481538617	0,68422702807639	0,00150114414198588	0,00811096189857148	0,0537803874593628	0,413588571280328	0,99995194949317	0,392160210523174	0,744058138905265
6	52	0	CTGCACGGACTGCAGCAGACCCTTGGACGGCATAGCTACAAGTATGAACAAGAGCTCCTT	A_30_P01025682	chr11:22681800-22707775_F	chr11:22681800-22707775_F	lincRNA:chr11:22681800-22707775 forward strand	8,74453269136444	0,0676575857938655	-0,173867832756786	0,0797607439055419	-0,161764674645109	0,241525418550651	0,0696553200915321	0,0664137418492027	0,0664137418492027	0,0696553200915321	0,0962426554260965	0,342309624758764	0,0159717467604578	0,242971774917048	0,0302126828882417	0,0202427181944194	0,60200338427248	0,0692069255027035	0,99995194949317	0,525094284158251	0,744058138905265
6	53	1918	TATAGGTCAGCACATGACAGAGGCTTCATGGGAGCAAGAGATGTGATTGGTATTGAGTCA	A_55_P2214348	4930469K13Rik	AK037310	gb|Mus musculus 16 days neonate thymus cDNA, RIKEN full-length enriched library, clone:A130005E13 product:unclassifiable, full insert sequence. [AK037310]	5,97735506322381	-0,131475063556407	0,163099819338013	-0,14996887381633	0,144606009078091	-0,294574882894421	0,177393906956661	0,16913845384329	0,16913845384329	0,177393906956661	0,245104905691108	0,46671108395255	0,345736501387422	0,385179132271962	0,424012778599641	0,24264365311439	0,711760256292048	0,541006881105974	0,99995194949317	0,903770339319177	0,878129404041877
6	56	4175	CCATTGGCACTCTCCCTTCTGTCTACGACTATTCCGAAGAACTGTACTATAAATAAACTT	A_55_P2738817	Otud5	NM_001290536	ref|Mus musculus OTU domain containing 5 (Otud5), transcript variant 1, mRNA [NM_001290536]	9,81701169137938	0,022744011815222	0,0586206540422207	-0,0467788921310976	-0,0109022499040989	-0,0358766422269987	0,152454906917838	0,145360050293078	0,145360050293078	0,152454906917838	0,210646725264203	0,882813434860879	0,690769514758495	0,75073598913285	0,943659192708176	0,866371295839375	0,954212757721395	0,814745614724708	0,99995194949317	0,996061083190433	0,983143083923432
6	60	394	AAACTCCAGCTAAGGCCCAGGCTTCAGCTTCACCCCAGGCTCCCAAAGGTGCCGAGGTCC	A_66_P125880	ENSMUST00000117685	ENSMUST00000117685	ens|predicted gene 11270 [Source:MGI Symbol;Acc:MGI:3649599] [ENSMUST00000117685]	13,8089648192285	0,0452539730484531	-0,0752960137353966	0,0600108374105659	-0,0605391493732839	0,12054998678385	0,0825358382318875	0,0786948340261308	0,0786948340261308	0,0825358382318875	0,114039648785151	0,589200397703557	0,349416295691277	0,45409316302432	0,471270630617146	0,302333893702241	0,798919576958148	0,544734735486431	0,99995194949317	0,91885667284364	0,90234863656879
6	61	368	ACCGGAAATGCCAGTGCCGAACAGGTCTTTACTACTATGACCCAAAATTTCCAGAATCGT	A_55_P2155197	Tnfrsf22	NM_023680	ref|Mus musculus tumor necrosis factor receptor superfamily, member 22 (Tnfrsf22), mRNA [NM_023680]	5,85081094758756	-0,369566874725242	-0,274970909827523	0,185722421324109	0,280318386221828	-0,094595964897719	0,172838302335325	0,164794855265452	0,164794855265452	0,172838302335325	0,238810433348542	0,0442607647420365	0,10986369702426	0,272304197928678	0,119570116285384	0,69596842624592	0,157574134101013	0,263197837026442	0,99995194949317	0,694888569027996	0,963841813804376
6	63	1848	CCCCTTTCCTCTACCCATTTATCTGTATATATATGTGTGTGTATGTACACACACACACAC	A_55_P2520428	Fam169b	NM_001013811	ref|Mus musculus family with sequence similarity 169, member B (Fam169b), mRNA [NM_001013811]	5,32521637769153	0,0502488458351023	-0,0667479628416237	0,0527190685825492	-0,0642777400941767	0,116996808676726	0,099556093268932	0,0949230104633716	0,0949230104633716	0,099556093268932	0,13755651065072	0,618940146422291	0,489572093242243	0,584426111530402	0,525417173587247	0,404503371556366	0,81856118606276	0,665670739956686	0,99995194949317	0,932216966224844	0,927132607621026
6	65	1524	CCTAGACCTCGAAGCATTAAAGTTCCTGGGGAGGATCTGGTAGAATCTTAGGCACATTTC	A_66_P140350	Gm34868	XR_381698	ref|PREDICTED: Mus musculus predicted gene, 34868 (Gm34868), ncRNA [XR_381698]	5,68322775297448	0,110826095659581	-0,157216196883869	0,0560040524322698	-0,21203824011118	0,26804229254345	0,0800273452033297	0,0763030797680176	0,0763030797680176	0,0800273452033297	0,110573667581289	0,180457462478492	0,0518038524380966	0,470984559286044	0,0148953770202267	0,0243376481528109	0,408021516337432	0,159146770708968	0,99995194949317	0,491706771562247	0,744058138905265
6	66	1549	GACCTAAGACATATTTCACCAGTTGATTTAAGAATGATCTGTCAAGCCAAAGGAAAACAG	A_55_P2722105	Actr3	ENSMUST00000188362	ens|ARP3 actin-related protein 3 [Source:MGI Symbol;Acc:MGI:1921367] [ENSMUST00000188362]	5,67593857813244	-0,0371914543014027	0,122621593327401	-0,051507632099236	0,108305415529568	-0,159813047628804	0,0808364187354461	0,0770745011128394	0,0770745011128394	0,0808364187354461	0,111691563315075	0,650126805812185	0,126379953621452	0,511142515660141	0,19445141671814	0,167008646867935	0,838872265417843	0,288410287579658	0,99995194949317	0,776448559775882	0,846839658525363
6	67	4652	TGTGGTTCCCATCCTGAGTCTGGAATCACTTGTGATGAGAATAAATACTGTCTCATCTTC	A_55_P2100485	Epha8	NM_007939	ref|Mus musculus Eph receptor A8 (Epha8), mRNA [NM_007939]	5,06724350282846	0,0314517763492086	0,230701254953759	-0,149080676211161	0,0501688023933893	-0,199249478604551	0,184441855119616	0,17585840874761	0,17585840874761	0,184441855119616	0,254843045514699	0,866210187835239	0,20355594447446	0,406029385824555	0,788243133653755	0,442921448957639	0,947424819439359	0,389004018194198	0,99995194949317	0,978769911380269	0,932575644678384
6	68	56	TGCCTTTTGCTCGGCAAAGTGAAGATTGTTGCTATCAACAACCCCTTCATTGACCTCAAC	A_52_P532370	ENSMUST00000182326	ENSMUST00000182326	ens|predicted gene 8254 [Source:MGI Symbol;Acc:MGI:3647610] [ENSMUST00000182326]	9,63969821192961	-0,166527572332061	-0,279314449225666	0,0644506100163067	-0,048336266877298	0,112786876893605	0,165791884802918	0,158076359760097	0,158076359760097	0,165791884802918	0,229074408394975	0,326462256587781	0,0915871398765323	0,687556584837427	0,773457651426399	0,627510851171946	0,587139907702347	0,233618952705352	0,99995194949317	0,97640364464663	0,958704900950768
6	69	1355	ACTGATCACATATTTTTAGGGTTTCGGATGAGTTAGGCTGTATTCTTGGGGCTATAGAGA	A_66_P106848	B230322F03Rik	AK045908	gb|Mus musculus adult male corpora quadrigemina cDNA, RIKEN full-length enriched library, clone:B230322F03 product:hypothetical protein, full insert sequence. [AK045908]	6,3638459070838	0,100890134287808	0,165101165124733	0,0201466161523323	0,0843576469892575	-0,0642110308369253	0,0839252318778214	0,0800195688892644	0,0800195688892644	0,0839252318778214	0,115959371984199	0,242525602508349	0,051509147459359	0,80363545394112	0,326125852748722	0,585535260835428	0,491450080046077	0,158404570164157	0,99995194949317	0,861345804528341	0,955292165395911
6	73	595	CGGTCCTCCGGACAGAGTTCGGTGCTCCTGGGGTAGCCCTTTTGCATTAGCACTTCAAAA	A_51_P445487	Mturn	NM_001289740	ref|Mus musculus maturin, neural progenitor differentiation regulator homolog (Xenopus) (Mturn), transcript variant 1, mRNA [NM_001289740]	9,71812322584398	0,00600160671438843	0,492441174308967	-0,0863123206619516	0,400127246932627	-0,486439567594578	0,239612333173527	0,228461395602809	0,228461395602809	0,239612333173527	0,331072015564053	0,980250934157598	0,0427295087587644	0,709325501027229	0,109597521077891	0,156396308821153	0,993407547103308	0,138836960370057	0,99995194949317	0,678677306102637	0,839482628088688
6	74	1378	TTTTGGCAGTTATGGGCATACAGAAAGACAGACAGGCAAAACACCTATACACATTAAATG	A_55_P2737762	Oxa1l	ENSMUST00000198107	ens|oxidase assembly 1-like [Source:MGI Symbol;Acc:MGI:1916339] [ENSMUST00000198107]	6,5942296226131	0,128172119130413	-0,132670782260684	0,107697132069528	-0,153145769321569	0,260842901391097	0,0850872789593663	0,0811275373084594	0,0811275373084594	0,0850872789593663	0,117564970762743	0,146687596025871	0,116697132140588	0,198419467506708	0,0860882818391465	0,0375158913506245	0,356118074910703	0,273749122324943	0,99995194949317	0,642857133333194	0,749184012145784
6	75	1839	TGAAAGCTTAAGCCCAGAAGAAAGTGAAAACGTGACTGGAGAAGAGTCTTCAGGCAGCAT	A_52_P539540	Setd3	NM_028262	ref|Mus musculus SET domain containing 3 (Setd3), mRNA [NM_028262]	9,40443000306738	0,118120482327779	0,194611044438492	-0,0654487950868958	0,0110417670238174	-0,0764905621107133	0,0871911510114486	0,0831335006026793	0,0831335006026793	0,0871911510114486	0,120471887746299	0,18972419385226	0,0290502260971845	0,439809675370449	0,900416330819016	0,532250969669315	0,421622409063794	0,105984464018168	0,99995194949317	0,993180756638785	0,948862648137815
6	76	0	AAATGGTGTGGAGCTGTGCAATTCTGTGACTGCTTTTTGTGTCGAGTTACATTGTGATGG	A_30_P01025227	chr2:104597982-104600748_R	chr2:104597982-104600748_R	lincRNA:chr2:104597982-104600748 reverse strand	9,77827921982111	0,27033889077034	0,168826161593953	0,0430409085062813	-0,0584718206701051	0,101512729176386	0,0646603883595841	0,0616512613069546	0,0616512613069546	0,0646603883595841	0,0893411654476851	0,000412228885953658	0,0122263963582776	0,492657718083264	0,375973101828305	0,268501944925599	0,0057162372575505	0,0572377666007527	0,99995194949317	0,884096571078823	0,891520034627174
6	77	2458	ATCATTCTTGTCATAGCGAGGAGAAGTGTCCCCCTTGTACTTTCCTAACTCAGAAGTGGT	A_55_P2132467	Nfx1	NM_001290448	ref|Mus musculus nuclear transcription factor, X-box binding 1 (Nfx1), transcript variant 2, mRNA [NM_001290448]	8,2775444979504	0,252232374364231	-0,00232928238475694	0,038238056197363	-0,216323600551625	0,254561656748988	0,0808358622925659	0,07707397056537	0,07707397056537	0,0808358622925659	0,111690794478749	0,00512231862892489	0,976172365343564	0,624898215078938	0,0140460667474872	0,0330812969234173	0,0337785876395242	0,986992664825734	0,99995194949317	0,489930433246498	0,749184012145784
6	80	4362	ACTGCTATAATGTATGATTGATTCTAAGACTGATCCAGTTGTAAAGGAAAACCATGTGAG	A_52_P1116825	Gtf3c3	ENSMUST00000041638	ens|general transcription factor IIIC, polypeptide 3 [Source:MGI Symbol;Acc:MGI:2138383] [ENSMUST00000041638]	8,55807792411036	-0,046270499374069	-0,019467871960968	0,0488221333241761	0,0756247607372771	-0,026802627413101	0,0739147198686279	0,0704749201893046	0,0704749201893046	0,0739147198686279	0,102127861962084	0,537978419916996	0,785032215058127	0,49595817427147	0,317744005281092	0,795506718601974	0,7649377318672	0,876535516724708	0,99995194949317	0,855620942668746	0,976319811930634
6	81	0	TTCAAAATGATTCCAAATATCTGATTTTGTGTCCCAGCCAGAGTCCAACAAAGTTTTTTC	A_30_P01018186	chr11:3538125-3554450_F	chr11:3538125-3554450_F	lincRNA:chr11:3538125-3554450 forward strand	7,65744627171985	-0,158309965872935	0,105850051033666	-0,145423644502586	0,118736372404016	-0,264160016906602	0,0796978692176452	0,0759889367416126	0,0759889367416126	0,0796978692176452	0,110118431086507	0,0600314602047337	0,178023940165298	0,0692096919199438	0,150953471363328	0,0256869015221401	0,194701038579739	0,358129212439774	0,99995194949317	0,729977990008751	0,744058138905265
6	82	2073	GAAACCATGTCCCCCAAAACAAACCAAAAAACAACAACAAAGCCAAGATGGTACTCTGGA	A_55_P2085412	Ankle1	NM_172756	ref|Mus musculus ankyrin repeat and LEM domain containing 1 (Ankle1), mRNA [NM_172756]	5,26737657213157	-0,0217495199587487	-0,144380398429409	0,176288472602626	0,0536575941319661	0,12263087847066	0,118704923753248	0,113180703957972	0,113180703957972	0,118704923753248	0,164014422145391	0,856358605176946	0,215835531833837	0,134092070227759	0,655828432722377	0,462840605941676	0,943280637673363	0,404091600887551	0,99995194949317	0,960328878924081	0,93700260688175
6	84	2676	TTGATGGAACTAAATTCACCTGTGGTTTTGACGGCTGTGGCTCCACCTACAAAAACGCAA	A_55_P2733767	Rlf	NM_001081013	ref|Mus musculus rearranged L-myc fusion sequence (Rlf), mRNA [NM_001081013]	8,53205519000239	0,377016498453541	0,412209078433316	-0,049576181762113	-0,0143836017823382	-0,0351925799797748	0,0800100865721412	0,0762866243088377	0,0762866243088377	0,0800100865721412	0,110549821355438	0,000115075958277354	2,2327444470754e-05	0,522737547109508	0,859033473880361	0,753331678784114	0,00226918377231212	0,000645997766861992	0,99995194949317	0,987467738242433	0,971079395368552
6	86	1970	AAACCTGCACACCACAAACTATAACCGATAGTAAAAGTCAGATATATGGGGGGTATTGAA	A_55_P1969530	Zfp146	NM_011980	ref|Mus musculus zinc finger protein 146 (Zfp146), mRNA [NM_011980]	8,07197888563367	0,000435557846962809	-0,126520803735275	0,0378777879340326	-0,0890785736482052	0,126956361582238	0,0533018516424118	0,0508213214785584	0,0508213214785584	0,0533018516424118	0,0736470916284999	0,993556316188321	0,0211402832396536	0,464242204537886	0,10933464238155	0,0992464739305002	0,99796711340917	0,0841239423112298	0,99995194949317	0,678648430599317	0,801653572234977
6	88	3475	ACTTGTCGGAAGTGGAGGCACTACAGACACTACAGAAGAAGGAAATCGAGGACTTATACA	A_55_P2728347	Wnk4	NM_175638	ref|Mus musculus WNK lysine deficient protein kinase 4 (Wnk4), mRNA [NM_175638]	5,7040982302133	-0,0765280711445238	-0,225112291845164	-0,00558740740252084	-0,154171628103161	0,14858422070064	0,345971442180918	0,32987082706685	0,32987082706685	0,345971442180918	0,478028243260283	0,827048906401315	0,502337332495837	0,986643876605885	0,660376252976069	0,758958485952009	0,930205850227933	0,675482909904794	0,99995194949317	0,960415542850726	0,971616530419342
6	89	3166	ATCTTCAGTGGTAACAATCTCTTCTTTCTCCAGACGGACATGAACCAGATGTCTCAGCTC	A_51_P372112	Gpc6	NM_001079844	ref|Mus musculus glypican 6 (Gpc6), transcript variant 1, mRNA [NM_001079844]	6,07476532765714	0,0349335580262133	-0,032486426655181	0,0674954445929012	7,54599115069254e-05	0,0674199846813943	0,172858241802157	0,164813866801125	0,164813866801125	0,172858241802157	0,238837983681139	0,84176455149358	0,845613604836454	0,686250424661392	0,999655759533358	0,780455686427713	0,936226110205254	0,91225833072831	0,99995194949317	0,99985388792482	0,973393818554776
6	92	1855	GAGAATTTCATTCATCAATAAACCAAAGCCAATAGCTGGAGACTTGAGATCTGGTTGGAA	A_51_P447976	Fam46c	NM_001142952	ref|Mus musculus family with sequence similarity 46, member C (Fam46c), mRNA [NM_001142952]	9,51456118181554	0,242675912106723	-0,618708690379679	0,274898235357274	-0,586486367129128	0,861384602486401	0,236855751633043	0,225833098229752	0,225833098229752	0,236855751633043	0,327263250820654	0,317080678011681	0,0121918379630149	0,236842061036701	0,0217609951631097	0,0154818631125582	0,577258124321587	0,0571582238271292	0,99995194949317	0,503442803418031	0,744058138905265
6	93	3961	CGGGACTAGATCCGTTGTCTCTTTTAGCCACTGAATGTGTAGAAAAAACGTCTGATTCTG	A_55_P2736690	Dennd4c	NM_184088	ref|Mus musculus DENN/MADD domain containing 4C (Dennd4c), mRNA [NM_184088]	6,88348677832204	0,159258710946183	0,309113358246999	-0,0747526617753991	0,0751019855254169	-0,149854647300816	0,103518038361731	0,0987005768900005	0,0987005768900005	0,103518038361731	0,143030724477924	0,138684952194246	0,00498729799447245	0,457140991664228	0,476057182864298	0,306536468196578	0,343330873558281	0,0303928024713662	0,99995194949317	0,919725718291773	0,903956941650866
6	96	1860	GAGTCGGAAGATGATGATTCAGAGGAGGAATCTGAGGAAGACAGCTCAGAAAAGCAATCT	A_51_P347452	Htatsf1	NM_028242	ref|Mus musculus HIV TAT specific factor 1 (Htatsf1), transcript variant 1, mRNA [NM_028242]	10,8748006199079	0,04666706614303	0,135795976958169	-0,0527467696655712	0,0363821411495682	-0,0891289108151394	0,100598546564796	0,0959169506820134	0,0959169506820134	0,100598546564796	0,138996866867873	0,647437713577267	0,171325759119061	0,588103923719207	0,721177632800145	0,528225355013185	0,837191840773553	0,349766816890586	0,99995194949317	0,969091883883241	0,948355164342515
6	97	437	CCCTTACTTTCCATTCATCCCAGACCAGCCGTTCAGGGTGGAGATTCTTTGCGAGCACCC	A_66_P108877	Lgalsl	NM_173752	ref|Mus musculus lectin, galactoside binding-like (Lgalsl), mRNA [NM_173752]	8,61203180804642	-0,0536703527405091	0,0565061545034808	-0,0501926658615623	0,0599838413824276	-0,11017650724399	0,181734874220919	0,1732774037309	0,1732774037309	0,181734874220919	0,251102813906604	0,770612225307546	0,747534736563267	0,774877140979251	0,744582645218346	0,665253891051232	0,903103794750848	0,853377608072285	0,99995194949317	0,972264504989597	0,959631004984765
6	98	3355	CTGATGAAGTACACCAGCTGACAGTGGCTAAGATGGAACTGAAGAATCAGTCCAGGATGC	A_51_P187507	Acad10	NM_028037	ref|Mus musculus acyl-Coenzyme A dehydrogenase family, member 10 (Acad10), mRNA [NM_028037]	9,12602421000575	0,197404774271952	0,25613083302499	-0,0307336262347437	0,0279924325182943	-0,058726058753038	0,123703754303261	0,117946901877387	0,117946901877387	0,123703754303261	0,170921299115106	0,125293084992871	0,0413425346395174	0,796929674218838	0,823140075213778	0,73453230313504	0,321404781529162	0,135834876962116	0,99995194949317	0,983437890385068	0,969243491485597
6	99	618	ACTTTAAATTACTGTTCCTTTTTTGGTTTCCTTATCCAGCCGCTCCCCTATAAGACCTCA	A_55_P2106593	NAP112482-1	NAP112482-1	Unknown	8,68600152755379	-0,0720633109166702	-0,0845810825073858	-0,0597918415927499	-0,0723096131834655	0,0125177715907157	0,0929759372249604	0,0886490778440464	0,0886490778440464	0,0929759372249604	0,128464718524035	0,446829961037097	0,350749179268424	0,507275216879639	0,445299618122347	0,92328860452426	0,695599620714558	0,545962385335402	0,99995194949317	0,910216556625428	0,989712388205841
6	100	0	GTGACTGTAAATAGTGCCCAGTCACATTCTGCTTTAAAAGGAAAATACAGATGAGATAAA	A_30_P01031737	chr3:51138643-51146693_F	chr3:51138643-51146693_F	lincRNA:chr3:51138643-51146693 forward strand	5,97492659680541	-0,0318075860738576	0,0575761890147435	-0,030532388124672	0,0588513869639291	-0,0893837750886011	0,0931430188925103	0,088808383963404	0,088808383963404	0,0931430188925103	0,128695575023394	0,736085051600287	0,523718729486519	0,734372631728833	0,534227113473887	0,4948655283977	0,886452572319871	0,69258260634604	0,99995194949317	0,934766357492252	0,94219153240489
6	101	2775	GAAGTGCAGTTAATCCCTTAGGTATTTCTCAAGTTGTAATATCTCTGTGTCTGTTACTGT	A_51_P392593	Dmxl1	ENSMUST00000181907	ens|Dmx-like 1 [Source:MGI Symbol;Acc:MGI:2443926] [ENSMUST00000181907]	6,3082365043394	0,0196584334230119	-0,0712996742589764	0,0969369807730844	0,00597887309109613	0,0909581076819883	0,0789318731065802	0,0752585881062045	0,0752585881062045	0,0789318731065802	0,10906005536333	0,805707669299335	0,354080666876632	0,211569417744594	0,94032835164586	0,41354242273343	0,921551803528912	0,549165672885885	0,99995194949317	0,99526651422896	0,928193192898794
6	102	444	TCTGTGGGGCTGGCGGTCATTCTGGACACAGACAGTAAGAGGGATTCAGAAGCAGCCAGA	A_55_P2055379	Park2	NM_016694	ref|Mus musculus Parkinson disease (autosomal recessive, juvenile) 2, parkin (Park2), mRNA [NM_016694]	5,74944052685458	0,00485244113094829	0,000917470728110104	-0,0534566947291859	-0,0573916651320241	0,00393497040283819	0,0633273867602867	0,0603802941506201	0,0603802941506201	0,0633273867602867	0,0874993590582374	0,939638545714378	0,988018388572011	0,385879622923882	0,374949219130505	0,964549767529774	0,977947643105665	0,993460790493231	0,99995194949317	0,883652378020128	0,996486192848585
6	103	4024	TAAAGGTCCCGGTGTCACCCTGGGCTTTTCAGGGAGGTGTTTAATAAAGGCTTAATAAAC	A_55_P1954758	Prickle1	NM_001033217	ref|Mus musculus prickle homolog 1 (Drosophila) (Prickle1), mRNA [NM_001033217]	10,1191309895118	-0,0422658070437034	-0,340343288128491	0,179421430651921	-0,118656050432866	0,298077481084787	0,113513635244051	0,108231004574473	0,108231004574473	0,113513635244051	0,156841626290724	0,713324150058692	0,0048417166511854	0,112046832939688	0,307621817475288	0,0710111410361351	0,873293813046473	0,0297370359285318	0,99995194949317	0,850045154990777	0,771240953494857
6	104	2010	ATCCCCAAGGACTTCTGGGAGCAGGAGGTTCGTGATATTCGGGGCTACCTGACAGAGCAA	A_52_P21659	Pck2	NM_028994	ref|Mus musculus phosphoenolpyruvate carboxykinase 2 (mitochondrial) (Pck2), mRNA [NM_028994]	10,6104125725541	0,526454648998664	0,433722644493526	-0,0435328139576292	-0,136264818462767	0,0927320045051374	0,180678003208828	0,172269716759212	0,172269716759212	0,180678003208828	0,249642536751709	0,00823182360747423	0,0198877564451317	0,802925795793032	0,459009039741756	0,713971294963611	0,0477653967106846	0,0806370004725573	0,99995194949317	0,915052277188071	0,965668518517757
6	105	2791	TTTAGTTACAGTTTGGGGTGGGTTTGTTGTTGTTGTTGTTGTTGTTGTTGTTGGGTTTTT	A_55_P1975210	Fubp3	NM_001033389	ref|Mus musculus far upstream element (FUSE) binding protein 3 (Fubp3), transcript variant 1, mRNA [NM_001033389]	9,98772902739523	0,176415391745905	0,501695315527892	-0,181798668492842	0,143481255289144	-0,325279923781986	0,262848929457315	0,250616620860803	0,250616620860803	0,262848929457315	0,363177987175082	0,509340611282338	0,058222379279383	0,476111923935422	0,590837226997329	0,380468235458557	0,744296116192834	0,172384096162237	0,99995194949317	0,946566677802328	0,917965345211889
6	106	1188	AAACAGCGAAGCTCTTTAGAGGAGCATAAAGAGCGATGCCACAACTACTTGGAAAGCATG	A_55_P2741959	Ikzf1	NM_001301868	ref|Mus musculus IKAROS family zinc finger 1 (Ikzf1), transcript variant 6, mRNA [NM_001301868]	5,12483841582544	-0,0178983367013954	0,0311252915364566	0,0611495723903825	0,110173200628235	-0,049023628237852	0,11729072154288	0,111832315056758	0,111832315056758	0,11729072154288	0,162060420988604	0,880154035043563	0,783454486242031	0,590211079283744	0,358116730877021	0,765208637275016	0,953321369882482	0,875600863075496	0,99995194949317	0,87651109256058	0,972155833689746
6	108	2015	TAAAACACTTTGTTTGCTGGACATGGTAGGCACTCACTCCTTTAATCCCAGCACTCCAAA	A_55_P2735360	Cpd	AK142583	gb|Mus musculus 0 day neonate kidney cDNA, RIKEN full-length enriched library, clone:D630049G17 product:carboxypeptidase D, full insert sequence. [AK142583]	8,94805188777381	0,324536017727976	0,231638249473164	-0,00215772941450965	-0,0950554976693212	0,0928977682548116	0,1297406693425	0,123702874521757	0,123702874521757	0,1297406693425	0,179262495928137	0,0206025602193922	0,0749491730781545	0,986245973120849	0,471767299250264	0,609654199389544	0,0918606740067332	0,204555415209505	0,99995194949317	0,919087237502963	0,957700932368881
6	109	0	AGAGTAGAGGGAGGACACCCCCAACCCCTAGTCAGCAGCTTCCAAAAGGATGTCCATATT	A_30_P01023912	chr17:32076069-32076590_R	chr17:32076069-32076590_R	lincRNA:chr17:32076069-32076590 reverse strand	6,0197597580611	0,0298508284382759	-0,0792697666063908	0,0644550235701997	-0,044665571474467	0,109120595044667	0,0790165383651587	0,0753393132628679	0,0753393132628679	0,0790165383651587	0,109177037229141	0,709339241425444	0,304532606386703	0,401795922689157	0,577807405456003	0,328800011885708	0,870828094899895	0,50086034569092	0,99995194949317	0,942085874961065	0,908836412292515
6	110	4088	AGCATTCAGTCAGCACCCAGGGCTCTGGCTGGGATACAATCCTGTATAGTTCCCATTTTT	A_51_P191700	Col18a1	NM_009929	ref|Mus musculus collagen, type XVIII, alpha 1 (Col18a1), transcript variant 2, mRNA [NM_009929]	12,1421012299013	0,0551388103810204	0,254318587224072	0,0449563185493442	0,244136095392395	-0,199179776843051	0,173229426194625	0,165167777233055	0,165167777233055	0,173229426194625	0,239350848621489	0,753363109930271	0,13836966522118	0,788104743663546	0,173198072049161	0,414563808462713	0,894947498477933	0,305675595226592	0,99995194949317	0,75257569783994	0,928371837372074
6	111	3470	ATTTTAATGTGTTCCTCAGAACGTATGTATTGACTTCTACAATAAATGACTGGCTGGTGA	A_55_P1960331	Srbd1	NM_030133	ref|Mus musculus S1 RNA binding domain 1 (Srbd1), mRNA [NM_030133]	8,30498751543642	-0,228985458742031	0,0726181078601478	-0,0536096405394133	0,247993926062765	-0,301603566602179	0,0828661050087222	0,0790097310423134	0,0790097310423134	0,0828661050087222	0,114495977914926	0,0115634775830288	0,368351018439621	0,504760779940649	0,00687363596703515	0,0154102987924399	0,0607897859425088	0,562173761670435	0,99995194949317	0,443548445202585	0,744058138905265
6	112	2978	ACAGTTGTGATTTAGTACTCTGTCATTGCCCAACACTAGGTGTTTTATAAAAGGGAAACT	A_51_P159610	Ccdc120	NM_207202	ref|Mus musculus coiled-coil domain containing 120 (Ccdc120), mRNA [NM_207202]	5,83640739992333	-0,118936470425253	-0,476652930516155	0,12761201344408	-0,230104446646823	0,357716460090902	0,349084310079072	0,332838830153004	0,332838830153004	0,349084310079072	0,482329288350813	0,736665381133298	0,166657310192843	0,705226216766059	0,516865108094339	0,466416633594489	0,886658701058988	0,343824367754315	0,99995194949317	0,930032592431848	0,93700260688175
6	113	551	TGAGCTCCTGGTATTATGATCTTCTTCTTTTTCTTCCCTCTTGTTTCCTCTTTTATAAAA	A_66_P130086	Adap2os	XR_862104	ref|PREDICTED: Mus musculus uncharacterized LOC105242792 (LOC105242792), ncRNA [XR_862104]	5,27276539907012	0,145353182083231	0,0714794115735407	0,0142373508674085	-0,0596364196422821	0,0738737705096906	0,141320033640691	0,134743365187328	0,134743365187328	0,141320033640691	0,195261686897895	0,315255110472853	0,601272348090454	0,916840436860226	0,677264429848848	0,708934772791516	0,575046144631947	0,750568595764109	0,99995194949317	0,962824488531502	0,964497246132066
6	116	550	AGTGCCCTGTCTCCTCTGGTCTTTGACTTGATCAATATTTCTCTACTTTTTTGGGGGGTG	A_55_P2735910	Smco4	NM_133214	ref|Mus musculus single-pass membrane protein with coiled-coil domains 4 (Smco4), mRNA [NM_133214]	8,31633794361423	-0,0232996372995817	-0,0296630157864417	0,00971896971286768	0,0033555912260077	0,00636337848685997	0,0881942362278427	0,0840899048303363	0,0840899048303363	0,0881942362278427	0,121857849144762	0,794180705053445	0,727745950939354	0,90907132669896	0,970004584304794	0,958841137064999	0,914942207536699	0,840492677534593	0,99995194949317	0,998462869715657	0,99601948162232
6	117	124	AGCAGGACATCAAGCCCAAAAGAGATCTAACATGCTTCTTTAAATGGCCCCGCTATACCA	A_55_P1970461	ENSMUST00000139800	ENSMUST00000139800	ens|predicted gene 5353 [Source:MGI Symbol;Acc:MGI:3643866] [ENSMUST00000139800]	5,46340259215608	0,0766803590374332	-0,0590600289670062	0,153149196132459	0,0174088081280193	0,135740388004439	0,0709127954327951	0,0676126975439958	0,0676126975439958	0,0709127954327951	0,0979801072936201	0,29166096909541	0,392146497855507	0,0340682512286941	0,808426403878471	0,180296377115535	0,54907927431091	0,583694038604641	0,99995194949317	0,98150404453665	0,852080725863594
6	118	0	ACTACACTCCGTGCAGTATGAATCACAGAACTGGAAAATTACTCAGCAATGAGGAAAAGA	A_30_P01024561	chr15:60989423-60997290_F	chr15:60989423-60997290_F	lincRNA:chr15:60989423-60997290 forward strand	6,30501936219561	0,461836195139935	0,743521433087574	0,0498248451091001	0,331510083056739	-0,281685237947639	0,287474890414715	0,274096553357908	0,274096553357908	0,287474890414715	0,397203641954145	0,122907835250995	0,0129502395577368	0,85747836301716	0,261635864098178	0,485922444875608	0,317516343556597	0,0595866889208609	0,99995194949317	0,826206838386107	0,939311757762795
6	119	1060	TTAAGGTTCTGATGAAGGCAGACCCTGATCACCAGGAGTCTTTACAAACAGAGGCTATTC	A_55_P2729313	Tsr1	NM_177325	ref|Mus musculus TSR1 20S rRNA accumulation (Tsr1), mRNA [NM_177325]	5,8879251957044	-0,255668451589804	-0,34356868483665	0,0459924980474558	-0,0419077351993904	0,0879002332468461	0,0845586104932851	0,0806234717039371	0,0806234717039371	0,0845586104932851	0,11683451030475	0,00640356021045342	0,000339661952417114	0,574344955169861	0,625256065385099	0,46009001723451	0,0397773312381867	0,00446601810323605	0,99995194949317	0,95397771644081	0,936504218391837
6	120	970	CAAGGTATCTCTTGGAGTGTTCTCTTATGCCTTCTTATACTCCTCAGAGATTGACCACCC	A_52_P393738	Lypd4	NM_182785	ref|Mus musculus Ly6/Plaur domain containing 4 (Lypd4), mRNA [NM_182785]	5,7494121640519	0,27418916763613	0,602245260707075	-0,955924802548759	-0,627868709477814	-0,328056093070945	0,734821127735943	0,700624455083478	0,700624455083478	0,734821127735943	1,01530129362084	0,712740306615541	0,39960652623306	0,18671247614997	0,402379787552383	0,749766454762899	0,872847752738074	0,590427179700335	0,99995194949317	0,894671172951564	0,970870145194988
6	121	2876	GTACACTAGCTTTTTGTAAAGCTTGATCCTTCCTTGATGATACATTGCTGCTCTTATTTT	A_55_P1988970	Mkks	NM_001286981	ref|Mus musculus McKusick-Kaufman syndrome (Mkks), transcript variant 3, mRNA [NM_001286981]	9,11539659610959	-0,747836877362454	-0,798454643529251	0,00805548978173221	-0,0425622763850644	0,0506177661667966	0,168011322072017	0,16019251016536	0,16019251016536	0,168011322072017	0,232141001672402	0,000215241305775217	6,00910348458531e-05	0,960363629560203	0,802446631363459	0,829471120561064	0,00354509265241372	0,0012940181330524	0,99995194949317	0,981159753741201	0,980092872353876
6	124	7315	GCTCTTGGAATATGAAAAGACCTAACCAAGACCAAGACCTCGCTATGAAATACTAGCTTA	A_52_P400999	Arhgap31	NM_020260	ref|Mus musculus Rho GTPase activating protein 31 (Arhgap31), mRNA [NM_020260]	10,3288009579086	0,514745771056882	0,364793958810154	-0,0207693870162551	-0,170721199262983	0,149951812246728	0,18873997587745	0,179956506094264	0,179956506094264	0,18873997587745	0,260781752773991	0,012534094951498	0,055370008274917	0,909200492210836	0,375848772635269	0,571320220665117	0,0644681817671116	0,166416912677131	0,99995194949317	0,884096571078823	0,953942692061591
6	125	1618	GAATGTTCCTGGAGGCTGTTTCTTATGTATAGGGTTTTTAAAATGTGATTCCTTTGTTTG	A_55_P2053491	Pdia6	NM_027959	ref|Mus musculus protein disulfide isomerase associated 6 (Pdia6), mRNA [NM_027959]	13,3965683005852	-0,387827045782291	-0,219772138020891	-0,116334012617646	0,0517208951437542	-0,1680549077614	0,262532703966443	0,250315111685491	0,250315111685491	0,262532703966443	0,362741058869894	0,154267260360467	0,389766827955255	0,646834252497397	0,845692693623325	0,647862417851241	0,368264474680914	0,5814820663826	0,99995194949317	0,985748085924315	0,959093458827974
6	126	6402	TGTGAAAGGTTTCCATCCTCTACTGTGGTCCAGAAATCAATGTGTTTGTCTGACAAAAAA	A_55_P1992045	Msi2	NM_054043	ref|Mus musculus musashi RNA-binding protein 2 (Msi2), transcript variant 1, mRNA [NM_054043]	10,6025561504196	-0,0420210649879422	-0,0800361400160092	0,0237667424645043	-0,0142483325635627	0,038015075028067	0,277936704338886	0,265002249765341	0,265002249765341	0,277936704338886	0,384024743993734	0,881251574455559	0,765570678511238	0,929376918341425	0,95959317306051	0,922072572849455	0,953645298844583	0,864728100230929	0,99995194949317	0,99719381017905	0,989676678046389
6	128	783	GGTCCTTACCCAGTAAGAATCTGGGGGAGAAATGGTTGGTACCCATTAAGGATCTTGGGG	A_51_P402144	2300002M23Rik	NM_175148	ref|Mus musculus RIKEN cDNA 2300002M23 gene (2300002M23Rik), mRNA [NM_175148]	5,45382807309271	-0,326182494387679	-0,0147581027864883	-0,310804685014114	0,00061970658707633	-0,31142439160119	0,509524541917429	0,485812589020767	0,485812589020767	0,509524541917429	0,704009325554163	0,528900531761223	0,976048783901448	0,529160586878968	0,999040916037024	0,6626968475786	0,758752205857551	0,986970792469815	0,99995194949317	0,99985388792482	0,959631004984765
6	131	1325	TAGACAAAAGAAACATAAACCTTACCACCAAGAAACAACCGCTGTGCCACATACCATGTT	A_52_P123794	Mtap7d3	NM_177293	ref|Mus musculus MAP7 domain containing 3 (Mtap7d3), mRNA [NM_177293]	5,9201558195731	0,225753789568238	0,507923772707636	-0,166541822083881	0,115628161055518	-0,282169983139399	0,151016299171351	0,143988391626203	0,143988391626203	0,151016299171351	0,208659003013317	0,149635492962439	0,00196970549563289	0,260252022689361	0,452290731684912	0,190487270897133	0,360733820094685	0,0155791734118676	0,99995194949317	0,914126133187725	0,857770224407848
6	133	2242	GAGTAGAGGAAACCACGGGCCTCAGCTATACATCTGACAGGATTGATGTCTAAAATATTC	A_55_P2729553	Masp1	AK032944	gb|Mus musculus 12 days embryo male wolffian duct includes surrounding region cDNA, RIKEN full-length enriched library, clone:6720477L23 product:mannan-binding lectin serine protease 1, full insert sequence. [AK032944]	5,76303192556129	0,0223152258719033	-0,531306181761665	0,26671951681773	-0,286901890815838	0,553621407633568	0,178175611263468	0,169883779655682	0,169883779655682	0,178175611263468	0,246184985405712	0,901507863616072	0,00503796961798525	0,131175054824661	0,122096600154823	0,035244843574425	0,962357694956877	0,0305919464926522	0,99995194949317	0,697848362129836	0,749184012145784
6	134	2801	CCAGCCATCTCTGTTCCTGATCAGGGTCTGGCTCTCTAGAGGTTGCATTAGAAATATATT	A_51_P461031	Ostm1	NM_172416	ref|Mus musculus osteopetrosis associated transmembrane protein 1 (Ostm1), mRNA [NM_172416]	10,5553495416639	0,148012174419897	0,354285335311317	0,000986386568554209	0,207259547459975	-0,206273160891421	0,123531967954561	0,11778311002056	0,11778311002056	0,123531967954561	0,170683942164581	0,244036383550679	0,00663746919884453	0,993396190248499	0,108029581360863	0,240120042802911	0,493460284048311	0,0373279419589324	0,99995194949317	0,675732722276259	0,877990343034448
6	136	410	CTTTGTGAGGACTAATGGAAAAGAGCTGTTGGGGCCCATTCCATACCAATTCATGGCCTA	A_66_P122877	ENSMUST00000079153	ENSMUST00000079153	ens|predicted gene 8526 [Source:MGI Symbol;Acc:MGI:3645225] [ENSMUST00000079153]	14,5229539647922	0,0531365238813439	0,00885049743600064	-0,00361431731726292	-0,0479003437626062	0,0442860264453433	0,0754112215342021	0,0719017785421733	0,0719017785421733	0,0754112215342021	0,104195576157571	0,488691222265177	0,903190726533557	0,960378499049201	0,53208210109176	0,67508666320539	0,728842523354887	0,946066380901312	0,99995194949317	0,934766357492252	0,960959053931573
6	137	2298	TCCTTCTGAGGTAGCATCTCCAATCAAAAAGCTTGATAATAAAGATGTCTGTGAGTTCTG	A_66_P124472	Cyb5d2	NM_001024926	ref|Mus musculus cytochrome b5 domain containing 2 (Cyb5d2), mRNA [NM_001024926]	9,69108534190667	-0,178085766577679	0,285519299758496	-0,194984344717231	0,268620721618944	-0,463605066336175	0,129092735908925	0,123085094232521	0,123085094232521	0,129092735908925	0,17836724723637	0,182071857326281	0,0303830736176908	0,127922456140827	0,0497200664716867	0,0166455525302238	0,41084116850814	0,109599586716473	0,99995194949317	0,576598763587529	0,744058138905265
6	138	0	CGAAGGATGCACTCCTTCCCATGCTCGGCTTTGCTGTCCTGTTTTGGCAATACCAGGGAA	A_66_P131343	A_66_P131343	A_66_P131343	Unknown	5,21715304310694	0,0569632607049195	0,0158264450271783	-0,0110372800042615	-0,0521740956820027	0,0411368156777412	0,0738148717734065	0,0703797187659035	0,0703797187659035	0,0738148717734065	0,101989901992757	0,448781654961099	0,824225669561715	0,876862533008983	0,487350492172022	0,690723834646756	0,697070368503504	0,899465341369295	0,99995194949317	0,923487038511367	0,96285925100883
6	139	0	GCTGCAGTGTTGTTCCACATCTCTCCTAGTTTCTTTGCAACATCACCAATGGATAAGTCA	A_30_P01033003	chr6:142915873-142938323_F	chr6:142915873-142938323_F	lincRNA:chr6:142915873-142938323 forward strand	7,55841183605481	0,213495475001305	0,105364651102221	-0,00747893808128364	-0,115609761980368	0,108130823899084	0,0703835321746417	0,0671080648274843	0,0671080648274843	0,0703835321746417	0,097248825012278	0,0062615722446598	0,131160477917721	0,912307863663351	0,115180087585174	0,278596049504271	0,0391923173550847	0,295383432209617	0,99995194949317	0,687163749737185	0,894176477247127
6	140	3623	TGGACATACACAGAACCAAACCATGAGTTAGTTTGTCATGTGCCCCAGAAAAAGGTGGGA	A_51_P415126	Tgfa	NM_031199	ref|Mus musculus transforming growth factor alpha (Tgfa), mRNA [NM_031199]	5,11154839552955	-0,0441337494048915	0,114511190622789	0,037411077326051	0,196056017353731	-0,15864494002768	0,104446963212919	0,0995862719838287	0,0995862719838287	0,104446963212919	0,144314218606615	0,676868161279296	0,262966973833388	0,710887640922045	0,0742957132062894	0,283927688428207	0,853278608651998	0,457050698984896	0,99995194949317	0,62753413608858	0,896860053170043
6	141	386	GCTGACATAAAGCTGGTTAGCACACATGTACATGCACTGCACGTAAAATAAATAAATATT	A_55_P2715156	Tcaf1	ENSMUST00000141794	ens|TRPM8 channel-associated factor 1 [Source:MGI Symbol;Acc:MGI:1914665] [ENSMUST00000141794]	7,14530250033037	0,681761272064933	0,232386947396857	0,239369571674153	-0,210004752993923	0,449374324668076	0,166885035620019	0,159118638168606	0,159118638168606	0,166885035620019	0,230584813304187	0,000518892128669206	0,158782162661535	0,147202025793416	0,221897134600244	0,0646300453088583	0,00672118173668407	0,333750464746778	0,99995194949317	0,7993885790868	0,763658711575686
6	142	1034	CCTAGTTTTCCAGTGGCAGCACCTTCAAAGGCAGAATTGTGGGTAATTCCTTAAATAATG	A_51_P151516	B230208H11Rik	NR_038027	ref|Mus musculus RIKEN cDNA B230208H11 gene (B230208H11Rik), transcript variant 1, long non-coding RNA [NR_038027]	8,0993376334713	-0,00761919484070539	0,141313097647445	-0,243949431146746	-0,0950171386585961	-0,148932292488151	0,302812885608924	0,288720757969614	0,288720757969614	0,302812885608924	0,418396127818305	0,980160876256335	0,629537492449441	0,407555902805901	0,756744469035594	0,725377897063607	0,993365678821083	0,771912301194001	0,99995194949317	0,974206074108564	0,968619201369226
6	144	1204	ATCCCCGTGCACAAGTGGTGCATCAGACACTTCTACAAGCCTATGCTCAGACATGGCAGC	A_52_P456134	Dgat1	NM_010046	ref|Mus musculus diacylglycerol O-acyltransferase 1 (Dgat1), mRNA [NM_010046]	11,8810949818028	0,688433312156464	0,44795340946799	-0,123173384562255	-0,363653287250729	0,240479902688474	0,291997842513162	0,278409018976726	0,278409018976726	0,291997842513162	0,403452998352874	0,0280399166105006	0,122369352624039	0,662653787515143	0,226535829500261	0,557431517295636	0,114169353298045	0,282591245993957	0,99995194949317	0,802589050537732	0,952249985032903
6	145	3713	GTGGGTGGAGGATTCCTTCAGTTTTGCTTTTACAAACAATCCCCTAGAAGCATGAGCTAT	A_51_P329949	Fam13a	NM_153574	ref|Mus musculus family with sequence similarity 13, member A (Fam13a), mRNA [NM_153574]	12,3434224005052	2,32656684903984	2,41519804571478	-0,382703022515081	-0,29407182584014	-0,0886311966749407	0,368568948845341	0,351416704281605	0,351416704281605	0,368568948845341	0,509251185664899	2,76686084947648e-06	8,02256802545073e-07	0,288330498546866	0,433764071083282	0,863478674267977	0,000179070433639716	6,46990611793839e-05	0,99995194949317	0,906148117110961	0,982897601110962
6	146	3798	CCACCCTCTCTCCTAGCTTGGTAATGAAGTGTATTTATTGGTGAAGGAAACAGCTGCTCT	A_52_P517140	Wdtc1	NM_199306	ref|Mus musculus WD and tetratricopeptide repeats 1 (Wdtc1), mRNA [NM_199306]	8,05297449229135	0,202616272448458	0,132482406690428	-0,0230662039856275	-0,0932000697436575	0,0701338657580299	0,113048397467958	0,107787417759864	0,107787417759864	0,113048397467958	0,156198807925711	0,087327299955178	0,232460269147149	0,832588046516968	0,41884999551829	0,657971730928728	0,251443609444555	0,423547983137833	0,99995194949317	0,900778682132529	0,959257332271749
6	148	2099	AGATCAAATCTATGAAAATAAAGACTGTCTTAAAGCCCGTCCCCCTGGTCGGGATCATGG	A_66_P138459	Gm11738	AK039839	gb|Mus musculus 0 day neonate thymus cDNA, RIKEN full-length enriched library, clone:A430017M22 product:unclassifiable, full insert sequence. [AK039839]	9,13188251564241	-0,0153981432832087	0,225634679266092	-0,134454485417496	0,106578337131804	-0,2410328225493	0,0983672193168646	0,0937894636267468	0,0937894636267468	0,0983672193168646	0,135913845223822	0,877086257868119	0,0253120313679836	0,166234914914316	0,290731689959473	0,0904836217246998	0,951794822912287	0,0959523310608473	0,99995194949317	0,84146847407953	0,789275977056968
6	151	4417	GGGTGTTTTTAAAGTTCCACATTTATATTCCCAACCTGAGAAACAAGTACTCTATCTACT	A_55_P2101580	Zhx3	NM_177263	ref|Mus musculus zinc fingers and homeoboxes 3 (Zhx3), mRNA [NM_177263]	7,37938062550648	-0,0481918798711423	0,0250033580253586	0,0776842985464272	0,150879536442928	-0,0731952378965008	0,131407173967703	0,125291824336692	0,125291824336692	0,131407173967703	0,181565102968039	0,717439422071348	0,843720060295373	0,541828508848867	0,263646844808381	0,690873867776105	0,876300470049088	0,91088717772317	0,99995194949317	0,826753599181023	0,962931821810304
6	152	1966	TGATTATAAAGATGTGTGTGTGTGTGTCTGTGCATGTGCACATGTGCACATGTATGTTAA	A_55_P2067952	ENSMUST00000148137	ENSMUST00000148137	ens|predicted gene 5097 [Source:MGI Symbol;Acc:MGI:3647308] [ENSMUST00000148137]	9,99359903991545	0,541127332930571	0,760031685411496	-0,171019643573961	0,0478847089069632	-0,218904352480925	0,136694205999204	0,130332811586872	0,130332811586872	0,136694205999204	0,188870187509548	0,000703266416313159	8,25833744052934e-06	0,203450370969891	0,72955595266242	0,259299171512653	0,0083371662934243	0,000316451709846408	0,99995194949317	0,971105618570511	0,884682302043645
6	155	518	TGTCGTGCACACCCTCACCAAACATCCTAGGCCGATGAGTTCCTAGTTAAATCATTATCT	A_66_P130788	M17518	M17518	gb|Mouse lactate dehydrogenase A-4 pseudogene mRNA, 3' end. [M17518]	11,4286926438149	-0,747195280555081	-0,577031912523374	-0,123453555753468	0,0467098122782392	-0,170163368031707	0,245260345996919	0,233846564533492	0,233846564533492	0,245260345996919	0,338875866745693	0,00607385341652911	0,0221670153957896	0,603017512682628	0,850763174926417	0,620728952537368	0,0382996816315764	0,0870100330133044	0,99995194949317	0,98622139952111	0,958704900950768
6	157	682	AGTTTGAGCTCCTGCAAAACGGACTTCAACTGTAAGGCGCATTTCAAGTGCTGCCAATTT	A_55_P2042577	Wfdc8	NM_001276431	ref|Mus musculus WAP four-disulfide core domain 8 (Wfdc8), transcript variant 3, mRNA [NM_001276431]	5,92816798063788	0,282860849040646	-0,758751192484486	-0,225871078523558	-1,26748312004869	1,04161204152513	1,04514401399953	0,996505717722524	0,996505717722524	1,04514401399953	1,4440739785249	0,789275411988211	0,454773688511302	0,822850604695111	0,238533258361983	0,478581184145215	0,912671236247753	0,637163840744548	0,99995194949317	0,81068119255615	0,938284348265082
6	158	130	TATGTTCTATTACAGATCAGCACCTGTATCCTCTTGACCAGCCTGAAGTCCTGCTTCACA	A_55_P2131844	ENSMUST00000117983	ENSMUST00000117983	ens|predicted gene 14839 [Source:MGI Symbol;Acc:MGI:3801784] [ENSMUST00000117983]	5,25608073689261	0,227702979705985	-0,176232797985828	0,21973447060372	-0,184201307088093	0,403935777691813	0,162977027494728	0,155392498622674	0,155392498622674	0,162977027494728	0,225185124107289	0,176780180881969	0,269371572383468	0,17181963224929	0,270968451068301	0,0870809814847407	0,402991253106094	0,463968842369908	0,99995194949317	0,829525300551133	0,782866831086242
6	160	2626	GGAAAGTTTGTAACTAGTCCTGGTGTCAATGCTTACTGGCATTTTATTGCCATGAGATAA	A_65_P09765	Stat1	AK039458	gb|Mus musculus adult male spinal cord cDNA, RIKEN full-length enriched library, clone:A330045H06 product:signal transducer and activator of transcription 1, full insert sequence. [AK039458]	9,74046093016136	-0,0687330649452651	-0,305826762481866	-0,129056654387476	-0,366150351924077	0,237093697536601	0,21324481803379	0,203320956345703	0,203320956345703	0,21324481803379	0,294640057880112	0,750357996988159	0,14725035909873	0,532366830023816	0,10050430827219	0,429905194228121	0,893717352065167	0,318299834036573	0,99995194949317	0,664145326581002	0,931028668808161
7	1	2072	ATGGCGGGAACCGTAGCCAGGAGGGACGATTCTGACGTTGGGTGATAAATCCACCCTGAA	A_51_P426246	Anks3	NM_028301	ref|Mus musculus ankyrin repeat and sterile alpha motif domain containing 3 (Anks3), mRNA [NM_028301]	8,46639065656874	-0,00492923876070073	-0,101690600563876	0,0968265405625051	6,51787593302089e-05	0,0967613618031749	0,0735657936449268	0,0701422320885988	0,0701422320885988	0,0735657936449268	0,101645751101454	0,94720417958272	0,161711359892793	0,181794660708378	0,999301340061392	0,351820553439349	0,980745171187454	0,337618426580103	0,99995194949317	0,99985388792482	0,910794319245921
7	2	433	TTTAAGAGTAAAGGCAACTACGATGAAGGGTTTGGTCGTAAACAGCACAAGGAGCTCTGG	A_55_P2182736	Limd2	NM_172397	ref|Mus musculus LIM domain containing 2 (Limd2), mRNA [NM_172397]	6,71386847149313	-0,345567553467157	-0,00605260163132648	-0,0802712957122598	0,259243656123571	-0,339514951835831	0,156047582917957	0,148785532454471	0,148785532454471	0,156047582917957	0,215610720518014	0,0378441999894021	0,967930534331992	0,595140137121114	0,111325726282883	0,130096146002675	0,140991124751833	0,983372142152322	0,99995194949317	0,680579047436413	0,82399215500524
7	4	1284	GAGTTCTGCCTCAACTTCCCTGAATGAACCTGTAATTAGAAATAAATCCTTACCTTCCCC	A_55_P2339760	C230006B20	AK082093	gb|Mus musculus 0 day neonate cerebellum cDNA, RIKEN full-length enriched library, clone:C230006B20 product:unclassifiable, full insert sequence. [AK082093]	5,26413018910523	0,16780634407889	-0,154282099535717	0,139084997755046	-0,18300344585956	0,322088443614606	0,0827791956637916	0,0789268662332663	0,0789268662332663	0,0827791956637916	0,114375895398236	0,0553663580736868	0,0638868970280763	0,0924067379693586	0,038139446480308	0,0102712275002207	0,184399958631793	0,183449297547725	0,99995194949317	0,552905017232578	0,744058138905265
7	5	732	TCCAAGACTTACAGCTACCTGACCCCCAACCTCTGGAAAGAGACTGTCTTCACCAAGACT	A_55_P2139665	ENSMUST00000121713	ENSMUST00000121713	ens|predicted gene 10420 [Source:MGI Symbol;Acc:MGI:3704275] [ENSMUST00000121713]	14,2011319087687	0,00503601621866956	-0,072442922891474	-0,0326580495491591	-0,110136988659303	0,0774789391101436	0,0812152725370153	0,0774357240394291	0,0774357240394291	0,0812152725370153	0,112215025066932	0,95113545680963	0,360022876223119	0,677445209512897	0,189291084629447	0,497379140658233	0,982513291171434	0,554441425990767	0,99995194949317	0,771325765681313	0,942306408085241
7	6	1035	GAGGGCTGCCTGCCTGGCCCGTGTTTCCCTTTGTATAGCTTCATTAAATCCTCAATAACC	A_55_P2187053	Tpm1	NM_001164255	ref|Mus musculus tropomyosin 1, alpha (Tpm1), transcript variant Tpm1.10, mRNA [NM_001164255]	9,30768027692431	-0,0785345615178556	-0,156879576020771	0,204263250449646	0,125918235946731	0,078345014502915	0,228440957570896	0,217809906895289	0,217809906895289	0,228440957570896	0,315636541987207	0,734384343415517	0,479209180660559	0,358875626939824	0,587237894557166	0,806351253636798	0,885566565055302	0,657122474170168	0,99995194949317	0,945475604920819	0,977634205534263
7	8	512	AAATCTAAAGGCAAATATGCCTACCTCCTGGAGTCCACCATGAATGAGTATATTGAGCAA	A_66_P116640	Gria1	AB104707	gb|Mus musculus glur-1 mRNA for AMPA-selective glutamate receptor 1 short type, partial cds. [AB104707]	5,48546799939577	-0,0744666261838303	0,0881716148314391	-0,076586668791701	0,0860515722235684	-0,162638241015269	0,0924064658966329	0,0881061082368381	0,0881061082368381	0,0924064658966329	0,127677880810057	0,429244712592751	0,328204149989692	0,394414311626838	0,362188647001943	0,216476742257271	0,680547586938606	0,523313344317086	0,99995194949317	0,878782884808333	0,867001284356522
7	9	1322	TTGAGTAAGAGTTGAAAAGATACTTGTATAGCATAAAACCTATGAGAGATTCATGAGTCA	A_52_P392467	Bzw2	BC058796	gb|Mus musculus basic leucine zipper and W2 domains 2, mRNA (cDNA clone IMAGE:6486091), complete cds. [BC058796]	5,53911082997411	0,490827031008041	0,255590162602292	0,0836862161179566	-0,151550652287792	0,235236868405749	0,0862214357426124	0,0822089133716237	0,0822089133716237	0,0862214357426124	0,119132033556305	1,13788257387814e-05	0,00525775879555577	0,320135888526284	0,0931893888669653	0,0614434128262593	0,000464365077754832	0,0315201318748645	0,99995194949317	0,653900498365865	0,756615449452107
7	10	416	CCTGGGCTTCTAAAATGCTATTGTGTGTGTGTATTGGTAACAATGGGAGAATAAAACTGA	A_52_P345566	Tmbim4	BC027637	gb|Mus musculus transmembrane BAX inhibitor motif containing 4, mRNA (cDNA clone MGC:41260 IMAGE:1346012), complete cds. [BC027637]	6,60798711032304	-0,000857056963667446	-0,385349504003821	0,233708744158435	-0,150783702881718	0,384492447040153	0,296469616823757	0,282672688489428	0,282672688489428	0,296469616823757	0,409631642475855	0,997720368767172	0,187070276952692	0,417542461516394	0,616271055959064	0,358461643632589	0,999206227082876	0,369535556470738	0,99995194949317	0,95203938982858	0,911174580226965
7	11	3476	TCCAAGTGTTGGCACGAACCTCTTCATTGTGCATATGGAAGACACTGGACCCATTTTCTT	A_51_P206835	Large	NM_010687	ref|Mus musculus like-glycosyltransferase (Large), mRNA [NM_010687]	8,93133207776407	-0,157338979302382	-0,0642252943967669	0,0194306640629236	0,112544348968539	-0,0931136849056156	0,415193792447838	0,395871748386013	0,395871748386013	0,415193792447838	0,573672664903442	0,708480387072365	0,872650587069654	0,961311105096535	0,788955396477723	0,872593114154657	0,870400695225866	0,92872712573145	0,99995194949317	0,978913173656915	0,983143083923432
7	12	1709	TGACCCACCTTCAGACGACTCCCAGGTTGTTCCTGTCCCACCTACAGATGACTCTGTGGA	A_51_P242205	Cel	NM_009885	ref|Mus musculus carboxyl ester lipase (Cel), mRNA [NM_009885]	6,56994038843836	-0,115653903269246	-0,0673499334524088	0,06605996824067	0,114363938057507	-0,0483039698168373	0,145615682841894	0,138839105997198	0,138839105997198	0,145615682841894	0,201196979210952	0,43583059631267	0,632570399542826	0,639067238350586	0,44089371772874	0,812565371774874	0,686004795585824	0,774266340153119	0,99995194949317	0,908255713128537	0,978145593813552
7	13	670	TGAGCCCTGCAGGTAGAAATGTCCCTTGGGAGAATTAAGTATTGTTGACTCAAATAAAGC	A_51_P236829	Zswim7	NM_027198	ref|Mus musculus zinc finger SWIM-type containing 7 (Zswim7), mRNA [NM_027198]	9,84766690761531	0,239674331295197	0,197970292801271	0,0141264066667368	-0,0275776318271888	0,0417040384939256	0,142382265723142	0,135756163739041	0,135756163739041	0,142382265723142	0,196729371435982	0,106940495823781	0,159377539547473	0,91809922351578	0,848259112506879	0,834136157794562	0,289052316873367	0,334537740004636	0,99995194949317	0,985942326490408	0,980358457036193
7	15	1330	CCGCCCATTTCAGCCTTTTATGCTGAGTGTTTTAACAAGAAGATACAATTCAATGCTCAT	A_52_P194763	Osbpl9	NM_173350	ref|Mus musculus oxysterol binding protein-like 9 (Osbpl9), transcript variant b, mRNA [NM_173350]	8,05432809480134	0,207325588063982	0,373093449748577	-0,0861347304205875	0,0796331312640071	-0,165767861684595	0,141173943640571	0,13460407383755	0,13460407383755	0,141173943640571	0,195059834555184	0,156585536046648	0,0113460940129761	0,52906540653934	0,578602869835907	0,404886830935113	0,372046064785866	0,0543101116389483	0,99995194949317	0,942524086815671	0,927148961086064
7	16	694	GGCAGTTCGGAGAGTGAAGCTCACTTTGTTTACCTACCTGCAGCATATTCAACAGAGAAT	A_51_P226269	Rgcc	NM_025427	ref|Mus musculus regulator of cell cycle (Rgcc), mRNA [NM_025427]	14,8340355395359	-0,0223569525628271	0,329045392400028	-0,148845843215556	0,202556501747299	-0,351402344962855	0,244512057527267	0,233133099471715	0,233133099471715	0,244512057527267	0,337841957645148	0,928002916680036	0,17259093677032	0,529992509895477	0,416639923824475	0,30995919025843	0,972917776190372	0,35130587818342	0,99995194949317	0,899607115318797	0,905388600332618
7	17	1521	TGCCTGAAGATCACTTGGGGTGGACCGAGGTTGTGCCTGGGATTGACAGAGCCTGTGATT	A_52_P339054	Nap1l4	NM_008672	ref|Mus musculus nucleosome assembly protein 1-like 4 (Nap1l4), transcript variant 2, mRNA [NM_008672]	9,47359620773628	-0,0565762102637031	-0,12628321158768	0,0666864197417176	-0,00302058158225904	0,0697070013239767	0,0933298809691183	0,0889865499627985	0,0889865499627985	0,0933298809691183	0,128953762085452	0,550801991072006	0,170355733050526	0,461827983211589	0,974483199553515	0,594429989917643	0,77340041823795	0,348342094833933	0,99995194949317	0,998900548563819	0,956157477743037
7	19	1074	TATGACGAACAGCTGGGGTGTCTGTATTGTCTTGTGGAATTCTCAAAAGAGATTGTCTGT	A_55_P2025911	Sms	NM_009214	ref|Mus musculus spermine synthase (Sms), mRNA [NM_009214]	6,58913041414575	0,0527884849219387	-0,128304629115299	0,0913323133533028	-0,0897608006839352	0,181093114037238	0,0779890685378973	0,0743596592209956	0,0743596592209956	0,0779890685378973	0,107757383648971	0,505785935946723	0,0989504052360774	0,232775364051614	0,262535504705322	0,107480895328309	0,741682033892976	0,246035501139309	0,99995194949317	0,826753599181023	0,80580939437552
7	20	2435	GAAGCAGTACTGGCGATTCCACACCAAGTATATGATGTGGTTCCAGAGGCACGAGGAGCC	A_55_P2167339	Cnot3	NM_146176	ref|Mus musculus CCR4-NOT transcription complex, subunit 3 (Cnot3), mRNA [NM_146176]	6,33866999288217	0,0149370497642236	-0,223823670222548	0,113618411791312	-0,12514230819546	0,238760719986772	0,0809858087811008	0,0772169389325768	0,0772169389325768	0,0809858087811008	0,111897975325947	0,855415792658008	0,00852018110055213	0,155824182067348	0,137043140687917	0,044667283699724	0,942880542631048	0,0444255946370572	0,99995194949317	0,717685709164445	0,750719362182664
7	21	8201	TAGTGGCAGTATTGTAGCTGATCGGGAAATGTTTGATATCTCAGCAATTTTGCATTTTTG	A_66_P122173	Mkl2	NM_153588	ref|Mus musculus MKL/myocardin-like 2 (Mkl2), transcript variant 1, mRNA [NM_153588]	10,6626708154335	0,203337987309851	0,185042537757873	0,0318167256772757	0,0135212761252976	0,018295449551978	0,130758062988723	0,124672921301966	0,124672921301966	0,130758062988723	0,180668227263481	0,13468861010972	0,152423398770373	0,801019678030394	0,918609206487053	0,920288581304369	0,336943990148031	0,325335963859234	0,99995194949317	0,994177772023449	0,989676678046389
7	22	1032	GACACCACCCGAGACCTCAATCGGATTGGACCAAGGATCTTCCAAGTTGTCTGGGGACCA	A_51_P300709	Srm	NM_009272	ref|Mus musculus spermidine synthase (Srm), mRNA [NM_009272]	10,477179930611	-0,549452914316811	-0,647594269207493	0,0214278557843404	-0,0767134991063418	0,0981413548906822	0,147292312124265	0,140437709293971	0,140437709293971	0,147292312124265	0,203513575475077	0,001215215511129	0,000146535033407553	0,880168825501593	0,607870549824555	0,634565995438231	0,0123103773403076	0,00246567411643457	0,99995194949317	0,950050311112623	0,958704900950768
7	23	2158	CTCCCAAAGTGTTGGAAATGTAAGCCATCTTCAACATTTTTTAAATCCAAAGTGAAAACC	A_55_P2019615	Neil1	XM_011242818	ref|PREDICTED: Mus musculus nei endonuclease VIII-like 1 (E. coli) (Neil1), transcript variant X1, mRNA [XM_011242818]	8,22798406885986	-0,291791381862261	-0,0489708835141798	-0,103970238187953	0,138850260160128	-0,242820498348081	0,0954678514376686	0,091025024821473	0,091025024821473	0,0954678514376686	0,131907792801921	0,00593692348233129	0,596168438797899	0,266063856719608	0,160433638480209	0,0796437685630366	0,0376808816160023	0,746661298846527	0,99995194949317	0,738598010644297	0,778042787304684
7	24	1092	CATTACTACCGTGGCAATAATATTGAACTGGGCACAGCGTGTGGAAAATACTACAGAGTG	A_55_P1963105	Gm6109	XM_006543103	ref|PREDICTED: Mus musculus predicted gene 6109 (Gm6109), mRNA [XM_006543103]	13,7539266315921	0,0557252120888094	-0,0565610934114993	0,0277415846598839	-0,0845447208404249	0,112286305500309	0,0849788206306712	0,0810241263495565	0,0810241263495565	0,0849788206306712	0,117415114046228	0,519015486650561	0,492693200505806	0,73542121415097	0,330976824074316	0,349658583340944	0,751925367034633	0,667808734940458	0,99995194949317	0,864942719471911	0,910794319245921
7	26	1809	GGAGTTGTTTGCAGAGTAGAGAGTGTCGACAAAGATTATAACTACATTAATCCTACGTTT	A_52_P384203	Yme1l1	ENSMUST00000125004	ens|YME1-like 1 (S. cerevisiae) [Source:MGI Symbol;Acc:MGI:1351651] [ENSMUST00000125004]	5,75519845423538	0,185752081667874	0,111877825319525	-0,00900221571863025	-0,0828764720669799	0,0738742563483497	0,0865684211450997	0,0825397509719096	0,0825397509719096	0,0865684211450997	0,11961146278706	0,0435885778945503	0,189501026757337	0,914173500712059	0,349148976631684	0,543385417707655	0,156003520284595	0,372466458764627	0,99995194949317	0,873755081040765	0,949458775558119
7	27	1628	GTTAGAGATAATGTACCCATGGAGACTAGCAAAATAGTATGTAGATGTGATCTCAATTGT	A_55_P2003793	Tspan3	NM_019793	ref|Mus musculus tetraspanin 3 (Tspan3), mRNA [NM_019793]	12,8098357956318	-0,274935038100029	0,0305225802521356	0,0239747690032388	0,329432387355403	-0,305457618352165	0,140562343623595	0,134020936101782	0,134020936101782	0,140562343623595	0,19421478769279	0,0637345207208836	0,822020284539098	0,859719025625756	0,0288830962261378	0,130531916568482	0,202940582177576	0,897982156654116	0,99995194949317	0,522922557690149	0,82399215500524
7	28	182	GTACTGATATGTAGAGGTCTGTTATACTAATTAGAGGTCTGTTATACTAATGTTATTTAT	A_52_P153939	AK077774	AK077774	gb|Mus musculus adult male thymus cDNA, RIKEN full-length enriched library, clone:5830431N23 product:unclassifiable, full insert sequence. [AK077774]	9,6838475516334	0,133751971769579	0,159565646549149	-0,0190562894179731	0,0067573853615972	-0,0258136747795703	0,0921284034723459	0,0878409861178055	0,0878409861178055	0,0921284034723459	0,127293682358992	0,161153665080523	0,0834147299283772	0,830322540990212	0,942215236370783	0,841228383257983	0,379182906580761	0,219323997223625	0,99995194949317	0,995721612828989	0,981083566584712
7	29	670	TTCGAATGTAGTCAGAGTCAGACCCTGGAAGCAATTGAAGACATGCATGAGAAGTCCATG	A_55_P1992234	Slx	NM_001136476	ref|Mus musculus Sycp3 like X-linked (Slx), mRNA [NM_001136476]	5,66183831341941	0,068122372729345	0,281042618044186	-0,323578368509228	-0,110658123194387	-0,212920245314841	0,322499114268822	0,307490840520161	0,307490840520161	0,322499114268822	0,445596561598011	0,834717048564793	0,370972100149157	0,304465962838351	0,734872254120933	0,637645490028568	0,93305400612574	0,564758832207372	0,99995194949317	0,971237234589124	0,959093458827974
7	31	3673	CAAAACTTTGTACTCCATTCCCATCTGCCTTATCATACACTCAGTGGTGCTCTTATAGGG	A_55_P2716177	Tmx4	ENSMUST00000137377	ens|thioredoxin-related transmembrane protein 4 [Source:MGI Symbol;Acc:MGI:106558] [ENSMUST00000137377]	5,92523993461179	0,32304224187008	-0,004640024994365	0,145819403091652	-0,181862863772793	0,327682266864445	0,0839553647573325	0,0800482994625844	0,0800482994625844	0,0839553647573325	0,11600100654041	0,000917542646047876	0,954317551175414	0,0826086557590994	0,0418021770600059	0,0100701013348119	0,0100929091215474	0,976053072230676	0,99995194949317	0,561343750642033	0,744058138905265
7	32	926	AAAGTACCTTCACTTGAAGATGTGCTTCTACACAGCGTATGCGTATTGCTACCATGGCCA	A_55_P2860418	Brox	NM_027861	ref|Mus musculus BRO1 domain and CAAX motif containing (Brox), mRNA [NM_027861]	6,73795038957023	-0,668382155614262	-0,0878347980357521	-0,166094654619108	0,414452702959402	-0,58054735757851	0,20406986863859	0,194572985339158	0,194572985339158	0,20406986863859	0,281963043518053	0,00357033664071479	0,656254991526356	0,402820926099508	0,05495083302776	0,0519567562882037	0,0262332885180009	0,790501014631404	0,99995194949317	0,592376600621545	0,750719362182664
7	33	9462	CTGCTCAGGTCCCTTCATTTGTACTTTGGAGTTTTTCTCATGTAAATTTGTATAATGGAA	A_55_P2757886	Braf	NM_139294	ref|Mus musculus Braf transforming gene (Braf), mRNA [NM_139294]	9,86253433028564	0,229007931718117	0,0636706313412674	0,106220540923125	-0,0591167594537243	0,16533730037685	0,0789650953717115	0,0752902642931372	0,0752902642931372	0,0789650953717115	0,109105958519203	0,00849153802517974	0,407153758933466	0,172763270572512	0,462273329077412	0,144401112306369	0,0487663905521795	0,596505507070643	0,99995194949317	0,915773019571709	0,828220749967984
7	34	234	AACGTTCCATATTGCATCCGAGTACGCTTGCAGAAAACGTAATGAGGATGAGAATTCCCC	A_55_P2180477	ENSMUST00000181130	ENSMUST00000181130	ens|ribosomal protein L31, pseudogene 16 [Source:MGI Symbol;Acc:MGI:3648831] [ENSMUST00000181130]	14,2481736909469	0,05578465833735	-0,00752896670512193	-0,00643093447231458	-0,0697445595147865	0,063313625042472	0,0896863185106129	0,0855125494670339	0,0855125494670339	0,0896863185106129	0,123919457085395	0,54055640159014	0,930664740351868	0,94075502220761	0,44534233369846	0,61466736938886	0,766624475133217	0,961644803452763	0,99995194949317	0,910216556625428	0,958704900950768
7	35	0	TATTGGTGGAATTCTTATCTGGCATGTTGAAGTTCCTTCCTACCTATGGATCTCAGATTC	A_30_P01018277	chr7:140011140-140018815_R	chr7:140011140-140018815_R	lincRNA:chr7:140011140-140018815 reverse strand	5,25678769687055	0,0583053531692093	-0,0737454265774566	0,0591737340239398	-0,0728770457227261	0,132050779746666	0,100432972860653	0,0957590823493506	0,0957590823493506	0,100432972860653	0,138768093919382	0,567652977279371	0,449704281768165	0,543174986725762	0,475977855203891	0,35199585422441	0,784746419592441	0,632782688457216	0,99995194949317	0,919725718291773	0,910794319245921
7	38	0	GACGGGGTATCACACAGGCTCCTAGAACAAATAAATATAACTGCTTTAAAAATAAACTGT	A_30_P01032513	chr1:139806645-139809498_F	chr1:139806645-139809498_F	lincRNA:chr1:139806645-139809498 forward strand	5,57616953117688	-0,32083853739409	-0,191835622625073	0,107094059520698	0,236096974289715	-0,129002914769018	0,12394620857762	0,118178072957592	0,118178072957592	0,12394620857762	0,171256297836713	0,0170384963172966	0,1192642108142	0,374980278496969	0,0704172650405346	0,459545281067942	0,0799014390980141	0,277985418758725	0,99995194949317	0,619335500585797	0,93617578511483
7	39	0	CGATCGATAATCTTGGTGCTACTTTTATGGATGCTCTCTAGCATAGAAGGCACAGGCAAT	A_30_P01029551	chr15:61984389-62102500_F	chr15:61984389-62102500_F	lincRNA:chr15:61984389-62102500 forward strand	5,39532968874684	0,268811786359024	0,0956310340247208	0,134272045207199	-0,0389087071271037	0,173180752334303	0,120282570879315	0,114684931471709	0,114684931471709	0,120282570879315	0,166194254906745	0,0362829100425794	0,413630482264736	0,254637421141143	0,749493579804585	0,309097778650838	0,136935390489956	0,602234487160097	0,99995194949317	0,972659249291954	0,905388600332618
7	41	2985	CTCTGAGTACATCTGCTTCTTCATCCATGTACACCGGAGACATGGATTTTTCTGTATCCA	A_52_P517508	Klhl23	NM_177784	ref|Mus musculus kelch-like 23 (Klhl23), mRNA [NM_177784]	5,81753921047375	-0,217798510034438	-0,840673045974446	0,309689114046725	-0,313185421893283	0,622874535940008	0,341740922836786	0,32583718513914	0,32583718513914	0,341740922836786	0,472182940776916	0,530719249516544	0,0173585912066446	0,352567188634033	0,369713326428452	0,201153145193103	0,759995140076288	0,0733834135702587	0,99995194949317	0,881705119963399	0,862537075257039
7	44	340	ATACATTTAAAGCCAACTGAATGGGAAAAGGTCTGAGAAATACAGGGTGGGAGGGATTGA	A_55_P2845109	Gm35973	XR_389517	ref|PREDICTED: Mus musculus predicted gene, 35973 (Gm35973), ncRNA [XR_389517]	5,79230962734892	0,0212131097958226	0,0968590859156331	-0,00220019649042147	0,073445779629389	-0,0756459761198105	0,142411381853763	0,135783924880332	0,135783924880332	0,142411381853763	0,196769601151718	0,882991625727656	0,483396448369439	0,987222998444037	0,61136440479923	0,704470816243322	0,954318897321239	0,660334308669551	0,99995194949317	0,95140291561097	0,964183082570422
7	47	0	CCTTCCCTTCCCATTCCATCTGGGATGGATTTGTTCTTAAAGATTTTCATATTAGTAAAA	A_55_P2549139	A_55_P2549139	A_55_P2549139	Unknown	6,46719779056668	0,216750243414538	0,000564409903123675	0,0450055853642022	-0,171180248147212	0,216185833511414	0,111621419000743	0,106426847175716	0,106426847175716	0,111621419000743	0,154227153833243	0,065523017071888	0,995818067360314	0,676630264600116	0,139878837250162	0,175423135273585	0,206650403683721	0,997741626237385	0,99995194949317	0,718980839463349	0,85056821695769
7	49	1271	TCTATATTCTGGTCATAAGGGTATGTGCTAGGACCTGAGGAATTGCCTGCCTTACACTCT	A_55_P2049262	Gm3373	XR_874105	ref|PREDICTED: Mus musculus predicted gene 3373 (Gm3373), transcript variant X11, misc_RNA [XR_874105]	8,99386651482644	1,31402941930891	0,728293934308443	0,129421407016835	-0,456314077983627	0,585735485000463	0,204339815706058	0,194830369769066	0,194830369769066	0,204339815706058	0,282336028992293	2,12396186518563e-06	0,00119296115757494	0,513652598464369	0,0364127995434313	0,050347881350389	0,000148469912412097	0,0110142600142644	0,99995194949317	0,549261496582958	0,750719362182664
7	52	2118	CACCATGCCAAGAAAGAAGCTGCCCAGAAGGTGGGCACTGTTGCTGCTGCTACCTCTTAG	A_55_P1953093	Pabpc4	NM_148917	ref|Mus musculus poly(A) binding protein, cytoplasmic 4 (Pabpc4), transcript variant 2, mRNA [NM_148917]	10,2700798002336	0,163690463484878	0,133696708828666	-0,0572537539954965	-0,0872475086517088	0,0299937546562123	0,128847290369248	0,122851071092742	0,122851071092742	0,128847290369248	0,178028115487783	0,217659855505391	0,288652259883116	0,645924333373325	0,505618911691202	0,867799861248827	0,459806765938964	0,484092689591405	0,99995194949317	0,927824326482463	0,983143083923432
7	53	240	TTTCCTGGCCAAGCCTGCTACCCTGCAGTTTAAAAACGGCGTGGAGCCCACAGTTGTGCA	A_55_P2739733	Ccdc97	ENSMUST00000125699	ens|coiled-coil domain containing 97 [Source:MGI Symbol;Acc:MGI:1196455] [ENSMUST00000125699]	5,30155701592519	0,0725304174014596	-0,0627656382067832	0,0805680228394481	-0,0547280327687947	0,135296055608243	0,0900675871357297	0,0858760748375358	0,0858760748375358	0,0900675871357297	0,124446255395469	0,429566746787548	0,472826382488572	0,358682677244599	0,549866126360472	0,289126201251992	0,680816308011972	0,651981326063281	0,99995194949317	0,937472932217085	0,899498152191307
7	55	1766	TAGCACCCTGTCCCTCAGAACCGTGTCACTCGGAAGCTGCAAATAAAAGTTCCTTGTCTC	A_55_P2144666	Prpsap1	NM_026364	ref|Mus musculus phosphoribosyl pyrophosphate synthetase-associated protein 1 (Prpsap1), mRNA [NM_026364]	12,2729114267541	0,170526543310212	0,0920460831397723	0,0154663981654934	-0,063014062004946	0,0784804601704394	0,0728906766298347	0,0694985332713454	0,0694985332713454	0,0728906766298347	0,100712942894265	0,0291401772365873	0,199419890681894	0,826015131329392	0,396961045539813	0,444420073487844	0,11739384773722	0,38425213487427	0,99995194949317	0,892526436730111	0,932575644678384
7	58	420	AGACTCTCAGACTGAAAGGAAGAAGTCAAACCATATGAAGTCCAAGGTGGAGAACCCCAA	A_52_P326713	Ccl25	NM_009138	ref|Mus musculus chemokine (C-C motif) ligand 25 (Ccl25), transcript variant 1, mRNA [NM_009138]	5,57219650072156	-0,115749857563029	-0,110761871459498	0,0342476794286313	0,0392356655321615	-0,00498798610353024	0,0890899486580802	0,08494393312329	0,08494393312329	0,0890899486580802	0,123095453719272	0,207771015852926	0,206194281990009	0,69084135947359	0,664088411683032	0,968055614737637	0,445650524833766	0,392119731797152	0,99995194949317	0,960437859235534	0,997285928771769
7	60	1430	TGTAACCCTGGCTAGCCTCAAACTTATGATCATCCTATCTGTCTCCTAAGGGCTGGAATT	A_55_P2738017	Dpagt1	AK164129	gb|Mus musculus 12 days embryo spinal cord cDNA, RIKEN full-length enriched library, clone:C530043K03 product:dolichyl-phosphate (UDP-N-acetylglucosamine) acetylglucosaminephosphotransferase 1 (GlcNAc-1-P transferase), full insert sequence. [AK164129]	5,94971026240826	0,0600287763996485	-0,109764867678901	0,0926329998667832	-0,0771606442117667	0,16979364407855	0,0664381745536965	0,0633463139347181	0,0633463139347181	0,0664381745536965	0,091797530071039	0,376368446560493	0,0976169755663638	0,158275877711643	0,258355446287773	0,0783128039494912	0,635147813085119	0,243889113823397	0,99995194949317	0,823342588971148	0,776834364299874
7	61	3266	AATCAGGAGGGGAGTAATGATGAACATACAGACGGCCACATCTTGCCAATCAAGCATCAT	A_52_P52849	Cpxm2	NM_018867	ref|Mus musculus carboxypeptidase X 2 (M14 family) (Cpxm2), mRNA [NM_018867]	8,83819432259299	0,142132571939127	-0,750691007753067	0,429919688868093	-0,462903890824101	0,892823579692195	0,513107500741805	0,489228806218616	0,489228806218616	0,513107500741805	0,708959894600247	0,784452460426397	0,139668363288833	0,389348797963321	0,377079504511935	0,221555948282413	0,9104207003911	0,307746766121242	0,99995194949317	0,884556299828417	0,869348713019122
7	63	0	TCTGTTACTTTCAGCACCATCACTTGTTTGGGACCTTGATGGTGACCTTCTTCCCTAGAA	A_30_P01032721	chr1:175654606-175672031_F	chr1:175654606-175672031_F	lincRNA:chr1:175654606-175672031 forward strand	5,3969799462932	0,401153479837446	0,429747634722731	-0,0100208425997925	0,0185733122854925	-0,0285941548852851	0,0993432629440093	0,0947200847107008	0,0947200847107008	0,0993432629440093	0,137262443297374	0,000581176720473906	0,000175104494985562	0,91673730584714	0,853463654874659	0,83696367590171	0,00726887573766758	0,00277915293815222	0,99995194949317	0,986556266631017	0,980358457036193
7	69	1099	CAGTACTGTAGATGGTCTCAAAGCTACTAAAAAGTTTCTTCAGTGTCTTGGGCGGTATGG	A_55_P2585802	Chm	NM_018818	ref|Mus musculus choroidermia (RAB escort protein 1) (Chm), mRNA [NM_018818]	5,48835443879638	0,0366880471404318	0,0335225261408487	0,00730093256501263	0,00413541156542951	0,00316552099958312	0,0801768444484338	0,0764456217053448	0,0764456217053448	0,0801768444484338	0,110780230472883	0,65188908090278	0,66543638487167	0,924808158438542	0,959345938450336	0,977470228155102	0,840044727510723	0,797317071441007	0,99995194949317	0,997166576798066	0,998269089979405
7	71	5922	ACACTTCTCAACTAAGACCTTTTCTTTAGCACTTTGATGTTTCTTAAGGTGAAACTTAGG	A_52_P625808	Sf3b1	NM_031179	ref|Mus musculus splicing factor 3b, subunit 1 (Sf3b1), mRNA [NM_031179]	7,70972568055356	-0,20815180765457	-0,272262137418205	0,140834250891184	0,0767239211275488	0,0641103297636354	0,0938302709517539	0,0894636530912747	0,0894636530912747	0,0938302709517539	0,129645150203606	0,0375412307023417	0,00611973874368853	0,130202444967254	0,422603779139478	0,626019299994402	0,140338484106623	0,0352074344376487	0,99995194949317	0,90308221002515	0,958704900950768
7	75	4119	GGCCCTTTTCCTTGTTTGCTTTGTGTTAGCTTATTGTAAACAGCCATTTGTTGTAAATTA	A_55_P2128283	Nr2f2	NM_009697	ref|Mus musculus nuclear receptor subfamily 2, group F, member 2 (Nr2f2), transcript variant 1, mRNA [NM_009697]	10,238256985747	0,081587398963924	-0,494234682755643	0,33812513386602	-0,237696947853546	0,575822081719567	0,243939764756395	0,232587439724593	0,232587439724593	0,243939764756395	0,33705122154807	0,741311204889897	0,0454737780244656	0,160615937510334	0,340809703920423	0,102119127167299	0,888972740512663	0,145092851519624	0,99995194949317	0,870198994314899	0,8017634792381
7	76	2706	CGGTCCCTCCGTTTGCCACTCGTGAGAAGCACAGATAAGATTATTATAATACCCACCTTT	A_52_P541175	Marveld1	NM_183195	ref|Mus musculus MARVEL (membrane-associating) domain containing 1 (Marveld1), mRNA [NM_183195]	9,48039701733912	0,059345308328842	-0,0581063865080562	0,157215506991147	0,0397638121542485	0,117451694836898	0,141282057816875	0,134707156660023	0,134707156660023	0,141282057816875	0,195209215756836	0,678664281652939	0,670553290151171	0,256095912324158	0,781086229990455	0,553754937120409	0,85433295950164	0,800316879131303	0,99995194949317	0,977416040395733	0,951007131246681
7	78	1949	CCAAATAGAAGCAAAATATCTATACAAAGAATCAACAAAAACAGGAGCTGGCTCTTTGAG	A_55_P2735166	ENSMUST00000193355	ENSMUST00000193355	ens|TNF receptor-associated factor 5 [Source:MGI Symbol;Acc:MGI:107548] [ENSMUST00000193355]	5,50109353166901	-0,100371211391353	-0,138057653189532	0,0926871126870914	0,055000670888913	0,0376864417981784	0,0919027902706441	0,087625872370343	0,087625872370343	0,0919027902706441	0,126981952923215	0,286989739269035	0,129895563563895	0,30203468130091	0,555851446012885	0,769509776579003	0,543803619675919	0,293661943020138	0,99995194949317	0,938429318991894	0,972657913017669
7	79	0	AATTTGGGGTTATTAGATAGGGAAACCGAAGTGTGCTCTTTGGGACGTTTCCTGGCCAAT	A_30_P01028752	chr14:26973425-26986650_R	chr14:26973425-26986650_R	lincRNA:chr14:26973425-26986650 reverse strand	5,42332731593524	0,0562390199278031	0,0383669819815848	0,118340609555587	0,100468571609369	0,0178720379462183	0,109773698905167	0,104665115189187	0,104665115189187	0,109773698905167	0,151674161638982	0,613709331837595	0,717562997012244	0,270791018890102	0,370332343215552	0,907306946259916	0,815113632574846	0,833087217798301	0,99995194949317	0,88189261440039	0,988140129531995
7	80	2339	ACATACTTTGAAGAGCAAGGAGTCCATTGTTGTTGATTCTAAACTTGTGTTGTATGTCTA	A_51_P186161	Rnf149	NM_001033135	ref|Mus musculus ring finger protein 149 (Rnf149), mRNA [NM_001033135]	10,6550997282933	0,271273584772072	-0,0415134385451346	0,316521180985168	0,00373415766796192	0,312787023317206	0,324227903189669	0,309139176080891	0,309139176080891	0,324227903189669	0,447985226759478	0,412079782408251	0,894438439728992	0,317400557753605	0,990918283362662	0,492612830373641	0,666470939147332	0,940808551046277	0,99995194949317	0,999561199545617	0,941242402046181
7	81	1083	AGTTATGGGGATTCATTGTATTACAACAACACGTACGGAGCGCTCGATGCCTACTACAAG	A_55_P2744950	Gm21992	NM_001290127	ref|Mus musculus predicted gene 21992 (Gm21992), transcript variant 1, mRNA [NM_001290127]	6,48774221332612	-0,206159814490701	-0,274859701453434	0,142504717105895	0,0738048301431622	0,0686998869627331	0,0978047345847709	0,0932531554776736	0,0932531554776736	0,0978047345847709	0,135136660879795	0,0470767868334453	0,00762337496837904	0,141215944699676	0,458757456142206	0,616425503359836	0,164571029573062	0,0411152185229485	0,99995194949317	0,914907464355821	0,958704900950768
7	83	2357	CTACATATGAACAGGTTTTGTACTTCAGACATGACATGTTCATAGCCAAACTGTAAATCA	A_55_P2101585	Cd55	NM_010016	ref|Mus musculus CD55 antigen (Cd55), mRNA [NM_010016]	9,64332449079756	0,599927630782521	1,41567461540397	-0,289537505542345	0,526209479079109	-0,815746984621454	0,204030611601532	0,194535555222958	0,194535555222958	0,204030611601532	0,281908802126503	0,00774751363249324	3,36700483273775e-07	0,151339948388855	0,0173954811425097	0,00861711113056769	0,0458395623916239	3,73080814129052e-05	0,99995194949317	0,496144220406718	0,744058138905265
7	85	95	AAACTTCCTGAGCTGGACCGTTGTCTCTGTTTTTCTAGGTTTCTCCAGCATTTTGCCATC	A_55_P2739796	4930402H24Rik	AK186845	gb|Mus musculus cDNA, clone:Y0G0138P16, strand:minus, reference:ENSEMBL:Mouse-Transcript-ENST:ENSMUST00000044766, based on BLAT search. [AK186845]	5,2275703195332	-0,140869022378089	0,0916429163254415	-0,143658086056154	0,088853852647377	-0,232511938703531	0,104386660409288	0,0995287755165404	0,0995287755165404	0,104386660409288	0,14423089830971	0,19137317225018	0,367500872998589	0,163484988225877	0,404143229113124	0,121689341217497	0,423350226679987	0,561404928339871	0,99995194949317	0,895418674868523	0,816498224946125
7	86	1218	CTTCGTATTCTGAGACAGAGAGTCACGAATGGGAACTGAATCTCCTGGCCTTAGACTTTA	A_51_P446570	Bbox1	NM_130452	ref|Mus musculus butyrobetaine (gamma), 2-oxoglutarate dioxygenase 1 (gamma-butyrobetaine hydroxylase) (Bbox1), mRNA [NM_130452]	6,86346519697334	0,677624521501453	1,21791144806588	-0,443363023048186	0,096923903516239	-0,540286926564425	0,856219795410626	0,816373543095547	0,816373543095547	0,856219795410626	1,18303765786191	0,437442139917486	0,150425629276598	0,592717131957398	0,910934139491065	0,652521652993215	0,687309759761854	0,322703817919232	0,99995194949317	0,993246796623971	0,959093458827974
7	89	7171	TGCTTTACAAGGTGGGTTGCTCATCAAAATTGCTTTTAAATTTAACTTGATCATGTCTGC	A_52_P237102	Dpy19l3	NM_178704	ref|Mus musculus dpy-19-like 3 (C. elegans) (Dpy19l3), mRNA [NM_178704]	5,98556639191476	-0,202818449620336	-0,18249087201034	0,026493422073095	0,0468209996830913	-0,0203275776099963	0,132735385737388	0,126558224569682	0,126558224569682	0,132735385737388	0,183400291256812	0,141255058542393	0,163883906528677	0,836177157921719	0,727756440293101	0,91278498245049	0,34762556179827	0,340278611874614	0,99995194949317	0,970940314250942	0,988589071334754
7	94	315	CTTTAGATTATGCTAAGAAGAATGAGCCTAAACACGGACTCGCAAGACATGGCTTTTATG	A_55_P2073010	Gm4832	NM_001190356	ref|Mus musculus predicted gene 4832 (Gm4832), mRNA [NM_001190356]	11,5789516007937	0,100507234359251	0,0320821128232947	-0,0111740799289031	-0,079599201464859	0,0684251215359559	0,0805578956143006	0,0768089397365872	0,0768089397365872	0,0805578956143006	0,111306728319825	0,225729290287968	0,680363484264509	0,885703053253179	0,334215445312273	0,545246950760926	0,470386337917859	0,807100069666118	0,99995194949317	0,866396850073163	0,949694393993413
7	96	1072	CAACATGAGCATTCCTGTAATAGTGGTGCTCTCAGTTCTCACCGGGAAGACTTGTTCTAA	A_65_P12860	Snrnp48	AK172155	gb|Mus musculus activated spleen cDNA, RIKEN full-length enriched library, clone:F830048N08 product:hypothetical protein, full insert sequence. [AK172155]	8,53467762542823	0,0643182246741514	0,0031489169311989	0,0143575606913071	-0,0468117470516454	0,0611693077429525	0,0630559376218199	0,0601214775522089	0,0601214775522089	0,0630559376218199	0,0871242981746631	0,319185808895836	0,95871812236312	0,813540178327905	0,465977155875836	0,490236359348305	0,579704663573631	0,978385243116531	0,99995194949317	0,917024008654221	0,941105251871803
7	97	1790	AGGGCTAACCTCACTTCAGACTTGAGACTATGCTCTGCCCTCACTAAATCCACAAAGTTT	A_66_P117204	A630012P03Rik	NR_045367	ref|Mus musculus RIKEN cDNA A630012P03 gene (A630012P03Rik), long non-coding RNA [NR_045367]	5,34249971343603	0,0574209994503558	0,0581892553310759	0,0381658377696974	0,0389340936504174	-0,000768255880720048	0,101271430401272	0,0965585202470016	0,0965585202470016	0,101271430401272	0,139926589495386	0,576650923508721	0,553127038327313	0,696587585032349	0,704460929276986	0,995670486523781	0,790855014113129	0,714904362490864	0,99995194949317	0,96733111601445	0,999647285323865
7	99	309	TGCTGCAAGAAGAAGTGCGGCCATACCAACAACCTGCGCCCCAAGAAGAAGGTCAAATAA	A_55_P2076278	ENSMUST00000081864	ENSMUST00000081864	ens|predicted pseudogene 5239 [Source:MGI Symbol;Acc:MGI:3648788] [ENSMUST00000081864]	15,4141492762804	-0,0270183112480851	-0,141893145857994	0,038108100047971	-0,0767667345619376	0,114874834609909	0,0661369056617698	0,0630590653169625	0,0630590653169625	0,0661369056617698	0,0913812672770671	0,686976237561125	0,0351452238688685	0,552022689329002	0,258620211936676	0,222353296856002	0,858259277006027	0,121277788023632	0,99995194949317	0,823342588971148	0,869729452948232
7	100	297	CTGCGCGAGATCCGCCACCCCAACATCATAACACTGCATGACGTGTTCGAGAACAAGACA	A_51_P493285	Dapk3	NM_007828	ref|Mus musculus death-associated protein kinase 3 (Dapk3), transcript variant 2, mRNA [NM_007828]	6,68758976951996	-0,101157926495533	-0,0764290017600162	0,00318049975439738	0,0279094244899145	-0,0247289247355171	0,100354116914681	0,0956838961549268	0,0956838961549268	0,100354116914681	0,138659138772431	0,324783839428892	0,433258366342838	0,97379353006982	0,783614788182061	0,86014165042723	0,585640288266635	0,619138228445206	0,99995194949317	0,977643562273684	0,982801163193067
7	102	884	GTACTTACATGTTTGTGTGACTTGAAACATTTTGATCTCAGGGCCGAAGAGCTGGCACAG	A_66_P109080	Lrguk	AK045903	gb|Mus musculus adult male corpora quadrigemina cDNA, RIKEN full-length enriched library, clone:B230320P20 product:hypothetical L domain-like structure containing protein, full insert sequence. [AK045903]	5,38331540246251	0,0764546742542551	0,366679772240937	-0,111831637548597	0,178393460438084	-0,290225097986681	0,316817823080684	0,302073941913661	0,302073941913661	0,316817823080684	0,43774672974774	0,811618530695919	0,238106991929767	0,714886066632399	0,57927086343534	0,51445577065221	0,923560827752016	0,429615307580477	0,99995194949317	0,942796916887258	0,944575800994977
7	104	678	ATTCTTTGCATTTAAAGAGTTTCTGCAGCATGGCCGGACCCAACCTGATTGCAATAGGGT	A_51_P110471	Ddah1	NM_026993	ref|Mus musculus dimethylarginine dimethylaminohydrolase 1 (Ddah1), mRNA [NM_026993]	7,15871375004873	0,228205256339282	0,371324567998519	-0,265038373951699	-0,121919062292462	-0,143119311659237	0,519372880484438	0,495202611410634	0,495202611410634	0,519372880484438	0,717616760764835	0,664814812192692	0,461565591689235	0,598056907077279	0,816654115969976	0,843815828497071	0,847142871661127	0,642795544594874	0,99995194949317	0,982986136970407	0,98157836025594
7	105	0	CGGGTGCTGTGAAAGACACAGTGTCTGGGCCTGCTGGAGCCAGCCAGTTCAGGTCTTTTG	A_30_P01024819	chr7:77481448-77495548_R	chr7:77481448-77495548_R	lincRNA:chr7:77481448-77495548 reverse strand	5,58540382919303	-0,0821149108514918	-0,169809032730795	0,0931858987899057	0,00549177691060265	0,087694121879303	0,0787997496737819	0,0751326133558686	0,0751326133558686	0,0787997496737819	0,108877500606568	0,309083027705747	0,0344233733036498	0,228382409576902	0,945089445048888	0,429482294017308	0,568752851420546	0,119578038487589	0,99995194949317	0,996061083190433	0,931028668808161
7	106	2074	TTAGAAAATAAGTTACAAACTATAGTAAAAGGCTCCCCTGTCACAGGCAGCTTTCGCACC	A_55_P2064841	Prss53	NM_001081268	ref|Mus musculus protease, serine 53 (Prss53), mRNA [NM_001081268]	11,3965255951366	-0,204374046456346	-0,225396935789609	0,141836803937153	0,12081391460389	0,0210228893332634	0,185819622212239	0,177172058127119	0,177172058127119	0,185819622212239	0,256746704321786	0,283693529238742	0,217042314002877	0,432241092634237	0,522547257801395	0,935506577079419	0,540217686164117	0,405463129102545	0,99995194949317	0,931786201484468	0,992523281961001
7	110	828	AGCCAATTGAAAAGGTGTTGGATGTAGACTTTGCGATAAAGGCCCGCACGATCCGCCAGC	A_52_P157450	Abhd1	NM_021304	ref|Mus musculus abhydrolase domain containing 1 (Abhd1), mRNA [NM_021304]	7,22561928338077	-0,322156313499503	-0,284039595074707	0,0253584071008905	0,0634751255256871	-0,0381167184247966	0,140478512244007	0,133941006017539	0,133941006017539	0,140478512244007	0,194098957996379	0,0321175793625824	0,0458737448176752	0,851633515866912	0,655952961346038	0,846179286861826	0,125998921997898	0,145952647081927	0,99995194949317	0,960328878924081	0,98157836025594
7	113	0	CTTCTTTCTCTCTTGCCCTCTTGGGCGCTTCTCTTTCCCATTTCCTTCCTCTGCTCTCCA	A_30_P01018086	chr2:181663381-181664097_F	chr2:181663381-181664097_F	lincRNA:chr2:181663381-181664097 forward strand	7,22361243094735	-0,102599011371237	-0,0619495386227538	-0,0393059118055765	0,00134356094290666	-0,0406494727484832	0,121103635215717	0,115467785599831	0,115467785599831	0,121103635215717	0,167328718317538	0,406318786254444	0,597175807044417	0,736891021388431	0,991251640955289	0,810386339355527	0,661682806441569	0,747148225341525	0,99995194949317	0,999561199545617	0,977889095854207
7	114	3400	TGAGCAGTGTAAGAATCTCACCACTGGGCGACAGTGTCAGGAATGCATGCCAGGGTACTA	A_52_P526537	Atrnl1	NM_181415	ref|Mus musculus attractin like 1 (Atrnl1), mRNA [NM_181415]	7,06682496316412	-0,173073004398792	0,0698186796423288	-0,088043931368607	0,154847752672514	-0,242891684041121	0,143642257938274	0,13695751917891	0,13695751917891	0,143642257938274	0,198470300864505	0,241485750195314	0,615453868345056	0,527189817214443	0,293107752933516	0,234409245878727	0,490119938725774	0,761419127798042	0,99995194949317	0,842738509943875	0,875999952706269
7	118	1157	ATTTTTGCTAATGGTCATCTTTTTCACTGTTTTCTCATGGAATTCTGAATTTAGCCCCGC	A_52_P859153	Tcf12	ENSMUST00000184196	ens|transcription factor 12 [Source:MGI Symbol;Acc:MGI:101877] [ENSMUST00000184196]	8,28245834142498	0,236722635695502	-0,00278484205182039	0,0542275827482737	-0,185279894999049	0,239507477747322	0,0961534049990248	0,0916786744951503	0,0916786744951503	0,0961534049990248	0,132855021170049	0,0224381448218712	0,976050411530502	0,560424634056138	0,0674585168415765	0,0856166345709709	0,0974943794069164	0,986970792469815	0,99995194949317	0,617317578992513	0,78204588933121
7	121	1807	GCTCAGTTTTTCATGTGAAAACTCTCTTCTCAAGATTTCTCGTGGTATTCTGAACCTTGG	A_52_P236963	Slc38a9	NM_178746	ref|Mus musculus solute carrier family 38, member 9 (Slc38a9), mRNA [NM_178746]	8,32778634041472	0,412228309625778	0,390793093219056	0,0245479055464628	0,00311268913974061	0,0214352164067222	0,100188692572905	0,0955261702336927	0,0955261702336927	0,100188692572905	0,138430572197707	0,000483589837985409	0,000511782906803801	0,799667806427318	0,975504876631838	0,878404326205127	0,00639367576708452	0,00600154332716516	0,99995194949317	0,998900548563819	0,984075336193863
7	124	2573	TTCTGTATGGTGTTATGTTGACACTTTGCAACTGAGCTATTAAAGGCAGCCCTTGGCTCC	A_55_P2912540	Ano10	NM_133979	ref|Mus musculus anoctamin 10 (Ano10), transcript variant 1, mRNA [NM_133979]	12,398362040027	0,331055010925803	0,498779187194806	-0,076781927551961	0,0909422487170417	-0,167724176269003	0,130442493814559	0,124372037900082	0,124372037900082	0,130442493814559	0,180232205790144	0,0190309862581631	0,00062113512845256	0,543554741559748	0,493241482754734	0,362506314656823	0,0866944064705265	0,00690385908301774	0,99995194949317	0,925201762463017	0,911715516379144
7	125	1020	GACTTGCCAGAGTCTGTCCCTCCTGGAGTTGGCCCACCTGAATTCTTCTGTTCTCCATAA	A_66_P100435	Gm33602	AK078946	gb|Mus musculus adult male cecum cDNA, RIKEN full-length enriched library, clone:9130219M01 product:unclassifiable, full insert sequence. [AK078946]	5,89588910100488	0,0816162904810946	0,0953993094862557	0,012436238066555	0,0262192570717161	-0,0137830190051611	0,0938121191566658	0,0894463460337306	0,0894463460337306	0,0938121191566658	0,129620069894482	0,394017573218066	0,29813450720544	0,89073036111713	0,782571801018553	0,916314206215598	0,650756296514748	0,494289804645513	0,99995194949317	0,977643562273684	0,989108621077821
7	126	962	GATGCTGCAATGTGGGAACATTGTAAAGGAAGAGTGGATAGAAATCCAGTCTCGAATCAA	A_52_P309494	Ttc23	NM_025905	ref|Mus musculus tetratricopeptide repeat domain 23 (Ttc23), transcript variant 1, mRNA [NM_025905]	6,40124927054452	-0,272680620900209	-0,128060802950306	0,0225280987195617	0,167147916669465	-0,144619817949903	0,0835745989226885	0,0796852534839885	0,0796852534839885	0,0835745989226885	0,115474902935208	0,00367667505445006	0,122785455037614	0,780130318912254	0,0584372241563674	0,224027519819757	0,0267673312039804	0,28322321705312	0,99995194949317	0,598734199977028	0,870758572366325
7	128	1502	CACACTTGTGGACACACACACAGAGACACACACACACAAATAAGGACACTTGTTCACATA	A_66_P104444	Gm35147	XR_862981	ref|PREDICTED: Mus musculus predicted gene, 35147 (Gm35147), transcript variant X5, ncRNA [XR_862981]	7,96079232900161	-0,191507400429725	-0,272813802529739	0,0101478737277763	-0,071158528372238	0,0813064021000152	0,0869925727321713	0,0829441636423516	0,0829441636423516	0,0869925727321713	0,12019751242389	0,0388804828424099	0,00345625114120227	0,903774102534413	0,422438663806422	0,506053636131857	0,143723660496783	0,0233835970403836	0,99995194949317	0,903028494417082	0,942994056804882
7	129	2222	CCAAACTGTACAAAGAAAACATCATGGTGGTCAAAAGAATGCAAATGATATCAAAGGGGT	A_66_P110881	Prr16	AK042678	gb|Mus musculus 7 days neonate cerebellum cDNA, RIKEN full-length enriched library, clone:A730014O07 product:MESENCHYMAL STEM CELL PROTEIN DSC54 homolog [Homo sapiens], full insert sequence. [AK042678]	5,29037113572709	0,214738204950111	0,300269800973766	0,0471186024015164	0,132650198425171	-0,0855315960236549	0,0969269078252802	0,0924161805026606	0,0924161805026606	0,0969269078252802	0,13392376891079	0,0377688086504019	0,00379563607812095	0,615406457263604	0,185424277151227	0,529864745869349	0,14090958632314	0,0249670676779909	0,99995194949317	0,767367795629651	0,948745364465335
7	131	1214	CCGCTGACCAGATAACATTAGAACTATCTGCATTATCTATGCAGAATGGGGTTTTTATTA	A_66_P117605	Ybx1	M60419	gb|Mouse Y-box binding protein 1/DNA binding protein B mRNA, complete cds. [M60419]	13,2054266111132	0,156903580452569	0,171481102594472	-0,02072542469387	-0,00614790255196773	-0,0145775221419022	0,0745826653564029	0,0711117812235534	0,0711117812235534	0,0745826653564029	0,103050761280311	0,0474710030014601	0,0250069762932715	0,773532561039497	0,935075270528549	0,88883854233686	0,165496512509474	0,0951317688707683	0,99995194949317	0,994897847315657	0,985388548043572
7	132	616	GACGGTCTTCGACCGACACAAGATGCTCAGTTAGATGGTTGCCATGATTGCATCAGAGAC	A_52_P305748	Tmem9	NM_025439	ref|Mus musculus transmembrane protein 9 (Tmem9), transcript variant 2, mRNA [NM_025439]	8,41126567723736	-0,198259788348555	-0,0698578856052219	0,0390881342176943	0,167490036961027	-0,128401902743333	0,113092432247244	0,107829403274539	0,107829403274539	0,113092432247244	0,156259650716814	0,0939959613189713	0,524012819815234	0,720556804862893	0,153273489617444	0,420354375602631	0,26454207084065	0,692668346118118	0,99995194949317	0,731963135551752	0,929455386248974
7	133	3640	CAAGTTCAAAGCTGTGCACATGTGGACACTCAATAAATGTTTATTGGTGATGAGAAGCCT	A_55_P1998545	Ncdn	NM_011986	ref|Mus musculus neurochondrin (Ncdn), mRNA [NM_011986]	10,0844856542814	-0,385399135048297	-0,59680907817641	0,144564074350125	-0,0668458687779871	0,211409943128112	0,0840597157209201	0,0801477942025169	0,0801477942025169	0,0840597157209201	0,116145188116473	0,00015612631577406	2,35695810453636e-07	0,0854636939620165	0,435273769538271	0,0828320108659973	0,00282495492495127	2,98076079722107e-05	0,99995194949317	0,906356074690175	0,779634720073735
7	134	1082	CATTTGGATGATTCTGAAGTATAAAAAACGACCAAGATTTTAAACTCTCATCTCCTCCTC	A_65_P14021	Cr1l	AK160440	gb|Mus musculus 10 day old male pancreas cDNA, RIKEN full-length enriched library, clone:1810009N12 product:complement receptor related protein, full insert sequence. [AK160440]	6,33382007406515	-0,0330705624892813	0,0765627211983713	-0,0303178132084687	0,0793154704791839	-0,109633283687653	0,100299020427412	0,0956313637155164	0,0956313637155164	0,100299020427412	0,138583012035342	0,744837929437333	0,432216751194814	0,754314217670069	0,43779849223096	0,43762043850937	0,890226280338997	0,6183410291107	0,99995194949317	0,907197320028649	0,931690652185326
7	136	2980	CTCATTGCTACTGATGCAGAACATGTGTATCAGTTTGACGACTTCTTTACCCTGCAAGAT	A_52_P257300	Col28a1	NM_001037865	ref|Mus musculus collagen, type XXVIII, alpha 1 (Col28a1), mRNA [NM_001037865]	5,42454063580356	0,0137486268976463	0,0655743863091782	0,122852691064882	0,174678450476414	-0,0518257594115319	0,137180698916115	0,130796664383079	0,130796664383079	0,137180698916115	0,189542374072009	0,921106459380498	0,621278664997936	0,358143092165245	0,216640672332666	0,78716426806553	0,970149771308561	0,765898436906728	0,99995194949317	0,794577924010344	0,975283744579981
7	137	2669	TAAGGATACAGTAGGAGGTGGAGACCTGGAAGATGAAAACGACCTTCTCCTGCCCTCTCA	A_51_P170737	Cspg5	NM_013884	ref|Mus musculus chondroitin sulfate proteoglycan 5 (Cspg5), transcript variant 1, mRNA [NM_013884]	5,59426652486867	0,0116659948523559	-0,0328161412293859	0,103255695356732	0,0587735592749903	0,0444821360817418	0,0826652283578173	0,0788182026706226	0,0788182026706226	0,0826652283578173	0,114218426935751	0,88910095256745	0,681324894577778	0,204156499262585	0,48482167139862	0,70081795613939	0,957049026809499	0,807999535337112	0,99995194949317	0,923148490714284	0,963917085860438
7	138	3352	CCTCCCCTAGTAGAAGCAGGTTCTTGGAAGTTACAATTTAAGGTACCCCCAAAAAGTTGG	A_52_P480939	Tnpo1	NM_178716	ref|Mus musculus transportin 1 (Tnpo1), transcript variant 1, mRNA [NM_178716]	9,80150554856819	0,225822390757049	0,137200485998617	0,0263184484776158	-0,0623034562808158	0,0886219047584316	0,0799951586356992	0,0762723910799056	0,0762723910799056	0,0799951586356992	0,110529195447161	0,0101127085399208	0,0862583128309726	0,7334402602767	0,444655658933668	0,431540747538513	0,055428922825495	0,224245398034297	0,99995194949317	0,909904814151385	0,931028668808161
7	140	1170	AGGCGTGTTCGTCATTTGCTAGCCCCTTCTTTCTCTAGTTATGTCTTGTTCTTTGTGTTT	A_55_P2917114	Ccnd2	NM_009829	ref|Mus musculus cyclin D2 (Ccnd2), mRNA [NM_009829]	14,1243281825013	-0,570475809998765	-0,152714436932904	-0,233156922266756	0,184604450799105	-0,417761373065861	0,193960635100084	0,184934209354246	0,184934209354246	0,193960635100084	0,267995130101105	0,00773314975950453	0,418099966647145	0,221056037179704	0,351911978579314	0,133795013638039	0,0457697089288353	0,605699162367994	0,99995194949317	0,8741039949692	0,824121236010957
7	141	2665	TTGCCTGCAAGTTTTGATTTCTTAAGAGTCTCAAGTGGCCGCATTCCTTGCTCAACTGGT	A_55_P2146577	Gm13570	XM_006543655	ref|PREDICTED: Mus musculus predicted gene 13570 (Gm13570), mRNA [XM_006543655]	6,20693147923011	-0,0705393251479913	-0,0339178631990702	-0,0866289619716172	-0,050007500022696	-0,0366214619489211	0,099598638727438	0,0949635759663993	0,0949635759663993	0,099598638727438	0,137615295649447	0,486491010322646	0,72448716668876	0,371873194435035	0,620763887212566	0,792714238681529	0,727206835377668	0,838162519258815	0,99995194949317	0,953155118812135	0,975807308700439
7	142	1140	GAGACCTGCCCTGCAGCGGGTGGGATAAGGTCTGTGTGCGTCTGTTCATTGTCATCTTTT	A_55_P2045642	Stmn4	NM_019675	ref|Mus musculus stathmin-like 4 (Stmn4), mRNA [NM_019675]	7,25103770789333	-0,565260532369488	-0,279830356594165	0,0078100368446723	0,293240212619995	-0,285430175775323	0,266399112957225	0,254001588012925	0,254001588012925	0,266399112957225	0,368083270602569	0,04575983501681	0,282912453044379	0,975757313739466	0,283308923943717	0,446613044188813	0,161068498746226	0,47820135605692	0,99995194949317	0,836575753565838	0,93287117519794
7	143	153	GTGGCTCTGGAAGCTATGGATATGGCTCTGGCTTCGGAGGCTTTGGATATGGCTCTGGCT	A_52_P463962	Krtap16-3	NM_183296	ref|Mus musculus keratin associated protein 16-3 (Krtap16-3), mRNA [NM_183296]	5,50925801069055	0,0346989030424121	0,234175044982683	-0,0935470016069209	0,10592914033335	-0,199476141940271	0,0797490598907299	0,0760377451333172	0,0760377451333172	0,0797490598907299	0,110189161165763	0,667873396927702	0,00562640089862505	0,232033653377822	0,19816714604471	0,084404583688759	0,848658019323993	0,0330600702941702	0,99995194949317	0,780091978625439	0,780757095007158
7	144	1171	AGAAGGTGCCTACTTTGCTAACGGACTACATTTTAAAAGTGCTTTGTCCAACCTAACCTC	A_66_P136787	Fez1	NM_183171	ref|Mus musculus fasciculation and elongation protein zeta 1 (zygin I) (Fez1), mRNA [NM_183171]	7,76741837566038	0,276209820381206	-0,339386870121682	0,430331026721714	-0,185265663781175	0,615596690502889	0,369023238158452	0,351849852146351	0,351849852146351	0,369023238158452	0,509878876554382	0,462364959662981	0,345598915988665	0,234692427345767	0,620796284307085	0,240560922486518	0,708214309348081	0,540957148621663	0,99995194949317	0,953155118812135	0,878129404041877
7	145	3255	ATGGCATTTTTCACCCGGCCTCGGATGAACATCCCAGCTCTCTCTGCAGATGACGTCTAA	A_55_P2133165	Wwc1	NM_170779	ref|Mus musculus WW, C2 and coiled-coil domain containing 1 (Wwc1), mRNA [NM_170779]	8,0818302907359	0,107349758701572	-0,112947685287245	-0,0238746251482311	-0,244172069137048	0,220297443988818	0,855569125075521	0,815753153273092	0,815753153273092	0,855569125075521	1,18213862759724	0,901328856908414	0,891181241785685	0,976924632541598	0,778105826887353	0,853932865775636	0,962313613025911	0,939093292709352	0,99995194949317	0,976941056851814	0,981649451848525
[truncated: 35,111 more rows]
