# Supplementary material for: Hepatic FGF21 is not required for fasting metabolism but guides protein appetite post energy depletion
Source: EMBO Rep. 2026 Apr 27;27(12):3189–213. doi: 10.1038/s44319-026-00790-9 (PMC13303862; doi:10.1038/s44319-026-00790-9)
Supplement: Supplementary file 6 — Source data Fig. 4 [file 44319_2026_790_MOESM6_ESM.zip › Figure 4/4I/Microarray_clusters_FC1.5_p0.05_epWAT.xlsx]

## Sheet: epWAT
ProbeName	GeneName	cluster	logFC_epWAT_Fasted_FGF21LWT-epWAT_Fed_FGF21LWT	logFC_epWAT_Fasted_FGF21LKO-epWAT_Fed_FGF21LKO	logFC_epWAT_Fed_FGF21LKO-epWAT_Fed_FGF21LWT	logFC_epWAT_Fasted_FGF21LKO-epWAT_Fasted_FGF21LWT	logFC_(epWAT_Fasted_FGF21LWT-epWAT_Fed_FGF21LWT)-(epWAT_Fasted_FGF21LKO-epWAT_Fed_FGF21LKO)	P.value_epWAT_Fasted_FGF21LWT-epWAT_Fed_FGF21LWT	P.value_epWAT_Fasted_FGF21LKO-epWAT_Fed_FGF21LKO	P.value_epWAT_Fed_FGF21LKO-epWAT_Fed_FGF21LWT	P.value_epWAT_Fasted_FGF21LKO-epWAT_Fasted_FGF21LWT	P.value_(epWAT_Fasted_FGF21LWT-epWAT_Fed_FGF21LWT)-(epWAT_Fasted_FGF21LKO-epWAT_Fed_FGF21LKO)	adj.P.Val_epWAT_Fasted_FGF21LWT-epWAT_Fed_FGF21LWT	adj.P.Val_epWAT_Fasted_FGF21LKO-epWAT_Fed_FGF21LKO	adj.P.Val_epWAT_Fed_FGF21LKO-epWAT_Fed_FGF21LWT	adj.P.Val_epWAT_Fasted_FGF21LKO-epWAT_Fasted_FGF21LWT	adj.P.Val_(epWAT_Fasted_FGF21LWT-epWAT_Fed_FGF21LWT)-(epWAT_Fasted_FGF21LKO-epWAT_Fed_FGF21LKO)
A_51_P283473	Fibin	1	0.72031	0.52382	0.186	-0.0104	0.196	0.0031	0.0246	0.40129	0.962	0.529371	0.0296	0.124	1	0.992	0.943
A_51_P157042	Ctgf	1	1.45976	1.02008	0.299	-0.141	0.44	0.000391	0.00805	0.40306	0.693	0.385047	0.00744	0.0586	1	0.908	0.942
A_52_P679105	Prss23	1	0.6322	0.30472	0.261	-0.0664	0.327	0.000539	0.0647	0.10994	0.676	0.153845	0.00931	0.23	1	0.902	0.942
A_51_P485756	Nts	1	0.88828	0.32764	0.179	-0.382	0.561	0.00235	0.219	0.49742	0.155	0.140161	0.0246	0.473	1	0.693	0.942
A_55_P1998442	Sema3f	1	0.78401	0.63686	-0.0692	-0.216	0.147	0.00205	0.0096	0.76134	0.347	0.648254	0.0224	0.0657	1	0.767	0.957
A_51_P255456	Cyp1b1	1	0.82043	0.30436	0.173	-0.343	0.516	2.1e-05	0.0595	0.27113	0.0355	0.02623	0.000974	0.218	1	0.638	0.942
A_55_P2004016	Crispld2	1	0.79271	0.38451	0.159	-0.249	0.408	0.00143	0.0916	0.47453	0.265	0.199171	0.0177	0.285	1	0.733	0.942
A_51_P239654	Nr4a1	1	1.24116	0.42352	0.284	-0.533	0.818	0.00192	0.243	0.42962	0.145	0.115897	0.0214	0.502	1	0.691	0.942
A_55_P2040863	Cnn3	1	0.58559	0.24699	0.191	-0.148	0.339	0.000482	0.0994	0.19821	0.314	0.109543	0.00865	0.3	1	0.754	0.942
A_55_P2064321	Lama5	1	0.59506	0.36985	0.116	-0.109	0.225	0.00106	0.0289	0.47106	0.498	0.32554	0.0146	0.138	1	0.834	0.942
A_51_P350666	Peli2	1	0.80811	0.38703	0.241	-0.181	0.421	8.83e-06	0.012	0.1032	0.215	0.046894	0.000533	0.0768	1	0.711	0.942
A_55_P1954067	Nrxn2	1	0.60791	0.18938	0.132	-0.287	0.419	8.75e-05	0.152	0.31304	0.0346	0.029771	0.0026	0.383	1	0.637	0.942
A_52_P298165	Gm14964	1	0.77475	0.56714	0.119	-0.0885	0.208	0.000637	0.00817	0.54865	0.655	0.460659	0.0104	0.0593	1	0.894	0.942
A_66_P105480	Gm14964	1	0.98393	0.85012	0.103	-0.0306	0.134	0.000505	0.00195	0.67464	0.901	0.700207	0.00891	0.0229	1	0.975	0.963
A_52_P629895	Adh1	1	0.60948	0.49554	0.0805	-0.0335	0.114	0.000667	0.00399	0.60773	0.831	0.60732	0.0108	0.0368	1	0.954	0.955
A_55_P2109033	Hmgcs2	1	1.11486	1.0349	-0.00131	-0.0813	0.08	7.79e-05	0.000183	0.99553	0.729	0.809389	0.00241	0.00448	1	0.92	0.979
A_55_P2935880	A330023F24Rik	1	0.6334	0.55111	-0.0229	-0.105	0.0823	5.02e-05	0.000249	0.85869	0.416	0.650974	0.00178	0.00559	1	0.799	0.958
A_51_P386090	Six4	1	0.77351	0.616	-0.0214	-0.179	0.158	2.92e-07	8.61e-06	0.84437	0.111	0.312275	6.26e-05	0.000603	1	0.677	0.942
A_51_P463428	Pik3ip1	1	0.5037	0.61322	-0.00688	0.103	-0.11	0.0052	0.00103	0.96665	0.535	0.638893	0.0418	0.015	1	0.849	0.957
A_52_P549184	Adgrg2	1	1.02443	1.43551	-0.338	0.0734	-0.411	0.0378	0.00522	0.47449	0.876	0.537565	0.159	0.0439	1	0.967	0.944
A_66_P101775	Gm867	1	0.71438	0.72622	-0.137	-0.125	-0.0118	0.00602	0.00535	0.5673	0.601	0.971962	0.0461	0.0446	1	0.877	0.998
A_51_P247694	Adgrg3	1	0.77295	0.59941	0.00934	-0.164	0.174	0.00466	0.0232	0.97007	0.512	0.623011	0.0389	0.119	1	0.838	0.957
A_66_P135700	Cyp2d11	1	1.4925	1.24282	-0.132	-0.382	0.25	1.91e-06	2.42e-05	0.57915	0.118	0.46014	0.0002	0.00117	1	0.681	0.942
A_51_P111192	Cyp2d10	1	1.20834	0.95359	-0.0291	-0.284	0.255	3.02e-05	0.00045	0.90144	0.235	0.446452	0.00124	0.00845	1	0.72	0.942
A_51_P299632	Spef1	1	0.52016	0.68468	-0.201	-0.0367	-0.165	0.0172	0.0026	0.33026	0.857	0.570869	0.0938	0.0278	1	0.962	0.948
A_55_P2090874	Map3k19	1	0.75189	0.73066	-0.107	-0.129	0.0212	0.00258	0.00324	0.6328	0.568	0.946646	0.0263	0.0322	1	0.864	0.995
A_55_P2494328	Net1	1	1.42373	0.99814	-0.186	-0.612	0.426	0.000186	0.00481	0.56585	0.0682	0.355915	0.00444	0.0417	1	0.663	0.942
A_55_P2096777	Tprn	1	0.66406	0.54928	-0.169	-0.284	0.115	0.000989	0.00479	0.34656	0.12	0.648327	0.0139	0.0416	1	0.681	0.957
A_55_P2853032	Cp	1	0.62991	0.19815	-0.112	-0.543	0.432	0.00229	0.291	0.54892	0.00703	0.109504	0.0242	0.556	1	0.612	0.942
A_55_P2023314	Casz1	1	0.66452	0.37328	0.126	-0.165	0.291	0.00142	0.053	0.49724	0.376	0.271722	0.0176	0.203	1	0.781	0.942
A_55_P2129975	Rabgef1	1	0.58695	0.16091	0.113	-0.313	0.426	4.13e-05	0.178	0.33752	0.0129	0.016058	0.00154	0.42	1	0.614	0.942
A_30_P01032232	chr17:3198868-3394643_F	1	0.77673	0.25289	0.12	-0.404	0.524	7.91e-07	0.0389	0.3094	0.00196	0.003929	0.000113	0.167	1	0.612	0.942
A_30_P01033296	chr16:34524589-34573439_R	1	1.04011	0.52729	0.129	-0.384	0.513	2.49e-05	0.0136	0.5208	0.0638	0.079003	0.0011	0.0841	1	0.661	0.942
A_55_P2273518	AW495222	1	0.63537	0.24321	0.0976	-0.295	0.392	2.27e-06	0.0249	0.34501	0.00797	0.011782	0.000219	0.125	1	0.612	0.942
A_55_P2052563	Id1	1	1.39569	0.8638	0.136	-0.396	0.532	5.22e-07	0.000289	0.50802	0.062	0.07534	8.75e-05	0.00623	1	0.661	0.942
A_30_P01018687	chr1:161969026-162001640_F	1	0.77713	0.52019	0.106	-0.151	0.257	3.26e-06	0.000453	0.41198	0.247	0.16585	0.000278	0.00848	1	0.725	0.942
A_30_P01031553	chr1:161969026-162001640_F	1	0.7646	0.45151	0.0546	-0.258	0.313	3.65e-07	0.000372	0.61818	0.0254	0.052216	6.99e-05	0.00742	1	0.617	0.942
A_52_P363216	Gcnt2	1	0.73906	0.62184	0.067	-0.0503	0.117	3.44e-05	0.000257	0.64555	0.73	0.569655	0.00135	0.00575	1	0.92	0.948
A_66_P106113	Rhoj	1	0.67475	0.36211	0.0801	-0.233	0.313	8.2e-05	0.0172	0.57504	0.113	0.130382	0.00249	0.0978	1	0.678	0.942
A_51_P502614	Dusp6	1	0.80749	0.27488	0.26	-0.272	0.533	2.39e-05	0.0848	0.1014	0.0878	0.021539	0.00106	0.273	1	0.669	0.942
A_55_P2088425	Tcn2	1	0.62986	0.15647	0.169	-0.304	0.473	0.0035	0.426	0.38973	0.13	0.096832	0.0322	0.681	1	0.684	0.942
A_55_P2905250	Bzw2	1	0.62025	0.33574	0.143	-0.142	0.285	0.00161	0.0651	0.41755	0.422	0.257378	0.0192	0.231	1	0.802	0.942
A_51_P413111	Ppm1l	1	0.69495	0.71238	0.0564	0.0738	-0.0174	0.00287	0.00235	0.78856	0.726	0.953256	0.0282	0.0261	1	0.918	0.996
A_51_P402846	Stab2	1	0.6225	1.06007	0.0872	0.525	-0.438	0.0047	2.13e-05	0.66456	0.0146	0.132962	0.0391	0.00108	1	0.615	0.942
A_55_P1974028	Stab2	1	1.42972	1.69857	0.194	0.463	-0.269	0.000444	6.59e-05	0.58318	0.197	0.590311	0.00815	0.00224	1	0.706	0.951
A_55_P2073452	Glp2r	1	0.71663	0.97988	0.0429	0.306	-0.263	0.0111	0.000993	0.87007	0.25	0.480021	0.07	0.0147	1	0.727	0.942
A_51_P369998	Sntg2	1	0.47466	0.93684	-0.118	0.344	-0.462	0.0407	0.000287	0.59428	0.129	0.14882	0.167	0.00619	1	0.684	0.942
A_66_P114585	Mta3	1	0.27844	0.59281	-0.0282	0.286	-0.314	0.0726	0.000566	0.85033	0.0656	0.146593	0.243	0.00989	1	0.661	0.942
A_55_P2088720	AK035396	1	1.64033	1.30813	-0.239	-0.571	0.332	2.62e-07	7.69e-06	0.30398	0.0195	0.31166	5.95e-05	0.000558	1	0.615	0.942
A_55_P2029746	AK132033	1	1.53181	1.36507	-0.313	-0.479	0.167	2.29e-07	1.38e-06	0.15084	0.0324	0.580386	5.58e-05	0.000181	1	0.626	0.949
A_55_P2105843	Mbd1	1	1.92435	1.56349	-0.268	-0.629	0.361	7.57e-08	2e-06	0.28945	0.0182	0.312217	2.84e-05	0.000235	1	0.615	0.942
A_55_P2844759	Wdr92	1	1.35154	1.22938	-0.205	-0.327	0.122	7.69e-08	3.6e-07	0.24997	0.0724	0.623456	2.84e-05	8e-05	1	0.663	0.957
A_55_P2124461	BC057675	1	1.41618	1.10558	-0.199	-0.509	0.311	1.57e-06	4.62e-05	0.37623	0.0301	0.328784	0.000178	0.00175	1	0.624	0.942
A_55_P1957213	3930401B19Rik	1	1.42078	1.36629	-0.26	-0.315	0.0545	0.000147	0.000226	0.41275	0.324	0.902756	0.00376	0.00522	1	0.758	0.992
A_55_P1954092	BB713741	1	1.34395	1.35872	-0.227	-0.212	-0.0148	9.12e-06	7.85e-06	0.34609	0.378	0.965091	0.000548	0.000563	1	0.782	0.997
A_55_P2027102	Rgs3	1	1.29272	1.37622	-0.302	-0.218	-0.0835	5.1e-06	2.07e-06	0.17922	0.327	0.788768	0.000379	0.000239	1	0.759	0.974
A_55_P2493624	Rgs3	1	1.30286	1.35334	-0.25	-0.199	-0.0505	1.62e-05	9.73e-06	0.30684	0.413	0.882538	0.000807	0.000653	1	0.797	0.989
A_52_P261868	Rgs3	1	1.03355	1.15465	-0.22	-0.0989	-0.121	0.000285	8.23e-05	0.37108	0.685	0.725725	0.00601	0.0026	1	0.906	0.966
A_55_P2005778	Uap1	1	0.92453	0.92639	-0.142	-0.14	-0.00186	4.58e-05	4.47e-05	0.44753	0.453	0.994366	0.00167	0.00173	1	0.816	0.999
A_52_P650108	Uri1	1	0.6003	0.41094	-0.0536	-0.243	0.189	3.56e-05	0.00191	0.65119	0.0494	0.264384	0.00138	0.0226	1	0.654	0.942
A_51_P158552	Zscan12	1	0.76228	0.50956	0.0189	-0.234	0.253	1.33e-06	0.000243	0.87326	0.058	0.140865	0.000159	0.0055	1	0.66	0.942
A_55_P2008176	Zscan12	1	0.70148	0.60631	-0.0349	-0.13	0.0952	4e-07	3.61e-06	0.72937	0.205	0.506503	7.4e-05	0.000342	1	0.707	0.942
A_51_P110173	Ing5	1	0.65935	0.4277	0.0376	-0.194	0.232	2.49e-05	0.00237	0.76646	0.134	0.203083	0.0011	0.0262	1	0.685	0.942
A_55_P2360266	4833411C07Rik	1	2.33776	1.87349	-0.172	-0.636	0.464	2.45e-06	4.84e-05	0.65032	0.103	0.389675	0.000231	0.00181	1	0.674	0.942
A_51_P148311	Chic2	1	0.8856	0.63574	0.0311	-0.219	0.25	3.6e-06	0.000234	0.83264	0.147	0.23747	0.000299	0.00535	1	0.691	0.942
A_52_P16877	Tmcc3	1	1.64225	1.47878	-0.268	-0.431	0.163	0.000172	0.00052	0.47142	0.251	0.754868	0.00421	0.00936	1	0.727	0.97
A_51_P175580	Trp53inp1	1	2.22434	1.63603	0.00651	-0.582	0.588	6.72e-07	4.83e-05	0.98427	0.0885	0.215934	0.000103	0.0018	1	0.669	0.942
A_55_P1973906	Trp53inp1	1	1.57273	1.2183	0.042	-0.312	0.354	1.12e-05	0.000248	0.88243	0.277	0.381118	0.000628	0.00559	1	0.738	0.942
A_52_P418489	Tinagl1	1	1.49087	1.18877	0.0283	-0.274	0.302	7.14e-08	2.5e-06	0.88338	0.164	0.274075	2.75e-05	0.000275	1	0.696	0.942
A_51_P246727	Mlxip	1	0.68692	0.47976	0.0737	-0.133	0.207	1.24e-06	0.000143	0.49028	0.217	0.176739	0.000151	0.00377	1	0.711	0.942
A_55_P2024555	Ppap2a	1	1.20483	0.68481	0.127	-0.393	0.52	8.4e-06	0.00355	0.55251	0.0747	0.094092	0.000515	0.034	1	0.663	0.942
A_55_P2236291	Ppap2a	1	1.02812	0.57897	0.0858	-0.363	0.449	6.68e-06	0.00335	0.63188	0.0513	0.085477	0.00045	0.0329	1	0.655	0.942
A_52_P232637	Dhh	1	1.2392	0.64792	0.0851	-0.506	0.591	8.4e-06	0.00656	0.69784	0.0286	0.065984	0.000515	0.0513	1	0.623	0.942
A_51_P444447	Cebpd	1	2.25969	2.17355	-0.105	-0.191	0.0861	2.14e-12	4.69e-12	0.53085	0.259	0.716203	1.92e-08	4.2e-08	1	0.73	0.965
A_66_P138470	Gm17116	1	3.3522	3.22201	-0.34	-0.47	0.13	1.24e-10	2.64e-10	0.27165	0.133	0.762844	4.03e-07	6.76e-07	1	0.685	0.971
A_66_P102260	Irs2	1	1.94373	1.53385	-0.022	-0.432	0.41	1.46e-12	1.58e-10	0.87617	0.00522	0.04957	1.75e-08	4.71e-07	1	0.612	0.942
A_55_P2116650	AK144717	1	2.15188	2.24625	-0.477	-0.383	-0.0944	5.1e-08	2.45e-08	0.09038	0.17	0.806752	2.28e-05	1.57e-05	1	0.697	0.978
A_55_P2159555	Adamts4	1	2.44594	2.20726	-0.252	-0.49	0.239	6.89e-09	4.12e-08	0.36669	0.086	0.542769	5.08e-06	2.14e-05	1	0.669	0.945
A_65_P19863	Adamts4	1	1.69833	1.34182	-0.0651	-0.422	0.357	6.89e-10	4.63e-08	0.70079	0.0192	0.145418	1.54e-06	2.34e-05	1	0.615	0.942
A_30_P01029853	chr6:31078802-31079644_R	1	0.96228	0.88404	-0.104	-0.182	0.0782	6.95e-09	3.06e-08	0.34385	0.104	0.611799	5.08e-06	1.66e-05	1	0.675	0.955
A_55_P1984259	Lincpint	1	1.12522	0.92176	0.0121	-0.191	0.203	5.62e-10	2.07e-08	0.91316	0.0943	0.202313	1.38e-06	1.4e-05	1	0.67	0.942
A_55_P1984253	Lincpint	1	0.92844	0.79132	-0.0732	-0.21	0.137	1.39e-07	1.69e-06	0.55951	0.102	0.440645	4.1e-05	0.00021	1	0.673	0.942
A_55_P2935306	Cttnbp2nl	1	0.80626	0.75506	-0.00405	-0.0553	0.0512	1.04e-07	3.02e-07	0.96966	0.605	0.73447	3.45e-05	7.27e-05	1	0.879	0.968
A_55_P2505500	Muc2	1	2.06442	1.80387	-0.216	-0.477	0.261	1.18e-07	1e-06	0.43506	0.0933	0.50511	3.68e-05	0.000147	1	0.669	0.942
A_52_P278497	Eif4ebp3	1	1.62567	1.47749	-0.166	-0.314	0.148	2.35e-07	1.05e-06	0.46513	0.173	0.643665	5.58e-05	0.000148	1	0.697	0.957
A_65_P19626	Atp11b	1	1.07258	0.70591	0.0868	-0.28	0.367	2.94e-09	2.86e-06	0.45496	0.0225	0.033077	2.84e-06	0.000296	1	0.615	0.942
A_66_P109183	Apold1	1	2.46974	1.67201	-0.0696	-0.867	0.798	1.18e-09	8.97e-07	0.78353	0.00214	0.034237	1.74e-06	0.000136	1	0.612	0.942
A_66_P136228	Rai14	1	0.70338	0.5111	0.00259	-0.19	0.192	3.39e-07	3.26e-05	0.97937	0.0679	0.182758	6.85e-05	0.00143	1	0.663	0.942
A_55_P1957018	Caskin2	1	0.65145	0.41542	-0.0265	-0.263	0.236	6.98e-08	4.96e-05	0.75284	0.00447	0.056868	2.72e-05	0.00183	1	0.612	0.942
A_66_P122989	Bcl2l1	1	0.94574	0.59279	0.029	-0.324	0.353	3.41e-07	0.000188	0.82928	0.0232	0.073661	6.85e-05	0.00458	1	0.615	0.942
A_30_P01023797	chr10:66627543-66629331_F	1	0.93345	0.49293	0.0418	-0.399	0.441	1.95e-07	0.000766	0.74477	0.00462	0.022187	5.04e-05	0.0122	1	0.612	0.942
A_52_P432580	Arid5b	1	1.05479	0.66089	-0.0736	-0.467	0.394	6.19e-06	0.00131	0.68695	0.0164	0.13605	0.000429	0.0176	1	0.615	0.942
A_52_P608322	Maff	1	2.25402	1.3057	0.0177	-0.931	0.948	1.23e-07	0.000223	0.95317	0.00481	0.034316	3.76e-05	0.00518	1	0.612	0.942
A_55_P2504780	Adamts9	1	1.14032	0.5858	0.183	-0.371	0.555	1.63e-06	0.00319	0.31296	0.048	0.037684	0.000181	0.0318	1	0.651	0.942
A_30_P01025362	chr6:133054045-133058002_F	1	0.89851	0.5354	0.112	-0.251	0.363	1.44e-09	6.76e-06	0.23712	0.012	0.010525	1.8e-06	0.000508	1	0.612	0.942
A_30_P01025122	chr6:31007184-31007725_R	1	1.73808	1.2014	0.0386	-0.498	0.537	1.82e-09	9.33e-07	0.83261	0.0112	0.046653	2.04e-06	0.000139	1	0.612	0.942
A_30_P01032333	chr8:10886200-10905925_F	1	1.89954	0.99179	0.079	-0.829	0.908	5.56e-08	0.000404	0.7442	0.00214	0.013398	2.37e-05	0.0078	1	0.612	0.942
A_55_P2733572	Irf4	1	2.88439	1.94491	0.0745	-0.865	0.939	6.94e-07	0.000138	0.86232	0.0535	0.131616	0.000105	0.00368	1	0.655	0.942
A_55_P2109445	Irf4	1	4.71536	3.72633	-0.0229	-1.01	0.989	7.5e-09	3.94e-07	0.96581	0.0685	0.199405	5.27e-06	8.24e-05	1	0.663	0.942
A_51_P134812	Chac1	1	3.04598	2.5946	-0.0685	-0.52	0.451	7.69e-10	1.4e-08	0.82241	0.0984	0.301087	1.62e-06	9.84e-06	1	0.67	0.942
A_51_P292943	Ell	1	0.96258	0.73641	-0.0345	-0.261	0.226	3.1e-09	3.01e-07	0.74055	0.0186	0.133692	2.92e-06	7.27e-05	1	0.615	0.942
A_30_P01028471	chr10:66640530-66644032_F	1	0.66566	0.36929	0.0728	-0.224	0.296	3.05e-05	0.00853	0.5758	0.0946	0.11588	0.00125	0.061	1	0.67	0.942
A_55_P1958697	Rbm33	1	0.59306	0.25007	0.0631	-0.28	0.343	5.56e-06	0.0207	0.5365	0.0107	0.024388	0.000404	0.11	1	0.612	0.942
A_66_P111430	2410006H16Rik	1	1.09091	0.7842	-0.0835	-0.39	0.307	2.5e-06	0.000175	0.63775	0.0359	0.227672	0.000233	0.00438	1	0.639	0.942
A_66_P139252	Epb4.1l4aos	1	0.98737	0.73433	-0.126	-0.379	0.253	1.66e-06	8.64e-05	0.42244	0.022	0.257262	0.000182	0.0027	1	0.615	0.942
A_55_P2011802	Pdk2	1	1.11801	0.84981	-0.0547	-0.323	0.268	1.48e-05	0.000377	0.79047	0.127	0.361485	0.000766	0.00748	1	0.683	0.942
A_55_P2595257	Vmp1	1	0.90568	0.72034	-0.0245	-0.21	0.185	0.000112	0.00118	0.90087	0.291	0.50666	0.0031	0.0164	1	0.745	0.942
A_52_P127362	Vmp1	1	0.92166	0.72199	-0.0181	-0.218	0.2	0.000124	0.00147	0.92864	0.286	0.486121	0.00333	0.019	1	0.743	0.942
A_55_P2733362	Tinagl1	1	1.02698	0.57779	0.135	-0.314	0.449	2.14e-08	9.68e-05	0.28108	0.0173	0.016262	1.22e-05	0.0029	1	0.615	0.942
A_51_P508838	Kcne4	1	1.03612	0.4251	0.209	-0.402	0.611	2.65e-06	0.0181	0.22247	0.0246	0.016484	0.000243	0.101	1	0.617	0.942
A_51_P299454	Bcl2l1	1	0.79206	0.75413	-0.0202	-0.0581	0.0379	1.81e-06	3.7e-06	0.87247	0.644	0.830964	0.000194	0.00035	1	0.891	0.981
A_55_P1974877	Bcl2l1	1	1.08207	0.92164	0.00353	-0.157	0.16	5.93e-06	4.89e-05	0.98488	0.403	0.544288	0.000416	0.00182	1	0.795	0.945
A_52_P510877	Bcl2l1	1	0.97882	0.84405	-0.0247	-0.159	0.135	1.06e-06	9.01e-06	0.86927	0.293	0.526525	0.000137	0.000618	1	0.745	0.943
A_55_P2408355	BB166591	1	1.46454	1.26624	0.0361	-0.162	0.198	4.96e-07	4.36e-06	0.86555	0.45	0.513058	8.5e-05	0.000389	1	0.814	0.942
A_55_P2056876	Akap13	1	0.75904	0.58067	0.0652	-0.113	0.178	2.74e-06	9.25e-05	0.59937	0.365	0.313879	0.000248	0.00282	1	0.777	0.942
A_52_P818828	AK033846	1	1.14661	0.83674	-0.133	-0.443	0.31	1.79e-05	0.000654	0.53655	0.048	0.311898	0.000865	0.0109	1	0.651	0.942
A_51_P189746	Pim3	1	1.04451	0.78954	-0.0561	-0.311	0.255	2.51e-05	0.000598	0.77937	0.13	0.372196	0.0011	0.0103	1	0.684	0.942
A_55_P2062133	Etv3	1	0.93532	0.6346	-0.0591	-0.36	0.301	3.25e-06	0.000393	0.70251	0.0275	0.177237	0.000278	0.00769	1	0.621	0.942
A_55_P2729858	Ncoa1	1	0.65397	0.50861	-0.0383	-0.184	0.145	3.72e-05	0.000614	0.76747	0.165	0.430004	0.00143	0.0105	1	0.696	0.942
A_55_P2043028	2610020H08Rik	1	0.81948	1.04158	-0.382	-0.16	-0.222	0.00218	0.000219	0.1207	0.506	0.514373	0.0234	0.00512	1	0.836	0.942
A_51_P386899	Mfsd7c	1	1.29677	1.01352	-0.159	-0.442	0.283	3.49e-07	1.29e-05	0.39341	0.024	0.284563	6.88e-05	0.000768	1	0.615	0.942
A_55_P1994817	Taf15	1	0.64113	0.49643	-0.0443	-0.189	0.145	2.94e-05	0.000533	0.72211	0.139	0.414519	0.00122	0.00952	1	0.688	0.942
A_51_P219532	Fbxo31	1	1.29366	0.87108	-0.173	-0.596	0.423	9.79e-06	0.000917	0.4569	0.0159	0.204034	0.000575	0.0139	1	0.615	0.942
A_55_P2738559	Tmem87b	1	0.66923	0.4014	0.0228	-0.245	0.268	8.24e-06	0.00228	0.84663	0.0472	0.118483	0.000508	0.0255	1	0.649	0.942
A_65_P07308	Cobll1	1	0.72333	0.57864	0.0422	-0.102	0.145	1.7e-06	3.64e-05	0.71211	0.374	0.374745	0.000184	0.00152	1	0.78	0.942
A_55_P2044547	2810416G20Rik	1	1.20252	0.59887	0.0446	-0.559	0.604	2.89e-06	0.00542	0.82077	0.00874	0.038959	0.000255	0.045	1	0.612	0.942
A_55_P1977747	Picalm	1	1.06511	0.82405	-0.106	-0.347	0.241	8.65e-06	0.000205	0.57514	0.0757	0.370136	0.000524	0.00487	1	0.664	0.942
A_55_P2082529	Sav1	1	1.07263	0.75665	-0.15	-0.466	0.316	0.000139	0.00376	0.52943	0.0591	0.350306	0.0036	0.0354	1	0.66	0.942
A_55_P2151061	BB325154	1	0.80182	0.51482	0.02	-0.267	0.287	5.35e-05	0.00416	0.90265	0.112	0.221763	0.00187	0.0378	1	0.678	0.942
A_55_P2731106	Tob2	1	0.91007	0.61194	-0.0434	-0.342	0.298	7.91e-05	0.00375	0.82074	0.0846	0.277305	0.00243	0.0353	1	0.669	0.942
A_51_P153113	Cep85l	1	0.61761	0.56982	-0.234	-0.282	0.0478	0.00643	0.011	0.26683	0.184	0.870969	0.0482	0.0723	1	0.701	0.988
A_66_P128544	Olfr1031	1	0.50549	0.72392	-0.159	0.0593	-0.218	0.014	0.000917	0.41062	0.758	0.42439	0.0819	0.0139	1	0.93	0.942
A_52_P489295	Adamts1	1	1.09776	0.01732	0.28	-0.801	1.08	0.000151	0.943	0.25926	0.00307	0.004415	0.00382	0.977	1	0.612	0.942
A_65_P11200	AV000840	1	0.60137	0.14892	0.184	-0.269	0.452	0.00306	0.42	0.32158	0.152	0.091125	0.0293	0.676	1	0.693	0.942
A_51_P383032	Clec4d	1	1.32481	0.38733	0.249	-0.689	0.937	0.00301	0.342	0.53922	0.0977	0.110207	0.0291	0.606	1	0.67	0.942
A_55_P2744930	Setdb2	1	1.06245	0.52836	-0.0683	-0.602	0.534	0.0021	0.0978	0.8253	0.0613	0.229653	0.0228	0.297	1	0.661	0.942
A_55_P2045622	Setdb2	1	1.17473	0.44311	-0.0224	-0.754	0.732	0.00068	0.152	0.94094	0.0191	0.096774	0.0109	0.383	1	0.615	0.942
A_55_P2257670	Mc5r	1	1.48811	0.818	0.0964	-0.574	0.67	0.0019	0.0661	0.82192	0.189	0.274961	0.0213	0.233	1	0.702	0.942
A_55_P2721194	Dennd2a	1	1.47442	0.67832	-0.0555	-0.852	0.796	2.43e-08	0.00087	0.75655	7.75e-05	0.004214	1.34e-05	0.0134	1	0.612	0.942
A_55_P2383902	8030453O22Rik	1	1.22187	0.57246	0.0586	-0.591	0.649	3.6e-07	0.00304	0.73714	0.00236	0.014048	6.97e-05	0.031	1	0.612	0.942
A_55_P2729413	D19Bwg1357e	1	0.63385	0.12592	0.117	-0.391	0.508	1.55e-05	0.289	0.32157	0.00269	0.005117	0.000787	0.553	1	0.612	0.942
A_55_P2717822	Adamts9	1	0.98472	0.48009	0.167	-0.337	0.505	0.000235	0.0445	0.46615	0.149	0.127581	0.00524	0.182	1	0.693	0.942
A_55_P2715997	Slc4a4	1	0.81936	0.40769	0.101	-0.31	0.412	0.000154	0.034	0.58037	0.0995	0.120966	0.00387	0.153	1	0.67	0.942
A_51_P375201	Plk3	1	1.12901	0.49487	0.127	-0.508	0.634	3.87e-05	0.0357	0.57348	0.0316	0.054937	0.00147	0.157	1	0.624	0.942
A_51_P512061	1600015I10Rik	1	0.74295	0.35371	0.115	-0.274	0.389	0.000121	0.0378	0.48016	0.101	0.099689	0.00326	0.164	1	0.671	0.942
A_51_P392577	Ccbl2	1	0.93549	0.48224	-0.0369	-0.49	0.453	0.00175	0.0806	0.88984	0.076	0.236607	0.0202	0.264	1	0.665	0.942
A_51_P367434	Tmed5	1	0.90373	0.50671	-0.0385	-0.436	0.397	0.000877	0.0427	0.87167	0.078	0.246379	0.0129	0.177	1	0.665	0.942
A_55_P1976351	Gpcpd1	1	1.23607	0.61034	0.0246	-0.601	0.626	0.000287	0.0457	0.93294	0.0487	0.139087	0.00604	0.184	1	0.653	0.942
A_52_P384069	Gpcpd1	1	1.19862	0.4862	0.0536	-0.659	0.712	0.000394	0.106	0.85416	0.0321	0.094258	0.00748	0.31	1	0.626	0.942
A_55_P2497738	Gpcpd1	1	1.32637	0.65881	0.0631	-0.604	0.668	4.24e-05	0.0196	0.81184	0.0307	0.085119	0.00157	0.106	1	0.624	0.942
A_51_P380861	Slc25a51	1	1.26213	0.66336	-0.107	-0.706	0.599	0.000374	0.0387	0.72661	0.0288	0.174679	0.00721	0.166	1	0.624	0.942
A_52_P646979	D16Ertd472e	1	0.879	0.37727	-0.11	-0.611	0.502	0.000751	0.108	0.63211	0.0127	0.129901	0.0116	0.315	1	0.612	0.942
A_52_P249424	Vegfa	1	1.4538	0.92585	-0.0484	-0.576	0.528	0.000121	0.00726	0.87869	0.0794	0.246444	0.00327	0.0548	1	0.666	0.942
A_52_P638895	Vegfa	1	1.28433	0.80451	-0.0863	-0.566	0.48	0.000464	0.0176	0.78604	0.0848	0.291327	0.00841	0.0992	1	0.669	0.942
A_55_P2741794	Vegfa	1	0.84374	0.50863	-0.0343	-0.369	0.335	0.00118	0.0355	0.88132	0.118	0.308567	0.0157	0.157	1	0.681	0.942
A_30_P01027631	chr1:94077196-94077860_F	1	0.76923	0.14763	0.0493	-0.572	0.622	3.68e-05	0.336	0.74609	0.000929	0.00772	0.00142	0.601	1	0.612	0.942
A_66_P117695	Zpr1	1	0.75909	0.27921	-0.0195	-0.499	0.48	2.77e-06	0.0325	0.87507	0.000482	0.011043	0.00025	0.149	1	0.612	0.942
A_55_P2939399	D430020J02Rik	1	0.65331	0.01321	0.0962	-0.544	0.64	0.000781	0.938	0.5736	0.00377	0.013285	0.0119	0.974	1	0.612	0.942
A_55_P2809063	D19Bwg1357e	1	0.59178	0.01709	0.0504	-0.524	0.575	2.74e-05	0.881	0.65976	0.000119	0.001556	0.00117	0.95	1	0.612	0.942
A_66_P101622	Asphd1	1	0.82942	0.11349	-0.0425	-0.758	0.716	0.0026	0.648	0.86376	0.00519	0.050549	0.0265	0.833	1	0.612	0.942
A_52_P604629	Csrnp1	1	1.39779	0.81035	0.186	-0.402	0.587	0.000153	0.0151	0.55299	0.205	0.190873	0.00387	0.0898	1	0.707	0.942
A_55_P2109857	Rgs2	1	1.86822	0.90017	0.427	-0.541	0.968	6.07e-05	0.0269	0.27349	0.168	0.085188	0.00202	0.131	1	0.697	0.942
A_55_P2136880	Ppp1r15a	1	0.90227	0.33168	0.269	-0.301	0.571	6.96e-06	0.0439	0.09688	0.0651	0.016297	0.000458	0.18	1	0.661	0.942
A_55_P2106039	Map3k6	1	1.33521	0.58982	0.205	-0.54	0.745	3.02e-06	0.0123	0.35365	0.0206	0.023456	0.000264	0.0784	1	0.615	0.942
A_52_P375312	Amica1	1	1.38954	0.88756	0.0736	-0.428	0.502	3.63e-05	0.00341	0.78874	0.128	0.20386	0.0014	0.0332	1	0.683	0.942
A_55_P2142103	Gm33441	1	1.04124	0.40061	0.163	-0.478	0.641	7.41e-07	0.0161	0.30229	0.00505	0.007397	0.000108	0.0937	1	0.612	0.942
A_51_P363947	Cdkn1a	1	1.73927	0.60882	0.312	-0.818	1.13	5.15e-07	0.0238	0.22665	0.00352	0.004212	8.67e-05	0.121	1	0.612	0.942
A_55_P2016105	Errfi1	1	1.37355	0.50099	0.207	-0.666	0.873	7.86e-05	0.093	0.47682	0.029	0.041642	0.00241	0.288	1	0.624	0.942
A_51_P146505	Atp11b	1	0.77713	0.45189	-0.0258	-0.351	0.325	6e-05	0.00896	0.87175	0.0366	0.159303	0.002	0.0629	1	0.64	0.942
A_51_P323248	Sdc4	1	1.00006	0.36598	0.0404	-0.594	0.634	0.000227	0.123	0.8611	0.0162	0.062053	0.00512	0.338	1	0.615	0.942
A_51_P114314	Dusp8	1	0.76386	0.2582	0.274	-0.231	0.506	0.00588	0.315	0.2864	0.367	0.168221	0.0454	0.58	1	0.777	0.942
A_51_P263246	Dusp8	1	0.92632	0.2896	0.297	-0.34	0.637	0.000198	0.179	0.16876	0.118	0.042042	0.00465	0.422	1	0.681	0.942
A_51_P315904	Gadd45g	1	1.59944	0.58094	0.212	-0.807	1.02	0.00015	0.113	0.55326	0.0315	0.052463	0.00382	0.321	1	0.624	0.942
A_55_P2732838	1700017B05Rik	1	0.95936	0.15721	0.174	-0.629	0.802	5.83e-06	0.346	0.29876	0.000833	0.002085	0.000413	0.609	1	0.612	0.942
A_55_P2159485	BB237529	1	2.37906	1.0433	-0.0537	-1.39	1.34	0.000243	0.0691	0.92268	0.0184	0.097684	0.00537	0.24	1	0.615	0.942
A_55_P2007496	BB237529	1	2.33422	1.06924	-0.0875	-1.35	1.26	0.000104	0.0425	0.86194	0.0123	0.085479	0.00298	0.176	1	0.612	0.942
A_55_P2071952	Wdr92	1	1.89509	1.00368	-0.1	-0.992	0.891	7.61e-06	0.00569	0.76287	0.0062	0.067777	0.000487	0.0464	1	0.612	0.942
A_52_P49797	BE944806	1	1.43117	0.65013	-0.0959	-0.877	0.781	0.000302	0.0654	0.77775	0.0157	0.113793	0.00624	0.232	1	0.615	0.942
A_55_P2394968	AK087292	1	1.25329	0.70634	0.0361	-0.511	0.547	0.000183	0.0194	0.8989	0.082	0.181705	0.0044	0.106	1	0.669	0.942
A_51_P289223	Limk2	1	0.58776	0.18971	0.0791	-0.319	0.398	0.00142	0.253	0.62927	0.0609	0.095318	0.0176	0.513	1	0.66	0.942
A_52_P311491	Ibtk	1	0.60021	0.2547	0.0746	-0.271	0.346	0.00121	0.13	0.65006	0.109	0.145828	0.0159	0.35	1	0.677	0.942
A_55_P2117711	Rnf185	1	0.62215	0.21519	0.051	-0.356	0.407	0.000442	0.169	0.73919	0.0278	0.07017	0.00813	0.408	1	0.623	0.942
A_52_P92568	Rgs2	1	0.68575	0.26669	0.134	-0.285	0.419	0.000359	0.117	0.42085	0.095	0.083319	0.00704	0.328	1	0.67	0.942
A_65_P12530	Pde4d	1	1.30635	0.66566	-0.00665	-0.647	0.641	0.000895	0.064	0.98466	0.0711	0.198188	0.013	0.229	1	0.663	0.942
A_55_P2010396	Pde4d	1	1.33837	0.61152	0.0235	-0.703	0.727	0.000554	0.0796	0.94426	0.046	0.13674	0.00949	0.262	1	0.648	0.942
A_51_P120990	Pde4d	1	1.43904	0.86735	0.0136	-0.558	0.572	0.0018	0.0441	0.97371	0.184	0.330944	0.0205	0.181	1	0.701	0.942
A_55_P2345853	3830612M24	1	0.67539	0.34952	0.0427	-0.283	0.326	0.00024	0.0342	0.78574	0.081	0.151073	0.00533	0.154	1	0.669	0.942
A_51_P111962	Bean1	1	1.22281	0.39868	0.192	-0.632	0.824	0.000614	0.208	0.53891	0.0515	0.070989	0.0102	0.46	1	0.655	0.942
A_55_P2490774	Usp54	1	1.07725	0.36812	0.179	-0.53	0.709	0.00278	0.263	0.58306	0.112	0.132029	0.0276	0.524	1	0.678	0.942
A_51_P472901	Slc3a2	1	0.72673	0.12873	0.134	-0.464	0.598	0.00135	0.524	0.50615	0.029	0.044594	0.0171	0.754	1	0.624	0.942
A_51_P458384	Slc38a2	1	0.93515	0.01447	0.216	-0.704	0.921	0.00387	0.961	0.46411	0.0238	0.035217	0.0345	0.985	1	0.615	0.942
A_52_P334562	Vdr	1	0.89367	0.41575	-0.0423	-0.52	0.478	0.00673	0.179	0.88902	0.0961	0.271046	0.0497	0.421	1	0.67	0.942
A_55_P2030282	Gm3383	1	0.92875	0.73526	-0.052	-0.245	0.193	0.00186	0.0105	0.84553	0.362	0.608863	0.021	0.0701	1	0.774	0.955
A_55_P2054004	2610042L04Rik	1	0.6167	0.41068	0.057	-0.149	0.206	0.000289	0.00913	0.69598	0.312	0.322491	0.00605	0.0638	1	0.754	0.942
A_55_P1988009	NAP114820-1	1	0.89345	0.74695	-0.263	-0.41	0.146	0.00351	0.0122	0.34671	0.149	0.709052	0.0322	0.0777	1	0.693	0.963
A_55_P1993851	Gm3264	1	1.0768	0.63952	0.0969	-0.34	0.437	6.81e-06	0.0022	0.60593	0.0793	0.10881	0.000452	0.0249	1	0.666	0.942
A_55_P2185068	Gm3002	1	0.73235	0.36596	0.18	-0.187	0.366	5.5e-05	0.0213	0.23661	0.22	0.093283	0.0019	0.112	1	0.713	0.942
A_55_P2049262	Gm3373	1	1.27876	0.71315	0.127	-0.439	0.566	6.67e-07	0.000951	0.50717	0.0286	0.044292	0.000103	0.0143	1	0.624	0.942
A_52_P456702	Gm3500	1	0.63137	0.42514	-0.0386	-0.245	0.206	5.31e-05	0.00286	0.76435	0.0668	0.2632	0.00186	0.0297	1	0.662	0.942
A_55_P2062861	ENSMUST00000178274	1	0.60937	0.29545	0.0564	-0.258	0.314	0.000172	0.0401	0.68162	0.0705	0.115671	0.00421	0.17	1	0.663	0.942
A_51_P112734	Slc7a8	1	1.33662	1.00251	0.0331	-0.301	0.334	0.00075	0.00777	0.92412	0.39	0.498182	0.0116	0.0575	1	0.788	0.942
A_55_P2883452	Slc7a8	1	0.82211	0.44719	0.153	-0.222	0.375	4.55e-05	0.0119	0.35993	0.187	0.118602	0.00166	0.0763	1	0.702	0.942
A_51_P288906	Clip1	1	0.75734	0.56589	-0.0292	-0.221	0.191	0.000132	0.00229	0.86081	0.194	0.419642	0.00347	0.0257	1	0.704	0.942
A_51_P342567	Akap12	1	0.59772	0.33067	0.0708	-0.196	0.267	0.000851	0.0446	0.65346	0.22	0.237209	0.0126	0.182	1	0.713	0.942
A_52_P522372	Aard	1	0.92074	0.43714	-0.0325	-0.516	0.484	0.00309	0.13	0.90787	0.0764	0.23123	0.0295	0.349	1	0.665	0.942
A_51_P503494	Arc	1	1.50054	0.58529	-0.12	-1.04	0.915	0.00272	0.202	0.79019	0.0296	0.160363	0.0272	0.453	1	0.624	0.942
A_55_P2117119	Efhd1	1	0.64515	0.44413	-0.134	-0.335	0.201	0.000742	0.0134	0.42595	0.0548	0.399307	0.0116	0.0829	1	0.656	0.942
A_55_P2136289	Ripk4	1	1.31151	0.63371	0.129	-0.549	0.678	0.00274	0.118	0.74438	0.173	0.231828	0.0274	0.33	1	0.697	0.942
A_55_P2035400	Ripk4	1	1.27271	0.55008	0.158	-0.564	0.723	0.00264	0.158	0.67841	0.148	0.188483	0.0267	0.393	1	0.692	0.942
A_55_P2241553	9330133O14Rik	1	0.59898	0.21511	0.0552	-0.329	0.384	0.00383	0.259	0.7693	0.0904	0.157902	0.0342	0.521	1	0.669	0.942
A_55_P2813676	Cirbp	1	0.71984	0.22422	0.112	-0.384	0.496	0.00532	0.347	0.63735	0.114	0.14717	0.0425	0.611	1	0.681	0.942
A_55_P2093794	Usp3	1	0.66854	0.54507	-0.00643	-0.13	0.123	6.44e-05	0.000599	0.96293	0.352	0.529588	0.00212	0.0103	1	0.769	0.943
A_66_P122756	Gm12758	1	0.67973	0.60028	0.0196	-0.0598	0.0795	0.00089	0.00264	0.91295	0.74	0.754789	0.013	0.0281	1	0.923	0.97
A_66_P122867	BX523363	1	1.48617	1.35179	0.0282	-0.106	0.134	0.000399	0.00101	0.93785	0.77	0.793117	0.00755	0.0148	1	0.934	0.976
A_55_P2089070	4933431K14Rik	1	0.74636	0.72749	-0.0538	-0.0727	0.0189	0.00298	0.00364	0.8125	0.749	0.953066	0.0288	0.0347	1	0.927	0.996
A_55_P1986983	Gne	1	0.64436	0.68232	-0.0832	-0.0453	-0.038	0.0033	0.00207	0.67525	0.819	0.892367	0.0309	0.0239	1	0.951	0.991
A_55_P2535438	A_55_P2535438	1	1.28057	1.18908	-0.0208	-0.112	0.0915	6.39e-06	1.74e-05	0.92525	0.613	0.770632	0.000437	0.000929	1	0.881	0.972
A_52_P506529	Rabgap1l	1	0.3634	0.58869	-0.136	0.0889	-0.225	0.0449	0.00227	0.43365	0.609	0.36171	0.178	0.0255	1	0.88	0.942
A_51_P227445	Gm32819	1	0.75678	0.87425	-0.218	-0.1	-0.117	0.00518	0.00164	0.38237	0.685	0.737191	0.0417	0.0203	1	0.906	0.968
A_66_P106146	Gm11827	1	1.93424	1.14005	0.0723	-0.722	0.794	1.71e-05	0.00402	0.84098	0.0546	0.128643	0.000834	0.037	1	0.656	0.942
A_52_P481493	Fkbp5	1	1.16844	0.58321	0.139	-0.446	0.585	3.36e-05	0.0171	0.54635	0.0613	0.081157	0.00133	0.0976	1	0.661	0.942
A_55_P2615195	Zfand5	1	0.66076	0.23289	0.121	-0.306	0.428	0.000103	0.111	0.39652	0.04	0.042307	0.00294	0.32	1	0.641	0.942
A_55_P1952379	Fkbp5	1	0.85338	0.01759	0.206	-0.629	0.836	0.00292	0.946	0.42815	0.022	0.030371	0.0285	0.978	1	0.615	0.942
A_55_P1999902	Pip5k1a	1	0.8026	0.40635	-0.16	-0.557	0.396	0.00451	0.124	0.53519	0.0394	0.282502	0.0381	0.34	1	0.641	0.942
A_55_P2074924	Ppp1r13l	1	1.02646	0.86896	-0.0535	-0.211	0.158	3.08e-08	4.76e-07	0.67244	0.105	0.381822	1.58e-05	9.07e-05	1	0.675	0.942
A_52_P371154	Sgms1	1	0.74431	0.76145	-0.109	-0.092	-0.0171	1.25e-06	8.86e-07	0.34803	0.428	0.916223	0.000152	0.000135	1	0.804	0.994
A_65_P03440	Ptbp3	1	0.67022	0.63031	-0.044	-0.0839	0.0399	1.09e-06	2.71e-06	0.66888	0.417	0.783779	0.000139	0.000285	1	0.8	0.974
A_65_P08314	Foxo3	1	0.60555	0.6057	-0.00481	-0.00467	-0.000147	2.06e-06	2.05e-06	0.96036	0.962	0.999143	0.000205	0.000238	1	0.991	1
A_52_P947	2010007H06Rik	1	0.78848	0.76465	-0.136	-0.16	0.0238	4.72e-05	6.85e-05	0.39508	0.319	0.915579	0.0017	0.0023	1	0.756	0.994
A_55_P2088440	Arrdc2	1	1.32023	1.15533	0.0537	-0.111	0.165	3.53e-05	0.000171	0.83659	0.669	0.654576	0.00137	0.00431	1	0.9	0.958
A_55_P1957922	Arrdc2	1	1.33638	1.15794	0.0299	-0.149	0.178	1.95e-05	0.000113	0.90522	0.556	0.616557	0.000921	0.00323	1	0.859	0.956
A_66_P100657	Xpa	1	0.61516	0.57227	0.0373	-0.00561	0.0429	5.76e-08	1.9e-07	0.63573	0.943	0.699738	2.37e-05	5.6e-05	1	0.987	0.963
A_66_P103729	5330432E05Rik	1	0.62634	0.57532	-0.00635	-0.0574	0.051	1.64e-06	5.61e-06	0.94869	0.562	0.715062	0.000181	0.000452	1	0.862	0.964
A_55_P2015541	Hif3a	1	1.19666	0.77909	0.304	-0.113	0.418	6.02e-07	0.000184	0.09485	0.523	0.104506	9.63e-05	0.00451	1	0.844	0.942
A_66_P122409	CB590766	1	1.01623	0.82399	0.0874	-0.105	0.192	1.51e-06	2.77e-05	0.58421	0.512	0.397047	0.000173	0.00129	1	0.839	0.942
A_55_P2846276	Eif4b	1	0.5887	0.37925	0.0411	-0.168	0.209	5.14e-06	0.000898	0.68259	0.104	0.1494	0.000382	0.0137	1	0.675	0.942
A_51_P144052	Aim1	1	0.8348	0.76034	-0.0275	-0.102	0.0745	4.01e-05	0.000122	0.86872	0.541	0.751488	0.00151	0.00341	1	0.852	0.97
A_51_P255657	2210011C24Rik	1	0.82301	1.20326	-0.192	0.188	-0.38	0.000616	6.87e-06	0.36254	0.374	0.207214	0.0102	0.000514	1	0.78	0.942
A_55_P2000515	Peli1	1	0.65966	0.62973	-0.0939	-0.124	0.0299	0.000215	0.000353	0.53737	0.417	0.888957	0.00495	0.00714	1	0.8	0.991
A_55_P2719424	Tango2	1	0.59389	0.40574	0.104	-0.0841	0.188	4.78e-06	0.000482	0.30738	0.407	0.194919	0.000363	0.00885	1	0.796	0.942
A_52_P178358	Atp6v0e	1	0.6686	0.53326	0.0576	-0.0778	0.135	1.45e-07	4.62e-06	0.52531	0.393	0.294775	4.24e-05	0.000404	1	0.789	0.942
A_55_P1967153	Ston1	1	0.87842	0.85831	-0.00966	-0.0298	0.0201	2.06e-06	2.89e-06	0.9452	0.832	0.919417	0.000205	0.000298	1	0.954	0.994
A_55_P2209298	AK079655	1	0.59751	0.27329	0.0562	-0.268	0.324	1.91e-06	0.00806	0.55586	0.00917	0.023085	0.0002	0.0587	1	0.612	0.942
A_55_P2717194	Mkln1	1	0.60289	0.23098	0.0537	-0.318	0.372	1.26e-06	0.02	0.56617	0.00223	0.009171	0.000152	0.108	1	0.612	0.942
A_66_P110427	Clk1	1	0.62918	0.45063	0.0212	-0.157	0.179	7.68e-07	7.39e-05	0.82195	0.105	0.189089	0.00011	0.00242	1	0.676	0.942
A_66_P103271	Irf2bp2	1	1.1293	0.62677	0.0881	-0.414	0.503	2.47e-08	0.000125	0.52264	0.00568	0.015437	1.34e-05	0.00346	1	0.612	0.942
A_52_P445387	Clk4	1	0.71304	0.48123	0.0505	-0.181	0.232	3.36e-07	8e-05	0.61891	0.0839	0.115827	6.84e-05	0.00255	1	0.669	0.942
A_55_P2062851	March7	1	0.58621	0.19376	0.13	-0.263	0.392	4.22e-06	0.059	0.19716	0.013	0.009219	0.000334	0.217	1	0.615	0.942
A_51_P384091	Rad21	1	1.03658	0.79443	-0.0978	-0.34	0.242	2.34e-07	1.2e-05	0.49949	0.0258	0.241774	5.58e-05	0.000735	1	0.617	0.942
A_66_P118343	ENSMUST00000140773	1	1.25263	1.00691	-0.0885	-0.334	0.246	1.4e-08	5.25e-07	0.54938	0.0313	0.245089	8.5e-06	9.74e-05	1	0.624	0.942
A_55_P2730516	Ubap2l	1	0.7062	0.41078	0.0743	-0.221	0.295	5.06e-07	0.000535	0.47307	0.0408	0.052093	8.63e-05	0.00953	1	0.643	0.942
A_51_P245796	Ddit4	1	2.76024	2.60815	-0.193	-0.345	0.152	5.8e-10	1.66e-09	0.48087	0.213	0.693261	1.38e-06	2.21e-06	1	0.71	0.962
A_51_P118237	Sgk1	1	2.13536	1.69168	-0.0375	-0.481	0.444	1.3e-09	7.88e-08	0.86482	0.0374	0.162961	1.74e-06	3.44e-05	1	0.64	0.942
A_55_P2061278	Sik1	1	1.78012	1.37613	0.103	-0.301	0.404	4.14e-11	5.2e-09	0.50402	0.0586	0.071852	1.85e-07	4.9e-06	1	0.66	0.942
A_52_P423810	Mt1	1	2.11917	1.34801	-0.0205	-0.792	0.771	9.95e-07	0.000336	0.94928	0.0211	0.101476	0.000131	0.00694	1	0.615	0.942
A_55_P2722493	Anapc16	1	0.93166	0.53782	0.0482	-0.346	0.394	7.76e-09	3.52e-05	0.64997	0.00318	0.014144	5.35e-06	0.00149	1	0.612	0.942
A_51_P327405	Gbp8	1	0.49127	0.63106	-0.0415	0.0983	-0.14	0.0184	0.00347	0.832	0.616	0.614173	0.0981	0.0336	1	0.882	0.955
A_55_P2042813	Gbp11	1	0.93044	1.01656	0.0128	0.099	-0.0861	0.00726	0.00382	0.96786	0.756	0.848575	0.0522	0.0357	1	0.93	0.985
A_52_P163849	Ivns1abp	1	0.91677	1.52726	-0.248	0.362	-0.61	0.000421	5.7e-07	0.27569	0.116	0.064398	0.00785	0.000103	1	0.681	0.942
A_55_P2124346	Ivns1abp	1	0.95744	1.15742	-0.0525	0.147	-0.2	0.00196	0.000325	0.84945	0.595	0.609984	0.0217	0.0068	1	0.874	0.955
A_55_P2311208	C130045F17Rik	1	0.61792	0.7321	-0.0852	0.029	-0.114	0.000211	2.83e-05	0.5493	0.838	0.570228	0.00488	0.00131	1	0.955	0.948
A_52_P561627	AK085406	1	0.44844	0.82805	-0.195	0.185	-0.38	0.00608	1.17e-05	0.20118	0.226	0.083366	0.0465	0.000726	1	0.716	0.942
A_51_P378960	2810474O19Rik	1	0.38838	0.61033	-0.195	0.0271	-0.222	0.00143	8.79e-06	0.08168	0.802	0.155972	0.0177	0.00061	1	0.944	0.942
A_52_P437860	2810474O19Rik	1	0.22589	0.60147	-0.233	0.142	-0.376	0.0575	2.19e-05	0.05046	0.22	0.027699	0.209	0.0011	1	0.713	0.942
A_51_P228073	Susd1	1	0.44984	0.89652	-0.172	0.274	-0.447	0.00611	4.1e-06	0.25911	0.0781	0.044889	0.0466	0.000376	1	0.665	0.942
A_55_P2015232	Ggnbp2os	1	0.37413	0.61692	-0.158	0.0843	-0.243	0.00415	2.61e-05	0.19009	0.48	0.157161	0.0361	0.00123	1	0.827	0.942
A_55_P2847416	LOC102634904	1	0.21742	0.8195	-0.151	0.451	-0.602	0.256	0.000218	0.42552	0.0241	0.032152	0.5	0.00511	1	0.615	0.942
A_52_P295104	Smim5	1	0.52931	1.28817	-0.201	0.558	-0.759	0.0899	0.000268	0.50864	0.0747	0.085837	0.277	0.00591	1	0.663	0.942
A_51_P408649	Shisa2	1	0.93734	1.03636	0.0759	0.175	-0.099	0.00693	0.0033	0.81196	0.585	0.82637	0.0506	0.0326	1	0.871	0.981
A_55_P2115846	Gm10836	1	0.48848	0.86583	-0.0831	0.294	-0.377	0.049	0.00124	0.72667	0.223	0.267559	0.189	0.017	1	0.715	0.942
A_55_P2731591	Arhgef28	1	0.59621	0.51122	0.134	0.0494	0.085	0.000197	0.000937	0.3279	0.717	0.658973	0.00463	0.0141	1	0.915	0.959
A_51_P188772	Arhgef28	1	0.7147	0.64741	0.157	0.0899	0.0673	0.00022	0.000612	0.34437	0.586	0.772693	0.00502	0.0104	1	0.872	0.972
A_51_P451032	Anxa3	1	0.61414	0.72792	0.0948	0.209	-0.114	0.00102	0.000183	0.56648	0.214	0.626302	0.0143	0.00448	1	0.71	0.957
A_55_P2056325	Anxa3	1	0.46934	0.65301	0.0627	0.246	-0.184	0.00528	0.00028	0.68387	0.119	0.402012	0.0423	0.0061	1	0.681	0.942
A_55_P2935106	LOC102635844	1	0.30844	0.62509	-0.129	0.188	-0.317	0.13	0.00415	0.51778	0.348	0.265386	0.342	0.0377	1	0.768	0.942
A_55_P2150962	Cpne7	1	0.63292	-0.16549	0.332	-0.466	0.798	0.00169	0.361	0.07426	0.0153	0.004251	0.0197	0.625	1	0.615	0.942
A_55_P2081488	Pglyrp1	1	0.65084	-0.12928	0.227	-0.553	0.78	0.000359	0.414	0.1566	0.0017	0.001726	0.00704	0.671	1	0.612	0.942
A_55_P2279140	F830014O18Rik	1	0.84523	0.22509	0.092	-0.528	0.62	8.39e-05	0.216	0.60782	0.00666	0.021014	0.00252	0.469	1	0.612	0.942
A_52_P309381	Cfh	1	0.60236	-0.03049	0.206	-0.427	0.633	0.00468	0.875	0.29488	0.0364	0.029053	0.039	0.947	1	0.64	0.942
A_55_P2064741	Nmb	1	0.68634	-0.03756	0.129	-0.594	0.724	0.00361	0.861	0.5464	0.00998	0.023878	0.0328	0.941	1	0.612	0.942
A_51_P390314	Wdfy1	1	0.7929	-0.06848	0.262	-0.599	0.861	0.00263	0.773	0.27534	0.0179	0.016268	0.0266	0.901	1	0.615	0.942
A_55_P2097518	Zdhhc22	1	1.20509	-0.15001	0.459	-0.896	1.36	0.00463	0.699	0.24335	0.0287	0.020184	0.0387	0.862	1	0.624	0.942
A_52_P33382	ENSMUST00000128900	1	1.09117	-0.13926	0.424	-0.806	1.23	0.00616	0.703	0.25237	0.0358	0.024556	0.0468	0.865	1	0.639	0.942
A_55_P2056344	Gm9992	1	0.88852	0.06395	0.274	-0.551	0.825	0.000582	0.776	0.23044	0.0212	0.015319	0.00983	0.903	1	0.615	0.942
A_51_P233583	Clec1b	1	0.69663	-0.10538	0.285	-0.517	0.802	0.0006	0.553	0.11656	0.00716	0.003635	0.01	0.773	1	0.612	0.942
A_51_P192116	Setdb2	1	0.59194	0.22138	0.0858	-0.285	0.371	0.0065	0.274	0.66799	0.163	0.197718	0.0486	0.537	1	0.696	0.942
A_51_P175758	Atg101	1	0.85304	0.27078	0.0663	-0.516	0.582	0.000183	0.17	0.73159	0.0129	0.042057	0.0044	0.409	1	0.614	0.942
A_55_P1976204	Cdkn1a	1	0.73497	0.28261	0.00881	-0.444	0.452	8.96e-05	0.0807	0.95503	0.00876	0.050128	0.00264	0.264	1	0.612	0.942
A_66_P105115	AK079595	1	1.53307	0.56391	-0.00897	-0.978	0.969	6.63e-05	0.0862	0.97749	0.00498	0.03993	0.00216	0.276	1	0.612	0.942
A_30_P01024045	chr15:74474704-74474770_F	1	0.92377	0.36999	0.00778	-0.546	0.554	6.76e-05	0.0637	0.96764	0.00859	0.050677	0.00219	0.228	1	0.612	0.942
A_51_P389664	Scrt2	1	0.84732	0.23153	0.107	-0.509	0.616	0.000736	0.298	0.62678	0.0283	0.05704	0.0115	0.562	1	0.623	0.942
A_51_P141104	Med18	1	0.71592	0.29194	0.0422	-0.382	0.424	3.39e-05	0.0471	0.76401	0.0116	0.041911	0.00134	0.188	1	0.612	0.942
A_66_P108603	E030018B13Rik	1	1.39278	0.40175	0.143	-0.848	0.991	5.14e-05	0.164	0.61402	0.00599	0.019875	0.00182	0.403	1	0.612	0.942
A_66_P109681	ENSMUST00000095186	1	0.64118	0.17534	0.0732	-0.393	0.466	1.49e-05	0.147	0.53712	0.00276	0.009838	0.00077	0.377	1	0.612	0.942
A_30_P01020964	chr5:119945358-119962612_F	1	0.76672	0.00609	0.125	-0.635	0.761	0.00203	0.978	0.57415	0.00837	0.02265	0.0222	0.991	1	0.612	0.942
A_55_P2112613	Gucy2d	1	0.68614	-0.04093	0.0417	-0.685	0.727	0.00191	0.836	0.83309	0.00193	0.015053	0.0214	0.93	1	0.612	0.942
A_51_P281608	Olfr609	1	0.80107	0.12728	0.0532	-0.621	0.674	0.00254	0.595	0.82386	0.0151	0.055592	0.026	0.801	1	0.615	0.942
A_66_P105542	Acsl5	1	0.5864	0.03857	0.0684	-0.479	0.548	0.00162	0.816	0.68026	0.00767	0.027028	0.0193	0.921	1	0.612	0.942
A_30_P01018611	chr14:78957377-78962977_R	1	1.07126	0.38172	-0.0725	-0.762	0.69	0.00214	0.23	0.8166	0.0217	0.128645	0.0231	0.485	1	0.615	0.942
A_55_P2072801	Lypd5	1	1.09068	0.51866	-0.171	-0.743	0.572	0.000793	0.0787	0.55088	0.0149	0.164693	0.012	0.26	1	0.615	0.942
A_51_P131281	Exd1	1	0.64457	0.464	-0.0359	-0.217	0.181	0.0025	0.0225	0.85124	0.265	0.507299	0.0257	0.117	1	0.733	0.942
A_51_P394190	Lmo4	1	0.63655	0.48546	-0.022	-0.173	0.151	0.000278	0.00336	0.88306	0.255	0.478179	0.0059	0.033	1	0.728	0.942
A_51_P105837	Cited2	1	0.77622	0.63235	0.0819	-0.062	0.144	0.0017	0.00816	0.71078	0.779	0.645272	0.0198	0.0593	1	0.937	0.957
A_55_P2135980	Ms4a4c	1	0.96193	0.89448	-0.144	-0.211	0.0674	0.000604	0.0012	0.5583	0.392	0.845236	0.01	0.0166	1	0.789	0.985
A_55_P1992680	Ubtf	1	0.94031	0.89036	-0.138	-0.188	0.05	0.000742	0.00123	0.572	0.443	0.884844	0.0116	0.0169	1	0.811	0.99
A_55_P1953866	Sema4c	1	0.87692	0.85004	-0.173	-0.2	0.0269	0.000917	0.00122	0.45941	0.394	0.934872	0.0132	0.0168	1	0.79	0.995
A_55_P2102365	Spag7	1	0.85435	0.77776	-0.149	-0.226	0.0766	0.000934	0.00214	0.51284	0.325	0.811552	0.0134	0.0244	1	0.759	0.98
A_55_P1966734	Cyp2u1	1	0.93486	0.84039	-0.125	-0.219	0.0945	0.00108	0.00271	0.6216	0.389	0.791442	0.0148	0.0286	1	0.788	0.975
A_55_P2146708	Zcchc9	1	0.9365	0.88141	-0.137	-0.192	0.0551	0.00114	0.00194	0.59241	0.454	0.878222	0.0153	0.0228	1	0.816	0.988
A_55_P2032755	AK089156	1	0.89425	0.86186	-0.144	-0.176	0.0324	0.000745	0.00105	0.53734	0.451	0.921364	0.0116	0.0152	1	0.815	0.994
A_55_P2042993	Arl6ip6	1	0.89593	0.90036	-0.203	-0.199	-0.00443	0.000927	0.000886	0.39642	0.407	0.989499	0.0133	0.0135	1	0.796	0.999
A_55_P2567412	Gm13562	1	0.94027	0.86006	-0.176	-0.256	0.0802	0.00166	0.00345	0.51071	0.341	0.831387	0.0195	0.0335	1	0.766	0.982
A_55_P1991778	Fam219a	1	1.02634	0.85211	-0.143	-0.317	0.174	0.00145	0.00631	0.61837	0.274	0.667456	0.0179	0.05	1	0.738	0.96
A_55_P2714030	Ccdc25	1	0.7499	0.67259	-0.115	-0.192	0.0773	0.00233	0.00542	0.60438	0.389	0.804852	0.0245	0.045	1	0.788	0.978
A_55_P2043117	Ccdc138	1	0.84923	0.79908	-0.113	-0.163	0.0501	0.000449	0.000816	0.58953	0.438	0.865502	0.00823	0.0127	1	0.809	0.987
A_55_P2097474	Creb5	1	0.82678	0.82568	-0.152	-0.153	0.0011	0.000576	0.000583	0.46936	0.466	0.997024	0.00976	0.0101	1	0.821	0.999
A_55_P1972915	Gm35410	1	0.83861	0.80793	-0.143	-0.174	0.0307	0.000342	0.0005	0.48021	0.392	0.914154	0.00681	0.00909	1	0.789	0.993
A_55_P2509899	AA536875	1	0.81904	0.87586	-0.179	-0.122	-0.0568	0.000688	0.000351	0.39917	0.563	0.848846	0.011	0.00713	1	0.862	0.985
A_55_P1994603	Itsn1	1	0.81773	0.86472	-0.155	-0.108	-0.047	0.000615	0.00035	0.45816	0.604	0.873115	0.0102	0.00712	1	0.878	0.988
A_55_P2063166	Ogfod1	1	0.91725	0.79895	-0.112	-0.23	0.118	0.000573	0.00203	0.63035	0.326	0.718384	0.00972	0.0235	1	0.759	0.965
A_55_P2066792	Sp110	1	0.81063	0.87516	-0.19	-0.126	-0.0645	0.000661	0.000304	0.36385	0.546	0.826209	0.0107	0.0065	1	0.853	0.981
A_55_P2048650	Dennd4a	1	0.76675	0.82294	-0.149	-0.0924	-0.0562	0.00042	0.000199	0.43192	0.624	0.832439	0.00785	0.00478	1	0.884	0.982
A_55_P2120388	Skint7	1	0.81766	0.85339	-0.119	-0.0831	-0.0357	0.000852	0.000564	0.58198	0.7	0.906505	0.0126	0.00987	1	0.909	0.993
A_55_P1953361	Luc7l2	1	0.72478	0.81599	-0.168	-0.0763	-0.0912	0.000265	6.93e-05	0.32909	0.654	0.704508	0.00575	0.00232	1	0.894	0.963
A_52_P456192	Sh3d21	1	0.77719	0.6057	0.0473	-0.124	0.171	0.000211	0.0023	0.79105	0.488	0.498611	0.00488	0.0257	1	0.83	0.942
A_55_P2292737	2310002F09Rik	1	0.9745	0.74394	-0.148	-0.378	0.231	0.0044	0.0242	0.63642	0.232	0.601675	0.0375	0.122	1	0.718	0.953
A_55_P2072403	Suv39h2	1	0.926	0.71586	-0.151	-0.361	0.21	0.00459	0.0234	0.61294	0.232	0.618542	0.0385	0.119	1	0.718	0.956
A_55_P2027012	Serpinb8	1	1.10786	0.82145	-0.183	-0.469	0.286	0.00489	0.0302	0.61197	0.2	0.574087	0.0401	0.142	1	0.706	0.948
A_55_P2503980	Igsf9	1	1.0577	0.81771	-0.151	-0.391	0.24	0.00443	0.0228	0.65561	0.255	0.616963	0.0377	0.118	1	0.728	0.956
A_55_P1974961	Plekhg3	1	0.97998	0.80389	-0.154	-0.33	0.176	0.00401	0.0152	0.61976	0.292	0.68782	0.0352	0.0902	1	0.745	0.961
A_55_P2090782	Gm10576	1	1.00731	0.89026	-0.211	-0.328	0.117	0.0048	0.0112	0.51836	0.319	0.799529	0.0396	0.073	1	0.756	0.977
A_55_P2029235	Btn1a1	1	1.06188	0.83978	-0.164	-0.386	0.222	0.00426	0.0196	0.62854	0.26	0.642877	0.0367	0.106	1	0.731	0.957
A_55_P2038484	4933427D06Rik	1	0.97296	0.81394	-0.155	-0.314	0.159	0.00329	0.0116	0.60532	0.3	0.707698	0.0309	0.0748	1	0.749	0.963
A_55_P2935461	E130314K07Rik	1	0.95187	0.75377	-0.165	-0.363	0.198	0.00477	0.0211	0.59222	0.245	0.649513	0.0395	0.112	1	0.725	0.958
A_55_P2737749	Terf2ip	1	1.06132	0.86287	-0.174	-0.373	0.198	0.00359	0.0147	0.59893	0.266	0.671537	0.0327	0.0884	1	0.734	0.96
A_55_P2067463	1700110I01Rik	1	1.07917	0.82256	-0.165	-0.422	0.257	0.00475	0.0258	0.6363	0.234	0.603645	0.0394	0.128	1	0.719	0.954
A_55_P1968863	Synpo2l	1	0.95982	0.78038	-0.17	-0.35	0.179	0.00547	0.0203	0.59113	0.275	0.688538	0.0432	0.109	1	0.738	0.961
A_55_P1993640	Gm6994	1	0.97545	0.7876	-0.167	-0.355	0.188	0.00549	0.0211	0.6046	0.276	0.679832	0.0433	0.112	1	0.738	0.961
A_55_P1966583	Bpifc	1	1.03381	0.84099	-0.165	-0.358	0.193	0.00375	0.0151	0.61109	0.275	0.673985	0.0337	0.0901	1	0.738	0.961
A_55_P2169069	Gm10405	1	1.0711	0.81722	-0.145	-0.399	0.254	0.00429	0.0239	0.6706	0.249	0.599846	0.0369	0.121	1	0.727	0.953
A_55_P2060707	Il15ra	1	1.03793	0.77102	-0.178	-0.445	0.267	0.00431	0.0275	0.59192	0.187	0.569686	0.037	0.133	1	0.702	0.948
A_55_P2718760	Rhox4g	1	1.0539	0.88104	-0.124	-0.297	0.173	0.00209	0.00806	0.68598	0.338	0.690632	0.0227	0.0587	1	0.763	0.962
A_55_P1955891	Rad51c	1	0.82573	0.69822	-0.137	-0.264	0.128	0.00383	0.0122	0.59928	0.314	0.728193	0.0342	0.0777	1	0.754	0.967
A_55_P2584538	Gm31704	1	1.17324	0.92397	-0.189	-0.438	0.249	0.00218	0.0123	0.58273	0.209	0.608555	0.0234	0.0779	1	0.708	0.955
A_55_P2068496	LOC102635467	1	0.64613	0.50886	-0.0806	-0.218	0.137	0.00263	0.0141	0.67732	0.266	0.616562	0.0266	0.0858	1	0.734	0.956
A_55_P2737039	Akna	1	1.13238	0.63168	0.035	-0.466	0.501	0.00577	0.103	0.92568	0.223	0.350455	0.0448	0.305	1	0.715	0.942
A_55_P2099890	Atxn7	1	1.15515	0.91197	-0.117	-0.36	0.243	0.0016	0.0096	0.72002	0.276	0.598862	0.0191	0.0657	1	0.738	0.953
A_55_P2098076	Trim25	1	1.06222	0.87849	-0.127	-0.311	0.184	0.00181	0.00775	0.67642	0.312	0.669704	0.0207	0.0575	1	0.754	0.96
A_55_P2056280	Wdr89	1	1.01347	0.87587	-0.152	-0.29	0.138	0.00223	0.00679	0.60974	0.335	0.743717	0.0238	0.0525	1	0.763	0.969
A_55_P2046253	Tmem239	1	1.026	0.88369	-0.135	-0.277	0.142	0.00143	0.00481	0.63852	0.338	0.725117	0.0178	0.0417	1	0.763	0.966
A_55_P1975660	Hemgn	1	0.9723	0.88604	-0.144	-0.23	0.0863	0.00145	0.00315	0.59702	0.4	0.822113	0.0179	0.0316	1	0.793	0.981
A_55_P2040878	Ung	1	0.99572	0.90105	-0.171	-0.266	0.0947	0.00178	0.004	0.54883	0.354	0.813943	0.0204	0.0368	1	0.77	0.98
A_55_P2800321	Nrp2	1	0.98095	0.88315	-0.157	-0.255	0.0978	0.0019	0.0044	0.57971	0.371	0.806571	0.0213	0.0393	1	0.779	0.978
A_55_P2028570	Sgsh	1	0.90101	0.85025	-0.166	-0.217	0.0508	0.00212	0.00339	0.52807	0.412	0.891288	0.0229	0.0331	1	0.797	0.991
A_55_P2054728	Ldlrad3	1	0.97095	0.87091	-0.166	-0.266	0.1	0.00196	0.00465	0.55452	0.347	0.800978	0.0217	0.0408	1	0.767	0.977
A_55_P1997300	Mtfr2	1	1.02718	0.92146	-0.172	-0.278	0.106	0.00167	0.00404	0.55632	0.345	0.797519	0.0196	0.0371	1	0.767	0.976
A_55_P2788443	Pdp2	1	1.01102	0.89588	-0.165	-0.28	0.115	0.00144	0.00389	0.55919	0.325	0.77277	0.0178	0.0362	1	0.759	0.972
A_55_P2724484	Hs3st2	1	0.98916	0.87252	-0.159	-0.276	0.117	0.00136	0.00383	0.56261	0.319	0.763458	0.0171	0.0358	1	0.756	0.971
A_55_P2173664	Gm626	1	1.00942	0.87065	-0.133	-0.272	0.139	0.000838	0.00303	0.61685	0.311	0.711721	0.0125	0.0309	1	0.753	0.964
A_55_P2117731	Pak4	1	0.93168	0.87067	-0.162	-0.223	0.061	0.00186	0.00324	0.54652	0.408	0.871861	0.021	0.0322	1	0.796	0.988
A_55_P2830254	I730030J21Rik	1	1.03299	0.88514	-0.162	-0.31	0.148	0.0025	0.0079	0.59922	0.319	0.733883	0.0257	0.0581	1	0.756	0.968
A_55_P2044364	Mms22l	1	1.03913	0.897	-0.183	-0.325	0.142	0.00258	0.00772	0.5567	0.3	0.746178	0.0263	0.0573	1	0.749	0.969
A_55_P2726391	A_55_P2726391	1	1.02922	0.88036	-0.156	-0.305	0.149	0.00187	0.0063	0.59939	0.308	0.722142	0.0211	0.0499	1	0.752	0.965
A_55_P2054332	Ephb3	1	1.00917	0.85655	-0.146	-0.298	0.153	0.00129	0.00491	0.60079	0.289	0.698178	0.0167	0.0422	1	0.744	0.963
A_55_P2097161	Ifitm7	1	1.06706	0.8956	-0.168	-0.339	0.171	0.00212	0.00795	0.59069	0.282	0.697175	0.0229	0.0583	1	0.74	0.963
A_55_P2423586	Eya1	1	0.98615	0.91002	-0.189	-0.265	0.0761	0.00264	0.00491	0.52401	0.373	0.855334	0.0267	0.0422	1	0.78	0.986
A_55_P1966372	Srek1	1	0.987	0.80168	-0.119	-0.304	0.185	0.00212	0.00987	0.68074	0.297	0.649474	0.0229	0.0671	1	0.747	0.958
A_55_P1986552	Mcam	1	0.81778	0.70349	-0.112	-0.226	0.114	0.00571	0.0152	0.68083	0.408	0.765595	0.0445	0.0903	1	0.796	0.971
A_30_P01028576	chr4:11102287-11118421_R	1	0.60411	0.36799	-0.034	-0.27	0.236	0.000367	0.0181	0.81582	0.0743	0.259576	0.00714	0.101	1	0.663	0.942
A_30_P01031470	chr6:31037606-31037912_R	1	0.72654	0.42485	-0.115	-0.417	0.302	0.00159	0.0472	0.57447	0.0511	0.303124	0.0189	0.189	1	0.655	0.942
A_30_P01031783	chr14:73729977-73751877_R	1	0.5982	0.21787	0.045	-0.335	0.38	0.00131	0.195	0.78523	0.0515	0.113009	0.0168	0.443	1	0.655	0.942
A_66_P101703	Krtap5-5	1	0.78807	0.20223	0.0804	-0.505	0.586	0.00461	0.428	0.75121	0.0558	0.112208	0.0386	0.683	1	0.656	0.942
A_55_P2715256	Rab3gap1	1	0.60656	0.26741	0.00157	-0.338	0.339	0.000866	0.105	0.99215	0.0438	0.143219	0.0128	0.308	1	0.645	0.942
A_52_P361391	Olfr1153	1	0.88779	0.38648	-0.0459	-0.547	0.501	0.00281	0.158	0.86407	0.0505	0.194015	0.0278	0.393	1	0.655	0.942
A_55_P2109922	LOC105243194	1	0.84154	0.35171	-0.0792	-0.569	0.49	0.00402	0.194	0.76578	0.0412	0.200766	0.0353	0.442	1	0.645	0.942
A_55_P1955300	Gm4969	1	0.73764	0.35832	-0.0104	-0.39	0.379	0.00238	0.11	0.962	0.084	0.226263	0.0248	0.318	1	0.669	0.942
A_55_P2514383	1700016C15Rik	1	1.01684	0.45316	-0.0113	-0.575	0.564	0.00101	0.106	0.96699	0.0439	0.152822	0.0141	0.311	1	0.645	0.942
A_51_P253074	Chit1	1	0.76864	0.47001	-0.127	-0.426	0.299	0.00138	0.036	0.55134	0.0552	0.327051	0.0173	0.158	1	0.656	0.942
A_66_P126972	Dock9	1	0.62942	0.45096	-0.0828	-0.261	0.178	0.0033	0.0277	0.66988	0.186	0.516895	0.0309	0.134	1	0.702	0.942
A_55_P2091756	Nxnl1	1	0.57212	0.62253	-0.153	-0.103	-0.0504	0.0088	0.00488	0.45111	0.612	0.859793	0.0597	0.0421	1	0.881	0.987
A_51_P424272	Mt4	1	0.8143	0.34438	-0.0122	-0.482	0.47	0.00192	0.152	0.95859	0.0493	0.165863	0.0214	0.383	1	0.654	0.942
A_55_P2753036	AA589522	1	0.73356	0.50043	-0.0309	-0.264	0.233	0.000892	0.0158	0.87362	0.182	0.399143	0.013	0.0929	1	0.701	0.942
A_30_P01017996	chr17:71242333-71273533_R	1	0.63343	0.35832	-0.00136	-0.276	0.275	0.00162	0.0549	0.99395	0.132	0.283197	0.0193	0.207	1	0.684	0.942
A_55_P2722463	Mast4	1	0.60178	0.30603	0.0697	-0.226	0.296	0.000549	0.0527	0.64563	0.145	0.175837	0.00944	0.202	1	0.691	0.942
A_55_P2713890	Rnpep	1	0.70506	0.25176	-0.00295	-0.456	0.453	0.00299	0.247	0.98904	0.0423	0.144419	0.029	0.507	1	0.645	0.942
A_55_P2715770	Tspan33	1	0.64505	0.15287	0.00526	-0.487	0.492	0.0027	0.433	0.97831	0.0183	0.082394	0.0271	0.687	1	0.615	0.942
A_55_P2751878	Gm28515	1	0.61026	0.17046	0.052	-0.388	0.44	0.00348	0.372	0.7833	0.0497	0.110136	0.032	0.634	1	0.655	0.942
A_55_P2411907	B230213L16Rik	1	0.59983	0.16258	-8.4e-05	-0.437	0.437	0.00577	0.417	0.99966	0.0365	0.129888	0.0448	0.674	1	0.64	0.942
A_66_P125118	AK145521	1	0.63513	0.20199	0.0461	-0.387	0.433	0.00624	0.348	0.82856	0.0793	0.159598	0.0471	0.611	1	0.666	0.942
A_65_P05816	TC1695573	1	0.69703	0.4086	-0.049	-0.337	0.288	0.000823	0.0337	0.78892	0.0749	0.270902	0.0123	0.152	1	0.663	0.942
A_30_P01030618	chr12:74135916-74142780_R	1	0.70246	0.13876	0.149	-0.415	0.564	0.000545	0.435	0.40362	0.0262	0.032125	0.00938	0.688	1	0.617	0.942
A_51_P507242	Fosl2	1	0.6314	0.17133	0.21	-0.25	0.46	3.9e-05	0.18	0.1037	0.0559	0.015292	0.00147	0.424	1	0.656	0.942
A_52_P8459	Tpsab1	1	0.61885	0.13878	0.172	-0.308	0.48	1.19e-05	0.223	0.13503	0.0108	0.005599	0.000658	0.478	1	0.612	0.942
A_51_P285736	Pdcd1	1	0.60425	0.31236	0.047	-0.245	0.292	0.00141	0.0731	0.78004	0.154	0.226853	0.0176	0.248	1	0.693	0.942
A_66_P122845	Gm13125	1	1.02767	0.76189	0.0122	-0.254	0.266	1.45e-07	1.26e-05	0.92964	0.0775	0.183874	4.24e-05	0.000752	1	0.665	0.942
A_51_P429572	4833420G17Rik	1	0.61611	0.39492	0.0404	-0.181	0.221	8.65e-06	0.00132	0.71124	0.107	0.160631	0.000524	0.0177	1	0.677	0.942
A_55_P2168859	Dok6	1	0.76146	0.47344	-0.0422	-0.33	0.288	4.15e-05	0.00454	0.78131	0.0385	0.188618	0.00154	0.0401	1	0.641	0.942
A_55_P2916965	Fam212a	1	0.83769	0.41322	-0.00337	-0.428	0.424	1.61e-05	0.0131	0.9827	0.0106	0.063001	0.000802	0.0818	1	0.612	0.942
A_51_P511820	Gm3696	1	1.17293	0.63309	0.0444	-0.495	0.54	2.1e-06	0.00246	0.8134	0.0139	0.0517	0.000207	0.0269	1	0.615	0.942
A_66_P127260	CB203187	1	1.02818	0.9097	-0.181	-0.299	0.118	1.92e-06	1.09e-05	0.27608	0.0777	0.609874	0.0002	0.000693	1	0.665	0.955
A_55_P2732992	C230037L18Rik	1	0.60757	0.39799	0.00477	-0.205	0.21	0.000235	0.00896	0.97299	0.155	0.298213	0.00524	0.0629	1	0.693	0.942
A_55_P2085641	Lmbr1l	1	0.5878	0.35058	-0.0535	-0.291	0.237	3.16e-05	0.00526	0.64195	0.0176	0.153242	0.00128	0.044	1	0.615	0.942
A_51_P362538	Syde2	1	0.9451	0.59511	0.155	-0.195	0.35	0.00017	0.00956	0.4674	0.364	0.251253	0.00417	0.0656	1	0.776	0.942
A_55_P2727065	Ttll8	1	0.82489	0.69757	-0.22	-0.348	0.127	0.00206	0.00738	0.36216	0.156	0.707536	0.0225	0.0555	1	0.693	0.963
A_55_P1974602	Map2k7	1	0.61133	0.28584	-0.0871	-0.413	0.325	0.000332	0.0605	0.55294	0.00912	0.125562	0.00668	0.221	1	0.612	0.942
A_51_P201480	Stat3	1	0.64482	0.32327	-0.0746	-0.396	0.322	0.000188	0.0357	0.61143	0.0119	0.130067	0.00446	0.157	1	0.612	0.942
A_66_P105958	Sec31b	1	0.6036	0.4368	-0.121	-0.287	0.167	0.00447	0.0321	0.53416	0.146	0.543406	0.0378	0.148	1	0.691	0.945
A_55_P2013043	Serpinb6b	1	0.65881	0.03917	0.113	-0.506	0.62	0.00532	0.856	0.6009	0.0267	0.052059	0.0425	0.939	1	0.618	0.942
A_55_P2714763	Ppfibp1	1	0.86281	1.04891	-0.0837	0.102	-0.186	0.000156	1.42e-05	0.66451	0.596	0.496595	0.00391	0.000816	1	0.875	0.942
A_52_P230688	Rep15	1	0.82138	0.93248	-0.0556	0.0555	-0.111	0.000102	2.14e-05	0.75306	0.754	0.657086	0.00292	0.00108	1	0.929	0.958
A_52_P59206	Cst6	1	0.747	1.01261	-0.203	0.0628	-0.266	5.44e-05	8.17e-07	0.19169	0.681	0.225323	0.00188	0.000129	1	0.904	0.942
A_52_P443846	Ppfibp1	1	0.90795	1.03435	-0.02	0.106	-0.126	3.72e-05	6.65e-06	0.91118	0.555	0.619635	0.00143	0.000501	1	0.858	0.956
A_55_P2731071	Ppfibp1	1	0.87011	1.02552	-0.0994	0.056	-0.155	2.81e-06	2.26e-07	0.48678	0.694	0.44262	0.000252	6e-05	1	0.908	0.942
A_55_P2807493	Notch4	1	0.7392	0.81157	0.0134	0.0858	-0.0724	0.000413	0.000152	0.94082	0.636	0.777173	0.00773	0.00395	1	0.889	0.972
A_55_P2036180	Mcf2l	1	1.00308	1.44006	-0.172	0.265	-0.437	7.35e-05	4.95e-07	0.41556	0.215	0.150185	0.00232	9.38e-05	1	0.71	0.942
A_55_P2715725	Mcf2l	1	0.90884	1.61687	-0.346	0.362	-0.708	0.000179	5.3e-08	0.10172	0.0884	0.021717	0.00433	2.56e-05	1	0.669	0.942
A_52_P46447	Crim1	1	0.71092	1.03524	-0.0572	0.267	-0.324	8.73e-06	2.53e-08	0.65029	0.0429	0.07863	0.000527	1.57e-05	1	0.645	0.942
A_51_P489192	Postn	1	0.85249	0.95048	-0.124	-0.0261	-0.098	5.6e-06	1.15e-06	0.39991	0.859	0.636385	0.000405	0.000159	1	0.962	0.957
A_55_P2619020	Postn	1	0.78382	0.97976	-0.154	0.0416	-0.196	7.13e-05	3.8e-06	0.35	0.799	0.400461	0.00227	0.000356	1	0.943	0.942
A_55_P2503766	Postn	1	0.78942	0.95635	-0.109	0.0578	-0.167	6.25e-05	5.07e-06	0.50492	0.723	0.471134	0.00206	0.000429	1	0.917	0.942
A_65_P12559	AK036907	1	0.42019	0.61736	-0.249	-0.0514	-0.197	0.00139	2.07e-05	0.04201	0.66	0.239172	0.0174	0.00106	1	0.895	0.942
A_55_P2615536	Cobll1	1	0.65432	0.62375	-0.0644	-0.095	0.0306	0.000187	0.000313	0.66506	0.524	0.884206	0.00445	0.00663	1	0.844	0.99
A_52_P827085	Ctcflos	1	0.48803	0.68941	-0.0721	0.129	-0.201	0.0251	0.00257	0.72641	0.531	0.491016	0.121	0.0276	1	0.847	0.942
A_55_P2893263	A830049F12Rik	1	0.31431	0.7556	-0.205	0.236	-0.441	0.0199	4.16e-06	0.11628	0.0726	0.020749	0.104	0.000379	1	0.663	0.942
A_55_P2892093	Nap1l1	1	0.26565	0.75986	-0.222	0.272	-0.494	0.114	0.000101	0.18224	0.106	0.041191	0.318	0.00299	1	0.676	0.942
A_55_P2015178	Nap1l1	1	0.35936	0.82537	-0.207	0.259	-0.466	0.0465	7.31e-05	0.23647	0.144	0.066069	0.183	0.0024	1	0.691	0.942
A_52_P674886	CF750939	1	0.33556	0.72199	-0.17	0.216	-0.386	0.0435	0.000131	0.28896	0.182	0.095213	0.175	0.00356	1	0.701	0.942
A_55_P2063256	Lgals4	1	0.76226	1.20179	-0.23	0.21	-0.44	4.56e-07	1.52e-10	0.04668	0.0677	0.009267	8.21e-05	4.71e-07	1	0.663	0.942
A_52_P634250	Lgals4	1	0.67708	1.16512	-0.218	0.27	-0.488	3.54e-05	8.79e-09	0.11243	0.0523	0.015561	0.00137	6.56e-06	1	0.655	0.942
A_55_P2180764	Gls	1	0.38266	0.67876	-0.116	0.18	-0.296	0.000433	2.2e-07	0.22449	0.0653	0.034275	0.008	5.94e-05	1	0.661	0.942
A_52_P434073	Lnx1	1	0.34232	0.61404	-0.069	0.203	-0.272	0.00347	6.18e-06	0.51695	0.0659	0.080152	0.0319	0.000478	1	0.662	0.942
A_55_P2719644	Mtmr10	1	0.32384	0.80858	-0.161	0.324	-0.485	0.0106	4.73e-07	0.17939	0.0106	0.007253	0.0674	9.07e-05	1	0.612	0.942
A_51_P490136	Spry1	1	0.44174	0.7051	-0.0955	0.168	-0.263	0.00202	1.23e-05	0.45835	0.198	0.155202	0.0222	0.000745	1	0.706	0.942
A_66_P111206	AK040553	1	0.44646	0.6993	-0.122	0.131	-0.253	9.2e-05	1.67e-07	0.20865	0.177	0.070284	0.0027	5.28e-05	1	0.698	0.942
A_66_P127235	4930426I24Rik	1	0.48206	0.63402	-0.016	0.136	-0.152	1.23e-05	2.1e-07	0.85506	0.13	0.22715	0.000673	5.75e-05	1	0.684	0.942
A_55_P2086075	Ube2h	1	0.58136	0.85089	-0.133	0.136	-0.27	9.51e-05	5.15e-07	0.2895	0.279	0.134794	0.00277	9.62e-05	1	0.738	0.942
A_65_P13588	Thbs1	1	1.93097	3.74398	-0.518	1.3	-1.81	2.15e-05	4.89e-10	0.16605	0.00162	0.001772	0.000991	9.72e-07	1	0.612	0.942
A_55_P2746459	Thbs1	1	2.20514	4.07677	-0.625	1.25	-1.87	3.49e-05	2.37e-09	0.15907	0.00806	0.005312	0.00136	2.66e-06	1	0.612	0.942
A_66_P111235	5430427N15Rik	1	0.49277	0.78098	-0.0477	0.24	-0.288	0.000127	2.16e-07	0.659	0.0343	0.069082	0.00338	5.85e-05	1	0.635	0.942
A_55_P2620111	Slc40a1	1	0.38044	0.69412	-0.058	0.256	-0.314	0.000491	1.71e-07	0.54157	0.012	0.026659	0.00874	5.3e-05	1	0.612	0.942
A_55_P1979950	Gm35578	1	0.4977	0.6563	-0.0303	0.128	-0.159	0.000799	3.82e-05	0.81602	0.329	0.392504	0.0121	0.00157	1	0.761	0.942
A_55_P2570173	Gm35578	1	0.49785	0.69771	-0.0845	0.115	-0.2	0.000336	5.35e-06	0.48087	0.339	0.243273	0.00672	0.000443	1	0.764	0.942
A_66_P109984	LOC102643083	1	0.66928	0.80272	-0.199	-0.0654	-0.133	0.00065	9.27e-05	0.25254	0.703	0.58279	0.0106	0.00282	1	0.91	0.949
A_55_P1997490	Usp35	1	0.45691	0.99451	-0.136	0.402	-0.538	0.00996	3.26e-06	0.41232	0.0213	0.028444	0.0648	0.000323	1	0.615	0.942
A_52_P1093529	Pik3r5	1	0.34784	0.64387	-0.167	0.129	-0.296	0.032	0.000327	0.28493	0.404	0.18248	0.142	0.00682	1	0.795	0.942
A_55_P1962946	Syk	1	0.50218	0.74033	0.0457	0.284	-0.238	0.0191	0.00115	0.8205	0.167	0.406133	0.101	0.0161	1	0.696	0.942
A_66_P119899	AK047585	1	0.67002	0.95627	-0.161	0.126	-0.286	0.00173	4.14e-05	0.40358	0.512	0.29462	0.0201	0.00164	1	0.839	0.942
A_55_P2752103	BB189136	1	1.22951	1.5121	-0.229	0.054	-0.283	9.19e-05	6.47e-06	0.38688	0.837	0.448608	0.0027	0.000493	1	0.955	0.942
A_55_P2550442	Gm32133	1	0.62013	0.50878	0.0665	-0.0448	0.111	2.69e-05	0.000273	0.57906	0.708	0.512112	0.00115	0.00601	1	0.912	0.942
A_55_P1965772	Atp2a3	1	0.68355	0.78206	0.0133	0.112	-0.0985	0.000105	2e-05	0.92793	0.451	0.63723	0.00298	0.00103	1	0.815	0.957
A_66_P116986	Cdh13	1	0.634	0.58836	-0.0254	-0.071	0.0456	2.81e-05	7.07e-05	0.83602	0.564	0.792553	0.00118	0.00235	1	0.863	0.976
A_51_P394814	Svep1	1	0.93244	1.23955	-0.22	0.0869	-0.307	0.000463	1.69e-05	0.34436	0.707	0.350876	0.00841	0.000913	1	0.912	0.942
A_55_P2065866	Cygb	1	0.59729	0.62557	-0.0746	-0.0463	-0.0283	0.000256	0.000154	0.59384	0.74	0.885991	0.0056	0.00399	1	0.924	0.99
A_52_P330314	Lmo4	1	0.8619	0.54143	0.0814	-0.239	0.32	8.28e-05	0.00637	0.65555	0.197	0.221033	0.00251	0.0503	1	0.706	0.942
A_55_P2805736	Cdc6	1	0.63777	0.59094	0.11	0.0632	0.0468	6.51e-05	0.000158	0.4084	0.633	0.802084	0.00213	0.00406	1	0.888	0.977
A_51_P229325	Smyd3	1	0.55285	0.65566	-0.0467	0.0562	-0.103	5.35e-06	4.2e-07	0.6225	0.554	0.44476	0.000394	8.44e-05	1	0.858	0.942
A_51_P255699	Mmp3	1	0.58059	0.98875	-0.434	-0.0255	-0.408	0.031	0.000707	0.09934	0.92	0.264669	0.139	0.0115	1	0.98	0.942
A_30_P01020772	chr5:136129679-136148860_R	1	0.95847	0.99435	-0.0354	0.000454	-0.0359	7.21e-07	4.07e-07	0.80451	0.997	0.859253	0.000106	8.35e-05	1	1	0.987
A_51_P229655	Acsm5	1	1.55142	2.10844	-0.328	0.229	-0.557	2.91e-05	3.59e-07	0.28154	0.45	0.198875	0.00121	8e-05	1	0.814	0.942
A_52_P244803	D630033O11Rik	1	1.24609	1.27687	-0.0298	0.00102	-0.0308	2.68e-07	1.81e-07	0.86474	0.995	0.900826	5.97e-05	5.5e-05	1	0.999	0.992
A_55_P2066559	Endou	1	1.24803	1.71595	-0.181	0.287	-0.468	2.77e-05	2.81e-07	0.45639	0.241	0.178849	0.00117	6.93e-05	1	0.724	0.942
A_55_P2738728	Endou	1	1.16958	1.79731	-0.32	0.308	-0.628	1.86e-05	2.65e-08	0.1534	0.169	0.052324	0.000892	1.57e-05	1	0.697	0.942
A_55_P1983968	Slc8b1	1	0.91199	1.40727	-0.147	0.348	-0.495	5.99e-05	1.18e-07	0.43678	0.0731	0.071809	0.002	4.16e-05	1	0.663	0.942
A_55_P2822967	Btc	1	1.40725	1.59653	-0.0525	0.137	-0.189	2.88e-07	3.58e-08	0.79122	0.492	0.501423	6.26e-05	1.88e-05	1	0.831	0.942
A_52_P109010	Hipk3	1	0.66388	0.91579	-0.0911	0.161	-0.252	0.00011	1.54e-06	0.52792	0.27	0.222777	0.00306	0.000195	1	0.736	0.942
A_51_P461877	Thbs2	1	1.60101	2.05408	-0.579	-0.126	-0.453	0.000638	4.02e-05	0.16571	0.758	0.436309	0.0104	0.00162	1	0.93	0.942
A_55_P2912004	Hmgcs2	1	1.06112	1.59511	-0.355	0.179	-0.534	5.59e-05	1.65e-07	0.1122	0.412	0.091912	0.00191	5.28e-05	1	0.797	0.942
A_51_P259876	Dock9	1	0.56523	0.78423	-0.107	0.112	-0.219	0.000724	1.75e-05	0.46668	0.447	0.295521	0.0114	0.000929	1	0.813	0.942
A_52_P644452	Dock9	1	0.52933	0.71047	-0.0774	0.104	-0.181	0.000513	1.7e-05	0.5597	0.436	0.337551	0.00901	0.000914	1	0.808	0.942
A_51_P345396	Zbtb5	1	0.69482	0.95126	-0.112	0.144	-0.256	0.00233	0.000103	0.58465	0.484	0.380048	0.0244	0.00304	1	0.828	0.942
A_55_P2099418	Neil2	1	0.84022	1.14762	-0.235	0.0719	-0.307	0.00103	3.47e-05	0.30261	0.75	0.340455	0.0144	0.00148	1	0.927	0.942
A_55_P2865259	Dsn1	1	0.49054	0.77965	-0.0995	0.19	-0.289	0.00456	4.85e-05	0.52931	0.236	0.202616	0.0384	0.00181	1	0.721	0.942
A_52_P615225	Adcyap1r1	1	1.3376	1.00586	0.281	-0.0509	0.332	0.000288	0.00385	0.37796	0.872	0.460343	0.00605	0.0359	1	0.966	0.942
A_51_P259603	Adcyap1r1	1	1.59828	1.37468	0.261	0.037	0.224	0.000534	0.00212	0.51752	0.926	0.693711	0.00925	0.0243	1	0.983	0.962
A_55_P2414909	4933411B09Rik	1	0.90765	0.53766	0.107	-0.263	0.37	2.86e-06	0.00133	0.47319	0.0869	0.088265	0.000253	0.0177	1	0.669	0.942
A_51_P205820	Klf11	1	0.64788	0.47647	0.101	-0.0706	0.171	0.000867	0.0098	0.55671	0.68	0.480351	0.0128	0.0668	1	0.903	0.942
A_51_P225793	Prr5l	1	0.41134	0.64025	-0.0657	0.163	-0.229	0.04	0.00255	0.73108	0.396	0.40008	0.165	0.0275	1	0.791	0.942
A_52_P597634	Fzd1	1	0.52534	0.60256	-0.0254	0.0519	-0.0772	0.000502	0.000115	0.84646	0.692	0.677145	0.00888	0.00325	1	0.908	0.961
A_55_P2716356	Postn	1	0.57432	0.62073	0.0801	0.126	-0.0464	0.00186	0.000929	0.62803	0.446	0.842247	0.021	0.014	1	0.813	0.984
A_51_P200484	Lrp12	1	0.63926	0.73297	0.0114	0.105	-0.0937	0.00768	0.00279	0.95887	0.635	0.764401	0.0543	0.0292	1	0.888	0.971
A_55_P2727296	Tmigd1	1	0.3914	0.76269	-0.0527	0.319	-0.371	0.0494	0.000517	0.7823	0.105	0.177255	0.189	0.00932	1	0.675	0.942
A_55_P2019542	Cnga4	1	0.36941	0.58802	-0.13	0.0887	-0.219	0.0359	0.00173	0.44057	0.597	0.360242	0.153	0.0211	1	0.875	0.942
A_66_P126076	AF061179	1	0.42532	0.84203	0.0161	0.433	-0.417	0.0758	0.00126	0.9443	0.0711	0.21031	0.249	0.0171	1	0.663	0.942
A_55_P2226098	4933433G19Rik	1	0.41407	0.68135	-0.0753	0.192	-0.267	0.0372	0.00139	0.69106	0.316	0.323012	0.157	0.0183	1	0.754	0.942
A_52_P420608	Platr26	1	0.50581	1.06345	-0.306	0.251	-0.558	0.11	0.00197	0.32417	0.417	0.207633	0.312	0.0231	1	0.8	0.942
A_52_P235442	Ctif	1	0.88215	1.55469	-0.31	0.363	-0.673	0.000721	5.54e-07	0.18295	0.122	0.046315	0.0113	0.000102	1	0.681	0.942
A_55_P2032760	Ctif	1	1.03897	1.78881	-0.368	0.381	-0.75	6.75e-05	2.19e-08	0.09779	0.0873	0.020804	0.00219	1.45e-05	1	0.669	0.942
A_51_P485594	Tab3	1	0.41969	0.81444	-0.157	0.237	-0.395	0.00745	8.85e-06	0.28181	0.11	0.063056	0.0531	0.000612	1	0.677	0.942
A_66_P126660	Gm19651	1	0.37822	0.88581	-0.124	0.384	-0.508	0.0162	3.55e-06	0.40269	0.0149	0.021651	0.0899	0.000338	1	0.615	0.942
A_66_P140300	AK046657	1	1.14361	1.38108	0.00617	0.244	-0.237	1.54e-05	1.05e-06	0.97669	0.256	0.429878	0.000785	0.000148	1	0.729	0.942
A_52_P1012460	Gm19648	1	1.23313	1.61646	-0.182	0.202	-0.383	7.48e-05	2.02e-06	0.4845	0.438	0.299747	0.00234	0.000235	1	0.809	0.942
A_52_P425317	4933406C10Rik	1	0.62805	0.92842	-0.204	0.0961	-0.3	0.000628	6.04e-06	0.21002	0.55	0.193064	0.0103	0.00047	1	0.856	0.942
A_30_P01027995	chr12:33606225-33638225_R	1	0.46923	0.75598	-0.173	0.114	-0.287	0.00202	1.08e-05	0.21089	0.407	0.145564	0.0222	0.000692	1	0.796	0.942
A_30_P01019745	chr12:33611742-33638648_R	1	0.42082	0.65289	-0.169	0.063	-0.232	0.00594	9.98e-05	0.23498	0.654	0.248652	0.0457	0.00298	1	0.894	0.942
A_51_P502838	Ube2h	1	0.27487	0.64197	-0.155	0.212	-0.367	0.0357	2.89e-05	0.22087	0.0985	0.046247	0.153	0.00132	1	0.67	0.942
A_52_P371108	Cdc6	1	0.38889	0.72924	0.0564	0.397	-0.34	0.0104	2.71e-05	0.68871	0.00911	0.097226	0.0667	0.00127	1	0.612	0.942
A_65_P07361	Trim14	1	0.07161	0.93185	-0.171	0.689	-0.86	0.669	1.03e-05	0.31224	0.000377	0.001263	0.832	0.000674	1	0.612	0.942
A_55_P2802310	Optn	1	0.71701	0.96883	0.0176	0.269	-0.252	0.00148	6.46e-05	0.92996	0.187	0.378485	0.0181	0.00221	1	0.702	0.942
A_52_P571794	Pcsk5	1	0.48869	0.69707	-0.0944	0.114	-0.208	0.00116	2.34e-05	0.47986	0.395	0.274104	0.0155	0.00115	1	0.791	0.942
A_55_P2897259	AK031369	1	0.47615	0.65609	-0.0125	0.167	-0.18	0.0141	0.00131	0.94479	0.359	0.484412	0.0821	0.0176	1	0.772	0.942
A_66_P138427	Cdh13	1	0.50561	0.60177	0.00313	0.0993	-0.0962	0.0111	0.00324	0.98649	0.592	0.713346	0.0699	0.0322	1	0.873	0.964
A_30_P01022760	chr3:86827945-86886695_R	1	0.55275	0.66221	0.0507	0.16	-0.109	0.0111	0.00309	0.80197	0.431	0.702208	0.07	0.0312	1	0.806	0.963
A_55_P2419021	9330188P03Rik	1	0.20208	0.66522	-0.0817	0.381	-0.463	0.334	0.00357	0.6932	0.0753	0.123277	0.578	0.0342	1	0.664	0.942
A_55_P2735710	9330188P03Rik	1	0.22337	0.60667	-0.0543	0.329	-0.383	0.236	0.00315	0.77011	0.0866	0.153713	0.479	0.0316	1	0.669	0.942
A_55_P2289819	Cd163	1	0.5929	0.90649	-0.225	0.0882	-0.314	0.00353	5.16e-05	0.22834	0.633	0.235794	0.0323	0.00188	1	0.888	0.942
A_66_P128926	Adgrf5	1	0.67879	0.87095	-0.111	0.0808	-0.192	0.000211	9.94e-06	0.47707	0.605	0.386827	0.00488	0.000661	1	0.878	0.942
A_66_P132703	LOC105245058	1	0.99527	1.25085	-0.315	-0.0599	-0.256	0.000234	1.49e-05	0.17979	0.795	0.436057	0.00523	0.00084	1	0.942	0.942
A_65_P09624	Sox11	1	0.44817	0.71465	-0.121	0.145	-0.266	0.00446	4.49e-05	0.40117	0.317	0.197466	0.0378	0.00173	1	0.755	0.942
A_51_P356045	Baiap3	1	0.64553	0.93554	0.0383	0.328	-0.29	0.000861	1.24e-05	0.82189	0.0634	0.235238	0.0127	0.00075	1	0.661	0.942
A_51_P480119	Prelid2	1	0.55761	0.69298	-0.0306	0.105	-0.135	0.000321	2.54e-05	0.81808	0.434	0.474273	0.00653	0.00121	1	0.807	0.942
A_55_P2732713	Gstt2	1	0.53415	0.86173	-0.0958	0.232	-0.328	0.00915	0.000132	0.61426	0.229	0.229095	0.0614	0.00357	1	0.716	0.942
A_51_P324690	Clec2d	1	0.54673	0.70851	-0.123	0.0386	-0.162	0.00166	0.000123	0.42949	0.804	0.462849	0.0195	0.00343	1	0.944	0.942
A_66_P127267	Clec2d	1	0.47624	0.76899	-0.184	0.108	-0.293	0.00714	8.51e-05	0.26401	0.508	0.211581	0.0517	0.00267	1	0.837	0.942
A_55_P2846093	C920006O11Rik	1	0.52698	0.81871	-0.128	0.163	-0.292	0.00231	2.17e-05	0.41143	0.299	0.192293	0.0244	0.00109	1	0.749	0.942
A_55_P2021251	Nxnl1	1	0.82048	1.26322	-0.272	0.171	-0.443	0.000278	1.04e-06	0.16818	0.38	0.11495	0.0059	0.000148	1	0.784	0.942
A_65_P17344	Pdzd2	1	0.78263	1.009	-0.0171	0.209	-0.226	0.00331	0.000325	0.94344	0.389	0.508616	0.0309	0.0068	1	0.788	0.942
A_52_P95740	Smim19	1	0.26212	0.85745	-0.276	0.32	-0.595	0.143	5.37e-05	0.12426	0.0775	0.023129	0.362	0.00194	1	0.665	0.942
A_55_P2178803	Zbtb5	1	0.49179	1.04226	-0.255	0.296	-0.55	0.0212	2.68e-05	0.21303	0.15	0.062501	0.108	0.00126	1	0.693	0.942
A_51_P489996	Dst	1	0.4373	0.74348	-0.056	0.25	-0.306	0.00463	2.12e-05	0.6909	0.0856	0.133626	0.0387	0.00108	1	0.669	0.942
A_51_P514319	Slc13a4	1	0.60421	1.15301	-0.128	0.421	-0.549	0.00455	4.26e-06	0.51247	0.0387	0.055056	0.0383	0.000384	1	0.641	0.942
A_51_P314929	Dgkd	1	0.28287	0.86915	-0.282	0.305	-0.586	0.103	2.87e-05	0.10456	0.0805	0.020611	0.3	0.00131	1	0.669	0.942
A_51_P285756	Cxx1c	1	0.09774	0.89733	-0.252	0.547	-0.8	0.613	0.000102	0.1992	0.0088	0.007058	0.797	0.00301	1	0.612	0.942
A_55_P2084860	Slc8b1	1	0.4321	0.87188	-0.147	0.292	-0.44	0.00443	1.8e-06	0.29211	0.0435	0.032706	0.0376	0.000217	1	0.645	0.942
A_55_P1962675	Kdm7a	1	0.72509	0.76554	-0.136	-0.0956	-0.0404	3.15e-06	1.42e-06	0.2616	0.427	0.810884	0.000272	0.000185	1	0.804	0.98
A_55_P2802914	Kdm7a	1	0.94157	0.94446	-0.125	-0.122	-0.0029	1.09e-07	1.03e-07	0.32373	0.335	0.986904	3.51e-05	3.98e-05	1	0.763	0.999
A_52_P1147453	Fmo5	1	0.50253	0.66961	-0.0892	0.0779	-0.167	5.43e-05	1.06e-06	0.38809	0.45	0.255841	0.00188	0.000148	1	0.814	0.942
A_52_P153019	Ptgfr	1	0.63997	1.32632	-0.255	0.432	-0.686	0.0121	1e-05	0.28903	0.079	0.050216	0.074	0.000661	1	0.666	0.942
A_55_P1964183	Dysf	1	0.68711	0.68087	-0.0797	-0.086	0.00624	0.00035	0.000384	0.63033	0.604	0.978683	0.00691	0.00758	1	0.878	0.998
A_66_P121976	Slc4a11	1	0.72309	0.83784	-0.00545	0.109	-0.115	0.00134	0.000323	0.97825	0.586	0.68545	0.0171	0.00678	1	0.871	0.961
A_55_P1970033	Per1	1	1.44133	1.20668	-0.013	-0.248	0.235	1.98e-08	3.78e-07	0.94014	0.161	0.3418	1.14e-05	8.01e-05	1	0.696	0.942
A_52_P499948	Smkr-ps	1	1.31983	1.42801	-0.211	-0.103	-0.108	1.13e-07	3e-08	0.23688	0.56	0.663377	3.58e-05	1.65e-05	1	0.861	0.959
A_51_P116906	Rapgef3	1	0.95166	1.22763	-0.223	0.053	-0.276	8.29e-08	9.22e-10	0.0826	0.67	0.125765	2.94e-05	1.32e-06	1	0.9	0.942
A_52_P238159	Gm9975	1	0.75703	1.06555	-0.142	0.166	-0.309	1.7e-07	4.08e-10	0.17645	0.117	0.043484	4.74e-05	8.59e-07	1	0.681	0.942
A_52_P875556	AK083287	1	1.01753	1.03553	-0.065	-0.047	-0.018	2.61e-07	1.96e-07	0.64845	0.741	0.928711	5.95e-05	5.67e-05	1	0.924	0.995
A_55_P2845263	Arrdc3	1	2.54899	2.73233	-0.0405	0.143	-0.183	8.69e-15	1.99e-15	0.77973	0.329	0.374492	3.11e-10	7.13e-11	1	0.76	0.942
A_52_P75584	Arrdc3	1	2.248	2.23112	-0.0852	-0.102	0.0169	9.17e-12	1.07e-11	0.63479	0.57	0.946815	5.48e-08	7.64e-08	1	0.865	0.995
A_65_P18951	4931406P16Rik	1	1.51708	1.67247	-0.0381	0.117	-0.155	1.17e-09	1.86e-10	0.80643	0.453	0.481774	1.74e-06	5.13e-07	1	0.816	0.942
A_52_P235861	Peg3	1	2.70714	2.96247	-0.348	-0.0922	-0.255	1.01e-10	1.73e-11	0.16269	0.705	0.461161	3.61e-07	1.03e-07	1	0.911	0.942
A_65_P05169	Peg3	1	2.83001	3.13713	-0.491	-0.184	-0.307	4.92e-10	6.87e-11	0.08617	0.509	0.435613	1.38e-06	2.46e-07	1	0.837	0.942
A_55_P2733137	Cdc40	1	0.69695	0.57147	0.00599	-0.119	0.125	2.67e-09	8.52e-08	0.93603	0.119	0.241902	2.66e-06	3.63e-05	1	0.681	0.942
A_55_P2713430	Peg3	1	1.91155	1.74037	0.0345	-0.137	0.171	1.61e-13	1.11e-12	0.78204	0.28	0.336957	2.89e-09	1.99e-08	1	0.739	0.942
A_51_P350453	Pdk4	1	3.244	3.3876	-0.434	-0.29	-0.144	8.95e-12	3.76e-12	0.10292	0.268	0.694308	5.48e-08	4.2e-08	1	0.734	0.962
A_55_P2496218	Rbp7	1	3.29163	3.31252	-0.412	-0.391	-0.0209	8.92e-10	7.92e-10	0.22309	0.247	0.964519	1.74e-06	1.23e-06	1	0.725	0.997
A_52_P564625	Ube2b	1	0.80458	0.83938	-0.0356	-0.000826	-0.0348	1.7e-09	7.77e-10	0.6724	0.992	0.769997	1.97e-06	1.23e-06	1	0.998	0.972
A_55_P2738862	4931406P16Rik	1	1.98771	2.0792	-0.103	-0.0113	-0.0915	6.14e-11	2.55e-11	0.55703	0.949	0.710901	2.44e-07	1.08e-07	1	0.989	0.964
A_55_P2098210	4931406P16Rik	1	1.79907	1.77035	-0.0062	-0.0349	0.0287	2.35e-09	3.15e-09	0.97414	0.855	0.915499	2.53e-06	3.32e-06	1	0.962	0.994
A_51_P167551	Fam214a	1	2.3289	2.41219	-0.0795	0.00374	-0.0833	4.02e-11	2.02e-11	0.69105	0.985	0.768391	1.85e-07	1.03e-07	1	0.997	0.972
A_55_P1973046	Cttnbp2nl	1	1.14025	1.06665	-0.0228	-0.0964	0.0736	1.08e-09	3.65e-09	0.84431	0.41	0.655116	1.74e-06	3.74e-06	1	0.797	0.958
A_30_P01025359	chr1:23340743-23341144_F	1	0.88076	0.81096	0.0204	-0.0494	0.0698	2.05e-07	7.54e-07	0.86684	0.684	0.684803	5.17e-05	0.000124	1	0.906	0.961
A_55_P2003236	ENSMUST00000059474	1	0.75968	0.89548	-0.0714	0.0644	-0.136	1.6e-06	1.21e-07	0.55185	0.591	0.424879	0.00018	4.21e-05	1	0.873	0.942
A_55_P1956762	Sgms1	1	1.03744	1.05908	-0.049	-0.0273	-0.0216	2.59e-09	1.77e-09	0.6595	0.806	0.890255	2.65e-06	2.27e-06	1	0.945	0.991
A_55_P2917431	Zim1	1	1.33509	1.39732	-0.0689	-0.00664	-0.0622	3.82e-09	1.67e-09	0.63763	0.964	0.763111	3.39e-06	2.21e-06	1	0.992	0.971
A_55_P1997320	Zim1	1	1.44036	1.36093	-0.0396	-0.119	0.0794	5.15e-07	1.23e-06	0.85058	0.573	0.789622	8.67e-05	0.000167	1	0.866	0.975
A_51_P161354	Sesn2	1	1.71508	1.6881	-0.0525	-0.0794	0.027	3.88e-09	5.17e-09	0.77986	0.672	0.918981	3.39e-06	4.9e-06	1	0.901	0.994
A_55_P2716721	Stk17b	1	0.65801	0.66811	-0.0691	-0.059	-0.0101	1.09e-05	8.88e-06	0.56125	0.619	0.951932	0.000617	0.000613	1	0.883	0.996
A_55_P2170284	Gm5115	1	0.64629	0.45848	0.0155	-0.172	0.188	6.94e-08	1.26e-05	0.85251	0.0482	0.121215	2.72e-05	0.000751	1	0.651	0.942
A_55_P2719374	Zbtb38	1	1.38028	1.31004	-0.115	-0.185	0.0702	8.85e-07	1.94e-06	0.58378	0.38	0.812017	0.00012	0.00023	1	0.784	0.98
A_55_P2500188	Insig2	1	1.00419	1.1401	-0.168	-0.0317	-0.136	3.1e-06	4.56e-07	0.31578	0.848	0.562227	0.000269	8.88e-05	1	0.959	0.947
A_55_P2157575	Gm5460	1	2.49981	2.95599	-0.205	0.251	-0.456	1e-07	5.55e-09	0.53616	0.449	0.333019	3.35e-05	5.09e-06	1	0.814	0.942
A_55_P1983368	Sh3d21	1	1.10768	1.23071	-0.182	-0.0593	-0.123	4.91e-07	8.97e-08	0.26494	0.714	0.590773	8.5e-05	3.68e-05	1	0.914	0.951
A_55_P2112937	Olfr1033	1	1.05538	1.13406	-0.215	-0.136	-0.0787	0.000267	0.000121	0.38983	0.584	0.822172	0.00576	0.00338	1	0.87	0.981
A_55_P1974845	Pde1a	1	0.73185	0.73909	-0.0954	-0.0882	-0.00724	2.34e-05	2.06e-05	0.49635	0.529	0.97075	0.00105	0.00106	1	0.847	0.998
A_52_P526565	Pde1a	1	0.91613	0.95268	-0.165	-0.128	-0.0366	0.000123	7.81e-05	0.41432	0.524	0.897293	0.00331	0.00251	1	0.844	0.992
A_55_P1961567	Ypel3	1	0.80277	1.08123	-0.338	-0.0598	-0.278	2.82e-05	3.97e-07	0.03812	0.701	0.212858	0.00118	8.28e-05	1	0.909	0.942
A_55_P2723654	Lgals6	1	0.92642	1.13468	-0.175	0.033	-0.208	1.3e-09	2.7e-11	0.07631	0.73	0.132458	1.74e-06	1.08e-07	1	0.92	0.942
A_55_P1994882	Ccdc174	1	0.80791	0.76401	-0.124	-0.168	0.0439	8.99e-07	2.08e-06	0.31764	0.18	0.799775	0.000121	0.00024	1	0.7	0.977
A_52_P459552	Ccdc174	1	0.75609	0.77876	-0.109	-0.0861	-0.0227	9.5e-07	6.02e-07	0.34852	0.456	0.889024	0.000126	0.000107	1	0.817	0.991
A_55_P2739915	Trit1	1	0.91939	0.85211	-0.127	-0.194	0.0673	8.24e-07	2.57e-06	0.36352	0.17	0.731329	0.000116	0.00028	1	0.697	0.967
A_55_P2807461	Dopey1	1	0.73557	0.5104	0.0174	-0.208	0.225	4.66e-09	1.92e-06	0.83009	0.0167	0.059859	3.88e-06	0.000228	1	0.615	0.942
A_51_P295192	Nfkbia	1	1.49921	1.2406	-0.0624	-0.321	0.259	1.46e-09	4.19e-08	0.68843	0.0482	0.246371	1.8e-06	2.14e-05	1	0.651	0.942
A_55_P2713365	Npc1	1	0.74466	0.7746	-0.0207	0.00922	-0.0299	1.63e-08	8.16e-09	0.81455	0.917	0.810571	9.75e-06	6.22e-06	1	0.98	0.979
A_55_P2713370	Npc1	1	0.64852	0.63073	-0.016	-0.0338	0.0178	1.95e-07	3.05e-07	0.8573	0.705	0.88774	5.04e-05	7.29e-05	1	0.911	0.991
A_55_P2640935	Etl4	1	0.72817	0.75646	-0.0327	-0.00438	-0.0283	2.04e-07	1.1e-07	0.74497	0.965	0.842001	5.17e-05	4.05e-05	1	0.992	0.984
A_55_P2796481	Ptprr	1	1.12774	0.90817	-0.000638	-0.22	0.22	6.34e-08	1.95e-06	0.99648	0.138	0.289505	2.52e-05	0.00023	1	0.688	0.942
A_51_P144264	Klf2	1	1.52028	1.31148	-0.0729	-0.282	0.209	8.78e-08	9.28e-07	0.71428	0.166	0.460762	3.02e-05	0.000139	1	0.696	0.942
A_55_P2814820	Arnt	1	0.84305	0.77381	-0.0336	-0.103	0.0692	6.18e-09	2.78e-08	0.72266	0.283	0.605848	4.92e-06	1.58e-05	1	0.741	0.954
A_55_P2100895	Arnt	1	0.87259	0.78759	-0.0375	-0.123	0.085	4.6e-08	2.5e-07	0.73316	0.271	0.585603	2.14e-05	6.5e-05	1	0.737	0.949
A_55_P2719294	Car5b	1	1.60564	1.33115	-0.16	-0.434	0.274	5.35e-08	1.08e-06	0.43666	0.0423	0.346226	2.32e-05	0.000151	1	0.645	0.942
A_55_P2721394	Asph	1	1.22436	1.33855	-0.108	0.00649	-0.114	1.81e-06	4.64e-07	0.58043	0.973	0.678102	0.000194	8.94e-05	1	0.994	0.961
A_55_P2508728	Gm15471	1	0.73494	0.67891	0.039	-0.0171	0.056	3.03e-06	9.24e-06	0.74705	0.888	0.743037	0.000264	0.000629	1	0.971	0.969
A_51_P267587	Gdap10	1	1.31369	0.98702	0.023	-0.304	0.327	6.37e-07	3.55e-05	0.90582	0.128	0.242159	9.96e-05	0.00149	1	0.683	0.942
A_52_P85152	Acad11	1	1.07495	1.38639	-0.318	-0.00697	-0.311	0.000124	4.76e-06	0.18416	0.976	0.35341	0.00332	0.000412	1	0.995	0.942
A_55_P1980237	Acad11	1	1.15353	1.44138	-0.343	-0.0548	-0.288	2.77e-05	1.24e-06	0.13396	0.806	0.365527	0.00117	0.000167	1	0.945	0.942
A_55_P2057523	Ppm1b	1	0.56837	0.67465	-0.199	-0.0925	-0.106	3.15e-05	3.07e-06	0.08324	0.408	0.500264	0.00128	0.000309	1	0.796	0.942
A_55_P2056995	Gcgr	1	0.9503	1.05256	-0.219	-0.117	-0.102	7.9e-06	1.83e-06	0.19777	0.486	0.665779	0.000492	0.000221	1	0.829	0.96
A_30_P01032529	chr17:85422370-85423168_F	1	0.73944	1.05256	-0.385	-0.0717	-0.313	4.01e-05	2.57e-07	0.0146	0.627	0.14195	0.00151	6.59e-05	1	0.886	0.942
A_30_P01019139	chr17:85418489-85427364_F	1	0.83099	0.93556	-0.288	-0.184	-0.105	2.45e-06	4.03e-07	0.04104	0.181	0.583737	0.000231	8.34e-05	1	0.7	0.949
A_30_P01030988	chr16:90103524-90104408_R	1	1.81735	1.78673	-0.085	-0.116	0.0306	1.21e-07	1.59e-07	0.72635	0.634	0.928835	3.73e-05	5.19e-05	1	0.888	0.995
A_55_P2085015	Vsx1	1	0.57574	0.70205	-0.0604	0.0659	-0.126	6.62e-05	4.95e-06	0.61357	0.582	0.457029	0.00216	0.000422	1	0.87	0.942
A_51_P193490	Fbxo21	1	2.26021	2.63375	-0.329	0.0444	-0.374	5.33e-09	3.17e-10	0.19906	0.86	0.299588	4.34e-06	7.48e-07	1	0.962	0.942
A_55_P2732286	Fbxo21	1	2.1871	2.57643	-0.347	0.0421	-0.389	7.35e-08	4.26e-09	0.22781	0.882	0.336038	2.8e-05	4.24e-06	1	0.969	0.942
A_55_P2484105	Lrch3	1	0.71483	0.70425	-0.026	-0.0365	0.0106	1.36e-07	1.73e-07	0.78704	0.704	0.937916	4.05e-05	5.3e-05	1	0.911	0.995
A_51_P311694	Ypel5	1	0.88267	0.98203	-0.133	-0.0336	-0.0994	4.9e-06	1.02e-06	0.37922	0.823	0.640192	0.000369	0.000148	1	0.952	0.957
A_55_P2914216	Trit1	1	0.60533	0.6503	-0.153	-0.108	-0.045	3.21e-05	1.26e-05	0.2029	0.364	0.788285	0.00129	0.000752	1	0.775	0.974
A_55_P2720710	Acad11	1	0.56343	0.66332	-0.133	-0.033	-0.0999	8.63e-07	6.26e-08	0.12799	0.698	0.409913	0.000118	2.95e-05	1	0.909	0.942
A_52_P497595	Mipol1	1	0.53162	0.60682	-0.151	-0.0758	-0.0752	1.92e-05	3.11e-06	0.14009	0.451	0.59552	0.000916	0.00031	1	0.815	0.952
A_66_P104215	Tcp11l2	1	0.59669	0.43659	-0.0783	-0.238	0.16	1.03e-06	7.21e-05	0.39424	0.0146	0.221966	0.000135	0.00238	1	0.615	0.942
A_65_P04543	AI643350	1	0.72606	0.44553	-0.0131	-0.294	0.281	2.5e-06	0.000884	0.91133	0.0192	0.102047	0.000233	0.0135	1	0.615	0.942
A_55_P1962289	AK170517	1	0.65607	0.74822	-0.169	-0.0773	-0.0922	7.45e-05	1.42e-05	0.22501	0.575	0.636006	0.00234	0.000816	1	0.867	0.957
A_52_P510503	Cdc40	1	0.74624	0.62927	-0.0409	-0.158	0.117	4.17e-08	6.67e-07	0.66197	0.101	0.380159	1.99e-05	0.000114	1	0.671	0.942
A_55_P2731776	LOC105246088	1	1.03605	1.04003	-0.117	-0.113	-0.00398	3.9e-07	3.67e-07	0.4359	0.452	0.984875	7.3e-05	8.01e-05	1	0.815	0.999
A_55_P2714484	Ankrd11	1	0.62787	0.43121	-0.00465	-0.201	0.197	1.25e-06	0.000173	0.96185	0.0475	0.161489	0.000152	0.00434	1	0.649	0.942
A_51_P269273	Acr	1	0.78121	0.59011	-0.205	-0.396	0.191	0.000877	0.00828	0.32647	0.0649	0.514234	0.0129	0.0599	1	0.661	0.942
A_52_P645862	Agtr1a	1	0.89841	0.86594	-0.102	-0.134	0.0325	0.000826	0.00116	0.66581	0.57	0.922376	0.0124	0.0162	1	0.865	0.994
A_51_P168439	Klhl24	1	0.53795	0.67441	-0.155	-0.0181	-0.136	6.07e-05	3e-06	0.17179	0.871	0.387409	0.00202	0.000304	1	0.966	0.942
A_55_P2064492	Pcmtd2	1	0.42535	0.621	-0.145	0.0504	-0.196	0.00053	5.66e-06	0.18177	0.637	0.20251	0.00922	0.000452	1	0.889	0.942
A_66_P118537	Pamr1	1	0.66945	0.84155	-0.194	-0.0219	-0.172	0.00234	0.00027	0.33098	0.912	0.539424	0.0246	0.00595	1	0.978	0.944
A_66_P109220	Mettl20	1	0.58408	0.8329	-0.244	0.00447	-0.249	0.0099	0.000556	0.25093	0.983	0.405093	0.0645	0.00977	1	0.997	0.942
A_52_P263673	Mettl20	1	0.57424	0.82935	-0.184	0.0713	-0.255	0.000868	1.32e-05	0.2322	0.639	0.240741	0.0128	0.000775	1	0.89	0.942
A_55_P2006255	Txnip	1	1.5965	1.74144	-0.16	-0.0152	-0.145	2.97e-08	6.48e-09	0.41717	0.938	0.602046	1.54e-05	5.66e-06	1	0.986	0.953
A_52_P261086	Tmem140	1	1.2244	1.44127	-0.191	0.0262	-0.217	8.53e-06	7.94e-07	0.38252	0.903	0.481049	0.000521	0.000128	1	0.976	0.942
A_66_P131361	Txnip	1	1.4009	1.5946	-0.0651	0.129	-0.194	1.85e-06	2.51e-07	0.77	0.565	0.539887	0.000196	6.5e-05	1	0.863	0.944
A_51_P152845	Trim24	1	0.57918	0.62131	-0.00495	0.0372	-0.0421	2.55e-05	1.01e-05	0.96445	0.738	0.788863	0.00111	0.000663	1	0.923	0.974
A_55_P2865447	Timp3	1	0.86563	0.78892	-0.00478	-0.0815	0.0767	1.06e-06	4.16e-06	0.9712	0.54	0.68274	0.000137	0.000379	1	0.852	0.961
A_51_P463765	Timp3	1	0.91534	0.71825	0.0131	-0.184	0.197	6.1e-07	1.96e-05	0.92248	0.182	0.30801	9.7e-05	0.00101	1	0.701	0.942
A_55_P2151591	Pde3b	1	0.8018	0.70297	-0.0673	-0.166	0.0988	1.09e-06	7.37e-06	0.58513	0.185	0.571168	0.000139	0.000538	1	0.702	0.948
A_51_P314285	Tmem86a	1	1.09748	1.23021	-0.129	0.00323	-0.133	8.47e-07	1.39e-07	0.43706	0.984	0.572023	0.000118	4.72e-05	1	0.997	0.948
A_51_P316935	8430408G22Rik	1	2.25714	2.74314	-0.525	-0.0391	-0.486	1.73e-07	6.19e-09	0.09824	0.899	0.270853	4.74e-05	5.54e-06	1	0.974	0.942
A_66_P121110	Pck1	1	2.01737	2.84649	-0.668	0.161	-0.829	5.19e-05	4.13e-07	0.11299	0.695	0.161778	0.00182	8.35e-05	1	0.908	0.942
A_66_P120961	Smkr-ps	1	1.73313	2.09609	-0.255	0.108	-0.363	1.05e-06	4.96e-08	0.34086	0.685	0.338021	0.000137	2.47e-05	1	0.906	0.942
A_51_P219594	1700123K08Rik	1	0.44169	1.09962	-0.532	0.126	-0.658	0.116	0.000491	0.06158	0.645	0.098994	0.322	0.00896	1	0.891	0.942
A_55_P2083153	1700001J03Rik	1	0.62923	1.12696	-0.62	-0.122	-0.498	0.0325	0.000473	0.03496	0.663	0.21538	0.143	0.00874	1	0.897	0.942
A_55_P2140121	Gm5129	1	0.43849	0.67447	-0.0988	0.137	-0.236	0.00358	4.91e-05	0.47164	0.32	0.228812	0.0327	0.00182	1	0.756	0.942
A_51_P155909	1700113H08Rik	1	0.52072	1.05318	-0.505	0.0276	-0.532	0.0675	0.00077	0.07567	0.92	0.178496	0.231	0.0122	1	0.98	0.942
A_52_P554436	Rwdd2a	1	0.38669	0.66696	-0.168	0.112	-0.28	0.00591	2.72e-05	0.1989	0.389	0.133253	0.0455	0.00127	1	0.788	0.942
A_51_P501018	Nek2	1	0.53899	0.77924	-0.211	0.029	-0.24	0.00582	0.000214	0.24514	0.871	0.347312	0.0451	0.00505	1	0.966	0.942
A_55_P2849783	Mical3	1	0.42174	0.70286	-0.251	0.0304	-0.281	0.0277	0.0007	0.17521	0.867	0.278887	0.129	0.0114	1	0.965	0.942
A_52_P142327	1700031C06Rik	1	0.42421	0.93667	-0.334	0.178	-0.512	0.0479	0.000125	0.11285	0.389	0.087331	0.186	0.00346	1	0.788	0.942
A_66_P135616	Gm14285	1	0.32844	0.6049	-0.211	0.0658	-0.276	0.094	0.00385	0.27378	0.73	0.309025	0.285	0.0359	1	0.92	0.942
A_66_P107745	1110020A21Rik	1	0.30326	0.63644	-0.26	0.073	-0.333	0.0832	0.000936	0.13381	0.667	0.172656	0.264	0.0141	1	0.898	0.942
A_66_P110742	ENSMUST00000067743	1	0.93534	0.78786	0.0801	-0.0674	0.147	9.61e-07	1.13e-05	0.57479	0.636	0.466045	0.000127	0.000713	1	0.889	0.942
A_30_P01025615	chr1:161992257-161992963_F	1	1.20499	0.91091	0.0654	-0.229	0.294	5.38e-08	4.23e-06	0.66977	0.145	0.183253	2.32e-05	0.000382	1	0.691	0.942
A_55_P2174203	Lims2	1	0.91711	1.14518	-0.109	0.119	-0.228	7.48e-06	2.71e-07	0.49848	0.462	0.320605	0.000483	6.79e-05	1	0.819	0.942
A_55_P2713420	Heg1	1	0.75229	0.90648	-0.0805	0.0736	-0.154	6.09e-06	3.78e-07	0.53662	0.572	0.40456	0.000423	8.01e-05	1	0.866	0.942
A_51_P451346	Klf6	1	0.63128	0.51132	0.157	0.0375	0.12	0.00057	0.00363	0.32833	0.814	0.595629	0.00968	0.0346	1	0.948	0.952
A_55_P2119257	Serpine1	1	2.85342	2.5583	0.446	0.151	0.295	9.37e-06	3.9e-05	0.38383	0.767	0.681703	0.000554	0.00159	1	0.933	0.961
A_55_P2729613	Irak2	1	1.42561	1.41957	0.0417	0.0357	0.00604	2.47e-06	2.63e-06	0.85669	0.877	0.985246	0.000232	0.00028	1	0.968	0.999
A_55_P2076462	Lnx1	1	1.03061	1.12789	-0.0331	0.0641	-0.0973	3.37e-05	1.03e-05	0.86983	0.751	0.73406	0.00133	0.000674	1	0.928	0.968
A_55_P2797167	Ndrg1	1	0.88272	1.01803	-0.0621	0.0732	-0.135	0.000201	3.78e-05	0.75843	0.717	0.635927	0.00472	0.00156	1	0.915	0.957
A_51_P210956	Vcam1	1	1.01744	1.01085	-0.0432	-0.0498	0.00659	0.00012	0.00013	0.84558	0.822	0.983252	0.00326	0.00353	1	0.952	0.999
A_51_P252859	Cyr61	1	1.52486	1.10786	0.386	-0.0306	0.417	0.000102	0.0024	0.2456	0.926	0.372591	0.00291	0.0265	1	0.982	0.942
A_55_P2747136	Ptger4	1	0.52579	0.68077	-0.16	-0.00488	-0.155	0.00076	4.49e-05	0.24931	0.972	0.426033	0.0117	0.00173	1	0.994	0.942
A_55_P2905246	Rgs12	1	0.40078	0.70399	-0.0205	0.283	-0.303	0.00824	3.96e-05	0.88334	0.0529	0.135188	0.057	0.0016	1	0.655	0.942
A_55_P2043013	A930007A09Rik	1	0.40143	0.67157	-0.131	0.139	-0.27	0.0337	0.000989	0.46702	0.443	0.293401	0.147	0.0146	1	0.811	0.942
A_51_P504073	Nuak2	1	0.64435	0.71505	-0.0656	0.00512	-0.0707	0.00338	0.00142	0.74196	0.979	0.801723	0.0314	0.0186	1	0.996	0.977
A_55_P2831766	Hipk1	1	0.59842	0.66092	-0.0439	0.0186	-0.0625	0.000128	3.91e-05	0.73812	0.888	0.736629	0.00341	0.00159	1	0.971	0.968
A_51_P507333	Kcnc2	1	0.33296	0.70977	-0.0326	0.344	-0.377	0.151	0.00432	0.88543	0.138	0.246134	0.373	0.0388	1	0.688	0.942
A_52_P207173	Serpine1	1	1.01472	0.78189	0.112	-0.121	0.233	2.07e-05	0.000425	0.56131	0.529	0.394222	0.000966	0.0081	1	0.847	0.942
A_51_P153982	Specc1	1	0.52396	0.80596	-0.0242	0.258	-0.282	0.00711	0.000148	0.89241	0.159	0.27184	0.0516	0.00387	1	0.695	0.942
A_55_P2154977	Rpap3	1	0.56076	0.71573	-0.0504	0.105	-0.155	9.25e-06	2.44e-07	0.61454	0.3	0.278178	0.000549	6.44e-05	1	0.749	0.942
A_55_P2312783	D030029J20Rik	1	0.52066	0.62805	0.0337	0.141	-0.107	0.000216	2.32e-05	0.77867	0.246	0.527661	0.00496	0.00115	1	0.725	0.943
A_55_P2269334	Gm4211	1	0.42151	0.67187	-0.0279	0.222	-0.25	0.000216	4.22e-07	0.77338	0.0296	0.077774	0.00495	8.45e-05	1	0.624	0.942
A_51_P109258	Cys1	1	0.46464	0.99288	-0.109	0.419	-0.528	0.0015	8.92e-08	0.40459	0.00352	0.008093	0.0183	3.68e-05	1	0.612	0.942
A_55_P2736854	Meg3	1	0.43477	0.70925	-0.179	0.0957	-0.274	0.00747	8.16e-05	0.23939	0.524	0.202792	0.0532	0.00258	1	0.844	0.942
A_51_P455997	Meg3	1	0.44381	0.7525	-0.139	0.17	-0.309	0.0135	0.000152	0.41005	0.317	0.200829	0.0798	0.00395	1	0.755	0.942
A_52_P645855	Stbd1	1	0.49873	0.71327	0.0336	0.248	-0.215	0.03	0.00309	0.87751	0.261	0.488339	0.136	0.0312	1	0.731	0.942
A_55_P1967231	Stbd1	1	0.40863	0.78578	0.0163	0.393	-0.377	0.0994	0.00315	0.946	0.112	0.273905	0.294	0.0316	1	0.678	0.942
A_66_P140517	Aff3	1	0.02561	0.60312	-0.123	0.454	-0.578	0.868	0.00062	0.42537	0.0066	0.013206	0.94	0.0105	1	0.612	0.942
A_51_P487628	Pramef12	1	0.28861	0.72763	-0.0959	0.343	-0.439	0.0326	8.11e-06	0.45707	0.0127	0.022501	0.143	0.000576	1	0.612	0.942
A_52_P246168	Ptprk	1	0.22723	0.71556	-0.142	0.346	-0.488	0.176	0.000217	0.39096	0.0447	0.045044	0.408	0.00509	1	0.646	0.942
A_51_P111562	Rin3	1	0.22472	0.59213	-0.196	0.172	-0.367	0.156	0.000798	0.21372	0.274	0.103276	0.38	0.0125	1	0.738	0.942
A_51_P389988	Slc40a1	1	0.5629	1.08678	-0.116	0.408	-0.524	0.0142	3.56e-05	0.59006	0.0667	0.093916	0.0825	0.0015	1	0.662	0.942
A_66_P128742	Kcnj15	1	-0.02253	0.65935	-0.293	0.389	-0.682	0.877	0.000132	0.0532	0.0125	0.002746	0.944	0.00358	1	0.612	0.942
A_52_P431164	Thpo	1	0.1107	0.68501	-0.496	0.0788	-0.574	0.529	0.00106	0.01225	0.653	0.031967	0.738	0.0153	1	0.894	0.942
A_55_P2796497	Pyroxd2	1	0.21217	0.67295	-0.261	0.2	-0.461	0.278	0.00186	0.18542	0.307	0.101818	0.525	0.0223	1	0.752	0.942
A_52_P338066	Ubd	1	0.11347	1.02194	-0.309	0.6	-0.908	0.725	0.00393	0.34238	0.0723	0.055527	0.865	0.0364	1	0.663	0.942
A_55_P2069935	Fxyd2	1	0.2128	1.0883	-0.29	0.586	-0.875	0.548	0.00487	0.41489	0.107	0.089315	0.752	0.042	1	0.676	0.942
A_51_P241319	Cilp	1	0.11281	1.54049	-0.516	0.912	-1.43	0.79	0.0013	0.23155	0.0405	0.024724	0.901	0.0175	1	0.642	0.942
A_55_P1957739	Guca2b	1	0.2	0.94178	-0.384	0.358	-0.742	0.401	0.000535	0.11436	0.139	0.034823	0.639	0.00953	1	0.688	0.942
A_55_P2908274	Gpc3	1	0.45264	0.78531	-0.237	0.0957	-0.333	0.0624	0.0025	0.3156	0.683	0.319154	0.22	0.0272	1	0.905	0.942
A_51_P251022	Plscr2	1	0.40114	0.86193	-0.175	0.286	-0.461	0.132	0.00274	0.50191	0.277	0.216716	0.346	0.0289	1	0.738	0.942
A_55_P2111907	Noxo1	1	0.16755	0.60389	-0.152	0.284	-0.436	0.303	0.000946	0.34856	0.0871	0.064753	0.55	0.0142	1	0.669	0.942
A_55_P1960743	Styxl1	1	0.39194	0.98662	-0.425	0.169	-0.595	0.207	0.0034	0.17192	0.58	0.176659	0.445	0.0332	1	0.869	0.942
A_55_P2907570	Fmn2	1	0.52489	0.65067	-0.0392	0.0866	-0.126	0.0146	0.00334	0.84499	0.667	0.658152	0.084	0.0328	1	0.899	0.958
A_55_P2018417	Osbpl3	1	0.38995	0.67127	-0.063	0.218	-0.281	0.0658	0.00297	0.75749	0.291	0.334414	0.228	0.0305	1	0.744	0.942
A_55_P2023772	Fam107b	1	0.21216	0.76224	-0.248	0.302	-0.55	0.337	0.00186	0.26429	0.176	0.085653	0.581	0.0223	1	0.698	0.942
A_66_P112353	Gm36738	1	-0.07121	0.59045	-0.14	0.521	-0.662	0.677	0.00195	0.41377	0.00519	0.01084	0.837	0.0229	1	0.612	0.942
A_51_P107658	Mcf2l	1	0.53223	0.75398	-0.136	0.0858	-0.222	0.000661	1.17e-05	0.32421	0.531	0.257127	0.0107	0.000726	1	0.847	0.942
A_51_P377526	Sts	1	0.5876	0.91933	-0.296	0.0354	-0.332	0.00634	0.000101	0.14311	0.858	0.242182	0.0478	0.00299	1	0.962	0.942
A_51_P247928	Clmn	1	0.92717	1.16331	-0.276	-0.0398	-0.236	0.000563	4.52e-05	0.24487	0.865	0.477429	0.00961	0.00174	1	0.964	0.942
A_52_P215176	Opn3	1	0.79119	1.15808	-0.401	-0.0342	-0.367	0.00557	0.000174	0.13419	0.896	0.325611	0.0436	0.00437	1	0.973	0.942
A_66_P106385	Daf2	1	0.41972	1.00466	-0.355	0.23	-0.585	0.0399	2.86e-05	0.07802	0.245	0.042602	0.164	0.00131	1	0.725	0.942
A_51_P388412	Cd55	1	0.55303	1.08024	-0.336	0.191	-0.527	0.0238	9.4e-05	0.15464	0.41	0.116049	0.116	0.00284	1	0.797	0.942
A_66_P109404	Cd55	1	0.45601	1.04086	-0.31	0.275	-0.585	0.0363	4.03e-05	0.14435	0.193	0.055566	0.155	0.00162	1	0.704	0.942
A_55_P2373987	A730009E18Rik	1	0.41725	0.72249	-0.268	0.0371	-0.305	0.0269	0.000453	0.14196	0.835	0.233308	0.126	0.00848	1	0.954	0.942
A_52_P306305	Akap2	1	0.54333	0.70414	-0.11	0.0508	-0.161	0.00913	0.00122	0.56946	0.792	0.556534	0.0613	0.0168	1	0.941	0.946
A_51_P102257	Tns1	1	0.7574	0.55627	0.0745	-0.127	0.201	0.00249	0.0202	0.74105	0.575	0.5294	0.0257	0.109	1	0.867	0.943
A_66_P102778	Mgat4a	1	0.71623	0.66671	0.0215	-0.028	0.0495	0.000377	0.000767	0.90127	0.872	0.840134	0.00724	0.0122	1	0.966	0.983
A_55_P2105542	Pde2a	1	0.73772	0.80798	-0.047	0.0232	-0.0703	0.00191	0.000845	0.82491	0.913	0.815178	0.0214	0.0131	1	0.978	0.98
A_55_P2060193	Mcf2l	1	0.49239	0.69268	-0.116	0.084	-0.2	0.00543	0.000259	0.47506	0.605	0.385769	0.043	0.00577	1	0.878	0.942
A_55_P2072980	Sptan1	1	0.38073	0.62192	-0.126	0.115	-0.241	0.0185	0.000401	0.4086	0.451	0.267136	0.0982	0.00777	1	0.815	0.942
A_51_P105991	Tbx6	1	0.597	0.81895	-0.106	0.116	-0.222	0.000578	1.49e-05	0.48335	0.447	0.304023	0.00977	0.00084	1	0.813	0.942
A_55_P2116305	Tnfrsf25	1	0.38819	0.6368	-0.0886	0.16	-0.249	0.0262	0.000735	0.5923	0.337	0.292636	0.124	0.0118	1	0.763	0.942
A_52_P278549	Myc	1	0.86759	0.48332	0.0686	-0.316	0.384	1.62e-07	0.000403	0.56209	0.0127	0.029034	4.57e-05	0.00779	1	0.612	0.942
A_55_P2054897	Rnd1	1	0.66692	0.30088	0.0387	-0.327	0.366	5.25e-06	0.0137	0.73398	0.00803	0.031115	0.000388	0.0844	1	0.612	0.942
A_30_P01033354	chr13:34693404-34717987_R	1	1.50409	1.22872	-0.0582	-0.334	0.275	2.82e-06	4.3e-05	0.81297	0.184	0.431564	0.000252	0.00168	1	0.701	0.942
A_55_P2083419	Pkp4	1	1.01482	0.85007	-0.087	-0.252	0.165	9.11e-07	1.17e-05	0.57273	0.112	0.45157	0.000122	0.000726	1	0.677	0.942
A_66_P133677	Bvht	1	0.69995	0.58056	-0.0653	-0.185	0.119	5.11e-05	0.000416	0.64619	0.202	0.553758	0.00181	0.00798	1	0.707	0.946
A_51_P120948	Cul4b	1	0.96587	0.73517	-0.0576	-0.288	0.231	3.19e-07	1.71e-05	0.67421	0.0442	0.240486	6.57e-05	0.000915	1	0.645	0.942
A_55_P2081585	Dennd5b	1	0.82479	0.69196	-0.00704	-0.14	0.133	2.09e-06	2.37e-05	0.95746	0.295	0.479414	0.000206	0.00116	1	0.746	0.942
A_51_P442366	Diap2	1	0.73039	0.59393	-0.0691	-0.206	0.136	5.46e-06	7.96e-05	0.58205	0.11	0.443294	0.0004	0.00255	1	0.677	0.942
A_55_P2728976	Sh2d4b	1	0.95841	0.55906	0.102	-0.297	0.399	7.69e-06	0.00275	0.54483	0.0874	0.103228	0.000488	0.0289	1	0.669	0.942
A_66_P136353	Arhgap27os3	1	0.74856	0.47296	-0.116	-0.391	0.276	3.45e-05	0.00359	0.4356	0.0133	0.193894	0.00135	0.0344	1	0.615	0.942
A_55_P1997372	Ccdc142	1	0.63207	0.41195	-0.101	-0.321	0.22	0.000776	0.0189	0.54003	0.0608	0.349346	0.0119	0.104	1	0.66	0.942
A_30_P01022510	chr10:96103732-96103867_F	1	1.10421	0.64536	0.0534	-0.405	0.459	2.63e-06	0.00142	0.76656	0.0322	0.080988	0.000243	0.0186	1	0.626	0.942
A_30_P01027893	chr10:96098058-96098623_F	1	1.15324	0.77915	0.0128	-0.361	0.374	2.63e-05	0.00174	0.954	0.114	0.24059	0.00114	0.0212	1	0.681	0.942
A_51_P391445	Ifngr1	1	0.70516	0.63082	-0.0939	-0.168	0.0743	0.000668	0.00185	0.60471	0.357	0.771538	0.0108	0.0221	1	0.772	0.972
A_55_P2505285	Cobll1	1	0.78086	0.58464	-0.053	-0.249	0.196	7.56e-05	0.0015	0.74636	0.138	0.400338	0.00236	0.0193	1	0.688	0.942
A_66_P109817	Nova2	1	0.76956	0.82372	-0.079	-0.0249	-0.0542	0.0012	0.000636	0.70747	0.906	0.855505	0.0159	0.0107	1	0.977	0.986
A_55_P2720695	Celf2	1	0.68482	0.56109	-0.0455	-0.169	0.124	0.00212	0.00933	0.81992	0.4	0.661874	0.0229	0.0646	1	0.793	0.959
A_66_P100264	AK086782	1	0.5952	0.43226	0.0306	-0.132	0.163	0.000937	0.0112	0.84661	0.407	0.469057	0.0134	0.0731	1	0.796	0.942
A_55_P2083879	Vsig2	1	0.88311	1.07694	-0.186	0.00782	-0.194	0.00121	0.000164	0.44399	0.974	0.571572	0.0159	0.00416	1	0.994	0.948
A_55_P2015403	9930111J21Rik1	1	0.47365	0.59329	-0.109	0.011	-0.12	0.000309	2.2e-05	0.33949	0.922	0.455168	0.00636	0.0011	1	0.981	0.942
A_55_P2715081	Frmd4b	1	0.69738	0.87504	-0.269	-0.0909	-0.178	0.000162	9.75e-06	0.09576	0.562	0.424594	0.00404	0.000653	1	0.862	0.942
A_66_P117786	Crxos	1	0.98073	0.79895	-0.205	-0.387	0.182	0.000214	0.0016	0.36617	0.0958	0.569683	0.00493	0.0201	1	0.67	0.948
A_52_P286109	Ccdc174	1	0.79995	0.61257	-0.0357	-0.223	0.187	1.68e-05	0.000385	0.81038	0.143	0.377158	0.000824	0.00759	1	0.69	0.942
A_55_P2009953	Cd300lg	1	0.63058	0.66036	-0.191	-0.161	-0.0298	0.000318	0.000194	0.21141	0.289	0.888581	0.00647	0.00469	1	0.744	0.991
A_55_P1952182	Vmn2r111	1	0.71931	0.87368	-0.284	-0.13	-0.154	0.000793	0.000102	0.14005	0.492	0.562623	0.012	0.003	1	0.831	0.947
A_52_P681310	Plaur	1	1.05608	0.80419	0.0969	-0.155	0.252	3.65e-05	0.000742	0.64304	0.46	0.396891	0.00141	0.0119	1	0.818	0.942
A_52_P154101	Calca	1	1.00216	1.08437	-0.0822	5.51e-06	-0.0822	6.84e-05	2.57e-05	0.69358	1	0.780347	0.0022	0.00122	1	1	0.973
A_55_P2508983	Gm19705	1	0.7891	0.4504	0.0928	-0.246	0.339	8.35e-05	0.012	0.57931	0.15	0.160264	0.00251	0.077	1	0.693	0.942
A_55_P2488724	Rapgef5	1	0.69287	0.63419	-0.0767	-0.135	0.0587	1.44e-05	4.47e-05	0.54837	0.294	0.744783	0.000751	0.00173	1	0.746	0.969
A_51_P516861	Rapgef5	1	0.69228	0.52099	-0.0103	-0.182	0.171	6.22e-05	0.00124	0.94276	0.212	0.399976	0.00206	0.0169	1	0.709	0.942
A_55_P2797109	Eln	1	0.98234	0.84656	-0.0373	-0.173	0.136	2.7e-05	0.000161	0.84387	0.365	0.613256	0.00116	0.00411	1	0.777	0.955
A_52_P609972	Eln	1	0.97874	0.8084	0.012	-0.158	0.17	5.53e-05	0.000464	0.95196	0.432	0.548378	0.0019	0.00864	1	0.806	0.946
A_55_P2911063	Lox	1	1.15608	0.81396	0.0348	-0.307	0.342	3.64e-05	0.00152	0.87885	0.187	0.295198	0.00141	0.0194	1	0.702	0.942
A_52_P282058	Col8a1	1	0.83497	0.57489	0.00971	-0.25	0.26	0.000175	0.00528	0.95886	0.192	0.333881	0.00428	0.0442	1	0.704	0.942
A_51_P301998	Fmo2	1	0.93597	0.72747	0.0119	-0.197	0.209	7.81e-06	0.000179	0.94208	0.239	0.374074	0.000492	0.00443	1	0.723	0.942
A_55_P1963463	Gabra3	1	0.53091	0.63265	-0.137	-0.0349	-0.102	0.00615	0.00154	0.4449	0.844	0.686035	0.0467	0.0195	1	0.958	0.961
A_55_P2052166	Akap13	1	0.59275	0.36813	0.0023	-0.222	0.225	3.17e-05	0.00389	0.98411	0.0647	0.178847	0.00128	0.0362	1	0.661	0.942
A_51_P123676	Synpo	1	0.97901	0.62004	0.0664	-0.293	0.359	2.48e-06	0.000651	0.6759	0.0753	0.119539	0.000233	0.0108	1	0.664	0.942
A_30_P01019322	chr9:96635508-96654148_R	1	0.93654	0.8346	-0.088	-0.19	0.102	1.33e-05	5.78e-05	0.60819	0.273	0.674076	0.000713	0.00205	1	0.738	0.961
A_55_P2737547	Rapgef5	1	0.69039	0.58135	-0.025	-0.134	0.109	1.01e-05	8.92e-05	0.83977	0.284	0.53443	0.000585	0.00276	1	0.741	0.944
A_55_P1981959	Trafd1	1	1.09649	1.06307	-0.155	-0.188	0.0334	3.44e-07	5.59e-07	0.32727	0.236	0.879652	6.85e-05	0.000102	1	0.72	0.989
A_55_P2052892	Xiap	1	0.64439	0.51333	-0.00148	-0.133	0.131	4.09e-07	1.14e-05	0.98725	0.162	0.322879	7.51e-05	0.000717	1	0.696	0.942
A_51_P189272	Tmcc3	1	1.22167	1.30653	-0.216	-0.131	-0.0849	2.13e-06	7.74e-07	0.27672	0.506	0.759573	0.000208	0.000125	1	0.836	0.971
A_30_P01020714	chr5:75389503-75396250_R	1	0.8328	0.76928	-0.0324	-0.0959	0.0635	4.18e-07	1.42e-06	0.78731	0.427	0.708673	7.65e-05	0.000185	1	0.804	0.963
A_55_P2003393	LOC102637409	1	0.69404	0.57302	-0.0672	-0.188	0.121	3.79e-05	0.00034	0.62588	0.18	0.535341	0.00145	0.00699	1	0.7	0.944
A_65_P06772	Ddi2	1	0.65073	0.64632	-0.174	-0.178	0.00442	1.53e-05	1.68e-05	0.15757	0.148	0.97925	0.000781	0.000912	1	0.692	0.998
A_55_P2908171	Rora	1	1.09981	0.70013	-0.0554	-0.455	0.4	2.41e-08	2.31e-05	0.67816	0.00222	0.04314	1.34e-05	0.00114	1	0.612	0.942
A_51_P497317	Tcp11l2	1	1.11864	0.77165	-0.042	-0.389	0.347	2.04e-06	0.000236	0.81438	0.0384	0.178932	0.000205	0.00539	1	0.641	0.942
A_51_P214423	Tead1	1	1.54734	1.22551	-0.00424	-0.326	0.322	1.93e-06	4.57e-05	0.98628	0.194	0.360269	0.0002	0.00175	1	0.704	0.942
A_55_P2798152	Tead1	1	1.39313	1.14075	-0.0862	-0.339	0.252	3.91e-07	7.57e-06	0.66699	0.1	0.376219	7.3e-05	0.00055	1	0.67	0.942
A_55_P2887373	Tle3	1	0.71837	0.52081	0.0675	-0.13	0.198	0.000172	0.00354	0.6769	0.425	0.391713	0.00421	0.034	1	0.804	0.942
A_55_P2124153	Rusc2	1	0.7555	0.56441	0.0585	-0.133	0.191	0.000219	0.00333	0.73691	0.449	0.440249	0.00501	0.0327	1	0.814	0.942
A_66_P134585	Rusc2	1	0.65273	0.50001	0.0842	-0.0685	0.153	9.31e-05	0.00143	0.54713	0.624	0.441095	0.00272	0.0187	1	0.884	0.942
A_66_P102828	Gab2	1	0.69967	0.23179	0.0997	-0.368	0.468	6.62e-05	0.12	0.49409	0.0174	0.030603	0.00216	0.334	1	0.615	0.942
A_55_P2797255	Zfp36	1	1.01074	0.40353	0.136	-0.471	0.607	1.44e-06	0.0167	0.39365	0.00618	0.011509	0.000168	0.0959	1	0.612	0.942
A_52_P328044	Tle1	1	0.72905	0.30637	0.138	-0.285	0.423	1.58e-05	0.0313	0.31317	0.0437	0.035198	0.000795	0.145	1	0.645	0.942
A_51_P112308	1810011O10Rik	1	0.74075	1.10074	-0.152	0.208	-0.36	0.00314	6.1e-05	0.50575	0.362	0.267942	0.0299	0.00212	1	0.774	0.942
A_52_P265584	1810011O10Rik	1	0.72789	1.11925	-0.141	0.25	-0.391	0.00391	5.65e-05	0.53928	0.281	0.234293	0.0347	0.00201	1	0.739	0.942
A_55_P2737144	Per2	1	0.66524	0.83456	-0.0717	0.0976	-0.169	0.00145	0.000149	0.6996	0.6	0.520577	0.0179	0.0039	1	0.877	0.942
A_51_P388478	Efnb1	1	0.69486	0.7757	-0.121	-0.0399	-0.0808	3.88e-05	9.2e-06	0.38514	0.772	0.679026	0.00147	0.000628	1	0.935	0.961
A_55_P2713473	Parvb	1	0.82952	0.93968	-0.103	0.00725	-0.11	5.17e-05	1.04e-05	0.54301	0.966	0.644625	0.00182	0.000674	1	0.993	0.957
A_55_P2173968	Ctdspl	1	0.90935	1.07212	-0.188	-0.0251	-0.163	2.16e-07	1.35e-08	0.14475	0.842	0.3644	5.37e-05	9.84e-06	1	0.956	0.942
A_52_P473953	Ctdspl	1	0.91243	1.07251	-0.189	-0.029	-0.16	3.73e-06	3.23e-07	0.2216	0.849	0.459415	0.000305	7.62e-05	1	0.959	0.942
A_55_P2140726	Polr3gl	1	0.74155	0.9275	-0.207	-0.0212	-0.186	0.000445	3.51e-05	0.26332	0.908	0.47401	0.00816	0.00149	1	0.977	0.942
A_51_P467233	Polr3gl	1	0.84983	1.00982	-0.189	-0.0292	-0.16	3.62e-05	3.55e-06	0.26592	0.862	0.502094	0.0014	0.000338	1	0.963	0.942
A_51_P161724	Ophn1	1	0.96106	1.28879	-0.375	-0.0469	-0.328	0.000228	5.95e-06	0.1016	0.833	0.302301	0.00512	0.000466	1	0.954	0.942
A_51_P231042	Cd163	1	0.87842	1.253	-0.384	-0.00987	-0.375	0.000204	2.13e-06	0.06559	0.961	0.195751	0.00477	0.000242	1	0.991	0.942
A_55_P2151986	Gngt2	1	0.75507	0.73905	-0.184	-0.201	0.016	0.0011	0.00133	0.37039	0.331	0.955755	0.0149	0.0178	1	0.762	0.997
A_51_P229911	Adcy4	1	0.85372	0.85373	-0.172	-0.172	-1.66e-05	0.00183	0.00183	0.48422	0.484	0.999962	0.0208	0.022	1	0.828	1
A_55_P2095271	Pkn3	1	0.68042	0.49595	-0.00988	-0.194	0.184	0.00142	0.0145	0.9584	0.31	0.493223	0.0177	0.0874	1	0.753	0.942
A_55_P2047310	Pdgfb	1	0.81818	0.98385	-0.17	-0.00467	-0.166	0.000815	0.000118	0.42988	0.983	0.585822	0.0122	0.00334	1	0.997	0.949
A_55_P2733467	Pdgfb	1	0.59534	0.80453	-0.124	0.0851	-0.209	0.00668	0.00053	0.53983	0.674	0.465725	0.0495	0.00947	1	0.901	0.942
A_52_P288251	Tmem204	1	0.53219	0.65965	-0.184	-0.0569	-0.127	0.00687	0.00125	0.31376	0.753	0.619354	0.0504	0.017	1	0.929	0.956
A_51_P310967	Aifm2	1	0.66291	0.78652	-0.194	-0.0707	-0.124	0.00324	0.000727	0.34464	0.729	0.668239	0.0305	0.0117	1	0.92	0.96
A_55_P2002859	Aifm2	1	0.73744	0.74774	-0.224	-0.214	-0.0103	0.00497	0.00448	0.35352	0.376	0.975765	0.0405	0.0398	1	0.781	0.998
A_52_P435154	Ifi205	1	0.76221	0.73089	-0.143	-0.174	0.0313	0.00261	0.00364	0.53163	0.447	0.922567	0.0265	0.0347	1	0.813	0.994
A_55_P2734152	Txlng	1	0.80218	0.88431	-0.187	-0.105	-0.0821	0.00132	0.000527	0.40176	0.636	0.793268	0.0168	0.00943	1	0.889	0.976
A_51_P248857	Fam212a	1	0.82366	0.52114	-0.000481	-0.303	0.303	8.29e-05	0.00605	0.99779	0.0918	0.226539	0.00251	0.0485	1	0.669	0.942
A_51_P480328	Adgrl4	1	0.86218	0.80648	-0.0968	-0.153	0.0557	0.0016	0.0028	0.69099	0.532	0.871335	0.0191	0.0292	1	0.848	0.988
A_52_P236705	Ripply3	1	0.7221	0.7102	-0.0487	-0.0606	0.0119	0.00185	0.00213	0.81421	0.77	0.967587	0.0209	0.0243	1	0.934	0.997
A_52_P679769	Cat	1	1.06826	0.83112	-0.0775	-0.315	0.237	0.000249	0.00264	0.7558	0.214	0.502519	0.00548	0.0281	1	0.71	0.942
A_55_P1978962	Slc9a3r2	1	0.99355	0.98866	-0.199	-0.204	0.00489	8.07e-05	8.55e-05	0.3462	0.335	0.986825	0.00246	0.00267	1	0.763	0.999
A_51_P274137	2310001K24Rik	1	1.39035	1.23044	-0.13	-0.29	0.16	4.28e-05	0.000179	0.64118	0.303	0.684817	0.00158	0.00443	1	0.75	0.961
A_52_P544043	Pcsk5	1	1.28062	1.31395	-0.244	-0.211	-0.0333	1.13e-05	7.94e-06	0.29604	0.365	0.91875	0.000629	0.000568	1	0.777	0.994
A_55_P2151546	Adarb1	1	0.60561	0.52755	-0.046	-0.124	0.0781	0.000195	0.000801	0.73888	0.373	0.689478	0.0046	0.0125	1	0.779	0.962
A_30_P01017895	chr1:175654606-175672031_R	1	0.89365	0.88977	-0.158	-0.162	0.00387	0.000159	0.000167	0.43141	0.42	0.989064	0.00398	0.00423	1	0.801	0.999
A_30_P01031526	chr1:175654606-175672031_R	1	0.85639	0.88003	-0.17	-0.146	-0.0236	0.000237	0.000176	0.39533	0.463	0.932884	0.00527	0.00439	1	0.82	0.995
A_55_P1975560	Ifi204	1	0.67908	0.78674	-0.223	-0.115	-0.108	0.00306	0.000852	0.28767	0.579	0.713446	0.0293	0.0132	1	0.868	0.964
A_30_P01021838	chr1:175654606-175672031_R	1	0.62743	0.65211	-0.158	-0.133	-0.0247	0.00282	0.00205	0.40782	0.484	0.926561	0.0278	0.0237	1	0.828	0.995
A_55_P1962918	Ifi205	1	0.64032	0.76323	-0.227	-0.104	-0.123	0.00639	0.00161	0.29839	0.631	0.687141	0.048	0.0201	1	0.887	0.961
A_30_P01030969	chr1:175660642-175671878_R	1	0.63728	0.79451	-0.215	-0.0578	-0.157	0.00297	0.000399	0.2731	0.766	0.567088	0.0288	0.00776	1	0.932	0.948
A_55_P2066958	Sh3glb1	1	0.75129	0.72757	-0.0902	-0.114	0.0237	0.000578	0.000788	0.63567	0.55	0.929624	0.00977	0.0124	1	0.856	0.995
A_52_P635898	Myo5a	1	0.60359	0.68859	-0.115	-0.0299	-0.085	0.00981	0.00388	0.59665	0.89	0.781377	0.0642	0.0361	1	0.972	0.973
A_55_P1987730	Fam213a	1	0.62303	0.80737	-0.276	-0.0914	-0.184	0.0116	0.0017	0.23657	0.691	0.571062	0.0717	0.0209	1	0.907	0.948
A_51_P150120	Mgst2	1	0.76584	0.95662	-0.232	-0.0412	-0.191	0.0206	0.00501	0.45868	0.895	0.665258	0.106	0.0428	1	0.973	0.96
A_52_P126782	Ggt5	1	0.5954	0.41976	0.00353	-0.172	0.176	0.00501	0.039	0.98546	0.378	0.523217	0.0407	0.167	1	0.782	0.943
A_51_P478952	N4bp2l1	1	0.52378	0.69159	-0.232	-0.064	-0.168	0.0283	0.0052	0.31068	0.777	0.600739	0.131	0.0438	1	0.936	0.953
A_52_P229052	Tmeff2	1	0.72708	0.50593	-0.00968	-0.231	0.221	0.00159	0.0203	0.96234	0.267	0.448416	0.019	0.109	1	0.734	0.942
A_55_P2621848	Ifrd1	1	0.72941	0.30344	0.0918	-0.334	0.426	0.00292	0.179	0.67863	0.14	0.181799	0.0285	0.421	1	0.689	0.942
A_51_P367060	Ifrd1	1	0.77878	0.35053	0.0579	-0.37	0.428	0.00103	0.104	0.78215	0.0866	0.156791	0.0143	0.307	1	0.669	0.942
A_52_P59784	AK051199	1	0.67418	0.5146	-0.0341	-0.194	0.16	0.000602	0.00588	0.84221	0.264	0.511665	0.01	0.0475	1	0.733	0.942
A_51_P115626	Shank3	1	0.9829	0.86132	-0.126	-0.248	0.122	0.000436	0.00152	0.60318	0.311	0.722228	0.00805	0.0194	1	0.753	0.965
A_66_P107782	Dyrk2	1	0.6108	0.44076	-0.052	-0.222	0.17	0.000785	0.0103	0.74424	0.172	0.453324	0.012	0.0693	1	0.697	0.942
A_55_P2800423	Flt1	1	0.70406	0.50266	-0.139	-0.341	0.201	0.00186	0.0195	0.49301	0.102	0.483414	0.021	0.106	1	0.673	0.942
A_51_P185906	Abi3	1	0.67744	0.44509	-0.104	-0.337	0.232	0.00174	0.029	0.59008	0.0913	0.398352	0.0201	0.138	1	0.669	0.942
A_55_P2032538	Pde3b	1	0.93971	0.8818	-0.118	-0.176	0.0579	0.000329	0.000625	0.60108	0.437	0.855441	0.00664	0.0106	1	0.809	0.986
A_66_P130720	Pde3b	1	0.99302	0.82697	-0.152	-0.318	0.166	0.000183	0.00116	0.50126	0.166	0.602652	0.0044	0.0162	1	0.696	0.953
A_55_P2340448	B230114P17Rik	1	1.15834	1.28898	-0.318	-0.187	-0.131	0.000329	0.000101	0.25828	0.502	0.739044	0.00665	0.00299	1	0.835	0.968
A_51_P255757	Bcl2l13	1	0.78887	0.85855	-0.157	-0.0869	-0.0697	0.000376	0.000151	0.41597	0.65	0.796685	0.00724	0.00394	1	0.892	0.976
A_55_P2729353	Bcl2l13	1	0.70364	0.70271	-0.126	-0.127	0.000931	0.000504	0.000511	0.47593	0.473	0.997006	0.00891	0.00925	1	0.824	0.999
A_66_P128918	Hacl1	1	0.92609	0.91824	-0.176	-0.184	0.00785	0.000125	0.000138	0.38971	0.369	0.978141	0.00334	0.00368	1	0.779	0.998
A_55_P2588767	Zmiz1	1	0.65718	0.5662	0.0323	-0.0586	0.091	0.000117	0.000575	0.82123	0.682	0.653592	0.0032	0.01	1	0.905	0.958
A_55_P2227967	Zbtb38	1	0.57221	0.58695	-0.0272	-0.0125	-0.0147	0.000467	0.00036	0.84765	0.93	0.941305	0.00845	0.00726	1	0.983	0.995
A_55_P2943476	Celf2	1	0.84925	0.66286	0.0635	-0.123	0.186	0.000137	0.00163	0.73479	0.514	0.484093	0.00357	0.0203	1	0.839	0.942
A_52_P633410	Gabarapl1	1	0.79759	0.72721	-0.133	-0.204	0.0704	0.000331	0.00083	0.48742	0.292	0.794369	0.00666	0.0129	1	0.745	0.976
A_51_P126437	Enc1	1	1.31719	1.22611	-0.113	-0.204	0.0911	1.63e-05	4.08e-05	0.6448	0.407	0.792191	0.000809	0.00163	1	0.796	0.975
A_52_P301103	Tob2	1	0.89328	0.54627	0.0839	-0.263	0.347	3.03e-05	0.00426	0.63024	0.14	0.167152	0.00124	0.0384	1	0.689	0.942
A_51_P379976	Arl4a	1	1.19577	0.72228	0.0266	-0.447	0.473	9.53e-05	0.00901	0.91707	0.0906	0.198602	0.00278	0.0631	1	0.669	0.942
A_55_P1954633	Ssh2	1	1.03335	1.05728	-0.0931	-0.0692	-0.0239	1e-05	7.33e-06	0.61553	0.709	0.927067	0.000583	0.000537	1	0.912	0.995
A_51_P329949	Fam13a	1	2.30881	2.40991	-0.381	-0.28	-0.101	7.12e-07	3.64e-07	0.27511	0.42	0.835575	0.000106	8.01e-05	1	0.801	0.983
A_52_P538500	Ssh2	1	1.05735	1.22597	-0.184	-0.0158	-0.169	6.39e-06	7.27e-07	0.31923	0.931	0.516796	0.000437	0.000121	1	0.984	0.942
A_52_P463977	Tmem140	1	1.5904	1.97198	-0.341	0.0407	-0.382	5e-06	1.91e-07	0.21568	0.88	0.323946	0.000375	5.6e-05	1	0.968	0.942
A_55_P2040485	Ms4a4a	1	1.55967	1.60897	-0.236	-0.187	-0.0493	2.32e-07	1.4e-07	0.28161	0.392	0.87216	5.58e-05	4.72e-05	1	0.789	0.988
A_55_P2622800	Ms4a6b	1	0.63252	0.67382	-0.0999	-0.0586	-0.0413	0.000258	0.000128	0.50138	0.692	0.843382	0.00562	0.00351	1	0.908	0.984
A_51_P390967	Slc43a3	1	0.97876	1.00354	-0.151	-0.126	-0.0248	2.24e-05	1.62e-05	0.42165	0.501	0.924969	0.00102	0.000894	1	0.835	0.994
A_55_P2058718	Ephb4	1	0.80272	0.81487	-0.2	-0.188	-0.0122	5.93e-05	4.94e-05	0.23268	0.261	0.95844	0.00199	0.00182	1	0.731	0.997
A_55_P1984307	Adgrf5	1	1.31169	1.35549	-0.202	-0.158	-0.0438	1.66e-05	1.07e-05	0.41114	0.519	0.898867	0.000821	0.00069	1	0.842	0.992
A_55_P1990964	Osbpl11	1	1.21394	1.04574	-0.0512	-0.219	0.168	6.63e-06	4.69e-05	0.80801	0.303	0.573787	0.000449	0.00176	1	0.751	0.948
A_55_P2245920	Lrrc8a	1	0.73822	0.75866	-0.108	-0.0879	-0.0204	7.08e-05	5.09e-05	0.48397	0.569	0.925182	0.00226	0.00186	1	0.865	0.994
A_65_P07684	Klf9	1	0.90327	0.79751	-0.133	-0.239	0.106	8.31e-06	4.23e-05	0.40603	0.143	0.63971	0.000511	0.00166	1	0.69	0.957
A_65_P19780	Klf9	1	0.91373	0.90656	-0.18	-0.187	0.00717	7.08e-06	7.89e-06	0.26462	0.247	0.974631	0.000463	0.000565	1	0.725	0.998
A_55_P2739127	Picalm	1	0.80531	0.53858	0.0421	-0.225	0.267	1.37e-06	0.000247	0.73753	0.0832	0.141982	0.000162	0.00556	1	0.669	0.942
A_55_P2136154	Heca	1	0.80736	0.59136	-0.0129	-0.229	0.216	2.63e-07	2.4e-05	0.90902	0.0523	0.18511	5.95e-05	0.00116	1	0.655	0.942
A_55_P2720073	Rassf1	1	0.6659	0.39442	0.0453	-0.226	0.271	1.86e-06	0.00102	0.669	0.0415	0.079784	0.000196	0.0149	1	0.645	0.942
A_51_P268843	Rasip1	1	1.04015	0.92708	-0.116	-0.229	0.113	3.32e-05	0.000132	0.57194	0.269	0.695421	0.00132	0.00357	1	0.735	0.963
A_52_P241676	Slc9a3r2	1	1.20971	0.96055	-0.118	-0.368	0.249	2.06e-06	4.69e-05	0.54252	0.0676	0.367066	0.000205	0.00176	1	0.663	0.942
A_51_P173678	Slc10a6	1	1.57012	1.09665	-0.0226	-0.496	0.473	2.06e-06	0.000208	0.92819	0.058	0.191104	0.000205	0.00494	1	0.66	0.942
A_52_P577662	Ednrb	1	0.93358	0.92481	-0.256	-0.264	0.00876	5.37e-05	6.02e-05	0.18762	0.174	0.97401	0.00187	0.0021	1	0.697	0.998
A_51_P324923	Man2a1	1	0.62439	0.35136	-0.0205	-0.294	0.273	6.86e-05	0.0119	0.87433	0.0319	0.146504	0.00221	0.0763	1	0.626	0.942
A_51_P227345	Dpep1	1	0.83455	0.65823	-0.0875	-0.264	0.176	0.000149	0.00159	0.63789	0.164	0.50359	0.00379	0.02	1	0.696	0.942
A_51_P516833	Igf2	1	0.70296	0.37432	-0.0152	-0.344	0.329	0.000293	0.0326	0.92716	0.048	0.17118	0.00611	0.149	1	0.651	0.942
A_51_P254646	Jdp2	1	0.94158	0.95237	-0.104	-0.0929	-0.0108	6.76e-06	5.77e-06	0.52812	0.572	0.962823	0.000452	0.000454	1	0.866	0.997
A_52_P431981	Plxna2	1	0.77936	0.6289	0.0313	-0.119	0.15	7.92e-06	0.000119	0.81954	0.388	0.440528	0.000492	0.00334	1	0.788	0.942
A_55_P2745567	Kitl	1	0.61806	0.58302	-0.0159	-0.0509	0.035	0.000103	0.000198	0.9049	0.702	0.852224	0.00294	0.00478	1	0.91	0.986
A_55_P2040936	Eng	1	0.90213	0.85947	-0.067	-0.11	0.0427	6.58e-05	0.000116	0.72047	0.559	0.871827	0.00215	0.00328	1	0.86	0.988
A_51_P115005	Edn1	1	0.97585	0.85999	-0.0701	-0.186	0.116	3.18e-06	1.82e-05	0.6637	0.255	0.611522	0.000273	0.00096	1	0.728	0.955
A_55_P2097508	Mcc	1	0.97087	0.99403	-0.125	-0.101	-0.0232	6.58e-06	4.72e-06	0.46229	0.549	0.922546	0.000448	0.00041	1	0.855	0.994
A_55_P2009988	Trib3	1	1.13881	1.25365	-0.157	-0.0422	-0.115	2.08e-05	5.66e-06	0.46816	0.845	0.706297	0.000967	0.000452	1	0.958	0.963
A_51_P424532	Vnn1	1	1.44763	1.58468	-0.348	-0.211	-0.137	1.4e-05	4.01e-06	0.19792	0.43	0.715442	0.00074	0.00037	1	0.805	0.964
A_55_P2482261	Negr1	1	0.82874	0.90965	-0.0946	-0.0136	-0.0809	0.00623	0.0031	0.73393	0.961	0.836925	0.0471	0.0313	1	0.991	0.983
A_55_P2102862	Inca1	1	0.72212	0.8947	-0.121	0.0513	-0.173	0.008	0.00153	0.6298	0.838	0.62779	0.0559	0.0195	1	0.955	0.957
A_52_P625321	Cabp4	1	0.65703	0.71403	-0.191	-0.134	-0.057	0.00865	0.00483	0.4131	0.565	0.861583	0.059	0.0418	1	0.863	0.987
A_55_P2027812	Arxes2	1	0.56511	0.77491	-0.241	-0.0308	-0.21	0.0385	0.00628	0.35943	0.906	0.56977	0.161	0.0498	1	0.977	0.948
A_52_P665675	Abca1	1	0.34485	0.62325	-0.168	0.111	-0.278	0.0751	0.00268	0.37384	0.555	0.298139	0.248	0.0284	1	0.858	0.942
A_55_P1989514	2010016I18Rik	1	0.78364	1.26864	-0.188	0.297	-0.485	0.0178	0.000412	0.54478	0.344	0.275025	0.0958	0.00792	1	0.767	0.942
A_51_P333111	Aox1	1	0.58729	0.80828	-0.113	0.108	-0.221	0.0134	0.00122	0.61114	0.626	0.482359	0.0791	0.0168	1	0.885	0.942
A_52_P150851	Adamts12	1	0.57227	0.85012	-0.0951	0.183	-0.278	0.0254	0.00171	0.69453	0.452	0.419662	0.122	0.021	1	0.815	0.942
A_55_P2730278	Ptprm	1	0.43246	0.71099	-0.178	0.101	-0.279	0.0176	0.000344	0.30353	0.557	0.25565	0.0951	0.00705	1	0.859	0.942
A_55_P2798972	Acadl	1	0.44462	0.73173	-0.214	0.0728	-0.287	0.0417	0.00173	0.30903	0.727	0.334649	0.169	0.0211	1	0.919	0.942
A_55_P2045203	Chp1	1	0.36884	0.61182	-0.173	0.07	-0.243	0.0404	0.00152	0.31879	0.684	0.321916	0.166	0.0194	1	0.906	0.942
A_51_P207921	Por	1	0.51303	0.71762	-0.169	0.0355	-0.205	0.0111	0.000798	0.37156	0.85	0.443408	0.0699	0.0125	1	0.959	0.942
A_55_P2869822	Ccl11	1	0.50444	0.99101	-0.252	0.235	-0.487	0.0639	0.000883	0.34156	0.373	0.197091	0.223	0.0135	1	0.78	0.942
A_55_P2075195	Cd302	1	0.22453	0.66754	-0.275	0.168	-0.443	0.287	0.00364	0.19495	0.422	0.1418	0.532	0.0347	1	0.803	0.942
A_51_P256665	Pon3	1	0.35114	0.80313	-0.256	0.196	-0.452	0.172	0.0038	0.31487	0.439	0.212194	0.403	0.0356	1	0.809	0.942
A_51_P250058	Epas1	1	0.39179	0.64693	-0.137	0.118	-0.255	0.0487	0.00227	0.47343	0.536	0.347497	0.188	0.0255	1	0.85	0.942
A_51_P161890	Fcgrt	1	0.37237	0.74831	-0.172	0.204	-0.376	0.0985	0.00215	0.43404	0.355	0.231271	0.293	0.0244	1	0.771	0.942
A_55_P2117959	Cyp4b1	1	0.51858	1.16072	-0.306	0.336	-0.642	0.0466	9.98e-05	0.22735	0.186	0.078473	0.183	0.00298	1	0.702	0.942
A_55_P2124228	Uaca	1	0.43187	0.62072	-0.0997	0.0891	-0.189	0.0208	0.00165	0.57162	0.613	0.449974	0.106	0.0205	1	0.881	0.942
A_51_P244287	Lamb1	1	0.43699	0.79255	-0.244	0.112	-0.356	0.0237	0.000216	0.18928	0.541	0.176445	0.116	0.00508	1	0.852	0.942
A_52_P308413	1810011H11Rik	1	0.44172	0.99029	-0.306	0.243	-0.549	0.0751	0.000369	0.2097	0.316	0.115193	0.248	0.00738	1	0.754	0.942
A_55_P2031471	Rufy4	1	0.44048	0.97212	-0.225	0.307	-0.532	0.125	0.00187	0.42455	0.278	0.186799	0.335	0.0223	1	0.738	0.942
A_55_P2005475	Sult1a1	1	0.59449	1.02693	-0.407	0.025	-0.432	0.00777	4.37e-05	0.05739	0.903	0.146759	0.0547	0.0017	1	0.976	0.942
A_51_P321341	Sult1a1	1	0.42859	1.0825	-0.435	0.219	-0.654	0.0775	0.00011	0.0737	0.354	0.058186	0.252	0.00317	1	0.77	0.942
A_51_P301809	Slit3	1	0.60778	0.84284	-0.147	0.0877	-0.235	0.00266	0.000108	0.42188	0.631	0.365802	0.0269	0.00313	1	0.887	0.942
A_55_P2091196	Hrct1	1	0.83689	1.20441	-0.169	0.198	-0.368	0.00413	0.000134	0.52534	0.457	0.332228	0.0359	0.00361	1	0.817	0.942
A_52_P148678	Plcg1	1	0.46533	0.6215	-0.0853	0.0708	-0.156	0.00279	0.000176	0.5445	0.614	0.434132	0.0277	0.00439	1	0.881	0.942
A_51_P346634	Armcx4	1	0.5482	0.77788	-0.106	0.124	-0.23	0.00292	9.46e-05	0.52615	0.459	0.333536	0.0285	0.00286	1	0.818	0.942
A_55_P1974827	Pde1b	1	0.46042	1.00917	-0.228	0.32	-0.549	0.0288	3.67e-05	0.2588	0.118	0.061448	0.132	0.00152	1	0.681	0.942
A_55_P1955896	Aqp7	1	0.59035	1.14329	-0.204	0.348	-0.553	0.0275	0.000144	0.42291	0.178	0.132473	0.128	0.0038	1	0.698	0.942
A_55_P1975510	H6pd	1	0.42083	0.87462	-0.229	0.225	-0.454	0.0543	0.000337	0.28069	0.29	0.135577	0.201	0.00696	1	0.744	0.942
A_51_P173735	Dock11	1	1.05801	1.61537	-0.329	0.228	-0.557	0.000582	3.43e-06	0.22663	0.397	0.150289	0.00983	0.000332	1	0.792	0.942
A_55_P2038101	Dock11	1	0.96134	1.57882	-0.276	0.342	-0.617	0.00151	5.21e-06	0.31125	0.213	0.115066	0.0184	0.000437	1	0.71	0.942
A_55_P2744817	Art3	1	0.58315	0.85836	-0.0657	0.209	-0.275	0.0183	0.00108	0.77693	0.37	0.404831	0.0977	0.0156	1	0.779	0.942
A_52_P148184	1600014C10Rik	1	0.56763	1.03163	-0.263	0.201	-0.464	0.0335	0.000438	0.30473	0.432	0.203942	0.146	0.00829	1	0.806	0.942
A_51_P356353	Cds2	1	0.31426	0.59792	-0.0761	0.208	-0.284	0.0234	0.000222	0.57932	0.122	0.143214	0.115	0.00517	1	0.681	0.942
A_51_P483280	Prnp	1	0.48207	0.96626	-0.196	0.288	-0.484	0.0368	0.000191	0.37639	0.198	0.128862	0.156	0.00464	1	0.706	0.942
A_65_P17784	Sik2	1	0.65039	0.92918	-0.243	0.0355	-0.279	0.0105	0.000596	0.3075	0.88	0.406381	0.0671	0.0103	1	0.968	0.942
A_51_P375146	Cd36	1	0.47723	0.68803	-0.156	0.0547	-0.211	0.0374	0.00416	0.47681	0.802	0.496829	0.158	0.0378	1	0.944	0.942
A_66_P111090	Sctr	1	0.72896	1.18837	-0.546	-0.0862	-0.459	0.0228	0.000603	0.08062	0.775	0.287639	0.113	0.0103	1	0.936	0.942
A_52_P255782	Slco2b1	1	0.33968	0.69639	-0.256	0.101	-0.357	0.139	0.00458	0.26024	0.652	0.266276	0.356	0.0404	1	0.893	0.942
A_51_P297679	Hcls1	1	0.30331	0.61343	-0.22	0.0902	-0.31	0.139	0.00505	0.27729	0.652	0.278568	0.356	0.0429	1	0.893	0.942
A_52_P257919	Soga1	1	0.39416	0.63006	-0.102	0.134	-0.236	0.0719	0.00619	0.62953	0.528	0.432467	0.241	0.0493	1	0.846	0.942
A_51_P141413	Clec10a	1	0.47802	0.61372	-0.269	-0.133	-0.136	0.0273	0.00604	0.19776	0.518	0.640259	0.128	0.0484	1	0.841	0.957
A_51_P381618	Pla1a	1	0.51377	0.79837	-0.297	-0.0121	-0.285	0.0421	0.00284	0.22617	0.96	0.407511	0.17	0.0295	1	0.991	0.942
A_55_P2049752	Pamr1	1	0.68901	1.15323	-0.361	0.103	-0.464	0.011	0.00012	0.16033	0.682	0.200044	0.0694	0.00337	1	0.905	0.942
A_52_P222073	Ackr2	1	0.80087	1.02417	-0.234	-0.0106	-0.223	0.00397	0.00045	0.35876	0.967	0.533467	0.035	0.00845	1	0.993	0.944
A_51_P237383	Rnase4	1	0.44111	0.60355	-0.155	0.00725	-0.162	0.0101	0.000855	0.33373	0.964	0.472239	0.0655	0.0132	1	0.992	0.942
A_52_P453374	Lrrn4cl	1	0.54781	0.77829	-0.187	0.0432	-0.23	0.0139	0.000969	0.37126	0.835	0.435586	0.0813	0.0144	1	0.954	0.942
A_51_P207031	Ncf1	1	0.5956	0.67946	-0.164	-0.0798	-0.0839	0.00323	0.00105	0.37475	0.663	0.745929	0.0305	0.0152	1	0.897	0.969
A_55_P2071466	Ncf1	1	0.6137	0.7255	-0.165	-0.0535	-0.112	0.00503	0.00129	0.41139	0.789	0.692664	0.0408	0.0174	1	0.94	0.962
A_52_P495869	Mafb	1	0.63545	0.64571	-0.14	-0.13	-0.0103	0.00231	0.00202	0.45698	0.49	0.969068	0.0244	0.0235	1	0.83	0.998
A_55_P2146177	Cerk	1	0.55521	0.73098	-0.111	0.0647	-0.176	0.000393	1.55e-05	0.41411	0.633	0.361864	0.00746	0.000865	1	0.888	0.942
A_51_P337125	Inpp5d	1	0.65558	0.79702	-0.138	0.0032	-0.141	0.000598	7.14e-05	0.4093	0.985	0.549078	0.00997	0.00236	1	0.997	0.946
A_51_P186703	Fbln5	1	0.83989	1.20253	-0.143	0.22	-0.363	0.000429	5.53e-06	0.49137	0.291	0.221088	0.00795	0.00045	1	0.745	0.942
A_55_P2088615	Fbln5	1	0.75067	1.16475	-0.124	0.29	-0.414	0.000949	5.63e-06	0.53508	0.157	0.15223	0.0135	0.000452	1	0.694	0.942
A_55_P2101336	Ramp2	1	0.57955	0.69884	-0.0404	0.0789	-0.119	0.00435	0.000899	0.82723	0.67	0.649043	0.0372	0.0137	1	0.9	0.957
A_66_P120927	Ramp2	1	0.57639	0.58604	-0.0166	-0.00696	-0.00965	0.0033	0.00289	0.92541	0.969	0.969317	0.0309	0.0299	1	0.993	0.998
A_55_P2386236	Ceacam2	1	0.46795	0.60674	-0.0923	0.0465	-0.139	0.0107	0.00151	0.58819	0.785	0.565064	0.0678	0.0194	1	0.938	0.947
A_65_P19319	Soga1	1	0.51302	0.67982	-0.0654	0.101	-0.167	0.00486	0.000413	0.69427	0.543	0.480225	0.0399	0.00793	1	0.853	0.942
A_55_P2741392	Mc2r	1	0.63599	0.87388	-0.233	0.00506	-0.238	0.0227	0.00276	0.38026	0.985	0.524418	0.113	0.029	1	0.997	0.943
A_55_P2031058	Mc2r	1	0.53084	0.98225	-0.344	0.107	-0.451	0.0466	0.000748	0.18568	0.675	0.218381	0.183	0.012	1	0.902	0.942
A_52_P532227	S1pr1	1	1.22278	1.33414	-0.225	-0.114	-0.111	2.74e-05	8.63e-06	0.34427	0.63	0.738976	0.00117	0.000604	1	0.886	0.968
A_55_P2109382	Adora2a	1	1.2402	1.20748	-0.129	-0.162	0.0327	8.89e-05	0.000121	0.6258	0.541	0.930037	0.00262	0.00339	1	0.852	0.995
A_55_P2098935	Sh2d3c	1	0.85359	0.80999	-0.0904	-0.134	0.0436	0.000131	0.000234	0.63057	0.477	0.869509	0.00346	0.00535	1	0.826	0.988
A_52_P553316	Snrk	1	0.82304	0.93858	-0.118	-0.00273	-0.116	0.000177	3.77e-05	0.52635	0.988	0.660884	0.00431	0.00156	1	0.998	0.959
A_30_P01028775	chr2:22782700-22801900_R	1	0.60126	0.69503	-0.0591	0.0346	-0.0938	0.000123	2.09e-05	0.65336	0.792	0.614762	0.0033	0.00106	1	0.941	0.955
A_51_P381178	Zbtb46	1	0.86809	0.88723	-0.12	-0.101	-0.0191	7.62e-05	5.86e-05	0.51251	0.582	0.94075	0.00237	0.00207	1	0.87	0.995
A_55_P2125564	Lrrc58	1	0.82269	0.7832	-0.0778	-0.117	0.0395	7.8e-05	0.000138	0.65325	0.5	0.871723	0.00241	0.00368	1	0.834	0.988
A_51_P415755	Sema6d	1	0.6886	0.54995	-0.0582	-0.197	0.139	0.000747	0.00498	0.7449	0.277	0.584522	0.0116	0.0425	1	0.738	0.949
A_55_P2270412	C230096K16Rik	1	0.56116	0.63102	-0.0858	-0.0159	-0.0699	2.18e-05	4.43e-06	0.42359	0.881	0.643357	0.000999	0.000392	1	0.968	0.957
A_55_P2094721	Sox11	1	0.75145	0.72268	-0.0169	-0.0457	0.0288	2.51e-05	4.11e-05	0.90656	0.751	0.887745	0.0011	0.00163	1	0.928	0.991
A_55_P2942053	Ssh2	1	0.76797	0.96889	-0.222	-0.021	-0.201	0.000344	2.29e-05	0.23627	0.909	0.444063	0.00682	0.00114	1	0.977	0.942
A_55_P2720933	Ssh2	1	1.10055	1.16192	-0.165	-0.104	-0.0614	2.89e-05	1.43e-05	0.4419	0.628	0.838916	0.00121	0.000818	1	0.886	0.983
A_55_P2734847	Cd300lg	1	0.98664	1.18631	-0.128	0.0716	-0.2	0.000583	7.9e-05	0.60897	0.774	0.572938	0.00983	0.00253	1	0.936	0.948
A_55_P1959953	Helz2	1	0.59437	0.70807	-0.0956	0.0181	-0.114	0.00175	0.000331	0.57371	0.915	0.635891	0.0202	0.00687	1	0.979	0.957
A_51_P264227	Gpr160	1	0.73292	0.98982	-0.212	0.0445	-0.257	0.00386	0.000246	0.36076	0.847	0.433285	0.0344	0.00554	1	0.959	0.942
A_52_P312102	Sema3g	1	0.75137	0.98335	-0.184	0.0479	-0.232	0.00375	0.000329	0.4367	0.839	0.487689	0.0337	0.00684	1	0.955	0.942
A_51_P104162	Gfod1	1	0.577	0.73622	0.00484	0.164	-0.159	0.0154	0.00286	0.98264	0.464	0.613927	0.0871	0.0297	1	0.82	0.955
A_51_P138939	Robo4	1	0.66463	0.99867	-0.125	0.209	-0.334	0.00944	0.000302	0.59918	0.381	0.323965	0.0627	0.00648	1	0.784	0.942
A_55_P1970454	Usp35	1	0.94156	1.21222	-0.143	0.128	-0.271	0.000157	6.54e-06	0.49874	0.545	0.36697	0.00392	0.000495	1	0.853	0.942
A_51_P277336	Sdpr	1	0.78957	0.97315	-0.129	0.0543	-0.184	0.000597	6.05e-05	0.52055	0.786	0.518716	0.00997	0.00211	1	0.939	0.942
A_55_P2830889	Osgin2	1	0.67497	0.64687	-0.0371	-0.0652	0.0281	0.000186	0.000294	0.80847	0.671	0.896714	0.00444	0.00633	1	0.9	0.991
A_55_P2730372	Ophn1	1	0.81874	0.96211	-0.186	-0.0426	-0.143	0.000286	4.48e-05	0.34046	0.825	0.600766	0.00602	0.00173	1	0.952	0.953
A_51_P499441	Prkd2	1	0.63909	0.59022	-0.0261	-0.0749	0.0489	0.000326	0.000724	0.86443	0.624	0.821017	0.0066	0.0117	1	0.885	0.981
A_55_P2035963	Hipk3	1	0.62407	0.80751	-0.186	-0.00241	-0.183	0.000505	2.68e-05	0.23967	0.988	0.408141	0.00891	0.00126	1	0.998	0.942
A_55_P1956087	Ctcfl	1	0.69556	0.78495	-0.0885	0.000903	-0.0894	0.00237	0.000811	0.66734	0.996	0.758595	0.0247	0.0127	1	0.999	0.971
A_51_P397537	Rbmxl2	1	0.99597	1.12079	-0.16	-0.0353	-0.125	7.11e-05	1.61e-05	0.44388	0.865	0.671488	0.00227	0.000891	1	0.964	0.96
A_55_P2622700	Slc43a3	1	0.75164	0.98459	-0.203	0.0301	-0.233	1.8e-05	3.56e-07	0.15799	0.83	0.248004	0.000868	8e-05	1	0.954	0.942
A_51_P130332	Hspa12b	1	0.96341	1.20512	-0.134	0.107	-0.242	0.000366	2.76e-05	0.56502	0.646	0.465435	0.00714	0.00128	1	0.891	0.942
A_55_P2645898	Tm6sf1	1	0.69012	0.88106	-0.153	0.0377	-0.191	0.00148	0.000126	0.43046	0.845	0.486506	0.0182	0.00347	1	0.958	0.942
A_65_P09710	AK085481	1	0.79814	0.77356	-0.0316	-0.0562	0.0246	0.000226	0.000315	0.8638	0.761	0.924855	0.00511	0.00667	1	0.931	0.994
A_55_P2021099	Tmem181a	1	0.66211	0.80705	-0.108	0.0372	-0.145	0.000623	7.28e-05	0.52466	0.826	0.544982	0.0103	0.00239	1	0.952	0.945
A_55_P1969745	Pitpnm1	1	0.61296	0.67455	-0.0941	-0.0325	-0.0616	0.000111	3.5e-05	0.48102	0.807	0.74312	0.00308	0.00149	1	0.946	0.969
A_51_P249215	Ptger2	1	0.75991	1.05264	-0.186	0.107	-0.293	0.00235	9.14e-05	0.41044	0.635	0.360416	0.0246	0.0028	1	0.888	0.942
A_51_P338443	Angptl4	1	0.8838	1.5821	-0.399	0.299	-0.698	0.0408	0.000771	0.3373	0.471	0.238008	0.167	0.0122	1	0.823	0.942
A_52_P572368	Ctcflos	1	0.57879	0.85385	-0.169	0.106	-0.275	0.0455	0.00484	0.54253	0.702	0.484042	0.18	0.0419	1	0.91	0.942
A_51_P331328	Gpihbp1	1	0.9565	1.34115	-0.21	0.174	-0.385	0.00134	3.57e-05	0.42929	0.512	0.309171	0.017	0.0015	1	0.839	0.942
A_55_P2714564	Sptbn1	1	0.67695	0.86926	-0.0788	0.113	-0.192	0.00137	0.000106	0.67497	0.547	0.471084	0.0172	0.0031	1	0.854	0.942
A_55_P2071691	Kank3	1	0.81186	0.96156	-0.0557	0.094	-0.15	0.000567	9.13e-05	0.78587	0.647	0.606301	0.00966	0.0028	1	0.891	0.954
A_55_P2080598	5430416O09Rik	1	0.85145	1.13807	-0.119	0.167	-0.287	0.00199	0.00011	0.62888	0.499	0.414183	0.022	0.00317	1	0.834	0.942
A_51_P266211	Snrk	1	0.66143	0.90339	-0.0941	0.148	-0.242	0.00362	0.000199	0.6486	0.476	0.409946	0.0329	0.00478	1	0.825	0.942
A_55_P1989846	Tm6sf1	1	0.58519	0.89763	-0.111	0.202	-0.312	0.00449	7.27e-05	0.55676	0.288	0.245939	0.038	0.00239	1	0.744	0.942
A_51_P306710	Cldn15	1	0.99054	1.3242	-0.256	0.0779	-0.334	0.000653	2.46e-05	0.31838	0.759	0.356626	0.0106	0.00118	1	0.93	0.942
A_55_P2714104	Tmem140	1	0.86948	1.46569	-0.322	0.275	-0.596	0.00249	8.21e-06	0.22113	0.294	0.112804	0.0257	0.00058	1	0.746	0.942
A_51_P276479	4930486L24Rik	1	0.76868	1.07334	-0.213	0.0915	-0.305	0.00682	0.000392	0.41752	0.726	0.412755	0.0502	0.00769	1	0.919	0.942
A_51_P364694	Slfn5	1	0.67628	0.79599	-0.184	-0.0639	-0.12	0.00677	0.00193	0.42691	0.781	0.712562	0.05	0.0228	1	0.938	0.964
A_55_P2804417	Slfn5	1	0.58131	0.93815	-0.278	0.0784	-0.357	0.02	0.000523	0.24272	0.739	0.288507	0.104	0.00939	1	0.923	0.942
A_52_P821	Fli1	1	0.51409	0.58851	-0.105	-0.0308	-0.0744	0.0115	0.00458	0.57933	0.871	0.780937	0.0715	0.0403	1	0.966	0.973
A_51_P328613	Fcgr3	1	0.42373	0.73301	-0.267	0.0425	-0.309	0.0446	0.00127	0.19394	0.833	0.283997	0.178	0.0172	1	0.954	0.942
A_51_P185660	Ccl9	1	0.83229	1.21308	-0.39	-0.00923	-0.381	0.00316	7.75e-05	0.13556	0.971	0.29654	0.03	0.0025	1	0.994	0.942
A_55_P2733332	E030003E18Rik	1	0.85554	0.81779	0.096	0.0582	0.0378	0.000777	0.00118	0.66738	0.794	0.904701	0.0119	0.0164	1	0.941	0.993
A_55_P2729808	Chst15	1	0.75958	0.71363	0.063	0.017	0.0459	0.000218	0.000421	0.71889	0.922	0.852568	0.00499	0.00805	1	0.981	0.986
A_52_P492142	Cd300a	1	0.66118	0.67287	0.0407	0.0524	-0.0117	0.00182	0.00157	0.82982	0.782	0.965162	0.0207	0.0198	1	0.938	0.997
A_55_P2872513	Cd300a	1	0.88252	1.09143	-0.0741	0.135	-0.209	9.65e-05	6.35e-06	0.6952	0.478	0.437192	0.0028	0.000489	1	0.826	0.942
A_52_P366764	Drd1	1	0.79981	0.18314	0.206	-0.41	0.617	0.000165	0.313	0.25739	0.0302	0.02212	0.00409	0.578	1	0.624	0.942
A_55_P2807115	Drd1	1	1.30329	0.40865	0.321	-0.574	0.895	0.00033	0.198	0.30883	0.0758	0.051932	0.00666	0.448	1	0.664	0.942
A_55_P2717678	Gsta3	1	0.84858	0.50497	0.0108	-0.333	0.344	0.00144	0.0417	0.96369	0.168	0.309818	0.0178	0.174	1	0.697	0.942
A_66_P127033	5830433I10Rik	1	0.64708	0.15548	0.0963	-0.395	0.492	0.00011	0.273	0.49398	0.00907	0.019699	0.00306	0.536	1	0.612	0.942
A_55_P2038347	Acot3	1	1.17876	0.29821	0.0697	-0.811	0.881	4.65e-05	0.217	0.7691	0.0022	0.01435	0.00169	0.471	1	0.612	0.942
A_55_P2649879	Acsl1	1	0.73903	0.25812	-0.0018	-0.483	0.481	0.00564	0.297	0.99413	0.0579	0.172839	0.044	0.561	1	0.66	0.942
A_55_P2793729	Klf15	1	0.73071	0.14113	0.0826	-0.507	0.59	0.00265	0.521	0.70619	0.0284	0.066769	0.0268	0.753	1	0.623	0.942
A_51_P158678	Fam181b	1	0.78476	0.13759	0.0262	-0.621	0.647	0.00213	0.549	0.90887	0.0117	0.055215	0.023	0.772	1	0.612	0.942
A_51_P297865	Kctd6	1	0.63934	0.2518	0.0797	-0.308	0.388	0.000638	0.133	0.62646	0.0693	0.10333	0.0104	0.354	1	0.663	0.942
A_55_P2042698	Hsd17b10	1	0.88935	0.4332	-0.0572	-0.513	0.456	0.000843	0.0739	0.80696	0.0367	0.176495	0.0125	0.25	1	0.64	0.942
A_66_P123215	Gpt2	1	0.93988	0.66181	-0.131	-0.41	0.278	0.00118	0.0157	0.60895	0.12	0.445799	0.0157	0.0925	1	0.681	0.942
A_52_P200265	Mocs1	1	0.91347	0.46388	0.014	-0.436	0.45	0.000119	0.0275	0.94389	0.0373	0.120132	0.00323	0.133	1	0.64	0.942
A_65_P10394	Lpin1	1	1.12634	0.8581	0.00924	-0.259	0.268	0.00104	0.00883	0.97564	0.396	0.532758	0.0144	0.0623	1	0.791	0.944
A_55_P2083481	Lpin1	1	1.22294	0.85921	-0.0343	-0.398	0.364	0.000476	0.00883	0.90991	0.197	0.399889	0.00858	0.0622	1	0.706	0.942
A_55_P2735215	Lpin1	1	0.97463	0.67036	-0.0825	-0.387	0.304	0.000982	0.016	0.75165	0.147	0.412158	0.0139	0.0936	1	0.691	0.942
A_55_P2157586	NAP060515-1	1	0.95808	0.79434	-0.117	-0.28	0.164	0.000178	0.00117	0.59077	0.203	0.593712	0.00432	0.0163	1	0.707	0.952
A_66_P134479	Glul	1	1.03546	0.83571	-0.05	-0.25	0.2	0.000114	0.00105	0.8242	0.273	0.531674	0.00315	0.0152	1	0.738	0.944
A_52_P143866	Glul	1	1.00578	0.7975	-0.0866	-0.295	0.208	0.000121	0.00129	0.69369	0.188	0.504247	0.00326	0.0174	1	0.702	0.942
A_51_P496432	Acsl1	1	0.83448	0.75867	-0.00635	-0.0822	0.0758	0.000756	0.00179	0.97664	0.705	0.804846	0.0117	0.0217	1	0.911	0.978
A_55_P2180805	Pex3	1	0.77343	0.49988	0.0186	-0.255	0.274	0.000388	0.0132	0.9213	0.184	0.308972	0.00742	0.0822	1	0.701	0.942
A_51_P251308	Fbxw2	1	0.67077	0.51396	-0.0434	-0.2	0.157	1.74e-05	0.000393	0.72872	0.119	0.379299	0.000846	0.00769	1	0.681	0.942
A_51_P215815	Atp11c	1	0.63261	0.45728	-0.000618	-0.176	0.175	3.21e-05	0.0011	0.99601	0.164	0.321378	0.00129	0.0157	1	0.696	0.942
A_55_P2814824	Tapt1	1	0.8333	0.52912	0.063	-0.241	0.304	1.83e-07	0.000105	0.58171	0.0435	0.069288	4.93e-05	0.00306	1	0.645	0.942
A_55_P2504940	Cyth1	1	0.71717	0.54576	-0.0547	-0.226	0.171	1.11e-05	0.000297	0.67268	0.0903	0.352945	0.000622	0.00637	1	0.669	0.942
A_51_P269456	Bnip3l	1	0.67555	0.50352	-0.0427	-0.215	0.172	3.03e-06	0.000135	0.70062	0.0628	0.279373	0.000264	0.00363	1	0.661	0.942
A_51_P512561	Zfp68	1	0.63892	0.43705	-0.000546	-0.202	0.202	1.32e-05	0.000973	0.99627	0.0929	0.228631	0.000713	0.0145	1	0.669	0.942
A_55_P2742356	Ncoa4	1	1.31772	0.93549	-0.0978	-0.48	0.382	1.16e-06	0.000112	0.63069	0.0255	0.191263	0.000144	0.00322	1	0.617	0.942
A_51_P255329	Riok2	1	0.91752	0.54949	0.0302	-0.338	0.368	1.25e-05	0.00296	0.8564	0.0525	0.128713	0.000684	0.0304	1	0.655	0.942
A_66_P124779	Map1lc3b	1	0.67519	0.48091	-0.0485	-0.243	0.194	0.000388	0.00704	0.76753	0.148	0.406	0.00742	0.0538	1	0.692	0.942
A_55_P2129000	Cyyr1	1	1.12896	0.85237	-0.11	-0.387	0.277	0.000202	0.00288	0.67012	0.143	0.451212	0.00474	0.0299	1	0.691	0.942
A_51_P117477	Slc27a1	1	1.54809	1.34794	-0.236	-0.436	0.2	0.000135	0.000586	0.49154	0.209	0.678836	0.00354	0.0101	1	0.708	0.961
A_55_P1962906	Als2cl	1	0.93144	0.8921	-0.104	-0.143	0.0393	0.000139	0.000224	0.61531	0.489	0.892484	0.00361	0.0052	1	0.83	0.991
A_55_P1990046	AK172642	1	0.66118	0.39646	0.00445	-0.26	0.265	6.95e-06	0.00206	0.9692	0.032	0.114093	0.000458	0.0238	1	0.626	0.942
A_66_P139166	Stmn2	1	0.87324	0.72622	-0.149	-0.296	0.147	0.000372	0.00209	0.48256	0.17	0.623598	0.0072	0.024	1	0.697	0.957
A_52_P429774	Cnst	1	0.9151	0.70793	0.0322	-0.175	0.207	0.00332	0.0185	0.90907	0.536	0.604335	0.031	0.102	1	0.85	0.954
A_55_P2730531	Cnst	1	0.90011	0.64547	0.145	-0.109	0.255	0.00275	0.0245	0.59228	0.687	0.508162	0.0274	0.123	1	0.906	0.942
A_55_P2155312	Dock3	1	0.89762	0.54747	-0.02	-0.37	0.35	9.42e-05	0.0084	0.91698	0.0634	0.204673	0.00275	0.0604	1	0.661	0.942
A_52_P89335	Tmie	1	0.65118	0.66049	-0.0431	-0.0338	-0.0093	0.000225	0.000193	0.77461	0.822	0.965078	0.0051	0.00468	1	0.952	0.997
A_55_P2797846	Vwa3a	1	0.59141	0.34992	0.0235	-0.218	0.241	0.00011	0.0111	0.85454	0.0986	0.190573	0.00306	0.0728	1	0.67	0.942
A_55_P1968195	Cyp2d13	1	0.65829	0.33389	0.0201	-0.304	0.324	4.01e-05	0.017	0.87831	0.0279	0.090091	0.00151	0.097	1	0.623	0.942
A_55_P2074908	Ube4b	1	0.76956	0.1887	0.079	-0.502	0.581	5.75e-06	0.163	0.55188	0.000862	0.004646	0.000412	0.4	1	0.612	0.942
A_55_P2918909	C330007P06Rik	1	0.91708	0.28482	0.216	-0.417	0.632	1.76e-07	0.031	0.09531	0.00272	0.001503	4.77e-05	0.144	1	0.612	0.942
A_66_P100287	AK079676	1	0.59382	0.23072	0.158	-0.205	0.363	4.97e-06	0.0304	0.128	0.0515	0.017225	0.000373	0.143	1	0.655	0.942
A_55_P2715156	Tcaf1	1	0.59495	0.22458	0.232	-0.139	0.37	0.00105	0.17	0.1568	0.391	0.111886	0.0145	0.409	1	0.789	0.942
A_51_P428134	Lrig3	1	0.70739	0.56718	-0.0752	-0.215	0.14	7.4e-05	0.000788	0.61262	0.155	0.505102	0.00233	0.0124	1	0.693	0.942
A_55_P2115330	Nrg4	1	1.15384	1.34107	-0.284	-0.0971	-0.187	0.00235	0.000604	0.40728	0.776	0.697851	0.0246	0.0103	1	0.936	0.963
A_52_P795929	AK081614	1	0.53277	0.67958	-0.256	-0.109	-0.147	0.0177	0.00347	0.23135	0.605	0.622867	0.0954	0.0335	1	0.878	0.957
A_52_P306351	Asph	1	0.75691	0.82468	-0.109	-0.0416	-0.0678	0.00139	0.000623	0.6036	0.843	0.819642	0.0174	0.0106	1	0.957	0.981
A_51_P221651	Adck3	1	0.75324	0.91271	-0.274	-0.115	-0.159	0.00121	0.000175	0.19106	0.578	0.585045	0.0159	0.00438	1	0.868	0.949
A_66_P133257	9530026P05Rik	1	0.6407	0.7695	-0.101	0.0282	-0.129	0.00204	0.000366	0.58971	0.879	0.625119	0.0223	0.00735	1	0.968	0.957
A_51_P350048	Gstt2	1	0.75414	0.69666	-0.0142	-0.0717	0.0575	0.00158	0.00305	0.94671	0.736	0.848227	0.0189	0.031	1	0.922	0.985
A_55_P2493994	Cabp4	1	1.15516	1.23256	-0.237	-0.159	-0.0774	0.00103	0.000554	0.4484	0.609	0.859987	0.0143	0.00976	1	0.88	0.987
A_52_P320279	Inca1	1	0.74879	0.76639	-0.13	-0.112	-0.0176	0.00202	0.00165	0.55114	0.606	0.954259	0.0221	0.0205	1	0.879	0.997
A_52_P326664	Unc93a	1	1.25688	0.94995	-0.178	-0.485	0.307	0.000106	0.00177	0.51336	0.0838	0.426624	0.00299	0.0215	1	0.669	0.942
A_55_P2196185	4930412C18Rik	1	0.86006	0.90267	-0.221	-0.179	-0.0426	0.000638	0.000393	0.31879	0.419	0.890899	0.0104	0.00769	1	0.8	0.991
A_55_P2130393	Pnpla1	1	0.75849	0.7674	-0.0236	-0.0147	-0.00892	0.000529	0.000471	0.90099	0.938	0.973521	0.00921	0.00871	1	0.986	0.998
A_55_P2742760	0610030E20Rik	1	0.77598	0.70445	-0.0886	-0.16	0.0715	0.00173	0.0038	0.6888	0.471	0.818888	0.02	0.0356	1	0.823	0.981
A_55_P2484845	Cgnl1	1	0.5655	0.85098	-0.284	0.00153	-0.285	0.0037	6.74e-05	0.11799	0.993	0.260009	0.0334	0.00228	1	0.999	0.942
A_51_P239125	Cgnl1	1	0.33329	0.69662	-0.252	0.112	-0.363	0.0811	0.00091	0.18126	0.547	0.172918	0.26	0.0138	1	0.854	0.942
A_55_P2059347	Ormdl3	1	0.54587	0.70789	-0.11	0.0516	-0.162	0.0071	0.00086	0.5552	0.782	0.540604	0.0516	0.0132	1	0.938	0.944
A_55_P2080308	NAP019288-001	1	0.59154	0.73508	-0.132	0.0113	-0.144	0.00606	0.00104	0.50527	0.954	0.608356	0.0463	0.0151	1	0.99	0.955
A_66_P101901	Ormdl3	1	0.43392	0.6053	-0.179	-0.00714	-0.171	0.0362	0.00504	0.36917	0.971	0.540145	0.154	0.0429	1	0.994	0.944
A_52_P647102	Svep1	1	0.69271	0.81331	-0.0268	0.0938	-0.121	0.0129	0.00432	0.91762	0.718	0.742519	0.0771	0.0388	1	0.916	0.969
A_52_P403333	Svep1	1	0.46359	0.72189	-0.00279	0.256	-0.258	0.0343	0.00193	0.98932	0.227	0.384164	0.149	0.0228	1	0.716	0.942
A_55_P2934951	BC039771	1	0.37577	0.75387	-0.0733	0.305	-0.378	0.128	0.00437	0.7609	0.213	0.273168	0.341	0.0391	1	0.71	0.942
A_52_P661	Plxna4	1	0.46997	0.6159	0.051	0.197	-0.146	0.0303	0.00606	0.8044	0.343	0.616808	0.137	0.0485	1	0.767	0.956
A_52_P273891	Fmo2	1	0.49487	0.64165	-0.0198	0.127	-0.147	0.00151	0.000108	0.88641	0.364	0.456856	0.0183	0.00313	1	0.776	0.942
A_51_P265571	Adm	1	0.86846	1.19145	-0.0715	0.251	-0.323	0.00611	0.0004	0.8056	0.39	0.434591	0.0466	0.00776	1	0.789	0.942
A_52_P226127	Dido1	1	0.49535	0.7322	-0.0714	0.165	-0.237	0.00453	0.000114	0.65404	0.304	0.297853	0.0382	0.00323	1	0.751	0.942
A_52_P263774	Cbx7	1	0.36666	0.6325	-0.114	0.151	-0.266	0.0108	8.13e-05	0.39489	0.263	0.167829	0.0683	0.00258	1	0.732	0.942
A_52_P499240	4930412C18Rik	1	0.27124	0.68899	-0.0696	0.348	-0.418	0.13	0.000584	0.69004	0.0555	0.100344	0.342	0.0101	1	0.656	0.942
A_51_P488960	Gm16348	1	0.23812	0.63355	-0.0659	0.329	-0.395	0.071	4.43e-05	0.60484	0.0154	0.036362	0.239	0.00172	1	0.615	0.942
A_52_P360515	Celsr2	1	0.31947	0.80762	-0.164	0.325	-0.488	0.159	0.00127	0.46362	0.153	0.129652	0.386	0.0172	1	0.693	0.942
A_66_P102574	Mlxip	1	0.47673	0.63494	-0.0579	0.1	-0.158	0.000122	2.96e-06	0.57972	0.34	0.288758	0.0033	0.000302	1	0.765	0.942
A_55_P1957942	Peg3os	1	0.73594	0.62627	0.129	0.0195	0.11	2.13e-05	0.00015	0.35845	0.889	0.579068	0.000984	0.00393	1	0.971	0.949
A_55_P2435563	Etl4	1	0.51019	0.87836	-0.166	0.202	-0.368	0.00752	4.3e-05	0.34985	0.257	0.147993	0.0535	0.00168	1	0.729	0.942
A_55_P2143885	Etl4	1	0.59277	0.91658	-0.161	0.162	-0.324	9.76e-05	2.23e-07	0.21143	0.209	0.081487	0.00283	5.96e-05	1	0.708	0.942
A_55_P2332731	D130062J21Rik	1	0.85863	0.8385	-0.0322	-0.0523	0.0201	2.47e-05	3.34e-05	0.84499	0.751	0.931014	0.00109	0.00145	1	0.927	0.995
A_55_P2922037	Susd1	1	0.38539	0.78923	-0.0973	0.307	-0.404	0.042	0.000208	0.59164	0.1	0.124057	0.17	0.00493	1	0.67	0.942
A_55_P1975420	Dhx40	1	0.35453	0.63599	-0.138	0.144	-0.281	0.00286	4.39e-06	0.20699	0.189	0.073456	0.0282	0.00039	1	0.702	0.942
A_55_P2738723	Anxa3	1	0.88011	0.89194	0.0693	0.0811	-0.0118	4.77e-05	4.05e-05	0.69697	0.649	0.962425	0.00172	0.00162	1	0.891	0.997
A_55_P2062598	E2f7	1	0.85962	1.02645	0.0116	0.178	-0.167	0.00172	0.000315	0.96213	0.468	0.630207	0.0199	0.00667	1	0.822	0.957
A_55_P2943420	Pkp4	1	0.56839	0.97052	-0.203	0.199	-0.402	0.0132	0.000133	0.3468	0.356	0.191564	0.0784	0.00359	1	0.771	0.942
A_52_P652913	Akip1	1	0.57312	0.66977	0.0284	0.125	-0.0966	0.00171	0.000392	0.86186	0.446	0.675415	0.0199	0.00769	1	0.813	0.961
A_51_P502859	Dgkh	1	0.63453	0.63826	0.115	0.119	-0.00373	0.00231	0.0022	0.53907	0.526	0.988734	0.0243	0.0248	1	0.845	0.999
A_65_P06617	Ap2a2	1	0.54098	0.71283	-0.118	0.0537	-0.172	0.00244	0.000171	0.46397	0.738	0.451508	0.0253	0.0043	1	0.923	0.942
A_65_P06633	Cir1	1	0.3093	0.60166	-0.0619	0.23	-0.292	0.056	0.000706	0.69051	0.147	0.191425	0.205	0.0115	1	0.691	0.942
A_52_P83233	Xpa	1	0.41784	0.63	0.00936	0.222	-0.212	0.0201	0.00102	0.9558	0.198	0.378781	0.104	0.0149	1	0.706	0.942
A_30_P01020749	chr17:46989233-46990845_R	1	0.25661	0.59082	-0.101	0.234	-0.334	0.0665	0.000196	0.45793	0.0927	0.089293	0.229	0.00473	1	0.669	0.942
A_55_P2009567	Ptbp3	1	0.64392	0.77178	-0.0269	0.101	-0.128	0.00256	0.000495	0.88856	0.6	0.638636	0.0262	0.00903	1	0.877	0.957
A_55_P2027157	Rph3al	1	0.32586	0.58753	0.0103	0.272	-0.262	0.0931	0.00443	0.95631	0.157	0.33005	0.283	0.0395	1	0.695	0.942
A_30_P01029719	chr17:46972160-46997919_R	1	0.61284	0.55476	0.175	0.117	0.0581	0.000207	0.000583	0.22003	0.408	0.769981	0.00482	0.0101	1	0.796	0.972
A_55_P1994132	Tmem184a	1	0.43618	0.68722	-0.0345	0.217	-0.251	0.0276	0.00118	0.85403	0.254	0.347975	0.129	0.0164	1	0.728	0.942
A_52_P317393	Adgrg1	1	0.55586	0.69919	-0.0647	0.0787	-0.143	0.0144	0.00294	0.7607	0.711	0.633563	0.0834	0.0302	1	0.914	0.957
A_55_P2492434	Lmo7	1	0.39855	0.58611	0.0328	0.22	-0.188	0.0173	0.001	0.83458	0.169	0.40174	0.0942	0.0148	1	0.697	0.942
A_51_P322941	Dok7	1	0.87086	0.47596	0.306	-0.0886	0.395	0.00111	0.0532	0.20225	0.708	0.243663	0.0151	0.203	1	0.912	0.942
A_55_P1968355	Tle1	1	0.60315	0.28777	0.21	-0.105	0.315	0.00213	0.112	0.23976	0.551	0.212983	0.0231	0.321	1	0.856	0.942
A_55_P2019690	Slc43a1	1	1.29834	1.21834	-0.36	-0.44	0.08	0.00113	0.00198	0.31246	0.22	0.872478	0.0152	0.0232	1	0.712	0.988
A_51_P169255	Olfr190	1	1.02501	1.21107	-0.471	-0.285	-0.186	7.82e-05	9.31e-06	0.03742	0.194	0.543095	0.00241	0.000631	1	0.704	0.945
A_51_P462428	Galnt15	1	1.06095	1.09053	-0.172	-0.143	-0.0296	0.00015	0.00011	0.46815	0.547	0.929365	0.00382	0.00316	1	0.854	0.995
A_55_P2006035	Galnt15	1	0.87294	0.97332	-0.219	-0.118	-0.1	0.0031	0.00123	0.4159	0.658	0.790223	0.0296	0.0169	1	0.895	0.975
A_52_P597618	Acsl1	1	0.87796	0.87412	-0.00787	-0.0117	0.00384	0.000452	0.000472	0.97102	0.957	0.989985	0.00825	0.00872	1	0.99	0.999
A_30_P01031937	chr7:119809687-119811410_R	1	0.58769	0.57469	-0.000284	-0.0133	0.013	0.00357	0.00423	0.99876	0.942	0.959885	0.0325	0.0382	1	0.987	0.997
A_51_P373187	Crls1	1	1.53117	1.54228	-0.176	-0.165	-0.0111	7.37e-05	6.76e-05	0.58395	0.608	0.980414	0.00232	0.00228	1	0.879	0.998
A_52_P443427	Ncoa4	1	1.1166	0.88542	-0.0603	-0.291	0.231	6.77e-05	0.000816	0.79503	0.217	0.483261	0.00219	0.0127	1	0.711	0.942
A_51_P424810	Ncapg2	1	0.74558	0.48832	0.0795	-0.178	0.257	1.79e-05	0.00176	0.5693	0.21	0.199758	0.000864	0.0214	1	0.708	0.942
A_52_P948237	AK077237	1	0.58651	0.47089	0.0456	-0.07	0.116	0.000999	0.00599	0.77153	0.656	0.603599	0.014	0.0481	1	0.894	0.954
A_52_P339996	Slc6a6	1	0.75155	0.57485	-0.00884	-0.186	0.177	0.000497	0.00504	0.9623	0.327	0.506369	0.00883	0.0429	1	0.759	0.942
A_55_P2105359	Tmed5	1	0.87265	0.72857	-0.0626	-0.207	0.144	0.000234	0.00138	0.75677	0.312	0.615119	0.00523	0.0182	1	0.754	0.956
A_55_P2603690	St3gal6	1	0.71413	0.60551	-0.0702	-0.179	0.109	0.00108	0.00428	0.71633	0.358	0.690861	0.0148	0.0385	1	0.772	0.962
A_55_P1968723	Ccrn4l	1	0.81308	0.54728	0.0353	-0.23	0.266	0.00503	0.0479	0.89376	0.388	0.47989	0.0408	0.19	1	0.788	0.942
A_51_P172502	Cxcl12	1	0.80705	0.84031	-0.132	-0.0985	-0.0333	0.000658	0.00044	0.52552	0.634	0.909404	0.0107	0.00833	1	0.888	0.993
A_65_P05703	Cyyr1	1	1.01018	0.90265	-0.0773	-0.185	0.108	0.00132	0.00339	0.78165	0.509	0.785258	0.0168	0.0331	1	0.837	0.974
A_52_P215170	Acot4	1	1.48345	0.73945	0.224	-0.52	0.744	9.11e-05	0.0269	0.48041	0.11	0.105944	0.00268	0.131	1	0.677	0.942
A_55_P2603685	St3gal6	1	1.09768	0.86095	-0.0818	-0.319	0.237	2.04e-05	0.00035	0.69319	0.134	0.422297	0.000956	0.00712	1	0.685	0.942
A_55_P1954643	Gm23952	1	1.83158	1.00821	0.163	-0.66	0.823	3.44e-07	0.000722	0.53302	0.0176	0.033924	6.85e-05	0.0116	1	0.615	0.942
A_55_P2740019	St3gal6	1	0.75485	0.63215	-0.141	-0.263	0.123	0.000183	0.00109	0.41402	0.133	0.61262	0.0044	0.0156	1	0.685	0.955
A_51_P116395	Dhrs7b	1	0.29889	0.60044	-0.219	0.083	-0.302	0.135	0.00494	0.26878	0.671	0.280216	0.35	0.0423	1	0.9	0.942
A_55_P1954910	Fbxw2	1	0.4929	0.6106	-0.0488	0.0689	-0.118	0.00763	0.00144	0.77427	0.686	0.625668	0.0541	0.0188	1	0.906	0.957
A_55_P2836091	Gm32280	1	0.87467	0.96931	0.0561	0.151	-0.0946	0.011	0.0055	0.86059	0.638	0.834056	0.0695	0.0454	1	0.889	0.982
A_51_P128499	Dennd3	1	0.59132	0.61049	-0.127	-0.108	-0.0192	0.00266	0.00204	0.47538	0.544	0.939019	0.0268	0.0237	1	0.853	0.995
A_66_P122621	Gm9889	1	0.87473	0.75996	0.0202	-0.0945	0.115	0.00273	0.00775	0.93869	0.72	0.75785	0.0273	0.0575	1	0.916	0.97
A_51_P329855	Zfp598	1	0.76954	0.60399	-0.00807	-0.174	0.166	0.00029	0.00276	0.96459	0.344	0.521551	0.00606	0.029	1	0.767	0.942
A_52_P326808	Ypel3	1	0.52392	1.03413	-0.332	0.179	-0.51	0.0025	8.33e-07	0.0423	0.258	0.02839	0.0257	0.00013	1	0.73	0.942
A_52_P309166	St6galnac5	1	1.04411	1.7315	-0.406	0.281	-0.687	0.00334	1.68e-05	0.21512	0.386	0.140606	0.0311	0.000912	1	0.787	0.942
A_51_P265219	Ppm1k	1	0.3277	0.84348	-0.275	0.241	-0.516	0.161	0.00111	0.23582	0.298	0.120226	0.388	0.0158	1	0.748	0.942
A_55_P2500448	Bcl2l1	1	0.4576	0.5967	-0.102	0.0369	-0.139	0.00131	8.42e-05	0.42147	0.77	0.438899	0.0168	0.00265	1	0.934	0.942
A_55_P2736440	Gm36151	1	0.58736	0.59789	-0.0105	3.31e-05	-0.0105	2.91e-05	2.32e-05	0.92662	1	0.947911	0.00121	0.00115	1	1	0.996
A_52_P424000	Mapkbp1	1	0.88523	0.81464	0.094	0.0234	0.0706	0.000372	0.000846	0.6614	0.913	0.815838	0.0072	0.0131	1	0.978	0.98
A_55_P2717329	Grb10	1	0.99688	1.09238	-0.14	-0.0442	-0.0955	4.14e-05	1.27e-05	0.48473	0.824	0.734513	0.00154	0.000756	1	0.952	0.968
A_55_P2720715	Acad11	1	1.46632	1.70116	-0.102	0.133	-0.235	7.9e-07	7.27e-08	0.64445	0.547	0.453467	0.000113	3.3e-05	1	0.854	0.942
A_66_P128896	AK045816	1	0.90044	0.84	-0.124	-0.184	0.0604	6.92e-06	1.77e-05	0.43338	0.247	0.785348	0.000457	0.000938	1	0.725	0.974
A_55_P1953683	Nsmaf	1	0.58411	0.63778	-0.109	-0.0552	-0.0537	0.000131	4.62e-05	0.40019	0.668	0.767715	0.00346	0.00175	1	0.899	0.971
A_51_P310076	Nsmaf	1	0.68264	0.62664	-0.0705	-0.127	0.056	2.64e-06	8.85e-06	0.52716	0.261	0.721833	0.000243	0.000612	1	0.731	0.965
A_51_P126525	D230025D16Rik	1	0.97683	0.89955	0.0125	-0.0647	0.0773	1.72e-05	4.9e-05	0.94503	0.722	0.764109	0.000838	0.00182	1	0.917	0.971
A_55_P2896687	Npc1	1	0.96209	1.06349	-0.0402	0.0612	-0.101	0.000228	7.31e-05	0.85652	0.783	0.747289	0.00513	0.0024	1	0.938	0.97
A_55_P2715241	Map1lc3b	1	0.84446	1.05676	-0.25	-0.038	-0.212	0.000107	6.1e-06	0.17871	0.835	0.41387	0.00302	0.000473	1	0.954	0.942
A_52_P206573	Taf15	1	0.64174	0.75987	-0.12	-0.00194	-0.118	0.000505	7.99e-05	0.45585	0.99	0.602749	0.00891	0.00255	1	0.998	0.953
A_52_P656714	Map3k5	1	0.75655	0.95539	-0.206	-0.00697	-0.199	3.18e-05	1.25e-06	0.17267	0.962	0.346187	0.00128	0.000167	1	0.992	0.942
A_55_P2717508	Acss3	1	1.1927	1.44303	-0.207	0.0429	-0.25	2.47e-05	1.75e-06	0.36805	0.851	0.441304	0.00109	0.000214	1	0.96	0.942
A_55_P2068892	Il6ra	1	1.47186	1.72475	-0.201	0.0521	-0.253	5.58e-05	7.08e-06	0.50661	0.862	0.553738	0.00191	0.000523	1	0.963	0.946
A_51_P213544	Klf4	1	1.45349	1.46601	-0.0684	-0.0559	-0.0125	5.51e-06	4.88e-06	0.7838	0.823	0.971645	0.000402	0.000419	1	0.952	0.998
A_52_P108346	Myc	1	1.23144	0.94367	0.0943	-0.193	0.288	2.01e-06	7.06e-05	0.63244	0.33	0.306515	0.000205	0.00235	1	0.761	0.942
A_51_P515173	Zkscan17	1	0.64397	0.53812	-0.065	-0.171	0.106	2.38e-05	0.000202	0.59812	0.174	0.54435	0.00106	0.00484	1	0.697	0.945
A_51_P255373	2810013P06Rik	1	0.85078	0.79451	-0.0972	-0.153	0.0563	2.05e-06	5.5e-06	0.47745	0.266	0.770207	0.000205	0.000449	1	0.734	0.972
A_52_P193440	E130102H24Rik	1	0.6702	0.70965	-0.0941	-0.0547	-0.0394	1.92e-06	8.09e-07	0.3819	0.61	0.793898	0.0002	0.000129	1	0.88	0.976
A_55_P2822610	Dclre1b	1	0.69095	0.67066	0.0306	0.0103	0.0203	8.62e-07	6.58e-07	0.76609	0.916	0.886403	0.000118	0.000113	1	0.979	0.99
A_51_P179907	Appl2	1	0.56923	0.58909	-0.0638	-0.044	-0.0199	9.15e-06	5.69e-06	0.52985	0.664	0.889606	0.000549	0.000453	1	0.897	0.991
A_66_P107081	Fkbp5	1	1.18797	0.92282	0.125	-0.14	0.265	7.11e-07	2.54e-05	0.48125	0.433	0.295764	0.000106	0.00121	1	0.807	0.942
A_55_P2834559	CB203633	1	0.63772	0.50412	0.0568	-0.0768	0.134	5.59e-06	0.000113	0.60446	0.485	0.391543	0.000405	0.00322	1	0.828	0.942
A_55_P2846398	Btg1	1	0.8235	0.74372	-0.0614	-0.141	0.0798	2.28e-05	8.04e-05	0.69567	0.372	0.71924	0.00103	0.00256	1	0.779	0.965
A_55_P1996983	Btg1-ps2	1	0.73609	0.58532	-0.0473	-0.198	0.151	0.000125	0.00129	0.76931	0.227	0.510144	0.00334	0.0174	1	0.716	0.942
A_52_P657240	Cdc40	1	0.65241	0.63508	-0.0387	-0.0561	0.0173	7.65e-06	1.11e-05	0.73523	0.625	0.914687	0.000487	0.000701	1	0.885	0.994
A_55_P2162259	4931406P16Rik	1	0.82282	0.75142	0.149	0.0774	0.0714	1.93e-08	9.05e-08	0.14045	0.435	0.609338	1.14e-05	3.68e-05	1	0.807	0.955
A_30_P01028797	chrX:34360500-34388500_R	1	0.84616	0.72612	0.206	0.0857	0.12	4.42e-06	3.43e-05	0.15852	0.549	0.553472	0.000343	0.00147	1	0.855	0.946
A_55_P2052425	Setd4	1	1.07081	0.90001	-0.0847	-0.255	0.171	9.73e-08	1.51e-06	0.54986	0.0802	0.395535	3.29e-05	0.000192	1	0.669	0.942
A_55_P2728946	Tmem57	1	0.61428	0.59871	-0.0298	-0.0454	0.0156	1.31e-07	1.99e-07	0.71765	0.583	0.893644	3.94e-05	5.67e-05	1	0.87	0.991
A_55_P2502041	Setd4	1	0.75975	0.65479	-0.0712	-0.176	0.105	0.000194	0.000881	0.68107	0.314	0.668382	0.00458	0.0135	1	0.754	0.96
A_52_P407755	Gpcpd1	1	1.39408	0.89042	0.0435	-0.46	0.504	0.000518	0.0167	0.90074	0.195	0.312367	0.00907	0.0961	1	0.704	0.942
A_55_P2117710	Snhg1	1	0.76499	0.37212	0.0251	-0.368	0.393	0.000487	0.06	0.89511	0.0628	0.153193	0.0087	0.219	1	0.661	0.942
A_66_P100249	Snhg12	1	0.85072	0.6277	-0.0434	-0.266	0.223	0.00179	0.0157	0.85843	0.279	0.518423	0.0205	0.0925	1	0.739	0.942
A_51_P144575	Ubr2	1	0.67001	0.5344	0.0223	-0.113	0.136	0.00195	0.0104	0.90809	0.56	0.621011	0.0217	0.0696	1	0.861	0.957
A_52_P31814	1110038B12Rik	1	0.62576	0.33536	0.0321	-0.258	0.29	0.00027	0.0304	0.82687	0.0888	0.170954	0.0058	0.143	1	0.669	0.942
A_51_P300572	Slc30a1	1	0.67718	0.4226	-0.00993	-0.265	0.255	1.95e-05	0.00278	0.93784	0.0471	0.166548	0.000921	0.0291	1	0.649	0.942
A_55_P2029558	Adrb2	1	1.89775	1.33151	0.0357	-0.531	0.566	8.81e-05	0.00289	0.92946	0.196	0.32569	0.00261	0.0299	1	0.705	0.942
A_55_P2737637	Arid5b	1	0.7935	0.66355	-0.122	-0.252	0.13	0.00121	0.00518	0.57631	0.253	0.67228	0.0159	0.0437	1	0.728	0.96
A_55_P2142151	Mapk1ip1	1	0.50372	0.61753	-0.0876	0.0262	-0.114	0.0161	0.00416	0.6555	0.894	0.681761	0.0898	0.0378	1	0.973	0.961
A_55_P2717249	Fbxw2	1	0.75913	0.59715	0.0523	-0.11	0.162	0.00332	0.0168	0.82322	0.64	0.625191	0.031	0.0963	1	0.89	0.957
A_55_P2872803	BF471595	1	0.59038	0.65814	-0.0639	0.00385	-0.0678	0.00413	0.00171	0.73302	0.984	0.798034	0.036	0.021	1	0.997	0.976
A_30_P01021999	chr16:34559623-34560462_R	1	0.62657	0.55537	0.1	0.0288	0.0712	0.000949	0.00271	0.55046	0.863	0.762986	0.0135	0.0286	1	0.963	0.971
A_51_P419017	Pde10a	1	0.69349	0.38946	0.208	-0.0957	0.304	0.00254	0.0694	0.3185	0.644	0.303737	0.026	0.24	1	0.891	0.942
A_65_P19133	Dgkh	1	0.60857	0.7068	0.069	0.167	-0.0982	0.0124	0.00447	0.76084	0.463	0.759182	0.0751	0.0397	1	0.819	0.971
A_52_P623457	Hic2	1	0.65396	0.31183	0.197	-0.145	0.342	0.000705	0.0746	0.24885	0.395	0.160766	0.0112	0.251	1	0.791	0.942
A_51_P170807	LOC102641377	1	1.05242	0.57286	0.175	-0.304	0.48	0.000624	0.0416	0.51474	0.263	0.213852	0.0103	0.174	1	0.732	0.942
A_55_P1953241	Mafk	1	0.7988	0.81932	0.0584	0.0789	-0.0205	0.000262	0.000199	0.75488	0.673	0.938112	0.00568	0.00478	1	0.901	0.995
A_66_P128982	Synpo	1	0.71793	0.78545	0.0188	0.0863	-0.0675	0.0013	0.000559	0.92422	0.663	0.809443	0.0167	0.00982	1	0.897	0.979
A_66_P138929	Lox	1	0.81522	0.86695	-0.000323	0.0514	-0.0517	0.00477	0.00298	0.99902	0.845	0.889578	0.0395	0.0305	1	0.958	0.991
A_52_P518997	Epha2	1	0.71245	0.59191	0.0749	-0.0456	0.121	0.000512	0.00273	0.6742	0.798	0.632664	0.009	0.0287	1	0.943	0.957
A_55_P2031466	Lrrc32	1	0.89421	0.72083	0.0166	-0.157	0.173	0.000562	0.00373	0.94123	0.489	0.587676	0.0096	0.0352	1	0.83	0.95
A_51_P285020	ENSMUST00000133858	1	0.75648	0.51846	0.0589	-0.179	0.238	0.00204	0.0257	0.78847	0.418	0.446127	0.0223	0.127	1	0.8	0.942
A_65_P00640	AK078720	1	0.45574	0.67539	-0.0793	0.14	-0.22	0.0517	0.00584	0.72398	0.533	0.491036	0.195	0.0472	1	0.848	0.942
A_51_P479390	Adamts9	1	0.75096	0.21672	0.279	-0.255	0.534	0.000495	0.253	0.14516	0.181	0.052763	0.0088	0.513	1	0.7	0.942
A_55_P2211164	5330406M23Rik	1	0.92555	0.96093	-0.0901	-0.0547	-0.0354	3.7e-05	2.3e-05	0.62322	0.765	0.891244	0.00142	0.00114	1	0.932	0.991
A_55_P1989981	Fam129b	1	1.24044	1.19429	0.0867	0.0405	0.0461	5.53e-06	9.34e-06	0.68395	0.849	0.877994	0.000402	0.000632	1	0.959	0.988
A_55_P1955778	Adamts4	1	1.6208	1.54366	-0.213	-0.29	0.0771	2.27e-05	4.2e-05	0.49203	0.351	0.859622	0.00102	0.00166	1	0.769	0.987
A_55_P1985808	Ranbp9	1	1.15681	0.92163	0.0177	-0.217	0.235	5.98e-06	0.000109	0.92927	0.281	0.40769	0.000419	0.00315	1	0.74	0.942
A_51_P390397	Ercc1	1	1.03433	1.03967	-0.0337	-0.0284	-0.00533	2.4e-06	2.23e-06	0.84029	0.865	0.982005	0.00023	0.000252	1	0.964	0.999
A_66_P132232	Ercc1	1	0.84497	0.8349	-0.00597	-0.016	0.0101	0.000168	0.000192	0.97491	0.933	0.970065	0.00414	0.00465	1	0.984	0.998
A_66_P124551	Akap13	1	0.58612	0.40948	0.0553	-0.121	0.177	0.000237	0.0058	0.68449	0.376	0.362463	0.00527	0.0469	1	0.781	0.942
A_65_P12292	Itprip	1	1.02662	0.86495	0.0194	-0.142	0.162	0.000389	0.00194	0.93789	0.57	0.647539	0.00742	0.0229	1	0.865	0.957
A_55_P2113291	Sik3	1	0.74286	0.71144	-0.0786	-0.11	0.0314	0.00148	0.00215	0.70551	0.597	0.914838	0.0182	0.0244	1	0.875	0.994
A_55_P1968043	Jmjd1c	1	0.61913	0.47783	0.0171	-0.124	0.141	0.00194	0.0128	0.92379	0.489	0.577234	0.0216	0.0802	1	0.83	0.949
A_52_P87900	Fam107a	1	1.5972	1.1752	0.204	-0.218	0.422	6.24e-06	0.000273	0.46286	0.433	0.285874	0.000431	0.006	1	0.807	0.942
A_52_P268687	Hipk1	1	0.58507	0.53799	0.027	-0.0201	0.0471	9.69e-05	0.000248	0.82968	0.872	0.790549	0.00281	0.00558	1	0.966	0.975
A_51_P271503	Il1r1	1	0.79905	0.54525	0.0966	-0.157	0.254	0.000124	0.00451	0.58161	0.373	0.310194	0.00333	0.0399	1	0.78	0.942
A_51_P162162	Inmt	1	1.18133	0.97856	0.201	-0.00168	0.203	0.000638	0.00334	0.50707	0.996	0.635381	0.0104	0.0328	1	0.999	0.957
A_30_P01024931	chr17:3346621-3347209_F	1	0.60028	0.29015	0.126	-0.184	0.31	0.000283	0.0497	0.37565	0.202	0.130925	0.00598	0.195	1	0.707	0.942
A_55_P2722443	Atp13a3	1	0.62282	0.2218	0.2	-0.201	0.401	0.000152	0.12	0.15859	0.156	0.050329	0.00385	0.333	1	0.694	0.942
A_30_P01019634	chr1:138567345-138578139_F	1	0.59962	0.20429	0.0714	-0.324	0.395	0.000987	0.211	0.65676	0.0528	0.091322	0.0139	0.463	1	0.655	0.942
A_66_P114895	Gm34746	1	0.69572	0.68105	-0.126	-0.141	0.0147	0.00176	0.00211	0.52629	0.48	0.958286	0.0203	0.0242	1	0.827	0.997
A_52_P78373	Sorbs3	1	0.56835	0.60459	-0.0856	-0.0493	-0.0362	0.000937	0.000516	0.57252	0.744	0.865344	0.0134	0.00932	1	0.925	0.987
A_55_P2727060	Gabarapl1	1	0.59307	0.74359	-0.246	-0.0957	-0.151	0.0176	0.00394	0.29902	0.683	0.650247	0.0952	0.0365	1	0.906	0.958
A_51_P502872	2200002D01Rik	1	0.70381	0.78363	-0.131	-0.0509	-0.0798	0.00152	0.000556	0.50968	0.797	0.774997	0.0184	0.00977	1	0.942	0.972
A_55_P2091473	Bnip3	1	0.86883	0.93348	-0.23	-0.165	-0.0646	0.00014	6.05e-05	0.23876	0.394	0.811968	0.00363	0.00211	1	0.79	0.98
A_51_P155085	Dennd2a	1	1.2645	0.86858	-0.158	-0.554	0.396	3.48e-05	0.00183	0.52685	0.0343	0.267027	0.00136	0.022	1	0.635	0.942
A_51_P111164	Rnd1	1	0.9638	0.87485	-0.0435	-0.132	0.0889	0.00088	0.00208	0.86415	0.604	0.804904	0.0129	0.024	1	0.878	0.978
A_51_P493886	Gpt2	1	0.81792	0.729	-0.102	-0.191	0.0889	0.00554	0.012	0.70505	0.481	0.815777	0.0436	0.0768	1	0.828	0.98
A_55_P2097665	Arl4a	1	0.88466	0.68706	-0.00925	-0.207	0.198	0.00267	0.0154	0.97217	0.438	0.59935	0.0269	0.0913	1	0.809	0.953
A_55_P1959228	Slc4a4	1	1.0447	0.96406	-0.241	-0.322	0.0806	0.00226	0.00426	0.43537	0.3	0.852598	0.024	0.0384	1	0.749	0.986
A_55_P2912219	Slc4a4	1	1.31125	1.2083	-0.353	-0.456	0.103	0.000686	0.00146	0.30166	0.185	0.829206	0.011	0.019	1	0.702	0.981
A_66_P118772	Tmem136	1	0.61039	0.91156	-0.149	0.152	-0.301	0.00614	0.000163	0.46798	0.459	0.302828	0.0467	0.00414	1	0.818	0.942
A_66_P139647	Vwa3a	1	1.49564	1.65891	-0.252	-0.0883	-0.163	0.000351	0.000113	0.48681	0.806	0.748615	0.00693	0.00322	1	0.945	0.97
A_55_P1966664	Cdc14b	1	0.63652	0.88984	-0.0552	0.198	-0.253	0.000681	1.45e-05	0.73622	0.233	0.279904	0.0109	0.000826	1	0.719	0.942
A_51_P124132	Cyp2d26	1	1.31517	1.24493	-0.138	-0.208	0.0702	4.22e-06	9.07e-06	0.53476	0.351	0.822304	0.000334	0.00062	1	0.769	0.981
A_51_P386270	Cyp2d12	1	1.19742	1.31045	-0.237	-0.124	-0.113	0.000245	8.89e-05	0.3983	0.657	0.774287	0.0054	0.00275	1	0.894	0.972
A_55_P1978597	Trit1	1	1.0947	1.17092	-0.161	-0.0851	-0.0762	2.11e-07	6.96e-08	0.29187	0.575	0.721718	5.27e-05	3.19e-05	1	0.867	0.965
A_52_P93284	Mycl	1	1.56802	1.59204	-0.204	-0.18	-0.024	7.42e-06	6e-06	0.46085	0.515	0.950641	0.00048	0.000469	1	0.839	0.996
A_55_P2102936	Pnrc1	1	0.93976	0.90138	-0.121	-0.16	0.0384	5.48e-07	1.04e-06	0.38237	0.253	0.843895	9.01e-05	0.000148	1	0.728	0.984
A_55_P2520733	Vwa3a	1	1.12143	1.04083	-0.186	-0.267	0.0806	3.15e-07	1.01e-06	0.24792	0.103	0.719965	6.53e-05	0.000147	1	0.674	0.965
A_51_P366138	Mertk	1	0.82698	0.76238	-0.0231	-0.0877	0.0646	9.83e-06	2.87e-05	0.87577	0.554	0.757372	0.000575	0.00131	1	0.858	0.97
A_30_P01030991	chr17:26911032-26912366_F	1	0.59529	0.54632	-0.0454	-0.0944	0.049	0.000288	0.000688	0.74704	0.504	0.805508	0.00605	0.0113	1	0.835	0.978
A_66_P119534	Zbtb16	1	1.02909	0.77617	0.237	-0.0159	0.253	0.0008	0.00784	0.38239	0.953	0.508207	0.0121	0.0578	1	0.989	0.942
A_55_P2024155	Zbtb16	1	1.33741	1.01232	0.165	-0.161	0.325	2.97e-05	0.000672	0.52843	0.538	0.380471	0.00123	0.0111	1	0.851	0.942
A_55_P2481834	Pcgf5	1	0.51712	0.65494	-0.0716	0.0663	-0.138	2.16e-06	5.1e-08	0.39238	0.428	0.247368	0.00021	2.5e-05	1	0.805	0.942
A_51_P464710	Adap2	1	1.9605	2.20339	-0.142	0.101	-0.243	1.87e-07	2.66e-08	0.59842	0.708	0.524559	4.97e-05	1.57e-05	1	0.912	0.943
A_51_P233954	Sesn1	1	0.96292	1.12246	-0.19	-0.0309	-0.16	3.7e-06	3.66e-07	0.24223	0.847	0.484206	0.000303	8.01e-05	1	0.959	0.942
A_55_P2907122	Fam214a	1	1.7623	2.30269	-0.169	0.372	-0.54	6e-07	6.84e-09	0.5186	0.162	0.150905	9.63e-05	5.67e-06	1	0.696	0.942
A_55_P2923717	Pkp4	1	0.81718	1.06937	-0.22	0.0326	-0.252	6.63e-06	1.1e-07	0.13141	0.818	0.216602	0.000449	4.05e-05	1	0.95	0.942
A_51_P222467	Abcg1	1	1.26226	1.7826	-0.381	0.14	-0.52	1.67e-05	9.59e-08	0.1146	0.553	0.126548	0.000821	3.82e-05	1	0.857	0.942
A_51_P297105	Ucp2	1	0.92047	1.08707	-0.095	0.0716	-0.167	0.000346	5.28e-05	0.66818	0.746	0.595425	0.00685	0.00192	1	0.926	0.952
A_52_P90265	Ucp2	1	0.75123	1.03065	-0.162	0.117	-0.279	0.00319	0.000158	0.48311	0.612	0.394646	0.0302	0.00406	1	0.881	0.942
A_66_P108247	Ucp3	1	0.85642	1.04427	-0.167	0.021	-0.188	0.000248	2.37e-05	0.40612	0.916	0.507286	0.00545	0.00116	1	0.979	0.942
A_55_P2137840	Mettl20	1	0.5083	1.02717	-0.243	0.276	-0.519	0.00518	2.4e-06	0.15307	0.107	0.035677	0.0417	0.000267	1	0.676	0.942
A_55_P2739077	Jup	1	0.94892	0.95934	-0.0409	-0.0305	-0.0104	0.000256	0.000228	0.85368	0.891	0.973474	0.0056	0.00524	1	0.972	0.998
A_55_P2736590	Il7r	1	1.10406	1.13655	0.0798	0.112	-0.0325	0.000147	0.000106	0.74512	0.648	0.925345	0.00377	0.00309	1	0.891	0.994
A_55_P2062255	Syne3	1	1.09576	1.2161	-0.21	-0.0901	-0.12	0.00193	0.000754	0.50744	0.776	0.787793	0.0215	0.012	1	0.936	0.974
A_65_P12868	Abcb1a	1	0.6748	0.59301	0.0246	-0.0572	0.0818	7.82e-05	0.00033	0.86214	0.688	0.683998	0.00241	0.00687	1	0.906	0.961
A_55_P1982718	Rtfdc1	1	0.62972	0.47184	-0.0241	-0.182	0.158	6.46e-06	0.00023	0.82522	0.105	0.311763	0.000441	0.00529	1	0.676	0.942
A_66_P120374	Fnbp1	1	0.85099	0.89899	-0.0718	-0.0238	-0.048	3.43e-05	1.69e-05	0.66815	0.887	0.839214	0.00135	0.000914	1	0.971	0.983
A_55_P2741243	Kif1b	1	1.13698	1.01849	-0.00889	-0.127	0.118	4.67e-06	2.08e-05	0.96316	0.51	0.663991	0.000357	0.00106	1	0.837	0.959
A_55_P2802577	Whamm	1	0.79843	0.95721	-0.144	0.0146	-0.159	5.23e-06	3.45e-07	0.29586	0.915	0.413449	0.000387	7.91e-05	1	0.979	0.942
A_66_P138673	Whamm	1	0.6828	0.7962	-0.131	-0.0173	-0.113	4.38e-05	5.76e-06	0.34426	0.899	0.559305	0.00161	0.000454	1	0.975	0.946
A_55_P2493443	Abca6	1	0.67226	0.78837	-0.119	-0.00299	-0.116	0.000149	2.17e-05	0.42874	0.984	0.583993	0.0038	0.00109	1	0.997	0.949
A_52_P40363	Grb10	1	0.95151	1.0175	-0.214	-0.148	-0.066	1.03e-05	4.04e-06	0.21721	0.389	0.784517	0.00059	0.000372	1	0.788	0.974
A_65_P08995	LOC102631979	1	1.17479	1.17318	-0.155	-0.157	0.00161	7.67e-08	7.85e-08	0.31436	0.309	0.994044	2.84e-05	3.44e-05	1	0.752	0.999
A_52_P105840	Fnbp1	1	0.77097	0.81845	-0.172	-0.124	-0.0475	8.8e-07	3.47e-07	0.15053	0.293	0.773491	0.00012	7.91e-05	1	0.745	0.972
A_55_P1955457	Grb10	1	1.04713	1.1347	-0.27	-0.183	-0.0876	2.18e-07	5.79e-08	0.07219	0.215	0.669613	5.38e-05	2.76e-05	1	0.711	0.96
A_55_P2740642	D230025D16Rik	1	0.69186	0.6301	-0.0725	-0.134	0.0618	8.57e-06	2.95e-05	0.55509	0.279	0.721495	0.000523	0.00134	1	0.738	0.965
A_52_P143157	Pcsk5	1	1.13986	1.07394	-0.0856	-0.151	0.0659	4.15e-08	1.13e-07	0.55032	0.294	0.744172	1.99e-05	4.12e-05	1	0.746	0.969
A_65_P19196	AK164811	1	0.65639	0.63872	-0.0334	-0.0511	0.0177	1.52e-06	2.27e-06	0.7455	0.62	0.903367	0.000173	0.000255	1	0.883	0.993
A_55_P2935181	Cblb	1	0.63966	0.54645	-0.0121	-0.105	0.0932	1.61e-06	1.49e-05	0.9047	0.301	0.514564	0.00018	0.000839	1	0.749	0.942
A_66_P116860	5031434O11Rik	1	0.93885	0.80501	0.0187	-0.115	0.134	4.88e-07	4.84e-06	0.89106	0.403	0.490841	8.5e-05	0.000418	1	0.795	0.942
A_55_P2935182	Cblb	1	0.6477	0.60013	0.074	0.0265	0.0476	1.33e-05	3.59e-05	0.53335	0.823	0.776433	0.000714	0.0015	1	0.952	0.972
A_55_P2170519	4933406I18Rik	1	0.80762	0.44559	0.125	-0.237	0.362	7.44e-07	0.00112	0.3051	0.0598	0.043095	0.000108	0.0159	1	0.66	0.942
A_51_P244408	Acer2	1	1.54908	1.5335	-0.00415	-0.0197	0.0156	5.31e-07	6.21e-07	0.98539	0.931	0.961237	8.8e-05	0.00011	1	0.983	0.997
A_51_P245485	Optn	1	1.40702	1.21972	0.0855	-0.102	0.187	1.04e-06	8.2e-06	0.69142	0.637	0.539574	0.000135	0.00058	1	0.889	0.944
A_52_P554703	Gprin3	1	2.32067	2.54613	-0.319	-0.0939	-0.225	2.71e-06	6.74e-07	0.40228	0.804	0.674028	0.000247	0.000114	1	0.944	0.961
A_55_P2013188	Dnajb6	1	0.84275	1.13981	-0.164	0.133	-0.297	3.57e-07	2.02e-09	0.18022	0.276	0.090793	6.97e-05	2.41e-06	1	0.738	0.942
A_51_P430929	Fam20a	1	0.99697	1.13672	-0.158	-0.0187	-0.14	2.72e-05	4.64e-06	0.41366	0.923	0.608505	0.00116	0.000404	1	0.981	0.955
A_55_P1969477	Abcb1a	1	0.66082	0.59764	0.0574	-0.00576	0.0632	1.07e-05	3.95e-05	0.62961	0.961	0.707221	0.000606	0.0016	1	0.991	0.963
A_51_P276235	Pnpla7	1	1.73475	1.57916	-0.0779	-0.233	0.156	4.32e-08	2.05e-07	0.72093	0.29	0.61422	2.04e-05	5.67e-05	1	0.744	0.955
A_55_P1959595	Fmo5	1	1.395	1.52024	-0.215	-0.0897	-0.125	1.15e-06	3.03e-07	0.322	0.677	0.680475	0.000144	7.27e-05	1	0.902	0.961
A_55_P2616841	Insig2	1	1.07716	1.21705	-0.199	-0.0594	-0.14	1.45e-05	2.64e-06	0.31959	0.764	0.618368	0.000753	0.00028	1	0.932	0.956
A_55_P2738922	Cblb	1	1.05412	0.72442	0.0471	-0.283	0.33	2.73e-07	5.5e-05	0.75013	0.066	0.124796	6.03e-05	0.00197	1	0.662	0.942
A_51_P234253	Sdcbp2	1	1.58394	1.47962	-0.247	-0.351	0.104	3.3e-07	9.55e-07	0.2788	0.128	0.743193	6.76e-05	0.000141	1	0.683	0.969
A_51_P415855	Il6ra	1	0.95676	0.91241	-0.0986	-0.143	0.0443	2.43e-07	5.15e-07	0.4621	0.29	0.814057	5.72e-05	9.62e-05	1	0.744	0.98
A_55_P2728222	Sox17	1	1.11163	0.95717	0.0385	-0.116	0.154	1.27e-06	1.08e-05	0.823	0.503	0.527575	0.000152	0.000691	1	0.835	0.943
A_51_P273667	Sox17	1	1.55906	1.33038	8.55e-05	-0.229	0.229	2.49e-07	2.82e-06	0.99969	0.299	0.459868	5.79e-05	0.000293	1	0.749	0.942
A_55_P2367463	Acer2	1	1.23922	1.1209	-0.0747	-0.193	0.118	1.31e-07	6.5e-07	0.65375	0.252	0.615557	3.94e-05	0.000112	1	0.728	0.956
A_55_P2799325	Rnf125	1	1.94661	1.88076	-0.214	-0.28	0.0658	8.2e-08	1.45e-07	0.40233	0.276	0.854438	2.94e-05	4.85e-05	1	0.738	0.986
A_51_P386539	Rnf125	1	1.81463	1.76561	-0.257	-0.306	0.049	1.86e-07	2.9e-07	0.30719	0.226	0.889142	4.97e-05	7.1e-05	1	0.716	0.991
A_52_P212473	Rnf125	1	1.79344	1.66383	-0.126	-0.255	0.13	2.96e-07	9.56e-07	0.61972	0.318	0.717461	6.31e-05	0.000141	1	0.755	0.965
A_55_P2741081	Rnf125	1	1.56382	1.57203	-0.229	-0.221	-0.00822	2.87e-06	2.66e-06	0.37494	0.392	0.981884	0.000254	0.000281	1	0.789	0.999
A_65_P02669	AK080204	1	1.13283	1.09109	-0.0599	-0.102	0.0417	8.26e-07	1.46e-06	0.72572	0.553	0.862645	0.000116	0.000189	1	0.857	0.987
A_55_P2809279	Cblb	1	0.95009	0.86738	-0.0386	-0.121	0.0827	8.09e-08	3.56e-07	0.75532	0.332	0.637259	2.93e-05	8e-05	1	0.762	0.957
A_52_P41292	Map3k5	1	0.95199	0.97137	-0.113	-0.0933	-0.0194	1.08e-07	7.72e-08	0.37605	0.462	0.913523	3.51e-05	3.44e-05	1	0.819	0.993
A_51_P229602	Plxna2	1	0.75561	0.66016	-0.00876	-0.104	0.0954	7.77e-05	0.000349	0.95598	0.514	0.671352	0.0024	0.00711	1	0.839	0.96
A_51_P427926	Smad6	1	0.87033	0.74676	0.0167	-0.107	0.124	1.21e-06	1.09e-05	0.90099	0.43	0.517416	0.000148	0.000692	1	0.806	0.942
A_52_P587738	P2ry2	1	1.04438	0.93939	-0.0957	-0.201	0.105	0.000103	0.00033	0.67077	0.376	0.741395	0.00294	0.00687	1	0.781	0.969
A_55_P2803815	Fosl2	1	0.85478	0.45675	0.212	-0.186	0.398	1.68e-05	0.00804	0.19015	0.249	0.086705	0.000824	0.0586	1	0.727	0.942
A_55_P2078123	Rora	1	0.69981	0.60754	-0.0507	-0.143	0.0923	4.22e-05	0.000219	0.7171	0.312	0.641492	0.00156	0.00512	1	0.754	0.957
A_52_P421357	Clip1	1	0.61872	0.39186	-0.0236	-0.25	0.227	6.75e-05	0.00531	0.8541	0.061	0.219556	0.00219	0.0443	1	0.66	0.942
A_55_P2908530	Dusp1	1	1.61798	1.06017	0.338	-0.22	0.558	1.47e-06	0.000323	0.19007	0.389	0.128928	0.00017	0.00678	1	0.788	0.942
A_51_P361448	Scara5	1	0.6763	0.42707	0.0658	-0.183	0.249	0.000501	0.0175	0.69677	0.282	0.301417	0.00888	0.0991	1	0.741	0.942
A_55_P1967149	Irx3	1	1.28958	1.48146	-0.0322	0.16	-0.192	2.01e-05	2.98e-06	0.89476	0.513	0.578008	0.000947	0.000303	1	0.839	0.949
A_55_P2733752	Cdkn1c	1	0.91741	1.05511	-0.0829	0.0548	-0.138	7.3e-05	1.24e-05	0.66621	0.775	0.612587	0.00231	0.00075	1	0.936	0.955
A_55_P2741276	Tsc22d3	1	1.31861	1.24657	0.043	-0.0291	0.072	1.87e-05	3.84e-05	0.86199	0.906	0.836779	0.000896	0.00157	1	0.977	0.983
A_55_P1989061	Tsc22d3	1	1.19079	1.26521	0.045	0.119	-0.0744	2.08e-06	8.35e-07	0.8134	0.533	0.782663	0.000206	0.00013	1	0.848	0.973
A_52_P128691	Gpr4	1	0.53806	0.70604	-0.151	0.0175	-0.168	0.0183	0.00291	0.48405	0.935	0.579983	0.0978	0.03	1	0.985	0.949
A_66_P139294	Adgrl4	1	0.56588	0.73035	-0.14	0.0246	-0.164	0.0261	0.00546	0.56222	0.918	0.629395	0.124	0.0452	1	0.98	0.957
A_66_P134349	Ceacam1	1	0.41557	0.6598	-0.165	0.0792	-0.244	0.0267	0.00104	0.35647	0.656	0.335064	0.126	0.0151	1	0.894	0.942
A_55_P2168023	Sema3g	1	0.46439	0.62133	-0.0532	0.104	-0.157	0.0243	0.00376	0.78463	0.595	0.569667	0.118	0.0354	1	0.874	0.948
A_66_P101624	Gm11730	1	0.43413	0.86445	-0.15	0.28	-0.43	0.074	0.00112	0.52398	0.239	0.202304	0.246	0.0159	1	0.723	0.942
A_51_P501453	Ms4a8a	1	0.30739	0.74304	-0.358	0.0773	-0.436	0.214	0.00521	0.14977	0.75	0.212849	0.453	0.0439	1	0.927	0.942
A_52_P508920	Abca6	1	0.41492	0.7784	-0.226	0.138	-0.363	0.0409	0.00049	0.25023	0.479	0.192586	0.167	0.00895	1	0.827	0.942
A_51_P237585	Btnl9	1	0.88339	1.1111	-0.184	0.0436	-0.228	0.0161	0.0034	0.59289	0.899	0.639873	0.0897	0.0332	1	0.974	0.957
A_51_P198645	Parvb	1	0.61549	0.63106	-0.0543	-0.0388	-0.0156	0.00352	0.00289	0.77625	0.839	0.954022	0.0322	0.0299	1	0.955	0.997
A_66_P116927	Txlng	1	0.41616	0.58553	-0.131	0.0386	-0.169	0.0333	0.00415	0.48354	0.835	0.520773	0.146	0.0377	1	0.954	0.942
A_51_P133936	Kitl	1	0.55823	0.62626	0.0278	0.0959	-0.068	0.0113	0.0052	0.89181	0.64	0.814316	0.0707	0.0438	1	0.89	0.98
A_66_P124515	AK037391	1	0.61803	0.64883	0.0244	0.0552	-0.0308	0.00258	0.00172	0.89499	0.765	0.906066	0.0263	0.021	1	0.932	0.993
A_55_P2057459	Mall	1	0.72919	1.00762	-0.203	0.0757	-0.278	0.0159	0.00154	0.47609	0.789	0.488819	0.0892	0.0195	1	0.94	0.942
A_55_P2089710	Ednrb	1	0.60078	0.88676	-0.245	0.0407	-0.286	0.0197	0.00119	0.31627	0.866	0.407005	0.103	0.0165	1	0.964	0.942
A_52_P461378	Tmbim1	1	0.84168	1.09685	-0.214	0.0413	-0.255	0.00126	8.05e-05	0.35936	0.858	0.438096	0.0164	0.00256	1	0.962	0.942
A_55_P2035613	Tmbim1	1	0.82687	1.19563	-0.236	0.133	-0.369	0.000867	1.3e-05	0.2852	0.544	0.238917	0.0128	0.000768	1	0.853	0.942
A_30_P01030501	chr9:96632664-96653249_R	1	0.72481	1.02497	-0.166	0.134	-0.3	0.000151	1.61e-06	0.3093	0.409	0.196534	0.00382	0.000202	1	0.796	0.942
A_51_P439452	Insig2	1	0.76483	1.13882	-0.143	0.23	-0.374	0.000638	5.59e-06	0.4651	0.245	0.184328	0.0104	0.000452	1	0.725	0.942
A_66_P109673	Sh2b3	1	0.54629	0.62044	-0.0771	-0.00291	-0.0741	0.00139	0.000414	0.61248	0.985	0.729951	0.0175	0.00796	1	0.997	0.967
A_52_P247424	Sh2b3	1	0.52255	0.58687	-0.0609	0.00339	-0.0643	0.00474	0.00188	0.71829	0.984	0.787583	0.0393	0.0224	1	0.997	0.974
A_55_P2719799	Eng	1	0.76903	0.8751	-0.078	0.0281	-0.106	0.00143	0.000418	0.71606	0.896	0.726526	0.0177	0.008	1	0.973	0.967
A_51_P249118	Abcb4	1	0.52067	0.65938	-0.116	0.0232	-0.139	0.0118	0.00212	0.54933	0.904	0.610789	0.0726	0.0242	1	0.976	0.955
A_51_P245368	Abcb1b	1	0.61553	0.74913	-0.101	0.0321	-0.134	0.0171	0.00473	0.67524	0.894	0.696423	0.0933	0.0412	1	0.973	0.963
A_30_P01024163	chr1:175705225-175717250_R	1	0.49075	0.73997	-0.217	0.0318	-0.249	0.0503	0.00491	0.36938	0.894	0.465421	0.192	0.0422	1	0.973	0.942
A_30_P01024706	chr1:175660642-175671878_R	1	0.56712	0.7875	-0.17	0.0503	-0.22	0.0149	0.00134	0.43762	0.817	0.476472	0.0853	0.0178	1	0.95	0.942
A_55_P2173210	ENSMUST00000155076	1	0.40283	0.62747	-0.207	0.0177	-0.225	0.0617	0.0056	0.32328	0.932	0.446265	0.218	0.0459	1	0.984	0.942
A_51_P215475	Ptprb	1	0.53498	0.85558	-0.141	0.18	-0.321	0.0182	0.000487	0.50989	0.401	0.292215	0.0976	0.0089	1	0.793	0.942
A_55_P2503970	Elf4	1	0.39964	0.62387	-0.153	0.0717	-0.224	0.0239	0.000995	0.36513	0.668	0.346918	0.117	0.0147	1	0.899	0.942
A_51_P315890	Kcnk6	1	0.48952	0.70244	-0.0903	0.123	-0.213	0.0196	0.00152	0.64754	0.535	0.447708	0.102	0.0194	1	0.849	0.942
A_51_P470328	Sepp1	1	0.32153	0.61258	-0.201	0.0897	-0.291	0.0869	0.00244	0.27404	0.622	0.263893	0.271	0.0268	1	0.884	0.942
A_51_P478419	Unc45b	1	0.43787	0.85084	-0.216	0.197	-0.413	0.089	0.0022	0.39069	0.431	0.248226	0.275	0.0249	1	0.806	0.942
A_52_P195018	Arap3	1	0.32603	0.64655	-0.115	0.205	-0.321	0.121	0.00409	0.57406	0.322	0.274564	0.33	0.0374	1	0.758	0.942
A_55_P2119927	CB193388	1	0.43389	0.66864	-0.176	0.0587	-0.235	0.0206	0.000867	0.32327	0.739	0.351005	0.106	0.0133	1	0.923	0.942
A_65_P15195	Myo5a	1	0.48853	0.90071	-0.255	0.157	-0.412	0.02	0.000127	0.20464	0.429	0.149222	0.104	0.00348	1	0.805	0.942
A_52_P49391	Cyp2d22	1	0.66777	0.94581	-0.159	0.119	-0.278	0.00759	0.000398	0.49162	0.607	0.397144	0.0538	0.00774	1	0.879	0.942
A_66_P119884	Wdr91	1	0.43916	0.62588	-0.108	0.0791	-0.187	0.00817	0.000418	0.48458	0.607	0.392513	0.0567	0.00799	1	0.879	0.942
A_55_P2616712	Sik2	1	0.48109	0.85263	-0.298	0.0737	-0.372	0.0675	0.00248	0.24672	0.771	0.305331	0.231	0.0271	1	0.934	0.942
A_52_P57622	Acss3	1	0.78677	1.01806	-0.297	-0.0652	-0.231	0.00769	0.000979	0.28174	0.811	0.549075	0.0543	0.0145	1	0.947	0.946
A_52_P542612	Ephb4	1	0.61785	0.59934	-0.0827	-0.101	0.0185	0.00186	0.00241	0.6418	0.57	0.941176	0.021	0.0265	1	0.865	0.995
A_55_P2806300	Grasp	1	0.653	0.52273	-0.00446	-0.135	0.13	0.00255	0.0125	0.98171	0.491	0.636928	0.0261	0.0789	1	0.831	0.957
A_51_P364485	Tnfaip2	1	0.71644	0.79065	-0.146	-0.0714	-0.0742	0.00275	0.00118	0.50148	0.741	0.807754	0.0274	0.0164	1	0.924	0.979
A_52_P616332	Atp10d	1	0.73373	0.57423	0.101	-0.0588	0.159	0.00608	0.0268	0.68163	0.811	0.646173	0.0464	0.131	1	0.947	0.957
A_55_P2822931	Dennd5b	1	0.58494	0.64454	-0.0228	0.0368	-0.0596	0.000596	0.000218	0.87791	0.804	0.776433	0.00997	0.00511	1	0.944	0.972
A_55_P2734467	AK136017	1	0.64062	0.62401	0.0134	-0.00323	0.0166	0.000887	0.00113	0.93699	0.985	0.944666	0.013	0.016	1	0.997	0.995
A_51_P100856	Fn1	1	-0.06158	0.89102	-0.426	0.526	-0.953	0.801	0.00127	0.09176	0.0404	0.010697	0.907	0.0172	1	0.642	0.942
A_55_P2743309	Fn1	1	-0.18412	0.88508	-0.472	0.597	-1.07	0.513	0.00406	0.10161	0.0419	0.011994	0.726	0.0372	1	0.645	0.942
A_55_P2130178	Fn1	1	0.10222	0.70852	-0.257	0.349	-0.606	0.603	0.00134	0.19757	0.0849	0.037302	0.789	0.0179	1	0.669	0.942
A_51_P189442	Adh4	1	-0.09707	0.62175	-0.212	0.507	-0.719	0.581	0.00161	0.23442	0.0078	0.007648	0.775	0.0202	1	0.612	0.942
A_52_P217437	Htra3	1	-0.0573	1.24549	-0.562	0.741	-1.3	0.858	0.000683	0.08963	0.0285	0.007999	0.935	0.0112	1	0.623	0.942
A_52_P527800	Emilin2	1	-0.01452	1.05353	-0.457	0.611	-1.07	0.959	0.000949	0.11337	0.038	0.012234	0.983	0.0142	1	0.641	0.942
A_51_P106538	Htra3	1	-0.38815	1.10293	-0.522	0.969	-1.49	0.18	0.000686	0.07588	0.0022	0.001049	0.413	0.0112	1	0.612	0.942
A_66_P125513	Lctl	1	-0.54562	1.19365	-0.706	1.03	-1.74	0.165	0.00468	0.07662	0.0124	0.003736	0.394	0.041	1	0.612	0.942
A_52_P422859	Hspg2	1	0.2619	0.706	-0.0932	0.351	-0.444	0.161	0.000725	0.61106	0.0646	0.095745	0.388	0.0117	1	0.661	0.942
A_55_P1980262	Cxx1b	1	0.09916	0.61419	-0.231	0.284	-0.515	0.598	0.00308	0.22599	0.139	0.061881	0.786	0.0312	1	0.688	0.942
A_55_P1953846	Abca8b	1	-0.10829	0.72112	-0.163	0.667	-0.829	0.633	0.00384	0.47536	0.0068	0.015451	0.81	0.0359	1	0.612	0.942
A_52_P778761	Vgll3	1	0.14905	0.9088	-0.295	0.465	-0.76	0.601	0.00373	0.3057	0.112	0.068702	0.788	0.0352	1	0.677	0.942
A_51_P309234	Vgll3	1	0.24973	0.92622	-0.314	0.362	-0.676	0.373	0.00269	0.26523	0.2	0.095415	0.615	0.0285	1	0.706	0.942
A_55_P2186220	ENSMUST00000160058	1	-0.14447	0.74905	-0.288	0.606	-0.894	0.511	0.00216	0.19727	0.0103	0.007817	0.726	0.0245	1	0.612	0.942
A_51_P475138	Duox1	1	0.10545	0.6188	-0.158	0.355	-0.513	0.522	0.000918	0.34045	0.0392	0.035499	0.734	0.0139	1	0.641	0.942
A_51_P358316	Chga	1	-0.08763	0.74906	-0.256	0.58	-0.837	0.713	0.00418	0.28717	0.0216	0.019443	0.859	0.0379	1	0.615	0.942
A_51_P457196	Sfrp4	1	-0.7092	1.52989	-0.917	1.32	-2.24	0.0534	0.000217	0.01485	0.000949	0.000148	0.199	0.00509	1	0.612	0.942
A_55_P2020203	Sfrp5	1	0.67299	2.92708	-0.536	1.72	-2.25	0.346	0.000366	0.45118	0.0222	0.032438	0.59	0.00735	1	0.615	0.942
A_55_P2144736	Prelp	1	0.50898	1.33434	-0.176	0.649	-0.825	0.165	0.00105	0.62474	0.0807	0.114094	0.394	0.0152	1	0.669	0.942
A_55_P2809939	Ptchd4	1	0.40928	0.90609	0.0549	0.552	-0.497	0.175	0.00514	0.85276	0.0722	0.242135	0.407	0.0434	1	0.663	0.942
A_55_P2723989	A_55_P2723989	1	0.04408	0.62521	-0.148	0.433	-0.581	0.803	0.00163	0.40505	0.0212	0.027817	0.908	0.0203	1	0.615	0.942
A_52_P103628	LOC102637129	1	0.12018	0.61594	-0.106	0.39	-0.496	0.53	0.0034	0.57806	0.0501	0.07559	0.739	0.0332	1	0.655	0.942
A_52_P320261	Cpa2	1	0.22738	1.04162	-0.139	0.675	-0.814	0.517	0.00626	0.69126	0.0632	0.109457	0.73	0.0496	1	0.661	0.942
A_55_P2042958	Rad50	1	0.00532	0.69354	-0.174	0.514	-0.688	0.975	0.000369	0.30506	0.00511	0.007536	0.989	0.00738	1	0.612	0.942
A_52_P477573	Crtac1	1	0.39393	1.20952	-0.0906	0.725	-0.816	0.123	5.91e-05	0.71571	0.00724	0.028018	0.332	0.00208	1	0.612	0.942
A_65_P16773	Prelp	1	0.12629	1.19466	-0.37	0.698	-1.07	0.711	0.00173	0.28256	0.0494	0.03475	0.858	0.0211	1	0.654	0.942
A_51_P477481	Prr32	1	-0.31401	1.57708	-0.622	1.27	-1.89	0.527	0.00381	0.21617	0.0164	0.011948	0.737	0.0357	1	0.615	0.942
A_55_P2046443	Duoxa1	1	0.07976	1.30628	-0.356	0.87	-1.23	0.83	0.00174	0.34342	0.027	0.027505	0.921	0.0212	1	0.618	0.942
A_66_P120494	Duoxa1	1	-0.01511	0.6556	-0.157	0.514	-0.671	0.94	0.00324	0.43862	0.0169	0.026067	0.974	0.0322	1	0.615	0.942
A_51_P108226	Wfdc21	1	0.0141	1.09606	-0.382	0.7	-1.08	0.965	0.00213	0.23991	0.0371	0.023969	0.985	0.0243	1	0.64	0.942
A_55_P2151868	Mest	1	0.36058	1.29038	-0.18	0.75	-0.93	0.379	0.00391	0.65779	0.075	0.115404	0.62	0.0363	1	0.663	0.942
A_55_P2090025	Mest	1	0.40489	1.93425	-0.322	1.21	-1.53	0.417	0.000654	0.51681	0.0218	0.037638	0.652	0.0109	1	0.615	0.942
A_55_P2143517	Fstl1	1	0.18706	0.70029	-0.187	0.326	-0.513	0.344	0.00147	0.34312	0.106	0.073671	0.587	0.019	1	0.676	0.942
A_55_P2197638	1110046J04Rik	1	0.09564	0.73295	-0.17	0.467	-0.637	0.663	0.00259	0.43949	0.0418	0.048847	0.829	0.0277	1	0.645	0.942
A_55_P2733787	Col6a2	1	0.01596	0.59817	-0.24	0.342	-0.582	0.929	0.0026	0.18764	0.0655	0.029159	0.969	0.0278	1	0.661	0.942
A_55_P2065991	S100a11	1	-0.04816	0.62608	-0.131	0.543	-0.674	0.785	0.00157	0.45861	0.00495	0.011909	0.898	0.0198	1	0.612	0.942
A_52_P486260	Prelp	1	-0.01539	1.44335	-0.419	1.04	-1.46	0.968	0.000936	0.28066	0.0118	0.012361	0.986	0.0141	1	0.612	0.942
A_51_P160673	Kcne1l	1	0.23842	1.06101	0.0565	0.879	-0.823	0.49	0.00482	0.86934	0.0165	0.10032	0.71	0.0417	1	0.615	0.942
A_51_P161308	Slc22a2	1	-0.02953	1.00158	-0.092	0.939	-1.03	0.915	0.00136	0.74033	0.00236	0.014142	0.963	0.018	1	0.612	0.942
A_55_P2719145	Cacna1e	1	0.20459	1.20527	-0.0331	0.968	-1	0.39	3.32e-05	0.88847	0.000408	0.006046	0.63	0.00144	1	0.612	0.942
A_66_P134704	Gm4952	1	0.37546	0.95018	0.044	0.619	-0.575	0.0841	0.000141	0.83435	0.00683	0.063004	0.266	0.00374	1	0.612	0.942
A_55_P2544441	A_55_P2544441	1	0.38205	0.85285	0.0404	0.511	-0.471	0.0622	0.000227	0.83762	0.0153	0.101061	0.219	0.00524	1	0.615	0.942
A_52_P939838	Copg2os2	1	0.41837	1.00166	0.00392	0.587	-0.583	0.0804	0.000225	0.98645	0.0173	0.084439	0.258	0.0052	1	0.615	0.942
A_51_P517051	Gatsl3	1	0.17301	0.59364	-0.0801	0.341	-0.421	0.302	0.00145	0.6296	0.0491	0.082654	0.549	0.0189	1	0.654	0.942
A_55_P2023617	Kiss1r	1	0.31762	1.35966	-0.237	0.805	-1.04	0.278	8.98e-05	0.41562	0.00994	0.017013	0.525	0.00277	1	0.612	0.942
A_51_P508956	Kiss1r	1	0.03764	0.78397	-0.168	0.579	-0.746	0.836	0.000237	0.36106	0.00386	0.007514	0.924	0.0054	1	0.612	0.942
A_55_P1958921	Ankrd29	1	0.42783	1.21684	-0.227	0.562	-0.789	0.27	0.00391	0.55487	0.151	0.154407	0.516	0.0363	1	0.693	0.942
A_55_P2046504	1700055D18Rik	1	0.4144	1.029	-0.23	0.385	-0.615	0.0499	3.44e-05	0.26321	0.0669	0.040552	0.191	0.00147	1	0.662	0.942
A_30_P01018116	chr10:93975406-93977476_R	1	0.31395	0.5979	-0.135	0.149	-0.284	0.0503	0.000674	0.38487	0.335	0.199225	0.192	0.0111	1	0.763	0.942
A_51_P258848	4933427G17Rik	1	0.66508	1.18815	-0.301	0.222	-0.523	0.0158	0.000112	0.25025	0.392	0.160308	0.0887	0.00322	1	0.789	0.942
A_51_P479645	Cdnf	1	0.20219	0.86184	-0.211	0.449	-0.66	0.246	4.07e-05	0.22694	0.0147	0.011586	0.49	0.00162	1	0.615	0.942
A_51_P108428	Ghrh	1	0.26246	1.13075	-0.171	0.698	-0.868	0.245	3.5e-05	0.44626	0.00434	0.010527	0.489	0.00149	1	0.612	0.942
A_55_P2742073	Ghrh	1	0.5285	1.20869	-0.076	0.604	-0.68	0.0669	0.000214	0.78447	0.0382	0.093323	0.23	0.00505	1	0.641	0.942
A_55_P2139809	Fgf13	1	0.30612	1.44078	-0.246	0.889	-1.13	0.345	0.000154	0.44689	0.0103	0.019012	0.589	0.00399	1	0.612	0.942
A_51_P209782	Cyp2c44	1	0.44629	1.04532	-0.199	0.4	-0.599	0.0415	4.2e-05	0.34474	0.0654	0.051952	0.169	0.00166	1	0.661	0.942
A_52_P61833	BC028777	1	0.33127	0.67482	0.0265	0.37	-0.344	0.066	0.000678	0.87835	0.0418	0.170185	0.228	0.0111	1	0.645	0.942
A_55_P2247096	BC028777	1	0.17105	0.70757	-0.0709	0.466	-0.537	0.277	0.000129	0.64902	0.00601	0.02152	0.523	0.00353	1	0.612	0.942
A_30_P01023689	chr1:156646667-156731168_F	1	0.36243	0.77671	-0.0772	0.337	-0.414	0.144	0.00364	0.75009	0.173	0.233804	0.363	0.0347	1	0.697	0.942
A_51_P335000	Fhl1	1	0.26897	0.70516	-0.231	0.205	-0.436	0.226	0.00348	0.29659	0.352	0.16719	0.467	0.0336	1	0.769	0.942
A_51_P473272	Tspan6	1	0.09743	0.7396	-0.129	0.513	-0.642	0.649	0.00194	0.54699	0.0233	0.042274	0.82	0.0228	1	0.615	0.942
A_55_P1982593	Rad51d	1	0.24778	0.67821	-0.0566	0.374	-0.43	0.248	0.00363	0.78907	0.0871	0.159062	0.492	0.0346	1	0.669	0.942
A_52_P77093	1600014C10Rik	1	0.29579	0.85978	-0.128	0.436	-0.564	0.228	0.00154	0.59742	0.0812	0.108786	0.47	0.0196	1	0.669	0.942
A_66_P118488	Gm26510	1	0.35138	0.59944	-0.0795	0.169	-0.248	0.0365	0.000965	0.61968	0.298	0.278829	0.155	0.0144	1	0.748	0.942
A_51_P253117	Sorbs1	1	0.34829	0.71824	-0.0858	0.284	-0.37	0.0957	0.0016	0.67231	0.17	0.204682	0.288	0.0201	1	0.697	0.942
A_52_P663742	Ganc	1	0.12826	0.59264	-0.187	0.278	-0.464	0.322	0.000108	0.15429	0.039	0.016427	0.567	0.00314	1	0.641	0.942
A_55_P2057577	Ugt1a6a	1	0.21408	0.64093	-0.07	0.357	-0.427	0.114	5.98e-05	0.59657	0.0118	0.029968	0.319	0.0021	1	0.612	0.942
A_52_P243542	Celf2	1	0.1185	0.66901	-0.128	0.422	-0.551	0.588	0.00511	0.55839	0.0628	0.084554	0.78	0.0432	1	0.661	0.942
A_51_P320980	Sfxn4	1	0.12909	0.59039	-0.0671	0.394	-0.461	0.438	0.00151	0.68555	0.0245	0.058319	0.67	0.0194	1	0.617	0.942
A_51_P421538	Slc9b2	1	0.13201	1.03788	-0.219	0.687	-0.906	0.636	0.00102	0.43516	0.0204	0.029392	0.812	0.015	1	0.615	0.942
A_55_P2496674	Slc9b2	1	0.17115	0.82299	-0.159	0.493	-0.652	0.519	0.00457	0.54973	0.0722	0.091444	0.732	0.0403	1	0.663	0.942
A_66_P113245	Mfng	1	0.16571	1.045	-0.356	0.523	-0.879	0.611	0.0036	0.28008	0.118	0.065861	0.796	0.0344	1	0.681	0.942
A_51_P245789	Pcolce2	1	0.17681	0.94681	-0.41	0.36	-0.77	0.494	0.00114	0.12099	0.17	0.043316	0.714	0.0161	1	0.697	0.942
A_52_P316474	St3gal4	1	0.37764	0.94229	-0.201	0.363	-0.565	0.16	0.00147	0.44723	0.176	0.138838	0.387	0.019	1	0.698	0.942
A_51_P431020	Selenbp2	1	0.36993	0.8713	-0.255	0.246	-0.501	0.149	0.00189	0.31373	0.331	0.166106	0.371	0.0224	1	0.762	0.942
A_55_P1961014	Selenbp1	1	0.31454	0.82867	-0.23	0.284	-0.514	0.184	0.00151	0.32735	0.229	0.1273	0.418	0.0194	1	0.716	0.942
A_55_P2763608	Utrn	1	0.44342	0.65939	-0.0401	0.176	-0.216	0.036	0.00306	0.84214	0.386	0.450397	0.154	0.0311	1	0.787	0.942
A_66_P114506	Tvp23bos	1	0.43815	0.98002	-0.257	0.285	-0.542	0.114	0.00127	0.3454	0.296	0.163952	0.318	0.0172	1	0.746	0.942
A_55_P2061620	Chst1	1	0.59466	1.42922	-0.569	0.266	-0.835	0.102	0.000457	0.11679	0.455	0.104542	0.299	0.00852	1	0.816	0.942
A_51_P517157	Tmem43	1	0.32075	1.0991	-0.274	0.504	-0.778	0.315	0.00188	0.38987	0.12	0.091644	0.561	0.0224	1	0.681	0.942
A_55_P1964573	Arhgef6	1	0.29014	0.71781	-0.101	0.327	-0.428	0.231	0.00585	0.67382	0.179	0.212793	0.473	0.0472	1	0.699	0.942
A_55_P2745543	H2-T22	1	0.18401	0.6811	-0.125	0.372	-0.497	0.334	0.00135	0.50764	0.0584	0.072284	0.578	0.018	1	0.66	0.942
A_55_P2088401	H2-T9	1	0.17329	0.63747	-0.13	0.335	-0.464	0.388	0.0037	0.51685	0.103	0.109375	0.627	0.035	1	0.674	0.942
A_66_P112006	H2-T10	1	0.19709	0.62583	-0.134	0.295	-0.429	0.335	0.00477	0.51095	0.154	0.143304	0.579	0.0414	1	0.693	0.942
A_55_P2050366	Igf1os	1	0.55401	1.05999	-0.298	0.208	-0.506	0.0289	0.000183	0.22236	0.39	0.145635	0.133	0.0045	1	0.788	0.942
A_66_P133649	A530013C23Rik	1	0.69382	1.33864	-0.406	0.239	-0.645	0.011	2.13e-05	0.11906	0.351	0.082106	0.0696	0.00108	1	0.769	0.942
A_55_P2051885	Bco2	1	0.24807	0.81037	-0.16	0.402	-0.562	0.315	0.00276	0.51259	0.109	0.113075	0.56	0.0289	1	0.677	0.942
A_52_P619903	Tmem216	1	0.4365	0.64628	0.00358	0.213	-0.21	0.0317	0.00255	0.98519	0.275	0.444345	0.141	0.0275	1	0.738	0.942
A_55_P2075268	Tmem216	1	0.55039	0.76253	-0.093	0.119	-0.212	0.00632	0.00038	0.61603	0.521	0.420572	0.0477	0.00753	1	0.843	0.942
A_66_P124017	Mtap7d3	1	0.72173	0.95459	-0.298	-0.0647	-0.233	0.00636	0.000612	0.22777	0.79	0.499633	0.0479	0.0104	1	0.94	0.942
A_51_P367298	2008-09-01	1	0.69274	0.81553	-0.136	-0.0131	-0.123	0.00158	0.000331	0.48842	0.946	0.657025	0.0189	0.00687	1	0.988	0.958
A_66_P125730	Sh3glb1	1	0.49404	0.64929	-0.0919	0.0633	-0.155	0.00459	0.000414	0.56408	0.69	0.491547	0.0385	0.00796	1	0.907	0.942
A_55_P2187121	Gpr137b-ps	1	0.49519	0.59492	-0.0187	0.0811	-0.0997	0.018	0.00557	0.92425	0.68	0.719782	0.0966	0.0458	1	0.904	0.965
A_55_P2556201	Gm34084	1	0.7399	1.15142	-0.247	0.165	-0.412	0.00181	1.44e-05	0.25022	0.44	0.177972	0.0206	0.000824	1	0.81	0.942
A_55_P2129291	Dclre1c	1	0.35822	0.6931	-0.159	0.176	-0.335	0.0135	3.09e-05	0.24574	0.202	0.089796	0.0795	0.00138	1	0.707	0.942
A_55_P2162573	Art3	1	0.66939	0.8702	-0.0801	0.121	-0.201	0.0059	0.000652	0.71944	0.589	0.525538	0.0455	0.0109	1	0.873	0.943
A_55_P2744836	Art3	1	0.66156	0.74544	-0.044	0.0399	-0.0839	0.00745	0.00309	0.84663	0.861	0.794509	0.0531	0.0312	1	0.962	0.976
A_51_P299805	Slc46a3	1	0.60569	0.61948	-0.0883	-0.0745	-0.0138	0.00306	0.00255	0.63332	0.687	0.957865	0.0294	0.0275	1	0.906	0.997
A_55_P2062777	Mfap5	1	0.72904	1.08442	-0.249	0.106	-0.355	0.00346	6.98e-05	0.27662	0.638	0.272207	0.0319	0.00233	1	0.89	0.942
A_51_P503131	Wnt11	1	0.53742	0.81148	-0.144	0.13	-0.274	0.00791	0.000216	0.4415	0.49	0.304493	0.0555	0.00507	1	0.83	0.942
A_51_P108131	Zbtb4	1	0.53695	0.62403	-0.0779	0.00923	-0.0871	0.00019	3.21e-05	0.52521	0.94	0.614699	0.0045	0.00141	1	0.987	0.955
A_52_P520375	Heg1	1	0.55683	0.87134	-0.17	0.145	-0.315	0.000804	3.88e-06	0.25103	0.325	0.136426	0.0121	0.000361	1	0.759	0.942
A_55_P2101585	Cd55	1	0.6605	1.39491	-0.284	0.45	-0.734	0.0024	2.67e-07	0.15504	0.0292	0.013278	0.025	6.73e-05	1	0.624	0.942
A_52_P609334	Klhdc8b	1	0.49418	0.85803	-0.147	0.216	-0.364	0.00162	2.64e-06	0.29709	0.131	0.075438	0.0193	0.00028	1	0.684	0.942
A_51_P437050	Heg1	1	0.52303	1.11378	-0.199	0.392	-0.591	0.0155	1.2e-05	0.32907	0.0624	0.047912	0.0875	0.000735	1	0.661	0.942
A_52_P649561	Heg1	1	0.41811	0.78918	-0.0761	0.295	-0.371	0.0212	0.000109	0.65615	0.0941	0.133917	0.108	0.00315	1	0.67	0.942
A_55_P1976869	Hsdl2	1	0.38887	0.75275	-0.176	0.188	-0.364	0.0224	9.16e-05	0.27985	0.247	0.118594	0.112	0.0028	1	0.725	0.942
A_55_P2556540	Gm33820	1	0.89179	1.32263	-0.182	0.249	-0.431	0.000636	5.88e-06	0.42672	0.281	0.189335	0.0104	0.000461	1	0.739	0.942
A_52_P409570	Pdzd2	1	0.61409	1.17729	-0.229	0.334	-0.563	0.0154	4.62e-05	0.33911	0.167	0.102962	0.0873	0.00175	1	0.696	0.942
A_55_P2914518	Pdzd2	1	0.70865	1.15917	-0.194	0.256	-0.451	0.00918	0.000113	0.44313	0.314	0.213252	0.0615	0.00322	1	0.754	0.942
A_55_P2743562	Pdzd2	1	0.50887	0.96653	-0.184	0.274	-0.458	0.0394	0.000397	0.43717	0.252	0.177898	0.163	0.00772	1	0.728	0.942
A_66_P129210	Gm16253	1	0.4285	0.74313	-0.0261	0.289	-0.315	0.0216	0.000291	0.88206	0.11	0.213164	0.109	0.00626	1	0.677	0.942
A_51_P228892	Pkd2l2	1	0.49555	1.399	-0.439	0.464	-0.903	0.0498	6.25e-06	0.07958	0.0647	0.013759	0.191	0.000482	1	0.661	0.942
A_52_P357255	Pkd2l2	1	0.33098	1.09141	-0.383	0.377	-0.76	0.19	0.000187	0.13124	0.138	0.038653	0.425	0.00457	1	0.688	0.942
A_55_P1960087	Fam217a	1	0.40108	0.5917	-0.0926	0.098	-0.191	0.0464	0.00501	0.63131	0.612	0.486062	0.183	0.0428	1	0.881	0.942
A_51_P230142	A930018P22Rik	1	0.34333	0.70672	-0.245	0.118	-0.363	0.0602	0.000485	0.17099	0.504	0.152561	0.215	0.00888	1	0.835	0.942
A_55_P2064851	Mpp4	1	0.12415	0.62939	-0.218	0.288	-0.505	0.51	0.00254	0.25296	0.135	0.06673	0.725	0.0275	1	0.686	0.942
A_51_P153423	Fndc1	1	0.39882	0.87542	-0.307	0.169	-0.477	0.143	0.00298	0.25487	0.526	0.213135	0.363	0.0305	1	0.845	0.942
A_51_P480020	4931408D14Rik	1	0.86452	1.48649	-0.0456	0.576	-0.622	0.0102	7.7e-05	0.88373	0.0749	0.167792	0.066	0.00249	1	0.663	0.942
A_55_P2944691	BM934693	1	0.73231	1.05893	-0.0136	0.313	-0.327	0.0134	0.000776	0.96076	0.263	0.406165	0.0792	0.0123	1	0.732	0.942
A_51_P284177	Akr1c14	1	0.43219	0.6349	-0.0386	0.164	-0.203	0.0337	0.00301	0.84171	0.399	0.460887	0.147	0.0308	1	0.793	0.942
A_66_P137802	Agmo	1	0.57484	0.87903	-0.259	0.0456	-0.304	0.0202	0.000896	0.27267	0.844	0.359494	0.104	0.0137	1	0.958	0.942
A_55_P2803649	Nova1	1	0.65221	0.88493	-0.214	0.0192	-0.233	0.00695	0.000538	0.34125	0.931	0.461393	0.0507	0.00957	1	0.984	0.942
A_55_P2016421	Nova1	1	0.44669	0.94275	-0.326	0.17	-0.496	0.0655	0.000469	0.17165	0.468	0.142412	0.227	0.0087	1	0.822	0.942
A_55_P2508998	2610016A17Rik	1	0.48222	1.28907	-0.526	0.281	-0.807	0.116	0.000233	0.08826	0.351	0.065785	0.322	0.00533	1	0.769	0.942
A_55_P2022211	Plxdc2	1	0.56405	0.78206	-0.203	0.0152	-0.218	0.00464	0.00024	0.27036	0.933	0.399553	0.0388	0.00545	1	0.985	0.942
A_51_P417720	Itga11	1	0.40698	1.13073	-0.396	0.328	-0.724	0.143	0.000335	0.15313	0.234	0.068842	0.361	0.00693	1	0.719	0.942
A_51_P379385	Abca8a	1	0.461	0.81118	-0.216	0.134	-0.35	0.0521	0.00151	0.34698	0.556	0.282346	0.196	0.0194	1	0.859	0.942
A_55_P2102769	Abca8a	1	0.46296	0.70375	-0.217	0.0243	-0.241	0.0379	0.00281	0.31332	0.909	0.425855	0.159	0.0293	1	0.977	0.942
A_55_P1983418	Amy1	1	0.22038	0.90332	-0.312	0.371	-0.683	0.38	0.00131	0.21765	0.146	0.062413	0.621	0.0176	1	0.691	0.942
A_55_P1963724	ENSMUST00000122117	1	0.23915	0.84897	-0.278	0.332	-0.61	0.348	0.00247	0.27635	0.197	0.097298	0.591	0.027	1	0.705	0.942
A_55_P2927381	Atp1a2	1	0.31748	0.58883	-0.141	0.13	-0.271	0.113	0.00559	0.4698	0.506	0.328886	0.316	0.0459	1	0.836	0.942
A_55_P2139402	Amy2a5	1	0.24805	0.89536	-0.372	0.276	-0.647	0.388	0.00427	0.20051	0.338	0.118281	0.627	0.0384	1	0.764	0.942
A_66_P104572	Amy1	1	0.35998	0.91971	-0.32	0.239	-0.56	0.215	0.00353	0.26845	0.406	0.174605	0.455	0.0339	1	0.795	0.942
A_55_P2052485	Ushbp1	1	0.28826	0.70522	-0.152	0.265	-0.417	0.194	0.00336	0.48674	0.231	0.184036	0.43	0.0329	1	0.718	0.942
A_55_P2049479	Sh3bp5	1	0.2993	0.71953	-0.179	0.241	-0.42	0.15	0.00162	0.38159	0.243	0.1532	0.373	0.0202	1	0.725	0.942
A_55_P2037081	2610305D13Rik	1	0.43034	0.74835	-0.181	0.137	-0.318	0.0518	0.00166	0.39788	0.519	0.294637	0.195	0.0205	1	0.842	0.942
A_55_P2212027	Utrn	1	0.16103	0.62767	-0.185	0.282	-0.467	0.42	0.00404	0.35667	0.164	0.106304	0.655	0.0371	1	0.696	0.942
A_55_P2319468	9430076C15Rik	1	0.17864	0.60592	-0.24	0.187	-0.427	0.346	0.00346	0.20874	0.324	0.11741	0.589	0.0335	1	0.759	0.942
A_55_P2159710	Acvr1	1	0.15238	0.62036	-0.215	0.253	-0.468	0.451	0.00482	0.29115	0.215	0.109263	0.679	0.0417	1	0.71	0.942
A_52_P533161	Ablim1	1	0.37985	0.73581	-0.125	0.231	-0.356	0.0684	0.00119	0.5367	0.256	0.217737	0.234	0.0165	1	0.729	0.942
A_52_P955185	AK031453	1	0.61613	0.82732	-0.106	0.105	-0.211	0.00308	0.00019	0.57284	0.578	0.430185	0.0295	0.00463	1	0.868	0.942
A_55_P2021699	A630077J23Rik	1	0.60077	0.96778	-0.139	0.228	-0.367	0.022	0.000637	0.57547	0.36	0.29939	0.111	0.0107	1	0.773	0.942
A_66_P109368	Prex2	1	0.19343	0.78958	-0.245	0.351	-0.596	0.292	0.000211	0.18462	0.0625	0.027708	0.538	0.005	1	0.661	0.942
A_30_P01023785	chr2:128137419-128141735_R	1	0.33532	0.77457	-0.186	0.254	-0.439	0.0866	0.000411	0.33159	0.189	0.110832	0.27	0.00792	1	0.702	0.942
A_52_P144263	Rbms1	1	0.37307	0.58807	-0.153	0.0616	-0.215	0.0212	0.000732	0.31923	0.686	0.323449	0.108	0.0118	1	0.906	0.942
A_55_P2008181	Il3ra	1	0.47444	0.64152	-0.101	0.0662	-0.167	0.0104	0.000998	0.55823	0.7	0.49365	0.0668	0.0147	1	0.909	0.942
A_52_P257071	Utrn	1	0.20974	0.6894	-0.223	0.257	-0.48	0.25	0.000776	0.22212	0.162	0.069013	0.494	0.0123	1	0.696	0.942
A_55_P2049473	Sh3bp5	1	0.2409	0.73576	-0.273	0.222	-0.495	0.206	0.000612	0.15403	0.243	0.071436	0.444	0.0104	1	0.725	0.942
A_51_P294555	Ifitm6	1	0.40532	1.01815	-0.431	0.182	-0.613	0.128	0.000625	0.10649	0.486	0.104926	0.34	0.0106	1	0.829	0.942
A_51_P435339	Epor	1	0.56015	1.00019	-0.171	0.269	-0.44	0.0377	0.000666	0.50595	0.301	0.232558	0.158	0.011	1	0.749	0.942
A_55_P2739062	2011-09-01	1	0.43614	0.62807	-0.124	0.0675	-0.192	0.00913	0.000445	0.42431	0.663	0.38419	0.0613	0.00839	1	0.897	0.942
A_55_P2814119	Cfp	1	0.18754	0.7332	-0.39	0.156	-0.546	0.424	0.0042	0.10423	0.506	0.107655	0.659	0.038	1	0.836	0.942
A_51_P408363	Cfp	1	0.1957	0.73638	-0.387	0.154	-0.541	0.336	0.00122	0.06471	0.448	0.067651	0.58	0.0168	1	0.814	0.942
A_55_P1952882	Cyp4f18	1	0.29253	0.80082	-0.244	0.264	-0.508	0.141	0.000379	0.21689	0.182	0.074149	0.36	0.00751	1	0.701	0.942
A_55_P2083411	Cyp4f18	1	0.29581	0.90583	-0.318	0.292	-0.61	0.153	0.000158	0.12591	0.159	0.042078	0.377	0.00406	1	0.695	0.942
A_55_P2487484	Cyp4f18	1	0.24255	0.70078	-0.242	0.217	-0.458	0.214	0.00124	0.21632	0.266	0.101653	0.453	0.0169	1	0.734	0.942
A_55_P2150179	C1s2	1	0.2792	0.65383	-0.214	0.161	-0.375	0.129	0.00123	0.23923	0.374	0.148546	0.341	0.0169	1	0.78	0.942
A_55_P2062981	Abca9	1	0.29464	0.65768	-0.219	0.144	-0.363	0.167	0.0042	0.30005	0.493	0.226751	0.397	0.038	1	0.831	0.942
A_52_P590535	Fbln2	1	0.40338	1.0806	-0.388	0.289	-0.677	0.0637	2.83e-05	0.07333	0.176	0.030062	0.222	0.00131	1	0.698	0.942
A_55_P2150108	Pgm2l1	1	0.11078	0.64202	-0.224	0.307	-0.531	0.502	0.000641	0.17985	0.0715	0.029996	0.719	0.0107	1	0.663	0.942
A_52_P199084	Cd55	1	0.10244	0.69662	-0.222	0.372	-0.594	0.547	0.000395	0.19891	0.0367	0.019887	0.751	0.0077	1	0.64	0.942
A_55_P2013730	Islr2	1	0.39177	1.1108	-0.239	0.48	-0.719	0.186	0.000805	0.41439	0.109	0.090324	0.421	0.0126	1	0.677	0.942
A_30_P01025548	chr2:157361470-157379813_R	1	0.14134	0.76452	-0.368	0.255	-0.623	0.54	0.0027	0.11827	0.273	0.064714	0.746	0.0285	1	0.738	0.942
A_52_P535484	Gvin1	1	0.3678	0.82189	-0.284	0.17	-0.454	0.179	0.00511	0.29458	0.529	0.23831	0.411	0.0432	1	0.846	0.942
A_55_P2019719	Oas2	1	-0.30952	0.71868	-0.483	0.545	-1.03	0.206	0.00608	0.05391	0.0313	0.005599	0.444	0.0486	1	0.624	0.942
A_51_P286431	LOC105243826	1	0.16462	0.64439	-0.0846	0.395	-0.48	0.342	0.000952	0.62306	0.0292	0.057741	0.586	0.0143	1	0.624	0.942
A_51_P163444	Carhsp1	1	0.16408	0.65162	-0.0757	0.412	-0.488	0.317	0.000499	0.64178	0.0174	0.042671	0.563	0.00908	1	0.615	0.942
A_52_P383754	Copg2os2	1	0.71228	1.23331	0.00376	0.525	-0.521	0.00503	1.94e-05	0.98707	0.0317	0.12189	0.0408	0.001	1	0.624	0.942
A_55_P1971174	Cd1d2	1	0.44637	1.35579	-0.193	0.716	-0.909	0.103	3.3e-05	0.46935	0.0122	0.022569	0.3	0.00144	1	0.612	0.942
A_51_P517430	Cd1d1	1	0.49692	1.36529	-0.185	0.683	-0.868	0.0807	4.63e-05	0.50311	0.0195	0.033831	0.259	0.00175	1	0.615	0.942
A_55_P1962404	Ugt1a6b	1	0.45302	0.98788	-0.182	0.353	-0.535	0.0289	3.96e-05	0.35942	0.0822	0.063982	0.133	0.0016	1	0.669	0.942
A_55_P2742311	Ugt1a6b	1	0.2902	1.02512	-0.269	0.466	-0.735	0.125	1.06e-05	0.15306	0.0178	0.009086	0.336	0.000683	1	0.615	0.942
A_66_P119400	Slco2b1	1	0.61753	1.43423	-0.333	0.484	-0.817	0.0203	7.11e-06	0.1915	0.0632	0.028876	0.105	0.000523	1	0.661	0.942
A_55_P2096422	Inhbb	1	0.30732	1.08308	-0.346	0.429	-0.776	0.157	3.37e-05	0.1131	0.053	0.015797	0.383	0.00146	1	0.655	0.942
A_55_P2612679	Spata6	1	0.32103	0.60033	-0.0991	0.18	-0.279	0.00573	8.79e-06	0.35599	0.1	0.073394	0.0446	0.00061	1	0.67	0.942
A_55_P2012166	Spata6	1	0.47145	0.79761	-0.114	0.212	-0.326	0.00213	6.02e-06	0.40862	0.133	0.103607	0.023	0.000469	1	0.685	0.942
A_55_P2181191	Btg1	1	0.99546	1.27263	-0.141	0.137	-0.277	8.28e-05	3.3e-06	0.50566	0.518	0.355893	0.00251	0.000324	1	0.841	0.942
A_51_P199135	Cd83	1	0.52761	1.09985	-0.0615	0.511	-0.572	0.0279	6.3e-05	0.78667	0.0328	0.084923	0.13	0.00217	1	0.63	0.942
A_55_P2730556	Timp4	1	0.53173	0.95131	-0.441	-0.0217	-0.42	0.0536	0.00139	0.10476	0.934	0.267743	0.199	0.0183	1	0.985	0.942
A_52_P480351	Loxl2	1	0.48138	0.78459	-0.2	0.104	-0.303	0.00997	0.000136	0.25568	0.551	0.223033	0.0648	0.00365	1	0.856	0.942
A_55_P2081223	Sptbn1	1	0.4877	0.84215	-0.154	0.201	-0.354	0.0184	0.000222	0.43122	0.307	0.204722	0.098	0.00516	1	0.752	0.942
A_51_P502608	Wwtr1	1	0.46991	0.65829	-0.124	0.0639	-0.188	0.0177	0.00161	0.50496	0.731	0.47592	0.0956	0.0201	1	0.921	0.942
A_55_P2737204	Dst	1	0.53849	0.87228	-0.162	0.172	-0.334	0.00807	0.000101	0.39223	0.363	0.215843	0.0562	0.00299	1	0.775	0.942
A_55_P2744796	Dst	1	0.42097	0.96965	-0.271	0.277	-0.549	0.0715	0.00024	0.23519	0.226	0.094905	0.24	0.00545	1	0.716	0.942
A_52_P467690	Sptbn1	1	0.50221	0.93822	-0.187	0.249	-0.436	0.0127	4.27e-05	0.32384	0.193	0.110392	0.0765	0.00168	1	0.704	0.942
A_55_P2731931	Dst	1	0.42997	0.62782	-0.0837	0.114	-0.198	0.00285	6.49e-05	0.52115	0.384	0.287715	0.0281	0.00221	1	0.786	0.942
A_55_P2070686	Wdfy1	1	0.45597	0.59406	-0.206	-0.0683	-0.138	0.0226	0.00415	0.27967	0.717	0.605319	0.112	0.0377	1	0.916	0.954
A_66_P138645	Mir142hg	1	0.43074	0.61448	-0.0306	0.153	-0.184	0.0438	0.00581	0.88072	0.456	0.525971	0.175	0.047	1	0.817	0.943
A_55_P2077048	Itih5	1	0.43905	1.28776	-0.295	0.554	-0.849	0.0784	1.81e-05	0.22793	0.0295	0.019271	0.254	0.000958	1	0.624	0.942
A_51_P153053	Smpdl3a	1	0.28238	0.84335	-0.191	0.37	-0.561	0.116	6.5e-05	0.27928	0.0433	0.031189	0.322	0.00222	1	0.645	0.942
A_52_P302345	Cyp4v3	1	0.43631	1.41667	-0.21	0.77	-0.98	0.152	7.77e-05	0.48254	0.0156	0.027586	0.375	0.0025	1	0.615	0.942
A_55_P1961968	Plagl1	1	0.67122	1.48457	-0.179	0.635	-0.813	0.0389	7.1e-05	0.56522	0.0497	0.073236	0.162	0.00235	1	0.655	0.942
A_55_P2038767	Fam49a	1	0.44272	0.85837	-0.034	0.382	-0.416	0.0744	0.00145	0.8869	0.121	0.227023	0.247	0.0188	1	0.681	0.942
A_51_P171883	Palmd	1	0.47452	1.10349	-0.254	0.375	-0.629	0.179	0.00378	0.46551	0.284	0.20634	0.411	0.0355	1	0.741	0.942
A_52_P35048	Serpinf1	1	0.21003	0.85898	-0.249	0.4	-0.649	0.369	0.00107	0.28935	0.0942	0.057346	0.611	0.0154	1	0.67	0.942
A_51_P339943	Nid1	1	0.16511	0.73705	-0.143	0.429	-0.572	0.488	0.00456	0.54862	0.0798	0.097679	0.709	0.0402	1	0.668	0.942
A_65_P04841	Serpinb6a	1	0.31535	0.60288	-0.0801	0.207	-0.288	0.0554	0.000814	0.61292	0.197	0.205965	0.204	0.0127	1	0.706	0.942
A_55_P2159522	Col14a1	1	0.03974	0.6119	-0.177	0.395	-0.572	0.775	0.000184	0.20896	0.00855	0.007257	0.893	0.00451	1	0.612	0.942
A_66_P126415	Gm8013	1	0.80987	1.51254	-0.181	0.522	-0.703	0.0182	9.01e-05	0.57613	0.115	0.132347	0.0976	0.00277	1	0.681	0.942
A_55_P2822997	Pold4	1	0.20738	0.62322	-0.153	0.263	-0.416	0.143	0.000143	0.27483	0.0667	0.042182	0.361	0.00379	1	0.662	0.942
A_51_P255682	Mfge8	1	0.35362	0.69437	-0.088	0.253	-0.341	0.0846	0.00178	0.65767	0.21	0.231676	0.267	0.0215	1	0.708	0.942
A_55_P2058671	Zfyve28	1	0.33182	0.76572	-0.15	0.284	-0.434	0.0724	0.000244	0.40284	0.121	0.094997	0.242	0.00553	1	0.681	0.942
A_52_P281941	Zdhhc2	1	0.21117	0.69228	-0.172	0.309	-0.481	0.337	0.00391	0.43259	0.165	0.128203	0.581	0.0363	1	0.696	0.942
A_52_P258194	Crtac1	1	1.33814	2.20918	-0.146	0.725	-0.871	0.0124	0.000175	0.76973	0.155	0.224074	0.0755	0.00438	1	0.693	0.942
A_55_P2107045	Myl4	1	0.67683	0.86433	0.0408	0.228	-0.187	0.0113	0.00186	0.86944	0.362	0.59411	0.0705	0.0222	1	0.774	0.952
A_51_P176086	Ffar2	1	0.57593	1.23516	-0.39	0.269	-0.659	0.137	0.00313	0.30754	0.478	0.224716	0.353	0.0315	1	0.826	0.942
A_65_P17358	C1qtnf1	1	0.26516	0.91637	-0.271	0.38	-0.651	0.3	0.00132	0.28926	0.143	0.078817	0.547	0.0177	1	0.69	0.942
A_51_P455338	Rnase2a	1	0.23887	1.09477	-0.443	0.413	-0.856	0.511	0.00559	0.22767	0.26	0.10415	0.725	0.0459	1	0.731	0.942
A_55_P1952618	Ear2	1	0.29405	1.15647	-0.443	0.419	-0.862	0.435	0.00483	0.24378	0.269	0.113243	0.668	0.0418	1	0.735	0.942
A_51_P257951	Retnla	1	0.18649	1.13144	-0.522	0.423	-0.945	0.582	0.0026	0.13217	0.219	0.05782	0.776	0.0278	1	0.712	0.942
A_55_P2027386	Gpr156	1	0.82684	1.14059	0.0499	0.364	-0.314	0.0373	0.00572	0.89494	0.341	0.55855	0.157	0.0466	1	0.765	0.946
A_55_P2735435	Map4k1	1	0.02267	0.66841	-0.272	0.374	-0.646	0.899	0.001	0.13848	0.0459	0.016883	0.956	0.0148	1	0.648	0.942
A_52_P89749	Topaz1	1	0.20901	0.7941	-0.165	0.421	-0.585	0.188	3.38e-05	0.2969	0.0121	0.013368	0.424	0.00146	1	0.612	0.942
A_55_P2029682	Fry	1	0.12524	0.6601	-0.175	0.359	-0.535	0.561	0.00497	0.41683	0.104	0.088002	0.76	0.0425	1	0.675	0.942
A_51_P464029	Fads3	1	0.12532	0.68638	-0.141	0.42	-0.561	0.564	0.00395	0.51621	0.0619	0.076661	0.762	0.0366	1	0.661	0.942
A_66_P138911	Cfb	1	-0.04661	0.72609	-0.29	0.483	-0.773	0.841	0.0045	0.22048	0.0474	0.026513	0.926	0.0399	1	0.649	0.942
A_51_P413866	Cfb	1	-0.05203	0.67383	-0.223	0.503	-0.726	0.799	0.00292	0.28078	0.0207	0.018411	0.906	0.0301	1	0.615	0.942
A_55_P2077558	Sod3	1	-0.06467	0.72244	-0.263	0.524	-0.787	0.779	0.00429	0.25904	0.0309	0.02266	0.895	0.0385	1	0.624	0.942
A_51_P223132	Tln2	1	0.13765	0.66177	-0.0951	0.429	-0.524	0.524	0.00498	0.65907	0.0557	0.095021	0.735	0.0425	1	0.656	0.942
A_51_P142896	Cd59a	1	0.17819	0.75427	-0.166	0.41	-0.576	0.364	0.000703	0.39752	0.0441	0.045425	0.607	0.0114	1	0.645	0.942
A_52_P260954	Ric3	1	0.06729	0.72357	-0.118	0.538	-0.656	0.775	0.00491	0.61477	0.0299	0.05773	0.893	0.0422	1	0.624	0.942
A_66_P105741	Gm13986	1	0.29071	0.63295	0.0667	0.409	-0.342	0.171	0.0054	0.74879	0.0591	0.251614	0.401	0.0449	1	0.66	0.942
A_52_P466147	Rarres2	1	-0.18027	0.81207	-0.447	0.546	-0.992	0.507	0.00589	0.1083	0.0529	0.015197	0.723	0.0475	1	0.655	0.942
A_52_P484956	Nnat	1	0.2886	1.51462	-0.587	0.639	-1.23	0.459	0.00065	0.13926	0.109	0.033596	0.686	0.0108	1	0.677	0.942
A_66_P114514	ENSMUST00000102964	1	0.02207	1.24276	-0.566	0.655	-1.22	0.927	2.93e-05	0.02651	0.0117	0.001473	0.969	0.00133	1	0.612	0.942
A_51_P450169	Dnajb13	1	-0.18042	0.65373	-0.301	0.533	-0.834	0.353	0.00231	0.12759	0.0103	0.005149	0.597	0.0258	1	0.612	0.942
A_66_P140491	E130111B04Rik	1	0.22905	0.86412	-0.0621	0.573	-0.635	0.199	4.95e-05	0.72289	0.00309	0.01627	0.436	0.00183	1	0.612	0.942
A_66_P104630	Abat	1	0.10037	0.72976	-0.0788	0.551	-0.629	0.486	3.39e-05	0.58355	0.000766	0.004644	0.707	0.00146	1	0.612	0.942
A_55_P2015495	Abat	1	0.33289	1.27111	-0.189	0.75	-0.938	0.147	8.27e-06	0.40388	0.00262	0.006591	0.368	0.000583	1	0.612	0.942
A_51_P248629	Arhgap25	1	0.38668	0.71438	-0.0266	0.301	-0.328	0.0947	0.00383	0.90569	0.188	0.306974	0.286	0.0358	1	0.702	0.942
A_51_P189814	Cldn5	1	0.7199	1.43462	-0.186	0.528	-0.715	0.0552	0.000539	0.60594	0.152	0.169436	0.203	0.00957	1	0.693	0.942
A_52_P398989	Cytip	1	0.59303	0.93945	-0.124	0.223	-0.346	0.00662	9.37e-05	0.53842	0.274	0.229449	0.0492	0.00283	1	0.738	0.942
A_52_P393314	P2rx7	1	0.33684	0.63511	-0.0708	0.227	-0.298	0.0379	0.000393	0.64753	0.15	0.180921	0.159	0.00769	1	0.693	0.942
A_52_P248764	Cerk	1	0.27074	0.62172	-0.0926	0.258	-0.351	0.0959	0.000593	0.55834	0.111	0.125106	0.288	0.0102	1	0.677	0.942
A_55_P1989296	Tnxb	1	0.31241	0.82877	-0.269	0.247	-0.516	0.0587	2.46e-05	0.1001	0.129	0.029319	0.212	0.00118	1	0.684	0.942
A_52_P131812	Kirrel	1	0.5961	0.98386	-0.207	0.181	-0.388	0.00608	4.96e-05	0.30535	0.367	0.17744	0.0465	0.00183	1	0.778	0.942
A_66_P116267	Maml2	1	0.34238	0.60652	-0.0755	0.189	-0.264	0.0203	0.000204	0.58722	0.183	0.186723	0.105	0.00487	1	0.701	0.942
A_51_P428086	Sptbn1	1	0.56394	0.80844	-0.06	0.184	-0.245	0.0041	0.000139	0.73699	0.307	0.337907	0.0358	0.00369	1	0.752	0.942
A_65_P02010	Sptbn1	1	0.38506	0.87443	-0.154	0.336	-0.489	0.0405	5.76e-05	0.3953	0.0709	0.063337	0.166	0.00204	1	0.663	0.942
A_51_P219662	Pxdc1	1	1.11301	1.73427	-0.191	0.431	-0.621	0.000534	2.25e-06	0.49674	0.133	0.125351	0.00925	0.000253	1	0.685	0.942
A_66_P136655	Jup	1	0.37313	0.73475	-0.117	0.244	-0.362	0.0205	6.19e-05	0.44125	0.117	0.101489	0.106	0.00214	1	0.681	0.942
A_52_P491544	Nedd9	1	0.50122	0.73181	0.1	0.331	-0.231	0.0109	0.000513	0.5841	0.0803	0.376468	0.0691	0.00927	1	0.669	0.942
A_55_P2121456	Fam43a	1	0.49377	0.80892	-0.0915	0.224	-0.315	0.0599	0.00363	0.71709	0.379	0.3808	0.214	0.0346	1	0.783	0.942
A_52_P220810	Trib2	1	0.36767	0.633	-0.0769	0.188	-0.265	0.0767	0.0041	0.70156	0.352	0.353807	0.251	0.0374	1	0.769	0.942
A_51_P408506	Icam1	1	0.28391	0.6127	-0.15	0.179	-0.329	0.168	0.00545	0.45927	0.38	0.255739	0.397	0.0452	1	0.784	0.942
A_51_P145541	Rbms1	1	0.3041	0.71617	-0.201	0.211	-0.412	0.111	0.000733	0.28418	0.262	0.126083	0.314	0.0118	1	0.731	0.942
A_55_P2727529	Rbms1	1	0.3124	0.64572	-0.108	0.226	-0.333	0.135	0.00402	0.59834	0.275	0.254721	0.351	0.037	1	0.738	0.942
A_65_P01847	DV552657	1	0.20693	0.6142	-0.138	0.269	-0.407	0.281	0.00337	0.46845	0.165	0.138367	0.527	0.033	1	0.696	0.942
A_30_P01024516	chr3:30754871-30776438_F	1	0.26532	0.66505	-0.145	0.255	-0.4	0.196	0.00289	0.47522	0.213	0.169421	0.433	0.0299	1	0.71	0.942
A_55_P2714560	Sptbn1	1	0.38892	0.72551	-0.0632	0.273	-0.337	0.058	0.00113	0.74863	0.174	0.234189	0.21	0.016	1	0.697	0.942
A_55_P2802246	Sh3bp5	1	0.15816	0.75574	-0.208	0.39	-0.598	0.497	0.00317	0.37417	0.102	0.078074	0.716	0.0317	1	0.673	0.942
A_55_P2801083	Pros1	1	0.13906	0.6025	-0.207	0.257	-0.463	0.46	0.00353	0.27569	0.179	0.09002	0.687	0.034	1	0.699	0.942
A_52_P489373	Npr2	1	0.06658	0.64597	-0.185	0.395	-0.579	0.747	0.0044	0.37485	0.0659	0.056868	0.878	0.0393	1	0.662	0.942
A_66_P101600	Lamb1	1	0.25487	0.81773	-0.308	0.255	-0.563	0.216	0.000471	0.13776	0.216	0.059102	0.455	0.00871	1	0.711	0.942
A_55_P2490544	Fbxl5	1	0.28512	0.60072	-0.0936	0.222	-0.316	0.0529	0.000273	0.50934	0.126	0.123744	0.198	0.00601	1	0.682	0.942
A_52_P582858	Dgkd	1	0.41294	0.99599	-0.241	0.342	-0.583	0.0463	3.97e-05	0.23184	0.0939	0.046589	0.182	0.0016	1	0.669	0.942
A_52_P685821	Tmem245	1	0.54891	0.93741	-0.131	0.258	-0.388	0.00364	1.32e-05	0.4483	0.141	0.118408	0.033	0.000775	1	0.689	0.942
A_51_P510764	Agmo	1	0.4157	0.92416	-0.204	0.304	-0.508	0.158	0.00365	0.48071	0.297	0.21993	0.384	0.0347	1	0.748	0.942
A_55_P2516192	Sh3glb1	1	0.6065	0.89792	-0.129	0.162	-0.291	0.00951	0.000357	0.55194	0.456	0.345792	0.0629	0.00721	1	0.817	0.942
A_52_P657963	Phka2	1	0.236	0.90309	-0.306	0.361	-0.667	0.376	0.00218	0.25424	0.18	0.084334	0.617	0.0247	1	0.7	0.942
A_55_P2098071	Trim25	1	0.25346	0.64589	-0.187	0.205	-0.392	0.0893	0.000158	0.20281	0.164	0.064488	0.276	0.00406	1	0.696	0.942
A_52_P408757	Fcgr3	1	0.19192	0.61766	-0.252	0.174	-0.426	0.342	0.00482	0.21527	0.389	0.141579	0.585	0.0417	1	0.788	0.942
A_51_P460954	Ccl6	1	0.58763	1.28568	-0.513	0.186	-0.698	0.0619	0.000277	0.10031	0.541	0.112736	0.219	0.00606	1	0.852	0.942
A_55_P2725772	Gm32695	1	0.5989	0.92314	-0.155	0.169	-0.324	0.0106	0.000278	0.47845	0.439	0.297123	0.0674	0.00607	1	0.809	0.942
A_55_P2083559	Hrk	1	0.61744	0.86671	-0.106	0.143	-0.249	0.0266	0.00296	0.6875	0.588	0.505169	0.126	0.0304	1	0.872	0.942
A_55_P2129047	Tlr7	1	0.54022	0.59247	-0.041	0.0113	-0.0523	0.00976	0.00517	0.83235	0.954	0.848633	0.0639	0.0436	1	0.99	0.985
A_55_P2042612	C1s1	1	0.12784	0.62889	-0.154	0.347	-0.501	0.523	0.00412	0.44161	0.092	0.085557	0.734	0.0376	1	0.669	0.942
A_51_P176352	Ndrg2	1	0.31316	0.7385	-0.00538	0.42	-0.425	0.198	0.00479	0.98202	0.0887	0.215639	0.435	0.0416	1	0.669	0.942
A_51_P383524	Art3	1	0.41895	0.89068	-0.0382	0.434	-0.472	0.088	0.000966	0.87229	0.0781	0.169265	0.273	0.0144	1	0.665	0.942
A_66_P134542	Anln	1	0.2558	0.97687	-0.29	0.431	-0.721	0.27	0.000263	0.21211	0.0698	0.0342	0.516	0.00583	1	0.663	0.942
A_66_P132767	Gm29669	1	0.39282	1.05213	-0.202	0.457	-0.659	0.202	0.00187	0.50539	0.14	0.132733	0.44	0.0224	1	0.689	0.942
A_55_P2623693	Rnasel	1	0.14749	1.04722	-0.382	0.518	-0.9	0.53	0.000158	0.11284	0.0354	0.011541	0.739	0.00406	1	0.638	0.942
A_51_P488991	Oaf	1	0.17277	0.68351	-0.145	0.365	-0.511	0.275	0.000203	0.35684	0.027	0.028619	0.521	0.00484	1	0.618	0.942
A_55_P2830788	Il10ra	1	0.18932	0.73087	-0.14	0.401	-0.542	0.337	0.000976	0.47401	0.0492	0.059474	0.581	0.0145	1	0.654	0.942
A_55_P2718663	Syk	1	0.34105	0.89719	-0.204	0.352	-0.556	0.127	0.000378	0.35195	0.116	0.080635	0.338	0.0075	1	0.681	0.942
A_55_P2002103	Hmha1	1	-0.01518	0.58708	-0.272	0.33	-0.602	0.931	0.00262	0.1308	0.0702	0.022354	0.971	0.028	1	0.663	0.942
A_55_P2814466	Smoc1	1	0.16436	0.72868	-0.113	0.451	-0.564	0.474	0.00375	0.62116	0.0575	0.09033	0.698	0.0354	1	0.659	0.942
A_55_P2055087	Prkar2b	1	0.24712	0.8358	-0.14	0.449	-0.589	0.345	0.00348	0.58983	0.0934	0.117977	0.588	0.0336	1	0.669	0.942
A_55_P2720790	Dst	1	0.36769	0.78459	-0.0368	0.38	-0.417	0.096	0.00119	0.86367	0.086	0.177345	0.289	0.0165	1	0.669	0.942
A_66_P104314	Apol6	1	0.17877	0.90768	-0.256	0.473	-0.729	0.484	0.00148	0.31821	0.0726	0.05178	0.706	0.0192	1	0.663	0.942
A_55_P2143765	Ugt1a6b	1	0.05495	0.93003	-0.232	0.643	-0.875	0.799	0.00024	0.288	0.00632	0.008204	0.906	0.00545	1	0.612	0.942
A_52_P238468	Gipr	1	-0.09976	0.88442	-0.302	0.682	-0.984	0.737	0.00622	0.31417	0.0292	0.026486	0.872	0.0494	1	0.624	0.942
A_55_P2728217	Slc7a10	1	0.17785	0.85082	-0.296	0.377	-0.673	0.511	0.00412	0.27789	0.171	0.087628	0.726	0.0375	1	0.697	0.942
A_55_P2802994	Gnai1	1	0.05026	0.72029	-0.166	0.504	-0.67	0.795	0.00102	0.39341	0.0149	0.021117	0.904	0.015	1	0.615	0.942
A_55_P2931199	Usp35	1	0.18907	0.85781	-0.142	0.526	-0.669	0.258	2.55e-05	0.39113	0.00375	0.008104	0.503	0.00121	1	0.612	0.942
A_55_P2925556	Lnpep	1	0.12971	0.59409	-0.264	0.2	-0.464	0.477	0.00312	0.15478	0.277	0.080642	0.701	0.0314	1	0.738	0.942
A_30_P01022454	chr17:80133213-80144417_F	1	0.21849	0.65941	0.0627	0.504	-0.441	0.211	0.000772	0.71544	0.00701	0.079553	0.45	0.0122	1	0.612	0.942
A_66_P117032	C4b	1	0.03779	0.90625	-0.423	0.445	-0.868	0.883	0.00165	0.10912	0.0929	0.023993	0.947	0.0205	1	0.669	0.942
A_55_P2745402	C4a	1	-0.06574	0.95947	-0.484	0.541	-1.03	0.816	0.00226	0.09586	0.0649	0.016109	0.913	0.0254	1	0.661	0.942
A_51_P428708	C4b	1	0.1706	0.94182	-0.407	0.364	-0.771	0.522	0.00159	0.13471	0.179	0.049354	0.734	0.02	1	0.699	0.942
A_52_P573336	Sbsn	1	0.06273	0.72782	-0.276	0.389	-0.665	0.765	0.00189	0.19557	0.0733	0.03297	0.887	0.0225	1	0.663	0.942
A_52_P376574	Pcsk6	1	0.34593	0.84722	-0.231	0.271	-0.501	0.222	0.0054	0.41103	0.336	0.211	0.462	0.0449	1	0.763	0.942
A_55_P1996907	ENSMUST00000078163	1	-0.08741	0.70707	-0.173	0.621	-0.794	0.653	0.00125	0.37629	0.00366	0.007619	0.823	0.017	1	0.612	0.942
A_55_P2908408	Ppic	1	0.12475	0.90358	-0.205	0.574	-0.779	0.525	0.000107	0.29889	0.00691	0.00909	0.735	0.00312	1	0.612	0.942
A_51_P517075	Serpinf1	1	0.07589	0.85007	-0.207	0.567	-0.774	0.718	0.000449	0.32805	0.0119	0.014691	0.862	0.00845	1	0.612	0.942
A_66_P130497	Serpinf1	1	0.14313	0.93088	-0.264	0.524	-0.788	0.511	0.000249	0.23107	0.0228	0.016238	0.726	0.0056	1	0.615	0.942
A_51_P284608	Cd74	1	0.22087	0.66314	-0.184	0.259	-0.442	0.289	0.00351	0.37605	0.217	0.138127	0.535	0.0338	1	0.711	0.942
A_55_P2156731	H2-Eb1	1	0.28433	0.7776	-0.175	0.318	-0.493	0.176	0.000905	0.39886	0.132	0.100443	0.408	0.0138	1	0.684	0.942
A_52_P683598	H2-Ab1	1	0.14654	0.78169	-0.222	0.413	-0.635	0.538	0.00292	0.35253	0.0918	0.068059	0.745	0.0301	1	0.669	0.942
A_55_P2741874	H2-Ab1	1	0.12865	0.7849	-0.238	0.418	-0.656	0.6	0.00362	0.3348	0.0976	0.067713	0.788	0.0346	1	0.67	0.942
A_55_P1962747	H2-Ab1	1	0.11789	0.7902	-0.279	0.393	-0.672	0.629	0.00331	0.25843	0.116	0.060572	0.807	0.0326	1	0.681	0.942
A_55_P2146560	H2-Ab1	1	0.16562	0.80034	-0.246	0.389	-0.635	0.481	0.00213	0.29813	0.106	0.064489	0.703	0.0243	1	0.676	0.942
A_51_P117226	Zdhhc2	1	0.02972	0.65002	-0.201	0.419	-0.62	0.873	0.00186	0.28735	0.0329	0.026315	0.943	0.0223	1	0.631	0.942
A_55_P1998947	Trim16	1	-0.14134	0.74138	-0.133	0.75	-0.883	0.543	0.00365	0.5671	0.00334	0.012053	0.748	0.0347	1	0.612	0.942
A_55_P2077901	Cd2	1	-0.20931	0.88454	-0.258	0.835	-1.09	0.446	0.00337	0.34866	0.0052	0.008867	0.676	0.033	1	0.612	0.942
A_66_P108659	Cd2	1	-0.1418	0.87596	-0.263	0.755	-1.02	0.594	0.00286	0.32596	0.00852	0.011579	0.783	0.0297	1	0.612	0.942
A_55_P2152364	Runx2os1	1	-0.01172	0.79191	-0.15	0.654	-0.804	0.961	0.00315	0.53897	0.0121	0.026659	0.984	0.0316	1	0.612	0.942
A_51_P483511	Dock8	1	-0.25636	0.6471	-0.218	0.685	-0.903	0.145	0.000924	0.21143	0.000533	0.001041	0.365	0.014	1	0.612	0.942
A_51_P116651	Dpt	1	-0.08367	0.86538	-0.246	0.703	-0.949	0.77	0.00554	0.39249	0.0205	0.02627	0.89	0.0457	1	0.615	0.942
A_51_P209930	Rtn2	1	0.0203	0.93036	-0.232	0.678	-0.91	0.935	0.000946	0.35346	0.011	0.015153	0.972	0.0142	1	0.612	0.942
A_51_P461364	Gpx7	1	-0.04436	0.69205	-0.121	0.615	-0.736	0.826	0.00212	0.54892	0.00532	0.015772	0.918	0.0242	1	0.612	0.942
A_55_P2804426	Pid1	1	0.31589	0.81236	-0.0951	0.401	-0.496	0.103	0.000229	0.61354	0.0415	0.071583	0.3	0.00527	1	0.645	0.942
A_55_P2083121	Vill	1	0.30862	0.71279	0.0647	0.469	-0.404	0.039	4.2e-05	0.65029	0.00296	0.054305	0.162	0.00166	1	0.612	0.942
A_55_P2023542	Ccr7	1	0.31882	0.71697	0.147	0.545	-0.398	0.132	0.00189	0.47871	0.0137	0.180781	0.346	0.0224	1	0.615	0.942
A_55_P2098831	AK082204	1	0.22873	0.65168	0.0788	0.502	-0.423	0.0691	1.69e-05	0.5174	0.000365	0.020351	0.235	0.000913	1	0.612	0.942
A_51_P342871	S100a10	1	0.04061	0.62002	-0.0578	0.522	-0.579	0.815	0.00152	0.73981	0.00597	0.025972	0.913	0.0194	1	0.612	0.942
A_66_P137316	S100a10	1	-0.01828	0.66004	-0.0587	0.62	-0.678	0.932	0.00493	0.78422	0.00771	0.033487	0.971	0.0423	1	0.612	0.942
A_55_P2074499	Kcp	1	-0.12026	0.73736	-0.0925	0.765	-0.858	0.585	0.00252	0.67393	0.00185	0.01043	0.777	0.0274	1	0.612	0.942
A_51_P337655	Dsn1	1	0.11252	0.61382	-0.0542	0.447	-0.501	0.479	0.00069	0.73188	0.00893	0.033177	0.702	0.0113	1	0.612	0.942
A_55_P2047768	Serpinb6c	1	0.03904	0.5918	-0.136	0.416	-0.553	0.794	0.000563	0.36499	0.00977	0.014467	0.903	0.00987	1	0.612	0.942
A_55_P2903858	Spata6	1	0.19346	0.59233	-0.115	0.284	-0.399	0.179	0.000319	0.41974	0.0538	0.05542	0.412	0.00672	1	0.655	0.942
A_55_P2740649	Mcl1	1	0.22129	0.60207	-0.0918	0.289	-0.381	0.135	0.000335	0.52647	0.0547	0.071982	0.35	0.00693	1	0.656	0.942
A_30_P01030602	chr2:50152329-50289487_F	1	0.08337	0.67763	-0.0955	0.499	-0.594	0.61	0.00035	0.55937	0.0052	0.01591	0.795	0.00712	1	0.612	0.942
A_51_P275123	Psd3	1	-0.02053	0.73266	-0.239	0.515	-0.753	0.91	0.000468	0.19674	0.00874	0.006939	0.96	0.00869	1	0.612	0.942
A_66_P106593	Vhl	1	0.31542	0.58624	0.0247	0.296	-0.271	0.104	0.00453	0.89539	0.126	0.314184	0.302	0.0401	1	0.683	0.942
A_66_P118301	Angpt1	2	-1.13487	-0.77723	0.0945	0.452	-0.358	0.00304	0.0328	0.78484	0.199	0.467114	0.0292	0.15	1	0.706	0.942
A_51_P232399	Acy3	2	-0.59935	-0.36194	-0.00755	0.23	-0.237	0.00488	0.0725	0.96898	0.244	0.391352	0.0401	0.247	1	0.725	0.942
A_55_P2094060	Gzma	2	-0.91031	-0.60244	0.121	0.429	-0.308	0.00105	0.0208	0.62151	0.0901	0.378482	0.0145	0.11	1	0.669	0.942
A_52_P27496	Bahcc1	2	-1.39278	-0.94294	-0.0311	0.419	-0.45	5.07e-06	0.000551	0.89568	0.0877	0.188461	0.000378	0.00972	1	0.669	0.942
A_52_P527931	Ano8	2	-0.8958	-0.55359	0.00688	0.349	-0.342	1.64e-05	0.00271	0.96696	0.0449	0.154844	0.000812	0.0286	1	0.646	0.942
A_55_P2935640	Gm16163	2	-1.48335	-1.20579	-0.0133	0.264	-0.278	3.89e-06	6e-05	0.95723	0.292	0.43177	0.000316	0.0021	1	0.745	0.942
A_51_P202801	Abcb9	2	-0.93839	-0.5793	-0.0668	0.292	-0.359	1.33e-05	0.0024	0.69737	0.0983	0.14801	0.000713	0.0265	1	0.67	0.942
A_51_P396818	2810428I15Rik	2	-0.90329	-0.67184	0.0231	0.255	-0.231	2.32e-05	0.00066	0.89347	0.149	0.34649	0.00104	0.011	1	0.693	0.942
A_55_P2159575	Reep6	2	-0.6928	-0.5565	-0.0516	0.0847	-0.136	0.00031	0.00241	0.75415	0.608	0.55995	0.00637	0.0265	1	0.88	0.946
A_55_P1974442	Sumf2	2	-0.73384	-0.36318	-0.0453	0.325	-0.371	0.00119	0.0798	0.82126	0.114	0.198801	0.0157	0.262	1	0.681	0.942
A_52_P270164	E2f6	2	-0.6138	-0.30975	-0.00714	0.297	-0.304	8.71e-05	0.0248	0.95624	0.0307	0.108774	0.00259	0.124	1	0.624	0.942
A_51_P337510	Cd320	2	-0.72376	-0.41356	-0.106	0.204	-0.31	0.000145	0.016	0.5109	0.211	0.180571	0.00373	0.0934	1	0.709	0.942
A_30_P01018338	chr14:106562325-106660675_F	2	-0.90856	-0.71168	-0.00382	0.193	-0.197	0.000536	0.00447	0.98661	0.401	0.542941	0.00927	0.0397	1	0.793	0.945
A_65_P05835	Ctsc	2	-0.9594	-0.79687	-0.141	0.0211	-0.163	0.00217	0.00869	0.61513	0.94	0.682507	0.0233	0.0617	1	0.987	0.961
A_52_P489119	Nol6	2	-0.61816	-0.60603	0.0676	0.0798	-0.0121	0.00145	0.00172	0.69523	0.644	0.960308	0.0179	0.021	1	0.891	0.997
A_55_P2109263	Ppp1r14b	2	-0.76994	-0.67346	-0.0282	0.0683	-0.0965	3.39e-05	0.000166	0.85195	0.652	0.652427	0.00134	0.00421	1	0.893	0.958
A_55_P2037162	Esyt1	2	-0.72363	-0.47071	-0.0322	0.221	-0.253	0.00339	0.0443	0.88535	0.329	0.426939	0.0315	0.181	1	0.76	0.942
A_55_P2732753	Esyt1	2	-1.01209	-0.48309	-0.17	0.359	-0.529	0.000158	0.0417	0.45552	0.122	0.108294	0.00396	0.174	1	0.681	0.942
A_51_P442894	Aldh3b2	2	-1.17034	-0.45603	-0.198	0.516	-0.714	1.23e-05	0.0408	0.35526	0.0222	0.024875	0.000674	0.172	1	0.615	0.942
A_66_P130887	Pcdh18	2	-0.85226	-0.53834	-0.0744	0.24	-0.314	0.000138	0.0083	0.69299	0.211	0.245295	0.00359	0.0599	1	0.709	0.942
A_51_P178114	Ephx3	2	-0.62638	-0.45084	-0.063	0.113	-0.176	0.00406	0.0309	0.75053	0.571	0.532538	0.0355	0.144	1	0.866	0.944
A_55_P2055487	Parp3	2	-1.1237	-0.5734	-0.116	0.434	-0.55	7.13e-06	0.00715	0.55558	0.0353	0.056886	0.000465	0.0543	1	0.638	0.942
A_52_P55846	Cav2	2	-0.90643	-0.57597	0.0195	0.35	-0.33	0.000227	0.0107	0.92565	0.105	0.270736	0.00512	0.0708	1	0.675	0.942
A_52_P206925	Parp16	2	-1.36852	-0.76078	-0.077	0.531	-0.608	2.77e-05	0.00799	0.77106	0.0543	0.114119	0.00117	0.0584	1	0.655	0.942
A_51_P382925	Fadd	2	-0.69753	-0.44173	-0.0172	0.239	-0.256	6.08e-05	0.00499	0.90467	0.107	0.215653	0.00202	0.0426	1	0.676	0.942
A_51_P284730	Fam217b	2	-1.2704	-0.77368	-0.0681	0.429	-0.497	1.15e-05	0.00245	0.76688	0.0719	0.135628	0.000638	0.0269	1	0.663	0.942
A_55_P2020896	Parp16	2	-1.02539	-0.54429	-0.0965	0.385	-0.481	0.000116	0.0216	0.66557	0.0947	0.136672	0.00317	0.113	1	0.67	0.942
A_52_P555629	Zfp862-ps	2	-0.71103	-0.3059	-0.0453	0.36	-0.405	2.47e-05	0.0329	0.73937	0.0137	0.0445	0.00109	0.15	1	0.615	0.942
A_52_P212429	Mr1	2	-0.75132	-0.48605	0.0315	0.297	-0.265	5.42e-05	0.00396	0.83699	0.0625	0.228337	0.00188	0.0366	1	0.661	0.942
A_55_P1954021	Scarb1	2	-0.70699	-0.48235	0.077	0.302	-0.225	0.000372	0.00914	0.65341	0.088	0.357656	0.0072	0.0638	1	0.669	0.942
A_52_P475423	Ablim2	2	-0.59869	-0.3112	0.0227	0.31	-0.287	0.0023	0.0877	0.89774	0.0887	0.255695	0.0243	0.278	1	0.669	0.942
A_51_P380178	Id3	2	-0.91368	-0.71466	0.0496	0.249	-0.199	0.00142	0.0093	0.84527	0.333	0.581022	0.0176	0.0644	1	0.762	0.949
A_55_P1987231	Fuom	2	-0.61294	-0.51081	0.0677	0.17	-0.102	0.00544	0.0176	0.73719	0.403	0.720539	0.0431	0.0992	1	0.795	0.965
A_55_P2066116	Bcl3	2	-0.81198	-0.50574	-0.161	0.145	-0.306	0.00357	0.0548	0.52592	0.566	0.394878	0.0326	0.207	1	0.863	0.942
A_52_P574653	Bid	2	-0.74084	-0.36535	-0.13	0.245	-0.375	0.0049	0.138	0.58821	0.313	0.275456	0.0401	0.362	1	0.754	0.942
A_51_P316871	Srpx	2	-0.58775	-0.30213	-0.27	0.0159	-0.286	0.00578	0.131	0.17541	0.935	0.305903	0.0448	0.351	1	0.985	0.942
A_55_P2001871	Uros	2	-0.61071	-0.2568	-0.149	0.205	-0.354	1.12e-05	0.0275	0.18498	0.0729	0.031247	0.000628	0.133	1	0.663	0.942
A_55_P1993984	Hemk1	2	-0.724	-0.54807	-0.0497	0.126	-0.176	2.23e-05	0.000538	0.71845	0.363	0.370055	0.00102	0.00957	1	0.775	0.942
A_51_P461123	Tlr5	2	-0.76237	-0.26413	-0.172	0.326	-0.498	6.13e-05	0.103	0.27849	0.0473	0.033171	0.00203	0.305	1	0.649	0.942
A_51_P169880	Zbtb3	2	-0.61001	-0.42906	0.0204	0.201	-0.181	5.62e-06	0.000404	0.84566	0.0643	0.22899	0.000406	0.0078	1	0.661	0.942
A_55_P2803234	Mtap	2	-1.06915	-0.68923	-0.0669	0.313	-0.38	6.9e-07	0.000226	0.67459	0.0589	0.101458	0.000105	0.00523	1	0.66	0.942
A_66_P139552	Ppt2	2	-0.64564	-0.43259	-0.00883	0.204	-0.213	4.06e-06	0.000523	0.935	0.0692	0.17294	0.000326	0.00939	1	0.663	0.942
A_52_P649419	3110052M02Rik	2	-0.75667	-0.43895	-0.0393	0.278	-0.318	2.03e-06	0.0013	0.7455	0.0293	0.073314	0.000205	0.0175	1	0.624	0.942
A_51_P490171	Nubp2	2	-0.60148	-0.52618	0.0243	0.0996	-0.0753	2.16e-05	0.000111	0.83136	0.386	0.641174	0.000991	0.00319	1	0.787	0.957
A_52_P582394	Mrps11	2	-0.58929	-0.49159	0.0687	0.166	-0.0977	6.08e-06	6.43e-05	0.50157	0.112	0.498949	0.000423	0.0022	1	0.677	0.942
A_55_P2739609	Rad9a	2	-0.63207	-0.40469	0.00681	0.234	-0.227	1.56e-05	0.00196	0.95352	0.0547	0.177715	0.00079	0.023	1	0.656	0.942
A_51_P140368	Cmc2	2	-0.71704	-0.31068	-0.0447	0.362	-0.406	5.29e-07	0.00655	0.67058	0.00203	0.011007	8.8e-05	0.0513	1	0.612	0.942
A_55_P2835569	Polr3k	2	-0.6824	-0.34773	-0.0123	0.322	-0.335	7.18e-06	0.00725	0.91762	0.0119	0.056677	0.000467	0.0548	1	0.612	0.942
A_66_P114001	Tmem126a	2	-0.7859	-0.36175	0.00424	0.428	-0.424	3.52e-06	0.0102	0.97407	0.00303	0.029436	0.000294	0.0685	1	0.612	0.942
A_51_P394946	Dusp19	2	-0.86426	-0.45704	0.0297	0.437	-0.407	3.32e-08	0.000257	0.78092	0.000412	0.012138	1.68e-05	0.00575	1	0.612	0.942
A_66_P110663	Ict1	2	-0.61947	-0.36636	-0.0418	0.211	-0.253	3.28e-06	0.00147	0.68328	0.0483	0.09046	0.000279	0.019	1	0.652	0.942
A_55_P1957909	Mrpl49	2	-0.74934	-0.48679	0.073	0.336	-0.263	3.62e-06	0.000655	0.55939	0.0122	0.145814	0.000299	0.0109	1	0.612	0.942
A_66_P107671	Fam217b	2	-0.6313	-0.47979	-0.0299	0.122	-0.152	0.000445	0.00487	0.84764	0.437	0.492972	0.00816	0.042	1	0.809	0.942
A_52_P135392	Uck2	2	-0.63115	-0.48501	-0.0485	0.0977	-0.146	0.000476	0.00471	0.75693	0.534	0.510939	0.00858	0.0411	1	0.849	0.942
A_55_P2494862	Agfg2	2	-0.62662	-0.43936	-0.00473	0.183	-0.187	0.000123	0.00365	0.97248	0.191	0.338725	0.00331	0.0347	1	0.703	0.942
A_55_P2032966	Hmgcs1	2	-0.90827	-0.78172	0.0713	0.198	-0.127	0.00107	0.00379	0.77109	0.423	0.715294	0.0147	0.0356	1	0.803	0.964
A_66_P125888	Setd8	2	-0.79382	-0.70637	0.0989	0.186	-0.0875	8.74e-05	0.00032	0.55858	0.275	0.713916	0.0026	0.00673	1	0.738	0.964
A_55_P2733487	Setd8	2	-0.9008	-0.8921	0.139	0.148	-0.0087	6.08e-06	6.96e-06	0.37397	0.345	0.968418	0.000423	0.000519	1	0.767	0.997
A_55_P2600332	Lactb2	2	-0.71276	-0.71294	0.197	0.197	0.000178	0.002	0.002	0.34462	0.345	0.999514	0.0221	0.0233	1	0.767	1
A_55_P2153391	Palm2	2	-1.36085	-0.92409	0.105	0.542	-0.437	0.000176	0.00585	0.7323	0.0878	0.31989	0.00429	0.0472	1	0.669	0.942
A_55_P2069842	D5Ertd579e	2	-0.74223	-0.60518	0.1	0.237	-0.137	0.00015	0.00119	0.54505	0.16	0.558716	0.00382	0.0165	1	0.695	0.946
A_51_P281024	Rad9a	2	-0.60598	-0.30531	-0.0498	0.251	-0.301	6.82e-06	0.00763	0.63721	0.0247	0.05324	0.000452	0.0569	1	0.617	0.942
A_55_P2108201	Gnptab	2	-1.13122	-0.6178	-0.0292	0.484	-0.513	1.02e-05	0.00532	0.88532	0.0242	0.083285	0.000588	0.0444	1	0.615	0.942
A_52_P63709	Fam49b	2	-0.67902	-0.62527	0.176	0.23	-0.0537	0.000154	0.000375	0.25185	0.139	0.801912	0.00388	0.00745	1	0.688	0.977
A_51_P446886	5730409E04Rik	2	-0.77114	-0.55367	0.0848	0.302	-0.217	1.75e-05	0.000752	0.55669	0.0447	0.290908	0.000849	0.012	1	0.646	0.942
A_55_P2799062	Ppapdc3	2	-0.66045	-0.42508	0.0649	0.3	-0.235	0.00182	0.0329	0.73163	0.122	0.382808	0.0207	0.15	1	0.681	0.942
A_55_P1968664	NAP111351-1	2	-0.64167	-0.7328	0.179	0.0882	0.0911	8.84e-05	1.69e-05	0.19661	0.519	0.637185	0.00262	0.000913	1	0.842	0.957
A_52_P368384	Rap2b	2	-0.64147	-0.55896	0.104	0.186	-0.0825	0.000408	0.00151	0.50891	0.241	0.709918	0.00767	0.0194	1	0.724	0.963
A_51_P397375	Gatb	2	-0.64363	-0.49263	0.0687	0.22	-0.151	0.000137	0.00193	0.62913	0.131	0.454798	0.00357	0.0227	1	0.684	0.942
A_51_P436189	Nudt22	2	-0.74093	-0.57907	0.0466	0.208	-0.162	2.44e-07	9.56e-06	0.65216	0.053	0.273996	5.72e-05	0.000644	1	0.655	0.942
A_30_P01029667	chr3:38320928-38341869_R	2	-0.59907	-0.52224	0.105	0.181	-0.0768	3.44e-06	2.25e-05	0.29798	0.0778	0.585468	0.000288	0.00112	1	0.665	0.949
A_51_P133582	Cbx4	2	-1.21523	-1.0116	0.0248	0.228	-0.204	1.12e-06	1.51e-05	0.89445	0.229	0.443312	0.00014	0.000851	1	0.716	0.942
A_55_P2168431	Amer1	2	-0.97101	-0.76154	-0.000801	0.209	-0.209	3.15e-07	1.13e-05	0.99535	0.139	0.287377	6.53e-05	0.000713	1	0.688	0.942
A_66_P137861	Tlr1	2	-0.69418	-0.34145	-0.157	0.196	-0.353	0.000848	0.0715	0.39475	0.289	0.180682	0.0126	0.245	1	0.744	0.942
A_51_P495581	Tlr1	2	-0.65765	-0.27565	-0.225	0.157	-0.382	0.00148	0.143	0.229	0.396	0.151061	0.0181	0.37	1	0.791	0.942
A_55_P2066230	Hck	2	-0.60866	-0.21546	-0.168	0.225	-0.393	0.00489	0.281	0.39849	0.26	0.167796	0.0401	0.544	1	0.731	0.942
A_30_P01022328	chr5:22058025-22072475_F	2	-0.60202	-0.41799	-0.057	0.127	-0.184	0.000597	0.011	0.70939	0.409	0.397792	0.00997	0.0725	1	0.796	0.942
A_55_P2005005	Cdk5rap1	2	-0.7243	-0.43006	0.0643	0.359	-0.294	0.000261	0.0174	0.70484	0.0434	0.22711	0.00567	0.0985	1	0.645	0.942
A_51_P193524	Cdk5rap1	2	-0.67677	-0.39385	-0.033	0.25	-0.283	0.000172	0.0157	0.8287	0.111	0.197518	0.00421	0.0922	1	0.677	0.942
A_55_P2011031	Cdk5rap1	2	-0.89117	-0.49415	-0.16	0.237	-0.397	0.000461	0.0331	0.46914	0.289	0.210392	0.00838	0.151	1	0.744	0.942
A_51_P368009	E2f2	2	-0.82973	-0.96414	0.147	0.013	0.134	0.000303	5.5e-05	0.45668	0.947	0.630048	0.00624	0.00197	1	0.988	0.957
A_66_P108394	E2f2	2	-0.70759	-0.92836	0.152	-0.0684	0.221	0.000528	2.37e-05	0.39375	0.7	0.382452	0.00919	0.00116	1	0.909	0.942
A_51_P295410	Nap1l5	2	-0.65568	-0.96956	0.32	0.00603	0.314	0.00302	6.08e-05	0.11892	0.976	0.272588	0.0291	0.00212	1	0.995	0.942
A_52_P550147	Sned1	2	-0.63617	-0.65475	0.0158	-0.00281	0.0186	0.00231	0.00181	0.9329	0.988	0.944094	0.0244	0.0218	1	0.998	0.995
A_51_P348624	Timm10	2	-0.71608	-0.97868	0.0537	-0.209	0.263	0.000412	9.95e-06	0.759	0.24	0.294556	0.00772	0.000661	1	0.724	0.942
A_55_P2043267	Cdc42se1	2	-0.52638	-0.74112	0.123	-0.0912	0.215	0.000245	3.28e-06	0.31849	0.459	0.222557	0.0054	0.000324	1	0.818	0.942
A_51_P308590	Ppif	2	-0.4722	-0.66527	0.11	-0.0828	0.193	0.00289	0.000101	0.44329	0.564	0.344434	0.0283	0.00299	1	0.863	0.942
A_51_P337598	2410131K14Rik	2	-0.36016	-0.64519	0.0858	-0.199	0.285	0.0182	0.000145	0.55002	0.173	0.167832	0.0974	0.00381	1	0.697	0.942
A_55_P2184449	Gm10387	2	-0.69524	-1.22439	0.179	-0.35	0.529	0.0117	7.46e-05	0.48752	0.181	0.153803	0.0723	0.00243	1	0.7	0.942
A_30_P01020231	chr11:79531768-79532127_F	2	-0.99848	-1.58408	0.21	-0.375	0.586	0.00205	1.36e-05	0.47102	0.204	0.162399	0.0224	0.000796	1	0.707	0.942
A_55_P2715091	Dixdc1	2	-1.12598	-1.00034	0.153	0.279	-0.126	0.000439	0.00135	0.58101	0.319	0.748557	0.00808	0.018	1	0.756	0.97
A_30_P01018953	chr16:23543837-23560153_F	2	-1.27345	-1.37177	0.151	0.0531	0.0983	0.000207	8.92e-05	0.60466	0.856	0.81166	0.00482	0.00276	1	0.962	0.98
A_66_P118819	Atg9b	2	-1.14962	-1.06123	0.0383	0.127	-0.0884	0.000146	0.000347	0.88071	0.62	0.806511	0.00374	0.00708	1	0.883	0.978
A_55_P1972720	Pmm1	2	-0.67955	-0.70713	0.0207	-0.00689	0.0276	0.00171	0.00121	0.9147	0.972	0.91959	0.0199	0.0166	1	0.994	0.994
A_66_P124952	Hspe1	2	-0.6408	-0.50858	-0.0803	0.0519	-0.132	2.02e-05	0.000307	0.50839	0.668	0.441971	0.000948	0.00654	1	0.899	0.942
A_55_P2722732	ENSMUST00000172726	2	-0.7064	-0.54244	-0.111	0.053	-0.164	5.8e-05	0.000978	0.44671	0.715	0.426727	0.00197	0.0145	1	0.915	0.942
A_51_P328432	ENSMUST00000051437	2	-0.65724	-0.55194	-0.0428	0.0625	-0.105	2.48e-05	0.000199	0.73436	0.62	0.55573	0.00109	0.00478	1	0.883	0.946
A_52_P373938	Gpd2	2	-1.43383	-1.35265	0.0693	0.15	-0.0812	0.000169	0.000318	0.8299	0.641	0.858716	0.00417	0.00671	1	0.89	0.987
A_55_P1972719	Pmm1	2	-0.87371	-0.78065	0.0533	0.146	-0.0931	0.00112	0.00295	0.82197	0.538	0.781332	0.0152	0.0303	1	0.851	0.973
A_51_P346964	Mrap	2	-1.02906	-1.04395	-0.00323	-0.0181	0.0149	0.000968	0.000847	0.99061	0.947	0.969408	0.0138	0.0131	1	0.988	0.998
A_52_P134141	Pyurf	2	-0.66791	-0.6474	0.0915	0.112	-0.0205	0.000443	0.000604	0.57899	0.498	0.929721	0.00814	0.0103	1	0.833	0.995
A_55_P2156855	Car13	2	-0.50497	-0.82795	0.13	-0.193	0.323	0.0505	0.00258	0.60086	0.437	0.359916	0.192	0.0277	1	0.809	0.942
A_30_P01024233	chr5:36969767-37087176_R	2	-0.60309	-0.8709	0.262	-0.00577	0.268	0.00792	0.000347	0.21847	0.978	0.369963	0.0555	0.00709	1	0.995	0.942
A_51_P487073	Wfdc12	2	-0.40207	-0.7111	0.176	-0.133	0.309	0.0539	0.00155	0.3834	0.507	0.280586	0.2	0.0197	1	0.836	0.942
A_66_P124397	Lrp3	2	-0.12595	-0.74262	0.143	-0.474	0.617	0.609	0.00561	0.56262	0.0632	0.085663	0.794	0.046	1	0.661	0.942
A_51_P260740	Pcdh7	2	-0.19069	-0.6496	0.286	-0.173	0.459	0.376	0.00541	0.18925	0.421	0.138227	0.617	0.0449	1	0.801	0.942
A_55_P2129261	Arhgap36	2	-0.22578	-0.61782	0.136	-0.256	0.392	0.281	0.00617	0.51141	0.224	0.188697	0.527	0.0492	1	0.715	0.942
A_52_P476731	Fam110c	2	-1.19314	-1.26253	0.316	0.246	0.0694	0.000211	0.000112	0.25578	0.373	0.857781	0.00488	0.00322	1	0.779	0.987
A_51_P344399	Rilpl2	2	-0.60011	-0.61663	0.14	0.123	0.0165	0.00286	0.00229	0.44431	0.499	0.948653	0.0281	0.0256	1	0.834	0.996
A_52_P30451	Ppp1r3c	2	-1.20603	-1.10514	0.41	0.511	-0.101	0.000971	0.0021	0.21051	0.122	0.824642	0.0138	0.0241	1	0.681	0.981
A_52_P681391	G0s2	2	-2.12334	-1.71304	-0.0654	0.345	-0.41	0.000115	0.00105	0.88726	0.457	0.53107	0.00315	0.0152	1	0.817	0.944
A_66_P105153	B430119L08Rik	2	-2.1022	-1.62495	0.152	0.629	-0.477	3.61e-05	0.000636	0.7152	0.139	0.419272	0.0014	0.0107	1	0.688	0.942
A_51_P248666	Cd274	2	-1.4173	-0.63803	-0.099	0.68	-0.779	9.88e-06	0.0181	0.69645	0.0124	0.03831	0.000577	0.101	1	0.612	0.942
A_55_P1981599	Ccdc125	2	-0.71738	-0.27033	-0.049	0.398	-0.447	0.000241	0.115	0.76867	0.0242	0.067752	0.00534	0.325	1	0.615	0.942
A_52_P53019	Rhbdl3	2	-1.31297	-1.37957	0.111	0.0449	0.0666	7.5e-06	3.74e-06	0.62874	0.845	0.837771	0.000483	0.000352	1	0.958	0.983
A_55_P2140036	Krt36	2	-0.85168	-1.00074	0.109	-0.04	0.149	0.000137	1.91e-05	0.56305	0.831	0.576064	0.00357	0.000995	1	0.954	0.949
A_55_P2911465	Slc26a6	2	-1.00785	-0.87661	0.0394	0.171	-0.131	2.19e-05	0.00012	0.83695	0.376	0.628349	0.001	0.00338	1	0.781	0.957
A_52_P533146	Ddit3	2	-0.75455	-0.7495	0.0287	0.0338	-0.00505	2.88e-05	3.13e-05	0.8444	0.818	0.980518	0.0012	0.00139	1	0.95	0.998
A_55_P2718969	Syt12	2	-0.65333	-0.74422	0.0766	-0.0143	0.0909	0.005	0.00177	0.71885	0.946	0.762462	0.0407	0.0215	1	0.988	0.971
A_55_P2552799	Gm11967	2	-0.82258	-0.89496	0.157	0.0843	0.0724	0.000238	9.21e-05	0.41485	0.659	0.788629	0.00528	0.00281	1	0.895	0.974
A_66_P134966	9630013D21Rik	2	-1.54324	-1.30551	0.0475	0.285	-0.238	1.55e-05	0.000122	0.86767	0.322	0.55698	0.000786	0.00341	1	0.758	0.946
A_52_P54176	Axin2	2	-1.19336	-1.10198	0.127	0.218	-0.0914	4.7e-05	0.000121	0.60001	0.369	0.788363	0.0017	0.00339	1	0.779	0.974
A_55_P2507000	Hgf	2	-0.6528	-0.58989	0.0826	0.145	-0.0629	0.000939	0.00229	0.6351	0.406	0.797845	0.0134	0.0256	1	0.795	0.976
A_51_P362089	Lrrc3b	2	-0.55716	-0.62178	0.0623	-0.00232	0.0646	0.00167	0.000605	0.69368	0.988	0.772495	0.0196	0.0103	1	0.998	0.972
A_55_P2914857	Rgs7bp	2	-0.67974	-1.1768	0.39	-0.107	0.497	0.00846	4.98e-05	0.11168	0.654	0.149644	0.0581	0.00183	1	0.894	0.942
A_52_P201558	Rgs7bp	2	-0.53032	-0.82045	0.276	-0.0141	0.29	0.00608	0.000107	0.1291	0.937	0.253869	0.0465	0.00312	1	0.986	0.942
A_52_P22324	Pln	2	-0.35367	-0.64465	0.244	-0.0474	0.291	0.0534	0.00116	0.17404	0.787	0.24803	0.199	0.0163	1	0.939	0.942
A_65_P20365	AK038233	2	-0.37156	-0.59412	0.197	-0.0257	0.223	0.0323	0.00137	0.23927	0.876	0.34412	0.143	0.0182	1	0.967	0.942
A_52_P996274	Gm10199	2	-0.42894	-0.73223	0.354	0.051	0.303	0.03	0.00065	0.06858	0.786	0.259048	0.136	0.0108	1	0.939	0.942
A_51_P215438	Prodh	2	-0.75196	-0.96028	-0.0151	-0.223	0.208	0.00259	0.00026	0.94639	0.325	0.51378	0.0263	0.00578	1	0.759	0.942
A_51_P294891	Ppargc1b	2	-0.47359	-1.02443	0.141	-0.409	0.551	0.0972	0.00109	0.61038	0.148	0.168332	0.29	0.0156	1	0.693	0.942
A_65_P02810	Ppargc1b	2	-0.61746	-1.07132	0.228	-0.226	0.454	0.0232	0.00033	0.37859	0.381	0.218304	0.114	0.00687	1	0.784	0.942
A_51_P497395	Lypd1	2	-0.11643	-0.86676	0.43	-0.32	0.75	0.659	0.00297	0.11217	0.232	0.053421	0.826	0.0304	1	0.718	0.942
A_55_P2133187	ENSMUST00000163185	2	-0.32208	-0.64913	0.197	-0.13	0.327	0.0144	2.11e-05	0.11909	0.295	0.069692	0.0831	0.00107	1	0.746	0.942
A_51_P113784	Prpf19	2	-0.31992	-0.64561	0.244	-0.0817	0.326	0.00832	6.46e-06	0.03784	0.468	0.048875	0.0573	0.000493	1	0.822	0.942
A_55_P2733072	Cyb5b	2	-0.99858	-0.92521	0.15	0.223	-0.0734	1.08e-07	3.71e-07	0.26326	0.101	0.695486	3.51e-05	8.01e-05	1	0.672	0.963
A_55_P2018274	NAP102468-1	2	-0.7123	-0.58845	0.0323	0.156	-0.124	8.52e-08	1.73e-06	0.7287	0.103	0.351363	2.99e-05	0.000213	1	0.675	0.942
A_55_P2087066	Slc25a10	2	-1.43953	-1.24091	0.201	0.399	-0.199	4.06e-06	3.01e-05	0.4091	0.108	0.562052	0.000326	0.00135	1	0.677	0.947
A_52_P127643	ENSMUST00000121941	2	-0.95905	-0.81087	0.118	0.266	-0.148	5.73e-08	8.54e-07	0.33898	0.0382	0.395602	2.37e-05	0.000132	1	0.641	0.942
A_55_P1958867	Higd1a	2	-0.93711	-0.72449	0.061	0.274	-0.213	4.54e-07	1.86e-05	0.65398	0.0534	0.27452	8.21e-05	0.000977	1	0.655	0.942
A_51_P314323	Naa38	2	-0.60419	-0.48151	0.0272	0.15	-0.123	8.48e-09	3.84e-07	0.69356	0.0386	0.216693	5.63e-06	8.1e-05	1	0.641	0.942
A_51_P155361	Hmbs	2	-1.08191	-0.94063	0.0492	0.19	-0.141	3.77e-08	3.77e-07	0.7154	0.166	0.460883	1.88e-05	8.01e-05	1	0.696	0.942
A_51_P243930	Qrsl1	2	-0.69695	-0.63996	0.058	0.115	-0.057	1.47e-07	5.73e-07	0.53958	0.229	0.669049	4.24e-05	0.000103	1	0.717	0.96
A_51_P123077	Nubp1	2	-0.60258	-0.58561	0.0738	0.0908	-0.017	1.03e-05	1.52e-05	0.49663	0.404	0.911577	0.00059	0.000851	1	0.795	0.993
A_51_P475228	Armc6	2	-0.75296	-0.69983	0.0915	0.145	-0.0531	8.59e-07	2.57e-06	0.42412	0.211	0.741281	0.000118	0.00028	1	0.709	0.969
A_65_P11857	Nif3l1	2	-0.61841	-0.55712	0.0894	0.151	-0.0613	6.24e-07	2.99e-06	0.33336	0.109	0.636305	9.85e-05	0.000303	1	0.677	0.957
A_55_P2785761	Tmem41b	2	-0.68514	-0.75157	0.193	0.127	0.0664	9.45e-06	2.56e-06	0.12309	0.304	0.700732	0.000558	0.00028	1	0.751	0.963
A_51_P444335	Acp6	2	-0.731	-0.67557	0.117	0.173	-0.0554	0.000211	0.000482	0.48717	0.309	0.815249	0.00488	0.00885	1	0.752	0.98
A_52_P11833	Opa3	2	-0.78616	-0.80769	0.0621	0.0405	0.0215	4.72e-07	3.08e-07	0.58786	0.723	0.89395	8.41e-05	7.3e-05	1	0.917	0.991
A_51_P256945	Opa3	2	-0.65584	-0.6963	0.0431	0.0026	0.0405	1.93e-05	8.65e-06	0.72712	0.983	0.816505	0.000917	0.000604	1	0.997	0.98
A_51_P465582	Hdhd3	2	-1.34807	-1.23199	0.106	0.222	-0.116	1.31e-09	6.71e-09	0.44862	0.12	0.556042	1.74e-06	5.67e-06	1	0.681	0.946
A_66_P138790	Glis3	2	-0.80273	-0.68912	0.0081	0.122	-0.114	4.72e-06	3.62e-05	0.95253	0.375	0.55625	0.000359	0.00151	1	0.781	0.946
A_55_P2731886	Mir99ahg	2	-0.79404	-0.73433	0.107	0.166	-0.0597	2.51e-05	6.62e-05	0.48649	0.281	0.781686	0.0011	0.00225	1	0.739	0.973
A_55_P1996583	Ppdpf	2	-0.607	-0.48075	0.00592	0.132	-0.126	2.86e-06	6.35e-05	0.9525	0.192	0.372954	0.000253	0.00218	1	0.704	0.942
A_55_P1953713	Bop1	2	-0.55491	-0.60019	0.0532	0.00793	0.0453	4.56e-05	1.68e-05	0.63426	0.943	0.774323	0.00166	0.000912	1	0.987	0.972
A_55_P1954306	Esrra	2	-0.90961	-0.89102	0.0998	0.118	-0.0186	1.61e-06	2.18e-06	0.4877	0.411	0.926815	0.00018	0.000247	1	0.797	0.995
A_51_P462814	Sars2	2	-0.68967	-0.57737	0.0738	0.186	-0.112	3.64e-07	5.22e-06	0.45685	0.069	0.423559	6.99e-05	0.000437	1	0.663	0.942
A_51_P473576	Apex1	2	-0.74127	-0.97558	0.0728	-0.161	0.234	4.67e-08	3.34e-10	0.43873	0.0941	0.086365	2.15e-05	7.48e-07	1	0.67	0.942
A_66_P135169	Apex1	2	-0.75811	-0.89709	0.09	-0.0489	0.139	2.34e-07	1.38e-08	0.39649	0.643	0.355454	5.58e-05	9.84e-06	1	0.891	0.942
A_51_P189361	Osgin1	2	-1.19847	-1.31202	0.0769	-0.0366	0.114	3.43e-09	6.48e-10	0.5561	0.779	0.539019	3.15e-06	1.22e-06	1	0.937	0.944
A_51_P453043	Aacs	2	-1.4383	-1.63689	0.106	-0.0927	0.199	3.24e-05	5.78e-06	0.70703	0.742	0.618654	0.0013	0.000454	1	0.924	0.956
A_51_P104933	Trub2	2	-1.1992	-1.24257	0.0799	0.0366	0.0434	4.92e-05	3.16e-05	0.74207	0.88	0.899434	0.00176	0.00139	1	0.968	0.992
A_55_P2933889	Slmo2	2	-0.40204	-0.58715	0.0959	-0.0892	0.185	0.000203	1.49e-06	0.30253	0.337	0.163549	0.00476	0.000191	1	0.763	0.942
A_55_P2108599	Tlcd1	2	-1.20447	-1.13925	0.0879	0.153	-0.0652	2.66e-07	6.39e-07	0.60343	0.368	0.78471	5.96e-05	0.000111	1	0.778	0.974
A_52_P52128	Leo1	2	-0.74148	-0.8783	0.15	0.0136	0.137	1.38e-05	1.24e-06	0.27458	0.92	0.478715	0.000732	0.000167	1	0.98	0.942
A_55_P2909278	Hspa8	2	-0.79919	-0.80335	0.0744	0.0702	0.00415	2.83e-06	2.63e-06	0.57047	0.592	0.982071	0.000252	0.00028	1	0.873	0.999
A_55_P2069721	Hspa8	2	-0.81486	-0.7491	0.099	0.165	-0.0658	5.55e-05	0.000149	0.55361	0.328	0.780179	0.00191	0.00389	1	0.76	0.973
A_52_P671812	ENSMUST00000190879	2	-0.72792	-0.71232	0.053	0.0687	-0.0156	6.98e-05	9.02e-05	0.72666	0.651	0.941974	0.00223	0.00277	1	0.893	0.995
A_51_P464387	Hspb8	2	-0.67295	-0.91834	0.202	-0.0434	0.245	0.00507	0.000323	0.36117	0.843	0.431763	0.041	0.00678	1	0.957	0.942
A_55_P2618056	Mettl16	2	-0.80675	-0.77054	0.0561	0.0923	-0.0362	4.93e-07	1e-06	0.63374	0.435	0.827557	8.5e-05	0.000147	1	0.807	0.981
A_55_P2029252	NAP057035-1	2	-0.69976	-0.52715	-0.0566	0.116	-0.173	1.64e-06	7.37e-05	0.60848	0.299	0.274739	0.000181	0.00241	1	0.749	0.942
A_55_P2910890	Hspa8	2	-0.76273	-0.75996	0.0428	0.0456	-0.00276	6.76e-06	7.1e-06	0.74691	0.731	0.988234	0.000452	0.000523	1	0.921	0.999
A_66_P137434	Hspa8	2	-0.81265	-0.73871	0.0123	0.0862	-0.0739	4.79e-05	0.000147	0.94033	0.6	0.750204	0.00172	0.00387	1	0.877	0.97
A_51_P182813	ENSMUST00000162103	2	-0.95185	-0.84461	0.155	0.263	-0.107	1.41e-05	6.44e-05	0.37812	0.142	0.664863	0.000745	0.00221	1	0.69	0.96
A_55_P2050799	Nup35	2	-0.65691	-0.51372	0.0914	0.235	-0.143	1.11e-05	0.000222	0.44298	0.0572	0.396186	0.000622	0.00516	1	0.659	0.942
A_52_P367055	Wrap73	2	-0.69791	-0.44182	0.0765	0.333	-0.256	2.79e-07	0.000146	0.43857	0.00233	0.074848	6.13e-05	0.00384	1	0.612	0.942
A_55_P2766239	Rbm3	2	-0.80834	-0.55124	0.185	0.442	-0.257	0.000423	0.00994	0.35461	0.0339	0.363061	0.00786	0.0675	1	0.634	0.942
A_52_P254149	Irgq	2	-0.82383	-0.57551	0.057	0.305	-0.248	1.41e-05	0.000836	0.70641	0.0529	0.252316	0.000743	0.013	1	0.655	0.942
A_66_P100696	Slc26a2	2	-0.75202	-0.69925	0.104	0.156	-0.0528	3.94e-05	9.49e-05	0.49038	0.301	0.802912	0.00149	0.00286	1	0.749	0.977
A_52_P583155	Ykt6	2	-0.7187	-0.6479	0.084	0.155	-0.0708	5.8e-06	2.34e-05	0.49883	0.218	0.685875	0.000413	0.00115	1	0.711	0.961
A_66_P125061	Pde12	2	-0.62846	-0.5497	0.0538	0.133	-0.0788	2.34e-05	0.00012	0.65392	0.275	0.642931	0.00105	0.00336	1	0.738	0.957
A_52_P231658	Taf6l	2	-0.58905	-0.42247	-0.00991	0.157	-0.167	2.73e-05	0.00105	0.93053	0.177	0.305904	0.00117	0.0152	1	0.698	0.942
A_52_P338479	AK039015	2	-0.59619	-0.58709	0.102	0.111	-0.0091	3.11e-05	3.77e-05	0.38321	0.343	0.955844	0.00126	0.00156	1	0.767	0.997
A_52_P563450	Brix1	2	-0.58938	-0.51592	0.0329	0.106	-0.0735	0.000162	0.000649	0.80344	0.424	0.694296	0.00402	0.0108	1	0.803	0.962
A_55_P2021505	Adra2a	2	-0.72919	-0.95859	0.147	-0.0826	0.229	0.000121	3.53e-06	0.3607	0.605	0.31361	0.00327	0.000338	1	0.878	0.942
A_55_P2135967	ENSMUST00000119884	2	-0.7859	-0.76548	0.16	0.18	-0.0204	6.97e-07	1.04e-06	0.18124	0.134	0.901845	0.000105	0.000148	1	0.685	0.992
A_55_P2087984	Dnaja1	2	-0.78668	-0.74962	0.126	0.163	-0.0371	4.44e-06	8.7e-06	0.34809	0.227	0.843514	0.000343	0.000606	1	0.716	0.984
A_55_P2087985	NAP058885-1	2	-0.72819	-0.82342	0.216	0.121	0.0952	7.9e-06	1.34e-06	0.10127	0.349	0.599969	0.000492	0.000178	1	0.769	0.953
A_51_P146701	Nsdhl	2	-0.67044	-0.77136	0.267	0.166	0.101	0.00429	0.00136	0.21986	0.441	0.738571	0.0369	0.018	1	0.811	0.968
A_51_P272553	Bhlhe40	2	-1.10872	-1.3255	0.445	0.229	0.217	0.0122	0.00352	0.28522	0.58	0.709815	0.0742	0.0339	1	0.869	0.963
A_55_P2003513	Hsph1	2	-0.87937	-0.75529	0.0877	0.212	-0.124	0.00253	0.00787	0.73801	0.422	0.737913	0.026	0.0579	1	0.802	0.968
A_55_P2176963	Hsph1	2	-0.98237	-0.861	0.199	0.32	-0.121	0.00129	0.00385	0.46522	0.244	0.751195	0.0166	0.0359	1	0.725	0.97
A_55_P2121913	Adi1	2	-0.79568	-0.59058	0.0118	0.217	-0.205	8.1e-06	0.000303	0.93278	0.131	0.30636	0.0005	0.0065	1	0.684	0.942
A_52_P342620	Csrnp2	2	-0.77968	-0.66731	0.0259	0.138	-0.112	0.00233	0.00753	0.91047	0.549	0.729982	0.0245	0.0563	1	0.855	0.967
A_66_P101407	Acat3	2	-1.10247	-1.01572	-0.0663	0.0204	-0.0868	0.000224	0.000526	0.79431	0.936	0.809497	0.00509	0.00943	1	0.986	0.979
A_55_P2913140	Sfxn2	2	-0.47055	-0.63288	0.0155	-0.147	0.162	0.00406	0.000275	0.91718	0.329	0.443357	0.0355	0.00603	1	0.76	0.942
A_55_P1959305	Rbm47	2	-0.63289	-0.76745	0.0198	-0.115	0.135	7.52e-06	4.34e-07	0.85828	0.306	0.394588	0.000484	8.6e-05	1	0.752	0.942
A_55_P2103284	Twf2	2	-0.99175	-0.62887	-0.0493	0.314	-0.363	1.83e-06	0.000525	0.75439	0.056	0.113125	0.000195	0.00941	1	0.656	0.942
A_55_P2490434	Apex2	2	-0.97825	-0.86359	0.0603	0.175	-0.115	7.15e-07	4.54e-06	0.68006	0.238	0.579728	0.000106	0.000399	1	0.723	0.949
A_51_P144349	Dtx4	2	-0.79614	-0.92663	0.0795	-0.0509	0.13	4.68e-05	6.37e-06	0.62084	0.751	0.566502	0.0017	0.000489	1	0.928	0.948
A_52_P228236	Tfrc	2	-1.13039	-1.14619	0.21	0.194	0.0158	1.43e-05	1.18e-05	0.31717	0.354	0.957085	0.000746	0.000731	1	0.77	0.997
A_65_P06446	Tfrc	2	-0.97587	-0.85344	0.0878	0.21	-0.122	2.25e-05	0.000116	0.6367	0.264	0.641565	0.00102	0.00327	1	0.732	0.957
A_55_P2144556	Flrt3	2	-0.5488	-0.79938	0.141	-0.11	0.251	0.0114	0.000564	0.48718	0.587	0.383377	0.0711	0.00987	1	0.872	0.942
A_55_P2125766	Ola1	2	-0.49354	-0.99628	0.187	-0.316	0.503	0.0196	4.12e-05	0.35158	0.122	0.083698	0.102	0.00164	1	0.681	0.942
A_55_P2060567	Ddx39	2	-0.45562	-0.69558	0.116	-0.124	0.24	0.0005	2.75e-06	0.31144	0.282	0.144468	0.00887	0.000287	1	0.74	0.942
A_52_P577384	Il18bp	2	-0.64664	-0.55286	-0.0309	0.0629	-0.0938	0.000501	0.00212	0.84816	0.697	0.681165	0.00888	0.0242	1	0.909	0.961
A_66_P129075	Rab26os	2	-0.33671	-0.74363	0.132	-0.275	0.407	0.107	0.00118	0.51838	0.183	0.164913	0.307	0.0164	1	0.701	0.942
A_51_P446315	Cdc37l1	2	-0.48921	-0.7256	0.0965	-0.14	0.236	0.00343	7.14e-05	0.52552	0.36	0.275864	0.0318	0.00236	1	0.773	0.942
A_55_P1986276	Tmem41b	2	-0.51192	-0.65337	0.082	-0.0595	0.141	0.000545	3.51e-05	0.52582	0.645	0.439883	0.00939	0.00149	1	0.891	0.942
A_55_P2128451	Sfpq	2	-0.58374	-0.829	0.211	-0.0343	0.245	0.00047	7.03e-06	0.15374	0.812	0.237452	0.00849	0.000521	1	0.948	0.942
A_51_P108901	Ccdc86	2	-0.3598	-0.62801	0.0726	-0.196	0.268	0.0043	1.32e-05	0.52821	0.0982	0.108177	0.0369	0.000775	1	0.67	0.942
A_51_P200144	Pak1ip1	2	-0.43805	-0.70824	0.0644	-0.206	0.27	0.000255	4.31e-07	0.53053	0.0538	0.071755	0.00559	8.57e-05	1	0.655	0.942
A_55_P2030717	ENSMUST00000119371	2	-0.73491	-0.69808	0.0234	0.0602	-0.0368	0.00258	0.00388	0.91502	0.784	0.905538	0.0263	0.0361	1	0.938	0.993
A_52_P496726	Rasd1	2	-1.66769	-1.39696	-0.218	0.0524	-0.271	0.00614	0.0188	0.69601	0.925	0.731799	0.0467	0.103	1	0.982	0.967
A_55_P2152049	Xrcc3	2	-0.59735	-0.7605	0.0344	-0.129	0.163	0.025	0.00567	0.89121	0.61	0.647302	0.12	0.0463	1	0.88	0.957
A_55_P2109354	Dot1l	2	-0.63946	-0.45802	-0.0286	0.153	-0.181	0.00296	0.0258	0.88302	0.434	0.510686	0.0287	0.128	1	0.807	0.942
A_55_P1990495	Stat5a	2	-0.65195	-0.44369	-0.126	0.0822	-0.208	0.000421	0.01	0.4328	0.608	0.360827	0.00785	0.0679	1	0.879	0.942
A_52_P139936	Phf21b	2	-0.62491	-0.43337	-0.0258	0.166	-0.192	4.95e-05	0.00214	0.83872	0.198	0.290309	0.00176	0.0244	1	0.706	0.942
A_51_P408631	Slc20a1	2	-0.82299	-0.77173	0.0665	0.118	-0.0513	0.000591	0.00109	0.75015	0.574	0.86204	0.00992	0.0156	1	0.866	0.987
A_55_P2106489	Ankrd52	2	-0.84546	-0.83466	0.188	0.199	-0.0108	0.00345	0.00382	0.47439	0.45	0.97673	0.0319	0.0357	1	0.814	0.998
A_52_P198949	Esrra	2	-0.60838	-0.38306	-0.054	0.171	-0.225	0.00241	0.0425	0.76474	0.346	0.380488	0.0251	0.176	1	0.767	0.942
A_52_P267651	Arntl	2	-0.59069	-0.99052	0.142	-0.258	0.4	0.0444	0.00166	0.61402	0.363	0.319089	0.177	0.0206	1	0.774	0.942
A_51_P406077	1110001J03Rik	2	-0.35482	-0.62559	0.184	-0.0866	0.271	0.0284	0.000422	0.23691	0.573	0.219346	0.131	0.00806	1	0.866	0.942
A_51_P330133	Pspc1	2	-0.22231	-0.61983	0.267	-0.131	0.398	0.199	0.00124	0.12616	0.445	0.108149	0.436	0.017	1	0.813	0.942
A_55_P2097398	TC1654900	2	-0.37324	-0.6226	0.0435	-0.206	0.249	0.0801	0.00567	0.83278	0.323	0.39573	0.257	0.0463	1	0.758	0.942
A_52_P685666	Cct3	2	-0.64631	-0.59968	0.0168	0.0634	-0.0466	0.000181	0.000402	0.90878	0.665	0.821666	0.00438	0.00779	1	0.898	0.981
A_51_P169135	Cct3	2	-0.62136	-0.59137	0.0225	0.0525	-0.03	0.000723	0.00115	0.88858	0.744	0.895023	0.0114	0.0161	1	0.925	0.991
A_66_P139295	Tomm40	2	-0.59527	-0.56188	-0.00317	0.0302	-0.0334	0.000904	0.00153	0.98396	0.848	0.880935	0.0131	0.0194	1	0.959	0.989
A_66_P121262	ENSMUST00000187707	2	-0.50398	-0.60189	0.129	0.0306	0.0979	0.00147	0.000261	0.36567	0.828	0.623877	0.0181	0.0058	1	0.953	0.957
A_52_P495318	Tomm40	2	-0.54914	-0.63927	0.069	-0.0211	0.0901	0.000855	0.00018	0.634	0.884	0.659967	0.0127	0.00445	1	0.97	0.959
A_52_P547491	Lurap1	2	-0.71166	-0.65571	-0.0962	-0.0402	-0.0559	0.0022	0.00421	0.64517	0.847	0.849437	0.0235	0.038	1	0.959	0.985
A_51_P349008	Ptges2	2	-0.87791	-0.73237	0.0536	0.199	-0.146	0.000353	0.00195	0.79988	0.351	0.627229	0.00696	0.0229	1	0.769	0.957
A_52_P510382	Fastkd2	2	-0.63011	-0.62725	0.0883	0.0911	-0.00285	0.000158	0.000166	0.53235	0.519	0.988561	0.00395	0.00421	1	0.842	0.999
A_52_P504342	Coa7	2	-0.62406	-0.78203	0.247	0.0891	0.158	0.00271	0.000336	0.19576	0.635	0.552668	0.0272	0.00694	1	0.888	0.946
A_66_P126300	Mrpl47	2	-0.5224	-0.62418	0.0914	-0.0104	0.102	0.00354	0.00076	0.57453	0.949	0.658099	0.0324	0.0121	1	0.989	0.958
A_66_P136099	Coasy	2	-0.67221	-0.56944	-0.0513	0.0514	-0.103	0.0036	0.0115	0.80627	0.806	0.728709	0.0328	0.0745	1	0.945	0.967
A_66_P124339	Hspe1	2	-0.82201	-0.57831	-0.0856	0.158	-0.244	0.000101	0.00311	0.62903	0.375	0.334417	0.00291	0.0313	1	0.781	0.942
A_51_P388298	Mmachc	2	-0.80247	-0.58055	0.0305	0.252	-0.222	4.76e-05	0.00145	0.85084	0.129	0.337405	0.00172	0.0189	1	0.684	0.942
A_51_P161691	Coq7	2	-1.04381	-0.66528	0.0418	0.42	-0.379	5.68e-06	0.00106	0.81582	0.0266	0.144794	0.000409	0.0153	1	0.618	0.942
A_55_P2053616	NAP060629-1	2	-0.86628	-0.5541	-0.07	0.242	-0.312	1.94e-05	0.00227	0.66795	0.146	0.183852	0.00092	0.0254	1	0.691	0.942
A_55_P2909818	Mthfd1	2	-0.76547	-0.61125	0.0756	0.23	-0.154	0.000314	0.00255	0.67876	0.215	0.551053	0.00643	0.0275	1	0.711	0.946
A_51_P247034	Fbxl15	2	-0.78911	-0.6498	0.113	0.252	-0.139	3.68e-06	4.89e-05	0.39356	0.0647	0.456155	0.000303	0.00182	1	0.661	0.942
A_55_P1966169	Ppdpf	2	-0.67962	-0.3784	0.0239	0.325	-0.301	0.000374	0.0294	0.88461	0.0579	0.20372	0.00722	0.139	1	0.66	0.942
A_66_P130272	Tars2	2	-0.66847	-0.38146	-0.0728	0.214	-0.287	6.81e-05	0.0108	0.60144	0.133	0.153342	0.0022	0.0714	1	0.685	0.942
A_55_P1992179	Tars2	2	-0.63384	-0.34495	-0.0452	0.244	-0.289	0.000341	0.0315	0.76653	0.119	0.187783	0.0068	0.146	1	0.681	0.942
A_55_P2020248	Usp50	2	-0.886	-0.35094	-0.102	0.433	-0.535	1.81e-05	0.0432	0.53811	0.0147	0.030397	0.000869	0.178	1	0.615	0.942
A_55_P2016682	Alkbh7	2	-0.69486	-0.49165	-0.00179	0.201	-0.203	4.2e-06	0.000307	0.98774	0.0947	0.226148	0.000334	0.00654	1	0.67	0.942
A_55_P2493638	Nudt5	2	-1.14788	-0.7951	-0.0431	0.31	-0.353	4.19e-06	0.000382	0.82307	0.118	0.20407	0.000334	0.00755	1	0.681	0.942
A_55_P2817111	Ndufaf4	2	-0.97285	-0.77325	0.0251	0.225	-0.2	0.0001	0.00109	0.9045	0.288	0.501403	0.00289	0.0156	1	0.744	0.942
A_51_P440892	Dph2	2	-0.72741	-0.63977	0.0479	0.136	-0.0876	6.07e-05	0.000262	0.74905	0.369	0.679475	0.00202	0.00581	1	0.779	0.961
A_51_P479043	Nif3l1	2	-0.67599	-0.54198	0.107	0.241	-0.134	2.67e-05	0.000346	0.41402	0.0741	0.469424	0.00115	0.00707	1	0.663	0.942
A_55_P2783367	Tmem14c	2	-0.75233	-0.51857	-0.00462	0.229	-0.234	1.43e-05	0.000957	0.97334	0.107	0.238862	0.000746	0.0143	1	0.676	0.942
A_51_P208862	Wdr92	2	-0.7468	-0.43162	-0.00794	0.307	-0.315	2.33e-05	0.00555	0.9555	0.0398	0.127358	0.00105	0.0457	1	0.641	0.942
A_51_P503797	Lair1	2	-0.79043	-0.40847	-0.0111	0.371	-0.382	0.000517	0.048	0.95504	0.0705	0.180336	0.00905	0.19	1	0.663	0.942
A_52_P550932	H1f0	2	-0.59984	-0.19085	0.0157	0.425	-0.409	0.000835	0.233	0.92051	0.0121	0.076424	0.0124	0.49	1	0.612	0.942
A_51_P263302	Rnf24	2	-0.87841	-0.58131	0.0069	0.304	-0.297	0.000845	0.0182	0.97617	0.196	0.367362	0.0126	0.102	1	0.705	0.942
A_55_P2716461	Mccc1	2	-0.79979	-0.54641	-0.00381	0.25	-0.253	0.000111	0.00414	0.98244	0.159	0.306719	0.00308	0.0377	1	0.695	0.942
A_51_P391082	Aco1	2	-0.74296	-0.43498	-0.0494	0.259	-0.308	0.000328	0.0212	0.78111	0.155	0.22775	0.00663	0.112	1	0.693	0.942
A_66_P109395	Rpia	2	-0.84172	-0.52897	0.00865	0.321	-0.313	0.0048	0.0618	0.97464	0.245	0.419853	0.0396	0.223	1	0.725	0.942
A_52_P480360	Dut	2	-0.69285	-0.34365	-0.0481	0.301	-0.349	1.48e-05	0.0122	0.70673	0.0258	0.062789	0.000765	0.0778	1	0.617	0.942
A_52_P377416	Disp1	2	-0.61723	-0.42392	0.133	0.326	-0.193	0.000827	0.0145	0.41612	0.0537	0.40221	0.0124	0.0875	1	0.655	0.942
A_55_P2743547	1810022K09Rik	2	-0.61224	-0.32876	0.0371	0.321	-0.283	0.000568	0.0423	0.81047	0.0473	0.202635	0.00966	0.176	1	0.649	0.942
A_52_P182659	Cs	2	-0.64781	-0.45417	0.0326	0.226	-0.194	0.00617	0.0454	0.88053	0.303	0.529584	0.0468	0.184	1	0.75	0.943
A_51_P432511	Lace1	2	-0.76008	-0.33308	-0.0725	0.354	-0.427	0.000903	0.108	0.71899	0.0883	0.143087	0.0131	0.314	1	0.669	0.942
A_55_P2740259	AK203051	2	-0.60854	-0.33316	0.0101	0.285	-0.275	0.00217	0.0711	0.95492	0.118	0.279896	0.0233	0.244	1	0.681	0.942
A_55_P1965846	Sp2	2	-0.83828	-0.45982	-0.0526	0.326	-0.378	0.00067	0.0415	0.80709	0.139	0.221202	0.0108	0.174	1	0.688	0.942
A_51_P502892	Nfic	2	-0.74393	-0.55372	0.0643	0.254	-0.19	0.000138	0.00245	0.69612	0.131	0.416322	0.00359	0.0269	1	0.684	0.942
A_55_P2807863	Rai2	2	-0.95757	-0.41394	-0.0877	0.456	-0.544	0.000214	0.0698	0.69054	0.0474	0.090593	0.00492	0.241	1	0.649	0.942
A_65_P12993	Kif1b	2	-0.93217	-0.33805	0.00927	0.603	-0.594	0.00185	0.214	0.97236	0.0323	0.126074	0.0209	0.467	1	0.626	0.942
A_51_P208697	Ttl	2	-0.79755	-0.454	0.0741	0.418	-0.344	0.00185	0.0569	0.74624	0.078	0.294179	0.0209	0.212	1	0.665	0.942
A_55_P2502301	Mrps33	2	-0.64134	-0.22442	-0.0442	0.373	-0.417	0.00109	0.203	0.79868	0.0404	0.099036	0.0149	0.454	1	0.642	0.942
A_55_P2507701	Uqcc1	2	-0.61637	-0.21961	-0.00863	0.388	-0.397	0.000581	0.168	0.95586	0.0194	0.082057	0.00982	0.407	1	0.615	0.942
A_52_P479179	Cnot8	2	-0.62975	-0.36305	-0.0335	0.233	-0.267	0.000423	0.0262	0.82827	0.14	0.22922	0.00787	0.129	1	0.689	0.942
A_51_P342318	Ddx55	2	-0.59769	-0.39687	0.0605	0.261	-0.201	0.00134	0.0235	0.7145	0.124	0.393869	0.017	0.12	1	0.682	0.942
A_52_P466928	Synj2bp	2	-0.60725	-0.26007	0.00136	0.349	-0.347	0.000302	0.0811	0.99244	0.0226	0.098388	0.00623	0.265	1	0.615	0.942
A_55_P2577810	Mtif2	2	-0.60714	-0.24075	-0.00922	0.357	-0.366	0.0025	0.191	0.95925	0.0576	0.160409	0.0257	0.438	1	0.659	0.942
A_52_P668030	Mrpl44	2	-0.61732	-0.34514	0.0347	0.307	-0.272	0.00453	0.0915	0.86093	0.131	0.336136	0.0382	0.285	1	0.684	0.942
A_30_P01021063	chr10:74325583-74396665_R	2	-0.7139	-0.34885	-0.00637	0.359	-0.365	0.000735	0.0693	0.9725	0.0623	0.171798	0.0115	0.24	1	0.661	0.942
A_52_P488919	Zbtb26	2	-0.86124	-0.43583	-0.0017	0.424	-0.425	0.00134	0.0774	0.99432	0.0854	0.214506	0.0171	0.257	1	0.669	0.942
A_55_P2185372	Sirt4	2	-0.60348	-0.31158	0.0233	0.315	-0.292	0.00267	0.0952	0.8977	0.0917	0.260751	0.0269	0.292	1	0.669	0.942
A_51_P219061	Oxa1l	2	-0.62287	-0.39938	0.0438	0.267	-0.223	0.00127	0.0273	0.79818	0.128	0.360237	0.0164	0.133	1	0.683	0.942
A_51_P295037	ENSMUST00000119744	2	-0.62053	-0.54715	0.12	0.194	-0.0734	0.000387	0.0013	0.42775	0.207	0.730981	0.0074	0.0175	1	0.708	0.967
A_51_P376313	Med8	2	-0.74735	-0.65442	0.0853	0.178	-0.0929	0.0018	0.00516	0.6904	0.408	0.758658	0.0205	0.0435	1	0.796	0.971
A_52_P250278	Dhx29	2	-0.59871	-0.3582	0.052	0.293	-0.241	0.00275	0.0564	0.77281	0.114	0.34975	0.0274	0.211	1	0.681	0.942
A_66_P122110	Mitd1	2	-0.61626	-0.33653	0.0169	0.297	-0.28	0.000717	0.0437	0.91556	0.0726	0.221933	0.0113	0.179	1	0.663	0.942
A_55_P2179314	Macrod2	2	-0.60239	-0.32314	0.00192	0.281	-0.279	0.00158	0.0667	0.99096	0.107	0.251366	0.0189	0.235	1	0.677	0.942
A_51_P510722	Rita1	2	-0.71161	-0.48459	0.0853	0.312	-0.227	0.000942	0.0165	0.65288	0.109	0.400107	0.0135	0.0954	1	0.677	0.942
A_51_P362399	Lig4	2	-0.63621	-0.3479	0.0138	0.302	-0.288	0.000383	0.0325	0.92865	0.0601	0.195013	0.00734	0.149	1	0.66	0.942
A_52_P671013	Eif4e	2	-0.65312	-0.36298	0.038	0.328	-0.29	8.61e-05	0.0144	0.78401	0.0252	0.147784	0.00257	0.0871	1	0.617	0.942
A_55_P2499803	Dcaf17	2	-0.61713	-0.352	-0.0053	0.26	-0.265	0.00071	0.0357	0.97344	0.113	0.246452	0.0112	0.157	1	0.679	0.942
A_52_P336290	Rap2a	2	-0.60667	-0.30016	-0.00717	0.299	-0.307	0.00166	0.0908	0.96672	0.0916	0.215022	0.0195	0.284	1	0.669	0.942
A_55_P2484665	Akirin1	2	-0.65263	-0.39185	0.118	0.378	-0.261	0.002	0.0474	0.53548	0.0548	0.334117	0.022	0.189	1	0.656	0.942
A_51_P440838	Fgfr1op2	2	-0.61126	-0.27475	-0.0237	0.313	-0.337	0.00158	0.121	0.89071	0.0794	0.175946	0.0189	0.335	1	0.666	0.942
A_52_P318955	Ap3m1	2	-0.93026	-0.49065	0.0414	0.481	-0.44	0.00102	0.059	0.86833	0.0638	0.220547	0.0142	0.217	1	0.661	0.942
A_55_P2047361	Ppih	2	-0.62846	-0.3155	0.0328	0.346	-0.313	0.000635	0.0589	0.83799	0.0399	0.176473	0.0104	0.217	1	0.641	0.942
A_51_P335480	1810055G02Rik	2	-0.70305	-0.5308	0.102	0.274	-0.172	0.00184	0.014	0.61369	0.182	0.547233	0.0208	0.0856	1	0.701	0.945
A_52_P234619	Ptbp1	2	-0.58978	-0.32663	-0.078	0.185	-0.263	0.00581	0.105	0.69085	0.349	0.346712	0.045	0.31	1	0.769	0.942
A_51_P420236	Srrt	2	-0.65796	-0.48456	-0.0566	0.117	-0.173	0.00618	0.0365	0.79754	0.597	0.579141	0.0468	0.16	1	0.875	0.949
A_55_P2917676	2810002D19Rik	2	-0.61188	-0.04954	-0.0833	0.479	-0.562	0.00089	0.76	0.60775	0.00655	0.02078	0.013	0.895	1	0.612	0.942
A_55_P1965000	Ddx58	2	-0.72774	-0.14329	-0.118	0.466	-0.584	6.1e-05	0.344	0.434	0.00457	0.010539	0.00203	0.608	1	0.612	0.942
A_55_P2609358	Ddx58	2	-0.60682	-0.15902	0.00869	0.456	-0.448	0.000563	0.304	0.95469	0.00621	0.04777	0.00961	0.569	1	0.612	0.942
A_51_P136699	Ttc7b	2	-0.59275	-0.10744	0.00374	0.489	-0.485	0.00112	0.506	0.98143	0.00539	0.04162	0.0151	0.741	1	0.612	0.942
A_51_P220062	Mmp15	2	-0.74369	-0.33337	0.0128	0.423	-0.41	0.000308	0.0692	0.94242	0.0239	0.110679	0.00634	0.24	1	0.615	0.942
A_55_P2014259	Zfp82	2	-0.68354	-0.08955	0.00227	0.596	-0.594	0.00175	0.647	0.99069	0.00518	0.039933	0.0202	0.832	1	0.612	0.942
A_66_P125828	ENSMUST00000053717	2	-0.59721	-0.11283	-0.00597	0.478	-0.484	0.00108	0.486	0.97043	0.00644	0.042571	0.0147	0.727	1	0.612	0.942
A_51_P286665	Rbl1	2	-0.78134	-0.02491	-0.0779	0.679	-0.756	0.000271	0.892	0.67166	0.00109	0.007294	0.00581	0.955	1	0.612	0.942
A_51_P280401	Tcta	2	-0.76441	-0.05759	-0.0308	0.676	-0.707	0.00167	0.791	0.88708	0.0045	0.028984	0.0196	0.91	1	0.612	0.942
A_55_P2740829	Rnf213	2	-0.58835	-0.03686	-0.187	0.364	-0.551	0.00027	0.79	0.18373	0.0139	0.009048	0.0058	0.91	1	0.615	0.942
A_55_P1998943	Oas1a	2	-0.66587	0.07743	-0.35	0.393	-0.743	0.0024	0.695	0.08577	0.0555	0.012962	0.025	0.86	1	0.656	0.942
A_51_P311958	Orm3	2	-1.04172	0.09513	-0.3	0.837	-1.14	0.00328	0.767	0.35372	0.0147	0.018581	0.0308	0.898	1	0.615	0.942
A_51_P519420	P2rx5	2	-0.93192	-0.02345	-0.195	0.714	-0.908	0.00406	0.937	0.5111	0.0225	0.037956	0.0355	0.974	1	0.615	0.942
A_51_P416858	Myl1	2	-1.13766	-0.04115	-0.363	0.734	-1.1	0.000782	0.89	0.22898	0.0201	0.014671	0.0119	0.953	1	0.615	0.942
A_52_P273120	Myl1	2	-0.93782	-0.07511	-0.299	0.564	-0.863	0.000693	0.756	0.2237	0.0272	0.017862	0.011	0.893	1	0.62	0.942
A_55_P2499158	Myl1	2	-0.9439	0.04423	-0.364	0.624	-0.988	0.00215	0.872	0.19435	0.0318	0.017488	0.0231	0.946	1	0.624	0.942
A_55_P2811665	Grtp1	2	-0.79891	-0.20923	-0.0217	0.568	-0.59	0.0054	0.429	0.93404	0.0393	0.122168	0.0429	0.683	1	0.641	0.942
A_52_P96748	Ttc30b	2	-0.6705	-0.05305	0.00362	0.621	-0.617	0.00132	0.775	0.98438	0.00255	0.025853	0.0168	0.902	1	0.612	0.942
A_51_P410346	Ptch2	2	-0.87921	-0.20208	-0.165	0.512	-0.677	0.00255	0.444	0.52964	0.0607	0.077836	0.0261	0.694	1	0.66	0.942
A_30_P01022813	chr10:39666719-39679959_R	2	-0.99005	-0.19575	-0.25	0.544	-0.794	5.5e-05	0.338	0.22343	0.0123	0.010048	0.0019	0.603	1	0.612	0.942
A_55_P2173737	Hspa4l	2	-0.7332	-0.24521	-0.103	0.385	-0.488	0.00059	0.195	0.58201	0.0472	0.073236	0.00991	0.443	1	0.649	0.942
A_55_P2087561	Eno1b	2	-0.65257	-0.09934	-0.0866	0.467	-0.553	0.00652	0.653	0.69472	0.0431	0.085804	0.0487	0.836	1	0.645	0.942
A_52_P672532	Aamdc	2	-0.71735	-0.06712	-0.118	0.532	-0.65	0.000295	0.693	0.49004	0.00433	0.011823	0.00614	0.859	1	0.612	0.942
A_55_P2205156	Aamdc	2	-0.61895	-0.21038	-0.025	0.384	-0.409	0.00383	0.285	0.8976	0.058	0.146444	0.0343	0.549	1	0.66	0.942
A_51_P505795	Tapbpl	2	-0.64131	-0.14344	-0.00514	0.493	-0.498	0.000116	0.309	0.9706	0.00165	0.017946	0.00318	0.575	1	0.612	0.942
A_55_P2648240	Tmem135	2	-0.65863	-0.06761	-0.0776	0.513	-0.591	0.00224	0.727	0.68842	0.0133	0.039385	0.0238	0.877	1	0.615	0.942
A_55_P2178491	Fam53b	2	-0.6552	0.03152	-0.213	0.474	-0.687	0.0041	0.879	0.3104	0.0304	0.026895	0.0358	0.949	1	0.624	0.942
A_52_P13730	Cbx2	2	-0.61245	-0.10609	-0.138	0.368	-0.506	0.00356	0.579	0.47	0.0631	0.07001	0.0325	0.79	1	0.661	0.942
A_52_P189772	Gbp6	2	-1.03927	-0.20086	-0.125	0.714	-0.838	0.00434	0.546	0.7071	0.0402	0.083861	0.0371	0.77	1	0.642	0.942
A_55_P2860418	Brox	2	-0.70867	-0.08458	-0.161	0.464	-0.624	0.0011	0.66	0.40572	0.0226	0.029164	0.0149	0.839	1	0.615	0.942
A_55_P2488020	Zfp493	2	-0.73599	-0.32199	-0.0767	0.337	-0.414	0.000269	0.0722	0.65735	0.0606	0.100088	0.00579	0.246	1	0.66	0.942
A_55_P2351670	1700112J16Rik	2	-0.60691	-0.19558	-0.0915	0.32	-0.411	0.00357	0.306	0.62881	0.1	0.133023	0.0326	0.57	1	0.67	0.942
A_55_P2034275	Arfgap2	2	-0.69166	-0.22712	-0.115	0.349	-0.465	4.86e-05	0.114	0.4127	0.019	0.026367	0.00174	0.324	1	0.615	0.942
A_30_P01017865	chr6:112552041-112560067_F	2	-0.60038	-0.0752	-0.148	0.377	-0.525	0.000182	0.581	0.28141	0.0102	0.01117	0.00439	0.792	1	0.612	0.942
A_52_P285992	Arfgap2	2	-0.91728	-0.22347	-0.244	0.449	-0.694	0.000116	0.269	0.22796	0.0325	0.020727	0.00318	0.531	1	0.628	0.942
A_55_P1952981	Rps6ka3	2	-0.72809	-0.34412	-0.0499	0.334	-0.384	0.0023	0.118	0.81609	0.129	0.213117	0.0243	0.331	1	0.684	0.942
A_66_P124140	Maob	2	-0.69314	-0.3351	-0.00637	0.352	-0.358	0.000432	0.0587	0.97016	0.0481	0.146382	0.008	0.216	1	0.651	0.942
A_51_P346938	Lrg1	2	-0.9181	-0.32158	-0.226	0.37	-0.597	0.00125	0.21	0.37358	0.151	0.104202	0.0163	0.462	1	0.693	0.942
A_55_P2243998	Dcst1	2	-0.96643	-0.36194	-0.0378	0.567	-0.604	0.00474	0.253	0.90366	0.0794	0.179471	0.0393	0.513	1	0.666	0.942
A_52_P330289	Inpp4b	2	-0.59243	-0.29115	0.0849	0.386	-0.301	0.00394	0.128	0.64995	0.0478	0.260306	0.0348	0.348	1	0.651	0.942
A_55_P2056483	Phkg1	2	-1.01576	-0.22141	-0.3	0.494	-0.794	0.000783	0.407	0.26395	0.0721	0.043021	0.0119	0.665	1	0.663	0.942
A_55_P2611829	Pfkfb1	2	-0.82626	-0.19841	-0.174	0.454	-0.628	0.00235	0.419	0.47825	0.0728	0.078842	0.0246	0.676	1	0.663	0.942
A_66_P102711	Gnpat	2	-0.73203	-0.16546	-0.235	0.331	-0.567	0.00112	0.408	0.24255	0.105	0.053012	0.0151	0.666	1	0.676	0.942
A_55_P2174953	Akr1b3	2	-0.6326	-0.20439	-0.143	0.286	-0.428	0.00132	0.249	0.41768	0.112	0.093032	0.0168	0.508	1	0.677	0.942
A_52_P277104	Bank1	2	-0.59179	-0.01722	-0.111	0.464	-0.575	0.00194	0.92	0.51814	0.0116	0.024705	0.0216	0.967	1	0.612	0.942
A_51_P136337	Galm	2	-0.72644	-0.07156	-0.0786	0.576	-0.655	0.000886	0.71	0.68266	0.00595	0.022999	0.013	0.869	1	0.612	0.942
A_51_P480233	Nmral1	2	-0.76532	-0.18854	0.0766	0.653	-0.577	0.000499	0.328	0.68816	0.00213	0.041306	0.00885	0.593	1	0.612	0.942
A_55_P1988018	Gng7	2	-0.59325	-0.32949	0.157	0.421	-0.264	0.00166	0.0596	0.35425	0.0187	0.273399	0.0195	0.218	1	0.615	0.942
A_52_P228667	A930004D18Rik	2	-0.70168	0.0498	-0.0506	0.701	-0.751	0.00428	0.824	0.82105	0.00432	0.024792	0.0368	0.924	1	0.612	0.942
A_55_P2816694	Marcks	2	-0.65961	-0.08453	-0.127	0.448	-0.575	0.00314	0.676	0.53161	0.0347	0.053415	0.0298	0.849	1	0.637	0.942
A_51_P343613	Ehd2	2	-0.71873	0.04858	-0.139	0.629	-0.767	0.00518	0.836	0.55669	0.0127	0.028725	0.0417	0.93	1	0.612	0.942
A_52_P587928	Zeb2	2	-0.85166	-0.5539	-0.0892	0.209	-0.298	0.00577	0.0597	0.75232	0.463	0.458783	0.0448	0.218	1	0.819	0.942
A_55_P2718568	Zeb2	2	-0.79969	-0.71054	-0.00859	0.0806	-0.0892	0.00443	0.0101	0.9732	0.753	0.805449	0.0377	0.068	1	0.928	0.978
A_66_P110420	2700081O15Rik	2	-0.70139	-0.22449	-0.0979	0.379	-0.477	0.00395	0.315	0.6584	0.0964	0.136641	0.0349	0.58	1	0.67	0.942
A_52_P496628	2700081O15Rik	2	-0.60697	-0.30159	-0.0536	0.252	-0.305	0.00215	0.099	0.76248	0.165	0.230699	0.0232	0.299	1	0.696	0.942
A_52_P596008	Zeb2	2	-1.22315	-0.45316	-0.121	0.649	-0.77	0.000142	0.104	0.6547	0.0239	0.053909	0.00367	0.308	1	0.615	0.942
A_55_P2094474	Zeb2os	2	-0.70775	-0.56791	0.144	0.283	-0.14	0.0054	0.0215	0.53865	0.23	0.671283	0.0429	0.113	1	0.718	0.96
A_52_P260914	Epb4.1l2	2	-0.78911	-0.2284	0.00176	0.562	-0.561	0.00231	0.331	0.99397	0.0226	0.098105	0.0243	0.596	1	0.615	0.942
A_52_P555723	Ywhag	2	-0.7569	-0.34749	-0.00226	0.407	-0.409	0.000717	0.0858	0.99078	0.0466	0.148306	0.0113	0.275	1	0.648	0.942
A_52_P421897	Morc4	2	-0.76084	-0.38065	0.0233	0.403	-0.38	0.000766	0.0644	0.9065	0.051	0.183159	0.0118	0.23	1	0.655	0.942
A_51_P384402	Dll4	2	-0.82205	-0.24242	-0.0235	0.556	-0.58	0.000593	0.252	0.91022	0.0129	0.058894	0.00994	0.512	1	0.614	0.942
A_55_P2091861	Hipk2	2	-0.74838	-0.53804	0.145	0.356	-0.21	0.00286	0.0248	0.52283	0.126	0.51294	0.0281	0.124	1	0.683	0.942
A_52_P518808	Mmd	2	-0.94017	-0.64523	0.0684	0.363	-0.295	0.000983	0.0162	0.7854	0.157	0.409947	0.0139	0.0943	1	0.695	0.942
A_52_P480425	Parp3	2	-1.01232	-0.36296	-0.168	0.481	-0.649	7.17e-05	0.0959	0.42972	0.0308	0.038477	0.00228	0.293	1	0.624	0.942
A_55_P2741734	Parp3	2	-0.76958	-0.21219	-0.228	0.329	-0.557	8.3e-05	0.2	0.16912	0.0526	0.022417	0.00251	0.45	1	0.655	0.942
A_52_P1064707	C79468	2	-0.96224	-0.29753	-0.202	0.462	-0.665	8.28e-05	0.153	0.32508	0.031	0.028606	0.00251	0.384	1	0.624	0.942
A_52_P231075	Fcrls	2	-1.03327	-0.05409	-0.455	0.524	-0.979	0.000359	0.828	0.07806	0.0445	0.010049	0.00704	0.926	1	0.646	0.942
A_66_P117542	Als2cr12	2	-1.04718	-0.1613	-0.24	0.645	-0.886	0.000799	0.557	0.38376	0.0259	0.030094	0.0121	0.776	1	0.617	0.942
A_55_P1992986	ENSMUST00000188624	2	-0.9238	-0.24095	-0.191	0.492	-0.683	0.00072	0.318	0.427	0.0489	0.052754	0.0113	0.584	1	0.653	0.942
A_55_P2150876	Als2cr12	2	-0.85858	-0.07291	-0.325	0.461	-0.786	0.00259	0.776	0.21348	0.0822	0.039022	0.0263	0.903	1	0.669	0.942
A_52_P327664	Gbp5	2	-0.99642	-0.48063	-0.0416	0.474	-0.516	0.000622	0.0682	0.86983	0.0717	0.159868	0.0103	0.238	1	0.663	0.942
A_55_P2006494	Apol10b	2	-0.89135	-0.26303	-0.00503	0.623	-0.628	0.00325	0.342	0.98534	0.0309	0.114672	0.0306	0.606	1	0.624	0.942
A_51_P383991	2004-09-01	2	-0.77221	0.17517	-0.164	0.783	-0.947	0.00346	0.467	0.49394	0.00311	0.009548	0.0319	0.712	1	0.612	0.942
A_51_P376711	Gm15498	2	-0.79425	-0.35776	-0.0316	0.405	-0.436	0.00246	0.139	0.8935	0.096	0.198703	0.0255	0.363	1	0.67	0.942
A_55_P1956718	Rab38	2	-0.98702	-0.35366	-0.0504	0.583	-0.633	0.000633	0.169	0.8414	0.0284	0.085488	0.0104	0.409	1	0.623	0.942
A_30_P01027574	chr6:112552041-112560067_F	2	-1.25644	-0.22865	-0.198	0.83	-1.03	0.000333	0.45	0.51238	0.0105	0.02281	0.0067	0.699	1	0.612	0.942
A_30_P01023097	chr5:152029557-152030218_R	2	-0.86542	-0.30866	-0.0721	0.485	-0.557	0.00118	0.199	0.75985	0.0492	0.105091	0.0156	0.448	1	0.654	0.942
A_30_P01026974	chr5:152006587-152008784_R	2	-0.85404	-0.298	-0.126	0.43	-0.556	0.00615	0.303	0.65931	0.142	0.177691	0.0467	0.567	1	0.69	0.942
A_66_P124914	Gm39055	2	-1.2146	-0.5406	-0.144	0.53	-0.674	9.98e-05	0.0474	0.58322	0.0513	0.077639	0.00288	0.189	1	0.655	0.942
A_55_P2914348	Prkcdbp	2	-1.00836	-0.32201	-0.119	0.567	-0.686	0.000167	0.164	0.60051	0.0187	0.041058	0.00413	0.402	1	0.615	0.942
A_52_P454815	Fgf11	2	-0.61857	-0.20014	-0.104	0.314	-0.418	0.00261	0.285	0.57534	0.0992	0.119547	0.0265	0.549	1	0.67	0.942
A_55_P2935226	Gm4876	2	-0.61043	-0.16352	-0.145	0.302	-0.447	0.00262	0.375	0.42925	0.109	0.093678	0.0266	0.636	1	0.677	0.942
A_52_P94401	Rtn4rl1	2	-0.89538	-0.5005	-0.0131	0.382	-0.395	0.000116	0.0162	0.94621	0.0597	0.160755	0.00318	0.0941	1	0.66	0.942
A_55_P2807466	Paqr7	2	-0.90913	-0.28359	-0.0396	0.586	-0.626	0.000114	0.16	0.84123	0.00645	0.033383	0.00315	0.396	1	0.612	0.942
A_52_P97699	D430019H16Rik	2	-1.72763	-0.72874	0.0968	1.1	-0.999	0.000672	0.11	0.82736	0.0202	0.121159	0.0108	0.318	1	0.615	0.942
A_51_P453351	Lpgat1	2	-1.02891	-0.27344	0.00636	0.762	-0.755	0.00206	0.365	0.98302	0.017	0.084026	0.0225	0.628	1	0.615	0.942
A_51_P148069	Lpgat1	2	-1.31433	-0.5416	0.0132	0.786	-0.773	0.000272	0.0895	0.96587	0.0171	0.086889	0.00582	0.281	1	0.615	0.942
[truncated: 758 more rows]
