# Supplementary material for: Hepatic FGF21 is not required for fasting metabolism but guides protein appetite post energy depletion
Source: EMBO Rep. 2026 Apr 27;27(12):3189–213. doi: 10.1038/s44319-026-00790-9 (PMC13303862; doi:10.1038/s44319-026-00790-9)
Supplement: Supplementary file 6 — Source data Fig. 4 [file 44319_2026_790_MOESM6_ESM.zip › Figure 4/4I/Working_set_groups_genes_epWAT.xlsx]

## Sheet: 4I Working_set
	MA2203_6	MA2203_13	MA2203_18	MA2203_31	MA2203_30	MA2203_15	MA2203_1	MA2203_33	MA2203_28	MA2203_14	MA2203_5	MA2203_7	MA2203_9	MA2203_17	MA2203_32	MA2203_29	MA2203_34	MA2203_4	MA2203_10	MA2203_12	MA2203_3	MA2203_35	MA2203_20
4	11,066841416628	11,5348958246836	11,3560165273123	11,5848837439419	11,4343509904748	11,407235308534	11,4088561418262	11,4877138021158	11,4859331881116	11,5523254945498	11,5620511904289	11,1433935546947	11,5655030839572	11,2817652287765	11,4113262542913	11,3167884110267	11,6048231158685	11,4925073354902	11,5479665907632	11,7073554327813	11,3687819755627	11,5242643287954	11,4217148977407
6	5,87874460439199	7,38304772108908	7,66556932813689	6,92210758575858	6,94053115428193	7,12043662386429	6,4386226539429	6,61313705115254	7,30402599665507	7,41820890932438	7,25166550381996	7,34311563189026	7,37253616005907	6,33257921578286	6,63816148277035	6,60548604048855	6,7433453089013	6,97625212171981	6,88558901960821	6,83997611133725	7,32778446957071	7,40041878640783	6,87944968918579
7	6,18398304592052	6,82608276846755	6,7482159914471	6,71488270756168	6,82177037324195	6,7490494941767	6,42364530275516	6,64736790928373	6,73098132756225	6,86401252141816	6,61228783730389	6,57382911159504	6,82733508206004	6,42402893679542	7,10559545415151	6,27390246929121	6,9137642250945	6,74553154797575	7,05464001125158	7,14536689707011	6,75945284271981	6,81171227445471	6,68013735542485
8	8,7877658462379	8,58894285157715	8,79745824211777	8,61717964279773	8,79526921951651	8,76813777092235	8,75549764548606	8,45853328239841	8,79228802910994	8,63236312554512	8,75566044010671	9,34707525803783	8,73907060166208	8,89215009455663	8,93095605095325	8,81814383040708	8,83510740013858	8,9276950550428	8,60466959443461	8,80914616136738	9,07911274222109	8,71471968072406	8,97580015705606
9	9,92615642386033	9,02082092892163	9,07442057363039	9,09575550054692	8,85698877532283	8,97941736862595	9,26357261422956	9,18121055331783	9,13599202026469	8,96746817945822	9,14588393167822	9,1384579383824	9,09013894918347	9,12599285096906	9,31089767318584	10,2199501298285	9,28164235149271	9,12926629541018	9,28723225148156	9,23036485373947	9,15196644286133	9,14557129413588	9,16104098497914
10	5,13634489358967	4,84491798504767	5,0188837805939	5,03187460588776	5,2222072757938	4,67979458006133	5,10490437476034	5,02750709265316	5,16980781682063	5,2468888547912	4,96722991361029	5,26514144577979	5,10761938573442	5,0602146748472	4,87052651660497	4,93998101201742	4,96921669033843	4,99494970699111	4,68177908318513	4,95697837650511	5,2736340528528	5,03989388422742	5,29822804328911
11	7,44916200853833	7,62962648853168	8,04263739340311	7,75979679463618	7,76212378652185	7,70183069848329	7,74145824569788	7,15816428157427	7,84947441922982	7,82801651607941	7,86862474228618	8,18297083290522	8,03521713948382	7,88720067091647	7,82143090245114	7,64417378316687	7,83327004185646	7,80350031874152	7,95940104632834	7,81770830007559	8,20609581817936	8,11719658956433	7,99098255645223
13	13,0955453255002	13,7578024453439	13,4288617844766	13,6985463372515	13,237109777182	13,5837105507728	13,3737908583216	13,3854037236242	13,3274399271576	13,6970870283493	13,4907709131351	13,1673377528922	13,7128536814052	13,0424725318127	13,2657267064632	13,3770286303019	13,6196224255207	13,3659424131809	13,7705090782368	13,7043175049256	13,1924910561142	13,6780355153942	13,3344170607735
14	8,64129210552799	8,14770841691777	8,24791312605716	8,14250270329308	8,26137556885127	8,17782784736455	8,44504523082013	8,26548429018291	8,23737263942165	8,1383784592384	8,2178518694516	8,4860918007111	8,07178913468571	8,19957886142183	8,21983694725171	8,66985841106223	8,21419182421282	8,35578461491309	8,13173788531262	8,31462932289365	8,49347908276155	8,31522221928858	8,22407699552932
15	6,69435755659727	6,68710154173978	7,0191964745018	6,67160738868467	6,95845647206538	6,55380132172513	6,65218554517613	6,62994131631961	6,97195125758958	6,50185989377939	6,94342749092098	7,20045810502694	6,77490130026121	6,95965450973798	6,73168802514251	6,89908565695977	6,57904126095209	6,95527148367018	6,6872149936676	6,94342749092098	7,19944262319521	7,12738944002779	7,31839237617124
16	5,46068160253264	5,65059222400695	5,70668241149608	5,74187273053187	5,61915133333792	5,67832101078672	6,20911032706341	5,88935538192332	5,62424166194961	5,6956388588416	5,82473508566559	5,82270871591676	5,52112237346141	5,94215825353197	5,24767786986556	5,49790905382672	5,40540337920658	5,56397944571825	5,33715435214985	5,79681844713781	5,62293265254936	5,77935055525598	5,77200577875253
17	15,2250073353959	14,8825899771477	15,0368730318374	15,0429690402194	15,0022152472574	15,0744090854381	15,1611904450564	15,1157770001931	14,9737716953342	14,890240708219	14,9386711304411	14,9127009786486	15,0454990356484	15,0743726095376	15,1052761281601	15,1525613638835	15,0594682501889	15,0336618505825	15,0395009543835	14,9811239161141	15,0490563188466	15,0429951541671	14,9969668325949
18	8,31379658065897	8,21446060628649	8,30210829291045	8,22760121647395	8,6973309714607	8,10581416638673	8,22155401416101	8,24278529214762	8,47421600332997	8,26323137123957	8,56381829143944	9,01315034965823	8,27041561068428	8,52734718905042	8,1383784592384	8,35760868561011	8,07198450624637	8,57354950427076	8,36881904644462	8,46048098483983	8,63559016006949	8,22193413128552	8,59643387387296
19	6,25597390888222	6,0903809608974	6,16667765116471	6,09814840261792	6,37567125199546	6,16615710152706	6,50510687509924	5,95012387257702	6,37861380852005	6,42346348812615	6,42014761657067	6,65324908229922	6,20716398222635	6,1657375289169	6,10448897110941	6,46387983383819	6,04487447457295	6,34951598669331	6,14433652281697	6,14479944647782	6,58362722258368	6,36012257182694	6,52752979828316
20	11,1822496226461	9,95059755384186	10,2506506336289	10,3501317519016	10,232373822098	9,92918271564142	10,6897103775167	10,3039747278153	10,4470795691447	9,66341036439104	10,514618636934	10,4997644788376	9,39094181361883	10,9037375114863	9,90084139105032	11,4119207133376	10,3367982995514	10,8655390663828	10,7922667528969	10,8248383009474	10,5187003157063	9,98646654754217	10,684880911526
21	7,29182807323775	8,03274379889751	8,10671106697409	8,1383784592384	7,69809284417795	7,81514449317519	7,55079083042717	7,84528407986517	7,64561795537434	8,36403887813509	8,00813641220472	7,6332922132341	8,59124764914763	7,64433397053188	8,10010541430841	7,76540807556779	8,01248250665532	8,09580076666913	7,93421540874332	8,12777855748975	8,17047135002434	8,45087959726039	7,74758517593859
22	6,54225291934676	6,38410977421254	6,5063201920922	6,25597390888222	6,18561285657872	6,52377377806135	6,53111977762242	6,16491770949288	6,32722781418323	6,54158421098412	6,40321497936089	6,23494310717647	6,64849662246405	6,35098543074062	6,43669653663826	6,62582977689878	6,18260769366595	6,40399239247839	6,24581365026173	6,36198781490156	6,6817986299394	6,40357239270023	6,59032226558841
23	12,0827241095949	11,7902227853608	11,8805181896621	11,8299081453612	11,7997085704676	11,8182781824718	12,2127097220681	11,8641884814575	11,793437044118	11,8220286869417	11,8517620039001	11,9238799488234	11,7003055709984	11,9521495536274	11,7569961410149	11,8796869260307	11,7698614587302	11,8182611684422	11,8129022758007	11,8626306857564	11,7772099704714	11,8907565023623	11,9498505191021
24	6,40390166312218	6,36200985952035	6,40357239270023	6,48244789466435	6,41825902322378	6,38583450977725	6,46443238214514	6,4247184888341	6,39414278142175	6,50185989377939	6,37002357150731	6,12025256417478	6,29354854320744	6,32196041178977	6,36012257182694	6,61228783730389	6,30275567768984	6,43708018230726	6,28345706260283	6,46937038800765	6,48505671416727	6,33257921578286	6,31348512025783
25	12,1632402590532	11,6954357023203	11,7462951002041	11,8054063412278	11,8096614316452	11,610961882367	12,009111559121	11,868266815644	11,8617582637659	11,5985603906273	11,8837346264252	12,0582690018634	11,7406845407868	11,9286325073509	11,9061216175783	12,1682032382714	11,8549424017828	12,0699460812486	11,8022154725056	11,8295803323113	11,9584856983257	11,8054425822728	11,815391152256
27	14,5695506348388	14,2785120923817	14,1776294552714	14,1171414624172	14,1776294552714	14,1756199343875	14,6413418838598	13,9303796871751	13,2126963048075	14,389825480645	14,2097892254388	13,8468486539287	14,1629552651957	14,1571560371127	13,7578024453439	14,5236343103743	13,8265261255205	13,8836426830263	13,9720197615565	14,2784679797435	13,9353872006489	13,9720603776349	14,3636312361393
28	6,31733952650069	6,87813342730162	7,27883392207996	7,05105082403592	7,00274367233733	6,84055438142604	6,89687417053359	6,4247184888341	6,98167354744759	7,33804371419764	7,17456999595295	7,28070912671816	7,61691669607651	6,66811927171969	7,05476802530593	6,87486565992615	7,19297320555135	6,73276963366524	6,86493602799155	7,00274367233733	7,35782654867561	7,40041878640783	7,04759905701628
30	11,112569974584	11,2275197370691	10,9470516500414	11,2753190743674	11,0844012488185	11,2758364959935	10,9386838440927	11,6741145028664	11,1309633401386	11,0844012488185	11,1482067991408	11,195451814931	11,1558436714381	11,0396184853501	11,3147260452698	11,1429893510876	11,5334428656805	11,0898585710629	11,2831107487351	11,3708188738351	11,0993589737133	11,2853118323206	11,0410705739491
31	9,13666784560752	8,96402519200717	8,72356788548565	8,91955526834052	9,01934710671346	8,98858636517909	9,00291270070423	9,11711650846667	8,88939802857755	9,15124183572179	8,87226839871679	8,89464329407118	8,93629713076338	9,09173064639799	9,02927345698302	9,02071596261691	9,09964553787916	8,95657307915553	8,87458212163699	9,12035216642782	8,71087893005204	8,89507443342326	8,91107764521777
32	5,7834579673883	7,32147938702126	6,98755720624883	6,99658523567835	6,72065323616746	6,87072324377355	6,46443238214514	6,0824737948915	6,77349553007129	7,36075081663566	6,80704519501118	6,69442748322376	6,81373765947318	6,20270844368572	6,57223741907533	6,1089158099199	6,17307073832929	6,47421634572587	6,50801927603014	6,61194969162599	6,73948757702566	6,76647297791081	7,0829544760779
43	12,6345744509544	12,6845878941947	12,5432895728322	12,6879615159645	12,663661232416	12,6940893060965	12,8082038528841	12,5324822208394	12,7391347299638	12,5969073725277	12,652403094044	12,3890906669918	12,6832641116704	12,4942256463704	12,7082199036182	12,5048193880387	12,8282604579765	12,6884332200849	12,8243196863577	12,8403140075572	12,5371093796042	12,6029747084436	12,5266689973366
44	10,76596387623	10,910506099337	10,8138466215688	10,8637543516562	10,9040175963201	10,868734689569	10,8391760774518	10,9239662340297	10,8098737435848	10,8471246846517	10,8474316733117	10,8893118343357	10,9088874388879	10,6995665550707	10,9793583259594	10,7572832633164	10,8944761192201	10,8413788705589	11,0019990339438	11,0342558749297	10,8579533653051	10,9301868995342	10,9579040834244
45	14,4821815039901	14,3677506640001	14,545557725153	14,4971210509582	14,5284102769922	14,4328713893969	14,596949887552	14,4214327163061	14,5641138135884	14,2372081387298	14,5487551119002	14,6809857012099	14,4297031441271	14,5596098044561	14,4541190503756	14,402808508732	14,4270321711364	14,6835086405776	14,4887387506141	14,4866729420284	14,6668232109585	14,4732240732	14,5435580763922
46	4,67633424243788	5,85260038225982	4,93381116241111	5,40370100674542	4,58609755031909	5,25264731927599	4,78844615293174	5,53335362233828	4,62516056098675	5,58692452437455	4,78498448435091	4,97640725927431	5,33093960252806	4,45926037558384	5,49024185615443	4,4870324970353	5,62041267512695	4,64102056756191	5,13634489358967	5,46143281955142	4,89081844912353	5,7195247294704	4,89210990834951
47	9,71517423781414	9,55722840024116	9,95893227676885	9,54245783116331	9,97179816452056	9,60490513186235	9,60923975187539	9,57286857252353	9,86304711392075	9,57692346207185	9,92726882236495	10,1974694259345	9,65051140636075	9,84912186410155	9,78742937548141	9,71935104377963	9,60238224006245	10,0288684294718	9,62755218769854	9,62821323210735	10,0988239402673	9,62505471823678	9,89422666079697
48	10,7688243506329	6,44745112046303	4,76214684098689	7,6066031229762	7,0520372965764	7,00299307970903	9,67397713420324	9,49741080498923	7,47041971787326	4,63473078683989	7,10559545415151	5,28512101133406	5,59018600400094	10,0231999121253	8,94444259626747	10,852107701517	7,75285459241654	7,61404032463385	8,07039798502561	8,20478992484338	4,71646823935355	5,63235434053923	6,54628512543169
51	10,9229992967634	10,2954525244269	10,6999596290654	10,5456434753292	10,7205916173702	10,7828190080757	10,6523109418087	10,5537015579201	10,7516712004292	10,3825609616547	10,7285388728233	10,7258351904761	10,447415819802	10,7272446440846	10,6019106582986	10,97075883429	10,8082604805551	10,6109296955961	10,5250288684508	10,6018264680793	10,8523419923939	10,4567108770508	11,0844406099341
52	6,08769536330981	6,04145293593132	6,05764883288942	5,97314199389026	5,7362618232904	6,12025256417478	6,61228783730389	5,84760583391443	5,93631652010722	6,02246870260605	5,67633127175645	5,88935538192332	5,96117078593149	6,1453101678643	5,95065320796598	5,83844837994651	6,04487447457295	5,70836290638885	5,91243783118577	6,08471936026318	6,10405185525445	5,90037570018619	5,93423848909413
54	5,82916446016814	6,10405185525445	6,47447113031064	5,99484549349363	6,61750350527973	5,9265068566134	5,91743572648537	5,76691191020883	6,40822323432076	6,41188229646965	6,47966717207724	7,38991372035686	6,13322270730685	6,69524126953569	6,27872613268231	6,0885633810486	6,00545933990759	6,56693886258799	5,93631652010722	6,01857751662015	6,81319040186818	5,82647014994691	6,77865458230726
55	5,46068160253264	5,58888988598917	6,31649957130913	6,0181111511161	6,25792139578325	5,98006132450491	5,92723404523563	5,9758179332798	6,16319386454774	6,07563948361052	6,04145293593132	6,58168696227159	6,48993024919243	6,2198612155912	6,41864983988583	5,56242917641452	6,06400399872093	6,27535731355767	5,98245875701726	6,27555465947196	6,46548465876378	5,98693987443641	6,35142869232355
56	7,94729891263136	8,50165281258783	8,69325313273169	8,7281446521057	8,71156589376225	8,30338714080112	8,66686255214874	8,09735727601007	8,46634614099861	8,99223091052408	8,95371079303948	8,40550135441602	8,63055542991766	8,16494833471271	8,166483241647	8,86086307377479	8,22170696593158	8,51718418504551	8,50195267235631	8,79434665903512	8,65661767632333	8,75765679958296	8,55374837724042
57	13,1574325167554	13,4349934121453	13,0362631688245	13,3025838267785	13,3402639957924	13,1088657390814	13,1455786500693	13,3451589261018	13,1650351255427	13,246875395606	13,0569772191972	13,168186251244	13,1616766714932	12,9702326422657	12,9930775542496	13,4221885278269	13,0929287757431	13,1311465293814	13,0396102425965	13,4781600874507	13,1603338728391	13,325162245975	13,4398736208227
58	11,3358060527992	11,2633503449965	11,3287616924696	11,5164103828904	11,2066650855099	11,3910363147324	11,513923536436	11,4034977164588	11,3157199512432	11,1882307029366	11,4133014460974	11,3087851599897	11,3978767885635	11,3390404096199	11,3190999811701	11,3203561119532	11,350104386229	11,3789393428195	11,4803284974804	11,5368163674426	11,3243896265012	11,5543241931228	11,3399439949244
59	5,37230568364227	4,78611255041367	4,89397724822788	5,13230293361092	5,0602146748472	5,75593581358087	4,93439740257633	5,20667143904224	5,40001111472576	5,46646517936668	5,0198130697588	5,40067488675417	5,46913206262685	5,18311362202473	5,40370100674542	5,18921842198306	5,62986200839449	4,99494970699111	5,03129608896302	5,15682418956594	5,15338905712431	5,17411708503628	5,62293265254936
60	7,26371042480147	6,93239875832523	7,34861011335494	7,18916882340686	7,22489391854245	7,01880837291451	7,31765079708317	7,30823579014339	7,05571312755794	7,11842356104155	7,31501474357226	7,30987795282895	7,26003021222146	7,2236630463273	7,2531496727896	7,0191964745018	7,21757127485838	7,28955736913065	7,12314832620689	7,1983684536896	7,25467270414152	7,35036749997261	7,21187527471561
61	6,86750035201797	6,32290015561384	6,00840736734118	6,5421804659808	6,62519896753107	6,38583450977725	6,67469932953548	6,25421769736615	6,73098132756225	5,96063236312906	6,62229298954786	6,09814840261792	6,21666972368843	6,58744883377448	6,0064327858907	6,68903740513268	6,40534409104766	6,76099287244723	6,83620445629578	7,13580972294529	6,22397194449112	6,20231018284722	6,40571198577584
62	9,97812854976159	10,8839879594671	10,9050683875623	11,1874261360414	11,0073776647509	10,8542632257777	10,9682664585105	10,9051735216718	10,7572384357884	10,8449350357625	10,9913006751246	10,8172007480205	11,2802160010191	10,7010549616467	10,9884704920977	10,8271343651435	11,2580437600031	10,9197088841931	10,9612723800881	11,0206752421091	11,1227174625143	11,3035141428856	10,684880911526
63	6,62515186705233	5,26348898118577	5,14186133711229	5,87450944319791	5,55013645476545	5,21609841991243	7,1983684536896	6,06972277992563	5,45095410202163	5,16634935261151	5,46846119129774	5,24767786986556	5,41030822922892	6,48173654921111	5,45371720844629	6,22404665514999	5,56527719981247	5,85312528801202	5,56607552824112	5,68545192398475	5,34714716114825	5,63235434053923	5,00534782039079
65	10,3705945769038	10,408490245379	10,4257228855149	10,4430537063745	10,5999578158089	10,4470201468954	10,3768241334347	10,1606558195827	10,4949229974567	10,3694982788028	10,4848348033992	10,4906681625462	10,3250286640843	10,3936042363239	10,370965793848	10,4605139822861	10,3647807422165	10,4723370962574	10,3747045464189	10,5509154571503	10,5353349115419	10,3289098544815	10,6580619523415
67	8,10846747363098	8,49884664897297	8,57192642027636	8,49942555534994	8,49813111128417	8,75432620596811	8,42373033805182	7,98008565811937	8,29477876222528	8,5886990593971	8,11719658956433	8,53423781837137	8,89420011375883	8,46980318741697	8,46523129278182	7,86929605014584	8,53232225765329	8,26850488871932	8,55419765470395	8,72187517045518	8,38024153189052	8,53521601686174	8,68158179794334
68	10,3360537688096	5,28362619642623	5,07328922207435	5,67148967079889	5,08735181847598	5,28842600065349	7,70460060439825	8,83096498034013	5,00787701817368	5,28681702787256	5,21871066730278	5,4769762175967	5,29147148346982	7,13518690047931	8,41386145186118	10,5304478350205	5,89416459134652	4,78844615293174	5,41907307536747	5,28121550703861	5,21347862333361	5,21347862333361	5,29822804328911
69	13,8156942093297	13,2711238228392	13,2722385113557	13,485992579987	13,2894582035585	13,3573360182673	13,3887461668781	13,6899754891129	13,3522934473188	13,2500150271618	13,2968602370628	13,328287790898	13,4234090579509	13,4443162235904	13,5029178701514	13,7070105616181	13,5245095122867	13,4790312908725	13,562598494885	13,4940964689745	13,4126327876248	13,5384376014545	13,3119155455177
72	11,4445248487436	12,6641597465311	12,2037228693815	12,8323168387763	12,5409561959597	12,1173661951584	12,3666053716833	13,4892351696442	12,810753808705	12,5852307058858	12,8442820767553	12,2281353991956	12,5490057325871	12,5241833931706	11,9175523906259	11,942057983517	12,2984355571423	12,261040139923	12,6817386673053	12,3891374120402	12,4166192145694	12,8532976137297	12,2911495599117
79	9,8695408434783	9,9952242639812	10,1876629684292	10,0095108069354	10,2247148197029	9,93995824251062	9,92126537166354	9,73565941953084	10,1163076166599	10,0920712893441	10,2006918692552	10,1485098420758	10,0072757130412	9,95943108598385	9,8937223767193	9,92246214886895	9,93399031185707	9,98795678891326	9,95819386715128	9,98343715719991	10,1959923559469	10,1440647526653	10,1399576117935
80	8,03007889036713	7,37285992343644	7,29573769359775	7,6924248021823	7,40138451068803	7,37009154262005	8,38215314804336	7,78299726002219	7,56279476943897	6,99365304178373	7,53038123675378	7,50403963713671	7,26947844406198	7,96320109098492	7,56115425469319	7,53361125977584	7,44689799841925	7,70757673233236	7,5602430749756	7,80521876466223	7,32391795349572	7,56838906823466	7,29680452901692
81	9,95602281760166	6,67132940343276	5,86278927925586	7,32590211259135	7,03946811736578	7,01880837291451	10,1402815330178	7,75859697700495	7,2088187981663	5,94536776731287	6,82934813981377	6,94961917552936	6,21666972368843	9,45604998935916	7,44837241169637	9,38905718564808	6,9719063107358	7,22262063879648	7,47193972358969	7,81770830007559	6,09342973836766	6,38633642828023	6,34074212232288
82	10,9861817835997	11,4738039648648	11,6753889828811	11,1943946732279	11,3131995121157	11,2898848153591	11,1744334691692	10,9543403045547	11,2569256393782	11,504125963256	11,40458268717	11,3113740097445	11,4580166827812	11,4097155101457	11,1191442561182	10,7392373776956	11,3439905498241	11,4632476144023	11,2264476014322	11,7206567764167	11,4412506076325	11,5235677823301	11,5069173500214
83	5,62293265254936	5,51575752284628	5,46913206262685	5,54078411827914	5,70836290638885	5,49308693829613	5,55544139924891	5,3356608084633	5,56795722805491	5,73594661525355	5,58888988598917	6,04145293593132	5,52112237346141	5,67546172348252	5,77142227806721	5,82647014994691	5,40540337920658	5,68608874033103	5,44432236852769	5,59204455764331	5,65270197345827	5,74734225654318	5,72862149457696
85	5,85260038225982	7,39808382786563	7,13202322885032	7,27972003015183	6,69351671342097	7,36329889083693	6,49691521792369	7,66471813813277	6,48241256850761	7,13110404428596	6,56315527651911	6,91504438670962	7,33011828761861	6,47542032521974	7,51142140650742	6,12783897675431	7,36454975687585	6,67269480968029	6,76904328012827	7,13580972294529	6,71104054349069	7,14111904193054	6,63912595868201
89	14,8843322398078	14,5145802296416	14,5438943205519	14,6947166806966	14,6685870009925	14,6338131775523	14,7308057856454	14,7710645899015	14,672778850521	14,5545626682347	14,6338131775523	14,4748707029784	14,7210034145235	14,71768457216	14,6620580026759	14,8902177437777	14,7518913937617	14,6640801629336	14,7540360926301	14,7456520285103	14,6230704593799	14,6992896195027	14,5453240079265
90	4,91112957927871	5,24277224240605	5,0188837805939	5,99484549349363	5,51714798853996	5,53772669817829	4,93439740257633	5,44793074483895	5,67083284939062	5,16634935261151	5,5279418752317	4,93500687528749	5,17501963113049	4,92531320280608	4,9478186146901	4,99523029636987	5,93086812816341	5,93423848909413	6,16012232146277	6,37213043362361	5,01235523234993	4,89081844912353	5,00534782039079
91	6,2095536212854	6,17207103760072	6,18632052299045	6,19230997788404	6,13716191070812	6,21060415365014	6,04145293593132	5,88935538192332	6,06543596260525	6,15702089486286	6,15434569631248	5,98153861504459	6,18637107557152	6,10583678245868	6,18523837265243	6,02426311081456	6,00545933990759	6,05546507559397	6,09408881862201	6,23901129111242	6,16528133875091	6,18260769366595	6,07351101581007
93	5,09749875956137	4,88000088770275	5,22041425416487	5,03187460588776	5,08735181847598	4,96825902484582	5,17596289509133	5,12027142754535	5,12573515832667	5,16634935261151	4,86482830710587	5,24767786986556	5,27408532589991	5,0602146748472	5,32643453228413	5,26916899130591	4,93998101201742	5,07125529323428	4,96006057331746	5,10856264969526	5,08270973810652	5,13186130877761	4,80089579310598
95	10,392099626156	10,9852095880958	11,1582912060602	10,7917854062978	11,0238340613344	10,4937021259177	11,1344320972426	11,5333493118818	10,2342209439501	10,2480376662531	10,7153875623921	10,6038992451848	10,306004255263	10,409066782568	10,6724367142224	10,1383156355393	11,0576494311716	10,7029962574297	10,2148569506465	10,4847576916484	10,524597055267	10,9460348203749	9,93997954002859
96	7,08634033361011	8,16309657549079	8,21645458851473	8,02182474914903	7,54861313856167	7,89991593808162	7,21229299908456	7,63400285650296	7,66283151072236	8,18324805812061	7,43282025116792	7,57161787412577	8,25301280856659	7,34065699247797	7,95709301304909	7,83327004185646	7,89341030120258	7,47607648640374	7,75964209484793	7,94595039680787	7,96356817942784	8,38478263788405	7,63775190566427
97	6,65411154918652	6,21718483064074	6,48161851057381	6,55736310056799	6,25792139578325	6,38583450977725	5,86973803355493	6,71179885411886	6,31123456240713	6,52315104595927	6,0295105990911	6,63880010926693	6,59334901355791	6,20270844368572	6,91685412600364	7,30513976524628	6,38504025468239	6,27535731355767	6,17443281667177	6,40029880055335	6,56660249031909	6,19004394267909	6,15567067369407
98	6,55688772419397	7,59144250992775	8,29289588565336	7,31604884450972	7,98529933475737	7,53190068861194	7,01245146132911	7,31888120013337	7,47041971787326	7,94643984415272	7,41129052301124	7,67998974241673	7,96813988137738	7,39854525385436	8,12793144269664	7,05347814261955	7,63552908154137	8,15404186140278	7,06518226385383	7,84553112148602	8,04832332294767	7,7205188614266	7,9282457503616
99	12,4632194557003	12,4237628382281	12,4136225344188	12,5688790139241	12,3751787799784	12,4338477651953	12,5293340770718	12,3750922933953	12,494934165913	12,2609061744056	12,3682134820649	12,1990595645987	12,3204433573028	12,190782815335	12,4046661563816	12,3415655370536	12,5457978297419	12,4398984333707	12,4871706593563	12,5889817774185	12,2967521922647	12,3689904856032	12,1879688514615
100	7,3118489699282	7,19612976423099	7,32745040062776	7,34791422527874	6,90830938648292	7,46095276866903	7,19118742347296	7,7788951710347	6,86513219366283	6,96524102460584	7,09929236107762	7,80975953823056	7,44845862208525	7,42941193491425	7,33048567289193	7,08600003491981	7,27682784151203	6,92085557098235	6,93843515455475	7,1592141717626	6,95459599410343	7,15312540157995	6,69526598675359
101	5,37230568364227	5,47910900995816	5,32391206718707	5,36632545405199	5,30358218777148	5,32233378730394	5,42134625594531	5,53335362233828	5,24438121518698	5,58692452437455	5,25689605192794	5,28512101133406	5,55605939312803	5,51575752284628	5,4220557864962	5,08735181847598	5,37461461304411	5,43202736310513	5,56607552824112	5,59204455764331	5,42348386345198	5,36705061671054	5,31893284729363
102	6,92128735216115	6,89246230118722	7,37218548495738	6,92906576333405	7,01578499222684	7,01880837291451	6,91834585568544	6,91986660519605	7,05571312755794	6,92741444939757	7,12607982675705	7,52750323505915	7,18473782970523	6,94938410891938	7,2249918056182	6,7632001904731	7,03112524751455	7,17204819485421	6,97771115316615	7,0213533505581	7,32778446957071	7,0323317897547	7,06501525649474
103	8,10335951563877	7,39323894611217	7,62639924953279	7,65999827818022	7,69809284417795	7,64739508646333	8,16432551257682	7,93284012438224	7,67713834492285	7,11842356104155	7,60599184868557	7,58650191002877	7,46897042915788	7,78395191167904	7,66580550235894	7,83327004185646	7,31395555988541	7,62801541744814	7,59082857048435	7,67406714444443	7,51246444654579	7,51013012068963	7,50870048332715
105	9,6427335161429	9,82799519742816	10,099912963865	9,76351467628319	10,1505928628849	9,76911418965618	9,78215489748639	9,21338592970694	10,0794447421455	9,95764178787661	10,1441903237484	10,1197905654776	9,90812469802631	9,73352657386502	9,62364033433526	9,83255220679665	9,63792731448313	10,158532274116	9,87760504794313	9,94115350280549	10,035031885833	9,7948096524555	10,1267855227114
106	5,80641517284366	6,36200985952035	6,456251442679	6,37973931360322	6,25792139578325	6,37035284192926	5,87556109585246	5,95012387257702	6,22378601335121	6,48173654921111	5,94562589992783	6,4596285711189	6,51361867604721	5,93035719113848	6,13004737425513	5,8034961093711	6,10220983498906	6,08247244020692	6,12783897675431	6,18727691548626	6,40321497936089	6,46548465876378	6,42370477136416
107	7,18916882340686	6,50187929134715	6,1465064691532	6,67160738868467	6,60945045934632	6,60172779158861	6,06795285203382	6,3696067867756	6,48241256850761	6,20650215175562	6,494732093949	6,20958677618093	6,59334901355791	6,10583678245868	6,17351018875252	6,73812028726097	6,79268823287613	6,45068891416907	6,76904328012827	6,75876745215361	6,23805338030957	6,3696067867756	6,6878800947294
108	10,5692946958482	10,627382007014	10,3440361790176	10,5405028472139	10,3473574517419	10,4963528434002	10,7135292017951	10,5452339599144	10,3447952152737	10,3336261129487	10,420322277661	10,3520457456871	10,4311210734699	10,3148730217062	10,3593782196019	10,5354824105599	10,3600282158204	10,3352841369359	10,3176775218468	10,3959591398135	10,3224712707159	10,4623796940534	10,2744371837501
109	5,24118263245019	5,36478522195885	5,03732378383891	5,36632545405199	5,34035064159229	5,41602642020355	5,22395044576374	5,49991868240165	5,48405550018144	5,6956388588416	5,33170925477734	5,61669585683112	5,63100534507746	5,32699127728497	5,45371720844629	5,0198130697588	5,24767786986556	4,83878648950584	5,15588180386631	5,0142454735979	5,4762753625809	5,29068246839546	5,14552258200023
110	5,80641517284366	5,70003142998796	6,43994867387788	5,79960837292791	6,65004553151137	5,38651601519262	5,9803771068622	5,4833753998503	6,10405185525445	5,86973803355493	6,28138487756744	6,55836665239057	5,70836290638885	6,12611280814103	5,69504987919648	5,65059222400695	5,66401696840947	6,64849662246405	5,8388930420986	5,82434888806954	6,31471439017236	5,93733554003516	6,29461785547819
111	13,488368611265	13,8479363821401	13,4185834547971	13,5173260929243	14,1955480617172	13,2328150307435	14,7233880716074	13,1479746949389	14,3825333192635	14,0661027845104	15,1444545932821	13,6578109415014	13,0405516684851	13,2013940388217	12,3935747284531	14,4731985355174	12,8504264392562	13,5691875345454	13,300621420906	13,3439609674377	13,4098749705004	12,9530021111003	13,9582303816574
112	6,32669946918224	5,42348386345199	5,03732378383891	5,47269197401289	5,08735181847598	5,14006868668519	5,08929684569584	5,3185894335686	5,03732378383891	5,6956388588416	4,9932287439774	5,04134188642952	5,44949133916935	4,8659082996834	5,50963169652857	6,38540388394041	5,17779473035043	4,70174358584663	5,29307377701747	5,42993439218392	5,13634489358967	5,15000350324537	4,80089579310598
113	6,7939216158931	6,87005873706132	6,91913977102709	6,77995091665616	6,90257206662002	6,76948606692875	6,76207270028436	6,47799496532834	6,93633348220451	6,9719063107358	6,94342749092098	7,21811108269832	6,90621087817959	6,70198207499399	6,40064439851489	6,6401349577719	6,60014453868639	6,79916076937438	6,75775814338722	6,71739329793957	7,00807288037206	6,85134176640336	6,99082815031442
114	6,04673872143783	5,83844837994651	6,0958350143096	5,87450944319791	6,21629071424925	5,87241586260328	6,31964735888544	6,04767476407026	5,92571844709599	6,20650215175562	6,22636281779418	6,37066413721503	6,1008740144828	6,02002105941095	5,92307825088828	6,05779273496099	5,95065320796598	6,13061407504885	5,77918433306638	5,95065320796598	6,45693516354843	6,20911032706341	5,93423848909413
115	10,3193976102965	9,79763664805271	10,1024191501847	9,87510502882714	10,2766278923439	9,94195549834525	10,0015914000224	9,97044015667391	10,170556930475	9,74009272394846	10,1158200594706	10,5902152571592	9,81930610464932	10,3196048314299	10,2834360002619	10,3357394812848	9,99269758742234	10,3665035401165	9,92770726827449	10,0431214036977	10,3597194365512	9,93095639133889	10,2938518918017
116	8,17722297578053	7,70574422711342	8,33198412591252	7,62401150235432	8,15710669364982	7,57244509959595	7,93040570443242	7,7057675562378	8,32846074621003	7,74298587691193	8,27923920288259	8,53423781837137	7,81644337833218	7,81938453221927	7,69382236001378	8,0903287660138	7,66004932658429	8,14793545998148	7,64379210613148	7,73210067676794	8,40294992630992	7,82801651607941	8,24342937363006
117	11,584063445865	11,9972317615566	11,6399087003886	12,2976822828128	11,0296236146193	12,427019167562	12,2350691750803	13,4331338963123	11,0692002824576	11,6783106815052	11,0241305612373	10,8177518658052	12,2019503819254	11,5797555544132	12,6515834009134	11,0010183982415	12,7586347465538	11,6473787139361	11,9060710789605	12,1523905620978	11,5049336495054	12,2336521886439	11,2592779388318
119	5,34035531164216	5,56929217359584	5,26174244038249	5,67148967079889	5,63145517321696	5,77758820330471	5,50049918912344	5,54884144026342	5,75372871002418	5,64181034321517	5,61979468124783	5,54551940291466	5,55605939312803	5,67546172348252	5,52721671257315	5,33715435214985	5,46134134441191	5,89017471631879	5,82752912238699	5,87450944319791	5,73232001500442	5,66401696840947	5,49022654656179
121	5,92331010976199	6,10405185525445	5,96404899644561	6,2056624354488	6,33610091050804	6,12025256417478	6,18986391319608	6,16491770949288	6,21369947421777	6,42346348812615	6,24476141659671	6,42156084680179	6,27430327494466	6,17494908190169	6,26957927022392	5,65059222400695	5,97011994807491	5,97710864808543	5,90395156427771	6,20738562933735	6,27705438268771	6,07927294644491	6,13397568085027
122	7,10505130580672	6,84272059822982	7,10720573917009	6,74321088302142	7,099030550809	6,85674663005034	6,9428429329625	6,71179885411886	7,04489427543442	6,62282862943164	7,12122732139829	7,51760741109164	6,74105055283537	7,13917131041602	7,14966065783294	6,73812028726097	6,90830938648292	7,1862086857747	6,80900164316272	6,70117575551515	7,35421838437713	7,30884476293287	7,24414481539394
123	5,57978544017151	5,40503655706387	5,87501326816639	5,47269197401289	5,930702582655	5,67832101078672	5,65184063395976	5,56515668668057	5,82810196537602	5,82201253005235	5,79020405465347	6,58852100170205	5,80748355016739	5,96407952951876	5,62726834094725	5,62104949147323	5,40540337920658	5,77142227806721	5,53416754589619	5,64057243283147	5,97710864808543	5,63235434053923	6,07351101581007
124	5,09749875956137	4,97521122226699	5,73449716617452	5,03187460588776	5,1782809871554	5,01235523234993	5,44868196185773	5,02750709265316	4,9590063321763	5,18134236221345	5,61979468124783	5,30679640769144	5,29147148346982	5,26087711990294	4,89626752781065	5,0602146748472	4,82105478656169	5,56397944571825	5,27964678829738	5,28121550703861	5,64181034321517	5,81075878808005	5,45938548452087
126	9,52244903776084	9,4158230114515	9,70259002690846	9,50340198754636	9,45514784613924	9,38944941651579	9,52695555576924	9,12501159327334	9,50327547838254	9,29339504159756	9,58080397717431	9,46958384868305	9,31899373301059	9,61268835424316	9,40003741527397	9,65394494304613	9,49773377474092	9,34377590063631	9,35729393363533	9,52797183942568	9,70677941338756	9,55971178492514	9,42908488661175
131	10,7894511847043	11,0010930723789	10,7299512856641	11,0476324039273	11,0666605477761	10,951544568459	10,5529317111459	11,0268927863254	10,7231396862303	10,8997712153286	10,5686509230572	10,7686728924035	10,7707116673269	10,6533653232913	10,893214443952	10,8000165382201	10,6893014383756	10,6264167081349	10,3666804033873	10,8661632430199	10,6457228687919	10,7266593793309	10,8014425951912
132	13,209698650232	13,8647822536642	13,7676597817013	13,8264688972533	13,8171715997519	13,8576922107959	13,2787791092804	13,7197510842491	13,4906801548571	13,9449500861345	13,6834423216204	13,2893739313661	13,8211130908883	13,41358812789	13,8637451356248	13,2574685820187	13,8966753517476	13,3906315949904	13,7058586067401	13,733131214386	13,6244567291988	13,7237642286281	13,6472942341557
133	5,34035531164216	5,32555783901641	5,57919043112404	5,25105156622782	5,2222072757938	5,32233378730394	5,70897487096328	5,35560857044521	5,3185894335686	5,33093960252806	5,58888988598917	5,51161620758049	4,98525101466517	5,39175743886619	5,09749875956137	5,35409571276862	5,37461461304411	5,44868196185773	5,11582836956374	5,32093982168514	5,52896585771764	5,23551239718763	5,64057243283147
134	9,25796291048288	9,02927345698302	8,95188655230337	9,04018297557231	8,91836094267854	9,05082453224645	9,02324222683682	9,24975723529752	8,93703482753507	9,10033370018654	8,8129715428552	8,90983037410869	9,00332792636996	8,979098957726	9,18061621628889	9,14068722366751	9,21114029689737	8,97500832572029	9,07076558294852	9,11363657300586	8,79795941751953	9,11792860198454	8,84104056005066
135	5,60828713504006	5,47910900995816	5,51575752284628	5,75892788366532	5,34035064159229	5,59340853957542	5,70062040963308	6,51425521964918	5,54211225725814	5,88085681957371	5,54283741991668	5,88935538192332	5,52112237346141	5,7663229305637	5,45371720844629	5,46846119129774	6,00545933990759	5,7195247294704	5,74707533633061	5,65251495605426	5,7424846951063	5,74734225654318	5,68545192398475
136	7,34441439094916	6,44745112046303	6,94228830035694	6,53289096645753	6,82177037324195	6,47966717207724	6,51087838710963	6,49500063548046	6,79474733446674	6,59173913832621	6,72346241810855	7,00816978221732	6,89243618535418	6,80704519501118	6,99441299653602	7,35542778755577	6,60014453868639	6,85306837912895	6,67590136634813	6,65242402967721	6,98754835994603	6,75936172420859	6,67187412989713
137	8,1435365385882	8,62811699985673	8,64635123025354	8,86783450836076	8,23839322250418	9,14557129413588	7,82814051495078	8,21612418072554	8,42619275593143	8,60640774633088	8,39480696665674	8,31423764810129	9,40701833709413	8,0561461691559	9,68171479246453	8,34059729199628	9,30269689859627	8,69895880656405	9,34315275204567	9,09590991323389	8,52238319692612	9,19731641807339	8,73898043261558
138	5,09749875956137	5,76118228363107	5,97582644190987	5,65602417130702	5,41907307536747	5,84896159318958	5,24277224240605	5,82194878879971	5,08174109507284	5,62293265254936	5,33170925477734	5,96874309945081	5,69205501689932	5,53075157301957	5,49024185615443	5,23048795770657	5,40540337920658	5,50888936986079	5,29307377701747	5,57403189867339	5,65270197345827	5,52589089565901	5,67083284939062
139	6,53598595519942	6,73475230518288	6,81698855411878	6,75775814338722	6,87786247279242	6,82539671240583	6,63218424813388	7,07645097639663	6,92560175449734	7,05151333447872	6,91913977102709	7,30550383313332	7,26003021222146	6,98235406705304	7,14966065783294	6,40325579708162	6,80472711631055	6,69285281121763	6,6665196799535	6,85306837912895	6,96675061554147	6,79088405704612	6,64849662246405
140	9,51524704073628	10,8997712153286	10,1983646490034	10,8772121687655	9,73852558770996	11,4541198921623	9,5372641254639	11,0719388076905	9,80691569719565	10,8483783950898	9,6932988703715	9,81687860907665	11,1165687656677	9,43543324162455	10,8982427040293	9,74194760380469	11,1441425455837	9,86411386243872	10,5348412982124	10,9421730325179	9,91156799613237	10,7584582909969	10,524073727247
142	8,00446028107003	8,09575237566923	8,29791610658796	8,36606675606973	8,28123918708876	8,39502383213432	8,0238290925746	8,47405334162809	8,0662918722646	8,31311892744588	8,09102183269144	8,39585503452343	8,36987655321752	8,26664449864742	8,74009892869004	7,85567644764174	8,57851359558867	8,38810579377607	8,30349256252904	8,31462932289365	8,30485466263376	8,44686552047424	8,19960554790904
143	5,4909556769414	5,30269244418193	5,65659701429605	5,32857030684587	5,34035064159229	5,28842600065349	5,44868196185773	5,14186133711229	5,51301861795644	5,46646517936668	5,43304218015672	5,36332602038722	5,55605939312803	5,2435612574804	5,30719594093741	5,43282681417895	5,31548860714507	5,59204455764331	5,59204455764331	5,79681844713781	5,82587558747312	5,57343195515648	5,41100803040743
144	9,39437747268048	9,47617382143516	9,56646966371868	9,5794245442162	9,48697102284422	9,48049939201944	9,4940640954333	9,14705263701785	9,53930044176231	9,33448946353452	9,5062342031982	9,37672795540541	9,4080264931648	9,36529060648682	9,45355087918494	9,22581552294991	9,36451355243262	9,48373298683547	9,2580064455651	9,36136928476087	9,47826054224802	9,3797681665747	9,40881127648912
146	7,6332922132341	7,62148319640428	7,43724739451943	7,22674796984119	7,19667415823936	7,02280794463505	7,30039106344904	7,39362446288726	7,3247736873377	7,39970026187905	7,23585068759372	7,24366553787705	7,20728950142349	7,17008765006484	7,04209632378885	7,91190359482972	6,82934813981377	7,02472950508608	7,0289684615492	7,2042910237355	7,23857435862933	7,24842922674753	7,34306397680377
147	5,34035531164216	5,58888988598917	5,71835019725652	5,70247463688448	5,37833360584584	5,72916457910667	5,4881563264738	5,8606367873935	5,65419159159871	5,77142227806721	5,60237227263464	5,58052810248611	5,83844837994651	5,36012266114972	5,59594561664983	5,23048795770657	5,4881563264738	5,79649751964566	5,82752912238699	5,46143281955142	5,65270197345827	5,47771854426448	5,8265649203267
148	9,5723247166046	9,09194304613093	9,6825785612081	9,19148265383518	9,73852558770996	9,08582582816334	9,41049438984248	9,48540696636882	9,51635729177593	8,95072026919629	9,53976835716707	10,0396317673161	9,04700883631481	9,39888537578198	9,38048423037192	9,62931352717051	9,24252880797774	9,70263550802125	8,88333945391036	9,04520185894152	9,56669380501267	9,16258969911498	9,68797986096262
151	11,7969617445765	12,0709566398994	12,3790985170934	12,1549666198367	12,1684858275607	12,2609061744056	11,839500849003	11,673110365285	12,185056011017	12,1677136605008	12,2019503819254	12,5939941054693	12,309723074551	12,1131712146991	12,0368777288415	11,9753441720184	12,1065271854336	12,1663996661743	12,0347510462135	12,1436231068523	12,422946298028	12,0613010635604	12,5066583158867
153	7,51607369182384	7,88717964321741	7,20089689333315	7,77859766167269	7,99273606279119	8,32948561035785	6,51899611826506	8,65264383052306	6,90283288142965	7,69062659152381	7,13760000021531	6,79735829064271	7,37890497439784	7,52451565329367	8,31869131405312	7,21685121804779	7,70360648532583	8,35578461491309	7,67583289453287	7,54965060118058	7,63391035361968	7,74138361246651	9,36476372691329
154	6,76862284183903	7,62148319640428	7,55330648867741	7,49470399148697	7,1278679220649	7,68321451495512	6,98208884098624	7,37603970523844	7,16384793344299	8,10407432812466	7,00971792951866	7,34311563189026	8,03819678107996	7,21859695624777	7,94595039680787	7,0475270288097	7,40357761979353	7,08046327096898	7,44689799841925	7,45792092524615	7,31279206617949	7,74748130345532	7,33691732830337
156	5,8909273794066	6,52875154648652	6,73419958751454	6,36073137018558	6,58280727982488	5,56597805482826	6,58362722258368	6,49500063548046	5,88935538192332	5,62293265254936	6,85306837912895	6,86964595170868	5,67956387891378	6,06824430055015	5,58250250316644	5,95915099265275	6,16517991800002	6,71705346264387	6,36364604499756	5,9972936942875	6,46548465876378	7,05476802530593	5,74187273053187
157	8,85428515731137	9,31677927239418	9,27382321734837	9,11875323090595	9,15196644286133	8,99394669753364	9,18556098678836	8,99134939254037	9,14980973123245	9,27821987849996	9,28024566906388	9,33894947738149	9,19683691103906	8,99157762656693	8,90405870712347	9,09070329229937	8,97746338806678	9,1640176025888	8,95234917166181	9,0635594753056	9,14684866675072	9,12018524819604	9,14095248020606
158	7,54019632039888	7,61365628619333	7,35562878526065	7,64800264315639	7,46880530698878	7,53190068861194	7,21857934040849	7,34861011335494	7,39501211165927	7,59890005012686	7,03299571419843	7,53157909077735	7,37253616005907	7,28628980324128	7,18793388391466	7,54998393218653	7,29617846358902	7,38066618197833	7,1998178833154	7,46306657235755	7,53065718876959	7,6481283956913	7,42851816635581
159	7,55968548129715	9,15880583120665	9,23295876872585	8,8315854992491	8,57411471130236	8,98322727409289	7,9728134804895	8,93986614915542	8,84063529358868	9,17106408524723	8,70071757809589	8,59850256309962	9,02559399620063	8,01347704208344	8,79057155748047	8,28550587890423	8,94044130805483	9,04382800938284	8,84733350869309	8,83716955289101	9,08048476276422	9,05989578981357	8,73721756671886
160	9,05589537766508	6,78221873581157	6,58362722258368	7,32590211259135	6,04767476407026	10,1961178279426	6,02571319553486	9,27327846375397	7,2249918056182	6,04786213757415	6,62616610945442	5,68008878466598	7,63509122716263	6,38318814082351	6,71806655701039	9,37955119064683	10,4670560022855	6,23919770685628	8,49120337986858	6,34126566474972	7,26409573526249	6,69449783711649	10,7086871506594
161	11,7965822758072	11,6270319685498	11,697604362166	11,7872192128271	11,7640905148168	11,6345005860597	11,7974867172828	11,5926185141507	11,7816403837531	11,6330934581414	11,7302460940856	11,6000202638655	11,597310500462	11,71168941287	11,5424215269724	11,7064217276935	11,6199235540459	11,7130187808518	11,6143759550016	11,7299419210349	11,629697460114	11,5883770734004	11,5715581081146
168	10,6370778419489	10,1319534499964	10,3090572272055	10,0784949447777	10,3891221992938	9,90084139105032	10,5120141299413	10,0249352525726	10,3672180070143	10,2421997106441	10,45841261976	10,4342585530337	9,97598366982852	10,348664266999	9,84384868044707	10,707769518239	9,7165241686166	10,2356990577835	10,0261681394131	10,0541959866293	10,4038816251369	9,80098539987759	10,3979312893321
171	6,34094778165438	5,76118228363107	5,37833360584584	5,65602417130702	5,65059222400695	5,46068160253264	5,87556109585246	5,62293265254936	5,55474828864591	5,89929733858844	5,67633127175645	5,87501326816639	5,67956387891378	5,75358421932896	5,78628395757177	5,71600385063997	5,44868196185773	5,38651601519262	5,56607552824112	5,62293265254936	5,54757394918059	5,54283741991668	5,71400681521401
175	5,85260038225982	5,61979468124783	5,39917651013612	5,68545192398475	5,32391206718707	5,66301124629519	5,65184063395976	5,46353769857248	5,38410647359925	5,73594661525355	5,40001111472576	5,17411708503628	5,3700308863785	5,55988251661138	5,59594561664983	5,62104949147323	5,54011324695002	5,53610781077084	5,68608874033103	5,71312110310586	5,23402939836866	5,38873067961992	5,23551239718763
176	11,7919130894106	11,1986091406182	11,4748330621284	11,4237913994674	11,3830967862645	11,5882006930381	11,4215441168054	11,7221215466291	11,6782204023517	11,4833761991855	11,5896616071353	11,4910372912856	11,6320027048449	11,7358484088092	11,7442895921913	11,9089560831277	11,6307907458292	11,7722656244979	11,6836765831093	11,6913575166508	11,4702742071687	11,762675755228	11,3854486754196
177	6,30997504782434	6,87813342730162	6,52315104595927	6,88268087555776	6,34914372523663	6,69022859030942	6,66520872984031	7,66471813813277	6,37002357150731	6,77540650789961	6,28138487756744	6,58852100170205	6,86964595170868	6,58744883377448	7,19429626928466	5,92723404523563	7,32627550181991	6,67269480968029	6,89097479973551	6,8921998060367	6,59793373716557	7,0323317897547	6,37066413721503
178	8,38619441078986	8,6033154424654	8,53832527116812	8,56256539282193	8,65959291690706	8,64979013279162	8,75549764548606	8,55331116686735	8,65118981695072	8,56708960188983	8,86558522787313	8,24052839754666	8,62641332856649	8,16299346959804	8,27791795834705	8,55967963816314	8,52813240776945	8,47421600332997	8,67536597894711	8,5970101087332	8,49779449373923	8,54169678821978	8,61228711895373
179	7,98146410609316	9,05069119502018	9,26185097528091	9,09680409381327	9,20017372382789	9,47170190079374	8,25923356264254	8,80289668218124	9,16661980005276	9,11936415549702	8,93359646146353	9,72114403067021	9,21679026413534	9,08764861380686	9,49554612623527	8,24154342781878	9,32996854294446	9,28042324188264	9,05379020456457	9,27834396486916	9,33448946353452	9,21637414514945	9,70128107514632
181	5,4909556769414	5,32555783901641	5,26174244038249	5,86114883816638	5,49991868240165	5,30358218777148	5,46068160253264	5,46353769857248	5,54211225725814	5,6956388588416	5,51575752284628	6,06442047268332	5,65005380120452	5,42142035924401	5,74187273053187	5,45170531904041	5,54011324695002	5,4805350276325	5,33715435214985	5,5583125034694	5,59405855442177	5,51161620758049	5,3914827506039
183	7,08023872856573	6,83239309620806	7,00762542247448	6,7714898686115	7,07359508479167	6,87072324377355	7,37025858898067	6,69022859030942	6,90283288142965	6,90257206662002	6,95375646373379	7,26256585866877	7,00971792951866	7,17008765006484	7,10008194014281	7,14800134165751	6,80472711631055	7,00917461084534	6,8697109117324	6,8921998060367	7,12607982675705	6,88678258483802	7,07690859834568
184	7,50345460093649	8,28854186905204	7,90044990824321	8,29494142327172	7,6095567670486	8,35757235248249	8,04400097342691	8,72017023973144	7,58876262765143	8,21776090064253	7,70776274186474	7,78456621698853	8,44378056996985	7,68162136710346	8,40001260105479	7,59702487538418	8,66766871951451	7,89665074058848	8,03289572289457	8,29424790942113	7,73915241628419	8,30709151243866	7,84468919633052
186	5,16889209440637	5,08929684569584	5,14186133711229	5,40370100674542	5,34035064159229	5,05601952899219	5,33252921248392	5,22395044576374	5,35114454344003	5,33093960252806	5,29559032312494	5,5279418752317	5,33093960252806	5,45242219394426	5,66159163253664	5,23048795770657	5,34640483448047	4,8942015582499	5,18835322383359	5,32093982168514	5,3850988708831	5,15000350324537	5,25348928992238
189	6,46414131029409	8,2652379324249	6,91294299370151	8,47399746628733	6,92760047601375	8,76538659711015	6,69711931507292	10,976416018814	6,73710228004038	7,64604590848445	6,91913977102709	7,24366553787705	8,38363534688179	7,10739961492605	9,33054173861037	6,68259835669757	9,34870732336083	7,40049825176691	8,15812050425945	8,28097732720674	6,70454955513991	8,34223665502196	6,95299636960469
190	14,3453955691977	13,9686563430393	14,1489139250898	14,1755921139775	14,1330115161837	14,1037717664663	14,012493634261	14,2114572895402	14,1085958697979	13,9399583427707	14,0934950565912	13,965859793372	14,2179778170513	14,1155833359435	14,2785120923817	14,2114869263925	14,2719012619838	14,231309206444	14,353663702183	14,3779622103114	14,1994165875694	14,2226599217754	14,0240171676476
192	5,44793074483895	5,36478522195885	5,24236226355276	5,17411708503628	5,26348898118577	5,33715435214985	5,364068347055	5,16798954831216	5,35114454344003	5,5054359505171	5,43304218015672	5,40067488675417	5,35257305340885	5,22395044576374	5,09749875956137	5,43282681417895	5,0142454735979	5,46353769857248	5,21609841991243	5,08832433208591	5,52896585771764	5,25105156622782	5,3914827506039
194	5,27721608245865	5,44432236852769	5,59271542897242	5,59656975982275	5,51714798853996	5,38651601519262	5,24277224240605	5,56515668668057	5,22395044576374	5,5054359505171	5,17876724396036	5,11491829943162	5,59018600400094	5,2435612574804	5,75774051827236	4,93998101201742	5,40540337920658	5,25348928992238	5,27964678829738	5,32093982168514	5,59405855442177	5,38873067961992	5,31893284729363
195	8,11127591538713	8,51392498506827	8,2678310532027	8,58406418839559	8,32312494201392	8,53109305138363	8,22438368231772	8,49318571575893	8,20175821194566	8,57264650762386	8,28742082297406	8,27307741239701	8,5098765758646	8,32414388754781	8,68147258623843	8,21948393389625	8,41077927475211	8,5417774301864	8,4717270820006	8,84695208623826	8,37375143072143	8,54169678821978	8,42423964589043
196	7,77822150329177	7,56919482163063	7,72394095402094	7,54921100386748	7,99908268430187	7,40394988780604	7,68689864146214	7,41319651158687	7,77647611547275	7,47625044794403	7,91051750959199	7,95799204261425	7,60599184868557	7,67181162647475	7,80571274818176	7,82036516878161	7,52358113076305	7,82703343307036	7,43747820572448	7,64126515080794	8,01604279119178	7,5250233826661	7,81630169045658
197	5,99923449510494	6,00067862408744	6,22378601335121	6,30449480268131	6,05929565635239	6,24361125899742	5,95915099265275	6,04767476407026	6,21369947421777	5,96063236312906	6,16319386454774	6,31274036126142	6,1451854530581	6,12611280814103	6,37973931360322	5,94949692510347	6,44457909404951	6,34951598669331	6,19149476849154	6,33331748227587	6,35222675488619	6,45854425726167	5,94541104193483
198	5,5219015868526	5,32555783901641	5,64497031755857	5,54078411827914	5,45371720844629	6,22378601335121	5,14107232203793	6,64736790928373	5,56795722805491	5,54551940291466	5,33170925477734	5,76691191020883	5,79530248821975	5,37595650920517	5,30719594093741	5,56242917641452	7,12146214201646	5,33789667881763	5,49579281638931	5,5249156460931	5,45872171249247	5,31308257577472	6,95299636960469
200	6,08769536330981	5,08929684569584	5,18134236221345	5,38651601519262	4,93604413141694	5,82473508566559	5,10490437476034	5,6541317018216	5,09926580236561	5,2468888547912	4,9932287439774	5,17411708503628	5,0094449015025	4,8659082996834	5,02464462828812	6,24278325650979	6,02426311081456	4,70174358584663	5,2486204893955	5,04043934033531	5,08270973810652	4,93845794034487	5,90650207121668
201	7,99847017957954	8,93024306290305	8,73382379528634	9,10987749263609	9,05638739696213	9,73728205543005	8,30347389253252	9,80117113214563	8,91670092320174	8,88959837143108	8,8016904522091	8,79249018194419	9,01088889571216	8,51344033762316	9,63217516359272	8,3183669955221	9,90038640637253	9,19574861702529	9,59128344957626	9,50852458482959	8,82794985967444	9,81193088557722	8,64912368594602
202	6,81819233546677	6,70267290807224	7,19080971833574	6,50150077842415	6,95325130522453	6,55380132172513	6,69711931507292	6,14154084654036	7,11978719231802	7,06497911586945	6,86810935808677	6,63133768973445	6,86964595170868	6,61032033644569	6,36012257182694	6,9283818721208	6,60014453868639	7,00421977955238	6,54436949278571	6,65242402967721	7,17246089334304	6,74593557816904	6,74653161331525
204	6,00691977164706	6,04145293593132	5,96404899644561	5,84760583391443	5,84933964446817	5,7663229305637	5,89890391790817	5,8606367873935	5,93631652010722	5,99236587743963	5,89989503981624	6,06442047268332	5,96117078593149	5,68617998954139	6,05764883288942	6,00235877603554	5,7947686477946	5,85312528801202	5,80086640498394	5,90037570018619	6,07294585189168	5,91275701444636	5,85260038225982
205	9,64463359461173	10,2795985593988	10,1641185183355	10,5719706165936	9,97657789278459	10,8176710257428	10,1424198752566	11,368651199691	10,1936833571993	10,3039205587464	10,0914675144144	9,83109494373481	10,4425557978013	9,38821948496546	10,880349812221	9,65903243598642	10,9853680945117	10,5278914896637	10,5321670593576	10,4955359699504	10,1860896243737	10,889220591089	10,2159777110957
206	7,11927692587798	7,77487229653422	7,80428407066351	7,75979679463618	7,73419816967979	7,7154572228403	7,32086657138579	7,12893211013112	7,50408081630439	7,89867926817634	7,61691669607651	7,5751017573814	7,76108642921555	7,2236630463273	7,58716903709628	7,12294716412791	7,30990721890428	7,44973850108667	7,58754636699653	7,70364045088047	7,64145200018691	7,67990201073595	7,63775190566427
207	6,02769827212593	6,46560601068069	6,23403235956366	6,41864983988583	6,13716191070812	5,95807382957772	6,04145293593132	6,16491770949288	6,31123456240713	6,48173654921111	6,29297332311341	6,43202930847056	6,40457196092353	6,08773080962821	6,09321710748086	5,93631652010722	5,89416459134652	6,07388312030692	6,04388275602754	6,2198612155912	6,08296058174706	6,22159052646045	6,1230639586593
209	11,0626252603552	11,1769009043084	11,0346528674617	11,1412956052099	11,0896457177483	11,1473318517632	11,260919101211	11,0055790226233	11,0822432054134	11,0859116424929	11,0673107609574	11,2785289531214	11,3431458176879	11,1004884823713	11,3426956470177	11,1259309683808	11,3439905498241	11,1594005038456	11,2456097980847	11,3059465353299	11,2410761025208	11,2897206913987	11,2664236280549
211	7,90924588709215	7,89876571109408	7,40988747239296	7,58439865491417	7,2484219309225	7,67972846493501	7,6727752434793	7,82520809844026	7,39501211165927	7,95755503668111	7,25446465794303	7,41486579458776	7,94867913704136	7,55919448165782	7,98802742236959	7,87529459157162	7,72133304753776	7,1918667701585	7,77830911147228	7,97375518995188	7,62355362436392	7,93049533037155	7,49470399148697
216	7,37526788797432	6,07787896499002	5,9289943401465	6,06543596260525	5,90118086135182	5,98006132450491	7,5322742460767	6,93444888903224	6,05323622241954	6,07563948361052	6,0295105990911	5,79668252038854	6,074086117363	6,59586493747912	5,6799966192591	6,1089158099199	5,95065320796598	6,21629071424925	6,04388275602754	6,2198612155912	6,18523837265243	6,03429627573568	5,90650207121668
217	5,66031392939457	6,95651522298566	6,8228262498491	6,78492947994936	6,63474931783843	6,91719041961924	6,18398304592052	6,59720606025233	6,37002357150731	7,38278842095664	6,73673634917968	6,27555465947196	6,8819400657437	5,87450944319791	6,50294357935699	6,22404665514999	6,72424031886059	6,67269480968029	6,78759459308312	6,83997611133725	6,87225752778065	6,99172983034882	6,74653161331525
218	7,22023563523123	6,98435217600917	7,23683994674739	7,07000446038107	7,2484219309225	7,10514826379686	7,54295780361585	7,06486198616153	7,21775591363136	7,18404670842573	7,30001693631	7,45004635315116	7,25425798272691	7,44492395653876	7,14966065783294	7,42265034498399	6,9719063107358	7,23079283857236	7,19185467981246	7,06536399835602	7,34300098029741	7,32257548788558	7,45101157671696
219	8,0238290925746	9,31000254588279	8,10171047378227	8,66005320170809	8,06675934456666	8,65945550030057	8,04400097342691	8,38587084809217	8,35143690512459	9,00427137750621	8,17007689332437	8,40037623278093	8,63859547557013	7,91690052882367	8,39774478879425	8,63374511602925	8,43856500831423	8,48113085185785	8,99940783793988	9,17910517435915	7,71922574197397	8,79826551603427	7,92008040327438
220	14,8453333365851	14,391581743768	14,5236615135554	14,609427250781	14,5695506348388	14,5014761324626	14,5284102769922	14,5834973893449	14,5307236343312	14,5162966898735	14,5333667369331	14,3897871919768	14,5641741370206	14,6163613414403	14,6230704593799	14,9873843149654	14,5795272110628	14,5666464756824	14,6276531333458	14,6367473224724	14,5014761324626	14,5861421555687	14,453836441852
221	5,00342838110017	4,67781123709405	5,12915012869116	5,15000350324537	5,08735181847598	4,98720780190054	4,97136687213656	4,63658302771114	5,03732378383891	5,12915012869116	4,96722991361029	5,17411708503628	5,0094449015025	4,92531320280608	4,9478186146901	4,89081844912353	4,65326850295794	4,93998101201742	4,98525101466517	4,89626752781065	5,31308257577472	5,03989388422742	4,77928820273539
224	8,1642189265336	7,60871045988775	7,49108616034035	7,31604884450972	7,21540226926531	7,59850188718271	6,86938728795515	7,96133434494753	7,11679370771657	7,65513610282839	7,03795504799379	7,4303630983903	7,5730194272179	7,04848238576085	7,67114770967934	8,76083022579892	7,30136149112347	7,28635741813688	7,21077010535671	7,49658959942545	7,22889271094429	7,56445840941894	7,24414481539394
225	13,786727056928	13,2575132243926	13,3854785808966	13,4711897035344	13,4850167471494	13,4453706448589	13,3275050173569	13,6094720467605	13,4453062037189	13,2796575321142	13,3724656898164	13,429984014743	13,470145018248	13,5552586819737	13,6440392485493	13,754571101272	13,561341530217	13,5343005147106	13,5207258130807	13,6699971748399	13,4801343726923	13,4565545512426	13,3679424416139
226	12,5287953947431	12,4338477651953	12,196052381802	12,5262328655758	12,2750548598411	12,3781237906319	12,299318178524	12,6685545197709	12,275728174565	12,5178801000151	12,3777521977873	12,0296309392871	12,4082399834822	12,2944290096424	12,4860379717994	12,4863158555614	12,3628903005725	12,3206204482762	12,3565106730444	12,6321179155141	12,1006079385667	12,4157195851946	12,3131939071349
227	9,74034237023805	8,91401949598503	8,00507876488901	8,8842041903336	7,99908268430187	9,20954956712661	10,2496910521202	9,334661821216	8,31771642892639	8,67334772672178	8,15895070354451	8,41461772733629	9,28040789585018	9,16350346008703	9,80098539987759	8,75220561955677	9,31633221804116	8,6083409641387	8,66310113497546	9,20244402103639	8,347845616791	9,05041889335985	8,65318535513965
228	8,24341006664076	8,76252349921641	9,21329179282379	8,8842041903336	8,89256784993822	9,05603896946903	8,83191653952352	7,57984903114255	8,89268826332526	8,88807549506691	8,83567320670941	9,20529877232656	9,02179009181719	8,76083022579892	8,53893730393294	8,15473543041804	8,47756368515447	8,64921633398435	9,03269969148195	8,74834811149228	9,01934710671346	9,09153313283623	9,29614591146929
231	5,37230568364227	5,63065582553939	5,70668241149608	5,62899126976736	5,65059222400695	5,75593581358087	5,58250250316644	5,16798954831216	5,41602642020355	5,73594661525355	5,36632545405199	5,64879773457739	6,0127895259424	5,39175743886619	5,54551940291466	5,26916899130591	5,4881563264738	5,56397944571825	5,33715435214985	5,47910900995816	5,930702582655	5,52589089565901	5,71400681521401
234	6,89896614583509	5,82302547349321	6,00840736734118	6,1848243389951	5,84933964446817	6,1770858485118	7,03105400951369	6,7371681138673	5,95012387257702	5,62293265254936	6,12519340046732	5,72615830941831	5,48748545514468	6,98235406705304	5,84388814173571	6,31471439017236	6,11868040408833	6,30635342346204	6,00840736734118	6,18727691548626	5,7014339560999	6,05792761637545	5,90650207121668
236	5,90037570018619	6,57355085507916	6,69311479960605	6,48244789466435	6,58280727982488	6,30098525631825	6,39505863314809	6,27430327494466	6,4684024350418	6,78402103363473	6,64092718503234	6,30017685170174	6,56157806855866	6,36776225385617	6,6697292766468	6,19673357036411	6,40029880055335	6,42049321453221	6,26977590369355	6,45314610926771	6,63218424813388	6,64849662246405	6,57545519237878
237	10,1592665761728	11,8712164605557	10,9432358025127	12,4054376019801	11,238653955765	12,2810217570968	10,5853631245486	12,6978949606902	11,2527122985586	11,8883524797736	11,0031150647377	11,2803228423253	12,3708817428589	10,1619207320514	11,8182781824718	10,509939395804	12,2333478233652	10,5756279263968	12,1514558926558	12,0389073519216	11,0975346494116	12,589601440898	11,035154475918
238	13,2894582035585	12,7362151221192	13,0162979251432	12,9925703229338	12,942171613959	12,9900168105065	13,2070819489397	13,0964837308596	13,0172877876997	12,7418077661243	13,0114594484201	13,0113739203194	13,0585455220173	13,1028598047384	13,1379939202086	13,2070269564309	13,1463841681688	13,0836381573263	13,1882030746942	13,1602975131664	13,0678436823239	13,1443621637114	13,0401403284199
239	7,77873394774496	9,07701218622606	8,57836901093429	9,38500516915537	9,24923848564064	9,11630476531018	8,07745265925089	8,65940007978805	9,89449046508624	8,9743647321697	9,60142035481289	8,64292910210471	8,57836901093429	8,37361594372552	8,28677610709389	8,39687174241912	8,87911546477027	9,56904063186863	9,94996202472788	9,61007208990627	8,73763413280045	8,83923048944837	9,05331776401204
240	6,35608572412436	6,10405185525445	5,98461076530678	6,14509869649365	6,13716191070812	6,35256053045766	6,59754508777613	6,38753008367282	5,82097971973286	5,96063236312906	6,0295105990911	5,836379517114	5,91798551227289	6,27741591608823	6,38936975812649	6,24278325650979	6,08296058174706	6,0064327858907	5,82752912238699	6,27555465947196	6,20650215175562	5,98693987443641	5,80027742533882
242	8,97672125696861	8,83854132617591	8,86643897425212	8,85232001063278	8,80337192100236	8,70657460992655	9,11512728638952	9,03785913413726	8,86383289575572	8,63236312554512	8,67433412519434	8,89731401977887	8,93629713076338	8,91395765602449	8,90405870712347	8,79262321079275	8,94244416552501	8,91794856685208	8,90799451978927	8,96905155350435	8,84909913307884	8,95714816971457	8,8771401688889
244	6,74362722340435	6,89246230118722	7,01319241697793	6,99658523567835	7,00274367233733	6,97434471494793	6,88247189962099	7,25327201494996	6,99642451165147	7,13760000021531	7,13760000021531	7,21151242795379	7,27438574077558	7,12587638603698	7,14966065783294	6,96019399157016	7,09403590000886	7,00421977955238	7,00479387903113	6,63695088375564	6,94371135087364	7,34246988167666	7,03720962864613
245	7,63659273358656	5,44432236852769	4,91112957927871	6,28310985684804	5,7362618232904	5,90395156427771	6,93239875832523	6,31123456240713	6,06543596260525	4,79568397435622	5,73966227266883	4,85060159345288	4,83878648950584	6,78262979800302	5,62726834094725	7,5113407586362	5,99484549349363	6,17973091920006	6,53181842697998	6,94342749092098	4,88000088770275	5,10578167397502	4,94998879653425
246	6,50523330465403	6,59754508777613	6,40357239270023	6,51016137172624	6,30997504782434	6,494195390733	6,22656581485026	6,30059924973797	6,1848243389951	6,65439994450532	6,18995392793758	6,222934903707	6,90621087817959	6,1657375289169	6,52101930027294	6,32486958796296	6,58362722258368	6,4596285711189	6,45068891416907	6,73732203671574	6,31471439017236	6,51231704455443	6,20657122183728
247	6,44757858313815	6,9391282735516	7,22926970800465	6,74321088302142	6,69351671342097	6,96747498007198	6,85167630517684	6,91463262246715	6,49321182167884	7,00692963104159	6,55583951494165	6,83892411297996	6,99515160770103	6,83056585706914	7,13760000021531	6,44738761754639	6,82934813981377	6,93372265871637	6,43801124504075	6,86774091581363	6,93263680745854	7,06605745133958	6,83356852983665
248	7,7265151590909	7,77098434630558	7,72394095402094	7,7261918866307	7,67893236611416	7,68321451495512	7,82242343422023	7,44929726028191	7,76808540035102	7,80540068593998	7,55054117270269	7,51101680760597	7,81644337833218	7,51263231500473	7,48865589627963	7,49585046257518	7,62874129893881	7,51600648614269	7,60569331304097	7,6582976830494	7,70363856659449	7,58606905804682	7,6610270533181
249	6,63912595868201	5,61979468124783	5,67568792384653	5,68545192398475	5,55013645476545	5,87241586260328	5,7424846951063	5,68545192398475	5,35114454344003	5,99236587743963	5,6866573822145	5,64879773457739	5,52112237346141	5,67546172348252	5,86973803355493	5,82647014994691	5,50129832817985	5,70062040963308	5,41907307536747	5,59204455764331	5,56334902964455	5,76570493668459	5,85260038225982
253	6,61160971317124	6,85707448119481	6,75948820320449	6,77995091665616	7,08870545031735	6,80677764019947	6,85167630517684	6,76179818837426	6,81854026202691	6,80351433100271	6,95375646373379	6,96747498007199	6,82733508206004	6,80704519501118	7,13760000021531	6,75177868912666	6,75221979011088	6,76916857074734	6,36364604499756	6,80054909372685	7,07493707728268	6,66776006440651	6,90203185993646
256	14,9999110030413	16,6781254196516	16,2178953626117	16,8802086854571	15,9979273813595	17,1554099023256	15,8381466789316	17,6381363609068	15,4326461831345	16,5204660854722	15,7235761399397	15,6983345188528	16,9901130565647	15,9139198512171	17,3037118525618	15,5176184134145	17,3501866513461	15,6152422828956	16,8103057120255	16,7485072352373	15,6797978569367	16,7763568352658	15,7085101205943
257	7,08634033361011	7,27025068349692	7,47974879384405	7,34245667258638	7,42015814024503	7,31336298922698	7,33311284552662	7,22698898343612	7,28556054183572	7,1592141717626	7,47149540557831	7,41486579458776	7,48619645852597	7,33712470852022	7,46479136952787	7,00651188173822	7,61654966537591	7,45433890615221	7,34617678592709	7,32153798145404	7,49713878806101	7,66252841801535	7,16836924818872
259	8,10536083707953	8,53908613363262	7,97985896132058	8,45442681002853	8,1448335201956	8,17074092806738	8,88116507469012	8,48835350027976	7,94115598693613	8,17263451246281	8,32617726671438	8,23286413254621	8,1045239196033	8,45767935079259	7,84311661344785	8,07960220641413	8,14170323138097	8,14359596727784	8,27866105876402	8,46048098483983	7,90823469489244	8,22757900171305	8,00918351564394
261	11,5992924014952	13,1139361535055	13,0473064915222	12,9759982840317	12,7529903037938	12,6767575930732	12,504872973397	10,4288846205641	12,9551092522186	13,4083105052558	13,0002414293741	12,3090754560331	13,0114594484201	12,1147940609386	12,4233956068004	12,2983899913254	12,4740403252917	12,2078645321769	12,8852171866	12,8064469697963	12,8786172827053	13,0006497036369	12,9160088154346
262	8,22665213039003	8,78607731697763	8,93558312101746	8,67372169467959	8,81862852078267	8,8469147007305	8,42977754654375	8,16429147157923	8,70854458327934	8,75992109385567	8,83200643966285	9,11102378088656	9,00436966725524	8,60361907288553	8,67262742991679	8,39900194422284	8,63124083337795	8,76046687620909	8,54663815131746	8,73460265254513	8,96699601067463	8,70862583512799	8,95917289905203
263	11,6500513468527	11,0265387389875	11,3893222479034	11,2394458067443	11,4406213828663	11,0855880661702	11,5028663766054	11,0595235713621	11,4083983219405	10,9288682523806	11,4512160367733	11,4244951368566	11,0564775835456	11,4659640247638	11,3662352444524	11,6097982623783	11,1146403854433	11,5952000938553	11,2552071037139	11,2950725230602	11,4892617644831	11,1135701731168	11,2554557330356
264	10,541986293298	9,82706913133456	10,0973352276461	9,93529998268236	10,1651327220108	9,79976412349998	10,7388258960554	9,62087278280283	10,1906444590267	9,8774689073881	10,1978772165198	10,3440790493803	9,66889379398901	10,5940400863989	9,8937223767193	10,2513332653066	9,52712711462145	10,3601090580509	9,82183845557795	9,82411351780876	10,2402068606986	9,84920485435667	10,2283476094779
265	7,63659273358656	7,90951974512062	7,86687562927764	7,76267049699026	7,79041497394635	7,95630151465548	7,80033592632619	7,93666250397625	7,66573212919446	7,8898287531754	7,83008826771417	7,91457740944137	7,94361976966877	7,69159771235383	8,20377151485415	7,70480663100332	7,98998368996673	7,74127427595596	7,6252322911604	7,87286193433497	7,90551700585854	7,88855449188177	7,83845111933755
268	14,1382494331174	13,9626838004756	14,1125182900459	14,1263588032269	14,0615814276418	14,1263917251224	14,1103678630552	14,1347138309536	14,0633926307363	13,9586522147301	14,0047776868933	14,0394880679144	14,1156189305011	14,1054994137631	14,1347788202558	14,1232272963492	14,0751333109946	14,0748072280226	14,1171414624172	14,0983521483821	14,1086407227115	14,1294929561267	13,9697958819313
269	11,4849034636624	11,2200001183288	11,1946808353484	11,4492448079588	11,2080718192516	11,4242601098909	11,3836340805614	11,9068019261305	11,5079553360192	11,5258734648538	11,3803752216911	11,399600182974	11,4272957888094	11,545490155544	11,5636229771424	11,5040782034511	11,6138931068869	11,5532401794765	11,5805004335499	11,7906516843078	11,2200001183288	11,5759630066034	11,3001626201101
270	6,04673872143783	6,42608376564484	6,40357239270023	6,7288611400766	6,29737564617567	6,5820473258115	6,22656581485026	6,31123456240713	6,46136866268796	6,67343621785368	6,58397282054523	6,28201733464744	6,46071470464741	6,20270844368572	6,46821519307866	6,24278325650979	6,55701169420721	6,46548675535896	6,59912511633117	6,87989125925098	6,35222675488619	6,57930989464467	6,52752979828316
271	7,94729891263136	8,05291464805171	8,50458957278131	8,05852027021244	8,70054007451668	8,0418858666998	8,24889926334664	8,29611020108637	8,17049137483658	7,9867083365212	8,18667994301336	8,97799882635089	8,15250144913134	8,34215882174479	8,08116372178204	7,96399905784912	8,26595667388057	8,46016205933958	7,83010388954978	7,93934306927216	8,44851623337841	8,09557051419348	8,19223119643405
272	13,6886779833406	13,0286359570344	13,2762056823313	13,242229888393	13,2380514772273	13,2191982096949	13,3843539305164	13,444275049177	13,2544007884079	12,9787652850677	13,1398483982263	13,1349800972608	13,2562908362714	13,4041930440395	13,4430637455201	13,5849981594682	13,2907751195566	13,3343846144889	13,3134773141315	13,369590555223	13,2968602370628	13,2894582035585	13,0760164826011
273	5,41907307536747	5,11580804302117	5,18134236221345	5,19012096807727	5,26348898118577	4,98720780190054	5,19177174417288	5,04984810539344	5,03732378383891	5,28681702787256	5,41907307536747	5,34497807959206	5,13364402432289	5,14186133711229	5,04898290724398	5,66168568192931	5,10206209388896	4,99494970699111	4,96006057331746	5,06206048490225	5,3850988708831	5,21347862333361	5,1909517864663
274	15,3796358654817	14,3964780204406	14,5119397030477	14,6518038297814	14,4867067512033	14,4930221500405	15,0368730318374	14,7998643641205	14,5968832829952	14,2546607623602	14,4622960753634	14,4296273146763	14,545557725153	14,8099036679197	14,6947406657808	15,3042746151518	14,6314248854273	14,5810434527333	14,6992676490771	14,7283621221112	14,545557725153	14,6367820819149	14,4729430801757
275	11,9494585743276	11,5787188361888	11,8462882587975	11,5992551350865	12,4248323763306	11,4921943446398	11,8439389382835	11,4256432714287	12,0259371137822	11,6571564667052	12,0137180010455	11,9409775586959	11,62453088374	12,0570900717716	11,3444835564385	11,7839204984934	11,5158892243535	12,1480649964513	11,5223193358349	11,4959979777848	12,1051128082327	11,6778213973542	12,2438681026979
276	10,6907715723659	10,745662505783	10,5701694837831	10,8101511401502	10,8510836873828	10,8158846936524	10,577011194673	10,8655194064739	10,5672565890796	10,954922795021	10,5257056467853	10,6793654855677	10,7837142975568	10,7292015174	10,8708321170685	10,7597656122814	10,551972174857	10,5906376195823	10,3964352684456	10,7093522366265	10,5788265095779	10,7775847125792	10,8256729109075
277	5,34035531164216	5,08929684569584	5,03732378383891	5,49017077051819	5,34035064159229	5,84896159318958	5,17596289509133	5,87450944319791	5,56795722805491	5,22395044576374	5,21871066730278	5,36332602038722	5,31308257577472	5,26087711990294	5,26518437821255	5,40001111472576	6,10220983498906	5,28763698557913	5,70836290638885	5,62293265254936	5,23402939836866	5,17411708503628	6,09735126168876
278	11,4797673833672	11,6594164489861	11,8723903590681	11,6956746362454	11,8312395424508	11,7024995474996	11,4137958772126	11,7048111529665	11,7414509457192	11,7690428431103	11,7374361186559	11,8916416551522	11,6963953509617	11,5597572916073	11,6742208877574	11,5990630106985	11,5819286457565	11,674858141443	11,551436131031	11,7135702517836	11,9116181263915	11,7403747837578	11,8043998593204
279	7,00843850557817	7,27025068349692	6,88241858197818	7,14175726178789	6,8635302655765	7,23670067284235	7,19453656917042	7,26835346921126	7,08327830277658	7,02070011114031	6,86810935808677	6,86964595170868	7,13121747274837	6,90643330052767	7,30264070449788	6,80472711631055	7,24573103865602	7,00917461084534	7,08925322305086	7,32153798145404	7,10008194014281	7,19080971833574	7,31839237617124
282	13,5144863957216	13,1775862832451	13,2988086883238	13,4808985333743	13,2255131222248	13,362807586455	13,3440006538268	13,3638548618773	13,2327209648594	13,2488889330424	13,3047181052587	13,2522539477044	13,4382295518564	13,3369497157945	13,4185834547971	13,5019640695775	13,3535166916749	13,3509649762451	13,4728132717456	13,3911912493602	13,3415018277231	13,3965332128031	13,3227076509625
283	10,9271608773568	11,2037834416669	11,4854989307332	11,1547269796991	11,3409644554887	11,3390958432211	10,9340905651545	11,0066689441395	11,2710778035882	11,2436298467338	11,2495933751476	11,7414509457192	11,2817998060032	11,3263673732633	11,2216644408524	11,0125776746772	11,2497795422703	11,3183509384429	11,1773263725024	11,1918342436658	11,4660067876164	11,385059530542	11,4383756766833
286	14,5039663059768	11,7279452987369	11,6550981489232	11,5193651486542	11,5612328383183	10,7055589846689	15,7730543477688	13,2906809884161	10,712960715531	10,2918099969355	11,5989081634558	11,4136897431464	10,5782943403115	14,4648790041883	10,7289853086037	11,2124081183248	11,3616835020285	11,6298723783341	11,2163416496383	11,0755113264955	10,7702709864721	11,7931828438814	10,2504458642175
287	9,4205934048383	9,9622849828135	10,2192975290812	9,96552001520909	10,2339551198726	9,84041877477658	9,72939953391536	9,70970949106433	9,96962632412604	9,48505770757728	10,4269156263831	10,0230310713086	9,59974237883272	10,1899383391684	10,1936552167039	9,70076963659849	10,0182287040422	10,7494495955801	10,2904869169734	10,0213227487295	10,4719647818703	10,5800857920742	10,1549626269071
288	14,4172324223547	13,8171715997519	13,9370128997791	13,9672202495416	13,8519794030601	13,9496138515833	13,9732857699941	14,0983243097012	13,901861213136	13,7676597817013	13,8832726010998	13,8586220743453	14,0309029583238	14,0320502583529	14,0953203232974	14,5262019174132	14,0866790373731	14,0476890921687	14,1006177481447	14,1362807643839	13,9720603776349	14,0580989388438	13,87314890944
289	11,4455778210564	11,201630466621	11,4588954602718	11,3165338491884	11,6041473147708	11,2873287726887	11,5218162801514	11,3946957104229	11,438615936733	11,0906524961234	11,4277016411139	11,7215861480968	11,2625201862787	11,7011235358957	11,4557703851109	11,3284654445521	11,4286298303836	11,5371523652869	11,296384106719	11,313995992544	11,5963335893189	11,4512160367733	11,4055396973613
290	10,9195633697428	10,9422303258279	10,7566888580055	10,9429795902316	10,7563263036922	10,7973974975532	10,9040175963201	10,6428270992622	10,7194290080867	11,0046752003089	10,80582982537	10,6313749955401	10,8695521877466	10,4757665688657	10,6900068912154	11,1786395007408	10,5736110005559	10,5747920296093	10,8910063500999	11,0342558749297	10,5837200907439	10,5800857920742	10,7898850480915
291	5,27721608245865	4,97521122226699	5,05265720674999	5,17411708503628	5,08735181847598	5,09749875956137	4,94998879653425	5,16798954831216	5,09926580236561	5,16634935261151	4,93699916992997	5,28512101133406	5,13364402432289	5,08735181847598	4,68766503690027	5,0198130697588	4,82105478656169	5,04814093659759	5,09747276779046	4,86999038499118	5,2736340528528	5,13186130877761	5,05553327218722
293	6,12652748109022	5,97606677209485	6,3863933575395	6,28310985684804	6,3863933575395	6,31733952650069	6,03110261326616	6,23415390479389	6,12433375577941	6,35518731907354	6,26234876524995	6,4596285711189	6,40457196092353	6,2198612155912	6,24654716574785	6,36823077727609	6,04487447457295	6,35555094833156	5,9931992925105	6,25378912386775	6,40321497936089	6,3696067867756	6,37066413721503
294	7,10803141616622	6,88505499701729	7,0191964745018	6,94499846974951	7,01578499222684	6,77566228676473	6,97195125758958	7,01627793623269	6,94966602342244	7,13760000021531	6,91913977102709	6,97195125758958	7,15014184599562	7,13518690047931	6,78116961631337	6,93385359678543	7,05253418384412	7,03665400792478	7,05464001125158	6,91907814578826	6,93263680745854	6,98028495068189	6,67187412989713
295	5,09749875956137	5,40503655706387	5,79854782571428	5,45371720844629	5,48412661686908	5,59340853957542	5,43485222621073	5,02750709265316	5,33252921248392	5,836379517114	5,45018444977235	5,62811814173168	5,60312451883511	5,26087711990294	5,34714716114825	5,04045923831419	5,0602146748472	5,38651601519262	5,66327007251879	5,20338637012995	5,64181034321517	5,51161620758049	5,64057243283147
297	5,05922684543415	5,71312110310586	5,80865603049784	6,1848243389951	6,00114154774828	6,45566576970988	5,364068347055	6,18637107557152	5,87450944319791	5,37461461304411	5,87450944319791	5,7102461042886	6,03870594657451	5,74131016289242	6,08222451057057	5,14552258200023	6,28099406090539	6,42049321453221	6,17443281667177	6,40029880055335	5,87981858638702	5,83898222037166	5,65241875668209
299	10,3068753340368	10,0737199170591	10,2374712312476	10,1047048790356	10,3276557357136	10,0755617127165	9,94583485947931	9,89349279594913	10,3089034262464	9,94955030704114	10,3102372207483	10,2117597844446	10,0691113948698	10,0231999121253	10,1440647526653	10,4043507509385	10,013732895461	10,230226062612	10,0552026445856	9,96509366986589	10,2596059099236	9,96503027797781	10,1894263173415
301	16,1138421193246	15,7089518054689	15,7971175643483	15,8687071703821	15,741498563698	15,8159659882031	15,741498563698	15,9138974000476	15,7877202183466	15,7557695232853	15,76630592158	15,6912881433048	15,9219418337487	15,7877502414367	15,8381466789316	16,1935574907745	15,906503064532	15,7554579030445	15,8106200861329	16,0552592830899	15,7607627401942	15,8052757441526	15,7605647029983
302	6,11624932939184	6,04145293593132	6,31649957130913	6,40064439851489	6,39843961566173	6,28469262091283	6,13759301805009	6,20851257803006	6,62519896753107	6,40214780729726	6,40321497936089	6,77733522615085	6,38724200202005	6,46514796551815	6,0064327858907	6,13821171324245	6,22888821049006	6,84127329395885	6,50801927603014	6,57738727606258	6,58362722258368	6,22159052646045	6,55400301332487
305	16,5846054390265	15,9336889250109	16,231898813524	16,2031887008015	16,1369813017663	16,1369813017663	16,2178953626117	16,3283277420042	16,1369200616589	15,9900471106273	16,1499477291591	16,1243340468731	16,231898813524	16,1499165703138	16,24889980157	16,5535333651679	16,2583550290698	16,2029460938764	16,2709048451302	16,3919251607477	16,2178953626117	16,1935882370134	16,0451785190126
306	5,85260038225982	6,57355085507916	6,58362722258368	6,37973931360322	6,39843961566173	6,31733952650069	6,13759301805009	6,64736790928373	6,29026287406446	6,56090940358446	6,33595269288868	6,3326247296713	6,31292111563332	6,08773080962821	6,21666972368843	5,90601769914689	6,42940428549702	6,49637180899509	6,27716287907537	6,40029880055335	6,55028753525962	6,20911032706341	6,19683005308044
308	5,5219015868526	5,08929684569584	5,10578167397502	5,31144372766206	5,2222072757938	4,86999038499118	5,65184063395976	5,24602365664173	4,9590063321763	5,26595403046183	4,6999181694883	5,28512101133406	5,61979468124783	5,22395044576374	5,20825347445004	5,33715435214985	5,51575752284628	5,32391206718707	5,15588180386631	5,5583125034694	5,15338905712431	5,33011964482148	5,31893284729363
309	5,02075633371964	4,97521122226699	4,93381116241111	5,17411708503628	5,13634489358967	5,01235523234993	5,03732378383891	5,24602365664173	5,16980781682063	5,28681702787256	5,04814093659759	5,22474951225569	5,25264731927599	5,0602146748472	5,12158949850818	5,18921842198306	5,0602146748472	4,8942015582499	5,21609841991243	5,04043934033531	5,23402939836866	5,03989388422742	5,05553327218722
310	7,93624558733568	8,30274504051719	7,94295173287248	8,30958596129767	7,9202218167786	8,58131042549294	7,68150088915778	8,37701822813045	7,59945104232507	8,25662765052256	7,74119582828247	7,93193985581144	8,55346036983839	7,76489621973894	8,65093071150948	7,93428550535597	8,59424533570603	7,83312378694364	8,48661060296249	8,48140406534855	7,84986328614035	8,58405829933822	7,99775063265187
311	6,16491770949288	6,79646006906978	6,76611899097038	6,90256280492485	6,46414131029409	6,76948606692875	6,47863481032397	6,7371681138673	6,7490494941767	6,85493290830834	6,43695382975478	6,60860595225326	6,85674663005034	6,49066870133141	6,52101930027294	6,21453556708938	6,63778770038322	6,59267645855261	6,76217921110051	6,77249664979821	6,66021640613095	6,88678258483802	6,3882999623085
312	5,60828713504006	5,49782481530247	5,86278927925586	5,47269197401289	5,49991868240165	5,38651601519262	5,5279418752317	5,6541317018216	5,54211225725814	5,54551940291466	5,67633127175645	5,93023465205785	5,96117078593149	5,77800540601609	5,97807456306411	5,49790905382672	5,6866573822145	5,94562589992783	5,66327007251879	5,5583125034694	5,79978156606611	5,77935055525598	5,72862149457696
313	7,86453772334221	9,59798845647497	9,14102919721098	9,29609885767151	8,98594287812971	9,56407482612665	8,27051279251607	9,59149726303915	8,95209452960556	9,51872264397666	8,63154238429991	9,30252652943834	9,60131848437885	8,755477025102	9,49554612623527	8,03214845200341	9,58048184270512	9,01523917769901	9,12577602846044	9,71084964467441	9,10872918526567	9,19911515607064	9,09026408594752
316	6,98632691697395	7,23622477884605	7,30287030793751	7,15645302123936	6,97159051138857	6,99612181748715	6,82555565720309	6,9283818721208	7,00905643567394	7,14536689707011	6,94938410891938	7,14765151465746	6,86964595170868	7,19204687212057	6,85167630517684	6,93385359678543	6,63778770038322	6,79916076937438	6,81421266682846	7,23719512013569	6,89129246685494	6,88678258483802	6,96508638115818
317	6,80546654377163	6,78221873581157	7,45172851703656	6,65627367014792	7,1918667701585	6,62852585615492	6,79497997626029	6,34023582861067	7,05571312755794	6,56090940358446	7,02920657696734	7,4381337904475	6,86964595170868	6,99437723241253	6,8710442519399	7,0191964745018	6,75221979011088	7,06838846885725	6,6273026492944	6,62241604637825	7,39501996704975	6,76647297791081	7,12596314406562
318	7,62988921797749	7,44770172988808	8,13817880508267	7,43757567235422	8,26644506580078	7,40394988780604	7,79701162334949	7,77178859379813	8,1934744146301	7,85525221875865	8,07330408347448	8,50424527751147	7,46897042915788	8,26664449864742	8,06276602966681	7,49937441100622	7,42535046779999	8,13363186256252	6,95144673769348	7,18856245434278	8,50046820199081	7,4154901250674	8,13769476677742
320	5,97710864808543	5,00534782039079	5,20172444177698	5,08650984782959	4,93604413141694	5,28842600065349	5,42134625594531	5,67083284939062	5,03732378383891	5,05174148433573	5,09414092589638	5,75293275939031	5,13364402432289	5,59594561664983	5,72801544279619	6,2961578614723	5,33079691352874	5,38651601519262	5,11582836956374	5,0142454735979	5,3850988708831	4,98720780190054	5,1909517864663
321	11,3507055404616	9,74580045491897	7,78607884121817	11,2178012481152	10,5260365117072	10,7022373461615	9,67810120821452	10,6529069171696	10,8175782747692	8,31735638092741	10,4413635756113	9,03522351453196	8,88116507469012	9,9813129518797	10,0217594266175	11,7798884052287	10,8173538769667	11,0405305120308	11,456927795734	11,7740925562414	8,05291464805171	8,95246172986533	8,84890782163543
322	7,0308199777307	7,4040447843588	7,16019486442562	7,29627571704138	7,35174638866139	7,26751748934527	7,09600942969925	7,47237724270571	7,24544418719682	7,5717334025797	7,36320509457709	7,54244063694232	7,42112060376778	7,23246380273125	7,38743810120974	7,17444117751347	7,12146214201646	7,23079283857236	7,08925322305086	7,41236619026745	7,27839098017373	7,27632956164646	7,29680452901692
325	5,90037570018619	5,94905945119207	6,05764883288942	5,84760583391443	5,82238452849454	5,77758820330471	5,75593581358087	5,9758179332798	5,88935538192332	6,21990013603147	5,9892656775346	6,15434569631248	5,90444742355042	5,92010380696594	5,59594561664983	5,81638946647661	5,6866573822145	6,05546507559397	5,96307371635844	5,79681844713781	6,07294585189168	5,77935055525598	6,08529124153924
332	14,6992896195027	12,9257778462459	13,1674332582439	13,0405142843827	13,362807586455	12,924549990534	13,4061258315157	13,7255186837449	13,4381738411968	12,9174807689091	13,4539260765686	13,5625608348468	12,774517297072	13,2700959940929	13,1712136712466	14,6947166806966	13,0484154322156	13,4048235566693	13,1757717158677	13,0556301246349	13,0817471681435	12,8367440236894	13,1416054317796
335	8,38405608038337	9,25081744862971	9,49680015930545	9,15944674720399	9,35169821545592	9,21746769122554	8,64961587051736	8,51878236415746	9,10064130063637	9,58376509485596	9,13498227998158	9,3076282436727	9,12789947843043	9,14191553756064	9,24252880797774	8,41994351154196	8,88914219916387	9,30975668491417	9,04114234196383	9,15523730994807	9,25669475987116	9,0541566213304	9,45865539089435
337	5,34035531164216	5,0602146748472	5,03732378383891	5,08650984782959	4,98720780190054	5,01235523234993	5,47551503967965	5,24602365664173	4,88100452305549	5,12915012869116	4,91064332247374	5,02177628905981	4,92711133088376	5,29755327066129	5,14186133711229	5,26916899130591	5,08650984782959	5,41907307536747	5,03129608896302	5,20338637012995	5,11638629922562	5,08735181847598	5,09926580236561
338	6,98632691697395	4,84491798504767	4,93381116241111	5,29147148346982	4,78715279017547	5,32233378730394	5,83813300153992	6,20851257803006	5,03732378383891	5,12915012869116	4,6999181694883	4,88100452305549	4,96738172563114	5,36012266114972	5,45371720844629	7,27171741061323	5,21347862333361	5,04814093659759	5,33715435214985	5,15682418956594	4,98047114349646	4,93845794034487	4,94998879653425
339	8,80346785516143	8,47980385390738	7,87500418416373	9,25042436906297	9,00758858350569	8,8837272611038	8,74920447691545	8,4691047821765	9,14129052966806	8,08598137247498	8,95917190615454	8,17205843790293	8,04445179630373	8,74242343628249	7,86929529997032	8,79359974952962	8,95728595250214	9,2040303454248	9,67722729604926	9,87623831677484	7,78177866042556	7,94316936803578	8,4025083781778
341	10,0942827401733	10,4161351360066	10,0425907851709	10,4149387745702	9,9151293181975	10,7240758830274	9,80011014665847	10,8125211547466	9,91186447242701	10,2150653382582	9,93183668849832	10,2548079600035	10,5736110005559	9,92246214886895	10,6688133868767	10,1055354282007	10,8023037017971	10,0815024954143	10,582559416668	10,6392085247703	10,070821375658	10,514618636934	10,0282231918813
342	11,7005319698925	11,5856655220822	11,6630973397719	11,5962668376057	11,5604754797708	11,7417782701374	11,5934767045071	12,4539764556763	11,5437405579874	11,3349447130907	11,5487043604399	11,5564525800851	11,7098423276184	11,5759210807207	12,1966597872081	11,5657581919258	12,0962142041905	11,5399671571346	11,5843947333923	11,7417350976213	11,4722043156097	11,6377480395059	11,5525345655242
347	13,4929876205345	12,9935535568928	13,0786570617581	13,1421735390842	13,0842097592532	13,0585455220173	13,0295451316788	13,2995024413686	13,1349800972608	12,9565584585326	13,0526753095378	13,0361759042168	13,1806423958632	13,2370598552188	13,3082893246346	13,5461535607569	13,2657267064632	13,228948768175	13,3036945936063	13,3543825371911	13,1139361535055	13,1834533685501	12,9558925670118
349	13,2845897516433	10,746406978796	10,6901935987233	10,8458180677198	10,4896417811663	9,93399031185707	14,4732240732	12,364204760035	9,84541678858469	9,43175239285117	10,7596245898644	10,4787830266605	9,56553433029487	13,5090912099328	9,98379700412414	10,6033963406191	10,4850965536394	10,8083803631424	10,4633194429424	10,3634667841277	9,93650517790306	10,9643796925992	9,38588429975373
350	10,2508163002099	10,4184579691513	10,5094978551352	10,4085760811607	10,4917725585558	10,4054791952855	10,3715966492173	10,4612449413078	10,4109629566231	10,4420368086317	10,4172633779482	10,4780475186269	10,4219232576944	10,1786521009829	10,6161151472887	10,3501317519016	10,5380393325257	10,3855555548111	10,3269928793353	10,4622011785981	10,4816135118375	10,2099437168386	10,4665152968914
351	11,9693587917267	11,5085499442815	11,7098423276184	11,5012308148885	11,6431260894349	11,5059518873077	12,0184660288313	11,339946593811	11,7104449055456	11,4400518240401	11,7177682297979	11,6560767996468	11,4680941815065	11,7148835816271	11,4539153453935	11,8951572669589	11,3549511770843	11,5908626769404	11,4734864179328	11,5018515857095	11,6621577095725	11,4806751476214	11,7942580743777
352	5,22041425416487	5,42348386345199	5,18134236221345	5,54078411827914	5,08735181847598	5,33715435214985	5,33252921248392	5,24602365664173	5,38410647359925	5,62293265254936	5,21871066730278	5,58052810248611	5,31308257577472	5,14186133711229	5,66159163253664	5,10578167397502	5,31548860714507	5,35560857044521	5,11582836956374	5,32093982168514	5,34714716114825	5,38873067961992	5,27724422332059
353	14,0309029583238	14,068169587017	14,0737324619929	13,9907161560167	14,0201236097609	13,6006184220268	15,1665885559793	14,1792772964898	13,7796312516697	13,9864809547462	14,2956738824892	14,1186369377399	13,7928115235739	14,6925375161249	13,4136203303709	13,3940544592601	13,8544433855727	14,1701333756875	13,9732598500764	13,9116755238961	13,9907520983485	14,4749169669884	13,9989347982572
354	9,65615364534669	9,04930083761136	9,21842419396666	9,35729393363533	9,20235851942288	9,28301619973767	9,51088649000556	9,32867067684709	9,21900902751759	9,18150825006929	9,32404164694276	9,33636083124278	9,36730874000934	9,48561392709767	9,54626799856213	9,53228549377711	9,27077886970061	9,35761700491167	9,34813687231235	9,35757821970236	9,3246133633483	9,41168356422325	9,32340579646128
355	15,2821131407394	15,2010543602021	15,4169366250352	15,3978918077047	15,5070256412703	15,3550409317316	15,1088394671286	15,1793641722774	15,4276877625687	15,1444545932821	15,3979126545868	15,3834588479509	15,3763834809199	15,3126780631806	15,5176383874516	15,3645384784312	15,3711030828339	15,4610071852921	15,4169124148374	15,5475680897878	15,5595219671781	15,3979126545868	15,4118717899287
357	14,4800811526212	16,4064599758974	16,0885133703364	16,2178621265064	15,7171822102279	15,9979273813595	15,5899938289456	15,2688280933143	15,921893997943	16,5735261987835	16,0958516339537	15,5980414383392	15,9755317351661	15,0091298338307	15,4169366250352	15,3215654234291	15,6279324420106	15,5897131800324	16,2318675104036	15,9560890595989	15,6983885692105	16,1659316960797	16,0956485795353
359	9,35237628747133	10,8168303743304	10,9620263605029	10,6366610769027	10,8913923114484	10,7055589846689	9,95271774281973	9,36730271099602	10,8795646967905	11,0057037764845	10,9021897872086	10,7990366399253	10,9124610029873	10,1456608454145	10,3747558013935	9,83925217962375	10,5608503509959	10,5947047315463	10,5232666086332	10,5296781730585	11,0318557008598	10,9375804141261	11,0490974684911
360	14,3779925084531	13,9907520983485	14,0037050698094	14,1936468384689	14,0047776868933	14,0615814276418	14,1666955167581	14,1901053533682	14,0023419992388	13,9194650206322	14,0109127841747	13,8965855528643	14,1246146379442	14,0881074740874	14,1555836520589	14,3318683584494	14,1884577948511	14,0492156386471	14,285756063585	14,2426060503587	14,0006792725499	14,203564793547	13,8941018782768
362	13,0985904502992	13,1098733142953	13,0754329506518	13,1754031255595	13,3866534799228	13,2939379535529	13,3128818992859	13,2641772757015	13,220140254965	13,2122062886514	13,1911097694473	13,059479234838	13,1374462985613	13,1484683447385	13,2272486522739	13,1540308983507	13,1530018055223	13,2041594323156	13,0887310544773	13,1956009345406	13,0910262742098	13,2642263225539	13,2912190118349
363	8,82132235650532	8,19953969560232	9,05575178586113	8,09457779147823	9,55446163313115	8,24724375133222	9,14631404322189	7,96133434494753	9,09992664872847	8,57037631453361	9,31126611016812	10,4689949697508	8,40982951375438	9,64915056328037	8,06276602966681	8,67353649999603	8,25166443887155	9,03835715485951	8,24313459623156	8,22001344380245	9,3246133633483	8,48723707902153	9,31847333730777
365	6,93239875832523	6,70267290807224	6,67899483460832	6,78492947994936	6,8635302655765	6,76179818837426	6,95311097865633	6,79562245556807	6,48241256850761	6,78402103363473	6,70912813426806	6,62460290014741	6,97986534069823	6,51282979667674	7,06813548439299	7,10648083776477	6,66243285357091	6,69744016421925	6,41011613030665	6,59019831644303	6,86631051778111	6,8927144368717	6,70294784367535
367	5,57978544017151	5,58888988598917	5,53335362233828	5,92491209101715	5,43772944573432	5,68608874033103	5,44868196185773	5,3185894335686	5,54211225725814	5,6956388588416	5,71250913853144	6,06442047268332	5,41030822922892	5,20825347445004	5,69504987919648	5,59204455764331	5,44868196185773	5,56397944571825	5,33715435214985	5,75593581358087	5,45872171249247	5,47771854426448	5,5753526376969
368	10,4038816251369	9,9065242905352	10,084453096226	9,80603683724169	10,1777041007194	9,82691714452832	10,0237353366327	9,84633655250392	10,1255584440597	9,68070944003964	10,0564685817473	10,2794318794295	9,77817260186933	10,3526019588807	10,0558327749868	10,4843146680454	10,0119370132361	10,1322961667591	9,83312057865	10,05060517184	10,0743790628427	9,51553706825366	10,1928136182787
371	11,2370041336388	11,7284351667537	12,0650999685242	11,8166068155023	11,9997476827596	11,9096961432205	11,689017361562	11,3120639440261	12,0317157824849	11,4047308976689	11,9590137824188	12,1965744479961	11,9106286000052	12,0418529820875	12,0026338658444	11,0479161571184	11,8308889190957	12,2236765878752	11,8056842030956	11,6816745849494	12,3149175269376	11,9350084318479	12,0831975605199
372	6,43492302512665	6,58092457750138	6,82856406165935	6,50150077842415	6,55619093233184	6,47966717207724	6,58362722258368	6,29255375050325	6,6208429745772	6,62282862943164	6,58397282054523	6,40390166312218	6,33257921578286	6,50541612420141	6,19294845688565	6,36012257182694	6,52875154648652	6,73276963366524	6,49500063548046	6,49357971640702	6,62519896753107	6,69449783711649	6,63912595868201
373	6,68691123582777	6,59754508777613	6,99365304178374	6,94499846974951	6,73419958751454	6,91719041961924	6,83676529204621	6,94142816843464	6,77349553007129	6,88559395406858	6,69470883965394	7,03950772239213	6,71650761368297	6,71488270756168	6,86483506354897	6,61228783730389	6,88870292637297	6,97625212171981	6,77249664979821	6,96939310914767	6,81924990113696	7,01046012846218	6,81360448332542
376	6,10448897110941	6,37140437069855	6,42156084680179	6,30449480268131	6,07064103723456	7,20623045967715	5,76691191020883	6,39983687115399	6,02571319553486	6,77540650789961	6,11217593420799	5,90135581186668	6,57738727606258	5,70478450433954	6,46821519307866	6,05779273496099	6,80472711631055	5,93423848909413	6,55634230806167	6,49357971640702	6,40321497936089	6,68010326281151	7,25376095514693
378	5,24118263245019	5,03632014848616	5,37833360584584	5,29147148346982	4,98720780190054	5,25264731927599	5,22395044576374	5,14186133711229	5,18669671122773	5,62293265254936	5,36632545405199	5,4405887595263	5,33093960252806	5,22395044576374	5,18311362202473	5,0602146748472	5,19765436371976	5,14107232203793	5,23472338211327	5,32093982168514	5,49376506242879	5,36705061671054	5,3914827506039
383	13,3026144606353	12,8376638260899	12,8520903768466	12,9833277629876	12,8532976137297	12,9935535568928	13,1473642098601	13,1728200440165	12,9200238047362	12,89780951565	12,9097880977193	12,8681233494317	13,1433369627597	13,0776917513778	13,1956381842535	13,3230151789059	13,1499854272244	13,0410797619755	13,211129180845	13,1965463148408	13,0114594484201	13,1326419881995	12,8630890243144
387	5,7834579673883	5,94905945119207	5,64497031755857	5,79960837292791	5,76570493668459	5,82473508566559	5,79189728948723	5,92571844709599	5,79530248821975	5,86973803355493	5,84933964446817	5,93023465205785	5,83844837994651	5,99923449510494	6,05764883288942	5,75774051827236	5,6866573822145	5,84493456608187	5,68608874033103	5,88935538192332	5,82587558747312	5,87450944319791	6,0064327858907
389	10,5629487949307	10,4512510886254	10,8569666832199	10,4285146802885	10,8105993095723	10,5601941731417	10,506897594021	10,3790045661841	10,7809166432576	10,2382340774508	10,6238675177759	11,1038264636513	10,3462685386533	10,8977485839148	10,8539685349621	10,4555114940247	10,5460831170723	10,9174873629256	10,357310735411	10,5025132613523	11,0354778997045	10,5025698374842	10,7784999041951
390	13,3887461668781	13,1184330084643	13,2787791092804	13,3523230740301	13,3552315503915	13,2871363985884	13,0946561901163	13,4060663219645	13,2978994435939	13,2222657568574	13,2401082235986	13,3564810364577	13,303734204531	13,387185055348	13,5461962054715	13,3749161573032	13,395510708732	13,3475247009033	13,2468198049168	13,4655799112278	13,3854785808966	13,2544816248319	13,3595709350883
392	7,5986641528559	5,40503655706387	5,57919043112404	5,43620863301194	7,23060862149034	5,52359254150323	7,09150855270117	5,76691191020883	6,41935583664206	5,92943116102857	6,41028704591041	9,51019715451201	4,96738172563114	8,74938396850196	6,13004737425513	7,62874129893881	5,34640483448047	7,78883852941917	5,11582836956374	5,68545192398475	7,13751990444972	5,21347862333361	7,36026382300493
393	5,80641517284366	6,00067862408744	5,98461076530678	5,8877292241543	6,04767476407026	5,93502681708868	5,97011994807491	5,82194878879971	6,04670944662931	6,10405185525445	5,80144990566926	5,93023465205785	5,89472715898597	5,84177234837293	6,10448897110941	5,87450944319791	5,73764026914776	5,92173402156592	5,68608874033103	5,79681844713781	5,87981858638702	6,04673872143783	5,95616145453709
394	6,03429627573568	6,63912595868201	5,10578167397502	8,08821125368054	7,39156489211289	8,18646347780347	5,05174148433573	7,15186122284542	7,82958809615294	5,09017414491053	7,43282025116792	5,4405887595263	5,80748355016739	6,50541612420141	6,24654716574785	6,5236772657219	8,27562236157392	8,11428032025452	8,5423725380677	8,60093669880994	5,34714716114825	6,17174035516975	8,0374579783763
395	7,14816243274505	7,39808382786563	7,15620751017892	7,51074091402475	7,22489391854245	7,4800082058684	7,23643788170466	7,80219595716836	6,99197304372046	7,71769941969211	7,2605303199242	6,84277498393414	7,53074161125844	7,30858348040393	7,69809284417795	7,1983684536896	7,72133304753776	7,25636814293465	7,50693039746314	7,55330648867741	7,31279206617949	7,85010685404235	7,27605393265604
396	6,89153558979215	6,9183924648182	7,0971751722548	7,00774610019236	7,09447510175155	6,95019111302847	6,86050525897004	6,67711007184105	6,97195125758958	6,90257206662002	7,00971792951866	7,28628980324128	6,91920399544725	6,96560345788538	6,85721518712273	6,83369642549043	6,85735589305065	6,98352414427157	7,07359508479167	7,05292803478033	7,1127887026757	6,89998562370446	7,12596314406562
397	4,97955542108221	5,14107232203793	5,0188837805939	5,25105156622782	5,03989388422742	5,21609841991243	5,42134625594531	5,12027142754535	5,14186133711229	5,10578167397502	5,17876724396036	4,99834450743272	5,29147148346982	4,96825902484582	5,45371720844629	5,0602146748472	5,37461461304411	5,14107232203793	5,30914907617537	5,39560034718761	5,08270973810652	5,21347862333361	5,1909517864663
398	5,24118263245019	5,18921842198306	5,16460281180823	5,25105156622782	5,1782809871554	5,25264731927599	5,22395044576374	5,12027142754535	5,35114454344003	5,5054359505171	5,17876724396036	5,15338905712431	5,48748545514468	5,29755327066129	5,12158949850818	5,26916899130591	5,10206209388896	5,12106267834197	5,36632545405199	5,39560034718761	5,23402939836866	5,29068246839546	5,41100803040743
402	6,00691977164706	7,37285992343644	7,54034428480618	7,57149467651493	6,90830938648292	7,53190068861194	6,64175406503105	7,24617554254828	6,63380461157822	7,66564321023388	6,74848578055696	7,03256002539868	7,51142140650742	6,45854425726167	7,43061548960533	6,19673357036411	7,07106987879442	6,95527148367018	7,00479387903113	7,37160058081107	7,21857934040849	7,32668348502055	7,19688934154248
404	7,67708723500496	7,5059174807154	8,27336501575403	7,57542323300442	8,30022782663866	7,6931052694276	7,80571274818176	7,29582150411367	8,12633560270966	7,5717334025797	7,97409016781643	8,4795182676445	7,72618099463224	8,23134846843739	7,92876615625431	7,62874129893881	7,47625044794403	8,21643890943941	7,47193972358969	7,69783504009794	8,43666167807942	7,70360648532583	8,3818957566501
405	7,57493049370183	7,51022447871396	7,26106281898958	7,47149471758404	7,28710791529923	7,33169312962881	7,69382236001378	7,7057675562378	7,46607694564587	7,57687926285553	7,42129086067032	7,3520868067837	7,32096005263434	7,63740703629176	7,61893627169918	7,27171741061323	7,42093372105348	7,3344640106651	7,39418597942444	7,64964038612756	7,3163096305724	7,59527022193173	7,30763848629403
406	6,58525290440005	7,19612976423099	7,90612065864604	7,19866272964834	7,40138451068803	7,0875853611976	7,00670207205866	6,69587971870912	7,5335670312016	7,56279181485539	7,42493445285798	7,70656057191984	7,26947844406198	7,31278874828136	7,42102120489172	7,0191964745018	7,19793612103552	7,45433890615221	6,92860362253328	7,39749526844114	7,79343963739692	7,57838766607033	7,62874129893881
407	14,3616468609406	14,0037050698094	14,203564793547	14,1724368856023	14,1686640929803	14,1382494331174	14,2599934943829	14,2097155411543	14,2114572895402	13,9353872006489	14,1312607065708	14,0320267345906	14,2334219971868	14,2546334020115	14,2656943237037	14,3276105271667	14,256150926438	14,2074150556208	14,3779622103114	14,3014047793363	14,2514609098065	14,2097892254388	14,1344212891788
410	14,9738166658489	14,526235432735	14,5741225033627	14,6903175041279	14,6482320143843	14,5695506348388	14,6538868807695	14,7330707644477	14,6436518523046	14,4214876973593	14,5990343802241	14,4768462371273	14,656355101495	14,6182141501752	14,656355101495	14,9971768676121	14,7308057856454	14,6478531871002	14,7762023125559	14,8428689997094	14,6706065280994	14,6972838093241	14,5190140507857
411	10,8970954953041	10,8847308246688	10,7556946813436	10,7170784944648	10,5640485373586	10,748543032723	10,3994906777318	10,6436985461572	10,3604828173886	11,0112191482071	10,4521780375107	10,5700594138079	10,8718243354301	10,689554014644	10,5964764017469	10,8891622989546	10,796562526471	10,4466086135662	10,3317252645064	10,7901198599649	10,5065964882645	10,6112361731312	10,6402882125915
412	9,4205934048383	10,2056115876196	10,2340148170375	10,0935237007821	10,0840695276703	10,0526314506636	9,6918485387376	9,36038601707599	10,0926971771396	10,0965002249353	10,1870451459395	10,1098128082639	10,2261278340328	9,38160498537624	10,0313784720815	9,71099815126778	9,83826350059955	9,92488597914669	10,0467212753173	10,1349323307687	10,104794698959	10,2181134215323	10,4248435627984
417	5,80641517284366	6,04145293593132	6,10583678245868	6,16482790138992	5,97762491331536	6,0064327858907	6,12783897675431	6,11624932939184	6,00545933990759	6,04786213757415	6,07151757550383	6,02881433168758	6,13322270730685	5,90650207121668	6,04673872143783	5,8034961093711	5,87185829563121	6,16873057477051	5,92010380696594	5,87450944319791	6,15434569631248	6,00114154774828	6,18774677439742
420	9,36886299878167	8,95092066019004	9,03574475063154	8,79804761431398	9,20093187506572	8,81763571797307	9,33825527215564	8,89915406791044	9,17113842589635	9,0740897996353	9,13348634869638	9,21270016000189	9,01286936636901	9,13428344490832	8,93509435052918	9,24122220107796	8,72340103158948	9,12926629541018	8,8797268771909	8,89779984809191	9,20635241335213	8,80432927041888	9,20604614648494
423	6,43492302512665	7,19612976423099	7,10720573917009	7,32590211259135	6,97797978685873	7,42015814024503	6,77904555363998	7,90044990824321	6,75733887070243	7,13760000021531	6,75538382197916	6,7010569950292	7,51142140650742	6,68133649080199	7,71607672226884	6,44738761754639	7,6727752434793	6,67269480968029	6,89097479973551	7,14951822110811	6,87890582658158	7,3815327065378	7,09267039752093
425	7,08634033361011	7,33997182174671	7,33225180741981	7,90824161238633	7,42957880245781	7,55280309918506	7,7474072909243	7,90807547383647	7,49163262889279	7,37160058081107	7,3471784738864	7,51760741109164	7,7218223309432	7,48317187776885	7,7265151590909	6,88740151126074	7,92343111029651	7,60691574486705	7,80876814070725	7,87286193433497	7,19042703907336	7,75285459241654	7,0591854599607
428	6,97682899494	7,56414038897509	7,64068990971025	7,19386978124815	7,51220954267079	7,09242478243928	7,00670207205866	6,70457670356766	7,25444985623909	7,84550430989312	7,45664814291759	7,45523844711245	7,55705986709336	6,99437723241253	6,97682899494	6,92021439750563	7,35305207493674	7,42870959979925	7,13178143080756	7,5245627815784	7,41370301302284	7,50241872416266	7,36026382300493
434	9,37797889130731	8,4589665040179	8,64902461947645	8,39136546951184	8,54594815251966	8,6065908740418	9,54626799856213	8,57579610727114	8,11614986595987	8,7454744966613	8,33347811930281	8,4972311516535	9,02697091160264	9,09015775515377	8,35266987206061	8,92912966334529	8,71888990234561	8,31329918989585	8,52456498852072	8,366328869264	8,61987117837245	8,34486365978916	8,10977091649935
435	9,49592565840857	9,15664438027318	9,74291068016728	9,2376987774842	9,63359542171722	9,19998027340295	9,36866929499865	8,77235846706686	9,47848243714411	9,13493920457565	9,28024566906388	9,8617859763209	9,15949950154197	9,65961876523077	9,37512571158788	9,42529882140214	9,14378974990908	9,58091612849608	9,08388274647494	9,26422389513204	9,71492401836123	9,18695325212356	9,45502457814088
436	7,10803141616622	7,01718659736805	6,98755720624883	7,19386978124815	7,00274367233733	6,99612181748715	7,30884476293287	7,26835346921126	7,04489427543442	7,04321196618584	7,08605220963441	7,18238495591137	6,90621087817959	7,13917131041602	6,74653161331525	6,92021439750563	6,91834585568544	6,97992654133551	6,82608276846755	7,21530475130726	7,1167086901562	6,82365720893871	7,00860418541925
438	15,6279324420106	15,7557695232853	15,5700096712146	15,7877502414367	15,7486228326738	15,6622765136343	15,6747351102292	15,8237391889984	15,7485706752291	15,7791850124097	15,6105710489905	15,5319625885803	15,5899938289456	15,5475680897878	15,538293110092	15,6224069106864	15,584524996612	15,6046073904594	15,3978918077047	15,8381226920157	15,5132796627988	15,6913290795988	15,5634756433027
439	6,97682899494	6,93239875832523	6,49812879838696	7,6066031229762	7,68550197698255	7,17290030984063	6,84099691661978	7,07645097639663	7,40337739478347	5,96063236312906	7,17456999595295	6,58852100170205	6,37940477482975	7,14912718547784	6,55701169420721	6,9931449706585	7,371790371792	7,6701575461379	7,72870811691838	8,16358601924252	6,85134176640336	6,93449437143864	6,57545519237878
442	4,84310266614105	4,97521122226699	5,10578167397502	5,13230293361092	5,08735181847598	5,35598873189584	5,10490437476034	5,29950811522648	4,98142880898907	5,20338637012995	4,88857267671876	5,09560538061908	5,17501963113049	5,2435612574804	5,26518437821255	5,24937699076673	5,24767786986556	5,04814093659759	5,13634489358967	5,06206048490225	5,42348386345198	5,25105156622782	5,12466502783183
443	14,6925620409258	14,545557725153	14,6230704593799	14,6620210896975	14,6230704593799	14,545557725153	14,6094587359986	14,7618790065259	14,6972279535434	14,4971465467704	14,596949887552	14,569488898267	14,5880019957297	14,5794974174384	14,5741225033627	14,5901620949333	14,6482320143843	14,6040228171135	14,6413105404931	14,6685670408113	14,6728289031745	14,6338131775523	14,4818683122367
445	10,0060823683191	9,87738598271413	10,0141139000141	10,0231999121253	9,94940861128325	9,88415667516166	10,1322680820248	9,90953324778589	10,0374592299575	9,99741503372279	10,112697628901	10,1218258937064	9,90329573984826	10,1989932245354	9,91752763354063	9,94666083280139	9,80116316395755	10,0963757977313	9,93072034383926	10,0733620319428	9,91591712749644	10,0237353366327	9,88610347729794
446	10,1022594429227	9,31424818604602	9,41424657017727	9,66495326163732	9,5144816369277	9,48098378814752	9,2354507232918	9,39461140231322	9,45843913638616	9,35334801077699	9,53166178576637	9,67156664137913	9,52851534405879	9,41933107104647	9,68247649357549	10,5836490235089	9,50146619446095	9,51848877307626	9,43991395023082	9,63673772676613	9,40085248015595	9,42767882928461	9,42297988939406
447	5,92331010976199	6,87005873706132	7,20623045967715	6,98477642056085	6,63474931783843	6,61543955795784	6,41858617615843	6,3696067867756	6,86513219366283	6,73098132756225	7,04703061113982	7,21811108269832	7,20728950142349	6,59586493747912	6,73168802514251	6,27821787033889	6,48588887553808	6,87072324377355	6,65383703727642	6,56198536946387	7,27839098017373	7,22605935177812	6,95299636960469
450	11,0084678805789	8,42041625166006	7,78607884121817	8,70056738600262	8,45056993461591	8,27558975277418	11,4238500416339	8,61383200860221	8,35843008982423	8,56232215634255	8,25731375723164	8,716349126527	8,02458300213429	10,7550319094233	8,47185805479112	9,80373044140861	8,16741590459405	8,28685038738524	8,49977673986485	8,76745474392928	7,81614830260256	8,17578772559727	8,22407699552932
451	10,5335858567185	10,8719964221051	10,7157071974656	10,8755602599317	10,8302840847854	10,8922832940966	10,90176109601	10,5253216195191	10,9392568752212	10,8593739422164	10,8622918555609	10,8361941396139	10,8599154665776	10,7650882825482	10,6637987237914	10,5703910559961	10,6459237986262	10,7243375456689	10,6296486012323	10,6725383691445	10,8371645613525	10,7055589846689	10,8671264285704
453	5,82916446016814	5,21389219604311	5,3018616257929	5,40370100674542	5,13634489358967	5,17953689620964	5,80144990566926	5,59405855442177	5,20750225743127	5,2468888547912	5,40001111472576	5,05884141194207	5,50479260260718	5,55988251661138	5,49024185615443	5,98006132450491	5,64552297198247	5,1804266397992	5,55702865409041	5,39560034718761	5,2736340528528	5,54283741991668	5,14552258200023
456	5,07944249670394	5,21389219604311	5,3018616257929	5,29147148346982	5,32391206718707	5,05601952899219	4,98328779536416	4,93168343532775	5,08174109507284	5,16634935261151	4,88857267671876	5,17411708503628	5,25264731927599	4,92531320280608	5,18311362202473	5,0602146748472	5,08650984782959	5,12106267834197	5,33715435214985	5,35932359465777	5,45872171249247	5,21347862333361	5,44504753118624
457	6,25597390888222	5,47910900995816	5,5482172970905	5,49017077051819	5,86348350423928	5,12027142754535	5,85632904005482	5,9859627147401	6,1848243389951	5,37461461304411	5,64817359140448	6,30017685170174	5,3700308863785	5,94215825353197	5,49024185615443	6,13821171324245	5,37461461304411	5,70062040963308	5,59204455764331	5,5249156460931	6,09342973836766	5,52589089565901	5,4266100061243
459	8,47808203999396	7,7205188614266	8,7902128379498	7,7261918866307	9,00436966725524	7,83290019944354	8,53417818223453	7,53157909077735	8,53629138741442	7,88543406742825	8,60734342263834	9,8635516783947	7,90689477447434	9,30502046338464	7,96374530394334	8,26365376117707	7,67697239466904	8,99902704629842	7,55656650217032	7,91456785939781	9,10274194550056	7,86727730757059	8,70027733183157
460	8,1642189265336	8,44133293440811	8,75555389360758	8,51680235644064	8,63559016006949	8,46960334935837	8,1979757747917	8,19883968486787	8,67122298215924	8,40207608340152	8,61593208869015	9,09241924791889	8,65557246224543	8,4200352848356	8,70391914766229	8,3243377850624	8,4576412620696	8,71469274674357	8,33197274184324	8,46822804416146	8,95925102394153	8,59696959321367	8,85812600191815
461	7,62006207074903	5,56929217359584	5,5482172970905	6,37973931360322	4,98720780190054	9,11317889059413	5,25436658913706	8,20966253140208	6,52377377806135	5,20338637012995	5,58888988598917	4,97640725927431	6,31292111563332	5,18311362202473	5,45371720844629	7,91544716701633	9,3920578513491	5,30679640769144	7,44689799841925	4,95697837650511	6,07294585189168	5,60242672177992	9,63301955749083
462	14,0092145223742	14,1586557204578	14,2334219971868	14,1666667545894	14,0431869898757	14,1086407227115	13,9507959670546	13,8387061558775	14,2529502763696	13,9792145950959	14,2263166657842	14,1586027844229	14,1037717664663	14,0495236197705	14,1024043839844	14,1074137957186	14,0983799855073	14,2162811192583	14,2490292287892	14,1037458997529	14,256150926438	14,1330115161837	14,2111904833182
464	6,88037658377241	7,18379000663372	7,47974879384405	7,1683953395584	7,3815327065378	7,04991068095468	7,11324488639723	6,95295405170673	7,29407896595507	7,05151333447872	7,44858893397564	7,75230314899473	7,20728950142349	7,21530475130726	6,90072974625582	6,93385359678543	7,13543716172897	7,46476094579934	6,86050525897004	6,8921998060367	7,65246765759045	7,09600942969925	7,55382628558142
466	9,35939297943681	7,21319999771255	5,22041425416487	7,92977087961612	7,60599184868557	7,52460955036659	8,56722641724254	7,91438898877774	8,01428243346307	5,78903943565515	7,73386544406759	5,90135581186668	6,21666972368843	8,44909497523351	7,3815327065378	9,1994510463604	7,39215225232188	8,15859158210027	8,44129575791999	8,75643316538086	5,44242439478333	6,7968297530547	6,37940812694977
467	5,50818851484499	5,14107232203793	5,32391206718707	5,40370100674542	5,53610781077084	5,41602642020355	5,43485222621073	5,46353769857248	5,58491350147871	5,5054359505171	5,46846119129774	5,4769762175967	5,27408532589991	5,51575752284628	5,3850988708831	5,48412661686908	5,24767786986556	5,50888936986079	5,41907307536747	5,49376506242879	5,45872171249247	5,61979468124783	5,35636889334647
468	8,65837125784656	10,2510328925713	9,76502549490847	9,89483207418176	9,65452182484085	9,89999829668819	9,47950238411394	9,12848273483905	9,53267526221519	10,2658626055143	9,71850317294586	9,57657130404397	10,0108635757342	8,94367361420291	9,2013601766893	9,03711000719818	9,26631418700769	9,22322216585497	9,6129060398017	9,52987719580678	9,44934376607807	9,61264245616047	9,68078184650498
469	12,1001413648964	10,5619085726102	11,1836201688616	10,7032649693031	11,0251045922032	10,6226378061136	11,1046128609701	10,9178347327624	10,9842000884352	10,6721045216146	11,09670369885	11,4739683653734	10,4749097026368	11,1165291903152	11,0511998001331	12,2901700168497	10,6847662227954	11,116772336691	10,4416282167886	10,5937704698271	10,9544364894883	10,5905118146413	11,060044675071
472	4,97955542108221	6,40390166312218	4,78844615293174	7,58439865491417	7,19667415823936	7,20623045967715	4,83200164638488	6,72073407727837	7,45105188628966	4,92627086829869	7,07383868071468	5,28512101133406	5,46913206262685	6,23901129111242	5,78628395757177	5,70522299947458	7,49727929945183	7,81300881252922	7,86947073011561	8,19960554790904	4,78215830759545	5,60242672177992	6,57545519237878
473	6,3882999623085	5,14107232203793	5,0019664044861	4,93381116241111	4,69633039932184	5,01235523234993	4,78844615293174	5,07241192285967	4,88100452305549	5,09017414491053	4,6999181694883	4,83144214405959	5,29147148346982	4,80690832890011	5,14186133711229	5,32016060829396	5,14006821830107	4,78844615293174	5,46980293395596	5,10856264969526	4,94538269486512	5,33011964482148	5,17411708503628
474	5,09749875956137	5,08929684569584	5,22041425416487	5,05922684543415	5,08735181847598	4,98720780190054	5,00248511713933	5,3185894335686	5,03732378383891	5,46646517936668	5,11491829943162	5,2109486840434	5,0094449015025	4,92531320280608	5,04898290724398	4,91780527798495	5,22803846224294	5,16132380923152	5,26348898118577	5,22395044576374	5,23402939836866	5,17411708503628	5,00534782039079
475	6,78134334832249	5,65059222400695	5,70668241149608	5,99484549349363	6,19454885183269	6,12025256417478	7,12134473170737	6,78262979800302	6,06543596260525	6,02246870260605	6,12519340046732	6,24448553316465	6,10984036534941	7,04848238576085	6,37035284192926	6,72577173802476	6,14479944647782	6,07388312030692	6,20870952140996	6,46231436057698	5,79978156606611	5,88935538192332	5,65241875668209
476	8,15511057615008	6,81064820607391	7,08770866740185	7,25383925876303	6,77769916933053	8,14364458622117	8,15582261401793	7,68034585781761	7,2249918056182	6,52315104595927	6,77094820335798	6,65324908229922	7,11842356104155	7,6174619724281	7,10559545415151	7,8848355520831	8,76994555828346	6,96714890838869	7,40490465220794	6,96939310914767	6,89687417053359	7,04246960109577	8,66499315758884
477	13,9720603776349	13,6764906365374	13,8519794030601	13,930419371764	13,8576922107959	13,9449500861345	13,9746489983008	13,8518868787475	13,8676106433363	13,65450217346	13,9556065576983	14,1023383266596	13,9774259113304	13,9992830801399	14,1006610259604	13,8688528538595	14,0447498678466	14,0353948417917	14,1023713562449	14,0881074740874	14,0092145223742	14,0983799855073	13,9349749983492
479	11,3718363202222	12,5490057325871	12,5388007128761	12,7622716658116	12,8387453846706	12,8635881975231	11,7722957373587	12,2958467840589	12,8938943602922	12,3990987686544	12,2248742686177	12,9738093203398	12,5441784005443	12,3859507930345	12,6247737785434	12,0211737925972	12,9031016695091	12,5042297513932	12,3665589242612	12,3720169809833	12,4404395343344	13,1455786500693	12,7516258455293
480	8,09996481563289	8,22631857378766	8,3918381780976	8,35176067060709	8,41077927475211	8,32521005234656	8,0700617550818	8,21967593748629	8,31771642892639	8,22478848860066	8,15895070354451	8,67563230579732	8,10991269878806	8,26664449864742	8,24517963189301	8,01528488987152	8,07681510716039	8,37540791242912	7,9805686696917	8,22941834850541	8,50435024410674	8,23085410597768	8,45498348198058
481	8,22898307277767	8,51392498506827	8,64902461947645	8,44542040469466	8,68361155089773	8,38061435232547	8,26095486076326	8,00913850315762	8,46158233174326	8,67334772672178	8,52060672202914	8,72818965424563	8,45241620543418	8,39816383272982	8,28384470740738	8,21619546921946	8,09813217725479	8,45517781514544	8,30886961186319	8,40616392205413	8,60667576777618	8,30253063536691	8,45788182829814
483	8,34834055734238	8,58477420920955	8,58952267831002	8,54565136378446	8,55130868727521	8,52733990723458	8,3120438001059	8,46672023659159	8,33509444771243	8,71208842004045	8,45818272848033	8,5481806280701	8,42915657107966	8,35780792353651	8,66038222867451	8,44625761181972	8,26010252121701	8,48113085185785	8,22498352072937	8,47267190058332	8,544080414687	8,44443049166597	8,62995628258919
485	8,65059194911277	8,93024306290305	8,75966978029359	8,92120481189621	8,76137407929015	8,67854063280495	8,63325335167298	8,75326839340532	8,61039731336139	8,80049578876356	8,73336281928199	8,71097361642798	8,62210435710623	8,41189528036534	8,68307428210816	8,50885150220186	8,5886990593971	8,61420922459443	8,48865233017561	8,46980318741697	8,61526279780809	8,58405829933822	8,51946819316115
486	5,44793074483895	5,55077258011851	5,51575752284628	5,59656975982275	5,48412661686908	5,50888936986079	5,60440289512103	5,71250913853144	5,38410647359925	5,91481945546477	5,5279418752317	5,51161620758049	5,44949133916935	5,54551940291466	5,78628395757177	5,23048795770657	5,50129832817985	5,59204455764331	5,66327007251879	5,5583125034694	5,64181034321517	5,65122264008065	5,65241875668209
489	8,74732883887496	8,99521614218075	9,09153313283623	8,80965823750745	9,20823524730482	8,8405909443474	8,70351269368278	8,37701822813045	8,86098192595449	8,91546917655517	8,91220798081598	9,2312926136159	9,00218256854077	8,99693945716538	8,66824597143569	9,06125396810683	8,6331777440519	9,02095374068949	8,67536597894711	8,78892309998636	8,99888733361615	8,6667101806161	9,01462987378321
490	7,58415683416931	8,33198412591252	8,27989349411616	8,37490062067	8,19562224664715	8,34244497543229	7,98644372562625	8,3823324861963	7,97946115321133	8,46541311935182	8,06833773665381	8,19945859636403	8,33302170075922	8,01896684132433	8,4887407095828	7,65999827818022	8,11815816947484	7,9708054124797	7,9833980685393	8,21454315279032	7,98552192404343	8,29405955107661	8,12186363124058
494	5,82916446016814	5,28362619642623	5,37833360584584	5,47269197401289	5,20091506446536	7,33169312962881	5,2109486840434	6,54907141972875	5,48405550018144	5,2468888547912	5,04814093659759	5,09560538061908	5,48748545514468	4,92531320280608	5,09749875956137	6,12783897675431	7,0212560578083	5,14107232203793	5,55702865409041	5,13634489358967	5,15338905712431	5,33011964482148	7,13298422580849
495	14,890240708219	14,4769003282954	14,6588201554418	14,6667957189854	14,6314248854273	14,5925255709333	14,6685870009925	14,788417930287	14,6809857012099	14,5145802296416	14,5861421555687	14,6121250224179	14,6838855944605	14,7330951392048	14,7411221127862	14,9157178817301	14,6518241734352	14,65601567544	14,6685670408113	14,7433931718431	14,7031932647675	14,705145177709	14,6065332388829
496	5,63606933128529	4,61197307725819	4,93381116241111	4,91210956850188	5,08735181847598	5,14006868668519	5,17596289509133	4,80845668094777	4,83574615028302	4,85283822016998	5,13634489358967	5,07616353845911	4,83878648950584	5,14186133711229	4,9478186146901	5,35409571276862	4,89136465670769	5,21700096600664	5,11582836956374	5,15682418956594	5,23402939836866	4,73877459803265	5,05553327218722
498	5,16889209440637	5,11580804302117	5,22041425416487	5,23314510223014	5,34035064159229	4,86999038499118	5,66325279689463	5,6541317018216	5,28121550703861	5,2468888547912	5,49991868240165	5,4769762175967	4,98525101466517	5,49991868240165	5,02464462828812	5,18921842198306	5,33079691352874	5,4805350276325	5,41907307536747	5,39560034718761	5,19136176531959	5,33011964482148	5,23551239718763
499	11,4999453623582	11,8677526665445	11,7836371057515	11,900404484198	11,8792090236498	11,835830897558	11,7252712357653	11,4896484223524	11,8788408733532	11,9634957244617	11,8965349379866	11,711642049021	11,8387070005875	11,6106007366944	11,6630973397719	11,5146451749061	11,7448199491819	11,8032111197204	11,9215027050743	11,9686833527463	11,7305904840108	11,8619133922842	11,8309317253682
503	9,20568797861482	9,50095650911673	9,53194018866242	9,3967703662909	9,39462404143875	9,18331472592249	9,52997199298638	8,81190586102113	9,55542187410361	9,69506055243916	9,57277500063436	9,79671877606671	9,31587688803131	9,30188623800838	9,25816584549072	9,37517190579309	9,25355414006326	9,41816408593885	9,45629750955289	9,49401377991838	9,58198143492433	9,50240835064182	9,75150028593026
504	7,2150067372936	7,4040447843588	7,40988747239296	7,42918315527314	7,18558077558732	7,32247915900664	7,92827459617094	7,45877268784292	7,34430537931418	7,41820890932438	7,43747990759074	7,3392480569875	7,50371586677208	7,57313641181954	7,41811947509727	7,14800134165751	7,68666775956006	7,37603844210465	7,52096119551722	7,58683346052798	7,36310962133541	7,55656526109717	7,2647275366901
506	5,16889209440637	5,40503655706387	5,28324137030159	5,45371720844629	5,08735181847598	5,25264731927599	5,364068347055	5,28121550703861	5,35114454344003	5,39776094711694	5,25689605192794	5,68008878466598	5,3700308863785	5,0602146748472	5,4220557864962	5,16980781682063	5,21347862333361	5,07125529323428	5,21609841991243	5,15682418956594	5,49376506242879	5,54283741991668	5,4266100061243
507	5,68545192398475	6,59754508777613	6,58362722258368	6,40064439851489	6,11554386834477	6,80677764019947	5,82700857274934	6,14154084654036	6,10405185525445	6,56090940358446	6,0295105990911	6,60860595225326	6,76071377187451	6,23901129111242	6,73710228004038	6,00235877603554	6,29578779626119	6,30635342346204	6,41011613030665	6,56198536946387	6,73948757702566	6,41082585624235	6,56137609361804
508	6,44757858313815	7,64939320836572	7,51424249622728	7,58439865491417	7,405469354458	7,62148319640428	7,04135861604709	6,9902501607606	7,31288103324698	7,66564321023388	7,41831125329344	7,24366553787705	7,94361976966877	6,59586493747912	7,1739198384397	7,05347814261955	7,20157297748028	7,06838846885725	7,42265225010134	7,7925251749504	7,50179089885027	7,40751484962908	7,40837544555153
513	6,97682899494	6,32290015561384	6,31649957130913	6,49321182167884	6,10405185525445	6,52377377806135	6,57020570748222	6,06972277992563	6,33582210018089	6,38103223828882	6,11217593420799	6,18945791908394	6,61012492811466	6,39539361094377	6,19294845688565	6,68903740513268	6,10220983498906	6,37094978920099	6,76217921110051	6,5452398756242	6,13403515212325	6,36012257182694	6,65517778783452
515	5,90037570018619	5,85260038225982	5,99780574506038	5,87450944319791	5,91743572648537	5,89472715898597	6,10286131137109	6,20851257803006	5,98047810923662	6,38103223828882	6,13397502033846	5,98153861504459	5,97710864808543	5,99923449510494	6,08222451057057	5,77935055525598	5,75996832777225	6,09279379199448	5,79056906339612	5,71312110310586	5,97710864808543	6,42402893679542	6,32248139351321
516	5,94451628518188	5,92331010976199	5,70668241149608	5,92491209101715	5,90118086135182	5,68608874033103	5,92723404523563	5,62293265254936	5,8419847192535	5,77142227806721	5,75240615616986	6,05277669017127	5,69205501689932	5,82752912238699	5,84388814173571	5,95915099265275	5,59271542897242	5,90954291452893	5,79056906339612	5,84760583391443	5,91871322497425	5,91275701444636	5,93423848909413
517	6,70724724136692	7,12796670304631	7,30287030793751	7,19866272964834	7,06404727182566	7,26751748934527	6,86050525897004	7,74619421007838	7,02609410020568	7,11842356104155	7,08605220963441	7,48023855985652	7,19551986629465	7,13917131041602	7,5783467605565	6,74653161331525	7,43879812808354	7,1592141717626	7,0289684615492	7,24323956674866	7,31279206617949	7,23079283857236	6,99082815031442
518	14,438108621572	13,6144046087667	13,6985855720637	13,67915528146	13,6530335474087	13,6692369793413	13,6859828584061	13,8601831272802	13,6710406229265	13,6578974945587	13,6692369793413	13,5184869344769	13,6451253733969	13,5583563948268	13,5850360488309	14,3884808528364	13,5759088593365	13,580530688693	13,6779944199244	13,8126062892189	13,426144708698	13,5689749653807	13,7513922239054
519	10,3577884946833	10,5802890920257	10,6489587050324	10,4976613571441	10,6108009628397	10,501587045729	10,220026569596	9,83854557626394	10,5987152594095	10,7754703501486	10,5711108718617	10,4107970393224	10,7550804034857	10,1733768585076	10,1042292455172	10,8306564968169	10,1925417302754	10,6653094303845	10,457202041857	10,5847719085016	10,7395555741817	10,5974191094183	10,9030130438122
521	7,21087513273203	8,68400057709884	8,32015033083196	8,73400461733781	8,30253063536691	8,95973296989122	7,90292829339313	7,86878157738011	8,01737467025016	8,47998644645875	8,12202698356455	8,01434752824611	8,96158222228507	7,37746064764916	8,53541850048995	7,3820308040372	8,40301289689605	7,93598872481245	8,51760323984605	8,50763277982665	8,33378148112328	8,85194382774297	8,39240511214896
522	12,5555099909378	12,629676900985	13,2085330210711	12,7705574025145	13,1398483982263	12,7820604063405	12,7846815568678	12,3622439186887	13,1602611514616	12,4850363291606	13,1040075972717	13,4628316959409	12,7039789065441	13,2293955381282	13,0321687506192	12,5501852303629	12,7295181221489	13,3464407085272	12,752957242761	12,6817386673053	13,44924450095	12,731956559504	13,2021172002177
525	6,37339582201347	6,55701169420721	6,96535273345369	6,65627367014792	6,8635302655765	6,59705849973061	6,70848587347643	6,72073407727837	6,71175267424124	6,99365304178373	6,95845647206538	7,02669287888274	6,85134176640336	6,69524126953569	7,10559545415151	6,61228783730389	6,48003080133527	6,88866059355974	6,59586493747912	6,63695088375564	6,85134176640336	6,84221178206259	7,02568390462477
527	10,9793583259594	10,8244867939096	10,7151930706396	10,7534427859529	10,7038890309055	10,6829167005972	11,1191442561182	10,6327216531213	10,7334694549525	10,8024682061474	10,7223293489567	11,0065443501598	10,6120682436667	10,8447397865747	10,6908857066436	10,9017001047954	10,6650444674475	10,7654337179504	10,603221736426	10,7387620189493	10,7911382826245	10,7987625787567	10,8069532076196
529	6,78134334832249	6,68710154173978	6,56030626555918	6,71488270756168	6,73419958751454	6,60172779158861	6,73765478636622	6,46019027153021	6,58224707369512	6,82856406165935	6,55583951494165	6,82340937634736	6,82733508206004	6,75822084326689	6,72479645340724	6,7632001904731	6,35469046133323	6,52246161884949	6,4684024350418	6,71739329793957	6,55931713723629	6,56889957574501	6,73240070312167
530	5,99923449510494	5,70003142998796	5,48475076004199	6,04145293593132	5,55013645476545	5,60828713504006	5,67832101078672	5,82194878879971	5,65419159159871	5,68008878466598	5,72615830941831	5,36332602038722	5,70836290638885	5,36012266114972	6,03380813419554	6,18637107557151	5,95968941545518	5,64735707959183	5,61915133333792	6,01857751662015	5,61284748249765	6,08948351579574	5,55801710901784
531	15,6154880143447	15,5540117195356	15,7332420119772	15,674713056903	15,7791850124097	15,6691376319377	15,3349609675092	15,5132219930555	15,8106018041231	15,4853251371159	15,7332420119772	15,6622012181064	15,6691376319377	15,6279098637846	15,7235761399397	15,6691104083209	15,7171822102279	15,7874198951363	15,8159479754014	15,7791634279751	15,7791850124097	15,6747351102292	15,6221195056673
533	6,83626995442099	6,17207103760072	5,70668241149608	6,10842212818399	5,79380376742526	5,91481945546477	5,44868196185773	5,62293265254936	5,91275701444636	6,23116904703763	5,84933964446817	5,64879773457739	5,79530248821975	5,51575752284628	5,69504987919648	6,88740151126074	5,54011324695002	5,46353769857248	5,77105972387468	6,01857751662015	5,59405855442177	5,59018600400094	5,85260038225982
534	8,94284934419905	8,22631857378766	8,36618600322252	8,32701763456439	8,37956065782889	8,16087289682071	8,86558522787313	8,15468972331027	8,33509444771243	8,38422680094236	8,42041625166006	8,56600670728973	8,18706865010124	8,85369593315651	8,21216551913263	8,88671220056026	8,20313629093779	8,52256228139207	8,43052295929252	8,45261628500024	8,46239172445044	8,47741323255121	8,3337433652609
535	6,55688772419397	6,69524126953569	6,72682219006634	6,67160738868467	6,67405736249563	6,70577107039469	6,31964735888544	6,67711007184105	6,56030626555918	6,72139138678931	6,51564517769351	6,68712956471784	6,78833088583423	6,56461280105856	6,85721518712273	6,37560743268055	6,66857642985496	6,81560195011836	6,48173654921111	6,60520008825874	6,86055590831383	6,78372125759534	6,83356852983665
536	7,35985373187025	7,53342089758857	7,31132047693788	7,59169766115896	7,58111945185096	7,4350888045875	7,39555998406077	7,25327201494996	7,5335670312016	7,39419018421006	7,62120381473148	7,48023855985652	7,53973546992102	7,51760689827463	7,45809251368505	7,39362493528439	7,77900411192646	7,49557556200218	7,75103185302667	7,89360702586196	7,50532421291624	7,4590525610677	7,40837544555153
537	9,13113416858291	9,50095650911673	9,58396541159395	9,63981605808596	9,36391213146319	9,4829583328752	9,34133266584285	9,29039615060469	9,36462844203225	9,49296875400434	9,48531228293842	9,48714967851373	9,73048246862546	9,37473775258835	9,6593759394573	9,32156457913448	9,61861207808124	9,50760141790869	9,65504124304188	9,83443413497575	9,58933162546109	9,71707979106833	9,59882242983277
539	11,3221780707989	11,0441505967506	10,9396828168553	11,3594483151884	11,1352530158145	11,1589618422233	11,1991230921027	11,1980115535506	11,3930862444117	10,989990371043	11,2412500018887	10,8931398495966	11,0950287926169	11,1218554206798	11,1221867332831	11,3725322713545	11,4294337133144	11,3316183384207	11,46261107213	11,6408235402021	11,0600166779717	11,0906524961234	11,1914147546617
541	9,22502869156838	9,55722840024116	9,63069542892305	9,61410967006536	9,53990150801637	9,39437747268048	9,73215536318202	8,98756039802136	9,59821738232787	9,57490828464684	9,74599565062999	9,61800001034111	9,44951780333908	9,27749306425326	9,22974629973489	9,4552298577671	9,34436234374835	9,47368448380815	9,46076304134995	9,42064316371773	9,68060162139738	9,4890403399027	9,75343861836701
542	14,6883041150962	14,4842016523456	14,4887664916133	14,6314044089733	14,5880019957297	14,5372529630672	14,526235432735	14,6562985462935	14,6163349177354	14,4930221500405	14,5813080645557	14,4521898142995	14,6538868807695	14,5145454781041	14,5596427312606	14,7518607382169	14,709989412176	14,5791695776452	14,845310421818	14,6538631920271	14,5570356859559	14,6685870009925	14,534884903991
543	7,42974567000137	7,21803244197017	7,17042132641096	7,06084916883581	7,17413026775096	7,10514826379686	7,30884476293287	7,1643241415527	7,18194352782376	7,29074079900137	7,17456999595295	7,45895556038639	7,13760000021531	7,15974129548053	7,29098331529375	7,42265034498399	7,27682784151203	7,39619146016993	7,30139967470069	7,22521683705433	7,34861011335494	7,19998457136393	7,19001105040944
544	8,96667428965286	8,86372108800924	9,35017829621699	8,88765714389731	9,12585826032189	8,99914038836796	9,23731744632585	8,999979438129	9,36162814342182	8,89983080141677	9,31839009691777	9,20133515371097	8,88949271724992	9,38280931825089	8,96969892208802	9,05100890743434	8,94044130805483	9,19574861702529	8,85038674440936	9,04850415733306	9,4557799977928	9,01257254684442	9,00851189703738
547	10,2937259523788	11,1597569807309	10,5348667661493	11,0555123160958	10,4674547947484	11,2745102005434	10,6056834841679	11,1072747613098	10,6569218296578	11,2043818190174	10,5738865036417	10,4567692212497	11,3562753733972	10,3281185769536	11,4038148319475	10,4720475657589	11,2023182514484	10,6137776329409	11,2451279890562	11,1881825048802	10,6333335818018	11,276476348895	10,8754440291771
548	5,32556341514508	5,0602146748472	5,12915012869116	5,05922684543415	5,10949193886016	5,14006868668519	4,98328779536416	5,28121550703861	5,12573515832667	5,20338637012995	5,09414092589638	5,13634489358967	5,29147148346982	4,98720780190054	5,18311362202473	4,86900884889171	5,03731304332254	5,14107232203793	5,03129608896302	5,32093982168514	5,17411708503628	5,27232935342531	5,4266100061243
549	6,2029127632075	6,58809944012752	6,33401506451468	6,68698231073612	6,33610091050804	6,84055438142604	6,30762987711479	6,56430175976648	6,69744016421925	6,33048458410849	6,64884222042559	6,34119815395859	6,63933714282431	6,30490883633863	6,61932917114875	6,1465064691532	6,66243285357091	6,68691123582777	6,61194969162599	6,71739329793957	6,75265525144698	6,78372125759534	6,89524163531956
550	10,7862113283688	11,0297739690579	10,9449579088037	10,9386439794687	10,6581627725195	11,0243823464402	11,4296930912805	10,7488930085367	10,5967315614671	11,2014541084032	10,676808202589	11,035553359609	11,0631417887707	11,1099401039062	10,9056956042446	10,5366000778055	10,9110153558597	10,758314159657	10,9721886734109	11,180771231771	10,8168303743304	11,1229627917746	11,035154475918
552	5,41907307536747	5,36478522195885	5,12915012869116	5,34792637453944	5,24517023026134	5,09749875956137	5,14107232203793	5,35560857044521	5,08174109507284	5,39776094711694	5,20006163808497	5,40067488675417	5,41030822922892	5,18311362202473	5,26518437821255	5,53075157301957	5,14006821830107	4,93998101201742	5,18835322383359	5,37674552427953	5,49376506242879	5,17411708503628	5,31893284729363
553	9,97125954577123	11,163774988196	11,0906524961234	11,019950693578	11,265244886636	10,8377487533252	10,85583335869	9,43708464690807	11,263451031564	11,4100110417415	11,5573479423041	11,4754273688972	10,6476993079053	10,5111609286564	9,97297545441285	10,7126030063244	10,1836742075925	10,9979680156274	10,9140354451109	10,9069708433505	11,1697124000317	10,8112637966249	11,4784724221812
554	7,23670067284235	7,47237724270571	7,59980293359001	7,58875965743651	7,37124111924656	7,4350888045875	7,51607369182384	7,22698898343612	7,34430537931418	7,56641831715723	7,44074187163696	7,53917085324247	7,78433420440244	7,34430988911028	7,78065051870477	7,20848330524812	7,45433890615221	7,52256321831716	7,50693039746314	7,62317931204115	7,55289919707834	7,75539014566385	7,48997393845493
556	11,1836201688616	11,2700397382319	12,0535499199333	11,0789481379137	12,1451820952859	11,2637504392454	11,288295245765	10,4070909006666	12,1189682080338	11,6545590512075	12,1719968508231	12,6407632534403	11,4242601098909	11,9233765116787	11,3858665281499	11,4362600844366	11,154776030826	12,0769818279569	11,3794500344334	11,3011619311514	12,168730793283	11,5567029980647	12,2325440628591
557	7,79988431112117	8,19449809050513	8,23343018251298	8,27751021499001	8,36189606240205	8,29602966489102	7,96312031454868	7,85545930114036	8,53084749327457	8,02926020698232	8,44397393196128	8,56014182719903	8,12455961449142	7,95883402638087	7,75896949405718	7,80197979499767	8,10184276572343	8,44536857230571	8,41003837579302	8,60093669880994	8,3982574699923	8,1648363450756	8,1648363450756
558	4,97955542108221	5,08929684569584	5,24236226355276	5,29147148346982	5,2222072757938	5,12027142754535	5,17596289509133	5,41235223333314	5,08174109507284	5,22395044576374	5,11491829943162	5,4769762175967	5,44949133916935	5,01516564727243	5,18311362202473	5,18921842198306	5,33079691352874	4,8942015582499	5,15588180386631	5,2468888547912	5,34714716114825	5,29068246839546	5,09926580236561
559	6,10448897110941	5,96063236312906	6,12783897675431	5,97314199389026	6,23370292518391	5,98006132450491	6,30762987711479	6,06972277992563	6,02571319553486	6,10405185525445	5,9892656775346	6,16667765116471	6,06282254045961	6,1453101678643	5,85260038225982	5,85152576384748	6,14479944647782	6,05546507559397	6,04388275602754	6,05184760417598	6,15434569631248	6,11433052677362	6,1230639586593
560	4,93605590596913	4,84491798504767	5,24236226355276	5,27486453929109	5,26348898118577	5,17953689620964	5,15678434996051	5,12027142754535	5,35114454344003	5,12915012869116	5,33170925477734	5,4405887595263	5,04898290724398	5,22395044576374	5,02464462828812	5,3018616257929	5,0602146748472	5,12106267834197	5,03129608896302	5,08832433208591	5,31308257577472	5,21347862333361	5,37237692541788
562	5,22041425416487	5,03632014848616	5,37833360584584	5,32857030684587	5,13634489358967	5,09749875956137	5,15678434996051	5,22395044576374	5,24438121518698	5,28681702787256	5,13634489358967	5,28512101133406	5,21347862333361	5,18311362202473	5,4220557864962	5,26916899130591	4,92531320280608	5,20018151661796	5,17596289509133	5,33789667881763	5,21347862333361	5,36705061671054	5,31893284729363
564	8,76710987618903	8,88534347515986	8,77911590060887	8,78791087358801	8,71884111523668	8,96763284422837	8,94044130805483	9,15627376712778	8,77134055666716	8,80283611416134	8,7785807446109	8,73818618500486	8,90303960371617	8,73350519436561	8,8299444470057	8,85709757084874	8,96555338510136	8,72627678294113	8,79271264930529	8,87913178829841	8,87826267386462	8,98468705541217	8,90080137332895
566	9,93392249779791	9,81342346625023	9,96514174952314	9,89483207418176	10,0991570172612	10,1801183927307	9,75509672730555	9,91558467978013	9,9708276158392	9,9471867095027	10,0467838290112	10,4970636183606	9,89565657525779	9,9957280804598	10,0067991942167	10,1249067846053	10,1819830352703	9,9745460553122	9,94281167218864	9,9191661442234	10,1128132370505	9,85250126079996	10,5617916316577
569	6,32669946918224	6,37140437069855	6,49150712662125	6,65627367014792	6,32863996584925	6,28469262091283	6,44512354169403	6,12829516692029	6,44385218262589	6,57190814865339	6,31039183255604	6,35256053045766	6,56889957574501	6,50541612420141	6,70460331272214	6,44069444735784	6,4737434295801	6,46548675535896	6,63973601120011	6,44385218262589	6,47718135014167	6,59720138351155	6,4596285711189
570	10,0817955319639	9,82204435926275	9,83166266101204	9,92737095452189	9,90374172843146	9,90754197427775	10,1742028381676	9,93097431055045	9,89215246940386	9,7674765775041	9,91448048281132	10,0580982499341	9,92282140055125	10,103137629705	9,97921805651676	9,89241171835776	9,83826350059955	9,90707232215398	9,81432837690439	10,0290154088491	10,0213679827136	9,86370089042624	9,97211645545771
573	6,76862284183903	7,05845782781991	6,96535273345369	7,01886913207731	6,94593651865013	6,82934813981377	7,18323698530902	6,99686177877257	7,02609410020568	7,03685564838749	7,06885465176459	7,11535844814303	7,10047580005064	7,14536689707011	7,0306068027609	6,85220955230823	6,85195202373657	6,99276008976444	6,91294299370151	6,98016893304681	6,99660627588837	7,18051657368528	7,07690859834568
576	8,39849365634606	8,17361923185272	8,39473535018642	8,26905257005314	8,54290426118128	8,22124650948951	8,40589559149879	7,60698269957053	8,36902028168347	8,08286397281558	8,53597453043735	8,77907395319743	8,33837974839803	8,42917911696925	8,52688303367761	8,26365376117707	8,15959910117696	8,30596227174239	8,337147025126	8,35854952818475	8,52538144704367	8,17052628088098	8,3219648706817
577	6,44757858313815	6,67972024676556	6,81698855411878	6,62519896753107	6,68010326281151	6,41864983988583	6,73765478636622	6,18637107557152	6,85259514182222	6,45495417071712	6,95375646373379	7,02669287888274	6,71650761368297	6,63127080166007	6,6535473098729	6,5236772657219	6,53598595519942	6,65820848152091	6,53181842697998	6,8071800237339	7,03708332875123	6,70724724136692	6,66587461408028
579	10,7794228714254	6,75014965400035	6,70724724136692	6,80472711631055	6,59815214505045	6,80677764019947	9,1593138910412	7,66005405669601	6,55400301332487	6,85493290830834	6,66808761539283	6,43202930847056	7,34880281971648	8,8261739494459	8,62727397740692	10,8966263336051	7,20157297748028	6,70913029167567	6,95144673769348	6,86774091581363	6,65428097307592	6,67343621785368	6,53796535222511
580	6,25597390888222	6,58809944012752	6,5063201920922	6,5492529166376	6,63474931783843	6,40305372997909	6,24031959520152	6,16491770949288	6,45172528560533	6,55028753525962	6,79474733446674	6,3979038290723	6,68691123582777	6,31348512025783	6,55701169420721	6,38540388394041	6,53598595519942	6,25798118360022	6,02769827212593	6,67522956342673	6,72393656102076	6,67343621785368	6,59032226558841
582	6,22114723223845	6,53896134704924	6,34151290255039	6,48244789466435	6,3863933575395	6,15832733421061	6,12783897675431	6,44267078670051	6,34419457944193	6,62282862943164	6,06071756470224	6,76192834007452	6,73284428211048	6,2961578614723	6,31228333771074	6,31471439017236	6,326511102636	6,18774677439742	5,95461527921957	6,38936975812649	6,33444032628827	6,4737434295801	6,43322022939626
585	8,41386145186118	7,43291273352079	7,47535386322629	8,06227794714076	7,67122816627527	7,80114538700186	7,52317131329048	8,09083429683665	7,73302543519373	7,94265541273484	7,66298565037787	7,76522987639458	7,56509513811024	7,11347507333938	7,6149002535065	8,17724351030033	7,92725042721063	7,59872053787558	7,92147748667425	7,91897076480484	7,64739508646333	7,38595470431731	7,25376095514693
587	14,9841234740417	14,3206216973611	14,5307852194487	14,5088785735594	14,4541190503756	14,3942631873147	14,3566136483413	14,5414518286051	14,5455152417985	14,2694663754047	14,5162966898735	14,3854169078488	14,4867067512033	14,5770883943459	14,6538868807695	15,1314376743646	14,6455038936632	14,5766774811277	14,6972558822141	14,7561143432552	14,5514213586614	14,5119397030477	14,3135576418319
589	7,93079165585905	8,55832314896006	8,91969846229525	8,67136004870314	8,70648299823361	8,57929319863649	8,37175071290351	8,01428243346307	8,46158233174326	8,51167069879455	8,60060293076619	8,59850256309962	8,69756611545061	8,58849578830172	8,61049411902784	8,38956416826068	8,33497870609969	8,66425180813105	8,50726973098242	8,82964807959964	8,80307466445302	8,73783847307946	8,62627731191361
591	7,46980071031761	7,32147938702126	7,16525647752777	7,31604884450972	6,83626995442099	7,35985373187025	7,41488104987709	6,58062253357607	6,65439994450532	7,09150855270117	6,76011866778184	6,78372125759534	7,38352068183839	7,04848238576085	7,09447510175155	7,31667616328034	6,68442053555203	6,58488729630422	6,85167630517684	7,12553156587025	6,85134176640336	6,84221178206259	6,94638729469023
592	4,84310266614105	5,40503655706387	5,05265720674999	4,40101581494413	4,69633039932184	5,21609841991243	5,14107232203793	4,40101581494413	4,43013933477344	4,98525101466517	4,88857267671876	5,58052810248611	6,1230639586593	4,78102473237406	4,72372111253626	6,45596060784058	4,40101581494413	4,48704572068527	4,60636919357727	4,68235576154697	5,23402939836866	4,89081844912353	4,63224189526792
593	13,9003561745262	14,0719119168326	13,9864809547462	14,0180953565884	13,8813744599299	13,9615225789906	13,8637451356248	13,9398891889789	13,925751125322	13,8892110677849	13,8558313475023	13,8531664581117	13,8316822694079	13,7058586067401	13,7896485515225	13,9947592229143	13,914656727623	13,8325033562706	13,9476982694411	14,0934641509324	13,8469140720657	13,9825743529669	13,88590760617
596	6,51273301829275	6,97771115316615	7,12067226387915	6,92906576333405	6,85134176640336	6,81895747230269	6,54281160823785	6,59720606025233	6,66375819985227	7,10622570055242	6,64092718503234	6,91504438670962	6,95592293938266	6,39539361094377	6,61080085848234	6,5236772657219	6,61194969162599	6,63816148277035	6,56888891729613	6,65242402967721	6,82608276846755	7,12281448303369	6,93266088378472
597	5,74707533633061	6,59754508777613	6,25860593113876	6,56512827848693	6,54628512543169	6,52377377806135	6,10286131137109	6,3322735314786	6,14479944647782	6,60037064954557	6,11217593420799	6,42156084680179	6,39656015272133	5,94215825353197	6,17351018875252	6,1089158099199	6,30275567768984	6,14046271205132	6,45068891416907	7,02970372530578	6,15434569631248	6,27898351716779	6,22777877567577
598	7,52020222566022	5,92331010976199	5,67568792384653	6,46711137051353	6,7706289870388	6,42370477136416	8,08493992607782	6,89941205924569	7,10719343675681	5,96063236312906	7,3104088608092	6,27555465947196	6,69373121629862	7,57313641181954	6,2993280417413	6,89908565695977	6,66243285357091	7,30712887885049	6,54436949278571	6,91907814578826	6,56660249031909	6,25798118360022	6,22777877567577
599	7,70717036087021	9,03216664135768	8,88061912781391	9,15423414262671	8,57676406482318	8,86558522787313	8,20951984930231	8,56142704199965	8,65118981695072	9,17869689803395	8,63566974782184	9,01947234543773	9,16614368439854	8,25199250620859	8,51978767979722	7,90187425143263	9,36678388092949	8,75397656423449	8,54663815131746	9,11363657300586	8,87571460363504	9,02075620461361	8,67409644769846
600	8,57333375671972	8,57296367344857	8,56954824302103	8,58986691221828	8,5709913420007	8,36285413635374	8,0421493994262	9,23061240712441	7,96894431028295	8,40207608340152	8,41656384709932	8,63108690208264	8,67643090652242	7,96320109098492	8,46703056668861	9,14504644412457	8,8140080433237	8,34436661560339	8,38037292057587	8,45261628500024	8,59565323918133	8,95879403595808	7,68849640808678
602	6,2029127632075	6,42608376564484	6,43994867387788	6,47718135014167	6,53111977762242	6,494195390733	6,17443281667177	6,64736790928373	6,63917467555369	6,67343621785368	6,18995392793758	6,70819029356078	6,80091275587925	6,42402893679542	6,48553069943985	6,35256053045766	6,51154606773223	6,25798118360022	6,17443281667177	6,5452398756242	6,59793373716557	6,62537467071146	6,14519859259654
607	6,62515186705233	6,70267290807224	6,98016893304681	6,70785752953715	6,95325130522453	6,54567976352158	6,70848587347643	6,54207860839473	6,70577107039469	6,87915326623714	6,53864693099572	6,96284816865382	6,90621087817959	6,78262979800302	6,81387083562094	6,50608640123199	6,5492529166376	6,94499767345836	6,41864983988583	6,61194969162599	7,02450943690361	6,79088405704612	6,65517778783452
608	9,43928771332328	9,23962501854558	9,2650602367047	9,39259610143965	9,15059588950678	9,62641183502835	9,63469744238538	9,13346542990982	9,17385816517149	9,55937285012756	9,12000573335257	9,26277331895328	9,42247758924277	9,26606620391398	9,35040551219785	9,26449056121059	9,57170718987209	9,12117317832497	9,2599362203196	9,38771269745853	9,26519814212735	9,46989965003178	9,62485436579495
609	9,47524924265991	5,85260038225982	4,70053988984406	6,62519896753107	6,04767476407026	6,15832733421061	9,74279975643805	6,53181842697998	6,31733952650069	4,79568397435622	6,07151757550383	5,13634489358967	4,98525101466517	8,95470813286202	5,59594561664983	7,95667601878491	5,98502479896411	6,57355085507916	6,85167630517684	7,21530475130726	4,88000088770275	5,43990322405419	5,05553327218722
611	6,04673872143783	5,77758820330471	6,37018820671828	6,0181111511161	6,22378601335121	6,06065680561311	6,13759301805009	5,79248626913236	6,04670944662931	5,89929733858844	6,09225196081807	6,14479944647782	6,10984036534941	6,0281178447361	5,86973803355493	5,8649760015456	5,89416459134652	5,90954291452893	5,92910476120771	5,91481945546477	6,36752919595354	5,91275701444636	6,20657122183728
612	8,52578348093937	7,84380713009185	7,47535386322629	7,99080996858046	7,86369028591501	7,68321451495512	8,4624383053863	7,7201853974194	7,86300669548969	7,67054720025303	7,7474072909243	7,59839328336421	7,79701162334949	7,99114847754026	7,7429130245315	8,38956416826068	7,78308322873093	8,02855418878499	8,04244398098269	8,11106097344195	7,69488409620463	7,64092614496399	7,75979679463618
613	8,58644381995671	8,40114606594767	8,51926448499804	8,70940611294845	8,38598641073169	8,88013703579253	8,380445899363	9,22137876863746	8,50465901023642	8,18636033367309	8,49060904564062	8,69246059835663	8,60074393677634	8,32158727030915	8,72481286309559	8,569471627221	8,85820105958007	8,58436521658393	8,59153356027564	8,59542340785337	8,7426257980977	8,56088972727112	8,4025083781778
614	5,30841543188996	6,79646006906978	6,06972277992563	6,55736310056799	5,90118086135182	6,494195390733	5,58250250316644	7,06486198616153	5,93631652010722	6,66495742317717	5,87450944319791	6,18012173586211	7,1253189758486	5,45242219394426	7,55330648867741	5,62104949147323	7,24573103865602	6,05546507559397	6,40357239270023	6,61194969162599	6,37567125199546	6,98028495068189	6,27311752069487
615	7,98697012503456	8,06906961774685	8,07042503258081	8,13079685378119	8,18307788558574	7,99101257382635	8,14522161680477	7,87706215019423	8,09048639229046	8,06045353085242	8,12886934364283	8,16134307195915	8,15029402073115	8,05182939329184	7,92224160435353	7,90830183378956	7,86701536951151	8,19493328634563	7,93934306927216	8,27478422055543	8,05291464805171	8,02029075757913	8,0590145202446
616	10,871652248755	11,6132579568101	11,6205399147203	11,5128452481171	11,3703417758285	11,6972788768748	10,8008188409533	11,8628951758524	11,3406142519001	11,3547456798923	11,3601774906819	11,5839838200493	11,6630973397719	11,1852521718293	11,882629384149	11,0360866283691	11,7843240742514	11,371196764666	11,418244014185	11,5018515857095	11,511117958119	11,5248668085553	11,4862199130206
617	4,59271456992728	4,45925959957804	7,7293040433366	5,17411708503628	5,20091506446536	4,67979458006133	4,77139027391493	5,22395044576374	4,55233929109514	5,2468888547912	6,43695382975478	5,49376506242879	5,29147148346982	4,80690832890011	4,66899975790578	6,33331748227587	5,14006821830107	6,99276008976444	4,78269792356782	4,89626752781065	5,19136176531959	5,74734225654318	4,71591239606874
618	6,03429627573568	6,92560175449734	6,88241858197818	6,37973931360322	6,8635302655765	6,24361125899742	6,40321497936089	5,68545192398475	7,17246089334304	6,90257206662002	7,13760000021531	6,72214449551144	6,86964595170868	6,22802595507576	6,45172528560533	6,56573164607592	6,44457909404951	6,63816148277035	6,32688783572848	6,95014751451041	7,14754229490368	6,56080340067354	6,84993231905446
621	7,34168699274412	8,29451884758539	8,57665587771099	8,04658599648523	8,33308075432992	7,4436400789757	7,89380085048405	7,23128469583078	8,10678003867688	8,7151421467445	8,46670049662525	8,26891056736553	8,1045239196033	7,89930595224017	7,51142140650742	7,81464739319255	7,4308992857463	7,82020943514242	7,61902600612285	7,41974294321333	8,5338043557031	8,33182049479159	8,3337433652609
622	12,0509968575966	12,3502383828332	12,5000359483248	12,3615994415712	12,3534496266829	12,405780602747	12,1818672430165	12,079647869221	12,5098724309611	12,1878033155685	12,5195403178581	12,6092878361114	12,3891841544765	12,4701786410691	12,3137269485091	12,0564125677588	12,3557393209616	12,5106683363437	12,3302861432861	12,3079851222394	12,5211225284925	12,3290516203054	12,4840962377016
623	10,0596534952567	9,88947467321008	9,79720613512983	9,80009656181807	9,54827915518139	10,123627465222	10,4720913213913	9,36038601707599	9,82654664399235	9,74658397774156	9,78225760066753	9,66919524214586	10,0011226255904	10,2842586461786	9,76659328545394	9,72344667735133	9,68895561316751	9,69203858403192	9,65695947545327	9,49587801676583	9,92072030469215	9,90030289199687	9,98285448017047
624	14,4429943757068	14,0560327602216	14,1884577948511	14,2278437051563	14,0899065691848	14,1817357842981	14,203564793547	14,2225798594915	14,1540163924708	13,9643381099135	14,1006610259604	14,0594850769943	14,1955480617172	14,2371808629131	14,3206216973611	14,4992806882703	14,241077289945	14,1989431608232	14,3318683584494	14,3276105271667	14,1936748860472	14,2530011485348	14,1152272809311
625	10,7782025903753	10,6498111053583	10,9056956042446	10,709651639445	10,8496244297791	10,7669577057892	10,745662505783	10,5133345336804	10,7658763046217	10,7149938983942	10,7420398345463	10,9904449323242	10,7570302424577	10,8772121687655	10,7319480218496	10,7478117369373	10,5650736338494	10,8007113172668	10,5845062164205	10,7595639560851	10,8196214400895	10,5629487949307	10,903780768995
628	5,16889209440637	5,44432236852769	5,39917651013612	5,25105156622782	5,51714798853996	5,21609841991243	5,98690661905816	5,20667143904224	5,62424166194961	5,6956388588416	5,62986200839449	5,36332602038722	5,44949133916935	5,36012266114972	4,89626752781065	5,26916899130591	5,15770007237477	5,64735707959183	5,4088184982218	5,35932359465777	5,61284748249765	5,47771854426448	5,55801710901784
629	12,3891841544765	12,2913192103367	12,5954832449514	12,3270607760416	12,5039549682259	12,3278493438131	12,576813415134	12,0240836766449	12,6122066651257	12,3067971593932	12,629676900985	12,8625102129714	12,2710104325821	12,7271170355958	12,2473804210876	12,2895507280765	12,2037228693815	12,7076576741115	12,3423841675657	12,279327045431	12,7192326808277	12,3390147256218	12,614760929861
630	5,76063919910136	6,40390166312218	6,25322841292021	6,58173252650484	6,16319386454774	6,59705849973061	5,85632904005482	6,26036457129608	6,12433375577941	6,58222108213223	6,0506668928549	6,34119815395859	6,75278095476424	6,04911385340108	6,41864983988583	6,18637107557151	6,25798118360022	6,09279379199448	6,29650537411376	6,48522488044509	6,17494908190169	6,66776006440651	6,23901129111242
631	10,4257228855149	9,47920114998396	9,96412778425508	9,78241678096833	10,0106600976279	9,73583374443834	10,3031209755108	9,54626756365324	10,0118615928199	9,42707001588942	9,79106775308449	10,2466905504454	9,80630000112139	10,3732569948906	9,90769864175467	10,1948214913414	9,81370492734113	10,1781320112826	9,81832703086545	9,86217597559741	10,0585353904568	9,71270988939509	9,80580719993795
633	14,1103678630552	13,6705582428537	13,8586673046172	13,9318003538728	13,8031322435052	13,7824374790825	13,9161743552997	13,9145816738378	13,8030727828436	13,6385268523183	13,7355383790115	13,8143845260094	13,9237795449628	13,906793897161	13,8387968270329	14,0819709320685	13,9222315513096	13,8465214535342	13,8688528538595	14,0091831918742	13,9194650206322	13,8832726010998	13,6909581621888
635	10,7841578663895	10,9087628042217	10,7603357733217	10,9281959014859	11,0380627648251	10,7644921950014	11,1621094586473	10,6121379182791	10,8562581930802	10,5280156174657	10,9563724300995	10,5908491186042	10,4804410214526	10,9928028338982	10,2161467088744	10,7656271528912	10,8262400307391	10,85526474298	11,0164820341208	11,1719855276933	10,5348667661493	10,6829167005972	10,4934852909508
637	8,8868934687162	10,408490245379	10,0435228732709	10,8116261423426	10,3891221992938	10,6619681699736	9,28995681666418	10,3087172549027	10,5302651316828	10,0582036681526	10,4611962177797	9,87616390581917	10,6038167234249	9,61529570384184	10,2097932869616	9,92246214886895	10,7122330751743	10,4477806717698	10,9429795902316	11,0961377846461	10,0423413535059	10,4112910845094	9,94799373328541
638	6,08769536330981	6,00067862408744	5,94111055375982	6,24355830492582	6,09225196081807	5,89472715898597	6,03110261326616	6,51425521964918	5,97011994807491	5,92943116102857	5,87450944319791	6,14479944647782	6,17494908190169	6,1453101678643	6,15074063555841	5,99236587743963	6,10220983498906	5,74355375765605	5,82198066031657	6,0281178447361	6,08296058174706	5,93733554003516	5,93423848909413
639	11,0542453843283	9,79497650885255	9,22989744164999	10,0209034940097	9,63359542171722	9,92670525005289	9,22199035207338	10,3786570734255	9,21020915391247	9,9471867095027	9,16563002003137	9,21890258515602	9,67156146903657	9,9337997113056	10,5129127756606	11,3872920611676	9,93691334677689	9,53896563781794	9,47144351205517	10,4587009947282	8,8838640295259	9,49076360340183	9,53388064734709
643	6,04673872143783	6,12566325937848	5,88935538192332	6,1848243389951	5,90118086135182	5,9265068566134	6,86456174777299	6,29255375050325	6,25798118360022	5,836379517114	6,24476141659671	5,7102461042886	5,76570493668459	6,10583678245868	5,78628395757177	6,35256053045766	6,16517991800002	6,25798118360022	6,28345706260283	6,08471936026318	5,95412713767942	6,73152424964935	5,62293265254936
644	6,23901129111242	6,25798118360022	6,3863933575395	6,31395852530751	6,36617805755488	6,41864983988583	6,53111977762242	5,80414457567448	6,32722781418323	6,41188229646965	6,53008820174417	6,30017685170174	6,42156084680179	6,34074212232288	6,11811765036784	6,56573164607592	6,34074212232288	6,43708018230726	6,49500063548046	6,69325517976128	6,37567125199546	6,49751855194191	6,66587461408028
646	6,11624932939184	6,11486894957605	6,03429627573568	6,10842212818399	6,16319386454774	6,21060415365014	5,97011994807491	6,06972277992563	5,98047810923662	6,23116904703763	5,94562589992783	6,23494310717647	6,13322270730685	6,0281178447361	6,19294845688565	6,22404665514999	5,87185829563121	5,90954291452893	5,97418744928012	6,05184760417598	6,15434569631248	5,81075878808005	6,05138807192771
647	6,70724724136692	6,50187929134715	6,43994867387788	6,67160738868467	6,61750350527973	6,50816209330153	6,50510687509924	6,58062253357607	6,34419457944193	6,60037064954557	6,26234876524995	6,73098132756225	6,65532324038354	6,521441331199	6,8710442519399	6,80472711631055	6,326511102636	6,33874129336646	6,14433652281697	6,5452398756242	6,61932917114875	6,49751855194191	6,54628512543169
649	7,61323527161082	5,30269244418193	5,45242219394426	5,43620863301194	5,13634489358967	5,67832101078672	5,24277224240605	5,90037570018619	4,93381116241111	5,836379517114	4,9932287439774	5,09560538061908	5,96117078593149	4,92531320280608	4,83982330437342	6,26157084175557	5,24767786986556	4,99494970699111	5,23472338211327	5,2468888547912	5,2736340528528	5,25105156622782	5,14552258200023
652	7,02066302815932	7,96393023239967	7,52313705450388	7,48955515691989	7,3344640106651	7,13760000021531	7,49322457276834	7,06486198616153	7,2249918056182	7,65513610282839	7,23585068759372	7,10035912121937	7,29040765568902	7,53901167501588	6,79660835745795	7,10648083776477	7,05253418384412	7,46476094579934	7,21510549302092	7,28432890036191	7,43710252037297	7,4154901250674	7,39896503491298
653	7,24117183966134	6,58809944012752	6,98016893304681	6,49321182167884	6,63948789861146	6,53896134704924	7,12831228086405	6,10405185525445	6,40822323432076	6,83914968476144	6,33595269288868	6,67132940343276	6,68691123582777	6,86377501075607	6,52101930027294	7,06536399835602	6,28099406090539	6,32249416150169	6,36994736632982	6,47871289358269	6,55028753525962	6,35106752351127	6,70294784367535
658	5,90037570018619	6,00067862408744	5,95461527921957	5,87450944319791	5,87450944319791	5,87241586260328	5,93654970285924	5,84760583391443	5,85203781462036	5,96063236312906	5,96524465556987	6,05277669017127	5,98690661905816	5,65051688148619	6,08222451057057	5,94949692510347	5,98502479896411	6,16873057477051	6,00840736734118	5,97506240288088	6,00114154774828	5,88935538192332	5,8265649203267
660	6,54225291934676	5,18921842198306	5,18134236221345	5,21347862333361	5,10949193886016	5,9265068566134	5,14107232203793	5,71250913853144	5,33252921248392	5,16634935261151	5,17876724396036	5,4769762175967	5,13364402432289	5,18311362202473	5,30719594093741	6,77552562887674	5,91110303940968	5,09749178254138	5,27964678829738	5,26348898118577	5,29068246839546	5,13186130877761	6,1230639586593
661	8,69666812006435	9,18137171146155	8,775533966893	9,48115280422375	8,83022212788472	9,13227754759664	9,55679648823837	9,22927163897303	8,79798333154578	9,10665301714029	8,99274028931846	8,83003787633658	9,51314544626679	8,99951575987635	8,91411533975566	8,83701332984915	9,34436234374835	9,02815675205352	9,50274310775453	9,49729236348862	8,74647620338211	9,4805887668388	8,82763163305757
662	6,89153558979215	5,24277224240605	5,28324137030159	5,92491209101715	4,88100452305549	7,7221881694971	5,00248511713933	6,8912943342758	6,09321710748086	5,22395044576374	4,80743148737631	4,97640725927431	5,29147148346982	5,22395044576374	5,47194964734511	7,29617846358902	8,38405608038337	4,99494970699111	6,28345706260283	5,28121550703861	5,2736340528528	5,23551239718763	8,41920403323891
664	7,11398847580162	7,18379000663372	7,39471555394846	7,15645302123936	7,24357873501087	7,09836835273241	7,26146851758253	6,96508638115817	7,16839533955839	7,26351574315533	7,1466016804745	7,45895556038639	7,17402505309533	7,252155537969	7,60705306133695	7,13760000021531	7,22708934891573	7,41529322317056	7,16771825070026	7,32153798145404	7,40500030238697	7,31289197719855	7,24414481539394
670	10,1205663206548	10,0021154853836	10,3675718272274	10,2738403791014	9,83523791907391	10,3595390609436	10,0750663382196	10,0334345338094	10,4428928440788	10,408490245379	10,4483342592636	10,3959202085755	10,2541373032932	10,2418527998509	10,4151731349025	10,1361709504456	10,112697628901	10,2876437992847	10,336391213961	10,3739624296036	10,2918099969355	10,2099437168386	10,4996336089489
671	12,2688513488197	13,1765706734687	12,576813415134	13,6951325965632	13,4588348151238	14,1137176498613	11,9218545483696	14,6067878126178	12,6039792974505	12,7820604063405	12,7766669812008	11,8785480490568	13,8602567665306	12,5954408146438	14,5393774979337	11,9043103645448	14,4649150824971	13,8399252540196	13,3925254540473	14,1086182968813	12,7586347465538	13,6791858494633	13,4229888825394
675	5,86973803355493	6,11486894957605	6,12783897675431	6,16482790138992	6,08247244020692	5,97011994807491	6,13759301805009	6,04767476407026	6,02571319553486	6,44528589427966	5,92379077013194	6,29297332311341	6,17494908190169	6,1657375289169	6,27872613268231	5,74267284082455	5,94111055375982	5,99675880170745	6,06220589984648	6,10448897110941	6,25675044265397	6,27898351716779	6,1230639586593
676	13,1765706734687	12,301575053144	12,3867487746236	12,4420014044994	12,4762846943198	12,3113624556917	12,6817983346735	12,4856417691594	12,5092074514397	12,1834936640041	12,4986267050382	12,3000293510747	12,4067459559882	12,6283017388979	12,4553442563582	13,1593705898375	12,4804852350453	12,5549466912936	12,6389320614639	12,6879615159645	12,3763392899194	12,4514306361669	12,367743704151
677	12,2350691750803	12,1097263792293	12,0835938520052	12,1828026943457	12,0755659920865	12,1400441092653	12,0962142041905	12,5248505209507	12,1990595645987	12,3592821654132	12,2473804210876	12,1742044214171	12,2307278061105	12,1640248237596	12,3146413046242	11,9979851585352	12,3218089604475	12,2845415419202	12,3282493647013	12,4122039053871	12,0168740762916	12,2810217570968	12,153437427993
679	9,58596269286244	10,065527906847	10,123627465222	10,1658686356574	9,97777717327493	9,96924836010186	9,75142943757262	10,1263567211423	9,99108796901727	10,0685108884906	10,1707113632122	10,1024488317171	10,0701156112505	9,65695947545327	9,82915095694925	10,1249067846053	10,0514854785718	10,0803448014258	10,067859980975	10,0528532848652	10,1216175814365	10,2706010294694	10,1527031851188
680	6,3882999623085	5,58888988598917	5,22041425416487	5,92491209101715	5,37833360584584	5,53772669817829	5,83813300153992	5,9758179332798	5,56795722805491	5,09017414491053	5,61979468124783	5,36332602038722	5,25264731927599	6,00687998235156	5,52721671257315	6,24278325650979	5,87185829563121	5,89017471631879	5,88604268578961	6,08471936026318	5,36632545405199	5,36705061671054	5,09926580236561
681	6,63912595868201	6,52101930027294	6,25860593113876	6,69518341413964	6,76262311683722	6,33444032628827	7,00144331233338	6,27430327494466	6,67042455235348	6,91913977102709	6,68068431114728	6,66585214253351	6,81373765947318	6,65439994450532	6,2993280417413	6,53896134704924	6,46468607615295	6,70913029167567	6,79969936544814	6,95626209548682	6,59793373716557	6,41082585624235	7,12596314406562
682	8,01051933415322	8,37387921347893	8,50712589153443	8,28415971635739	8,43654524861013	7,99741509019153	8,54325409188359	7,9053116171308	8,08068319349397	8,29822199085799	8,633869049342	8,70653961332292	8,52339042814231	8,4512671264109	8,16073573834098	8,06180241502922	8,29362863427292	8,36703606421241	8,47763855538199	8,26570198253163	8,24724375133222	8,85379904726149	8,29404358855258
684	9,84618607418301	9,88544687760845	9,74560525920795	9,85763207923105	9,88733673463943	9,90541750189411	9,87504382105224	9,56188495369465	9,9989367310721	9,99236812037669	9,91196897007472	9,79420709128971	9,79948351921863	9,52107165020072	9,71233891349656	9,81824893556188	9,98106089808965	9,84141994759438	9,98550709403277	9,86050651017074	9,72959300697446	9,58181441661505	10,1144450538055
686	9,87665936086161	8,9060050379057	9,37158750964487	9,09680409381327	9,32983885741158	9,0395713018596	9,46173588935265	9,31165391182972	9,2319568103801	9,21366497894534	9,24593657504385	9,47395357985487	9,02825023851143	9,53506159469013	8,96371376603086	10,0480143496459	9,32786458046353	9,15813804538057	8,98018528223526	9,16585764326689	9,23130312632141	9,09569465274104	9,61258868840228
688	9,1424498739488	9,20598999923706	9,30725010575548	9,090520628052	9,18270778735328	9,16402963698079	9,35414281506736	9,39093128680384	9,14846453994061	9,11655719975267	9,20575283235215	9,03940203274584	9,21679026413534	9,15579650763855	9,15319520892822	9,13458141971537	9,04560390928926	9,31066456342342	9,15530311094205	9,29419404756864	9,11569695143205	9,2826669934559	9,21297166445876
689	5,85260038225982	5,74415389505494	5,80865603049784	5,71420081269725	6,19454885183269	5,55283889483409	5,91743572648537	5,62293265254936	5,59594561664983	5,88085681957371	5,75240615616986	6,06442047268332	5,70836290638885	5,89568987358346	5,90650207121668	6,0885633810486	5,80402440327415	5,87866001652084	5,62704028788481	5,87450944319791	6,19424355149523	5,55795755126334	5,77200577875253
690	9,35939297943681	10,2874569736153	9,68602630776876	10,4268507407853	9,98321073203532	10,2006918692552	10,2855634299837	10,1807239258985	9,83352922428945	10,261135297624	10,070671715077	9,82991610483517	10,140620260489	9,96206983381523	9,76303423628011	9,57873673623118	10,1853040574229	10,0963757977313	10,2860326891568	10,6426560229329	9,51332296707873	9,93399031185707	9,78101014373111
691	5,46068160253264	6,44745112046303	5,8333201780729	5,94919963555985	6,58280727982488	6,24361125899742	5,85632904005482	5,59405855442177	6,38603796921577	6,82856406165935	6,0295105990911	6,68003284213751	5,55605939312803	5,48412661686908	4,87052651660497	5,67956387891378	4,96921669033843	5,59204455764331	5,59204455764331	5,59204455764331	5,90601769914689	5,52589089565901	6,4596285711189
693	4,70172598129233	5,18921842198306	5,05265720674999	5,25105156622782	4,88100452305549	5,07616353845911	5,08929684569584	4,93168343532775	4,93381116241111	5,20338637012995	4,78498448435091	5,02177628905981	5,3700308863785	4,98720780190054	4,78610912551944	5,18921842198306	5,0602146748472	4,71591418208313	5,15588180386631	5,2468888547912	5,02750709265316	5,03989388422742	5,09926580236561
694	6,16491770949288	6,25798118360022	6,43124975844441	6,51634760177706	6,77769916933053	6,31733952650069	5,89890391790817	6,31123456240713	6,53864693099572	6,11811765036784	6,55583951494165	6,12025256417478	5,98690661905816	6,07815468030819	6,32249416150169	5,82647014994691	6,15434569631248	6,67269480968029	6,50801927603014	6,77249664979821	6,40321497936089	6,29861221539898	6,36145167199008
696	10,7612795491002	12,7073143172208	11,8997898974753	12,4338018357167	11,7224697054409	13,0494439316077	11,2742387212738	13,5079928766017	11,438615936733	12,6489548702205	11,555078254743	11,5210442562947	12,6935778912358	11,3991576762935	12,5280289786133	11,1966542773731	12,7052863282138	11,7663326780623	12,3410071368365	12,8988960532452	11,6060718995593	12,7164048285992	12,1285235250054
697	6,02769827212593	7,05845782781991	7,16019486442562	6,94499846974951	6,82177037324195	6,78248150961485	6,68691123582777	6,70457670356766	6,64849662246405	7,2582648018773	6,83997611133725	6,90212425588401	6,90621087817959	6,47542032521974	6,82934813981377	6,36823077727609	6,76927063344959	6,83631657564692	6,72214449551144	6,8921998060367	6,87225752778065	7,09600942969925	6,97771115316615
698	8,55951822228257	8,05018764670758	8,30210829291045	8,25988863604918	8,45056993461591	8,00856051240695	8,49337702292479	7,8886442633706	8,20958511470444	8,09745882389109	8,22973726076134	8,31845167586747	8,09639906695894	8,42917911696925	8,25024661210907	8,48642677807794	7,95739567660946	8,27790055821212	8,07039798502561	8,19623577498025	8,46695020970618	7,99923576483779	8,27964108281859
699	5,60828713504006	5,14107232203793	5,37833360584584	5,29147148346982	5,37833360584584	5,09749875956137	5,62597825224017	5,09464771512647	5,28121550703861	5,05174148433573	5,40001111472576	5,51161620758049	5,15084547389176	5,14186133711229	5,28681702787256	5,74267284082455	5,0602146748472	5,21700096600664	5,07616353845911	5,10856264969526	5,51433834308877	5,27232935342531	5,14552258200023
700	8,54249914776364	9,02410573348471	9,16909113396367	8,93530155514503	9,04862967806387	8,64635123025354	9,31510442753486	8,85579210091901	8,73022242203012	8,91201534040238	9,07311062362747	9,28281866063218	8,88116507469012	9,17110125453317	8,36174738949775	8,60753018600026	8,64979013279162	9,1728137723651	8,80543661415123	8,97167547856557	8,97962196992182	9,29323532922729	8,97348135676957
702	11,7804668112649	11,839500849003	11,8897859182343	11,8104265575419	11,9116181263915	11,7729083979355	12,1569006984374	11,7980296742004	11,9120419197541	11,6723169450473	12,0137180010455	11,9169824603384	11,7733523209568	11,9629928089934	11,703099466545	11,8348426586777	11,8378979198889	11,9721574191253	11,7897085481103	11,9248029367697	11,9569007218386	11,850498031992	11,8766316837322
709	7,22023563523123	7,13603638734144	7,26895118069773	7,19866272964834	7,2484219309225	7,06099635286706	7,09600942969925	7,34861011335494	7,17246089334304	7,1592141717626	7,2605303199242	7,47237724270571	7,2159560287617	7,10331803994305	7,37142110752313	7,26687001036314	6,98430591684334	7,2042910237355	7,1998178833154	7,2215382779347	7,39960181797544	7,40751484962908	7,41649207026567
711	6,91685412600364	6,94434835285693	6,65439994450532	6,90256280492485	6,65702691372149	7,67972846493501	7,33311284552662	7,18948707425728	7,2249918056182	7,19042703907336	7,75692745879051	7,07167834633337	7,04321196618584	6,90643330052767	6,68001006047196	7,29182807323775	7,9593613390216	7,10627370580752	7,25887520950458	7,12553156587025	7,18114075792294	7,12738944002779	7,93938670927471
712	7,08023872856573	6,98435217600917	7,02461947099484	7,15645302123936	6,92760047601375	6,97434471494793	6,90411855617015	7,26276972153243	6,81854026202691	7,02852882892541	6,93239875832523	7,03256002539868	6,97320813214588	7,06618223282818	7,21952366866653	6,7632001904731	6,81698855411878	6,81007612522359	6,81421266682846	7,04244573724292	6,97771115316615	6,98632691697395	7,0829544760779
713	6,51273301829275	7,03578669738677	7,60515425568934	6,97072317460161	7,57289610591862	7,14206623697381	7,06830910517866	6,14154084654036	7,41139161330136	7,56279181485539	7,24357873501087	7,76216294055959	7,1253189758486	7,17459186775308	6,40064439851489	6,77552562887674	6,60014453868639	7,12371873577109	6,78262979800302	6,89996341705142	7,51596990345141	6,88678258483802	7,94463774140836
714	5,7834579673883	5,47910900995816	5,62293265254936	5,72916457910667	5,76570493668459	5,56597805482826	5,58250250316644	5,58195449448752	5,71250913853144	5,64181034321517	5,64817359140448	5,56334902964455	5,21347862333361	5,75358421932896	5,49024185615443	5,67956387891378	5,46134134441191	5,53610781077084	5,59204455764331	5,59204455764331	5,79978156606611	5,45905359850667	5,81259266883771
717	6,32669946918224	6,99983396731216	7,21039678839236	6,94499846974951	6,73419958751454	6,82934813981377	6,85167630517684	6,47799496532834	6,98167354744759	7,18404670842573	7,11535844814303	7,19170940520027	7,02785716039321	6,9708319220822	6,57223741907533	6,68259835669757	6,86299579299341	6,97186552225432	6,85167630517684	7,14536689707011	7,16440834052908	7,13760000021531	7,13760000021531
719	6,69435755659727	7,73804714034222	8,99343024025588	7,53882242242975	8,04670718237778	8,02082406422381	7,51607369182384	7,56702498517569	7,74345527535313	8,16535058166586	8,79664998263872	7,30139967470069	9,68123715541869	7,46374704475338	7,07359508479167	8,23860351545771	7,86986238588582	7,83027132439986	8,20638007683779	8,2382695803796	8,30485466263376	7,90044990824321	7,86727730757059
723	4,74692688493136	5,18921842198306	4,86482830710587	5,13230293361092	4,69633039932184	5,09749875956137	5,17596289509133	4,87106264821876	5,08174109507284	5,33093960252806	5,04814093659759	4,80691229121591	5,09017414491053	4,75475781260637	4,89626752781065	5,10578167397502	4,82105478656169	4,99494970699111	5,11582836956374	5,35932359465777	5,11638629922562	4,96524364704326	4,77928820273539
725	9,53583577888983	9,53556496239349	9,61213086666101	9,61058850411326	9,50949123466305	9,55446163313115	9,44320932791683	9,63726544733744	9,57936671439987	9,53880152823098	9,52907793392106	9,63793012584122	9,71850317294586	9,38905718564808	9,7109464688191	9,5858094360347	9,66661476713407	9,56646324409302	9,47144351205517	9,6339859461136	9,70617593966636	9,62057538199668	9,65169339911669
726	10,1471986557988	10,6927328776487	10,0692532616904	10,4245389864963	10,070671715077	10,5884398705197	9,92367526593219	10,6327216531213	10,1042523222848	10,4870220407686	10,0234224137852	10,1913125970701	10,6156154307697	9,96345095319346	10,8065571519021	10,2531517850678	10,7726987573275	10,0198259569888	10,5466143668588	10,6334586472543	10,0436600997034	10,7483433049254	10,2131517315458
729	6,93239875832523	7,61365628619333	7,56936060129988	7,54921100386748	7,35622055287792	7,57976267142867	7,60599184868557	7,61226222238541	7,25444985623909	7,50179106930644	7,56085392030945	7,74481984784855	7,78433420440244	7,28628980324128	7,49402362983625	6,99993915325427	7,40357761979353	7,6332922132341	7,47193972358969	7,77745617738449	7,57688118720348	7,85010685404235	7,72171724568088
731	7,46607694564587	6,48241256850761	6,95325130522453	6,40064439851489	6,9902501607606	6,67469932953548	7,39160787068317	6,81095756390179	6,85259514182222	6,44528589427966	6,90072974625582	7,09150855270117	6,40457196092353	7,04848238576085	7,00019531703447	7,07650227704908	6,66243285357091	6,92085557098235	6,730300060049	6,51087838710963	7,09558972507948	6,75936172420859	6,96508638115818
732	7,73279689829554	8,92842182012087	9,24302720697309	8,84342421926366	9,01461775571607	8,43790309553279	8,76937352420229	7,78681738394604	9,03488629052467	9,19816942432008	9,16297953228208	8,77708423994921	9,17498287546709	8,68588676412291	8,61049411902784	8,81595005682129	8,82895387118779	9,08287907187321	8,7281446521057	8,86424265358614	9,47313069220619	9,19911515607064	9,22041769426978
738	7,6280941679684	7,26361317531062	7,44305361465929	7,59169766115896	7,34334561409094	7,59151312717538	7,51087870557697	7,90044990824321	7,40337739478347	7,22666222205217	7,06885465176459	7,60705750478267	7,39788115928433	7,36738703578397	7,62522601952302	7,43871984334078	7,70725006341798	7,6701575461379	7,48865589627963	7,44773685245682	7,56952830250284	7,76324199218363	7,03095638051719
740	10,5644565360245	10,6910599018398	10,8529409551453	10,5904751030949	10,8205745100396	10,9177525629165	10,4879942014114	11,1684042870022	10,6685879680109	10,4282834296183	10,7311818264939	10,9295893387329	10,5952118713794	10,5287921869836	10,7579905105326	10,5492620583449	10,767871385402	10,5098153694723	10,4087286147345	10,7339231030348	10,6988447816775	10,6716243683089	10,5385186216199
741	6,43492302512665	6,50187929134715	6,87596086228243	6,56512827848693	6,82856406165935	6,47966717207724	6,40937667790697	6,0121730612049	6,71175267424124	6,82038960644752	6,50871272486956	6,97767130358947	6,60075047921607	6,55104951636833	6,40673862935047	6,50608640123199	5,98502479896411	6,5145454452044	6,11129029004176	6,30354909281326	6,78661131905567	6,49047598698403	6,83356852983665
742	6,88037658377241	7,12796670304631	8,13817880508267	7,18014341983654	7,93618879478554	6,76948606692875	7,48879095859784	6,56430175976648	7,9382636150655	7,42941193491425	7,85027047414256	8,19393642380188	7,40319721032194	7,81308350250765	6,7618824273039	7,09600942969925	6,76927063344959	7,69281711285653	7,10880562127485	7,07584052149939	8,1750409891916	7,31765079708317	7,95742266060348
745	6,34094778165438	6,44745112046303	6,24157680844426	6,32331694034554	6,31733952650069	6,1770858485118	6,40937667790697	6,35026381201297	6,39414278142175	6,30597341911932	6,17236520937344	6,45068891416907	6,58364231575795	6,49066870133141	6,46821519307866	6,35256053045766	6,13397502033846	6,13061407504885	6,05228472003093	6,44385218262589	6,4386226539429	6,51231704455443	6,4596285711189
747	5,30841543188996	5,55077258011851	5,51575752284628	5,40370100674542	5,30358218777148	5,44793074483895	5,50049918912344	5,46353769857248	5,41602642020355	5,56527719981247	5,33170925477734	5,4405887595263	5,52112237346141	5,43620863301194	5,26518437821255	5,26916899130591	5,36097608753011	5,38651601519262	5,27964678829738	5,5583125034694	5,52896585771764	5,51161620758049	5,59271542897242
749	5,41907307536747	5,14107232203793	5,22041425416487	5,17411708503628	5,2222072757938	5,30358218777148	5,2109486840434	5,42993439218392	5,28121550703861	5,20338637012995	5,17876724396036	5,51161620758049	5,31308257577472	5,32699127728497	5,52721671257315	5,24937699076673	4,82105478656169	4,99494970699111	4,93223458900373	5,46143281955142	5,29068246839546	5,17411708503628	5,35636889334647
751	7,4338044490657	7,04780525015116	7,21039678839236	7,29627571704138	7,42015814024503	7,11535844814303	7,12831228086405	7,30238945094736	7,28556054183572	7,09150855270117	7,2111683630235	8,06575589928551	7,05421314084145	7,35382410097397	7,46091654772564	7,63691819410215	7,20666064213283	7,47974879384405	7,16252717548696	7,35782258058693	8,18758409903639	7,30139967470069	7,00860418541925
752	6,2095536212854	6,46560601068069	6,3863933575395	6,24355830492582	6,24070573307654	6,30098525631825	5,89890391790817	6,4247184888341	6,2961578614723	6,38103223828882	6,17236520937344	6,47834641500517	6,21666972368843	6,25798118360022	6,37973931360322	6,06795285203382	6,26778201799284	6,23337349080416	6,02769827212593	6,3511803215861	6,21408704376378	6,22159052646045	6,07351101581007
753	5,66031392939457	5,24277224240605	5,86278927925586	5,50818851484499	5,70836290638885	5,50888936986079	5,73490612186857	5,22395044576374	5,75372871002418	5,54551940291466	5,64817359140448	6,05277669017127	5,50479260260718	5,93035719113848	5,58250250316644	5,43282681417895	5,54011324695002	6,01618391590488	5,30914907617537	5,49376506242879	5,87981858638702	5,47771854426448	5,71400681521401
754	9,80910569009432	9,13419450010586	7,73654573130054	10,28875506328	9,74504812587571	10,8037157412733	7,70725006341798	9,86565842420043	9,8947768393937	7,89867926817634	9,55190696668714	7,75230314899473	8,94456145572966	8,755477025102	8,51191364243724	10,2855158061364	11,0592447280605	9,90025528753958	10,6357983660064	10,8873419371231	7,77413008038711	8,15485027238689	10,8047868995109
756	13,9269920619352	13,2294361399602	13,3293480204602	13,4655799112278	13,328346176313	13,2957290577855	13,561341530217	13,4114607355704	13,3760529802589	13,1662064635492	13,3068514619703	13,3241920217972	13,3493964419701	13,5435518420614	13,4234090579509	13,8618593482863	13,4151938185821	13,4160497161344	13,4151425531509	13,5956278066947	13,4276505240858	13,363930817358	13,3319612723634
758	5,82201253005235	5,77758820330471	5,48475076004199	6,08758188002502	5,67956387891378	5,77758820330471	5,82700857274934	5,88935538192332	5,45095410202163	5,77142227806721	5,7017312373368	5,77935055525598	5,55605939312803	5,68617998954139	5,69504987919648	5,70522299947458	5,7947686477946	5,67328779217054	5,66327007251879	5,92732081426221	5,77200577875253	5,81075878808005	5,55801710901784
760	10,4458377641633	9,4314583894893	9,09447972826165	9,47474691668548	9,25454060207805	9,38816811773001	10,1600541222094	10,0739326474734	9,31447678065146	9,21979066506718	9,28024566906388	9,07056174590442	9,1325079971188	10,096737542216	9,31089767318584	10,1049730595336	9,44678384665525	9,51068210754595	9,57454686731008	10,0007414816261	9,01788371760852	9,11484711562402	9,22660228298584
763	12,1563619227667	11,8669444128449	12,0304074359245	12,1114219868738	12,1340427806386	12,0650999685242	12,2208208148867	11,6748302890243	12,1050044370136	11,9500917669378	12,0083919365805	12,421322903093	11,9451109237054	12,3705671639516	12,1248610867328	11,9652190280836	11,9698162323738	12,1677892402213	11,9307185857152	12,0069153485679	12,2821631472132	12,1133974398277	12,269022833022
764	7,23246380273125	6,95651522298566	7,03957738345512	6,81178987846821	7,39156489211289	6,89188360940096	6,65218554517613	7,52750323505915	7,04489427543442	6,54158421098412	7,23585068759372	8,23048199021735	6,63933714282431	7,55599176516942	6,60300257041351	7,1983684536896	6,79268823287613	7,09788456371585	6,95144673769348	7,23322560452222	7,0191964745018	6,87467746527355	6,77865458230726
765	6,30059924973797	6,96999602877161	6,7901270581019	6,91646948281774	6,3863933575395	7,20623045967715	6,13759301805009	6,45074132301819	6,32722781418323	6,83914968476144	6,37002357150731	6,23494310717647	7,33900698870001	6,2198612155912	7,24656214277653	6,20650215175562	7,12146214201646	6,14046271205132	7,05899435784611	7,04244573724292	6,57511562288457	7,19080971833574	6,90643330052767
767	9,58596269286244	10,0804456878107	10,3860563585345	9,85628016889169	10,2149152250188	9,99253285389952	10,0509164303652	9,51057604130927	10,0360642226709	10,2549074535392	10,0644757396754	10,277996503572	10,2585800393878	10,355209533777	9,67397713420324	9,52765441255565	9,83632718542638	10,1627814873088	9,87032044996279	10,4636979094461	10,2761433846723	10,2654500694467	10,4097519666326
769	7,86453772334221	7,17744195613761	7,05845782781991	7,28899295582362	7,09447510175155	7,9628864865479	7,30884476293287	7,33856186485772	7,18194352782376	7,3499995989166	7,11535844814303	7,25757629972672	7,23887955120765	7,30858348040393	7,38743810120974	7,88981547206208	7,3344640106651	7,21807872657667	7,3976851234005	7,59980740751104	7,12607982675705	7,3589522744276	7,12596314406562
771	9,95450492052599	10,0974799517564	10,2805348042369	10,1831210543612	10,1039485762392	10,1633172045143	10,284503763962	10,1686235243718	10,1087811437656	10,0995536113899	10,3155667768564	10,4876899320585	10,1182444098531	10,2124368101384	10,095085821502	10,0606115982035	10,2754235847073	10,4032563232081	10,0751619471578	10,017672515762	10,2639602672545	10,3693754796464	10,2744371837501
772	11,2497795422703	11,4684522230197	11,1593914344714	11,5348567967032	11,6679557943608	11,6035544678705	11,5347017261064	11,6889148881987	11,6400919703379	11,6865069595274	11,6333129989844	12,361009939334	11,2898848153591	12,1462900128022	11,7311476021344	11,4572324018903	11,3461149927086	11,9754277976318	11,2562804907839	11,5990630106985	11,7741229331604	11,5204138629062	12,0064683822242
775	5,43069471508517	5,40503655706387	5,50129832817985	5,56929217359584	5,70836290638885	5,58178285416375	5,56795722805491	5,79248626913236	5,75372871002418	5,92943116102857	5,67633127175645	6,09814840261792	5,86785501285876	5,89568987358346	5,78628395757177	5,43282681417895	5,56527719981247	5,28763698557913	5,5219015868526	5,42993439218392	5,71420081269725	5,68008878466598	5,55801710901784
776	7,63659273358656	7,62962648853168	7,77166394462608	7,76566030310563	7,79041497394635	7,47237724270571	7,46547778001641	7,63400285650296	7,5335670312016	7,64955646498671	7,61331559677897	7,93193985581144	7,67739644547231	7,52788772398242	7,54556521982302	7,68382088899266	7,52358113076305	7,61877807269642	7,53818106942143	7,71211237656258	7,76530123691608	8,09996481563289	7,549808402198
778	10,5953854036315	10,3821681006899	10,3369531440516	10,6625594039467	10,353905923681	10,4702997799433	10,7071008880726	10,6391478831021	10,3637291230378	10,2372838273644	10,4109150807963	10,1127195216674	10,306004255263	10,689554014644	10,4722178609123	10,6868117839	10,6459237986262	10,5601981591735	10,7638056802915	10,815295985948	10,3105954006112	10,6544943022782	10,2647687376969
780	9,19651345774598	11,1340825934305	11,018095318567	11,367400397655	10,6643095779168	11,7092023962326	10,2035113416574	11,6563330131227	10,9881561017747	10,7019138442375	10,9716700582668	10,7990366399253	11,2523076255739	10,1146379307433	11,5474676046184	9,93220032784415	11,6767342563826	10,6896296549122	11,1620475379793	11,2197661761645	11,1643160196401	11,35908637402	10,3689087033931
783	5,94451628518188	5,61979468124783	6,27667764959522	5,59656975982275	5,77758820330471	5,44793074483895	7,01245146132911	5,87450944319791	5,54211225725814	5,42061261165991	5,84933964446817	5,30679640769144	5,48748545514468	6,1453101678643	5,26518437821255	5,33715435214985	5,59271542897242	6,02769827212593	5,79056906339612	5,92732081426221	6,30470181950997	5,74734225654318	5,52463611233492
784	14,8501224638168	8,43026783190009	6,55400301332487	9,77447462746833	9,40599751115034	9,27828857220414	12,5981433265871	10,4612449413078	9,76214297147309	6,7490494941767	9,22722036840159	6,83892411297996	7,38352068183839	9,66531384348639	11,7643972917539	15,0625005119408	9,40085248015595	9,69891290997514	10,3462022918126	10,4539589660721	6,4461922739031	7,79157499378702	7,77690838777544
785	5,66031392939457	5,18921842198306	5,61090098912551	5,32857030684587	5,34035064159229	5,44793074483895	5,73490612186857	5,35560857044521	5,45095410202163	5,33093960252806	5,5279418752317	5,72615830941831	5,59018600400094	5,57202877635202	5,52721671257315	5,36775939115963	5,40540337920658	5,41907307536747	5,50888936986079	5,50963169652857	5,59405855442177	5,69142460082562	5,5753526376969
788	5,76063919910136	5,47910900995816	5,67568792384653	5,50818851484499	5,58351974593665	5,62293265254936	5,58250250316644	5,42993439218392	5,28121550703861	5,5054359505171	5,49991868240165	5,38288846326154	5,13364402432289	5,65051688148619	5,3850988708831	5,65059222400695	5,56527719981247	5,38651601519262	5,46980293395596	5,59204455764331	5,49376506242879	5,34954512916268	6,05138807192771
789	13,07433061333	13,3452441989594	14,1868641018672	13,5965217305757	14,0881353900918	13,5988646824693	13,1893942608551	12,949909202425	14,0063038015617	13,4196986392394	14,0495516086666	14,3384099915145	13,630100202506	13,7588733397083	13,6604613266098	13,1661645936632	13,5158539362477	14,0033858030809	13,5891679710348	13,4688544429917	14,2546607623602	13,7956548142131	14,0105305827096
791	7,01513294255101	6,72059702670997	7,67371858132639	6,48244789466435	7,79041497394635	7,38119365795912	6,18986391319608	8,03761105974122	7,06880685544874	6,62282862943164	7,24357873501087	8,97448323174606	7,02785716039321	7,87195625339646	8,17677642663606	6,58193529621858	7,53742492901238	7,86428586164322	6,54957376578393	6,99686177877257	7,8307233244812	6,52101930027294	7,85110130434003
792	6,73185180063567	6,70267290807224	6,99365304178374	6,97782438495481	6,91685412600364	6,95019111302847	7,00144331233338	6,88506994816826	6,56030626555918	6,9468693463809	6,50871272486956	6,7010569950292	7,06629370725483	6,80704519501118	6,82934813981377	6,61228783730389	6,82934813981377	6,59768084748896	6,75775814338722	6,95626209548682	6,86055590831383	6,99584798350198	6,65517778783452
794	10,429182155111	11,0830176677511	11,9687293314017	11,3305621864679	11,9474525955551	11,6644560447338	10,4250212593866	10,6600927084946	11,5246175011153	11,2428414716287	11,2467617069598	12,0012231693137	11,6668359682931	11,3723539216837	11,6729298354908	10,4054043923048	11,6203534974569	11,7155429621572	11,1752364041193	11,3641312231715	11,7611234487147	11,5005709105445	11,993061900971
795	15,3042919852135	14,878073071004	14,9157436905434	15,0887505992886	14,9738166658489	15,0135706935053	15,1331344343353	15,0194394636292	14,9566487856406	14,7738808577749	14,9626665811256	14,8755751018315	15,0167713401681	15,0815189289531	15,1331344343353	15,3796186893142	15,1493080699323	15,0426816904472	15,170397229577	15,2528954244206	14,9971978646582	15,1088394671286	14,9273355865266
796	7,35985373187025	7,95382073958558	7,71343446164616	7,85447080693469	7,69809284417795	8,20858383005692	7,49860485688382	9,22786840137089	7,67373559973832	8,20377151485415	7,71111508485501	7,95799204261425	8,28534834954128	7,86767125500715	8,61049411902784	7,49585046257518	8,19852412756502	7,51600648614269	7,61503856159523	7,78518558115779	7,65246765759045	8,04789423338577	7,69815796782396
798	5,24118263245019	5,36478522195885	5,26174244038249	5,17411708503628	5,34035064159229	5,14006868668519	5,12573515832667	5,07241192285967	5,45095410202163	5,37461461304411	5,25689605192794	5,26514144577979	5,3700308863785	5,26087711990294	5,22474951225569	5,18921842198306	5,21347862333361	5,1804266397992	5,33715435214985	5,28121550703861	5,42348386345198	5,27232935342531	5,23551239718763
801	4,97955542108221	5,24277224240605	5,26174244038249	5,25105156622782	5,55013645476545	5,17953689620964	5,3185894335686	5,24602365664173	5,56795722805491	5,37461461304411	5,61979468124783	5,51161620758049	5,21347862333361	5,55988251661138	5,16798954831216	5,46846119129774	5,40540337920658	5,53610781077084	5,5219015868526	5,28121550703861	5,68432452153719	5,13186130877761	5,77200577875253
802	5,20338637012995	5,18921842198306	5,37833360584584	5,31144372766206	5,26348898118577	5,17953689620964	4,93439740257633	5,07241192285967	5,12573515832667	5,33093960252806	4,73878871696572	5,17411708503628	5,07054308935747	5,04043934033531	5,34714716114825	5,32016060829396	5,24767786986556	4,83878648950584	5,2486204893955	5,35932359465777	5,21347862333361	5,15000350324537	5,14552258200023
803	11,8554842325172	11,4334914965726	11,5408932320091	11,6219827418338	11,5468983056827	11,5533095133546	11,5976546180649	11,6769117546201	11,5484066653754	11,332264039723	11,414769916949	11,6423456526411	11,6052884488034	11,6474070348964	11,6951429612277	11,9913015920196	11,6224583116909	11,5418469505335	11,4444655042454	11,7082219773144	11,618276952011	11,4262491608511	11,4449456582714
805	12,8211360659274	12,3441003978364	12,6408562934566	12,5071353124049	12,5055125346705	12,6481842685446	12,4980095875436	12,657374482949	12,5480004843237	12,4879473357775	12,5029663686942	12,6962762850806	12,6481842685446	12,8442294853765	13,0104669730185	12,9813283829841	12,7642756376835	12,6873543285137	12,6370101819398	12,7382295981476	12,753806113492	12,5631657612012	12,6673834143526
808	5,82916446016814	6,00067862408744	5,14186133711229	5,65602417130702	5,61915133333792	5,99923449510494	6,25798118360022	6,02476693578305	5,68432452153719	6,42346348812615	5,84933964446817	5,4405887595263	5,3700308863785	5,29755327066129	5,04898290724398	6,18637107557151	6,80472711631055	5,43202736310513	6,00114154774828	6,06355434897217	5,29068246839546	5,63235434053923	6,56803614322388
809	11,222345013169	11,6615610771196	11,7000388112902	11,7866783064427	11,6481541703291	11,9715826348689	11,507507240895	12,1492914338703	11,6291263277174	11,689017361562	11,5949766003151	11,7344443901752	11,6874037490986	11,6344481018525	12,0673660427104	11,4557258670381	12,0241982637038	11,6886802619738	11,6384410488438	11,7620075744492	11,7136213943064	11,884432822033	11,6920704029204
810	5,57978544017151	5,66401696840947	5,68732484807837	5,17411708503628	5,97762491331536	5,50888936986079	5,72097309875981	5,46353769857248	5,74070991073916	5,94536776731287	5,45018444977235	5,58052810248611	5,55605939312803	5,97710864808543	5,45371720844629	5,75774051827236	5,46134134441191	5,49376506242879	5,54551940291466	5,82434888806954	5,59405855442177	5,47771854426448	5,85260038225982
812	5,30841543188996	5,34417901310011	5,4166272130418	5,56929217359584	5,63145517321696	5,50888936986079	5,73490612186857	5,76691191020883	5,45095410202163	5,54551940291466	5,58888988598917	5,836379517114	5,50479260260718	5,51575752284628	5,56334902964455	5,18921842198306	5,66401696840947	5,32391206718707	5,49579281638931	5,37674552427953	5,34714716114825	5,57343195515648	5,21347862333361
814	11,9227775341158	11,4173458016392	11,3589017266465	11,4688111468015	11,3429207323528	11,5146954270678	11,4607733813225	11,9068019261305	11,3835168237793	11,3814494745132	11,5368746666019	11,5421011880645	11,4764344307228	11,3742777743948	11,6351755726684	12,1729500380551	11,8131956937107	11,4372700722077	11,4803284974804	11,6566412946933	11,5034397805478	11,5663212510459	11,3783782958541
816	7,94729891263136	9,387592887519	9,55613801271955	9,39259610143965	9,19800731355457	9,21105797307382	8,9060050379057	8,69557679619683	9,19314115323976	9,82441806639761	9,33320749240169	9,03189750643136	9,79948351921863	8,68390050994962	9,11272610033691	9,07903287792133	9,26631418700769	9,15592161735432	9,33556615389888	9,50721754407667	9,457283821842	9,67567725386183	9,26345991867327
817	12,6312939217273	9,96837229181822	9,85145919678952	9,7955535340162	9,93194627012879	9,06622834388972	13,5594108224115	11,6440239670164	9,48764401828109	9,03371030750151	10,1687241778404	9,90179050421435	8,82226558055659	12,9516925444248	9,37512571158788	10,393357186173	9,69023303869446	10,231967174977	9,85736912479726	9,92755265198	9,44320932791683	10,0532772213865	9,04485093407785
818	11,8773297529201	12,0283878149577	11,7620660606343	11,9474087920273	11,6817087470857	11,9514329576681	12,1256233052643	11,9120419197541	11,6990899851691	11,9669063367634	11,7851057297321	11,8458676333578	11,915244005158	11,8749857276516	11,7720294625632	11,9230505261556	11,9439073746481	11,7974646043648	11,8138016975362	11,9126531558612	11,8340304932025	12,0063852250296	11,8107968898576
821	14,2263166657842	13,6866305081771	13,6780355153942	13,7915975772832	13,7469962414977	13,6925865124721	14,0580989388438	13,7381929749397	13,6763950388161	13,786727056928	13,7331656660726	13,6400068857132	13,7996576444895	13,7772471969503	13,6006184220268	14,1884298736065	13,6234099630769	13,6000237279968	13,7405638490457	13,8425647550638	13,5626361528186	13,5775268254211	13,8685761987222
825	9,95702417474598	9,06584265903954	8,75774058870803	9,68076503044946	9,45364621623438	9,42479245613411	9,43488273119399	9,31494264593218	9,65300242504567	8,72213126059525	9,5802767879196	8,94470537055443	8,68067872585573	9,4407218097191	8,8416110433558	9,85417347706564	9,50466955507716	9,79341234434219	10,1140519154389	10,2557132316837	8,99673725709648	8,72478745374996	9,12065136323599
826	10,2469627941509	8,65945550030057	8,47808203999396	8,77212506468718	8,34262346909786	8,71938007381592	8,60548245300408	8,96063808460642	8,37790507468848	8,38422680094236	8,38598641073169	8,97031960882176	8,72804537829208	8,73837033720942	9,47194637289657	10,5035761984731	8,75182604666299	8,94485819392705	8,3488464267625	8,64473550624563	8,53843369966763	8,68163788703978	8,58990034092948
828	5,97710864808543	5,14107232203793	5,48475076004199	5,17411708503628	5,51714798853996	5,14006868668519	5,50049918912344	5,44793074483895	5,56795722805491	5,26595403046183	5,55795755126334	5,79668252038854	5,29147148346982	5,51575752284628	5,22474951225569	6,26157084175557	5,17779473035043	5,4805350276325	5,36632545405199	5,15682418956594	5,52896585771764	5,33011964482148	5,52463611233492
829	7,88205181704515	6,79646006906978	6,91913977102709	7,11643958646521	6,96535273345369	6,96177457640713	8,45161966824511	7,3815327065378	6,98167354744759	6,78402103363473	6,86810935808677	7,05548276482569	6,85674663005034	7,84427097342195	7,08141706731943	7,08600003491981	6,88270279275886	7,13297907139825	6,92409225095043	7,2215382779347	6,95459599410343	6,82365720893871	7,01319241697793
831	7,12820581779843	7,05845782781991	7,43282965284791	7,01886913207731	7,1278679220649	7,0875853611976	7,12831228086405	7,39011655178656	7,33657708084746	7,19633232033164	7,26521156242631	7,38991372035686	7,15014184599562	7,14536689707011	7,12654541307272	7,05347814261955	6,99612181748715	7,28955736913065	7,12314832620689	7,06536399835602	7,38278842095664	7,05476802530593	7,12596314406562
833	6,07787896499002	5,32555783901641	5,34334819471108	5,40370100674542	5,61915133333792	5,41602642020355	5,81585562605146	5,56515668668057	5,52721671257316	5,73594661525355	5,5279418752317	6,222934903707	5,61979468124783	5,72916457910667	5,69504987919648	6,15721528013406	5,40540337920658	5,61979468124783	5,36632545405199	5,68545192398475	5,68432452153719	5,43990322405419	5,81259266883771
834	6,76862284183903	6,55701169420721	6,97221989128215	6,65627367014792	6,83626995442099	6,53896134704924	7,00144331233338	6,53181842697998	6,88353927983969	6,40214780729726	6,89338810222004	7,39827673116304	6,72346241810855	6,9405103858802	6,68001006047196	6,69587971870912	6,7433453089013	6,91058446801352	6,83620445629578	6,83997611133725	7,09115812843385	6,75936172420859	6,941358100365
835	7,07348707668026	5,96063236312906	5,96404899644561	6,14509869649365	6,0127895259424	5,84896159318958	7,26146851758253	5,87450944319791	5,76650846906786	5,80306741259944	5,84933964446817	5,98153861504459	5,67956387891378	7,14912718547784	5,90650207121668	6,42156084680179	5,92173402156592	6,05546507559397	5,92010380696594	5,97506240288088	6,00114154774828	5,93733554003516	6,07351101581007
838	7,68367315168594	8,42041625166006	8,32306396388677	8,53194523550004	7,82035099376176	8,86558522787313	7,4733074071281	8,60485767552019	7,91507438040721	8,51470572099413	7,7732279099189	7,68852334034164	8,96517889926605	7,67181162647475	8,93095605095325	7,99126177160825	8,99257141660252	7,85119567769081	8,69060860221518	8,65808339858283	7,88239503536625	8,87001813792567	8,41088541619223
841	6,34094778165438	6,84272059822982	6,77178762652301	6,74321088302142	6,83626995442099	6,86166651296837	6,67469932953548	6,39983687115399	6,67042455235348	6,93267995742588	6,81924990113696	6,8774113660813	6,71650761368297	6,66811927171969	6,70973442601438	6,40325579708162	6,42220166934088	6,73276963366524	6,31762350505437	6,68577537358383	6,83869220253224	6,87467746527355	6,99082815031442
842	5,43069471508517	5,80641517284366	6,00840736734118	5,94919963555985	6,09225196081807	5,68608874033103	5,83813300153992	5,70113667486301	5,88935538192332	6,15702089486286	5,87450944319791	6,46663634594591	6,13322270730685	5,87450944319791	5,96411283086679	5,60440289512103	5,75996832777225	5,93423848909413	5,44432236852769	5,62293265254936	6,07294585189168	5,74734225654318	5,74187273053187
843	6,40390166312218	8,30052292014313	7,54633181057152	7,89141832265253	7,36084212073413	7,5613157424832	7,41129052301124	7,05292803478033	7,46230709320729	8,472433848671	7,49633166685596	7,18238495591137	7,73220819302349	6,79969936544814	6,80531895321375	7,32204328638275	7,21098576048579	7,34904224069002	7,74759604290622	7,85801601585736	7,29567916192793	7,71769941969211	7,70442917642105
847	9,44235802704605	10,4565186682829	10,0460883863801	10,7032649693031	10,4359636525853	10,5544011039035	10,2035113416574	10,2620341110674	10,6398973509874	9,92214702803335	10,5196111347374	9,91408334614277	10,1661517711813	10,0784949447777	10,4832130361194	9,30225028007886	10,6188060631425	10,9012469765363	11,0790850985625	11,2079996490217	9,81698626734562	10,4527958426767	9,93465575513729
848	5,44793074483895	5,32555783901641	5,45242219394426	5,40370100674542	5,2222072757938	5,37157991321841	5,19177174417288	5,28121550703861	5,28121550703861	5,5054359505171	5,3511696445495	5,4405887595263	5,55605939312803	5,22395044576374	5,34714716114825	5,56242917641452	5,37461461304411	5,30679640769144	5,27964678829738	5,41235223333314	5,23402939836866	5,45905359850667	5,35636889334647
850	7,46284630669953	6,85167630517684	7,32745040062776	6,93504565691128	7,2707398338301	7,00796391529736	7,36301414809374	6,78262979800302	7,09850134442956	6,7490494941767	7,28942486827069	7,77145905135008	7,17402505309533	7,32113555577861	7,29098331529375	7,34762011550402	6,98011590366113	7,34202245062616	6,87944783892059	7,00781256617225	7,45396685606762	7,11753409019938	7,31325134671721
852	9,11337114288977	9,168916171466	9,25998526091409	9,19279126125323	9,07870954109112	9,23944186899522	9,32385604275629	9,00175697542339	9,11022048759497	9,09649934745623	9,12276697013747	9,31890220277693	9,2998372445386	9,27749306425326	9,21701525375021	9,0164153308761	9,11348950497139	9,25819252647761	9,23698686581346	9,25275702729645	9,23719766546625	9,38655170322551	9,31545432843945
854	6,51273301829275	6,48241256850761	6,57517072081935	6,61160971317124	6,29737564617567	6,56712388590724	6,39505863314809	6,64736790928373	6,39414278142175	6,55028753525962	6,18995392793758	6,63880010926693	6,57738727606258	6,47542032521974	6,57223741907533	6,53896134704924	6,57904126095209	6,33874129336646	6,56888891729613	6,44385218262589	6,27705438268771	6,58748119306884	6,4596285711189
856	6,44757858313815	7,55079083042717	7,64440947306085	7,36301414809374	7,35174638866139	7,61365628619333	6,88247189962099	7,50591785383839	7,21775591363136	7,52313705450388	7,2111683630235	7,09597175312951	7,4642136099471	6,89380950745638	7,59913431144454	6,56573164607592	7,46302425255318	7,3344640106651	7,20728950142349	7,35264977410793	7,43710252037297	7,4590525610677	7,82734287189586
858	5,27721608245865	5,44432236852769	5,32391206718707	5,50818851484499	5,2222072757938	5,62293265254936	5,07140828750693	5,68545192398475	5,28121550703861	5,42061261165991	5,3850988708831	5,34497807959206	5,48748545514468	4,96825902484582	5,36553643897763	5,3018616257929	5,70113667486301	5,4805350276325	5,30914907617537	5,28121550703861	5,19136176531959	5,43990322405419	5,49022654656179
859	7,46284630669953	7,55079083042717	7,61380798124028	7,52548481108923	7,60599184868557	7,51065487025152	7,75293174604874	7,43543875369118	7,62763621044338	7,66564321023388	7,58812394657125	7,53157909077735	7,7218223309432	7,63740703629176	7,52163288305866	7,45629009055911	7,54972950168929	7,68544957958324	7,70944201909154	7,54965060118058	7,76530123691608	7,58606905804682	7,63775190566427
861	5,02075633371964	5,87029068797882	5,9289943401465	5,79960837292791	5,84933964446817	5,98006132450491	5,40577020134928	5,29950811522648	5,71250913853144	5,92943116102857	5,72615830941831	6,47834641500517	5,44949133916935	5,67546172348252	5,86973803355493	5,56242917641452	5,66401696840947	5,77142227806721	5,56607552824112	5,83792783030885	6,05138807192771	5,81075878808005	5,67083284939062
865	6,41082585624235	6,72059702670997	6,52315104595927	6,99220417783511	6,61750350527973	6,93750234910423	6,24031959520152	6,88506994816826	6,50798217523931	7,00692963104159	6,31039183255604	6,70819029356078	7,08340436996793	6,47542032521974	7,18793388391466	6,66243285357091	6,95406931162093	6,49637180899509	6,56235272632484	6,85306837912895	6,53528834795702	6,75936172420859	6,6878800947294
867	7,67171508408161	7,99316382034858	8,16238878291196	7,98461165819896	7,93049533037155	8,09557051419348	7,83327004185646	8,07814881246484	7,92107824644993	7,93395305484148	8,06113093778917	7,9879348038958	8,09639906695894	7,74050569999553	8,06976711891673	7,86109868236049	8,15489949413161	7,95743116357996	8,04244398098269	8,10240636841609	8,10536083707953	8,23979796346746	7,89677144080922
868	5,57978544017151	5,70003142998796	5,62293265254936	5,70247463688448	5,48412661686908	5,74187273053187	5,46068160253264	5,9758179332798	5,51301861795644	5,46646517936668	5,29559032312494	5,4405887595263	5,55605939312803	5,63606933128529	6,0064327858907	5,65059222400695	5,6866573822145	5,55013645476545	5,6516361354543	5,71312110310586	5,45872171249247	5,63235434053923	5,62293265254936
869	14,0413601740939	13,1433369627597	13,3176990319657	13,3158580574798	13,2845897516433	13,2668676899337	13,4588348151238	13,5307372602956	13,214736991747	13,1721854672571	13,1585560484384	13,2721579006904	13,362807586455	13,5244847605427	13,5729539212847	14,1086182968813	13,4361511793417	13,2539964707207	13,3274724731666	13,384311910012	13,3324304096049	13,2950044171578	13,2269114148305
871	5,63606933128529	5,89623295811316	6,22378601335121	5,90037570018619	5,98938301888676	5,80027742533882	5,89890391790817	5,14186133711229	5,88935538192332	6,52315104595927	6,0295105990911	5,98153861504459	6,21666972368843	5,53075157301957	5,12158949850818	5,70522299947458	5,4881563264738	5,74355375765605	5,88604268578961	6,06355434897217	5,95412713767942	5,76570493668459	6,28138487756744
872	8,95092066019004	8,62567665185506	8,65917729004108	8,86463084158884	8,6538060202082	8,61812845351837	8,68762432847876	8,7081269016048	8,73615667949157	8,48604193332364	8,68163788703978	8,89158668759475	8,70071757809589	8,74624590582374	8,8416110433558	8,97606009369499	8,75409125762585	8,76586412162916	8,63874037801907	8,76745474392928	8,90233305034953	8,8376631113347	8,62995628258919
873	5,43069471508517	6,34151290255039	6,44676082579607	6,0181111511161	6,25792139578325	5,75593581358087	5,79189728948723	5,80414457567448	6,25798118360022	6,54158421098412	6,18995392793758	5,76691191020883	6,0127895259424	5,57202877635202	5,86973803355493	5,59204455764331	5,87185829563121	6,01618391590488	5,59204455764331	6,08471936026318	6,15434569631248	5,98693987443641	6,1230639586593
876	10,4372059141397	9,8075584872368	9,71148634248411	9,68129883384522	9,56426704494265	9,75542615797496	9,79840025749878	10,0822347370316	9,55542187410361	9,88894283456494	9,57067571378715	9,55391275984942	9,8804227423291	9,88783224090199	10,019264635241	10,4198619585348	9,68669822512533	9,61789274383679	9,69018926807061	9,97559933102151	9,66832750783272	9,75013050260904	9,78821878876403
880	14,1156189305011	13,7058988461104	13,6530335474087	13,914619201779	13,6764906365374	13,822407032771	13,9913988272308	13,8171008408958	13,7211442200109	13,6219912710615	13,6791858494633	13,7003091353875	13,7856065583792	13,8144285062002	13,8156942093297	14,071873291922	13,7629282989105	13,7951766498098	13,7842021715126	13,9129396736507	13,8031322435052	13,8532244905226	13,7877864093551
881	5,57978544017151	5,77758820330471	6,12783897675431	5,77200577875253	5,79380376742526	5,74187273053187	5,93654970285924	5,12027142754535	5,87450944319791	6,02246870260605	5,9892656775346	6,8774113660813	5,97710864808543	5,89568987358346	5,4220557864962	5,5779075952205	5,62041267512695	5,89017471631879	5,55702865409041	5,82434888806954	6,27705438268771	5,74734225654318	6,16615710152706
883	5,34035531164216	5,14107232203793	5,14186133711229	5,27486453929109	5,13634489358967	5,28842600065349	5,42134625594531	5,46353769857248	5,35114454344003	5,33093960252806	5,40001111472576	5,68008878466598	5,33093960252806	5,29755327066129	5,49024185615443	5,62104949147323	5,21347862333361	5,21700096600664	5,15588180386631	5,49376506242879	5,08270973810652	5,33011964482148	5,27724422332059
885	5,66031392939457	5,42348386345199	5,62293265254936	5,78681779799691	5,61915133333792	5,68608874033103	5,5279418752317	5,82194878879971	5,76650846906786	5,54551940291466	5,58888988598917	5,69313359266704	5,52112237346141	5,62293265254936	5,64879773457739	5,85152576384748	5,87185829563121	5,89017471631879	5,61915133333792	5,62293265254936	6,00114154774828	5,77935055525598	5,54252036140398
886	5,57978544017151	5,76118228363107	5,82201253005235	5,71420081269725	5,76570493668459	5,62293265254936	5,55544139924891	5,77935055525598	5,75372871002418	6,02246870260605	5,67633127175645	5,4769762175967	5,65005380120452	5,48412661686908	5,52721671257315	5,56242917641452	5,62986200839449	5,74355375765605	5,61915133333792	5,82434888806954	5,73232001500442	5,55795755126334	5,68545192398475
887	4,97955542108221	5,03632014848616	4,81934645920041	5,40370100674542	5,10949193886016	5,27408532589991	4,83200164638488	5,09464771512647	5,45095410202163	4,63473078683989	4,86482830710587	4,88100452305549	4,6817779230286	4,78102473237406	4,68766503690027	5,3018616257929	5,44868196185773	5,1804266397992	5,67832101078672	5,65251495605426	4,83572608394535	4,91258539331613	5,00534782039079
888	9,24430101244645	9,56789431253343	9,32060006543441	9,58950820202898	9,74504812587571	9,83981313783556	9,56777901057133	9,43708464690807	9,71014004626932	9,46138432809085	9,71698937187437	10,1967962294205	9,3148149725696	10,2019754028906	9,80098539987759	9,32156457913448	9,45207321578206	10,0778504261899	9,29521966311768	9,52251910134445	9,87381616034299	9,46340113269945	9,99150033114318
889	6,32669946918224	6,30059924973797	6,37018820671828	6,43456137291813	6,27741591608823	6,5820473258115	6,10971023493361	6,19758531836601	6,22378601335121	6,30597341911932	6,33595269288868	6,28201733464744	6,53896134704924	6,23901129111242	6,48553069943985	6,18637107557151	6,35469046133323	6,61125432484751	6,58809944012752	6,52579863805477	6,18523837265243	6,4737434295801	6,43322022939626
893	8,9156797561424	10,4494234629338	9,78101962613877	10,3717243098393	9,97274186408428	9,92918271564142	9,68542454764016	9,43460229455845	10,0430436096791	10,3099303040293	10,1302623815614	9,35960164922825	9,9860121180323	8,95470813286202	9,12182604906579	9,26857522292397	9,24886201404916	9,52711024043684	9,78149040562947	9,78106288855391	9,66437627395726	10,0199340101743	9,78024031724995
894	6,75682801432201	6,44745112046303	6,63912595868201	6,63479779112292	6,50154475257367	6,53149426154872	6,67469932953548	6,9283818721208	6,35256053045766	6,55028753525962	6,494732093949	6,58852100170205	6,56157806855866	6,75822084326689	6,7618824273039	6,53181842697998	6,5492529166376	6,76099287244723	6,32688783572848	6,70117575551515	6,63912595868201	6,49047598698403	6,48544596626038
895	9,03574475063154	9,50396161289122	9,51422828901084	9,50091507618865	9,38346803900181	9,59288776481124	9,22448393554111	9,33600609379553	9,22261323714935	9,50466955507716	9,25071132076181	9,42379745252464	9,58702116835648	9,29062156672772	9,55722840024116	9,16947795694611	9,42369307210262	9,31639841337434	9,35062417300666	9,40859363935533	9,5289557740337	9,58341345046805	9,59237532855268
896	9,56092026064875	9,80302044544267	9,67948517038799	9,92664331134409	9,71876146863267	9,8761463045694	9,72841716620565	9,97044015667391	9,71014004626932	9,98462328138266	9,68371447924002	9,75952718546097	9,83201618740363	9,75136533005864	9,85903440244388	9,4003849485284	9,8158954248453	9,6905552263425	9,76931071476778	9,9241584601817	9,75318410628623	10,0447419694999	9,6579360092694
897	8,0862957710458	8,24623319090316	8,22937350571161	8,21139033788493	8,1423667617433	8,35150571643542	8,42977754654375	8,67013407430135	8,16493297323083	8,16535058166586	8,24623319090316	8,27740686642044	8,34170873798237	8,19108552988365	8,65880817384116	8,18928371806507	8,39543623968006	8,21904130113389	8,04988941937204	8,28097732720674	8,19088599182707	8,34223665502196	8,30316984205546
900	8,42850646922608	8,51392498506827	8,7272904364216	8,56256539282193	8,55340957495014	8,52393360811503	8,52917678576259	8,32787155555037	8,50351334149569	8,70657460992655	8,61274075656196	8,7270127001938	8,67351400777423	8,42917911696925	8,57034591980605	8,38956416826068	8,43089011069532	8,61420922459443	8,57196377409038	8,47267190058332	8,66774418098472	8,61568895540479	8,68350067928117
901	7,41380593654604	7,68816376970095	7,82173347699484	7,65593011978298	7,9202218167786	7,79182008095163	7,56535334774688	7,49596822645696	7,62060232484544	7,68123427056629	7,6558394885263	7,67115563236199	7,77807910624687	7,68530309889633	7,59144250992775	7,46087948223596	7,43531121291028	7,6332922132341	7,60569331304097	7,6582976830494	7,62874129893881	7,7304062551987	7,93198958461843
902	5,55013645476545	5,18921842198306	5,22041425416487	5,13230293361092	5,26348898118577	5,09749875956137	5,73490612186857	5,3185894335686	5,33252921248392	5,65787064698861	5,40001111472576	5,24767786986556	5,15084547389176	5,18311362202473	4,92627086829869	5,3018616257929	5,0602146748472	5,14107232203793	5,15588180386631	5,2468888547912	5,29068246839546	5,54283741991668	5,00534782039079
904	8,39645524706714	8,99673725709648	8,38388535982438	8,82773717435099	8,36865631858893	8,74878051445096	8,35398135063008	8,80660090214824	8,31515998784523	8,66218931571199	8,36719094102823	8,27740686642044	8,73336281928199	8,32793935646159	8,87952948973941	8,44049629572532	8,64979013279162	8,33554780174948	8,40812659581198	8,83716955289101	8,18252937774915	8,56356535591847	8,37443135677176
906	8,10335951563877	7,90631595966303	8,11752077323959	8,11257853071574	8,05704475641322	8,01908918349623	8,17361923185272	8,13420087582362	8,10678003867688	7,99046184252655	8,11719658956433	8,21959902073347	8,10090548881043	8,07217758245298	8,17677642663606	8,04089964330208	7,98998368996673	8,02855418878499	7,87503987096162	8,0870933721372	8,09570199343241	8,0142747764281	8,11634101831774
908	7,03591118217172	5,47910900995816	4,93381116241111	5,65602417130702	5,76570493668459	5,56597805482826	5,79189728948723	6,04767476407026	5,86445973631568	5,16634935261151	5,77758820330471	5,09560538061908	5,09017414491053	5,82752912238699	6,08222451057057	7,20347853301772	5,5515388651414	5,68608874033103	5,90395156427771	6,10448897110941	5,2736340528528	5,19177174417288	5,09926580236561
909	5,85260038225982	6,61194969162599	6,42156084680179	6,10842212818399	6,27741591608823	5,74187273053187	6,61228783730389	6,00011931905052	5,45095410202163	6,10405185525445	6,16319386454774	6,222934903707	5,96117078593149	6,15643104408096	5,81479627629183	5,98006132450491	6,0127895259424	5,99675880170745	5,92910476120771	6,10448897110941	5,79978156606611	6,44069444735784	5,95616145453709
912	9,97081700770699	8,96984020503	9,15416227059329	9,25725620023689	9,22966542125035	9,50779745750374	9,81411349500999	10,0019887093483	8,90087951334319	9,2580643779868	9,25740653938227	10,0706979235566	8,94794831275527	10,1786521009829	9,89182127210914	9,86619072343221	9,98941182553124	10,3947022677805	9,13076387694122	9,00141893683495	9,02034807589367	9,47181480096344	9,54914586758442
913	6,68068431114728	7,25730724176985	6,78372125759534	7,07650227704908	6,82856406165935	7,01880837291451	6,79035809288001	6,99686177877257	6,75733887070243	7,25343576805492	6,68691123582777	6,78372125759534	7,23206646635344	6,78262979800302	7,01896285832359	6,73812028726097	6,84739440773548	6,66656845766732	6,45821324925689	7,02970372530578	6,78661131905567	6,8927144368717	6,95299636960469
916	10,9326188238011	11,2520874995868	10,8633453965366	11,1237780962874	11,0010930723789	10,9408154261335	10,8110367959298	10,7893356935153	10,9578225372874	10,9704673147093	10,9271608773568	10,6038992451848	10,6845440974399	10,6571805446176	10,936871179461	11,0539059731665	10,8351578139683	10,8963107610054	10,8605445487193	10,9303400879683	10,6529966095301	10,8319456564843	10,6071562068145
917	7,93079165585905	8,95397188570627	9,09447972826165	8,92120481189621	8,91108932888742	8,71938007381592	8,37510088273686	8,43660263860757	8,72183910544995	8,65899273194112	8,82958815103082	8,76998558243208	8,63859547557013	8,23484309295645	8,2612358834629	8,2521909780728	8,4576412620696	8,64689178888485	8,31251078272425	8,56530608959506	8,95736205138818	8,83069372984556	8,59643387387296
918	9,02771464328774	9,06866547807181	9,21725246992368	9,24879121241943	9,06399753554828	9,3697551950014	9,19397593084853	8,96063808460642	8,84427758343013	9,07192315430351	8,58410017863981	9,14281210673849	9,55979776531622	9,19486775634092	9,53899318315811	8,78331051892412	9,19013196380517	8,92086882827454	9,07529658114261	9,40091501702059	9,14009650491708	9,21011105246619	9,09026408594752
919	8,507022993155	8,61281775628837	8,73382379528634	8,56737515726151	8,82068645576819	8,74417962844772	8,51555019005583	8,70328551518523	8,79228802910994	8,71938007381592	8,62718040061052	9,08536525105503	8,65352730634543	8,75240627751361	8,90836446491788	8,72718821950834	8,51342232943984	8,6609300153367	8,36025944199936	8,57316527871398	8,774767130442	8,72187517045518	8,70317425302515
920	5,7834579673883	5,94905945119207	6,00840736734118	5,94919963555985	5,88935538192332	6,0064327858907	5,5279418752317	6,02476693578305	6,10405185525445	5,94536776731287	6,00840736734118	6,16667765116471	6,10984036534941	5,92010380696594	5,89568987358346	5,85152576384748	5,82713478665531	6,09279379199448	5,97418744928012	6,07388312030692	6,13403515212325	6,05792761637545	6,1230639586593
921	6,57116073615467	6,25798118360022	6,27667764959522	6,41864983988583	6,25792139578325	6,35256053045766	6,20911032706341	6,27430327494466	6,1848243389951	6,30597341911932	6,15434569631248	6,31274036126142	6,22378601335121	6,12611280814103	6,27872613268231	6,36823077727609	6,10901770433001	6,58024766259565	6,28345706260283	6,36198781490156	6,38593928619901	6,37753036939571	6,41815521515745
922	5,86973803355493	5,89623295811316	5,73449716617452	5,78681779799691	5,77758820330471	5,70237458524671	5,67832101078672	5,72615830941831	5,76650846906786	5,60312451883511	5,57202877635202	5,79668252038854	5,73789840176272	5,65051688148619	5,84388814173571	5,87450944319791	5,78187680772839	5,73438551449646	5,59204455764331	5,80931017988352	5,68432452153719	5,76570493668459	5,85260038225982
923	10,3936496216053	9,8842213326685	9,93237644157529	10,0328173694541	9,94025988061054	10,0067991942167	10,5551250588988	9,87259962801653	10,0775556525628	9,8157330322166	10,2498969908687	10,4138824801205	9,88669208563657	10,5173253567736	9,97179816452056	10,1489251765715	10,3245338529436	10,138047562188	9,89149569036877	10,2904869169734	10,0668862671701	10,2043881139634	10,1245168888463
924	10,9046930577373	10,5587748204744	10,3821681006899	10,8446580996897	10,0976246758666	11,006735298641	10,8865237603883	11,0508556218475	10,1399105778184	10,6755514206148	10,0509164303652	9,92791976998268	10,9732771743887	10,7115394841271	11,0045095759517	10,9641306709907	10,8648818025462	10,2264427807573	10,5648157216133	10,9951864146868	10,1755091842271	10,895036367628	10,1378283577109
925	8,59440396851367	10,2840004197913	10,1479345916115	10,2657310848851	10,0737199170591	10,1497078334267	9,64753356394637	9,76080731694316	10,0329609763862	10,4740842807319	10,0767453567011	9,94462424094789	10,3816529649793	9,7732139034384	10,0683015138848	8,80564948944153	10,0315272505849	10,115252796194	9,96089097954786	10,1491571776743	10,010761836681	10,3224712707159	10,6466348960044
926	4,84310266614105	5,08929684569584	5,20172444177698	4,98047114349646	5,08735181847598	4,86999038499118	5,14107232203793	4,90116617975648	5,14186133711229	5,44432236852769	5,17876724396036	5,18921842198306	5,55605939312803	4,93998101201742	5,09749875956137	5,10578167397502	5,12384863040499	5,35560857044521	4,80527392507806	5,32093982168514	5,19136176531959	5,25105156622782	5,05553327218722
928	8,33414395897471	8,77933944052061	8,86363527706509	8,98213904990481	8,90766202627819	9,09222147648362	8,51716049643751	9,1202214890951	8,97547128092767	9,31134530810313	9,05109084452091	8,91956933017167	9,13509479357892	8,76214497918355	9,26959846574806	8,48193481472755	9,05278393317313	9,15813804538057	8,9740164421806	8,99405955156147	8,91614484010397	9,28893206078249	8,91834551389436
929	6,22114723223845	5,89623295811316	5,98461076530678	5,93572660577427	6,05929565635239	5,88085681957371	6,17443281667177	6,11624932939184	5,91275701444636	6,0885633810486	5,9892656775346	6,04145293593132	6,13322270730685	5,82752912238699	6,08222451057057	6,26157084175557	5,87185829563121	5,93423848909413	5,88604268578961	6,0281178447361	6,0281178447361	6,14479944647782	5,95616145453709
930	12,2967521922647	12,5795398707476	12,0113107663481	12,6302558258466	12,0032977158551	12,0919289789478	12,7812539363103	12,0609497807198	11,9940358348054	12,5129549040924	12,1370983199169	11,5873058008415	12,31404601541	11,9507197942157	11,5625167167822	12,2189735160643	12,050066798194	11,8305616230836	12,2673028154489	12,2717673430084	11,8786565318937	12,1734803412081	12,0635528657259
931	8,35110446847565	8,32839711207621	8,50329032078348	8,27077040352957	8,37956065782889	8,38061435232547	8,473526815017	8,03117157479886	8,34270353114049	8,52000689455641	8,29444735481864	8,26445909258084	8,54013564022672	8,42754663743439	8,02242349613879	8,10541934293794	8,13871777499456	8,0636154640725	8,19455047321719	8,33310646753805	8,41394909781451	8,2109562368411	8,42423964589043
932	7,00843850557817	5,44432236852769	5,10578167397502	6,06543596260525	5,70836290638885	5,53772669817829	6,92237795526118	6,25421769736615	5,79530248821975	5,12915012869116	5,46846119129774	5,7102461042886	5,13364402432289	6,66811927171969	5,75774051827236	6,96535273345369	5,4881563264738	5,82916446016814	5,88604268578961	6,29503188913552	5,34714716114825	5,43990322405419	5,27724422332059
933	4,95951981409678	4,97521122226699	5,03732378383891	5,42134625594531	5,2222072757938	5,41602642020355	5,07140828750693	5,42993439218392	5,3185894335686	5,33093960252806	5,25689605192794	5,87501326816639	5,69205501689932	5,37595650920517	5,56334902964455	5,14552258200023	5,21347862333361	5,02177628905981	5,03129608896302	5,35932359465777	5,19136176531959	5,17411708503628	5,1909517864663
936	8,29863348403836	8,11465051644438	8,19512394162924	8,33251566837453	8,23839322250418	8,23839077887649	8,26255987692134	8,24278529214762	8,39839860088716	8,58431193407741	8,32617726671438	8,56407011978521	8,39578005159418	8,4056594513141	8,40276437348138	8,32777373005173	8,08788585087651	8,16706923016842	8,10419434646765	8,38743105639131	8,38422680094236	8,43790309553279	8,37907401390646
937	5,62293265254936	5,36478522195885	5,45242219394426	5,32857030684587	5,34035064159229	5,44793074483895	5,47551503967965	5,35560857044521	5,3185894335686	5,52463611233492	5,45018444977235	5,4405887595263	5,52112237346141	5,57202877635202	5,61533945002991	5,41907307536747	5,50129832817985	5,50888936986079	5,45663903777283	5,54283741991668	5,71420081269725	5,49376506242879	5,1909517864663
938	5,94451628518188	6,79646006906978	5,34334819471108	7,06084916883581	6,25792139578325	6,71833469374314	5,9803771068622	6,57220331394946	6,59754508777613	6,67343621785368	6,57020570748222	5,4405887595263	5,90444742355042	5,75358421932896	5,62726834094725	6,44738761754639	6,44457909404951	6,52875154648652	7,19185467981246	7,38351961514137	5,7424846951063	6,52759358290999	5,50818851484499
939	6,06795285203382	5,73330632930637	6,15737100357376	5,836379517114	5,930702582655	5,68608874033103	6,01662288814715	5,92571844709599	5,76650846906786	5,75593581358087	5,97762491331536	6,24448553316465	5,72372466470301	6,03992899109942	5,78628395757177	6,1089158099199	5,64552297198247	5,86973803355493	5,49579281638931	5,87450944319791	6,15434569631248	5,57343195515648	6,05138807192771
940	6,49582257282125	4,88000088770275	5,05265720674999	5,61735962885952	4,54583025522152	7,84666048243074	4,7237248390087	7,25327201494996	6,1848243389951	4,79568397435622	4,86482830710587	4,6020518192931	5,57202877635202	4,89081844912353	5,26518437821255	7,02536494157228	8,55355202259967	4,53264468324615	6,23901129111242	4,73318777213202	5,23402939836866	4,83878648950584	8,48915524347385
941	9,16064487713274	8,5795107522341	9,50820621592876	8,55094837246283	9,69080949182551	8,9257179640238	9,37532939522198	8,89268826332526	9,65827073266426	8,83490590643939	9,37223382841186	10,2275493801977	8,66766871951451	9,64282660355995	8,67262742991679	8,80984368132929	8,62125249496012	9,23282156173508	8,4717270820006	8,67043154403141	9,57211078671997	8,93359646146353	9,58240016542115
944	9,22927870939829	10,5082612350162	10,6439613644153	10,4614602541523	10,17090658343	10,5726259913295	9,95079564054563	10,8102809746695	10,0531678480886	10,4577597235483	10,2105270230509	10,5865672517754	10,6212464058692	10,0715535501087	10,572215266118	9,51681722811786	10,7047257159278	10,4319488269104	10,3779337376728	10,3217539202701	10,2616998091645	10,6879079635357	10,3390270087822
945	14,7789001475884	13,3647750693773	13,3068514619703	13,2337826230616	13,497974915909	13,2722385113557	13,3092153182082	13,5334209526627	13,3414167391002	13,3017491690275	13,3393940965045	13,2100414155842	13,1398483982263	13,2668262755621	13,2443918576006	14,7585943465148	13,0507237665375	13,1374719063825	13,1553923609986	13,3427979668114	13,1204114196544	12,9930775542496	13,4217746405717
946	11,6626275246722	10,3506064880735	10,1641185183355	10,6931174812486	10,4787392344878	10,4483342592636	11,1709429528545	10,782713871933	10,5302651316828	10,2974272272128	10,4359636525853	10,11525901762	10,2766278923439	10,8233212752868	10,5544011039035	11,6416907135327	10,5484891759945	10,4668910021091	10,9680644542331	11,0423440018542	10,0119370132361	10,3120236322226	10,0828858349648
948	5,34035531164216	5,03632014848616	4,70053988984406	5,65602417130702	5,58351974593665	5,32233378730394	6,86050525897004	6,18637107557152	5,64181034321517	4,76214684098689	5,04814093659759	4,63658302771114	4,6817779230286	8,14933287552016	4,81571670773982	5,23048795770657	5,54011324695002	5,44868196185773	6,14951058400682	6,23901129111242	4,94538269486512	4,62459341126694	4,83878648950584
951	5,30841543188996	6,16192311186502	6,21326538341026	6,12774697341895	5,97762491331536	6,27756518193113	5,59340853957542	5,68545192398475	5,7009846674067	6,52315104595927	5,72615830941831	5,7102461042886	6,21666972368843	5,59594561664983	6,19294845688565	5,53075157301957	5,88035700918945	5,5219015868526	5,97418744928012	5,84760583391443	6,09342973836766	6,3696067867756	5,93423848909413
953	5,71086409816772	5,79301117488456	5,9168781595133	5,67148967079889	5,930702582655	5,01235523234993	5,81585562605146	5,9859627147401	5,74070991073916	5,80306741259944	5,80144990566926	6,83892411297996	5,27408532589991	6,04911385340108	5,75774051827236	5,43282681417895	5,64552297198247	5,84493456608187	5,56607552824112	5,50963169652857	6,13403515212325	5,83898222037166	5,47551503967965
954	10,5535160852117	10,7901921137776	10,5035312465951	10,7163084952056	10,290871983888	10,7367688989141	10,5872976356243	10,1862326874576	10,3143511614205	10,9417625793686	10,3612280291069	10,2932709689193	10,8841907204135	10,0816895639465	10,7846597061502	10,9738238721162	10,5608503509959	10,3066638015769	10,6840890406044	10,6760434831086	10,4853583038796	10,6431900530464	10,4171486769411
956	14,7489262569079	14,3616468609406	14,4407266350943	14,5351134069813	14,438108621572	14,478291591587	14,5813080645557	14,6230241843293	14,5067420472957	14,4045208897795	14,452273273129	14,3275701091453	14,541506439737	14,5513874606432	14,5284102769922	14,7283621221112	14,5925255709333	14,4818398307093	14,6882806876469	14,6230473225011	14,452273273129	14,541506439737	14,4005498247632
957	9,54523849278595	9,62781746940107	9,92950357313633	9,68188086362072	9,77368912365305	9,91885854766612	9,24310601567097	9,42177312119486	9,57013889444394	9,95683528879831	9,37935494513443	10,0848587967103	10,119907308709	9,59361581649396	9,70296958785373	9,65202225366161	9,50636970713107	9,37477139068382	9,62208468161583	9,83999026922179	9,74504812587571	9,58181441661505	10,0233141737757
958	5,13634489358967	5,24277224240605	5,22041425416487	5,40370100674542	5,1782809871554	5,32233378730394	5,24277224240605	5,35560857044521	5,20750225743127	5,16634935261151	5,17876724396036	5,40067488675417	5,29147148346982	5,34115534885404	5,18311362202473	5,14552258200023	5,10206209388896	4,93998101201742	5,15588180386631	5,08832433208591	5,2736340528528	5,27232935342531	5,14552258200023
959	7,36384963358103	7,53342089758857	7,63732183143815	7,6066031229762	7,4775998140965	7,67515894785519	7,44393103240212	7,69810468186308	7,35366224684168	7,67713055630969	7,48705415964198	7,53157909077735	7,67017138444154	7,50781291051046	7,92224160435353	7,37831698243176	7,59702487538418	7,5950338684179	7,41227429195427	7,54965060118058	7,46417098789613	7,68558009143308	7,57577861588566
960	5,13634489358967	5,0602146748472	4,93381116241111	5,21347862333361	4,98720780190054	5,23796567690341	5,27408532589991	4,87106264821876	5,03732378383891	5,02177628905981	5,07054308935747	4,99834450743272	5,0094449015025	5,40660304510398	4,92627086829869	5,0602146748472	5,14006821830107	5,1804266397992	5,46980293395596	5,54283741991668	4,99523029636987	4,98720780190054	5,00534782039079
961	6,89153558979215	7,11535844814303	7,10322081507673	7,28899295582362	6,87786247279242	7,25226674949019	7,5492104106846	7,04112840669777	6,95601050369519	7,05834014312021	6,81924990113696	6,91957734125935	7,70547533193844	6,75249377985508	7,92224160435353	6,38540388394041	7,8832244616309	6,94499767345836	7,21077010535671	7,35782258058693	7,18114075792294	7,33113080199341	6,79450278884961
962	6,97046870824311	7,83753726159687	8,7434872722878	8,03877319817862	8,07757372244038	7,9211281754649	7,17979787467461	7,27390241721049	8,19756487711321	8,10407432812466	8,12202698356455	8,65964550769715	8,48449430640746	8,27792536025766	8,76721316304477	7,35985208893606	8,31849075995324	8,23819309828231	8,29820649786003	7,88718737700763	8,51461718811513	8,52056277695715	8,49204262642222
964	10,4418606464713	11,7380622452134	12,0933202341585	11,7486752431095	11,8424830926365	12,2456064059459	10,8500011908395	12,2861823329552	11,7165434139242	11,9753810273448	11,6393572373303	12,4222320128787	12,1140002490458	11,6538467134703	13,0691507904222	10,872346798819	12,5242249964782	11,872694106589	11,9826540410654	11,9660313578508	12,1078696755492	12,2081458453436	11,894514924023
965	9,87365346980826	13,3696311997963	12,2132524788071	13,4872153145331	11,8715177559585	13,9825743529669	10,398274316809	13,8111471817476	11,3638275509347	12,96581020352	10,6323059166511	11,5502418784231	13,7212140954794	11,128930103985	13,8144724839332	9,91317298054546	13,8637451356248	11,6219485030525	13,3148116619621	13,2845274852074	12,0709566398994	13,6925865124721	11,9528979895031
966	7,48798777061651	7,9978672924521	8,26579915633802	8,18358021302371	7,99273606279119	8,24933519634865	7,77133249591529	8,21250180646788	7,92107824644993	8,10407432812466	7,96772361014337	8,24269070608254	8,17633221689319	7,8807628069062	8,19677725421008	7,72033730025298	8,20476936401762	8,06749124069665	8,05633616762363	7,99096035430233	8,24278529214762	8,14745967411948	8,13769476677742
968	9,01810759600466	9,29248360166113	9,06584265903954	9,3127047125039	9,33294849013729	9,26152569005307	8,91488453074447	9,07987073893944	9,03233916079898	9,58161651638734	9,0810868082978	9,06546942407291	9,23216832143959	9,06314913087637	9,25998526091409	9,1246509875388	8,81608973771271	8,97685924756789	8,89591521580308	9,16248512007905	9,01597878313897	9,18695325212356	9,26018287394069
971	6,89896614583509	7,48154187999533	7,63408197033779	7,51424249622728	7,405469354458	7,33997656675138	7,34029420526689	7,3815327065378	7,30402599665507	7,51142140650742	7,44858893397564	7,54598589725106	7,67017138444154	7,40337995538195	7,38743810120974	7,01305959987951	7,30306254993917	7,63861819819572	7,26626109856645	7,40357500889784	7,65047381648339	6,88678258483802	7,29680452901692
972	9,60700316768691	10,3519946035507	9,81558367217383	10,3010058261579	9,89609987954305	10,619575465684	9,43104534597688	10,1322991894605	9,62530789348485	10,6096030652483	9,47867445939458	9,79420709128971	10,5736110005559	9,63708518700119	10,617859001202	9,72264180971363	10,5094978551352	9,57579506248383	9,74123009975744	10,2395850241822	9,6886840196776	9,97958063265831	9,90480856603676
975	10,8736656068885	11,0474226395255	11,703099466545	11,0499981695482	11,9808606475639	11,112569974584	11,0142009496685	10,775765957736	11,8506970578946	11,5573479423041	11,7397434272415	12,4028470002296	11,1314546020535	12,1896188187515	11,6008006341139	11,0601555974158	10,9767312519571	12,0188905182267	10,759201905114	11,0254922192883	12,0463332557549	10,8910626609782	12,0519705043597
977	10,7928370473716	4,78611255041367	4,89397724822788	5,03187460588776	5,0602146748472	5,12027142754535	4,84603250063254	9,23729939568802	5,35114454344003	4,9404909896875	5,09414092589638	4,75091174548444	4,83878648950584	6,62460290014741	7,69032325945731	9,99068774134234	5,4762753625809	5,32391206718707	5,76063919910136	5,74070991073916	4,93168343532775	4,89081844912353	5,17411708503628
978	5,00342838110017	5,03632014848616	5,18134236221345	5,21347862333361	4,98720780190054	5,09749875956137	5,17596289509133	5,49991868240165	4,78844615293174	5,28681702787256	5,15770007237477	6,05277669017127	5,04898290724398	5,59594561664983	5,59594561664983	5,26916899130591	5,22803846224294	5,67328779217054	5,39489949217182	5,22395044576374	5,08270973810652	5,29068246839546	5,00534782039079
980	9,25369913733713	9,37673535133796	10,0623539919873	9,0157561365259	10,1086689512362	9,37607977421522	9,54986787386179	10,3862966686544	9,72384554160165	9,47271206716552	9,7527893480621	10,2020875072601	9,52324712792347	10,0917790895951	10,4162842771858	9,431507672299	9,72351433414362	9,91349598635544	9,17968246493604	9,87734892520013	9,96882643279302	9,62707176875925	9,99695096527509
985	8,6933876322744	8,46753278158845	8,33481893534756	8,46811977705835	8,34001583172372	8,44443049166597	8,44769944288946	8,48411763597473	8,55449393527404	8,22478848860066	8,60060293076619	8,4972311516535	8,45716644922119	8,28743202963296	8,44938433742818	8,68349409537281	8,36474753344478	8,57735902246825	8,4596131089306	8,57811642733735	8,42551117067566	8,42634461175084	8,46057728000133
986	6,55688772419397	6,63912595868201	6,66656845766732	6,59769117589857	6,84191935322831	6,96747498007198	6,65218554517613	6,04767476407026	7,05571312755794	6,6917158994864	6,99943936928638	6,62460290014741	6,54628512543169	6,25798118360022	6,21666972368843	6,9283818721208	6,84085966066473	6,84127329395885	6,67590136634813	6,95626209548682	6,83869220253224	6,73152424964935	7,24414481539394
988	5,20338637012995	4,93894419714984	5,22041425416487	5,47269197401289	5,13634489358967	5,07616353845911	5,47551503967965	5,16798954831216	5,22395044576374	5,20338637012995	5,20006163808497	5,32556341514508	5,41030822922892	5,16798954831216	5,4220557864962	5,36775939115963	5,34640483448047	5,28763698557913	5,2486204893955	5,20338637012995	5,51433834308877	5,40654941474046	5,05553327218722
989	14,3656828625621	13,9732857699941	14,2166122849851	14,1155833359435	14,1475524775885	14,1586557204578	14,068169587017	14,2513814392092	14,1054661500686	14,0047776868933	14,0309029583238	14,2440540264869	14,1936748860472	14,2614674451549	14,4249624525264	14,4648790041883	14,2931769208334	14,1772028034942	14,1571560371127	14,2976896176836	14,3338850176535	14,119947226608	14,2198681908472
990	10,5426315356632	9,54208955197588	8,98371045022089	9,39515422511877	9,28114833860512	9,21746769122554	10,1029997745638	9,28229021106686	9,18664063004828	9,57859593524277	9,06050212510378	9,11609225351068	9,28760996134307	9,41129261422386	9,01380759777964	9,48300136461053	8,96767663228054	8,9538166289455	8,86061514220145	9,35255966743076	9,00417308775718	9,24392844520345	9,20884250513754
992	5,09749875956137	5,47910900995816	5,56397944571825	5,40370100674542	5,61915133333792	5,56597805482826	5,42134625594531	5,3185894335686	5,59594561664983	5,33093960252806	5,55795755126334	5,58052810248611	5,59018600400094	5,32699127728497	5,47194964734511	5,32016060829396	5,34640483448047	5,53610781077084	5,59204455764331	5,62293265254936	5,45872171249247	5,68008878466598	5,68545192398475
993	5,37230568364227	5,61979468124783	5,43412706355218	5,56929217359584	5,40001111472576	5,72916457910667	5,60440289512103	5,75391582746125	5,24438121518698	5,64181034321517	5,09414092589638	5,40067488675417	5,65005380120452	5,39175743886619	6,03380813419554	5,10578167397502	5,78187680772839	5,44868196185773	5,64181034321517	5,68545192398475	5,51433834308877	5,92559837843638	5,35636889334647
994	7,95853686184388	6,37140437069855	5,97582644190987	6,58955879400027	6,40605569004042	6,33444032628827	7,37746963037111	6,55678618849306	6,39414278142175	6,07563948361052	6,37002357150731	6,20958677618093	6,10984036534941	6,99437723241253	6,78116961631337	7,60498558762841	6,51154606773223	6,76916857074734	6,85167630517684	6,86774091581363	6,23805338030957	6,49047598698403	6,14519859259654
995	8,60887568035668	8,30601668899012	9,85474217563197	9,36824637183255	9,05095768838368	9,0395713018596	9,1593138910412	7,02832350674096	9,08713742972012	8,51470572099413	9,18882334209396	9,1085746461376	9,27487561575285	8,41580143498912	9,53424410769051	7,40297847178976	9,00848144839758	8,85679175491973	9,21908164074203	9,20989859297413	9,02712201314427	9,13477412158977	10,0213001428013
996	6,2029127632075	6,72059702670997	6,59075877087482	6,62519896753107	6,7490494941767	6,46414131029409	6,46443238214514	6,40605569004042	6,69744016421925	6,90257206662002	6,68068431114728	6,99596185781154	6,78833088583423	6,47542032521974	6,4449611891084	6,22404665514999	6,18260769366595	6,5599752575544	6,23455471044734	6,3511803215861	6,96150935034033	6,65383703727642	6,73240070312167
997	9,18502977882283	9,99356953159432	9,8968441171512	9,94649800881657	9,77467934590429	9,9565096268227	9,41968610427561	9,63726544733744	9,81687860907665	10,0312011527714	9,96393025409453	10,1218258937064	10,0187377969866	9,52969270987636	10,1471986557988	9,41834515048215	10,0928446790775	9,84965056766767	9,84686872309065	9,84498777820347	9,96393025409453	10,0573102093299	9,98285448017047
999	7,43757567235422	8,2195615362462	8,30782287465946	8,14250270329308	7,95476756864143	8,20377151485415	7,74015433762195	7,98364824334578	7,69852127827299	8,41253568733647	7,83008826771417	8,07091189271253	8,36403887813509	7,7037467230012	8,41926688871245	7,71193185158215	8,18540587477506	8,02074748520372	7,90953428379963	8,35352110429202	8,12492465056551	8,09014647077325	8,36442039253839
1000	13,533503128614	14,9362405681768	15,1971491693584	15,0850622880381	14,9307172566082	15,0529534713189	14,2956738824892	14,6454622148604	15,286043283522	15,0983457861061	15,1569427696973	14,9275179564431	15,1377071235821	14,4328265056272	14,5925255709333	14,1775939118848	14,7411221127862	14,8475554286	14,9998896242265	14,840359835521	15,3300308886875	14,9776256454216	14,9599689868239
1001	9,20568797861482	9,41416109322576	9,64770072091855	9,54122282080338	9,55802579244187	9,42247758924277	9,52244903776084	9,27860562809145	9,45843913638616	9,42842648042405	9,63469744238538	9,74699484781016	9,50679845175036	9,39469238844811	9,59497198672678	9,17438756704387	9,3069506657763	9,56815287125382	9,33619440317564	9,43863672550873	9,62641183502835	9,41559742595281	9,67102988916451
1003	6,59754508777613	6,47558939805869	6,56712388590724	6,58955879400027	6,48167752989246	6,46414131029409	6,95776610656768	6,62994131631961	6,54628512543169	6,42346348812615	6,494732093949	6,69442748322376	6,68691123582777	6,80704519501118	6,53947175069262	6,40325579708162	6,66243285357091	6,5452398756242	6,58310476076952	6,52579863805477	6,63912595868201	6,6599066481121	6,57545519237878
1004	6,3882999623085	6,02769827212593	6,39656015272133	6,31395852530751	6,20650215175562	6,16615710152706	6,4711773447927	6,31123456240713	6,42614196254193	6,23116904703763	6,37002357150731	6,59802821763238	6,40457196092353	6,38318814082351	6,25675044265398	6,20650215175562	6,38504025468239	6,18774677439742	6,29650537411376	6,2198612155912	6,67362912201608	6,4803635653589	6,3882999623085
1005	10,0270749821881	10,7322485356608	10,788033206403	10,8088457517974	10,6254634151558	10,5784692794121	10,3882456771424	10,6132509262206	10,4494613585295	10,7833551444754	10,6570433170319	10,7869595245474	10,8733243179628	10,6340065200796	10,6453600159331	10,2472378416188	10,9347759589228	11,0023486242051	10,6659771419938	10,9893506090398	10,6507976768825	10,7824318236202	10,5773671061472
1006	11,0870839319579	9,99156160778527	10,7694222936732	10,1483974381205	10,6550251670917	10,1742028381676	10,589536556074	10,1026906136627	10,4787830266605	10,1355927327239	10,4172633779482	11,0713451950816	10,2059163954894	10,486684317482	10,6611346044619	11,371301432138	10,0229099374834	10,7104144136722	10,0886556923881	10,1733768585076	10,779228265573	10,0895233393548	10,7650883685554
1007	8,06145413912581	8,11106097344195	8,43881490403046	8,0032856892426	8,43382146406537	8,16087289682071	8,25923356264254	7,82520809844026	8,28955485144778	8,23717610384671	8,31037367919538	8,15034923814393	8,30255202510699	8,38080356706552	8,23812469964993	8,00448806349407	7,99991039646776	8,30873026997092	8,13376069540252	8,28755457145405	8,43666167807942	8,2667008704596	8,60314114618252
1008	14,0161902350684	13,5716479988441	13,7288580916784	13,681988206512	13,6385268523183	13,6440392485493	13,6872781579482	13,7422001088455	13,7111444410652	13,497974915909	13,6913293650551	13,6134782611345	13,7530418117402	13,7881408464271	13,8532244905226	13,9449205485476	13,8479363821401	13,8027753798168	13,9761032992088	13,8368375890802	13,8079600247775	13,8637451356248	13,6409711358046
1010	5,57978544017151	5,68128176837913	5,70668241149608	5,90037570018619	5,84933964446817	5,98006132450491	5,58250250316644	5,71250913853144	5,51301861795644	5,836379517114	5,65787064698861	5,84909121214038	5,72372466470301	5,62293265254936	5,86973803355493	5,46846119129774	5,98502479896411	5,73438551449646	5,66327007251879	5,87450944319791	5,68432452153719	5,91275701444636	5,98153861504459
1011	13,2041144892676	12,8367440236894	12,6602763837216	12,9349671815158	12,8703837730959	12,8119326152789	12,6597316453927	12,2295111103943	13,0044075077533	12,8113930404612	13,071706294146	12,6611934428411	12,6817983346735	12,4762255117207	12,4289067255351	13,2443589437113	12,6210249411659	12,8943581896703	13,0955090028241	13,1844068474261	12,7475443215227	12,6565813249062	12,8391476488182
1012	9,2424000397026	9,65798761185235	9,76271966488596	9,75634283017492	9,59821740471921	9,75151576726881	9,56918781655288	9,75004937809469	9,70370932766899	9,94955030704114	9,6990199400088	9,70370932766899	9,87730305804016	9,48173003232778	9,60905511588378	9,4507338607712	9,71148634248411	9,6168414311487	9,61610928963376	9,72911587132676	9,7930294707861	9,95726432752368	9,74141547200276
1013	5,72402187781386	5,53335362233828	5,51575752284628	5,62899126976736	5,1782809871554	6,70577107039469	5,62597825224017	5,82194878879971	5,71250913853144	5,52463611233492	5,27883741098575	5,28512101133406	5,52112237346141	4,8659082996834	5,30719594093741	6,06795285203382	6,76927063344959	5,14107232203793	5,6516361354543	5,26348898118577	5,45872171249247	5,52589089565901	7,11481399770927
1015	5,93375411702433	5,51575752284628	5,73449716617452	6,1848243389951	5,7362618232904	5,97011994807491	6,10286131137109	6,05929697227381	5,8419847192535	6,04786213757415	5,84933964446817	5,95461527921957	5,9324280573893	5,95461527921957	6,17351018875252	5,74267284082455	6,06400399872093	5,79649751964566	6,08671087797137	5,97506240288088	5,91871322497425	6,03429627573568	5,67083284939062
1016	6,36739435912799	6,94434835285693	7,34490836984272	6,65627367014792	7,30926002892986	6,35256053045766	6,68691123582777	6,00011931905052	6,93633348220451	7,05151333447872	7,12607982675705	7,11535844814303	6,67216012252082	6,42402893679542	6,32249416150169	6,60548604048855	6,06400399872093	6,68691123582777	6,23901129111242	7,17376383920872	6,97771115316615	6,57930989464467	7,33691732830337
1017	10,1493907897795	9,83029953239051	9,66789482875653	9,78650864459079	9,63756769031503	9,8968441171512	9,89730141947556	10,0059791643126	9,66919524214586	9,84028257721432	9,71606297282727	9,75609190470165	9,93508914761215	9,76707965005602	10,1454134136122	9,87510502882714	9,99047140719133	9,82448204787156	9,87390604290845	10,0872507447064	9,73831923927988	9,92027130254758	9,82748268829616
1018	14,4842016523456	14,0866790373731	14,1431717843713	14,2837381134397	14,1756199343875	14,203564793547	14,2580660242511	14,2797860068177	14,1919998786103	13,9876426621294	14,1125182900459	14,1263258794914	14,2757807721452	14,2278437051563	14,3616468609406	14,5717022948997	14,3115231384524	14,1812282283466	14,3114882779023	14,4992806882703	14,2472699571177	14,2490588707299	14,137858041007
1019	5,16889209440637	5,18921842198306	5,14186133711229	5,25105156622782	5,30358218777148	5,21609841991243	5,2109486840434	5,07241192285967	5,24438121518698	4,85283822016998	5,21871066730278	5,4405887595263	5,41030822922892	5,01516564727243	5,30719594093741	5,23048795770657	5,28041644054666	5,21700096600664	5,27964678829738	5,35932359465777	5,49376506242879	5,54283741991668	5,45938548452087
1022	5,43069471508517	5,65059222400695	5,65659701429605	5,47269197401289	5,91743572648537	5,35598873189584	5,70062040963308	5,20667143904224	5,71250913853144	5,88085681957371	5,77758820330471	5,84909121214038	5,61979468124783	5,59594561664983	5,04898290724398	5,40001111472576	5,46134134441191	5,55013645476545	5,39489949217182	5,42993439218392	6,17494908190169	5,40654941474046	5,55801710901784
1023	5,09749875956137	5,47910900995816	5,24236226355276	5,47269197401289	5,30358218777148	5,41602642020355	5,65184063395976	5,49991868240165	5,3185894335686	5,73594661525355	5,0198130697588	5,74056628067667	5,52112237346141	5,39175743886619	5,3850988708831	4,91780527798495	5,4762753625809	5,25348928992238	5,2486204893955	5,42993439218392	5,49376506242879	5,7195247294704	5,27724422332059
1025	7,53690547098901	5,56929217359584	5,64497031755857	5,43620863301194	5,55013645476545	5,28842600065349	7,28603055447467	6,16491770949288	5,35114454344003	5,26595403046183	5,7017312373368	5,4405887595263	5,21347862333361	6,68133649080199	5,6799966192591	6,78347085458279	5,5515388651414	5,68608874033103	5,46980293395596	5,54283741991668	5,7424846951063	5,69142460082562	5,52463611233492
1028	5,30841543188996	5,80641517284366	5,67568792384653	5,78681779799691	5,70836290638885	6,01799633546425	5,5279418752317	5,79248626913236	5,95914493544324	6,02246870260605	5,86114883816638	6,20958677618093	5,87874460439199	5,65051688148619	5,50963169652857	5,40001111472576	6,02426311081456	5,78135784948944	5,80086640498394	5,62293265254936	5,87981858638702	5,81075878808005	6,18774677439742
1031	6,25597390888222	6,62163307997703	6,63912595868201	6,61160971317124	6,22378601335121	6,41864983988583	6,22009110696525	6,46019027153021	6,37861380852005	6,33048458410849	6,29992532728713	6,8774113660813	6,48003080133527	6,31348512025783	6,8710442519399	6,2961578614723	6,51154606773223	6,40399239247839	6,22393295080132	6,57738727606258	6,59133797105748	6,61160971317124	6,52752979828316
1033	8,89256784993822	9,49773377474092	8,06667118350902	9,61927502253794	8,67227687928724	9,41575682837314	9,09778107958985	10,6132509262206	8,33509444771243	9,18568550418995	8,80329673071129	8,26891056736553	9,15282348342965	8,45767935079259	9,67567725386183	8,58849578830172	9,56445926375865	8,49198669293596	9,06413186446206	9,53432465912401	7,9261495879282	9,3509546854722	8,58394641676504
1036	9,78901679149751	10,282742196406	10,3897290023028	10,2853902423161	10,3768241334347	10,3929751339964	9,98849565064737	10,3486157703685	10,1267215856364	10,4045602102444	10,0570184605515	10,4674966863609	10,4331079817221	10,2457580023626	10,6100774785178	9,76521843091251	10,429678512218	10,2508611267224	10,0382614646034	10,2839449723541	10,4805229905748	10,2921355059436	10,4726830756784
1037	5,20338637012995	5,03632014848616	5,3018616257929	5,32857030684587	5,26348898118577	5,17953689620964	5,33252921248392	5,26265816279674	5,35114454344003	5,48475076004199	5,33170925477734	5,32556341514508	5,42993439218392	5,12829670231077	5,52721671257315	5,04045923831419	5,17779473035043	5,28763698557913	5,21609841991243	5,32093982168514	5,56334902964455	5,36705061671054	5,47551503967965
1039	12,0755659920865	12,1818672430165	12,2057669469327	12,3850310584004	12,3048571884263	12,4166192145694	12,3336073048189	12,3402761343482	12,2404240936651	12,1333140489939	12,2057669469327	12,1617165740248	12,2164992600933	12,21007763408	12,3899667154813	12,0620288376678	12,416169399882	12,3170581783413	12,3123223039812	12,6070067707344	12,2216373463458	12,3399843697368	12,1993992527852
1042	5,82916446016814	5,30269244418193	5,61090098912551	5,36632545405199	5,56527719981247	5,70237458524671	5,47551503967965	5,3185894335686	5,59594561664983	5,6956388588416	5,43304218015672	5,74056628067667	5,41030822922892	5,58702489758014	5,59594561664983	5,65059222400695	5,57989128613984	5,50888936986079	5,5219015868526	5,5583125034694	5,86862210603619	5,60242672177992	5,64057243283147
1044	6,00691977164706	5,89623295811316	6,04673872143783	5,91275701444636	5,91743572648537	5,75593581358087	5,9972936942875	5,9758179332798	5,90037570018619	5,96063236312906	5,87450944319791	6,10832418911005	6,05049354181686	5,96407952951876	6,08222451057057	5,95915099265275	5,95065320796598	5,97710864808543	5,76063919910136	5,97506240288088	6,09342973836766	5,96351412031464	5,71400681521401
1045	9,68448416223348	8,93652759616364	8,52139375531752	9,24599513142572	8,67227687928724	8,66959713743964	10,4667555395917	9,66789935954025	8,56296885565994	6,76647297791081	9,24352839196922	8,55117640794056	7,56919482163063	10,1727287814867	7,76809557413106	9,21606319059233	8,85194382774297	9,27809696747527	9,37304594402924	9,43346830691911	8,02841136140123	9,07084121469139	7,52750323505915
1047	5,09749875956137	5,73330632930637	5,48475076004199	5,54078411827914	5,28362619642623	5,50888936986079	5,07140828750693	5,46353769857248	5,08174109507284	5,58692452437455	5,09414092589638	5,40067488675417	5,70836290638885	5,14186133711229	5,88035700918945	4,86900884889171	5,59271542897242	5,1804266397992	5,46980293395596	5,72843181974265	5,31308257577472	5,54283741991668	5,35636889334647
1053	5,27721608245865	5,55077258011851	5,56397944571825	5,59656975982275	5,48412661686908	5,70237458524671	5,5279418752317	5,3356608084633	5,38410647359925	5,5054359505171	5,61979468124783	5,54551940291466	5,52112237346141	5,61533945002991	5,58250250316644	5,26916899130591	5,40540337920658	5,38651601519262	5,29307377701747	5,47910900995816	5,49376506242879	5,60242672177992	5,49022654656179
1055	7,84192825845557	7,4040447843588	7,77166394462608	7,49846725630302	7,77662658151245	7,25730724176985	7,97513635054814	7,47781678634527	7,64141926005652	7,53916716870211	7,73386544406759	8,05602586731719	7,83354647170701	7,73723543420452	7,59385648686017	7,80197979499767	7,514593189508	7,82703343307036	7,78977840381294	7,90272204652711	7,9261495879282	7,63711843941066	7,78620842064268
1059	10,6204314368096	10,1417474390986	10,1507544181814	10,326379073503	10,0582036681526	9,81111023430732	11,4340498759828	10,4950699030787	10,0350532899652	9,42493328043378	10,365472602991	10,0071704964856	9,69553825785289	10,9243861501319	9,86920771062086	10,0935237007821	10,0490888270137	10,5084087063218	10,5144363165512	10,5138067873321	10,1314472935189	10,5333828213648	9,77630838170048
1060	9,27808348032542	9,55341731457406	9,6455578890328	9,57269233099987	9,32296769542408	9,35104411423981	10,1766134449822	9,55631265150936	9,31447678065146	9,45942275323242	9,4239180321847	9,59638133457	9,6025170489309	9,59842170017773	9,06301222965085	9,03711000719818	9,3577216730295	9,35175128807192	9,50950580596216	9,52251910134445	9,52031687719792	9,75013050260904	9,48523734290099
1062	5,55013645476545	5,28362619642623	5,4166272130418	5,50818851484499	5,48412661686908	5,46068160253264	5,89890391790817	5,3185894335686	5,38410647359925	5,5054359505171	5,46846119129774	5,54551940291466	5,33093960252806	5,70478450433954	5,30719594093741	5,51575752284628	5,40540337920658	5,77142227806721	5,46980293395596	5,74070991073916	5,3850988708831	5,51161620758049	5,55801710901784
1063	5,09749875956137	5,51575752284628	5,53335362233828	5,43620863301194	5,61915133333792	5,41602642020355	5,50049918912344	5,18311362202473	5,24438121518698	5,54551940291466	5,25689605192794	5,7102461042886	5,55605939312803	5,16798954831216	5,49024185615443	5,0602146748472	5,37461461304411	5,44868196185773	5,49579281638931	5,44718841817117	5,73232001500442	5,49376506242879	5,41100803040743
1064	12,3218089604475	10,4014234523377	10,0858847503348	11,0868086036781	10,6116289063241	10,8307198073493	9,6673159326291	10,6549100709549	10,8141029734183	10,1268589702126	10,7614863810358	10,3474067205769	10,3741709406818	10,2124368101384	10,4643762180897	10,6263078754085	10,9110153558597	11,0922815554533	11,1918342436658	11,3759309411758	10,3597194365512	10,4483342592636	10,3005305851587
1065	6,58525290440005	6,44745112046303	6,66656845766732	6,46711137051353	6,54628512543169	6,43124975844441	6,79035809288001	5,9859627147401	6,65439994450532	6,31733952650069	6,3527622220574	6,88474920564156	6,48003080133527	6,45854425726167	6,52101930027294	6,27821787033889	6,40534409104766	6,69744016421925	6,33713930113143	6,37213043362361	6,72393656102076	6,23932249062534	6,57545519237878
1067	8,29373473673471	10,3465589842671	9,63875034416393	10,0980946167885	9,53990150801637	10,3158573391702	9,08716037217348	9,61521035308197	9,34869351184209	10,7999128255766	9,32110773668984	9,44475592928684	10,6930090753094	8,70342002202772	9,81024180692593	8,83285508295159	10,0167207554814	8,69895880656405	10,107519759187	10,2619370691854	9,18502977882283	9,93268094957299	9,70435192452409
1069	4,95951981409678	5,36478522195885	5,3018616257929	5,29147148346982	5,30358218777148	5,38651601519262	5,07140828750693	5,14186133711229	5,29950811522648	5,48475076004199	5,20006163808497	5,51161620758049	5,21347862333361	5,29755327066129	5,26518437821255	5,0602146748472	4,96921669033843	5,09749178254138	4,98525101466517	5,10856264969526	5,15338905712431	5,17411708503628	5,59271542897242
1070	5,02075633371964	7,23622477884605	4,76214684098689	8,44542040469466	7,803241150356	8,13077408649788	4,88227175547547	7,25327201494996	8,3637056187478	5,02177628905981	8,0574987710152	5,54551940291466	5,67956387891378	6,67438491348195	6,34151290255039	5,73330632930637	8,04748130863686	8,6669488631284	9,02467873114244	9,3328287450538	4,94538269486512	6,44923260951508	6,4417711065286
1073	6,42049321453221	5,60312451883511	6,05764883288942	5,99484549349363	6,11554386834477	5,70237458524671	6,35555094833156	5,53335362233828	6,15309679651951	5,89929733858844	6,0506668928549	5,68008878466598	5,97710864808543	6,12611280814103	5,86973803355493	6,18637107557151	5,78187680772839	6,01618391590488	6,03429627573568	6,22846004588327	6,01662288814715	6,12329888811488	5,74187273053187
1078	11,7053437628497	11,2846356393676	11,3908391696579	11,6536031709026	11,4569775393301	11,6103563265149	11,5638687217173	11,695620826071	11,5311345041548	11,6294519597742	11,5525838937941	11,4652460687988	11,6508999136298	11,6661907791906	11,8011380750323	11,7527199177153	11,5016977550333	11,5486203547705	11,5362402988531	11,7412415188785	11,424670178148	11,6232908944669	11,529515549603
1080	8,48613847147117	8,44133293440811	8,38388535982438	8,58559715925624	8,60900082655088	8,43790309553279	8,48289025704378	8,55097660434209	8,49209663403316	8,57986655980351	8,41656384709932	8,65035020083478	8,59124764914763	8,58633431464646	8,52925207968067	8,43554234266093	8,58232770211049	8,58436521658393	8,39897079677108	8,73001609918381	8,54013564022672	8,63535280224118	8,56743879139605
1081	5,22041425416487	5,38651601519262	5,26174244038249	5,31144372766206	5,2222072757938	5,30358218777148	5,27408532589991	5,35560857044521	5,3185894335686	5,5054359505171	5,40001111472576	5,74056628067667	5,48748545514468	5,42142035924401	5,59594561664983	5,18921842198306	5,24767786986556	4,93998101201742	5,23472338211327	5,42993439218392	5,42348386345198	5,25105156622782	5,35636889334647
1083	15,538293110092	15,1971491693584	15,3429089126853	15,2768796565674	15,3382661426859	15,401949886345	15,471895999498	15,3483907181223	15,3796015121868	15,1971491693584	15,401949886345	15,3978709596574	15,3169632871059	15,5176184134145	15,5476097423294	15,5594976400537	15,3979126545868	15,5696782761355	15,4798573660532	15,407156477857	15,471895999498	15,4798953646022	15,485043009912
1084	6,62515186705233	6,78221873581157	6,88241858197818	6,50150077842415	6,82177037324195	6,7490494941767	6,79035809288001	6,59720606025233	6,46136866268796	6,70198207499399	6,68068431114728	6,82340937634736	6,72346241810855	6,73390578898518	7,00019531703447	6,68903740513268	6,42940428549702	6,69285281121763	6,26977590369355	6,70117575551515	6,77378193421499	6,60520008825874	6,77865458230726
1086	5,13634489358967	5,03632014848616	4,76214684098689	5,92491209101715	5,59594561664983	5,80027742533882	4,93439740257633	5,4833753998503	5,8419847192535	4,85283822016998	5,5279418752317	4,85060159345288	4,98525101466517	5,18311362202473	4,83982330437342	5,46846119129774	5,91110303940968	6,07388312030692	6,33713930113143	6,49357971640702	4,78215830759545	4,86999038499118	5,12466502783183
1088	8,2014460101645	7,32745040062776	6,29554867478176	7,87468872907478	7,44622796443893	7,42015814024503	5,85632904005482	7,35838397129779	7,54598589725106	6,1848243389951	7,50371586677208	6,31274036126142	6,18637107557152	6,65439994450532	7,21952366866653	8,75437144036484	7,50652316053467	7,87529459157162	8,09431197010639	8,3277063819143	5,56334902964455	6,93449437143864	6,20657122183728
1089	5,4909556769414	5,55077258011851	5,62293265254936	5,59656975982275	5,69085175783658	5,35598873189584	5,76691191020883	5,56515668668057	5,48405550018144	5,56527719981247	5,61979468124783	5,72615830941831	5,50479260260718	5,80303859876134	5,28681702787256	5,40001111472576	5,59271542897242	5,80641517284366	5,66327007251879	5,49376506242879	5,7424846951063	5,54283741991668	5,59271542897242
1090	11,6720964761214	11,444775702209	11,2915682559954	11,4721530493653	11,2932001703268	11,1775819369705	12,444013831826	11,4328393487989	11,2458317463225	11,7584107576594	11,4470621292348	11,3164699446812	11,3123897338785	11,8957944717959	11,0653055156169	11,2741709989951	10,8521611193213	11,3418114177198	11,0977185512772	11,2622752802598	11,1840797774088	11,2844313624236	11,5539471099334
1094	6,93750234910423	6,99983396731216	7,48342780923363	7,15645302123936	7,4775998140965	6,91719041961924	6,97195125758958	6,60520008825874	7,28043662790289	7,13760000021531	7,48705415964198	7,88496096641912	7,26003021222146	7,42029513253721	7,08141706731943	7,1278679220649	7,10268928879657	7,47237724270571	7,08925322305086	7,18312551160572	7,53742492901238	7,22605935177812	7,34949315603251
1097	7,25415039107535	7,0215860693849	7,03375247822938	7,00774610019236	7,32426136544361	7,21565061709305	7,16296823030441	7,22698898343612	7,19062952511499	7,46088032678224	7,3202142636995	7,4303630983903	7,53487662725277	7,48317187776885	7,48443457338572	7,42853763742243	6,9137642250945	7,06308430659149	6,88558901960821	6,96939310914767	7,22889271094429	7,26699478756746	7,23515558785954
1098	6,68691123582777	7,22947119464857	7,25671942601418	7,07000446038107	7,2707398338301	6,94371135087364	6,80957198924476	6,56430175976648	7,2249918056182	7,42941193491425	7,19448701281433	7,20045810502694	7,1577730541629	6,90643330052767	7,12654541307272	6,72577173802476	6,82365720893871	7,02472950508608	6,94314357156262	6,98016893304681	7,34861011335494	7,21098576048579	7,40837544555153
1102	7,98146410609316	8,18168233979294	8,10671106697409	8,42477156791344	8,27268749207574	8,39235736769697	8,09911920435849	8,54129580436957	8,1475836026156	8,09745882389109	8,47980385390738	8,39334696915117	8,30667893319925	8,27462024248497	8,50712589153443	8,06457786203663	8,17149401079449	8,21643890943941	8,09585954794511	8,45520379694777	8,37577681883445	8,55607954161094	8,3544040991074
1105	7,81449706360416	8,53908613363262	8,12008121635997	8,40247092223787	8,12968073586312	8,5696543341896	8,09911920435849	8,32787155555037	8,16493297323083	8,54660766594941	8,11719658956433	8,34401853440656	8,71524937684798	7,98885090137233	8,73045161150067	7,93915386035176	8,71888990234561	8,16706923016842	8,39897079677108	8,4629848649079	8,3458939908823	8,49854687291562	8,39780749252746
1108	11,752094244285	12,7568343110453	12,5884860061168	12,7208857013207	12,2855937345148	12,7089013039114	12,0831116387358	12,2905381582708	12,3230745619059	12,6532613316283	12,3790985170934	12,1925208032855	12,7283969949793	11,9084264034268	12,5357793551529	11,83153032431	12,5254831312113	12,1829671803437	12,4985905450017	12,6040233861034	12,3675403657571	12,7642756376835	12,480913284538
1109	5,7834579673883	5,79301117488456	5,94111055375982	5,84760583391443	5,82238452849454	5,82473508566559	5,88935538192332	5,83017242646218	5,86445973631568	6,11811765036784	5,77758820330471	6,15434569631248	6,10984036534941	6,04911385340108	6,17351018875252	5,66168568192931	5,82713478665531	5,61979468124783	5,95461527921957	5,92732081426221	5,930702582655	5,96351412031464	5,74187273053187
1110	6,59754508777613	6,32290015561384	6,56030626555918	6,50150077842415	6,51553377724535	6,33444032628827	6,53864693099572	5,88935538192332	6,2961578614723	6,25675044265398	6,29992532728713	6,49456025498315	6,42156084680179	6,521441331199	6,25675044265398	6,47966717207724	6,19758531836601	6,52246161884949	6,39843961566173	6,52579863805477	6,57511562288457	6,20231018284722	6,51997984290575
1112	7,99847017957954	7,59437369906186	8,11228728349685	7,83904691579368	8,08832986031798	7,74644682697448	8,15877987034942	7,83684694377922	8,00157088482471	7,93395305484148	8,15895070354451	7,96333952097825	7,7218223309432	8,26060093670704	7,99156840224147	7,79239205095491	7,6993336743983	8,22159094923172	7,99874257823571	7,83845782399171	7,9695479055434	8,01716030068889	8,1546108705587
1113	5,07944249670394	5,44432236852769	5,18134236221345	5,23314510223014	5,2222072757938	5,53772669817829	5,17596289509133	5,14186133711229	5,20750225743127	5,5054359505171	5,04814093659759	5,28512101133406	5,67956387891378	4,75475781260637	5,43915200703542	5,08735181847598	5,36097608753011	5,28763698557913	5,36632545405199	5,39560034718761	5,25105156622782	5,60242672177992	5,3914827506039
1115	12,8818478269402	13,2939379535529	13,1911097694473	13,2553248425496	13,1473642098601	13,3104081956082	12,984569495624	13,2795943510603	13,2305375658741	13,2915063155941	13,1574325167554	13,318768595269	13,233819940749	13,0976193706278	13,1521373878029	12,9018310540086	13,4083105052558	13,1469000617645	13,2857615566638	13,3134773141315	13,2105061643795	13,3761318230074	13,2559152390778
1116	8,48920516813945	8,2195615362462	8,36618600322252	8,43520490266463	8,57676406482318	8,46784280554072	8,66250978571942	7,71322885725473	8,42393366354455	8,25662765052256	8,41469628165928	8,58382160771576	8,37798359781707	8,50378730186674	8,4624383053863	8,50622804965826	8,36474753344478	8,44073552302934	8,453807011102	8,75273260033006	8,35673414892668	8,29405955107661	8,3362746267685
1117	10,4776526034811	9,72739990589095	10,1900102034883	9,86554063888731	10,3307949780375	9,70453397203272	10,5514613677095	10,0356896311019	10,1882487264045	9,77589850160883	10,1168662761457	10,5990686328815	9,85609173065267	10,4614602541523	9,86230591205649	10,2464326425979	9,85081993745358	10,3050392101859	9,80933460261924	9,90446725569128	10,3084923471505	9,70131153147046	10,0742491867729
1118	6,2029127632075	6,25798118360022	6,5063201920922	6,28310985684804	6,48167752989246	6,46414131029409	6,18986391319608	6,23415390479389	6,37861380852005	6,48173654921111	6,18995392793758	6,45068891416907	6,59334901355791	6,08773080962821	6,23861303027392	6,0885633810486	6,24202325781182	6,23919770685628	6,16012232146277	6,34126566474972	6,56660249031909	6,52101930027294	6,47822087375489
1120	5,09749875956137	5,58888988598917	5,70668241149608	5,45371720844629	5,48412661686908	5,41602642020355	5,39250865588496	5,12027142754535	5,16980781682063	5,6956388588416	5,33170925477734	5,49376506242879	5,44949133916935	5,18311362202473	5,18311362202473	5,08735181847598	5,24767786986556	5,90037570018619	5,33715435214985	5,68545192398475	5,56334902964455	5,76570493668459	5,41100803040743
1121	5,74707533633061	5,47910900995816	5,59271542897242	5,50818851484499	5,58351974593665	5,55283889483409	5,47551503967965	5,51575752284628	5,54211225725814	5,6956388588416	5,55795755126334	5,95461527921957	5,85124448002775	5,57202877635202	5,6799966192591	5,49790905382672	5,59271542897242	5,44868196185773	5,46980293395596	5,65251495605426	5,71420081269725	5,49376506242879	5,49022654656179
1122	9,81094281302679	9,76515027264123	9,55391515475705	9,93977287106095	9,78215489748639	9,97717065042609	9,57145350265483	10,1704444988414	9,78329483684937	9,72016382890956	9,75412816487437	9,81371636609125	9,80202617555889	9,68065720879451	9,77420672925431	9,68943415230745	9,95003680922127	9,85998144418857	9,87533108674126	10,0586171662047	9,56503397365424	9,80910569009432	9,72788932342961
1124	13,6069535025168	13,9129674510111	14,7308057856454	13,9031818702503	14,3360104873078	14,0320737808007	13,5975628932662	13,5063506958907	14,2064821313829	14,2915778720183	14,03788067001	14,8452875057704	14,1330115161837	14,4296652304611	14,1600446249859	14,0615414185658	13,7154766803046	14,3426714633856	13,766465176465	14,0076578577986	14,6296842409258	13,911718586471	14,6944767561122
1125	5,96417666528796	6,12566325937848	6,39656015272133	6,24355830492582	6,40605569004042	6,14912693833782	6,08409623911254	6,16491770949288	6,25798118360022	6,31733952650069	6,18995392793758	6,23494310717647	6,1657375289169	6,56461280105856	6,2993280417413	5,95915099265275	6,00545933990759	6,18774677439742	6,05228472003093	6,12443891169444	6,47718135014167	6,31559984142859	6,07351101581007
1126	6,93239875832523	7,22947119464857	7,14302878522775	7,09440686031636	7,75863006950923	6,69022859030942	7,30039106344904	6,76918282446294	7,83651831054746	8,1383784592384	7,76615221928184	8,31845167586747	7,20728950142349	6,95350523326662	6,52101930027294	7,06536399835602	6,94854459753852	6,84127329395885	6,9870828097779	6,77249664979821	7,54526233387856	7,05476802530593	7,90002272678586
1127	5,40067488675417	5,68128176837913	5,48475076004199	5,40370100674542	5,65059222400695	5,55283889483409	5,44868196185773	5,49991868240165	5,40001111472576	5,86973803355493	5,3850988708831	5,51161620758049	5,7478013516054	5,45242219394426	5,59594561664983	5,65059222400695	5,50129832817985	5,35560857044521	5,41907307536747	5,50963169652857	5,2736340528528	5,61979468124783	5,29822804328911
1128	8,62042918882865	7,63443948891705	7,44305361465929	7,86846336711787	7,35174638866139	7,37009154262005	9,93095639133889	8,32242453918678	7,43757227387852	7,59890005012686	7,37790241289435	7,25757629972672	7,88563837000212	8,64912687041676	7,42592505711128	7,32204328638275	7,83542512151575	7,24656827295179	7,88801568495433	7,5969073955934	7,57688118720348	7,7857506774857	7,22478515861487
1129	10,4023118984206	7,7265151590909	5,64497031755857	8,8896353096538	8,4267185743838	8,50789187073343	8,86558522787313	8,4389608188805	8,65928968851732	5,77142227806721	8,22144575379523	6,54225291934676	6,61619606812015	8,91395765602449	7,90044990824321	10,1959432687274	8,63574933557418	8,80470975545251	9,39731114220018	9,76221557750227	5,62293265254936	7,17402505309533	6,76160645311538
1130	8,51103270292304	8,39488363049141	8,56130647218947	8,36606675606973	8,57851359558867	8,35919167705374	8,66379725480125	8,10783865052755	8,39449463762623	8,30428512986358	8,48723707902153	8,4795182676445	8,28534834954128	8,54102744261959	8,36777869494095	8,63374511602925	8,18720844777481	8,47209020788776	8,24729351430059	8,34395580491965	8,57829489971183	8,33182049479159	8,38426090374117
1133	7,6280941679684	7,9498281762772	7,91605377607402	8,05852027021244	7,98237448374414	7,91492692668249	7,68689864146214	8,13420087582362	7,95713379514966	8,25062974027674	7,86862474228618	8,12501134110031	8,14791782207672	7,89426401873996	8,09062166468132	7,87993993552141	7,91777189538776	7,86276348323142	7,75505114415765	7,98366630427993	7,9546309506149	8,05590644826451	8,03989461823016
1135	14,256150926438	13,8265261255205	13,9032105232539	13,9962422008944	13,8876116354405	13,9208400975649	14,0261245717765	14,0461907091085	13,9824965139139	13,8752719615363	13,908350494259	13,8184137365956	13,9659274770422	14,0528654791664	13,9993178976235	14,2149679061946	13,9890278300223	13,9669111900063	14,020083211279	14,0282004085476	13,9269920619352	13,9568633865122	13,8325305172589
1136	13,1285139192321	12,6036671280816	12,7229905413054	12,7837159241538	12,6806612868703	12,7896230617251	12,6910948993996	13,0547571540442	12,6514958233674	12,4816977340055	12,5795398707476	12,72831098155	12,8614053947881	12,8824651108482	12,9856746116232	13,1350238847586	12,9787652850677	12,7377874602995	12,8336037695871	12,8890836999679	12,7777964115092	12,8304092726462	12,546828523885
1138	5,5219015868526	6,21718483064074	5,99780574506038	6,30449480268131	5,70836290638885	5,93502681708868	5,81585562605146	5,76691191020883	5,88935538192332	6,25675044265398	6,0506668928549	5,84909121214038	6,20716398222635	5,59594561664983	5,84388814173571	6,23494310717647	5,93086812816341	6,23919770685628	6,14433652281697	6,3511803215861	6,38593928619901	6,35106752351127	5,95616145453709
1141	9,29860062094968	9,15664438027318	9,00273584911925	9,45107522107874	9,17469347896947	9,34884044289251	8,98362152989488	9,39461140231322	9,05342067667761	9,33448946353452	8,97506946856419	8,83003787633658	9,09600346948594	9,03085294631975	9,60546587243646	9,3548602505333	9,2354507232918	9,05643422179573	9,21109247096087	9,4605562885777	9,02034807589367	9,39790804708868	8,94118259856504
1142	16,8613740955817	16,6317583141765	16,7763568352658	16,6317446707696	16,761585218097	16,7229553245959	16,7763568352658	16,7101055965058	16,7943605033151	16,761585218097	16,748525056427	16,6878151428136	16,642358207724	16,7943786511566	16,8103212858792	17,0031188628767	16,6685729621794	16,8101343421748	16,7321613006224	16,9361165926286	16,761585218097	16,6969194931647	16,7941971270903
1144	9,18937584570828	7,89412955228386	7,71343446164616	8,12861671532838	8,0616163112307	8,00547832532507	7,84900682483616	8,4691047821765	8,05295821351558	8,15959910117696	7,88632055794759	8,09548196860046	7,95975874033627	8,06911524989062	8,46703056668861	9,55225691715949	7,93751121682308	7,98300382695396	8,09817055441461	8,21454315279032	8,02541889338169	8,0050700050848	8,04568129519421
1145	5,82916446016814	5,63065582553939	5,61090098912551	5,40370100674542	5,40001111472576	5,52359254150323	5,89890391790817	5,82194878879971	5,49689829681277	5,58692452437455	5,40001111472576	5,68008878466598	5,46913206262685	5,67546172348252	5,52721671257315	5,82647014994691	5,46134134441191	5,28763698557913	5,64181034321517	5,49376506242879	5,64181034321517	5,51161620758049	5,67083284939062
1146	8,2014460101645	8,2652379324249	8,2492672527306	8,47399746628733	8,25062974027674	8,32948561035785	8,19064807385818	8,83439928411949	8,38565315919773	8,59440396851367	8,38809713589114	8,51722821730263	8,47813650865291	8,31826892381154	8,56458993596639	8,36406679702343	8,48920516813945	8,41993491790207	8,46191254750886	8,68507815248565	8,34984043025974	8,70862583512799	8,31906312993541
1147	7,21087513273203	5,56929217359584	5,67568792384653	6,43456137291813	4,93604413141694	8,68848671655191	5,2109486840434	7,8929854831596	6,22378601335121	5,18134236221345	5,49991868240165	5,24767786986556	6,34133317176813	5,22395044576374	5,59594561664983	7,54226743658345	8,77608934640416	5,09749178254138	7,08925322305086	4,81638183718113	5,930702582655	5,55795755126334	9,05119179555944
1148	10,1172905099177	9,43947809103009	9,34559424747302	9,45918589340106	9,47920114998396	9,55664487221405	9,85956700721722	9,57866337630932	9,49666528672891	9,42842648042405	9,4513938608453	9,34855958839419	9,55900054283948	9,63300886783025	9,57211078671997	10,2067347258785	9,51788255558202	9,32679445949601	9,36824637183255	9,55358847275402	9,49296875400434	9,53061426624228	9,40017331766875
1149	8,4306383421289	8,09285004620214	8,31735638092741	8,13079685378119	8,1233608991336	8,11782866540502	8,28093653448697	8,33924020615587	8,25536181885636	8,08981149160638	8,2714773069081	8,35748542790625	8,16989367476844	8,27053672591136	8,38215314804336	8,42772177028245	8,31063303470235	8,30330930464853	8,0863628994172	8,23203526484973	8,37577681883445	8,22757900171305	8,25208149470662
1151	9,34798912777038	10,4806563877054	9,54488267086364	10,5349171846493	9,32296769542408	10,6050977630891	9,54003465886568	11,1602509403145	9,64049403649489	10,2529709838773	9,67409757301663	9,57260965674528	10,5333828213648	9,67649786016318	10,7052724372021	9,40577574584937	10,8196214400895	9,73195347924395	10,4100072325819	10,6476179498887	9,46314270795775	10,38524007751	9,66444314891198
1152	12,5211225284925	11,61468009086	11,8169482149844	11,6722758797221	11,875392463044	11,5899561017621	12,1856752828369	12,0570378557417	12,0092888268817	11,6199235540459	11,9927605724337	12,079647869221	11,6289805155354	12,0833167222014	11,8517620039001	12,4592859939997	11,8251993906847	12,0836283168401	11,8609455141304	11,8925650951365	11,9048060640375	11,6778213973542	11,8391556787063
1153	5,09749875956137	5,36478522195885	5,10578167397502	5,21347862333361	4,88100452305549	4,86999038499118	5,17596289509133	5,28121550703861	4,88100452305549	5,42061261165991	5,04814093659759	5,2109486840434	5,07054308935747	5,0602146748472	5,18311362202473	5,08735181847598	5,12384863040499	5,1804266397992	5,11582836956374	5,28121550703861	5,08270973810652	5,21347862333361	5,35636889334647
1155	5,44793074483895	5,44432236852769	5,14186133711229	5,78681779799691	5,15338905712431	5,47771854426448	5,59340853957542	5,14186133711229	5,20750225743127	5,75593581358087	5,45018444977235	5,79668252038854	5,61979468124783	5,40660304510398	5,75774051827236	5,0602146748472	5,0142454735979	5,14107232203793	5,09747276779046	5,49376506242879	5,54757394918059	5,47771854426448	5,27724422332059
1156	5,16889209440637	6,23901129111242	6,02338781643288	6,43456137291813	6,22378601335121	6,20334030741307	5,28681702787256	5,62293265254936	6,03429872678172	6,0064327858907	5,95461527921957	6,12025256417478	6,47083736633795	5,57202877635202	6,31228333771074	5,77935055525598	5,94111055375982	5,95461527921957	6,05228472003093	5,9972936942875	6,06138566951275	6,29186970487184	5,95616145453709
1157	7,05046979924855	7,20795969772496	7,12067226387915	7,11643958646521	6,9902501607606	7,14767370781621	7,21857934040849	7,11535844814303	6,92560175449734	7,05151333447872	7,02920657696734	7,17149855716279	7,03299571419843	6,95965450973798	7,20565851250398	7,18034161327266	7,14778034403699	7,05476802530593	7,07729297273336	7,13580972294529	7,12607982675705	7,19998457136393	7,17875977417432
1158	9,0541566213304	9,8075584872368	9,17336737824935	9,74004329079702	9,32414901476071	9,91972426896326	8,81157188437476	9,70297439063074	9,06297974465106	10,0060823683191	8,96752861781721	9,17750184574549	10,0594960135711	8,99693945716538	10,0167207554814	9,18336292093241	9,92510497678667	9,04181780023609	9,27955305968597	9,66221091578311	9,24114359076096	9,4025364970197	9,41785102232397
1159	9,44760129587035	10,1939557454308	9,88479185959963	10,1099172598258	9,73124565424837	10,0941541098146	9,57397566832625	10,0281928417218	9,7965823559088	10,2241879637929	9,92889177330633	9,80303355962901	10,2766278923439	9,57484183431439	10,3067143338537	9,62714393896622	10,155191297468	9,76740375025535	9,96999888385785	10,0444860687784	9,85064883332032	10,2942851426974	9,77832786872737
1160	9,87365346980826	9,3192895682548	8,64902461947645	9,359155067185	9,25228854307643	8,87381690441461	9,50386060762399	9,51323112869294	9,14980973123245	8,67597276634156	9,13348634869638	9,42057564161811	9,253844134611	9,07781009745205	9,28547422018825	9,79863619344512	9,40194691023989	8,90256257784277	9,20192652769107	9,46530414629833	9,22578609850618	9,0847297227453	9,05649438295473
1161	11,2970063879956	11,046716789437	11,175069678951	11,0667946933539	11,265244886636	11,1263961980375	11,3303743899412	11,0302165392947	11,2832706796502	10,9835966291974	11,2002233780613	11,4050299259705	11,2342237496163	11,2351773594869	11,1671276990474	11,2276671150218	11,0325342351246	11,2696004077849	11,1028450718268	11,2086373932883	11,3145068085055	11,076123908951	11,4259170606778
1162	15,1794126167522	14,927558470635	14,9684458296778	15,0563826297726	14,9874105839222	15,0167713401681	15,175676232222	14,9215232164785	15,0850368183191	14,927558470635	15,0529534713189	14,9626276165812	15,0395209312709	15,0625005119408	14,994542591558	15,128158038312	15,0655520674198	15,078097959438	15,2249746742037	15,0655298916622	15,0625229604937	15,0815412218419	14,999675770349
1163	11,8092203538457	11,5636229771424	11,7545549889401	11,5829811372979	11,6714903302434	11,6718760071954	11,7372442096835	11,8426975255805	11,6512903398803	11,5183830699238	11,6817087470857	11,811386155535	11,6150118052212	11,7030445672806	11,5967983465505	11,6291712839422	11,6323845816139	11,7177263406344	11,7334005933958	11,8345958478166	11,5575251708944	11,6613360681004	11,6513635950421
1165	5,71086409816772	5,58888988598917	5,07328922207435	5,75892788366532	5,37833360584584	5,67832101078672	5,7424846951063	6,34023582861067	5,3185894335686	5,54551940291466	5,21871066730278	5,09560538061908	5,52112237346141	5,93035719113848	6,2993280417413	6,02426311081456	5,93086812816341	5,64735707959183	5,77105972387468	5,92732081426221	5,23402939836866	5,33011964482148	5,45938548452087
1166	5,92331010976199	5,90755372387124	5,96404899644561	5,97314199389026	5,95461527921957	5,93502681708868	5,93654970285924	5,83017242646218	5,76650846906786	6,1848243389951	5,96524465556987	6,12025256417478	5,85124448002775	6,0281178447361	5,86973803355493	5,73330632930637	5,84922626088406	5,70062040963308	5,61915133333792	5,90037570018619	6,0281178447361	5,81075878808005	5,98153861504459
1167	7,33920148768172	7,04780525015116	6,98016893304681	7,35838584670469	6,91685412600364	7,04991068095468	7,01245146132911	7,14041413041814	6,82839860601118	7,41820890932438	6,91913977102709	7,17149855716279	7,11324488639723	6,84191935322831	7,09447510175155	7,09600942969925	7,36454975687585	7,16612503156631	7,08186336316199	7,11414580629082	6,96675061554147	7,30139967470069	6,84098510655773
1168	10,9295126595973	5,11580804302117	5,12915012869116	5,13230293361092	5,74891144406133	5,14006868668519	9,47194637289657	9,83854557626394	5,33252921248392	5,26595403046183	4,9932287439774	5,24767786986556	5,25264731927599	9,77986006541477	8,34611821568294	10,7055147390753	5,2979092218348	5,23869932118882	5,15588180386631	5,15682418956594	5,32857030684587	5,21347862333361	5,33715435214985
1169	6,11624932939184	6,05228472003093	6,04673872143783	5,74187273053187	6,09225196081807	5,70237458524671	6,42364530275516	5,71250913853144	5,77935055525598	6,17000925235166	5,95461527921957	6,16667765116471	6,02769827212593	6,12611280814103	5,52721671257315	5,8034961093711	5,62986200839449	5,70836290638885	5,61915133333792	6,1657375289169	6,09342973836766	5,97710864808543	5,85260038225982
1171	6,41082585624235	7,19612976423099	7,12642021156645	7,31604884450972	7,06897447070997	7,50179089885027	6,73168802514251	7,31888120013337	6,79474733446674	6,90257206662002	6,94342749092098	7,06650335257882	7,13121747274837	6,73934592250771	7,20956754012549	6,38540388394041	7,13880841326879	7,05476802530593	7,22755963234554	6,83997611133725	6,97195125758958	7,54226743658345	7,32759056114825
1174	6,51273301829275	7,09600942969925	6,71230820481541	6,81178987846821	7,23060862149034	6,88270279275886	6,95311097865633	6,85466077828783	6,89007184474162	7,31925457613213	6,86810935808677	7,23223389122586	6,73284428211048	6,85134176640336	6,50294357935699	6,86379755205105	7,05253418384412	6,90072974625582	6,89097479973551	7,11414580629082	6,59793373716557	6,81171227445471	7,31325134671721
1175	6,97682899494	7,55079083042717	7,36945521274909	7,64069241968618	7,19977090206336	7,40394988780604	7,63604481600426	7,7788951710347	7,27024563798572	7,88097024692627	7,08605220963441	7,23223389122586	7,86480984210455	7,2576890878295	7,4402530454891	7,24372136944208	7,3409038219276	7,15474626200678	7,45597784009622	7,49658959942545	7,41370301302284	7,61315494644267	7,44020649639905
1176	9,18502977882283	9,11671526413038	8,24148397476906	9,41949937922612	8,27775545971482	9,68414781800532	8,46532220606682	9,99501725566749	8,9858329531144	8,60367496392321	8,33964733686756	8,20680761481354	9,20120974878314	8,20303444303974	9,68171479246453	9,43495383560752	9,52712711462145	8,9276950550428	9,16472455774252	9,67944017720291	8,75317853092263	9,57286951537322	7,88112560518208
1178	5,24118263245019	5,55077258011851	5,80865603049784	5,54078411827914	5,49991868240165	5,19966127302209	5,5279418752317	5,35560857044521	5,41602642020355	5,65787064698861	5,57202877635202	5,58052810248611	5,52112237346141	5,26087711990294	5,54551940291466	5,26916899130591	5,43276300319307	5,32391206718707	5,43069471508517	5,35932359465777	5,79978156606611	5,69142460082562	5,71400681521401
1180	6,46414131029409	6,23901129111242	5,67568792384653	6,17353027057756	6,16319386454774	5,9265068566134	6,4386226539429	5,82194878879971	6,17307073832929	6,11811765036784	6,24476141659671	5,76691191020883	5,87874460439199	6,1657375289169	5,3850988708831	6,24278325650979	5,6866573822145	6,30635342346204	6,12783897675431	6,12443891169444	5,87981858638702	5,96351412031464	6,4596285711189
1181	4,97955542108221	4,93894419714984	5,34334819471108	5,19012096807727	4,83085908993197	5,01235523234993	5,00248511713933	5,00534782039079	5,08174109507284	5,2468888547912	4,9932287439774	5,04134188642952	5,04898290724398	5,0602146748472	5,14186133711229	5,10578167397502	5,0602146748472	4,99494970699111	5,13634489358967	5,20338637012995	5,23402939836866	5,08735181847598	5,25348928992238
1182	5,35932359465777	5,00534782039079	4,89397724822788	5,29147148346982	5,08735181847598	4,92242913467822	5,72097309875981	5,29950811522648	4,74692141520191	5,05174148433573	4,80743148737631	5,2109486840434	4,88100452305549	5,2435612574804	4,89626752781065	5,10578167397502	4,73984077827943	5,1804266397992	5,00786003014423	5,20338637012995	4,94538269486512	5,13186130877761	4,89210990834951
1186	4,93605590596913	5,11580804302117	5,03732378383891	5,21347862333361	5,30358218777148	5,25264731927599	5,08929684569584	5,07241192285967	5,41602642020355	5,18134236221345	5,45018444977235	4,88100452305549	5,04898290724398	5,0602146748472	5,18311362202473	5,18921842198306	5,41907307536747	5,68608874033103	5,56607552824112	5,54283741991668	5,34714716114825	5,43990322405419	5,05553327218722
1189	12,6469028281884	14,4139304868192	14,2857884369821	14,3656579459555	13,9237795449628	14,4952376678417	13,4463409080462	13,9760719556599	14,050982545916	14,4429943757068	14,2133336722306	13,8891386649459	14,4732240732	13,4361140730778	14,256150926438	13,2710888073711	14,2546607623602	13,9821071881085	14,3430466314749	14,2694317462387	14,1330115161837	14,5284102769922	14,2795949326516
1190	4,93605590596913	6,12566325937848	6,53111977762242	4,88345201270491	5,7362618232904	5,01235523234993	6,08409623911254	5,35560857044521	4,69573431770227	5,42061261165991	7,10559545415151	5,54551940291466	7,66155959053046	5,62293265254936	5,12158949850818	7,05347814261955	6,25196303523865	6,5599752575544	5,59204455764331	6,5452398756242	6,10405185525445	5,08735181847598	5,14552258200023
1191	10,4076498677695	10,5784692794121	10,4570840696251	10,5218112745165	10,5428361573827	10,4559173868672	10,5093361253883	10,4235888168258	10,6541529141315	10,4625901716125	10,6335174097307	10,2714474498425	10,4445623998172	10,3950989894912	10,4778355724382	10,4944541975118	10,4756297968679	10,5601981591735	10,4020212755059	10,5819415068024	10,6282280824162	10,60689142779	10,6484493737343
1192	5,40067488675417	5,58888988598917	5,45242219394426	5,71420081269725	5,30358218777148	5,47771854426448	5,58250250316644	5,56515668668057	5,51301861795644	5,58692452437455	5,73966227266883	5,4405887595263	5,90444742355042	5,42142035924401	5,26518437821255	5,49790905382672	5,4762753625809	5,32391206718707	5,39489949217182	5,62293265254936	5,930702582655	5,47771854426448	5,31893284729363
1193	8,09539698652021	7,37285992343644	7,10720573917009	7,48047370055615	7,11082437529676	7,48865589627963	7,91505150640833	7,25327201494996	7,05571312755794	7,67713055630969	7,32940640602482	7,1592141717626	7,45271601019468	7,01643876833989	7,67114770967934	8,17006229597684	7,90539094050617	7,23079283857236	7,54965060118058	7,31336298922698	7,21857934040849	7,60536334747818	7,73966219940481
1197	14,7210034145235	14,1686640929803	15,0529534713189	14,2262836729418	15,0339152819639	14,7906979766381	14,0934950565912	14,9873580445406	14,6517834849907	13,7896485515225	13,9947922073191	15,72352825738	14,9333859774389	15,407156477857	15,598110386096	14,4768732834671	15,5070256412703	15,3976624150855	14,840359835521	15,1849836066425	15,1569427696973	14,7738808577749	14,7029304427609
1200	5,34035531164216	5,03632014848616	5,68732484807837	5,31144372766206	5,76570493668459	5,25264731927599	5,51575752284628	5,49991868240165	5,36632545405199	5,28681702787256	5,25689605192794	5,54551940291466	5,67956387891378	5,54551940291466	5,58250250316644	5,35409571276862	5,14006821830107	5,38651601519262	5,15588180386631	5,41235223333314	5,34714716114825	5,51161620758049	5,64057243283147
1203	9,16614368439854	6,34151290255039	5,10578167397502	7,46648495300658	7,21540226926531	7,14767370781621	8,88742946235683	8,88070008947048	7,30402599665507	5,58692452437455	7,00971792951866	6,20958677618093	5,61979468124783	8,57932840484803	6,78116961631337	8,56430164939674	8,25166443887155	7,37005076638548	7,77663771974199	7,67406714444443	5,23402939836866	5,69142460082562	7,15798799907289
1204	8,99987479584166	9,51485037455475	9,27964785644908	9,53003937099526	9,22592545429154	9,65747668987626	9,28491185818388	9,75643161171355	9,20186796126327	9,54968159468581	9,4216562058645	9,09776087948628	9,48098378814752	9,17368294435868	9,51242391274492	9,17717238412467	9,38996012290495	9,37477139068382	9,24385103088813	9,81349961599351	9,32074672390585	9,56699004732859	9,19957193720867
1207	7,00286837602318	7,02852882892541	6,94228830035694	6,90256280492485	7,1278679220649	6,86166651296837	7,55509386494145	7,43061263217795	6,63917467555369	6,60037064954557	6,96535273345369	7,30987795282895	7,02070011114031	7,15974129548053	7,26229253037024	6,73812028726097	7,39960181797544	7,08046327096898	6,97771115316615	6,8071800237339	6,84277498393414	7,47237724270571	6,77865458230726
1208	6,11624932939184	7,73804714034222	7,50709336341947	7,42918315527314	7,0520372965764	7,06099635286706	6,76207270028436	7,84158338908491	7,51254907500869	8,01137638899044	7,2605303199242	6,88976085079655	7,2159560287617	6,25798118360022	7,04209632378885	7,22643945362283	6,90296835868424	6,61125432484751	7,36396327788461	7,55751126676022	7,35782654867561	7,21098576048579	7,0829544760779
1210	6,02769827212593	5,36478522195885	4,83878648950584	6,08758188002502	5,48412661686908	7,1683953395584	4,45925959957804	6,73098132756225	6,02571319553486	4,92627086829869	5,67633127175645	4,75091174548444	5,13364402432289	5,18311362202473	5,09749875956137	6,2961578614723	7,46956138667807	6,05546507559397	6,69744016421926	6,49357971640702	4,94538269486512	4,89081844912353	7,70162915396325
1213	5,65059222400695	5,47910900995816	5,90086384172634	5,15000350324537	6,25792139578325	5,25264731927599	5,7424846951063	5,35560857044521	6,25117054654008	5,77142227806721	6,15434569631248	8,06123635350792	5,61979468124783	6,91838426250687	5,4220557864962	5,77935055525598	5,2979092218348	6,14869877373102	5,46980293395596	5,29882419897271	6,73948757702566	5,73563140721671	6,49374934344385
1215	6,27589099202759	5,74415389505494	5,94111055375982	5,82424694412545	5,91743572648537	5,70237458524671	6,25798118360022	6,22195627601767	5,8419847192535	5,89929733858844	5,97762491331536	6,10832418911005	5,79530248821975	5,87450944319791	6,32249416150169	6,70453624943232	5,86083738556224	6,02769827212593	5,93631652010722	6,10448897110941	6,11433052677362	6,03429627573568	5,78862807498849
1217	8,82261443431056	8,10550683301394	7,68138446910269	8,27751021499001	8,26137556885127	7,83290019944354	7,82814051495078	8,01763616160511	8,28196272206616	7,9271265853711	8,26029412794852	7,85172350736726	8,09009534522555	7,53157769828574	7,85622214245613	8,5196048171041	8,14170323138097	8,1165297308707	8,45667360534694	8,62293568350566	7,65047381648339	7,83189834739649	7,85847883065696
1218	7,42102120489172	7,87227973240595	7,88391213982198	7,95798840608204	7,91422583320698	7,79701162334949	7,49322457276834	7,86878157738011	7,67373559973832	7,87297302504793	7,8040699149602	7,92032200954485	7,77191066164445	7,55919448165782	7,93596345910873	7,54556640348104	7,6419665818295	7,78136477421781	7,55656650217032	8,00496523708548	7,80925939271124	7,60536334747818	7,81964203610015
1220	7,06121593852515	6,57355085507916	6,66656845766732	6,4596285711189	6,75775814338722	6,5820473258115	6,93805660977351	6,69022859030942	6,73710228004038	6,54158421098412	6,76011866778184	6,93842237379647	6,59334901355791	6,73390578898518	6,82934813981377	6,83996463564612	6,6412513504636	6,85306837912895	6,73419958751454	6,68577537358383	6,76802231472124	6,81716703687452	6,57545519237878
1225	10,5076323826206	10,408490245379	10,6313291808155	10,4847576916484	10,5651888976869	10,4896417811663	10,6409891252089	10,4874727872941	10,6179199242549	10,3806954257598	10,6294066278709	10,5081192562557	10,5129127756606	10,4725990998406	10,4766682804271	10,4256605030386	10,4582112826387	10,5216998933402	10,4668607225177	10,5819415068024	10,6712298817578	10,6321240861838	10,4751093764139
1226	10,0245469890908	6,55701169420721	6,95325130522453	6,78492947994936	6,9902501607606	6,89188360940096	7,99741509019153	6,58852100170205	6,90283288142965	6,61161573111953	5,62986200839449	6,68003284213751	7,45629123871474	7,49846725630302	6,41864983988583	10,4785305460871	5,98502479896411	6,10448897110941	5,69690146777426	7,18312551160572	6,56660249031909	6,77250435340843	6,56137609361804
1228	9,55294027051371	9,00436966725524	9,07442057363039	9,10839178483796	9,52677969779213	9,12643837468274	9,18285952751852	9,42177312119486	9,36462844203225	9,02221421518469	9,28731398808433	9,36884449280928	9,09013894918347	9,36088230198614	9,36322676303808	9,63868467799493	9,33744070337228	9,41440293641133	8,96671305881728	9,37876525638432	9,47904768836386	9,05646172047906	9,27265807194145
1229	14,0934950565912	13,5988646824693	13,5975628932662	13,754571101272	13,6354020948461	13,6317524438734	13,8126402661092	13,7783083354124	13,6925204004359	13,4240487998648	13,5689749653807	13,5475060460272	13,7303799040484	13,7255661237261	13,7029657470685	14,0539413681954	13,786727056928	13,6842407557842	13,8479124726304	13,84033236588	13,684612418662	13,7222920317042	13,4306671819416
1230	5,43069471508517	6,19454885183269	6,32585092610247	6,37035284192926	6,29737564617567	5,93502681708868	6,10286131137109	5,3185894335686	6,02571319553486	6,54158421098412	6,33595269288868	6,37066413721503	6,85674663005034	5,85195242404422	6,22802595507576	6,02426311081456	6,06400399872093	6,18774677439742	6,07832861473878	6,27555465947196	6,42089410636991	6,46548465876378	6,54628512543169
1231	7,83527727637861	7,95382073958558	8,09169380233948	7,93626964229148	8,15205959142225	7,98588933937031	7,76274320309154	7,593054376446	7,93034054717595	7,90944569733509	7,87139785383392	8,19139873815294	7,95175301022682	8,03226112884364	8,18919290678678	7,65999827818022	7,7315376412076	7,98993101475689	7,6252322911604	8,00496523708548	8,09145191310792	7,83543901268669	8,1546108705587
1234	9,93537789696304	10,0779965751929	10,0797667325744	10,1738996140224	10,2062869228487	10,3158573391702	10,3674396918332	10,0767763562262	10,1071196654192	10,3552678127046	10,2410270123488	10,1359470908468	10,343346386528	10,249324657132	10,3099303040293	10,0072231062334	10,1870451459395	10,1703579284754	10,0571038419874	10,1319004521372	10,2388309076132	10,1969155000238	10,3689087033931
1235	7,37160058081107	7,514593189508	7,39160787068317	7,75979679463618	7,94032489355788	7,70846226806352	7,38805606102583	7,24617554254828	7,83835704541712	7,777052241116	7,60932779145135	7,51101680760597	7,41272194757016	7,34065699247797	7,04209632378885	7,51603903754326	7,28690226695114	7,54500906722919	7,65338428508978	7,81387183958065	7,48865589627963	7,57838766607033	7,74359465763346
1236	13,9435878552572	14,0634664799944	14,1666955167581	14,089872667942	14,0227550543075	14,1024043839844	14,0227550543075	14,0378007867191	13,9841833015673	14,0216265827407	13,9807197416554	14,0337777696279	14,1971436690646	14,0559919731253	14,1475524775885	13,9598305927752	14,1586557204578	14,0611011711162	14,1540577025017	14,1571560371127	14,1610985625407	14,2372081387298	14,0592299130242
1237	7,05046979924855	6,87813342730162	6,53877708038868	6,98477642056085	6,60945045934632	6,70577107039469	6,71883345002116	6,69587971870912	6,71175267424124	6,92741444939757	6,65439994450532	6,45068891416907	6,86380297677786	6,7209660840546	6,95565945957942	7,16436624221724	6,85735589305065	6,59768084748896	6,75121786972477	6,86774091581363	6,75945284271981	6,61160971317124	6,85493290830834
1238	9,46892410481675	8,12828496190414	8,14727019934729	8,15171654317973	7,93327375502768	8,22484227763683	9,07870954109112	8,10152779769891	8,06265863075075	8,02003267822095	8,04771552661531	7,90786876427894	8,38363534688179	8,45308186733625	7,86929529997032	9,06591744556066	7,76847152761862	7,83956398768389	7,93136389327147	8,03715598959393	8,04021212955679	7,81630343350038	8,18579398041932
1239	6,51273301829275	6,76576732030521	7,10322081507673	6,85134176640336	7,03946811736578	6,28469262091283	6,87862135502215	6,3322735314786	7,04489427543442	6,7580806421508	7,27070178130507	7,10559545415151	6,61619606812015	7,00044148315268	6,43669653663826	6,53896134704924	6,34074212232288	6,81560195011836	6,75775814338722	6,52579863805477	7,26087398610312	7,11753409019938	6,70294784367535
1240	10,2088668399177	10,310284570915	9,63875034416393	10,6233279862967	10,5185410473481	10,7762177564122	10,0522015865524	10,5537015579201	9,75152080178067	10,347975976915	9,6932988703715	9,68490317220645	10,6552070832407	9,76918248904732	10,4504820841882	10,0431214036977	10,5453235735775	9,95282070561058	10,4780797051471	10,6314157224582	9,78625842309314	10,501587045729	10,2267284738895
1241	12,2471789939786	7,46727420635645	5,57919043112404	8,84342421926366	8,5350487273167	8,38298037967526	13,2979789713566	10,604113405103	9,00367615653724	6,04786213757415	8,7769234131459	6,54225291934676	6,46071470464741	12,179508228589	6,85167630517684	7,92877997046907	7,97079843014725	9,33093888189036	9,28832646742067	9,35493417893605	6,13403515212325	6,87467746527355	6,6878800947294
1242	6,57116073615467	6,62163307997703	6,25860593113876	6,40064439851489	6,16319386454774	6,58866732155976	6,28235435061978	6,66243285357091	6,16319386454774	6,4759392375979	6,29992532728713	6,25597390888222	6,57738727606258	6,47542032521974	6,74653161331525	6,27821787033889	6,49842820645588	6,19968229592839	6,29650537411376	6,43528467733517	6,35222675488619	6,49751855194191	6,36145167199008
1245	5,63606933128529	4,97521122226699	5,05265720674999	4,98047114349646	4,6410238793339	5,05601952899219	5,07140828750693	4,80845668094777	4,78844615293174	5,12915012869116	4,96722991361029	4,97640725927431	5,10761938573442	4,78102473237406	5,07241192285967	4,91780527798495	5,17779473035043	4,93998101201742	5,27964678829738	5,10856264969526	5,2736340528528	5,21347862333361	5,03129608896302
1246	8,30460856664152	7,37285992343644	7,99079704966757	7,34245667258638	7,7429130245315	7,52460955036659	7,51335758992558	7,61226222238541	7,70936376145331	7,47625044794403	7,86288142297962	8,43292729258172	7,53973546992102	8,25712150069477	7,47974879384405	8,51303729717191	7,45433890615221	7,96290199050094	7,12762966738837	7,58182531721497	7,95739567660946	7,61503856159523	8,01440638302233
1248	5,13634489358967	5,0602146748472	5,14186133711229	5,17411708503628	5,1782809871554	4,92242913467822	5,2109486840434	5,12027142754535	5,03732378383891	5,20338637012995	5,21871066730278	5,24767786986556	5,25264731927599	5,26087711990294	5,14186133711229	5,10578167397502	4,83982330437342	4,81802244249492	5,07616353845911	5,06206048490225	5,56334902964455	5,08735181847598	5,35636889334647
1249	10,6222349824625	11,2031724104366	11,2036457306182	11,230585290234	11,2489888626154	11,1926605563445	10,5314850243106	12,8966957749893	11,1427189309119	11,2895565674384	11,1219013714634	11,3732760166391	11,3860775595305	10,829850931783	11,6983170595294	10,8445222206817	11,4363172606063	11,0791092007579	11,1734814436023	11,1051109641292	11,1840797774088	11,3528257952914	11,196322720219
1252	5,99923449510494	6,40390166312218	6,47447113031064	6,7490494941767	6,43200851057728	6,46414131029409	6,09321710748086	6,19758531836601	5,56795722805491	7,13110404428596	5,95461527921957	6,68003284213751	7,06629370725483	6,1657375289169	7,33048567289193	6,27821787033889	6,48588887553808	5,74355375765605	5,68608874033103	6,60520008825874	6,25675044265397	6,22159052646045	6,20657122183728
1254	4,89019738059751	5,44432236852769	5,34334819471108	5,25105156622782	5,28362619642623	5,32233378730394	5,07140828750693	4,75652662592752	5,20750225743127	5,73594661525355	5,36632545405199	5,36332602038722	5,41030822922892	5,0602146748472	5,04898290724398	5,12915012869116	5,17779473035043	5,14107232203793	5,33715435214985	5,39560034718761	5,58052810248611	5,36705061671054	5,31893284729363
1255	9,37921787359053	9,06156954028826	10,5290257675607	8,85863636763339	10,5939460660415	9,25369913733713	8,71390456726657	8,57579610727114	9,80165663470753	9,452628944183	9,82635894409098	11,5751253793259	9,93508914761215	10,7341050907419	10,3816529649793	9,04345907728931	10,1216175814365	10,4783749128935	9,08660091764316	9,4843175596688	10,3395852466847	9,69927095201583	10,2948407162377
1256	5,05922684543415	5,32555783901641	5,26174244038249	5,36632545405199	5,34035064159229	5,09749875956137	5,44868196185773	5,16798954831216	4,88100452305549	5,12915012869116	5,21871066730278	5,17411708503628	5,09017414491053	5,40660304510398	4,89626752781065	4,89081844912353	5,43276300319307	5,35560857044521	5,15588180386631	5,28121550703861	5,04713730124485	5,40654941474046	5,00534782039079
1257	10,4518473506374	9,57079863861027	10,4832130361194	9,74361945121682	10,3521846381923	9,83392967082298	10,0915558468553	10,44629689449	10,4194511859441	9,77799554568935	10,4547178158867	10,8019225793497	9,94921525509631	10,6846969312041	10,6192209550642	10,3199303101608	10,3511427533819	10,2070478449052	9,8787667991968	10,057534123883	10,5157866423391	9,92745051474615	10,049121106815
1258	7,02066302815932	7,19612976423099	7,05038179921858	7,41820890932438	7,35622055287792	7,27639156238033	7,00670207205866	7,18948707425728	7,15517606231851	7,5445741310476	7,23585068759372	7,50771660608499	7,48149650434156	7,50781291051046	7,52999867480155	6,88740151126074	6,84085966066473	7,04080526589379	6,70460331272214	7,23322560452222	7,37142110752313	7,23079283857236	7,21187527471561
1260	4,62459399556111	5,03632014848616	5,0188837805939	5,03187460588776	4,69633039932184	4,96825902484582	4,86900255557813	5,02750709265316	4,69573431770227	5,33093960252806	4,63972346473598	4,78216468957962	5,23551239718763	4,63221300874888	5,30719594093741	4,91780527798495	4,54381023928138	4,67785780354995	4,54583243616832	5,28121550703861	4,96738172563114	5,01235523234993	5,09926580236561
1261	9,49533643855978	9,20298904138716	9,02090716341136	9,20085464161858	9,16040303725611	9,10525125802766	9,17519844849577	9,36381290529003	8,99620660354774	9,03579739958234	8,91220798081598	8,98465033358888	9,09447972826165	9,0565132943206	9,06120620709631	9,22581552294991	9,31633221804116	8,89510355709442	8,85694048367571	9,07476824435943	9,06156954028826	9,08760206560866	9,04725438853337
1262	5,13634489358967	5,36478522195885	5,07328922207435	5,17411708503628	4,83085908993197	5,25264731927599	5,33252921248392	5,00534782039079	4,90439988047373	5,10578167397502	5,11491829943162	5,13634489358967	5,38730503026698	4,92531320280608	5,00342838110017	5,0198130697588	5,17779473035043	5,28763698557913	5,07616353845911	5,49376506242879	5,17411708503628	5,19177174417288	5,03129608896302
1263	5,16889209440637	5,30269244418193	5,20172444177698	5,17411708503628	5,1782809871554	5,01235523234993	5,27408532589991	5,16798954831216	5,12573515832667	5,2468888547912	5,04814093659759	5,54551940291466	5,25264731927599	5,01516564727243	5,36553643897763	5,14552258200023	5,08650984782959	5,35560857044521	5,27964678829738	5,35932359465777	5,34714716114825	5,27232935342531	5,23551239718763
1265	8,93110243623937	8,85222672687931	9,00417308775718	8,67619371791912	8,74987297673436	9,0395713018596	9,62437157035518	8,88070008947048	8,52058618682253	8,94394846216418	8,71108886923917	9,21103993906557	8,98562634475149	9,42713010838239	9,22333096647583	8,37921257769128	8,8003124185004	8,8182031948747	8,44542040469466	8,8488459654115	8,8167695903625	8,6689417725919	9,11487196236784
1266	4,93605590596913	4,84491798504767	5,16460281180823	5,08650984782959	5,37833360584584	4,86999038499118	4,97136687213656	4,75652662592752	5,16980781682063	5,2468888547912	5,33170925477734	5,2109486840434	5,04898290724398	4,75475781260637	4,72372111253626	5,0602146748472	4,92531320280608	5,32391206718707	5,13634489358967	5,15682418956594	5,21347862333361	4,98720780190054	5,74187273053187
1268	9,80218332169017	9,75625235018745	9,59835360676596	9,99292979992073	9,84125839407302	9,80581735919475	9,83047153047481	9,68573711476636	9,65652542436079	9,82799519742816	9,74599565062999	9,70206224764726	9,91752763354063	9,71986825483629	9,79069214126297	9,82699976304091	9,8411435420744	9,75661688305278	9,83127967813834	9,80683483762279	9,83432952055731	9,84549709194919	9,69122179297931
1272	9,68654278116379	10,0405122480224	10,0586750378523	10,1946241304713	10,2086710480124	9,89447171679845	9,97360712789452	9,69830879727685	10,1974694259345	9,81398292975256	10,2465010427837	10,0505305153583	9,93508914761215	10,0096473878066	9,61635539123276	9,7538655065565	10,0864611600367	10,3530570528092	10,2236057647522	10,3651705017382	10,0941541098146	10,0968055455524	10,1601366264763
1273	5,57978544017151	5,28362619642623	5,37833360584584	5,29147148346982	5,51714798853996	5,25264731927599	5,40577020134928	5,42993439218392	5,28121550703861	5,54551940291466	5,33170925477734	5,42225328380338	5,59018600400094	5,29755327066129	5,43915200703542	5,36775939115963	5,31548860714507	5,41907307536747	5,36632545405199	5,28121550703861	5,49376506242879	5,47771854426448	5,55801710901784
1274	9,94547273449731	9,40894396453978	10,0955689034438	9,51737758218785	10,1830489104372	9,42380555214366	10,1086689512362	9,15920827292393	10,2775201386861	9,54876898706419	10,3963398634739	10,4014754058675	9,3340508416518	9,87358228131854	9,51242391274492	9,68364304084925	9,44174261060565	10,0046862848205	9,55075627259918	9,20802519050913	10,3282544000424	9,74009272394846	9,9194356653278
1276	15,2610087084203	14,6255486810493	14,7561357033264	14,71768457216	14,7688752856812	14,7358566513256	14,9307172566082	14,8403376461052	14,835166411201	14,4448681398756	14,7688752856812	14,8131354534365	14,6413418838598	14,8242667665904	14,9386711304411	15,3382479488916	14,9068904841172	14,8148195319923	14,8062028229943	14,85572875659	14,9157436905434	14,7308057856454	14,6725535443308
1277	6,08769536330981	5,36478522195885	5,22041425416487	6,24355830492582	5,90118086135182	6,08247244020692	6,34951598669331	6,35026381201297	5,95914493544324	5,14186133711229	6,20804093841761	5,54551940291466	5,21347862333361	6,33257921578286	5,64879773457739	5,93631652010722	5,98502479896411	6,33874129336646	6,27716287907537	6,65242402967721	5,23402939836866	5,54283741991668	5,14552258200023
1279	10,5802890920257	12,1394373009284	11,8371921784578	12,0642816639567	11,7628936124426	12,5000359483248	11,4572622687208	11,4841425419651	11,5451415934891	12,0848345470659	11,6679557943608	11,3949123027377	12,4996047752726	10,9529336206732	11,9026950103097	10,7408349926798	12,1553055892784	11,3543756068972	12,1856410263229	12,0718197133308	11,7884407971543	12,471155191033	11,8878434434635
1280	6,22846004588327	8,14388857635603	6,03429627573568	9,50660958561467	8,79057155748047	9,27707349128133	6,34951598669331	8,56142704199965	9,17113842589635	6,30597341911932	8,72497890728348	6,53574916383613	6,78833088583423	7,67181162647475	7,20565851250398	7,14800134165751	9,46240321426216	9,37477139068382	9,89804273463852	10,2232354587121	5,95412713767942	7,06605745133958	8,30081370927548
1281	6,02769827212593	6,62163307997703	6,44676082579607	6,49321182167884	5,83792783030885	7,10926992651764	5,44868196185773	6,25421769736615	5,98047810923662	6,81118397151544	5,60237227263464	6,07564705303619	7,26003021222146	5,70478450433954	6,5105147578516	6,1089158099199	7,00551656874667	5,79649751964566	6,44385218262589	6,67522956342673	6,15434569631248	6,38633642828023	7,10443613162535
1282	6,56405013135808	6,60586386028714	6,48161851057381	6,61160971317124	6,19454885183269	6,75740275506349	5,76691191020883	6,56430175976648	5,8419847192535	6,6917158994864	6,04145293593132	6,20958677618093	6,98480807529881	5,98690661905816	7,34159433998642	7,05942983685213	6,81064820607391	6,05546507559397	6,45821324925689	6,47871289358269	6,62519896753107	6,85134176640336	6,44928785864374
1285	7,56414038897509	7,44770172988808	7,69666169464964	7,5340848944794	7,2484219309225	7,58372379776883	7,42029513253721	7,02832350674096	7,52632087518293	7,51142140650742	7,28942486827069	7,19170940520027	7,79047431726712	7,24182066213671	7,69809284417795	7,49937441100622	7,32228523806454	7,50271124548976	7,63724606457338	7,5919157774934	7,65047381648339	7,66252841801535	7,33691732830337
1286	12,7766669812008	11,977938657232	12,4136225344188	12,2057194675936	12,261951165935	12,2073136180179	12,767902815932	11,8438498312835	12,2404240936651	11,9905472871148	12,2097430217183	12,4673934400037	12,2316061363522	12,6247482463366	12,2880857685106	12,6330772596847	12,0096257958454	12,3966971952209	12,1742644545026	12,2473529210079	12,4844822587659	12,0287173331752	12,3811198868535
1287	7,2249918056182	6,95651522298566	7,25343576805492	6,94499846974951	7,07359508479167	7,17744195613761	6,93805660977351	6,9283818721208	7,29407896595507	7,11842356104155	7,057417024373	7,70355278436106	7,20728950142349	7,18747174164526	7,19429626928466	7,07650227704908	7,24573103865602	7,23079283857236	6,96162041208832	7,02970372530578	7,48865589627963	7,18473898319248	7,35475887517765
1289	6,75682801432201	5,61979468124783	5,37833360584584	5,70247463688448	5,59594561664983	5,35598873189584	7,68150088915778	5,49991868240165	5,24438121518698	5,35560857044521	5,21871066730278	5,4405887595263	5,29147148346982	7,48317187776885	5,00342838110017	5,23048795770657	5,56527719981247	5,74355375765605	5,46980293395596	5,44718841817117	5,32857030684587	5,54283741991668	5,05553327218722
1290	7,98434790116667	8,62811699985673	8,58232770211049	8,55955652829312	8,34001583172372	8,46677827204916	8,2036062437673	8,24887991406373	8,39449463762623	8,73457502894496	8,42041625166006	8,35982539564889	8,63055542991766	8,21483926490095	8,43612674638083	8,12364637114881	8,23856857932931	8,29783130346826	8,3420288882461	8,47267190058332	8,31362610929363	8,37708262637262	8,49680360464252
1291	9,38276549803124	9,17498287546709	9,89499694510051	9,14687896020703	9,83523791907391	9,28660535220437	9,28318229993589	8,82367481650279	9,75152080178067	9,29926260365489	9,64317184224858	10,1751846908398	9,31260311726682	9,72735208377363	9,39477337005725	9,28638831373098	9,29096887819476	9,81460275449183	9,17526910277949	9,23036485373947	9,97432767801948	9,1739385841766	9,73996696834418
1294	8,0862957710458	9,14674037941022	9,2058714157946	8,82371989324056	8,99408772017439	8,99007948628255	8,82838166138438	8,74983801262382	9,32185606352332	9,42603499976025	9,12000573335257	8,71326587396745	9,08705381259159	8,81522035775187	8,66633351145775	8,78726409422021	9,14233730476232	8,85422112836918	8,81297595991151	8,93915972175844	8,95925102394153	9,05771173446044	8,92727114859222
1297	8,05247726779145	6,12566325937848	6,2056624354488	6,1848243389951	6,02571319553486	6,13004833987497	6,33401506451468	6,4247184888341	6,00545933990759	6,38103223828882	5,92379077013194	6,40390166312218	6,28099406090539	6,27741591608823	6,2993280417413	6,80472711631055	6,2227709468094	6,03684229827683	5,94658440006827	6,18727691548626	6,31471439017236	6,27898351716779	5,88085681957371
1298	11,3138121606243	11,9250983397182	11,4086745101255	11,9775261314521	11,4321860949374	12,2718220187144	11,1858608170347	11,7182852785431	11,2429682573155	12,299318178524	11,1523275500302	11,2127084964924	12,2323845105503	11,3920056528809	12,2371214367099	11,3774059362616	12,1856752828369	11,320235584871	11,582121326745	12,0467501641095	11,2528362247674	11,7527810610669	11,4925494541102
1299	8,63154238429991	9,15107266230868	8,81959936452814	9,0643846316836	8,96018242265628	9,27779500660762	8,48932782897738	9,11711650846667	8,81713943240938	9,05350552464545	8,87492151118149	8,98217850294625	8,95825942419642	8,62536217480194	8,90836446491788	8,52398242382532	9,24730339310104	9,01880993979907	9,15138107935468	9,3328287450538	8,85760560907812	9,18791402400802	8,68576742747522
1301	9,78101962613877	10,1884179113322	9,85903440244388	10,0849201647473	9,76881755274259	10,2495326546989	9,70880872845638	9,55414103803224	9,84767357087407	10,1834839166179	9,78696169504123	9,52306661176604	10,0938113722276	9,4475489042651	9,89182127210914	9,75703035864412	9,90168573946812	9,7811635877918	10,0159427374511	10,0639102595856	9,76648878554226	10,0926642493587	9,9299062176547
1310	5,09749875956137	5,08929684569584	5,12915012869116	4,91210956850188	5,26348898118577	5,28842600065349	5,00248511713933	5,20667143904224	5,16980781682063	5,33093960252806	5,09414092589638	5,26514144577979	5,29147148346982	5,28041644054666	5,09749875956137	5,10578167397502	5,12384863040499	4,99494970699111	5,30914907617537	5,20338637012995	5,11638629922562	5,21347862333361	5,09926580236561
1311	9,43488273119399	9,05229544519297	8,97109409386301	9,0643846316836	8,8255149168521	9,9301807594607	8,76538659711015	9,94484002322427	9,0889819839994	9,09467922318524	8,64327482723018	8,86654988427297	8,99404283001457	9,03785497749994	9,09260354232588	9,86619072343221	10,15141452157	8,8454923675155	9,14525654521817	9,27141625852343	8,84726607890322	9,0541566213304	9,88546534064209
1312	10,4343603526293	10,7327399389318	10,4372059141397	10,7484826478239	10,318722839829	10,789256338241	10,3049448367698	11,2316760956291	10,3565524146157	10,828862215526	10,2506506336289	10,3449021856262	10,7644921950014	10,4112163581216	10,8127656684986	10,5119319545664	11,1178229608198	10,5552704432243	10,6489114242304	10,7478117369373	10,5012245781875	10,7462432191248	10,6797402001711
1314	10,8872343934434	5,89623295811316	5,87501326816639	6,36073137018558	6,62519896753107	6,1770858485118	7,10514826379686	8,60485767552019	6,77349553007129	5,73594661525355	6,44984945022353	6,18945791908394	5,73789840176272	7,49846725630302	8,62170591747468	11,0346084296904	6,38504025468239	6,67269480968029	6,67096293544065	6,93213078359799	5,90601769914689	6,00114154774828	6,47822087375489
1318	5,13634489358967	5,32555783901641	5,45242219394426	5,40370100674542	5,2222072757938	5,16042238316859	5,14107232203793	5,39412027878063	5,48405550018144	5,5054359505171	5,49991868240165	5,4405887595263	5,17501963113049	5,32699127728497	5,36553643897763	5,36775939115963	5,33079691352874	5,56397944571825	5,33715435214985	5,59204455764331	5,42348386345198	5,54283741991668	5,47551503967965
1322	7,94074505652197	7,84380713009185	8,08766065743333	7,76566030310563	7,79041497394635	7,9628864865479	8,00013266114044	7,66471813813277	7,95713379514966	7,70903519142684	7,9049659115741	8,36701283874452	7,86480984210455	7,97822356893138	7,92224160435353	7,67819120761198	7,96256607126377	7,86796864152056	7,81735911371757	7,7925251749504	8,12897725877685	7,88855449188177	8,10372573548876
1325	11,5487043604399	11,2462862932933	11,3805795024852	11,3253968922903	11,4490846935371	11,2449835778039	11,5893671125085	11,4987513982327	11,5178713202964	11,1955130385607	11,6270319685498	11,7298954266532	11,1784949477198	11,5203596378002	11,4257557580315	11,6319299852131	11,3703417758285	11,6140844206191	11,324169806158	11,3367473182732	11,6577052794691	11,3274450975815	11,5402517179922
1329	6,75682801432201	7,88717964321741	8,23343018251298	7,61632617044685	7,81743964433308	7,45767526986976	7,41488104987709	7,12893211013112	7,86300669548969	8,33783267812597	7,89876571109408	7,67115563236199	7,91422583320698	7,28163001194995	7,34159433998642	7,38947682532859	7,45859389287328	7,70757673233236	7,50120388261738	7,83845782399171	8,07200415426104	7,86413085293953	7,81964203610015
1331	6,27589099202759	6,59754508777613	6,43994867387788	6,76461146067329	6,51553377724535	6,10935599327962	6,25798118360022	6,60520008825874	6,53864693099572	6,33048458410849	6,79474733446674	6,18012173586211	5,87874460439199	6,45854425726167	6,71806655701039	6,45596060784058	6,75775814338722	6,91058446801352	6,730300060049	6,78526555337055	6,52579863805477	6,56080340067354	6,42370477136416
1332	13,362807586455	12,796964985564	13,0196933429489	13,0093465226421	12,9374032402932	12,9768443423775	13,0030743920738	13,071067958654	12,9988324432859	12,7719449669672	12,981362129779	13,0196071314751	13,0526753095378	13,1325991826188	13,1834533685501	13,3670810525444	13,1739176568316	13,1569123360367	13,1856606291576	13,1480008262453	13,0985904502992	13,1674332582439	12,9109562601161
1333	6,95325130522453	7,28991298452758	7,61691669607651	7,29627571704138	7,63695531017354	7,41241207999783	7,4478663551731	7,0094449618942	7,65337021205603	7,36075081663566	7,57826684979446	7,64746818970893	7,63509122716263	7,252155537969	7,43718903887107	6,95373791014622	7,13880841326879	7,63861819819572	7,60855494241919	7,62858498183272	7,68533982833695	7,56838906823466	7,83845111933755
1335	7,00843850557817	8,54201076445653	8,31037367919538	8,32840781509413	8,28123918708876	8,15158514563365	7,82814051495078	7,25327201494996	8,55449393527404	9,16453723624146	8,39480696665674	7,93837919406607	8,3276217177025	7,65183974582222	7,62140474730456	7,71193185158215	8,01248250665532	8,22159094923172	8,39897079677108	8,50332868811901	8,15818756407513	8,51003218478833	8,50470716444911
1336	12,1148569980437	13,0067051826559	12,9450011581382	13,3134773141315	13,1350676698094	13,1215820244062	12,5689173500276	12,4103822372398	13,1520626272936	12,8661820476717	13,3176990319657	12,9993149307698	13,2026019514108	12,3931523405339	12,6276807401755	12,259312768068	13,083052811859	13,1525941565925	13,5295145055085	13,2995289427367	13,0665782787495	13,5475879475209	13,2174363014534
1338	6,1451854530581	6,78221873581157	6,18632052299045	6,92906576333405	6,37567125199546	6,70577107039469	6,4386226539429	6,77490130026121	6,2961578614723	6,6917158994864	6,64884222042559	6,49456025498315	6,80091275587925	6,27741591608823	6,92987800612176	6,5236772657219	7,12146214201646	6,92085557098235	7,19622323174976	7,13917131041602	6,25675044265397	6,81171227445471	6,59032226558841
1339	8,72253144695186	7,15927820400329	7,4001656378632	8,08821125368054	7,92360844145748	7,92674468795706	9,40412930513796	9,42177312119486	7,72597754483688	7,73419816967979	7,59944246676331	7,93837919406607	7,9875459989668	9,20580238570472	8,2095729618225	8,06457786203663	8,70090045380458	7,6701575461379	8,33197274184324	7,96505497565839	7,90551700585854	7,58182531721497	7,22478515861487
1340	12,7726751348038	13,4237289289079	13,1127111384659	13,5593813455953	13,1739176568316	13,2988086883238	13,2752013533621	13,2400173304956	13,1314975296844	13,5144863957216	13,2272486522739	13,0262589818104	13,4850167471494	12,9278971743997	13,2388788995335	12,946509479126	13,3338349554646	13,210860439987	13,3770286303019	13,5019640695775	13,1388978735376	13,3975826641159	13,3635129571277
1342	5,68545192398475	7,12796670304631	6,24157680844426	7,78614735929873	6,70785752953715	7,75979679463618	5,60440289512103	7,7201853974194	6,59754508777613	6,90257206662002	6,7179739782021	6,65712066860157	7,15014184599562	6,31348512025783	7,13760000021531	5,77935055525598	7,6419665818295	6,89403358202111	7,14839411891328	7,76048236229465	6,37567125199546	7,0323317897547	6,47822087375489
1343	6,2095536212854	6,17207103760072	6,10583678245868	6,22378601335121	5,90118086135182	6,27019547630372	6,05138807192771	6,15423650235272	5,86445973631568	6,27060147041586	6,00840736734118	5,93023465205785	6,06282254045961	6,08773080962821	6,43669653663826	6,26157084175557	6,326511102636	6,01618391590488	6,06220589984648	6,25378912386775	5,930702582655	6,27898351716779	6,14519859259654
1345	5,24118263245019	5,55077258011851	5,45242219394426	5,77200577875253	5,63145517321696	5,59340853957542	5,37833360584584	5,90037570018619	5,56795722805491	5,58692452437455	5,36632545405199	5,4405887595263	5,55605939312803	5,42142035924401	6,13004737425513	5,23048795770657	6,04487447457295	5,53610781077084	5,88604268578961	5,74070991073916	5,56334902964455	6,07927294644491	5,45938548452087
1346	9,50926334484363	9,45364621623438	9,45895616336833	9,359155067185	9,49533643855978	9,53930326451197	9,63737809641396	9,41729867714971	9,49818048482058	9,44628942491288	9,46209120005457	9,89118759309159	9,57622898310232	9,685955236933	9,80566021354417	9,4953928341845	9,65784984323712	9,60002516392904	9,50340198754636	9,30456023640443	9,61014057806245	9,49076360340183	9,67359843747758
1347	9,71252440144583	9,42632397282077	9,68542454764016	9,69103123067002	9,84125839407302	9,65342838150983	9,80428383261041	9,51057604130927	9,67295595967107	9,3526294136328	9,71994560521447	9,89118759309159	9,54847685834457	9,68911552725379	9,89764405137162	9,6323767005311	9,72438656179949	9,85354077925842	9,51971329114005	9,60021691421039	9,86657758781313	9,60349707401978	9,77132800463154
1349	7,80370380158087	9,51485037455475	8,94946122452651	9,19721451734599	9,03142838303119	9,21479922608678	8,68287326509455	8,93610451880448	8,7813302761629	9,66101739223821	9,4712554474001	8,43803854337581	9,48428277423871	8,44669565457124	9,1168733285081	8,49062921589986	8,94244416552501	8,85134930558063	9,04955923628091	9,28185202106372	9,19408719140022	9,32786458046353	8,93478935171015
1350	5,80641517284366	6,31348512025783	5,67568792384653	6,36073137018558	5,82238452849454	6,47966717207724	5,91743572648537	6,29255375050325	5,95012387257702	6,07563948361052	5,87450944319791	5,64879773457739	6,64849662246405	5,57202877635202	6,52101930027294	5,82647014994691	6,44457909404951	5,7195247294704	6,04388275602754	6,44385218262589	5,45872171249247	6,33257921578286	5,62293265254936
1352	8,41559062380172	9,27801577585506	9,56800961449554	9,48936320651183	9,49784311651062	9,49399795068159	9,62788353654284	9,47039913496261	9,5146031156388	9,1690441259124	9,66089080507351	9,57852673995486	9,76992927151218	9,58663996812797	9,99037928821386	8,73738244908812	10,0237353366327	10,1992113700837	9,7500057683444	9,72174779148406	9,94372067241464	10,0926642493587	9,66097067832643
1354	5,7368144777143	5,58888988598917	5,5482172970905	5,55605939312803	5,30358218777148	5,28842600065349	6,10286131137109	5,6541317018216	5,03732378383891	5,28681702787256	5,80144990566926	5,79668252038854	5,04898290724398	5,80303859876134	5,18311362202473	5,38651601519262	5,43276300319307	5,59204455764331	5,37833360584584	5,47910900995816	5,11638629922562	5,65122264008065	5,05553327218722
1355	6,45711580065257	6,10405185525445	6,49150712662125	6,04145293593132	6,39843961566173	6,01799633546425	6,15702089486286	5,67083284939062	6,50798217523931	6,35518731907354	6,38603796921577	6,25597390888222	6,0127895259424	6,1657375289169	5,96411283086679	6,5236772657219	6,00545933990759	6,5145454452044	5,98245875701726	6,15536550010347	6,41188229646965	6,36012257182694	6,30370326516785
1357	5,50818851484499	5,47910900995816	5,67568792384653	5,47269197401289	5,32391206718707	5,47771854426448	5,364068347055	5,18311362202473	5,54211225725814	5,58692452437455	5,55795755126334	5,87501326816639	5,90444742355042	5,37595650920517	5,82752912238699	5,36775939115963	5,44868196185773	5,77142227806721	5,56607552824112	5,46143281955142	6,09342973836766	5,63235434053923	5,49022654656179
1358	13,7018460967534	13,2036171408516	13,314858521403	13,4499157079864	13,2915063155941	13,3600757031361	13,3082893246346	13,429984014743	13,359983950208	13,1692916910247	13,320878734654	13,3647180262783	13,3724656898164	13,4288227268458	13,5435922537361	13,7975931685525	13,4739865439175	13,4427876713735	13,5273405571993	13,6017983266986	13,363930817358	13,4809229249972	13,265127022582
1359	5,30841543188996	5,92331010976199	5,8333201780729	6,04145293593132	5,95461527921957	6,19424355149523	5,33252921248392	5,37319688312446	5,90037570018619	6,10405185525445	5,67633127175645	5,90135581186668	6,38724200202005	5,40660304510398	6,08222451057057	5,33715435214985	6,02426311081456	5,90954291452893	6,04388275602754	6,44385218262589	5,95412713767942	6,38633642828023	5,71400681521401
1360	11,5329779934517	10,6805138702591	10,872914054307	11,2047620538896	10,989990371043	10,8185361933165	10,5398414790895	10,7935247829594	10,9120752299467	10,9024380502324	10,8740240472293	10,7264154273444	10,7872618304202	10,9514827180789	10,9050683875623	11,5056522029819	11,0664178253275	10,8757117632564	11,1514222731938	11,2961001447599	11,062353342968	10,6743437289499	11,0258785377127
1361	9,41081589868757	9,1902164247183	9,01967848698891	9,44282001474841	9,48986389405929	9,51045144931031	9,10281943769615	9,72940921648861	9,24621923008737	9,27227417731253	9,2598133474264	9,20616257491801	9,46836029042562	9,20326938876054	9,62198896098148	9,21816980290648	9,72792894171671	9,3891828021682	9,54111091193419	9,72022434213128	9,28498910682429	9,49918838988726	9,23024943457891
1362	12,0740551381029	13,0901820260425	13,8198918271365	13,1273290023248	13,4509522440648	13,4739865439175	12,2837115971372	12,684948210032	13,2158420509369	13,3200447377419	13,0507237665375	13,6108745831811	13,6385268523183	13,2133167867829	13,708591753792	12,2862277030194	13,4533726468756	13,2877887169428	13,0722081773214	13,3480418910298	13,65188708934	13,2472693197403	13,661631953596
1368	9,26781045333329	9,94065529995856	9,51822510614609	10,1269608216132	9,59104271603719	9,88669208563657	9,92367526593219	9,27624632351089	9,64255362666373	10,106481540347	9,69066738009356	9,62992274695923	9,83682169370354	9,65888537648929	9,43625690088073	9,2741722012301	9,78262089801887	9,8356428407393	10,0867855028534	10,0992343719899	9,47313069220619	9,75394952866678	9,6175963099594
1370	6,44757858313815	6,40390166312218	6,37018820671828	6,41864983988583	6,56450092044099	6,41864983988583	6,25798118360022	6,4247184888341	6,46136866268796	6,54158421098412	6,37002357150731	6,99596185781154	6,57738727606258	6,30490883633863	6,6697292766468	6,5236772657219	6,44457909404951	6,33874129336646	6,20270844368572	6,52579863805477	6,67362912201608	6,57930989464467	6,49374934344385
1371	8,59833778686413	7,54203839825107	7,59596312476959	7,61237861616258	7,61631937210026	7,46095276866903	7,70460060439825	7,33856186485772	7,57855573905595	7,59054487435743	7,59944246676331	7,63676474640588	7,60599184868557	7,7196097756174	7,82143090245114	8,57415491959354	7,66945166774514	7,65105366543786	7,54965060118058	7,67893348362691	7,74174703830722	7,63391035361968	7,70442917642105
1373	6,12652748109022	6,32290015561384	6,31649957130913	6,37035284192926	6,16319386454774	6,52377377806135	6,41858617615843	6,47799496532834	6,30405422402044	6,83914968476144	6,47343819359411	6,52694462281935	6,53008820174417	6,78759459308312	6,85721518712273	6,06795285203382	6,11868040408833	6,21629071424925	6,17443281667177	6,47871289358269	6,25675044265397	6,72408843994067	6,54628512543169
1375	5,00342838110017	5,24277224240605	5,3018616257929	5,05922684543415	5,2222072757938	5,43069471508517	5,37833360584584	5,24602365664173	5,28121550703861	5,33093960252806	5,17876724396036	5,2109486840434	5,33093960252806	5,18311362202473	5,07241192285967	4,86900884889171	5,0142454735979	4,70174358584663	4,85915229734252	5,17953689620964	5,31308257577472	5,23551239718763	5,41100803040743
1377	5,59271542897242	5,47910900995816	5,74648077385682	5,59656975982275	5,55013645476545	5,66301124629519	5,64181034321517	5,28121550703861	5,59594561664983	5,65787064698861	5,71250913853144	6,05277669017127	5,97710864808543	5,67546172348252	6,25675044265398	5,26916899130591	5,80402440327415	5,46353769857248	5,66327007251879	5,79681844713781	5,7014339560999	5,83898222037166	5,74187273053187
1378	6,84133112382906	6,70267290807224	7,07805828507182	6,74321088302142	7,23060862149034	6,69022859030942	6,99222107946484	6,54907141972875	7,03587664770543	6,93267995742588	6,97797978685873	7,30139967470069	6,82038960644752	7,08136055756493	6,50294357935699	6,66897014150631	6,80472711631055	7,03665400792478	6,87461615255246	6,82753273591604	7,27061475005682	6,94217017239932	6,91302246434723
1379	6,1451854530581	6,00067862408744	6,27667764959522	6,07563948361052	6,27741591608823	5,77758820330471	6,17443281667177	6,09321710748086	6,1848243389951	6,23116904703763	6,20065974689088	6,06442047268332	6,06282254045961	6,2198612155912	6,10448897110941	6,22404665514999	5,97011994807491	6,14046271205132	5,88604268578961	6,01857751662015	6,31471439017236	6,08948351579574	6,0281178447361
1382	6,29461785547819	6,55701169420721	6,456251442679	6,51634760177706	6,29737564617567	6,33444032628827	6,37973931360322	6,27430327494466	6,2056624354488	6,6917158994864	6,20804093841761	6,3979038290723	6,51361867604721	6,38318814082351	6,37973931360322	6,35256053045766	6,26778201799284	6,25798118360022	6,23901129111242	6,42665942520331	6,4386226539429	6,52759358290999	6,47822087375489
1383	5,82916446016814	4,91064332247374	5,16460281180823	5,08650984782959	5,13634489358967	5,09749875956137	5,364068347055	5,16798954831216	4,83574615028302	5,2468888547912	5,13634489358967	5,05884141194207	5,10761938573442	5,0602146748472	5,20825347445004	5,8649760015456	5,0602146748472	5,07125529323428	5,07616353845911	5,20338637012995	5,15338905712431	4,93845794034487	5,09926580236561
1384	9,5894450057736	9,55154010228761	9,62379393831602	9,65280710683117	9,72719869992638	9,75151576726881	9,57657279797227	9,9591454348382	9,42796112888533	9,63978459928645	9,47867445939458	9,78785437864363	9,7122097639183	9,56350035554978	9,99859481528965	9,40807262735698	9,69219840152349	9,55694296990698	9,36993730709695	9,58891657185665	9,74757827096202	9,54116816247167	9,74458117375362
1386	5,37230568364227	6,94434835285693	7,10720573917009	5,47269197401289	6,14833087900284	5,67832101078672	5,5279418752317	5,74070991073916	5,54211225725814	5,99236587743963	6,31813532067157	6,68003284213751	5,98690661905816	5,71600385063997	5,96411283086679	5,93631652010722	6,28868895254764	6,18774677439742	5,59204455764331	6,37213043362361	5,82587558747312	5,76570493668459	5,77200577875253
1387	6,75682801432201	6,02769827212593	7,02461947099484	6,2056624354488	6,44726275391678	6,53896134704924	6,59006265001068	7,33322254149124	6,7490494941767	5,96063236312906	7,23585068759372	8,11936650643145	5,9324280573893	7,07049173734796	6,93449437143864	7,03658306244929	6,62734740519926	7,50987465865567	5,95461527921957	5,91481945546477	7,39960181797544	6,06972277992563	7,18388926895464
1388	10,6460984613857	10,0127341613057	10,1859746497184	10,1099172598258	10,1972437547727	9,96014510006565	10,635351254309	9,85035944684156	10,168496396796	9,93670926233997	10,1813636859042	10,1927308416224	10,1086689512362	10,3678977266064	10,1070833950731	10,3666804033873	9,8937223767193	10,1580049917043	9,87250260938508	10,1456608454145	10,2673340236086	9,96739694224521	10,2948407162377
1390	5,87874460439199	5,08929684569584	5,0188837805939	5,25105156622782	4,98720780190054	5,41602642020355	5,40577020134928	6,45074132301819	5,16980781682063	5,2468888547912	5,13634489358967	5,24767786986556	5,35257305340885	5,26087711990294	5,47194964734511	5,95915099265275	5,24767786986556	5,07125529323428	5,07616353845911	5,15682418956594	5,23402939836866	5,17411708503628	5,23551239718763
1391	12,9926015516064	13,241751504921	12,9477464275652	13,2812463523719	13,1911097694473	13,1682497706972	12,9154918120277	13,0238896923518	12,8665328895628	13,3270365171636	12,9104728778477	12,7202405117778	13,0067051826559	13,1315326189262	13,2711238228392	13,0577130456849	12,7950086350156	13,0316745172982	12,6767132875822	13,258860385938	12,8387453846706	12,991885133828	13,0924785630809
1395	7,77574136082697	7,55644803062737	7,98237448374414	7,85447080693469	7,9622370146607	7,99329664467212	8,01616041549811	7,68780442456125	8,05059062310235	7,59054487435743	8,08910676398827	8,13368540838673	7,64529206176282	8,05291464805171	7,68550197698255	7,91190359482972	7,7962137339882	7,97357974731372	7,56409652866547	7,93570406834872	8,31045648563822	7,72386524368334	7,98440831692282
1396	9,09752665592388	8,6717603087974	8,73382379528634	8,94776825887342	8,82805311271699	9,00764354399146	8,91488453074447	9,0610165450275	8,86383289575572	8,65032967809673	8,76710987618903	9,01143225191698	8,94227253758044	8,98570564162123	8,91962019900547	9,20816515429543	9,34310917494612	9,00859848057781	8,84216980738528	8,83716955289101	8,94973498317388	8,83547251875252	9,18699446427706
1398	8,05012126338454	6,24947690564016	6,64849662246405	6,30449480268131	6,26793328319853	5,99923449510494	9,06691930217818	7,06955995749645	6,02571319553486	5,58692452437455	6,53864693099572	6,83892411297996	5,79530248821975	8,37579130535118	5,97807456306411	7,09104132034475	6,09225196081807	6,58488729630422	6,29650537411376	6,11474473230019	6,17494908190169	6,52101930027294	6,05138807192771
1399	6,40390166312218	7,03578669738677	7,13760000021531	7,099030550809	7,43757567235422	7,46095276866903	6,79960108022139	6,7371681138673	6,93088241941007	7,23977526461716	6,88766521861452	7,27336055939571	7,48865589627963	6,77597706218493	7,26595718120397	6,66897014150631	7,29182807323775	6,71705346264387	6,78759459308312	7,13580972294529	7,27839098017373	7,06605745133958	7,19001105040944
1402	11,035895595143	10,6321240861838	10,4722178609123	10,638162811311	10,6058089691542	10,608692332873	11,4986235137159	10,7143004902003	10,5735215934601	10,5926888667857	10,7223293489567	10,4619761095505	10,6409891252089	10,8754223967856	10,6074340247535	10,7032649693031	10,5583117016125	10,4278660285266	10,7463574180215	10,7421770370042	10,6609748198321	10,7909177395795	10,5459142667952
1404	9,61081002510441	8,96627969540045	8,99928631099852	8,93228434435567	9,09142999001613	8,94102893277325	9,24479637641498	8,56913463847563	9,21574461483554	9,09649934745623	9,16844610748548	9,05052577175376	8,89630984666649	9,25639845329573	8,61049411902784	9,52037471864434	8,74250555894107	9,12117317832497	9,03576483161339	9,2996076287437	9,07098615175588	8,80608127325413	9,09952728015323
1405	8,12042977926321	5,40503655706387	5,36332602038722	5,71420081269725	5,83792783030885	5,87241586260328	6,58362722258368	6,4684024350418	5,65419159159871	5,33093960252806	5,62986200839449	5,76691191020883	5,55605939312803	8,54548589604517	6,91685412600364	8,10869404042728	5,73764026914776	5,96495819599794	5,9931992925105	6,51087838710963	5,51433834308877	5,57343195515648	5,68545192398475
1406	7,2249918056182	6,41779577527502	6,78372125759534	6,22378601335121	6,69351671342097	6,92661409451385	6,68137742175028	6,49500063548046	7,10385633884663	6,56090940358446	6,68068431114728	7,71322885725473	6,1008740144828	6,78262979800302	5,66159163253664	6,78347085458279	6,16517991800002	6,72167529379277	6,25597390888222	6,38936975812649	7,05337374037394	6,25798118360022	6,77865458230726
1407	6,22114723223845	7,20795969772496	7,23683994674739	7,39788115928433	7,17413026775096	6,5820473258115	6,34951598669331	6,11624932939184	6,84059433020253	7,09150855270117	7,17456999595295	7,03256002539868	7,36474861958582	6,73390578898518	6,91685412600364	6,55319977151162	7,20666064213283	7,7272490505734	6,85167630517684	7,17007831923523	7,40500030238697	7,11753409019938	7,72171724568088
1408	12,7856506991856	12,5693656680837	12,7551040857914	12,8210916312927	12,796964985564	12,6123014907413	12,9285251799138	12,9945436221093	12,7758064340545	12,5592881790059	12,8824952875645	12,9278434923545	12,6841320444096	12,9588598661264	12,8484485020661	12,8442294853765	12,9833750745426	13,0200875122445	12,7956848509139	12,9349671815158	12,9190294887997	12,8452365646814	12,7667544682989
1411	5,30841543188996	5,30269244418193	5,12915012869116	5,50818851484499	5,45371720844629	5,05601952899219	5,27408532589991	5,39412027878063	5,00787701817368	5,62293265254936	5,25689605192794	5,09560538061908	5,38730503026698	5,01516564727243	5,34714716114825	5,18921842198306	5,46134134441191	5,1804266397992	5,29307377701747	5,39560034718761	5,25105156622782	5,40654941474046	5,09926580236561
1414	6,01834347340732	7,14778034403699	6,33401506451468	7,18014341983654	6,25792139578325	7,07678831997821	6,44512354169403	7,23128469583078	6,1848243389951	6,97991752641228	6,43695382975478	6,31274036126142	7,07233368611968	6,1848243389951	7,18070133338099	6,00235877603554	6,84085966066473	6,48025688090516	6,56888891729613	7,25384708671792	6,4461922739031	7,22072861558277	6,4596285711189
1417	8,95092066019004	8,20817725021824	8,38734518529952	8,30495501381568	8,42396622276536	7,83290019944354	9,26463470444238	8,53863354943001	8,13238770054868	7,7630239577358	8,47120082411181	8,77907395319743	7,87832014847308	8,98570564162123	8,38215314804336	8,80324638464711	8,28736780024686	9,0928088104642	8,21446060628649	8,37677630800955	8,36348335672031	8,34927916026317	8,26511421554092
1418	13,6400926416317	13,1294176528876	13,3452441989594	13,240062778317	13,3057839040269	13,2589114094568	13,1521373878029	13,3564810364577	13,3158217602571	13,0786570617581	13,1379939202086	13,4097726750112	13,2907751195566	13,4034599741667	13,5197014599757	13,6317223853736	13,4485278793086	13,309904464391	13,1934720370799	13,2914802043687	13,470145018248	13,2159228217583	13,3353795137321
1419	10,6148116349502	10,0167207554814	10,551972174857	9,92164515431459	10,5740723912427	9,90227707862692	10,3629093669087	9,64788538192155	10,5290825233834	10,1074292409834	10,5099966275018	10,9389211774999	10,0454999666655	10,5845062164205	10,0609998269796	10,6341122696152	9,88213591896567	10,5406560685488	9,93529998268236	10,0492097086318	10,6581627725195	10,0668862671701	10,556343837707
1424	6,55688772419397	6,40390166312218	6,81081667912732	6,63479779112292	6,66656845766732	6,51564517769351	6,40937667790697	6,58062253357607	6,69744016421925	6,6917158994864	6,59754508777613	6,93842237379647	6,85674663005034	6,69524126953569	6,78869169071584	6,58193529621858	6,62384097156423	6,67269480968029	6,4684024350418	6,70117575551515	6,75265525144698	6,51231704455443	6,73240070312167
1425	5,32556341514508	5,08929684569584	5,45242219394426	5,31144372766206	5,41907307536747	5,32233378730394	5,5279418752317	5,14186133711229	5,33252921248392	5,09017414491053	5,43304218015672	5,51161620758049	5,41030822922892	5,43620863301194	5,09749875956137	5,3018616257929	5,21347862333361	5,56397944571825	5,18835322383359	5,33789667881763	5,65270197345827	5,40654941474046	5,60694477815969
1426	5,46068160253264	5,77758820330471	5,70668241149608	5,79960837292791	5,55013645476545	5,56597805482826	5,76691191020883	5,9758179332798	5,56795722805491	5,5054359505171	5,67633127175645	5,74056628067667	5,76570493668459	5,70478450433954	5,86973803355493	5,49790905382672	5,52527946024484	5,64735707959183	5,5219015868526	5,82434888806954	5,59405855442177	5,66401696840947	5,50818851484499
1428	5,46068160253264	5,65059222400695	5,59271542897242	5,29147148346982	5,51714798853996	4,92242913467822	5,47551503967965	5,20667143904224	5,68432452153719	5,56527719981247	5,61979468124783	5,836379517114	5,10761938573442	5,10575450789736	5,09749875956137	5,71600385063997	5,17779473035043	5,4805350276325	5,15588180386631	5,20338637012995	5,49376506242879	5,31308257577472	5,71400681521401
1431	15,407183238319	10,1613877184218	6,89129246685494	11,0419197834288	10,4440870837213	10,6376083472216	7,55196400504721	15,2768592523218	11,196597682053	6,09149975818326	10,7610727171646	8,68590590726066	8,34362893653999	11,9060710789605	13,9336727419325	15,8478650236507	11,5755363806473	11,0393525605227	11,699720730738	11,8677044392985	7,39160787068317	8,98524683525633	9,32669186563887
1433	7,48798777061651	7,26361317531062	7,57244509959595	7,45433890615221	7,60599184868557	7,44965869166687	7,38805606102583	7,08791796373409	7,45523844711245	7,38278842095664	7,54711245261563	7,41486579458776	7,46897042915788	7,46832441109778	7,4402530454891	7,35985208893606	7,22708934891573	7,27070925311624	7,21077010535671	7,44773685245682	7,67297967703056	7,55656526109717	7,40837544555153
1434	6,83626995442099	6,00067862408744	6,27667764959522	6,37035284192926	6,39843961566173	6,16615710152706	6,73168802514251	6,38753008367282	6,16319386454774	6,25675044265398	6,28138487756744	6,49456025498315	6,40457196092353	6,73390578898518	6,80531895321375	6,68259835669757	6,37066413721503	6,67269480968029	6,36994736632982	6,47871289358269	6,49321182167884	6,44069444735784	6,28138487756744
1435	6,29461785547819	6,30059924973797	6,15737100357376	6,46711137051353	6,3863933575395	6,23494310717647	6,33401506451468	6,26036457129608	6,32722781418323	6,54158421098412	6,494732093949	6,73800125952288	6,42156084680179	6,40990812317516	6,32249416150169	5,89568987358346	6,09225196081807	6,11393725983436	6,19149476849154	6,22846004588327	6,51973564524495	6,51231704455443	6,36145167199008
1436	8,88400079794799	8,47649804988211	9,30118860085216	8,49721515203439	8,94956562200741	8,14815246484419	8,70351269368278	8,28985848382294	8,81382440824417	8,52000689455641	9,05430282308011	9,1737886990072	8,60074393677634	9,05379020456457	8,66824597143569	8,97119561596711	8,66313642065403	8,88150489650494	8,600643130954	8,68950334141878	9,16595348470145	8,63273273484873	8,77423446451877
1437	5,96417666528796	5,55077258011851	5,62293265254936	5,68545192398475	5,61915133333792	5,58178285416375	6,20911032706341	5,77935055525598	5,68432452153719	5,58692452437455	5,60237227263464	6,02881433168758	6,03870594657451	5,86369569015245	5,86973803355493	5,71600385063997	5,71108953234585	5,65659701429605	5,48412661686908	5,71312110310586	5,90601769914689	5,63235434053923	5,64057243283147
1439	6,88037658377241	7,19612976423099	7,39160787068317	7,37160058081107	7,52255968640876	7,23670067284235	6,99222107946484	6,66243285357091	7,35366224684168	7,4807796399616	7,41129052301124	7,20045810502694	7,44845862208525	7,00044148315268	7,37142110752313	7,36493974183097	7,06235638033962	7,3344640106651	7,40916340221792	7,29831711380474	7,31279206617949	7,19612976423099	7,36026382300493
1442	5,63606933128529	5,61979468124783	5,74648077385682	5,45371720844629	5,61915133333792	5,59340853957542	5,81585562605146	5,12027142754535	5,75372871002418	5,60312451883511	6,0295105990911	5,87501326816639	5,61979468124783	5,51575752284628	5,30719594093741	5,89568987358346	5,31548860714507	5,56397944571825	5,59204455764331	5,75593581358087	6,12519340046732	5,76570493668459	5,88085681957371
1445	5,68545192398475	5,51575752284628	5,59271542897242	5,87450944319791	5,79380376742526	5,72916457910667	5,76691191020883	5,77935055525598	5,88935538192332	5,58692452437455	5,7017312373368	5,87501326816639	5,87874460439199	5,80303859876134	5,75774051827236	5,36775939115963	5,43276300319307	5,57857846654962	5,56607552824112	5,5249156460931	5,83844837994651	5,70836290638885	5,55801710901784
1447	9,53779862669598	9,27801577585506	9,67240428982254	9,37669148873546	9,66904272451793	9,28178654394384	9,77490416657623	9,28560293985721	9,50901947608215	9,40222180681477	9,68213574144197	9,47148869688577	9,45175432292139	9,512074722779	9,45355087918494	9,42075056499242	9,37241068695341	9,5486625601003	9,30772826657869	9,42989290307096	9,57852796426584	9,39094181361883	9,46862474431279
1449	12,6921614104155	12,7791715203945	12,7001577574173	12,8303677512157	12,7283969949793	12,6254655894934	12,898948635859	12,4999349834443	12,7454548846499	12,8713929916434	12,8304092726462	12,6084290700775	12,7758711903654	12,6541452138413	12,3973067823243	12,7670974407828	12,5803323222994	12,6996197656597	12,8313152958946	12,9124544596845	12,6464595682235	12,6921614104155	12,7378276658837
1450	6,86750035201797	6,63912595868201	6,94771175483616	6,99658523567835	6,9902501607606	6,85195202373657	6,82997336091881	6,76179818837426	6,89634109906322	6,97991752641228	6,89338810222004	7,05548276482569	6,83467597041416	7,07049173734796	6,69660414456833	6,82093059284427	6,99066900650919	6,86588246459067	6,90084106042174	6,93800952053788	6,91294299370151	7,08600003491981	6,96508638115818
1451	5,13634489358967	4,91064332247374	5,07328922207435	5,21347862333361	4,98720780190054	5,01235523234993	5,33252921248392	5,07241192285967	4,93381116241111	5,05174148433573	4,96722991361029	5,07616353845911	5,13364402432289	5,10575450789736	5,00342838110017	5,24937699076673	5,0602146748472	5,28763698557913	5,21609841991243	5,29882419897271	5,19136176531959	5,21347862333361	5,35636889334647
1452	5,13634489358967	5,26348898118577	5,39917651013612	5,17411708503628	4,98720780190054	5,03732378383891	5,08929684569584	4,75652662592752	4,85283822016998	5,42061261165991	4,93699916992997	4,95796951730872	5,44949133916935	4,80690832890011	5,02464462828812	4,93998101201742	5,28041644054666	5,1804266397992	5,44432236852769	5,35932359465777	5,04713730124485	5,13186130877761	5,23551239718763
1453	8,48920516813945	8,37771404977068	8,4345312025419	8,51680235644064	8,29042237105687	8,59694094223137	8,45528501246644	8,40297999425012	8,33299494398854	8,38810768822299	8,19825473366488	8,33889033784411	8,39774478879425	8,45308186733625	8,45631614462901	8,42358326078974	8,45217188015794	8,24602226215948	8,18604627049301	8,41912446872127	8,40581753937723	8,35150571643542	8,3874552830919
1454	5,18134236221345	4,97521122226699	5,05265720674999	5,36632545405199	5,34035064159229	5,41602642020355	5,07140828750693	5,46353769857248	5,26348898118577	5,09017414491053	5,21871066730278	5,24767786986556	5,27408532589991	5,29755327066129	5,07241192285967	4,97444115524184	5,37461461304411	5,32391206718707	5,49579281638931	5,46143281955142	5,34714716114825	5,15000350324537	5,08087519791176
1455	6,38274835506933	6,36200985952035	6,53877708038868	6,30449480268131	6,56450092044099	6,43124975844441	6,37973931360322	6,14154084654036	6,30405422402044	6,44528589427966	6,41028704591041	6,52694462281935	6,29354854320744	6,39539361094377	6,36012257182694	6,33331748227587	6,14479944647782	6,46548675535896	6,18398304592052	6,3511803215861	6,61194969162599	6,30913836307811	6,35142869232355
1458	10,2643184525992	10,5778052026717	10,7594229393026	10,7289171856073	10,6130280320483	11,148396604734	10,0218918627867	11,9331076461879	10,6828265016233	10,3774737975026	10,5686509230572	10,7063369769109	10,7402879530816	10,2842586461786	10,9787620903127	10,5792355199008	11,1874869028259	10,5916277490179	10,544000593515	10,7680279992298	10,7676536135395	10,5744635392541	10,480458389889
1459	7,63659273358656	5,00534782039079	4,49778332496018	5,94919963555985	5,37833360584584	5,53772669817829	4,93439740257633	5,80414457567448	5,82810196537602	4,9404909896875	5,58888988598917	5,36332602038722	4,63842638765718	5,10575450789736	6,24654716574785	8,21173738372756	5,62041267512695	6,30635342346204	6,16012232146277	6,46231436057698	4,91161583608368	4,96524364704326	5,12466502783183
1460	10,7748625258225	10,8792244276505	10,6002551564509	10,9058031080298	10,6469020246911	10,9403620715021	10,4643762180897	10,9881561017747	10,6036640105162	10,8982427040293	10,5926888667857	10,2882602200761	10,8759809004198	10,4509126091406	10,9577545591704	10,9427795443991	10,8076737850396	10,609964220639	10,7781340939391	10,9488742204655	10,4277011499554	10,9390113845132	10,6211474271644
1461	5,71086409816772	5,68128176837913	5,82201253005235	5,86114883816638	5,930702582655	6,09082741026496	5,76691191020883	5,79248626913236	5,65419159159871	5,94536776731287	5,80144990566926	5,82270871591676	5,9324280573893	5,92010380696594	6,15074063555841	6,04685137482421	6,10220983498906	5,86973803355493	5,98245875701726	6,12443891169444	5,90601769914689	6,03429627573568	5,77200577875253
1462	5,96417666528796	6,07787896499002	6,3863933575395	6,0064327858907	6,22378601335121	6,05009779368176	6,45113932076829	5,76691191020883	6,23486195721091	6,38103223828882	6,23667952497098	6,37066413721503	6,28099406090539	6,17494908190169	6,23861303027392	5,56242917641452	6,10901770433001	5,97710864808543	6,16012232146277	6,01857751662015	6,28584840076508	6,29861221539898	6,29461785547819
1463	5,91275701444636	5,65059222400695	5,95461527921957	5,58692452437455	6,00114154774828	5,98006132450491	5,85632904005482	5,82194878879971	5,62424166194961	5,86973803355493	5,80144990566926	6,05277669017127	5,76570493668459	5,87450944319791	5,61533945002991	6,02426311081456	5,80402440327415	5,70062040963308	5,69690146777426	5,90037570018619	6,13403515212325	5,83898222037166	6,04145293593132
1465	5,27721608245865	5,61979468124783	5,57919043112404	5,43620863301194	5,45371720844629	5,59340853957542	5,24277224240605	5,4833753998503	5,3185894335686	5,58692452437455	5,27883741098575	5,4769762175967	5,61979468124783	5,26087711990294	5,69504987919648	5,38651601519262	5,56527719981247	5,33789667881763	5,68608874033103	5,49376506242879	5,65270197345827	5,74734225654318	5,65241875668209
1468	8,95774010242024	8,86082287955632	9,28985608157433	8,85571750348094	9,30407634940178	8,95761160322305	9,33165239624653	8,50388505425456	9,12456435149319	8,95986637330759	9,09498267586405	9,44759518858436	8,77838874330062	9,28896597421275	8,69180440043448	9,10016826870982	8,57477258169456	9,2040303454248	8,79271264930529	8,75273260033006	9,31694812119446	8,89507443342326	9,23580680758349
1469	8,78158192387532	7,10263452088845	5,86278927925586	7,61632617044685	6,98352414427157	7,24650682896058	8,55150186121682	7,50127735661368	7,27024563798572	6,19562754267375	7,00971792951866	5,90135581186668	5,79530248821975	8,57020035154459	7,34762011550402	8,61586320255398	7,21757127485838	7,34904224069002	7,92147748667425	8,2382695803796	5,56334902964455	6,35106752351127	6,09735126168876
1470	7,70717036087021	6,89246230118722	7,6993336743983	6,82020336267188	7,22489391854245	6,71129241834988	8,0700617550818	7,01627793623269	7,37137456371704	6,99365304178373	7,37124111924656	8,06123635350792	6,8819400657437	7,91690052882367	6,68859652910265	7,25652421521136	6,72424031886059	7,10338560616949	6,96162041208832	6,96359592045394	7,51246444654579	6,95845647206538	7,2647275366901
1471	5,66031392939457	5,44432236852769	5,76063919910136	5,36632545405199	5,67956387891378	5,28842600065349	5,93654970285924	5,49991868240165	5,65419159159871	5,20338637012995	5,36632545405199	6,31274036126142	5,33093960252806	6,03992899109942	5,52721671257315	5,36775939115963	5,39175743886619	5,94562589992783	5,61915133333792	5,59204455764331	6,01662288814715	5,42348386345198	5,71400681521401
1473	9,21209014792934	9,09114195344536	9,06888618716263	9,25264599722463	9,30207478327723	9,16833347181526	9,07098615175588	9,4383514408214	9,22709263812743	9,52159083915081	9,21902590589927	9,37672795540541	9,34049636071355	9,41933107104647	9,51242391274492	9,51327704916892	9,09206943227675	9,04181780023609	9,01354523679438	9,23036485373947	9,22578609850618	9,19317170169059	9,22303840748948
1474	9,19890108706302	9,22518361496751	9,4612338549232	9,21333885995016	9,41513197613604	9,28086475962559	9,40031608944836	9,00733628325487	9,3208090702858	9,452628944183	9,25740653938227	9,5435889216183	9,19683691103906	9,32136183670841	8,88737202249921	9,20339897120547	9,00758858350569	9,0612855192362	9,01438902921557	9,08544820757947	9,32735767979788	9,13477412158977	9,39099403669799
1476	6,47966717207724	5,85260038225982	5,98461076530678	5,8877292241543	6,09225196081807	6,05009779368176	6,25173821036427	6,23415390479389	6,25117054654008	5,89929733858844	6,16319386454774	5,98153861504459	5,9324280573893	6,02002105941095	5,77142227806721	6,24278325650979	6,14479944647782	6,17973091920006	6,38420327980379	6,18727691548626	6,25675044265397	6,11433052677362	5,90650207121668
1480	5,46068160253264	6,51099068165563	6,43994867387788	6,28310985684804	6,24070573307654	6,19424355149523	6,39505863314809	6,18637107557152	6,07602476736837	6,54158421098412	6,3527622220574	6,65324908229922	6,53896134704924	5,88410100206414	6,09321710748086	5,7947686477946	6,23784827800802	6,42049321453221	6,33257921578286	6,2198612155912	6,19424355149523	6,91255731812932	6,40571198577584
1483	6,99660627588837	7,27637752312798	7,61380798124028	7,41820890932438	7,2707398338301	7,24650682896058	7,32434845863963	7,01627793623269	7,13530603412724	7,53361080280691	7,47149540557831	7,69925639668456	7,26428539484509	7,09718380426636	7,18793388391466	7,09600942969925	7,20666064213283	7,44392242634363	7,283815584389	7,28903072791361	7,72714916289537	7,55280309918506	7,44020649639905
1484	8,56979851720909	8,51003218478833	8,8406564144529	8,50260383095941	8,5709913420007	8,45704978512579	8,55937918622723	8,04643329963751	8,64071154723239	8,73209863177587	8,80329673071129	8,76998558243208	8,78523891910694	8,62222336060243	8,54805039526015	8,57855407670628	8,42396622276536	8,81295658380618	8,62719543522525	8,88377489769656	8,60023316251075	8,52917678576259	8,80739684448067
1485	5,05922684543415	5,40503655706387	5,56397944571825	5,62899126976736	5,930702582655	5,33715435214985	5,58250250316644	5,07241192285967	5,71250913853144	5,92943116102857	5,77758820330471	5,74056628067667	6,074086117363	5,29755327066129	5,4220557864962	5,46846119129774	5,51575752284628	5,55013645476545	5,64181034321517	5,68545192398475	6,05138807192771	5,79589146786488	5,93423848909413
1486	5,60828713504006	6,32290015561384	6,35256053045766	6,49321182167884	7,02785716039321	6,35256053045766	5,58250250316644	5,28121550703861	5,79530248821975	6,95651522298566	5,89989503981624	7,30987795282895	6,81373765947318	5,34115534885404	6,05764883288942	6,17388386963971	6,35469046133323	5,25348928992238	6,34488181634213	5,96117078593149	6,13403515212325	6,10311865996582	6,44928785864374
1487	11,8944429888465	9,56461833670443	8,20306047471625	10,6849049522	9,95862008263903	10,1216175814365	12,0314960994853	10,4517407762273	10,3672180070143	8,36403887813509	10,0986214468124	8,74523399254523	8,79296691279155	11,7097839813539	9,71882189337957	11,3805348424614	10,278084133687	10,7463035104402	11,1247511240665	11,2809655231013	7,97631768577992	9,14684866675072	8,83720814771095
1488	7,49181168406264	7,86173719111193	8,14727019934729	7,79075599814336	7,87264971833657	7,75285459241654	7,87461875519406	7,75069808538305	7,97596982255865	7,8410906175	8,19825473366488	8,32684065568611	8,02037810232473	7,71520768356685	7,93864105697574	7,65160387026628	7,81739747795658	8,18108846611423	7,7265151590909	7,62317931204115	8,14999063410455	8,08501073481509	8,1770991560197
1489	8,95479579001408	9,11010931400843	9,20310217724358	9,11370868343942	9,25454060207805	8,9050419080576	9,28815165221432	8,35782201907024	9,18664063004828	9,12170538966085	9,38912395702153	9,14939344447743	9,05041889335985	9,21141842029956	8,66824597143569	8,90152250309079	8,67680401183432	9,29117956171685	9,07076558294852	9,10005944252981	9,38839322403286	8,91485023556809	9,32185389054188
1491	6,57116073615467	7,12202235956382	6,7901270581019	7,31032528068036	6,9902501607606	7,09836835273241	6,59754508777613	6,94142816843464	7,15517606231851	7,06497911586945	7,1466016804745	7,08697635362115	6,96747498007198	6,83056585706914	7,12654541307272	7,01305959987951	6,98011590366113	7,30277946766284	7,21510549302092	7,5245627815784	7,06497911586945	7,15312540157995	7,04229437754925
1494	9,05589537766508	8,92071890235191	9,24302720697309	8,89885123312564	9,09816674494552	8,99719099006351	9,06856373957627	8,85579210091901	9,15448265124427	9,05725236815875	9,22487153117723	9,45430423876562	9,15107266230868	9,18455617267385	9,11272610033691	9,12739713551146	9,12031600967716	9,08950056157934	8,85430950236567	8,93915972175844	9,24674164946347	9,12595138077861	9,25758183779402
1495	13,5064040648056	13,2635517492614	13,8474252271029	13,41358812789	13,3737908583216	13,4604849518197	13,5173717704542	13,3611822418759	13,6384552336689	13,2767695423223	13,5850360488309	13,5517580108244	13,4414003214576	13,395464250918	13,4276505240858	13,5158127434264	13,4309994606469	13,4438631784487	13,5613212624768	13,4484960161748	13,7783614401829	13,630100202506	13,3778005214015
1498	5,90037570018619	6,10405185525445	5,88935538192332	5,99484549349363	5,97762491331536	5,35598873189584	6,2982262088187	5,92571844709599	6,00545933990759	5,56527719981247	6,3527622220574	5,74056628067667	5,33093960252806	5,45242219394426	5,6799966192591	6,05779273496099	5,90037570018619	6,31348512025783	6,26977590369355	6,10448897110941	5,75996832777225	6,35106752351127	5,77200577875253
1499	12,7874710317031	12,0600351576724	12,193456323182	12,179508228589	12,3106176963563	12,0063852250296	11,9555918055202	11,3675512153633	12,2089496875008	12,268276067054	12,452839633112	12,3618951401314	11,8952214815096	12,0847667342406	11,7804668112649	13,1325991826188	11,5868150986454	12,1035081372897	12,0354484990042	12,1114219868738	12,3086598700775	11,8968504875231	12,3805944791704
1500	5,05922684543415	5,03632014848616	5,26174244038249	4,83086142203393	5,13634489358967	4,77530914578219	4,93439740257633	5,00534782039079	5,35114454344003	5,26595403046183	5,31504482327917	5,32556341514508	5,0094449015025	5,2435612574804	4,89626752781065	5,14552258200023	4,62459341126694	5,21700096600664	5,07616353845911	5,2468888547912	5,52896585771764	5,13186130877761	5,14552258200023
1503	9,05589537766508	9,3439478707737	9,23426352677144	9,36342372175337	9,27070434353281	9,3340508416518	9,25052586790994	9,26019824477289	9,19058116848873	9,42233143999076	9,25071132076181	9,29771499724931	9,39493996269191	9,29680867861096	9,55994063076193	9,09136740052737	9,38828067088143	9,41738195059822	9,14263714598911	9,22715650504905	9,3410030563954	9,40031608944836	9,34842338103335
1504	12,1298982405672	12,6162061671467	12,1444922853245	12,4932809028649	12,2935796175553	12,4107589399201	12,5698139861398	12,4726162626408	12,1876522383702	12,6616039795027	12,3072972515455	11,9516977627815	12,2481544118773	12,3497405144333	12,2330434580866	12,1424191781391	12,1574686388677	12,3144822665988	12,055572274259	12,2155875983011	12,0911406467306	12,3867487746236	12,3362964791234
1505	6,08769536330981	6,02769827212593	6,08296058174706	5,91275701444636	5,96499347403609	6,02769827212593	5,91743572648537	5,93631652010722	5,91275701444636	6,1848243389951	6,3527622220574	6,04145293593132	5,87874460439199	5,80303859876134	5,93576068852604	6,15721528013406	5,86083738556224	6,22378601335121	5,86862210603619	5,95065320796598	6,2682131253348	5,92559837843638	5,95616145453709
1506	6,16491770949288	5,58888988598917	5,51575752284628	6,12774697341895	5,55013645476545	7,7335743538387	5,14107232203793	7,41807043249099	6,07602476736837	5,42061261165991	5,55795755126334	5,40067488675417	5,96117078593149	5,14186133711229	5,34714716114825	6,37560743268055	7,16844648219908	5,84493456608187	6,48173654921111	6,09619958035411	5,23402939836866	5,36705061671054	7,5930979829379
1507	5,60828713504006	5,42348386345199	5,26174244038249	5,56929217359584	5,41907307536747	5,16042238316859	6,2982262088187	5,35560857044521	5,08174109507284	5,12915012869116	5,29559032312494	5,24767786986556	5,29147148346982	5,48412661686908	5,22474951225569	5,3018616257929	5,75996832777225	5,40090160447595	5,41907307536747	5,82434888806954	5,21347862333361	5,66401696840947	5,80027742533882
1509	6,45711580065257	5,36478522195885	5,28324137030159	6,07563948361052	5,1782809871554	5,32233378730394	5,22395044576374	5,28121550703861	5,26348898118577	5,77142227806721	5,29559032312494	5,17411708503628	6,06282254045961	6,25798118360022	5,81479627629183	6,4711773447927	5,97011994807491	5,25348928992238	6,01857751662015	6,57738727606258	6,34307549149015	5,57343195515648	5,3914827506039
1510	9,2379766697162	10,4685358172901	10,0141139000141	10,3319913059966	10,4837543721081	9,93284973350339	9,70439142419582	9,68322901597433	10,1639841400274	11,0318557008598	10,1943603573153	10,1658308141881	10,4458377641633	9,68065720879451	9,91885854766612	9,86295364057649	9,90523723501517	10,0198259569888	10,1513443823802	10,1769008409411	10,0692532616904	10,2615595856025	10,4017543454391
1512	11,6985450523866	11,7412963431239	12,0374025515917	11,8648437493102	11,9701268581688	11,7695272882793	11,6224583116909	11,7055169467713	12,0092888268817	11,8832878160839	12,0032977158551	12,18605110092	11,8604639955468	11,7007168694922	11,7586544589486	11,8735057168223	11,8598078064084	11,9824870009453	11,9023495213432	11,918860798314	11,9929963603831	11,899463491948	11,9159532194066
1513	9,93002918849033	10,2189353255045	10,2605753536377	10,0914313871668	10,3108588801406	10,115363065885	10,0961154392145	9,51057604130927	10,2281226273758	10,4772539732736	10,192390389981	10,3549752388224	10,1424198752566	9,94948883084708	9,93985618215731	10,1532546080855	9,76786639097563	10,099752999432	10,0061723813956	10,1419021685901	10,3414983092346	9,97567050876136	10,4751093764139
1515	6,2029127632075	6,75014965400035	6,74348626615283	7,03973856543395	7,07872419883128	6,53896134704924	6,69711931507292	6,65411154918652	6,74453075087427	7,12578084127364	6,9829019780673	7,32178973015323	6,74653161331525	6,75822084326689	6,84385161632647	6,48868586204329	6,4737434295801	6,67269480968029	6,44385218262589	6,55458618424991	6,91920399544725	6,67343621785368	6,80700512416582
1517	5,37230568364227	6,10405185525445	6,61750350527973	5,90037570018619	5,90118086135182	6,10935599327962	5,58250250316644	6,02476693578305	5,86445973631568	6,30597341911932	5,96524465556987	6,12025256417478	6,22378601335121	5,67546172348252	5,88035700918945	5,74267284082455	5,97011994807491	5,97710864808543	6,16012232146277	6,12443891169444	6,27705438268771	6,38633642828023	5,64057243283147
1520	7,21087513273203	7,64425186197203	7,96351100285113	7,57976459597058	7,77951079709373	7,64993987946819	7,4733074071281	7,26276972153243	7,79625017368022	7,7265151590909	7,97972679428461	7,9879348038958	7,67739644547231	7,51760689827463	7,69809284417795	7,24372136944208	7,39594687064067	7,82020943514242	7,52096119551722	7,48535421594424	7,98552192404343	7,80400459880328	7,72171724568088
1523	5,85260038225982	5,58888988598917	5,4166272130418	5,72916457910667	5,51714798853996	6,10935599327962	5,58250250316644	5,53335362233828	5,79530248821975	5,89929733858844	5,82473508566559	5,42225328380338	5,46913206262685	5,62293265254936	5,52721671257315	5,36775939115963	6,0127895259424	5,86973803355493	5,92910476120771	6,12443891169444	5,49376506242879	5,96351412031464	5,94541104193483
1524	5,72402187781386	5,24277224240605	5,88935538192332	5,47269197401289	5,98938301888676	5,44793074483895	5,97011994807491	5,42993439218392	5,59594561664983	5,62293265254936	5,61979468124783	5,79668252038854	5,61979468124783	5,81772119237987	5,66159163253664	5,74267284082455	5,34640483448047	5,7195247294704	5,36632545405199	5,65251495605426	5,71420081269725	5,66401696840947	5,68545192398475
1526	5,27721608245865	5,18921842198306	5,26174244038249	5,36632545405199	5,30358218777148	5,95807382957772	5,00248511713933	5,16798954831216	5,38410647359925	5,10578167397502	5,09414092589638	5,13634489358967	5,48748545514468	4,93998101201742	5,07241192285967	5,18921842198306	5,91110303940968	5,21700096600664	5,15588180386631	5,39560034718761	5,52896585771764	5,31308257577472	5,95616145453709
1527	9,01810759600466	9,01032688067541	9,37797889130731	9,04018297557231	9,17127879829898	9,02507757604638	8,85564291021161	8,92695453000019	9,25352728613939	9,20568797861482	9,19837997902548	9,34707525803783	9,35237628747133	9,07781009745205	9,37045716183414	9,06393595224925	9,45023986013607	9,23005806209339	9,14263714598911	9,23724852915585	9,3744396463523	9,29323532922729	9,20739396045844
1528	6,74892995657821	6,30059924973797	6,91294299370151	6,48244789466435	6,76262311683722	6,41864983988583	6,77904555363998	6,20851257803006	6,7490494941767	6,56090940358446	6,73673634917968	6,81064820607391	6,53008820174417	6,85134176640336	6,52101930027294	6,61228783730389	6,10901770433001	6,67269480968029	6,36364604499756	6,59019831644303	7,00807288037206	6,38633642828023	6,96508638115818
1529	5,94451628518188	5,40503655706387	5,67568792384653	5,84760583391443	5,61915133333792	5,80027742533882	6,05138807192771	5,56515668668057	5,8419847192535	6,1309941843545	5,73966227266883	6,20231018284722	5,96117078593149	6,05888433768939	6,21666972368843	5,77935055525598	5,60554642626929	5,70836290638885	5,80993781115934	5,74070991073916	5,96364282486281	6,10311865996582	6,27311752069487
1530	15,8308717319452	14,2226599217754	14,4090581468917	14,3915559308027	14,3206216973611	14,3160204222858	15,3763834809199	14,6436518523046	14,3639537508654	14,1853872999438	14,3338850176535	14,2837062186684	14,3942631873147	14,9811239161141	14,7619470631229	15,7557435629137	14,4448681398756	14,3912718929468	14,4380708272009	14,5215493033298	14,4195662061969	14,3493636596776	14,2928966917521
1531	13,7996576444895	13,3440006538268	13,3965332128031	13,4940964689745	13,4954551162938	13,4423417349394	13,4954551162938	13,6068581504769	13,4628316959409	13,3402639957924	13,4453706448589	13,5113675012464	13,4391094851748	13,5774964067411	13,5552854827112	13,7716016230311	13,5531648862247	13,4836126694939	13,4373202583427	13,5836709412829	13,5207575050561	13,4598581442948	13,3935461806494
1532	8,93333512005047	10,8980273672585	10,534057525378	10,779172497493	10,2254542360608	10,6176796708038	9,88669208563657	9,24786575752896	10,3299806128053	11,0072003602357	10,541986293298	10,1065146887424	10,8724049742306	9,22338772810068	9,97179816452056	9,84303225155241	10,123627465222	9,93247921053253	10,3705023584522	10,5425647002279	10,3447664314676	10,3383443588386	10,7274439461838
1536	10,8044135896255	10,7232655869348	10,823774997809	10,7066289367951	10,9693731926001	10,8608160673606	11,0389451507244	10,5461667130507	10,8711054136004	10,7618607433064	10,9505095154338	11,4209608847352	10,6316211340469	11,2803686271917	10,6685366104215	10,6531867033714	10,7517750068009	10,8210875528726	10,5661073726554	10,7010549616467	10,8116884079066	10,689600571326	10,8581253594045
1538	11,8026577074795	11,466935383865	11,4483049454265	11,5721455971073	11,6646929414955	11,3334948406658	11,6450188689999	11,4127510272301	11,469617922464	11,6608252490923	11,576229152523	11,4780397722432	11,4296930912805	11,5306308305657	11,4137958772126	11,9178989497659	11,2663488751806	11,5988510551077	11,3941495667849	11,533163647479	11,4986235137159	11,389691597963	11,4976114997508
1540	12,2573587894234	11,6071145007778	11,3476565151394	11,4784861371308	11,3149244531419	11,6668359682931	11,7020928422597	11,5637714868784	11,4396757043764	11,4182974804014	11,3748881709983	11,0413119959933	11,5374540518053	11,5912969878969	11,5272759312573	11,9245394975065	11,4222635057697	11,5381221542927	11,6527366233286	11,8811361887716	11,1599240713315	11,4746169446512	11,5477011765846
1541	4,9967523391564	8,49190243429103	4,88343347849637	9,86348720470425	9,48420979376199	9,38059078724121	5,58250250316644	8,07660370965091	9,93968955530865	4,82863792582335	9,3858816130134	6,65603246851018	6,51952725540809	8,07977121300462	7,22684870369251	7,14800134165751	9,36847559121564	10,0284673781034	10,4276270036671	10,5943763380875	4,80080636594878	7,73416924306264	7,71907644434854
1543	8,13830880571965	7,34688131366162	7,60515425568934	7,48047370055615	7,52255968640876	7,36329889083693	8,43569064033284	7,68034585781761	7,56596157281279	7,23977526461716	7,59160496599846	7,73257690578469	7,52163288305866	7,85623852983651	7,59913431144454	7,49937441100622	7,45433890615221	7,51600648614269	7,32373516087776	7,5020420855756	7,691788607054	7,40041878640783	7,59980293359001
1544	5,76063919910136	5,51575752284628	5,9168781595133	5,50818851484499	5,69085175783658	5,66301124629519	5,55544139924891	5,71250913853144	5,76650846906786	5,77142227806721	5,49991868240165	5,82270871591676	5,73789840176272	5,54551940291466	5,54551940291466	5,40001111472576	5,37461461304411	5,74355375765605	5,66327007251879	5,75593581358087	5,95412713767942	5,57343195515648	5,99348220300228
1545	5,37230568364227	5,36478522195885	5,61090098912551	5,08650984782959	5,77758820330471	5,14006868668519	5,47551503967965	4,90116617975648	5,49689829681277	5,33093960252806	5,58888988598917	5,64879773457739	5,21347862333361	5,01516564727243	4,9478186146901	5,40001111472576	4,92531320280608	5,41907307536747	5,18835322383359	5,0142454735979	5,79978156606611	5,36705061671054	5,65241875668209
1546	12,7558418772432	12,0348009576989	12,4991736022205	12,0241409717753	12,5884860061168	12,1517788282409	12,4345899587958	12,2393744139388	12,6311851341808	12,1033969860889	12,7178123746695	12,9516597577862	11,9156051335936	12,7577121365747	12,2081458453436	12,6499466271894	12,2507025769105	12,78321437096	12,1624890697823	12,0202419660188	12,7426932278944	12,0882008353127	12,5927638817419
1547	10,181176645099	10,1719886269789	10,2172534578618	10,1245238340384	10,2459754581268	10,2761433846723	10,2637383161066	10,3689469272328	10,1523065925135	10,0594960135711	10,2193797484198	10,2246491808867	10,1992885401761	10,1619207320514	10,1834839166179	10,0384888705085	10,139331852809	10,2056610740637	10,1388545386702	10,3903998155364	10,2174093627199	10,2937259523788	10,2007807381009
1548	9,76924241179383	10,1651327220108	9,98261182160642	10,0954393858284	10,12609306926	9,97360712789452	10,0867214860483	9,85622533779076	10,1739664465019	10,169510997929	10,1613877184218	10,4417371011084	10,1703350233769	10,2739965157023	10,1909091007326	9,84392867833965	10,1333261692158	10,156276574862	10,1777668298346	10,2689016064857	10,2388309076132	10,1425850525041	10,0588706227497
1550	10,2138173534571	10,7128715121381	10,5408535601232	10,7360101825132	10,4386504307315	10,7110979715262	10,2966882190361	10,6798637120778	10,3162532083945	10,6231517065224	10,3395852466847	10,0030936816623	10,9203190030939	10,4112163581216	11,0239823112858	10,3027118773733	10,8334300374957	10,4657630423371	10,6062427651502	10,7731534184494	10,5207810489337	10,7105103869121	10,6058633361611
1551	6,35608572412436	6,67132940343276	6,67899483460832	6,75775814338722	6,51553377724535	6,494195390733	6,45925732979405	6,57220331394946	6,22378601335121	6,73098132756225	6,50871272486956	6,42156084680179	6,66585214253351	6,39539361094377	6,78116961631337	6,05779273496099	6,66857642985496	6,55332524888882	6,47717287406966	6,57738727606258	6,81924990113696	6,639889619472	6,49374934344385
1553	11,2697936033817	12,7295181221489	12,4499286693318	12,7522693735246	12,2271891921926	12,7382697790203	11,8907565023623	11,9053907659039	12,1332333141314	12,7856506991856	12,3045170554201	12,3814434515253	12,8399721310466	11,7091177319383	12,4110684323592	11,5816774136732	12,4752889130053	12,2262729322054	12,5933302378431	12,7208857013207	12,3748363264103	12,7237224589767	12,5866050357115
1558	7,27678467712178	7,08419203036389	7,02970372530578	7,07000446038107	6,97797978685873	6,90411855617015	7,11324488639723	6,84764374257716	7,03587664770543	7,07052090531887	7,13760000021531	7,03256002539868	6,95592293938266	7,2236630463273	6,96246158472905	6,98755720624883	6,80472711631055	7,00421977955238	6,86050525897004	7,02970372530578	7,10008194014281	7,05476802530593	6,941358100365
1559	10,6907715723659	10,9806180774685	10,9385391215157	11,0452680079503	10,9693731926001	11,0330101920681	10,840112540748	11,3466528818921	10,9086931157966	10,9586509234727	10,8640611224659	10,9502346127627	11,1651933047306	10,760259189622	11,0641526630778	10,7967090205613	11,2137704500779	10,9109583692011	10,9788581914483	11,076316279134	11,0155422744465	11,127468893307	11,0414401194396
1560	5,41907307536747	5,92331010976199	5,88935538192332	5,90037570018619	5,61915133333792	5,77758820330471	5,9803771068622	6,02476693578305	5,49689829681277	6,02246870260605	5,49991868240165	5,93023465205785	6,0127895259424	5,57202877635202	5,62726834094725	5,43282681417895	5,59271542897242	5,84493456608187	5,59204455764331	5,90037570018619	5,86862210603619	6,10311865996582	5,95616145453709
1562	16,1369813017663	15,7332420119772	15,7730543477688	15,9064756902321	15,7730543477688	15,8381466789316	15,8622788476715	15,8159299615929	15,8380987037594	15,7171822102279	15,9219418337487	15,7485706752291	15,8920583343724	15,7332060904119	15,8920583343724	16,1369506825682	15,8237916707322	15,9061744719341	16,0362873940294	16,0166227288735	15,8381466789316	15,9450590407706	15,8973307019144
1563	7,83527727637861	7,98552192404343	8,07364853214913	7,97172081980778	8,34984043025974	7,78546302942751	7,71356481277326	7,18014341983654	7,97946115321133	8,2099062673318	8,20693395265424	9,11366528056299	7,84910541817715	8,06638827944336	8,09331546244765	7,94445792968544	7,35803455204196	8,16706923016842	7,81291318473062	7,84553112148602	8,3888883291289	8,10536083707953	8,34807778962749
1564	9,34527854230162	8,51835424965429	10,2155967639253	8,43973325537888	10,324781258514	8,44963454287003	9,08155592840359	7,54084294026633	9,95766032345925	8,55713714206609	10,493456598765	10,8224277835207	8,61514692633875	9,88271450092213	8,11097479606687	9,32692623550586	7,97465421081372	9,52563522406109	8,48661060296249	8,25087733433956	10,3774737975026	8,7902128379498	9,90280387943653
1567	6,04673872143783	5,65059222400695	5,5482172970905	5,93572660577427	6,24070573307654	5,82473508566559	5,70062040963308	5,88935538192332	6,25117054654008	5,42061261165991	6,15434569631248	6,05277669017127	5,66213910157776	5,86369569015245	5,82752912238699	6,04685137482421	5,87185829563121	6,37094978920099	6,06220589984648	6,04145293593132	5,97710864808543	5,61979468124783	5,62293265254936
1568	7,37983622867033	5,38651601519262	5,34334819471108	5,92491209101715	4,69633039932184	8,90906627158747	4,94998879653425	7,593054376446	6,89007184474162	5,12915012869116	5,17876724396036	4,88100452305549	6,06282254045961	4,80690832890011	5,58250250316644	7,86929605014584	9,57067571378715	4,61198559337837	6,95144673769348	5,32093982168514	5,52896585771764	5,21347862333361	9,53257854528493
1569	7,94361976966877	8,73773630293995	8,65093071150948	8,4861634071657	8,59314671435053	8,43569064033284	8,30080210055158	8,00534697859373	8,50351334149569	8,83294093135702	8,58017455784445	9,06194277901331	8,54792902938039	8,30119907243462	8,33837974839803	8,05759633907906	8,38640241084803	8,4321584448966	8,3570162286274	8,38046808682883	8,5338043557031	8,68593050010255	8,6144815696117
1571	5,7834579673883	6,00067862408744	6,24157680844426	6,30449480268131	6,37567125199546	6,12025256417478	5,93654970285924	5,95012387257702	6,46136866268796	6,50185989377939	6,33595269288868	6,77019022893354	6,27430327494466	6,1453101678643	6,03380813419554	5,95915099265275	5,73764026914776	6,16873057477051	6,10405185525446	5,87450944319791	6,51973564524495	6,14479944647782	6,42370477136416
1573	5,98667685293403	6,25798118360022	6,16667765116471	6,33295594887535	6,05929565635239	6,14114004088691	6,10286131137109	6,04767476407026	6,07602476736837	6,23116904703763	6,08296058174706	6,14479944647782	6,31292111563332	6,08773080962821	6,14114004088691	5,89568987358346	6,02426311081456	6,11393725983436	6,00840736734118	6,29503188913552	6,19424355149523	6,38633642828023	6,30370326516785
1575	6,25597390888222	6,0903809608974	6,35256053045766	6,30449480268131	6,04767476407026	6,08247244020692	6,73168802514251	6,70457670356766	6,14479944647782	6,71182144792303	6,0506668928549	6,09814840261792	6,41415089551404	6,35098543074062	6,34151290255039	6,1657375289169	6,22888821049006	6,36506337810522	6,14433652281697	6,65242402967721	6,11433052677362	6,27898351716779	6,31348512025783
1576	8,21702979940671	9,02410573348471	9,18497772340289	9,34082677280655	9,30922604031523	9,08772066641439	8,61812845351837	8,73566483241385	9,21666209382619	9,22509921004377	9,32110773668984	9,30118043107122	9,06389701362783	8,65587727207318	8,50712589153443	8,6363258512631	9,12503091192604	9,16925448749567	8,87458212163699	9,04281141430959	9,13097426606836	9,01447683981117	9,33270951770034
1577	12,7295181221489	13,5879770044342	13,3684240728343	13,67358752351	13,7431832964004	13,6052574968236	12,9714427100887	12,9646756750937	13,72368861743	13,7178100939653	13,7896485515225	13,4767853321654	13,3770596905834	12,9798816587789	12,9031016695091	13,4794822819696	13,3415018277231	13,5267815813149	13,5369077589804	13,930419371764	13,3647750693773	13,2202166362448	13,8598516487714
1579	9,59922689966619	9,68286782276096	9,9147806306136	9,78917651100355	9,96265899936342	9,83599908170975	9,84718009789805	9,90417132466601	9,87227023074543	9,60923975187539	10,0001687042049	9,9826266713751	9,70370154892011	9,85831632270379	10,0923061160774	9,56321883070831	9,9844704424993	10,1714823457703	9,7114046165104	9,90722629399752	10,0619317594322	9,83370141110674	10,0444501157604
1581	5,34035531164216	5,82302547349321	5,94111055375982	5,97314199389026	5,61915133333792	5,75593581358087	5,47551503967965	5,61295285931259	5,38410647359925	5,836379517114	5,61979468124783	5,66276969569575	5,73789840176272	5,61533945002991	6,0064327858907	5,33715435214985	5,62041267512695	5,40090160447595	5,33715435214985	5,87450944319791	5,87981858638702	5,73563140721671	5,80027742533882
1582	12,1010745122369	12,1991847925317	9,98747315653041	11,4851396588341	9,80249388627637	12,3248674138553	13,2701561521266	10,6170094486673	9,26402962169781	10,5832863673114	9,6879116824554	9,27556400499964	10,847560973775	13,6206184198514	8,73701907334981	9,76477808060552	9,35997315972763	12,8007556669099	9,70188690830113	10,5651507866724	9,69052526836161	9,83500929429828	11,1476912845309
1585	7,60917297616852	5,51575752284628	5,4166272130418	6,1848243389951	6,07064103723456	7,37009154262005	7,71356481277326	7,33322254149124	6,58224707369512	5,33093960252806	5,81259266883771	5,68008878466598	5,61979468124783	7,12120939499677	6,13004737425513	7,21265722348256	7,8569683813395	6,27979928356558	6,65383703727642	6,53598595519942	5,58052810248611	5,79589146786488	7,549808402198
1586	9,72429712253651	9,8075584872368	10,0668862671701	10,0074922244934	9,8788216398327	9,99356953159432	9,83833405476884	9,75643161171355	9,80303355962901	10,0188617624077	9,99437610178819	10,0326142799906	10,0424933201894	9,94666083280139	10,0047027189452	9,77881543755404	9,88647633757541	9,99837088105718	9,9076294967117	9,98856722034531	9,95315555049172	10,002869750422	9,9641683081967
1588	6,27589099202759	6,32290015561384	6,42156084680179	6,28310985684804	6,30997504782434	6,1770858485118	6,31964735888544	6,20851257803006	6,39414278142175	6,54158421098412	6,50871272486956	6,69442748322376	6,42156084680179	6,33257921578286	6,32249416150169	6,18637107557151	6,19758531836601	6,01618391590488	5,93631652010722	6,15536550010347	6,55028753525962	6,44923260951508	6,28138487756744
1590	7,07348707668026	7,09027664392828	6,9346909138067	7,01886913207731	7,04569958671097	6,80677764019947	8,08493992607782	6,65411154918652	7,01545369288295	6,849103059462	7,06304546666025	6,47834641500517	7,02785716039321	7,52181710014069	6,66067202999242	6,41225470400882	6,86299579299341	6,94499767345836	7,1369669382504	7,51056912701119	6,87890582658158	6,81716703687452	6,99686177877257
1592	11,3025470159404	11,9161829697711	11,6476288886508	11,6656206850949	11,8695199117886	11,6745067562132	11,4974651592501	11,5180910518392	11,6629214233124	12,2593723598597	11,7481812404336	11,9460619501555	11,7997085704676	11,6291712839422	11,7452575102988	11,5339706685069	11,62453088374	11,5594900394357	11,4546709121482	11,6013146151468	11,5567029980647	11,8497005331622	11,8667490325892
1593	5,09749875956137	5,51575752284628	5,64497031755857	5,40370100674542	5,65059222400695	5,14006868668519	5,14107232203793	5,07241192285967	5,3185894335686	6,07563948361052	5,48412661686908	5,62811814173168	5,61979468124783	5,01516564727243	5,78628395757177	4,89081844912353	5,57989128613984	5,53610781077084	5,33715435214985	5,35932359465777	5,52896585771764	5,60242672177992	5,75996832777225
1594	7,77822150329177	7,56919482163063	8,00967692557655	7,53882242242975	7,59304468909286	7,65280112193977	8,05214119091345	7,51424417193496	7,57855573905595	7,59890005012686	7,44564814111037	7,71322885725473	7,84000013891702	7,78395191167904	7,75230314899473	7,59980293359001	7,51807450453285	7,44392242634363	7,57993950389614	7,61587818325692	7,73342004657431	7,66252841801535	7,72171724568088
1595	8,35735989738989	8,61445250487243	8,69606219443053	9,04272777399436	8,92715086262726	8,83120368296002	8,76710987618903	8,57761655718071	8,89856601546422	8,41578336960726	8,84303095187992	8,82645001434063	8,73064046657448	8,82460463701919	8,67474823998522	8,34059729199628	8,80307466445302	9,04890453651816	9,03950094369614	9,2996076287437	8,69087158134909	8,52917678576259	8,93200516343229
1598	8,43765288242577	8,41478811767124	8,06667118350902	8,7281446521057	7,96567484557253	8,18116851832884	8,33410959303199	8,04643329963751	8,1506496735851	8,49136328009664	7,96772361014337	7,6559419164903	8,81000612302124	7,90539176128184	8,62946125604631	8,59580272408358	8,39897079677108	8,00600305520969	8,569471627221	8,82473893931044	8,15511057615008	8,47120082411181	7,97857154839037
1599	12,9285251799138	12,823009896231	12,7927238045832	12,7766274896247	12,7392324885471	12,6460163082587	12,6489548702205	12,5508378788344	12,735428614902	12,9097880977193	12,9541687882525	12,4726162626408	12,7642756376835	12,5869195543074	12,5707764070744	13,1151472021787	12,6114362372216	12,7194408944017	12,6983945983932	13,0937939161825	12,5786012313732	12,9031016695091	12,695668205817
1600	7,22889271094429	7,11535844814303	7,27883392207996	6,99220417783511	7,25947146261666	7,26751748934527	6,99612181748715	7,05292803478033	7,07772335648204	7,21835730169401	7,15620751017892	7,38145067575697	7,22686930305421	7,11347507333938	7,2707398338301	7,02536494157228	7,02741129413346	7,0458977436599	6,90846256508094	6,7939216158931	7,26409573526249	7,05476802530593	7,51850760632326
1601	13,9237795449628	14,2490588707299	14,3299186362047	14,3779622103114	14,3964780204406	14,325044818035	13,9807197416554	14,4492198385428	14,2693971151374	14,2798284546928	14,1055326755987	14,0983243097012	14,3473771529554	14,0338133871692	14,2149963389665	13,8297159350522	14,3964780204406	14,1536031651501	14,0690134853486	14,4448418564953	14,1232598869609	14,3184632814468	14,0862407023703
1602	12,8243496876297	12,4091011610172	12,4118119506047	12,6602184516193	12,5299856172798	12,5689173500276	12,6597316453927	12,398660850573	12,41099194785	12,365873743011	12,4420675457636	12,4222320128787	12,5933868560458	12,5441277352785	12,5306371574878	12,6459737506472	12,5625563763992	12,5100859614836	12,6022255951868	12,7962812815041	12,5022532656405	12,6162061671467	12,4385475715853
1604	7,35092537188966	6,97771115316615	6,15737100357376	7,099030550809	6,29737564617567	7,44965869166687	6,51899611826506	7,22090548045326	6,46136866268796	6,62282862943164	6,29992532728713	6,20231018284722	7,23887955120765	6,56461280105856	7,51142140650742	7,20347853301772	7,16844648219908	6,42797791967606	7,23563353559186	7,41236619026745	6,41188229646965	7,30470436374395	6,40571198577584
1606	10,6378930906716	10,4169922132531	10,355995689532	10,1860444543823	9,81060572108409	9,98502886633433	10,6220583370012	11,0892693251526	10,4155962611443	10,7653740026784	10,6881135338422	10,1751846908398	10,2196317613409	10,5011513418463	10,3942790827509	9,92246214886895	10,1014556280022	10,4057284795773	10,3737231501657	10,6232159417923	9,99122429581922	10,7354173412639	10,6313902670671
1607	10,5535160852117	10,2874569736153	10,1382017808008	10,3564352094501	10,1417474390986	10,2957741974305	10,0714344310137	10,0249352525726	10,2794318794295	10,3414028658185	10,1355927327239	9,92791976998268	10,4298207500975	10,0917790895951	10,2841476378996	10,7656271528912	10,287582524199	10,1772273014265	10,3150165609437	10,5205651063689	10,090582773241	10,2807307819792	10,0766533032519
1609	9,70247888796353	9,90812469802631	10,1221266225081	10,1869545336579	10,4140703424657	9,90452717782135	9,72705055816285	9,55341463767738	10,2900738080462	10,1238601359888	10,3102372207483	10,5531319865997	9,78225760066753	10,1203048285055	9,61951966793788	9,74706975731485	10,0474668139177	10,2584786737389	10,1285991626219	10,2942342524523	10,0494900160133	9,97777717327493	10,042103575407
1611	14,709989412176	14,4732240732	14,6482320143843	14,5617485994457	14,6668232109585	14,5641741370206	14,4195662061969	14,5941751328102	14,6367125610873	14,5089061780066	14,5351362502572	14,6367125610873	14,6068443671711	14,6620210896975	14,7762259681061	14,7812603377341	14,6668232109585	14,6065049450062	14,5641439761473	14,6044619609383	14,709989412176	14,4908545111611	14,5922109089018
1612	5,7834579673883	5,28362619642623	5,24236226355276	5,49017077051819	5,26348898118577	5,21609841991243	5,364068347055	5,62293265254936	5,16980781682063	5,48475076004199	5,09414092589638	5,11491829943162	5,19347335675903	5,18311362202473	5,00342838110017	5,62104949147323	5,31548860714507	5,33789667881763	5,49579281638931	5,46143281955142	5,34714716114825	5,19177174417288	5,49022654656179
1617	8,10335951563877	10,2181134215323	9,51270454860184	10,4913409835701	9,19800731355457	10,3573796111757	9,24200709717202	9,68322901597433	9,69005477513553	9,79948351921863	9,6890236071339	9,39332729919543	10,4074067713574	8,58164195231366	9,62530646858593	9,32692623550586	9,55172353448737	9,78492159778146	10,066331999744	10,1540554011808	9,72167357805248	10,514618636934	9,80387334330824
1620	5,16889209440637	5,18921842198306	5,26174244038249	5,13230293361092	5,03989388422742	5,16042238316859	5,2109486840434	5,28121550703861	5,03732378383891	5,46646517936668	5,3511696445495	5,4769762175967	5,13364402432289	5,14186133711229	5,24767786986556	5,14552258200023	5,28041644054666	5,23869932118882	5,39489949217182	5,35932359465777	5,36632545405199	5,29068246839546	5,27724422332059
1622	10,6529966095301	9,80463631390269	9,85776301692141	10,1892410919528	9,87656925171829	10,0775279741442	10,7384052826477	10,1436045958454	9,86403602094967	9,84137324607163	9,92007702143576	9,61501043205893	10,104794698959	10,5144363165512	9,93385468373874	10,3265266383287	9,97179816452056	9,96225792300441	10,1678173724003	10,4030945794236	9,67582409763289	10,0386222268759	9,87840433881372
1623	10,2394506932433	10,7481435771278	10,5674783237591	10,8495526559511	10,621062692438	10,9799964569641	10,4525759367769	10,9492412170527	10,6194648904451	10,7091116181538	10,565750589755	10,6582409674201	11,0586987493483	10,4713918685357	10,9823604846469	10,3907184466112	11,0500457765125	10,6186052427013	10,9351955502095	10,9313748128507	10,7204242512745	10,9449579088037	10,6553026779513
1626	8,20858383005692	7,7662492728026	8,03773794326125	8,01036997541563	7,9202218167786	7,85525221875865	8,17886515715525	8,06201178925285	7,91873278292376	7,8359974688457	7,99524574268588	7,80114114731832	7,85187101740966	8,285205331926	8,06976711891673	8,37656101192779	7,97972679428461	7,84579086506163	7,91691065075906	7,87286193433497	7,96356817942784	7,915429603853	7,90659389752319
1628	9,78901679149751	9,71449263608246	9,76688719898863	9,66495326163732	9,78383364672902	9,72901619598086	9,58532410372128	9,62812669484224	9,60060627977519	9,92422492710675	9,42694069597732	9,54051743620504	9,8923119309952	9,90057344313162	9,88627982590115	9,53228549377711	9,95333609859471	9,79892142844033	9,59473317073669	9,74979083849111	9,88923096095556	9,84920485435667	9,71023866658546
1631	5,27721608245865	6,02769827212593	5,94111055375982	6,14509869649365	5,65059222400695	6,06065680561311	5,40577020134928	5,26265816279674	5,65419159159871	5,60312451883511	5,64817359140448	5,13634489358967	5,83844837994651	5,26087711990294	5,45371720844629	5,33715435214985	5,78187680772839	5,93423848909413	6,12025256417478	6,18727691548626	5,62293265254936	5,93733554003516	5,81259266883771
1632	14,1555836520589	13,7629282989105	13,8354028171875	13,855799080141	13,7382670638954	13,8455172231	13,7043536888327	13,9476641105167	13,8296703476826	13,7578024453439	13,8479363821401	13,8044208382396	13,9181845887164	13,8479124726304	13,9181845887164	14,1901352187353	13,9774259113304	13,8644949206288	14,0495236197705	13,9761032992088	13,8688805108701	13,9746489983008	13,8572167747356
1634	14,0261245717765	5,0602146748472	4,63473078683989	4,61975602304186	5,26348898118577	5,28842600065349	4,93439740257633	10,8568735875017	7,07359508479167	4,88000088770275	7,16531362352666	4,53262160593509	4,78498448435091	5,92010380696594	11,2471312992385	13,9222008357497	6,93805660977351	6,02769827212593	7,00479387903113	6,11474473230019	4,78215830759545	4,89081844912353	5,23551239718763
1635	8,37116879663345	8,42041625166006	8,51633051360761	8,76092520338463	8,67227687928724	8,63993976280955	8,31648136587689	8,61811796540903	8,75282859838626	8,33297356117084	8,69279510470773	8,48174653316363	8,46610497813525	8,56450293823919	8,42782637482334	8,15473543041804	8,76994555828346	8,7334246990388	8,76402722951709	8,8721232712368	8,47479499315459	8,47311061847601	8,41571725700942
1637	8,46475206316953	8,76252349921641	8,5656490505668	8,71891355643253	8,48625054704396	9,16583298466596	8,53417818223453	9,10625037841699	8,5066600055404	8,68542658913429	8,50712589153443	8,63800174504493	8,7614618519732	8,62536217480194	9,14713255980532	8,48642677807794	8,92996368235269	8,4376465566219	8,53577854896094	8,62545423933322	8,55072422394515	8,7642028573384	8,87115542880247
1640	6,87467746527355	6,5479491797702	6,75948820320449	6,74321088302142	6,73419958751454	6,68250625474353	6,79497997626029	6,71179885411886	6,52377377806135	6,71182144792303	6,53008820174417	6,82340937634736	6,68691123582777	6,7209660840546	6,7618824273039	6,79106501931366	6,5492529166376	6,60514696365481	6,49500063548046	6,67522956342673	6,70454955513991	6,63474931783843	6,55400301332487
1641	5,14734161475468	4,78611255041367	5,4166272130418	5,08650984782959	5,30358218777148	4,83982330437342	5,3018616257929	5,07241192285967	5,16980781682063	5,18134236221345	5,13634489358967	5,68008878466598	5,25264731927599	5,28041644054666	5,09749875956137	5,04045923831419	4,73984077827943	5,12106267834197	5,36632545405199	5,0142454735979	5,64181034321517	5,25105156622782	5,4266100061243
1642	5,30841543188996	5,51575752284628	5,3018616257929	6,0181111511161	5,51714798853996	5,53772669817829	5,54211225725814	5,59405855442177	5,65419159159871	5,65787064698861	5,58888988598917	5,58052810248611	5,63100534507746	5,36012266114972	5,74187273053187	5,40001111472576	5,33079691352874	5,38651601519262	5,36632545405199	5,71312110310586	5,59405855442177	5,63235434053923	5,54252036140398
1643	5,14734161475468	5,40503655706387	5,22041425416487	5,17411708503628	5,26348898118577	5,17953689620964	5,61979468124783	5,53335362233828	5,26348898118577	5,16634935261151	5,3511696445495	5,4769762175967	5,23551239718763	5,10575450789736	5,49024185615443	5,36775939115963	5,59271542897242	5,44868196185773	5,50888936986079	5,42993439218392	5,59405855442177	5,63235434053923	5,45938548452087
1644	14,7456755036817	14,5641741370206	14,7688752856812	14,6276531333458	14,7456755036817	14,709989412176	14,5641741370206	14,6367125610873	14,7283362420879	14,6276783046542	14,6810689112797	14,6972279535434	14,7031932647675	14,8150158389237	14,9362405681768	14,8720611499161	14,7688752856812	14,7328269419332	14,6643732216991	14,6925375161249	14,7999201564307	14,6500570407101	14,7454172046219
1646	10,0096969950937	10,5818048556241	10,2841476378996	10,3429005404142	10,2772482091772	10,3407845183301	10,7746411465729	10,4086705151867	10,1536768929075	10,6153765455419	10,3014955947406	10,1501621313903	10,4719647818703	10,3670280523666	10,0255311670567	9,85273297676111	10,1466530051325	10,1251113988763	10,2241269573614	10,2827029816244	10,0782889228431	10,2615595856025	10,3751597265319
1648	7,68006092019616	8,01122066526216	7,83690236081136	7,91283230099768	7,89691738701366	7,88141995309348	7,83117334382549	7,80918627724231	7,82655096163161	8,14499454286298	8,07957528455064	8,14074505664638	8,00798806172026	7,99279090479849	8,11364341314514	7,83327004185646	7,7315376412076	8,0636154640725	7,77663771974199	7,8281132194655	7,99329664467212	8,05590644826451	8,00424857300604
1650	5,80641517284366	5,58888988598917	5,79854782571428	5,59656975982275	5,77758820330471	5,53772669817829	5,9803771068622	5,51575752284628	5,76650846906786	5,71420081269725	5,82473508566559	6,20958677618093	5,70836290638885	5,58702489758014	5,74187273053187	5,67956387891378	5,56527719981247	5,86973803355493	5,61915133333792	5,49376506242879	6,17494908190169	5,57343195515648	5,93423848909413
1655	7,13367822144554	5,44432236852769	5,09017414491053	5,68545192398475	5,48412661686908	5,89472715898597	6,84713359292585	5,6541317018216	5,45095410202163	5,05174148433573	5,5279418752317	5,04134188642952	5,04898290724398	6,62460290014741	5,45371720844629	6,71154208903091	5,56527719981247	5,7195247294704	5,80993781115934	6,10448897110941	4,94538269486512	5,08735181847598	5,45938548452087
1656	5,04043934033531	5,24277224240605	5,14186133711229	5,32857030684587	5,41907307536747	5,01235523234993	5,24277224240605	5,12027142754535	4,88100452305549	5,2468888547912	4,80743148737631	5,28512101133406	5,31308257577472	5,08735181847598	5,09749875956137	5,14552258200023	4,98720780190054	4,78844615293174	4,98525101466517	4,95697837650511	5,11638629922562	5,36705061671054	5,14552258200023
1657	9,9801889641878	9,7502165948632	9,66650833603257	9,87863009974279	9,75331429821906	9,90146674849108	10,2529709838773	9,51323112869294	9,78126188695988	9,88166121771982	9,86625895409685	9,97300304816386	9,84766373230701	10,0497825606615	9,65522423706079	9,85736912479726	9,55172353448737	9,85998144418857	9,80356247975454	9,78573212299862	9,86073092091018	9,68193391038732	9,93997954002859
1659	5,5219015868526	4,97521122226699	5,07328922207435	5,36632545405199	5,08735181847598	5,14006868668519	5,47551503967965	5,07241192285967	4,98142880898907	5,20338637012995	5,04814093659759	5,24767786986556	5,13364402432289	5,10575450789736	5,16798954831216	5,43282681417895	5,21347862333361	4,8942015582499	5,30914907617537	5,0142454735979	5,23402939836866	5,17411708503628	5,35636889334647
1663	11,7144025584996	13,2787791092804	12,743750593665	13,2453289500814	12,6085465583792	12,6591869070637	12,4632194557003	11,9083443596523	12,8441768910585	13,6354020948461	13,0494439316077	12,4288237353958	13,1530018055223	11,8609455141304	11,9711852790529	12,7219327312954	12,3573039305354	12,5759667611027	12,9945908372148	12,7081730655601	12,7410584533487	12,5852307058858	12,9802741929814
1666	7,09851931935887	9,61468077144371	9,50128213108087	9,70315190730162	8,93573040920657	9,57526663518461	8,56542208596216	7,86878157738011	9,16181048900011	9,88293896505444	9,1591183797335	8,35748542790625	9,56316303012048	7,98364824334578	8,63406911841462	8,36606675606973	9,41416109322576	8,90256257784277	9,56821002570194	9,28553857822437	9,18667563357824	10,3593782196019	9,50755677806189
1667	9,98321073203532	10,0106600976279	9,77295462991137	10,0876349200766	9,99880217608598	9,96527522612228	10,5916053153751	10,0019887093483	9,97766764852147	9,73542922151413	10,065527906847	9,76142272290825	9,90523723501517	10,2588990892653	9,93194627012879	10,0835565391468	10,178258919904	10,0889252017487	10,1983113588808	10,0831476355539	9,98271511192167	10,3473574517419	10,1199876499365
1668	14,1074499577122	13,363930817358	13,471223298092	13,5879270337859	13,4430637455201	13,4768929774018	13,4604849518197	13,6316923251939	13,5284380679982	13,3303932884206	13,5369362884229	13,4196262194041	13,5594108224115	13,5703269371047	13,8031322435052	14,2410481493342	13,6913293650551	13,6589334908593	13,8368375890802	13,7560546425625	13,5245095122867	13,6123538675969	13,481636853785
1669	6,30059924973797	5,77758820330471	5,56397944571825	5,65602417130702	5,56527719981247	5,72916457910667	6,50510687509924	5,84760583391443	5,45095410202163	6,54158421098412	5,25689605192794	5,61669585683112	6,13322270730685	6,36776225385617	6,23861303027392	6,44069444735784	5,92173402156592	5,38651601519262	5,4088184982218	5,92732081426221	5,59405855442177	5,43990322405419	5,71400681521401
1672	5,87874460439199	6,02769827212593	6,3863933575395	5,93572660577427	6,25792139578325	5,98006132450491	6,01662288814715	5,96117078593149	5,86445973631568	6,50185989377939	6,21733204286487	6,09814840261792	6,31292111563332	5,96407952951876	6,26957927022392	5,91743572648537	5,95065320796598	6,09279379199448	6,09408881862201	5,9972936942875	6,17494908190169	6,37753036939571	6,07351101581007
1673	5,57978544017151	5,71312110310586	5,95461527921957	5,94919963555985	5,82238452849454	5,80027742533882	5,62597825224017	5,46353769857248	5,76650846906786	5,96063236312906	5,58888988598917	5,64879773457739	6,00067862408744	5,67546172348252	5,88035700918945	5,40001111472576	5,64552297198247	5,7195247294704	5,60244383336863	5,8606367873935	5,87981858638702	5,91275701444636	6,0064327858907
1674	9,28048254370923	9,36291051571355	9,2058714157946	9,47698882720839	9,20823524730482	9,61282505863767	9,31750688023571	9,50185480535411	9,09992664872847	9,39447471282026	9,05323724261728	9,35623604802125	9,52122836330394	9,14491432160931	9,56884823323166	9,32692623550586	9,61668809704975	9,12926629541018	9,24298196045707	9,5564029563728	9,1376111440583	9,49918838988726	9,40436659971777
1679	6,1451854530581	6,73475230518288	6,71883345002116	6,62519896753107	6,70785752953715	6,76948606692875	6,50510687509924	6,53181842697998	6,42614196254193	6,76647297791081	6,68068431114728	6,77019022893354	6,61012492811466	6,56461280105856	6,78116961631337	6,53181842697998	6,5492529166376	6,5145454452044	6,77249664979821	6,57738727606258	6,73419958751454	6,74593557816904	6,6878800947294
1682	11,9089960296209	12,3867487746236	12,6202933807905	12,4256756271347	12,5026098171673	12,4521039670954	12,1677136605008	11,9233235334519	12,3922189215329	12,4003580114537	12,4623802452669	12,5775264381215	12,3987463802445	12,3217735072663	12,2913192103367	11,9638722915886	12,1440793650501	12,4655587029146	12,4240850430686	12,2954944510672	12,5063649003403	12,3441003978364	12,5968142146688
1684	14,5162966898735	14,1156189305011	14,2012424049698	14,2599618797364	14,1936748860472	14,1834580493199	14,3093032285501	14,2425801141542	14,2458423770835	14,0881353900918	14,2065306486979	14,1136726742871	14,2441030241258	14,2798072313483	14,2459022039477	14,5770883943459	14,2694663754047	14,2221794138031	14,3250169122069	14,3159885208749	14,2530011485348	14,1955480617172	14,0895335512837
1686	5,98667685293403	6,2785249769768	6,31649957130913	6,31395852530751	6,36617805755488	6,37035284192926	6,29255375050325	6,46019027153021	NA	6,40214780729726	6,34739548083	6,5105147578516	6,21666972368843	6,25798118360022	6,46821519307866	5,98006132450491	6,18945791908394	6,33874129336646	6,09408881862201	6,25378912386775	6,58362722258368	6,38633642828023	6,31348512025783
1687	10,7126396973228	11,4541198921623	11,5435687716269	11,4272401550724	11,5162844391446	11,1908517600313	11,5989081634558	11,2587199099842	11,5113300555051	11,6121367651468	11,752094244285	11,3369106025235	11,3287616924696	11,1701103688163	10,8904477001256	11,0818622923727	11,2347796591414	11,4204512985008	11,1567333382298	11,3779381320326	11,5441415849028	11,5918048351399	11,3800345996809
1690	7,35562878526065	6,40390166312218	6,46443238214514	6,47718135014167	6,37567125199546	6,37035284192926	6,46443238214514	6,35598289952202	6,36124880087584	6,50185989377939	6,48729919462942	6,62460290014741	6,62460290014741	6,53613910980205	6,88528662302882	7,54998393218653	6,35469046133323	6,27535731355767	6,45068891416907	6,42665942520331	6,73948757702566	6,49751855194191	6,52752979828316
1692	7,00843850557817	5,97606677209485	6,03429627573568	6,28310985684804	6,16319386454774	6,21060415365014	6,16615710152706	5,80414457567448	6,00545933990759	6,37035284192926	6,22636281779418	6,27555465947196	6,29354854320744	6,25798118360022	6,41864983988583	6,04685137482421	5,97011994807491	5,95461527921957	5,86862210603619	5,92732081426221	6,15434569631248	6,10311865996582	6,21765787704154
[truncated: 34,783 more rows]

## Sheet: 4I groups
	Grp
[truncated: 23 more rows]

## Sheet: 4I genes
	Sequence	ProbeName	GeneName	SystematicName	Description
[truncated: 35,790 more rows]
