# Supplementary material for: Hepatic FGF21 is not required for fasting metabolism but guides protein appetite post energy depletion
Source: EMBO Rep. 2026 Apr 27;27(12):3189–213. doi: 10.1038/s44319-026-00790-9 (PMC13303862; doi:10.1038/s44319-026-00790-9)
Supplement: Supplementary file 6 — Source data Fig. 4 [file 44319_2026_790_MOESM6_ESM.zip › Figure 4/4J/Clusters_profiles_epWAT.xlsx]

## Sheet: 4J
	GeneName	cluster	Indiv	GeneExpression	Diet	Genotype
1	Tmem114	1	s6	0,516312939822778	Fed	FGF21LKO
2	Kdelr3	1	s6	0,545446598162474	Fed	FGF21LKO
3	Ephb6	1	s6	0,961098798750927	Fed	FGF21LKO
4	Insl6	1	s6	1,20377747825368	Fed	FGF21LKO
5	Nr2f1	1	s6	0,224666856916565	Fed	FGF21LKO
6	Lypd1	1	s6	0,534843436810477	Fed	FGF21LKO
7	Cacna1g	1	s6	-0,00295444298022307	Fed	FGF21LKO
8	Fzd7	1	s6	0,164134089603118	Fed	FGF21LKO
9	Ankrd34a	1	s6	0,507868673006874	Fed	FGF21LKO
10	Cxcl10	1	s6	0,147752001583379	Fed	FGF21LKO
11	Mrvi1	1	s6	1,28569901808535	Fed	FGF21LKO
12	Ssfa2	1	s6	0,760700142795052	Fed	FGF21LKO
13	Npas4	1	s6	1,20899345454061	Fed	FGF21LKO
14	Ncam1	1	s6	0,77125369685286	Fed	FGF21LKO
15	Cap2	1	s6	1,45349513770404	Fed	FGF21LKO
16	6330403A02Rik	1	s6	1,61309643135683	Fed	FGF21LKO
17	Ngfr	1	s6	1,12258724012959	Fed	FGF21LKO
18	Fbxo2	1	s6	1,512070971755	Fed	FGF21LKO
19	Pappa	1	s6	1,5048569148696	Fed	FGF21LKO
20	Fst	1	s6	0,797243977128985	Fed	FGF21LKO
21	Calcrl	1	s6	0,512661661527385	Fed	FGF21LKO
22	Hrc	1	s6	0,952557628926736	Fed	FGF21LKO
23	Sox10	1	s6	0,661759902237306	Fed	FGF21LKO
24	Cmtm5	1	s6	0,856097042551734	Fed	FGF21LKO
25	Ldb3	1	s6	1,45752295379952	Fed	FGF21LKO
26	Slc8a2	1	s6	0,661047858348152	Fed	FGF21LKO
27	Akap6	1	s6	1,58458071728858	Fed	FGF21LKO
28	Sostdc1	1	s6	0,773092350966638	Fed	FGF21LKO
29	Cav3	1	s6	1,23389921794089	Fed	FGF21LKO
30	Rbm38	1	s6	0,817569165577602	Fed	FGF21LKO
31	Ier3	1	s6	0,585662320882264	Fed	FGF21LKO
32	Cntfr	1	s6	0,458009095919336	Fed	FGF21LKO
33	Meis2	1	s6	0,740908297923003	Fed	FGF21LKO
34	Prkcb	1	s6	0,467530516352604	Fed	FGF21LKO
35	Dkk2	1	s6	0,372534987889346	Fed	FGF21LKO
36	Trim10	1	s6	0,34139555779731	Fed	FGF21LKO
37	Scamp5	1	s6	0,971645463045298	Fed	FGF21LKO
38	Mad1l1	1	s6	2,16956948452034	Fed	FGF21LKO
39	Fam78b	1	s6	1,04164019004152	Fed	FGF21LKO
40	Lin7b	1	s6	1,35963951440602	Fed	FGF21LKO
41	Akap5	1	s6	1,17250795164442	Fed	FGF21LKO
42	Prdm1	1	s6	0,685184573750676	Fed	FGF21LKO
43	Tubb6	1	s6	0,306326678802478	Fed	FGF21LKO
44	Socs1	1	s6	0,829021814995232	Fed	FGF21LKO
45	Stac2	1	s6	1,35946488603155	Fed	FGF21LKO
46	Grip2	1	s6	0,487905945686373	Fed	FGF21LKO
47	Dmpk	1	s6	0,55676120189529	Fed	FGF21LKO
48	Ergic1	1	s6	0,740847580768857	Fed	FGF21LKO
49	Kcnj2	1	s6	2,442719972699	Fed	FGF21LKO
50	Phlda1	1	s6	1,52039494021695	Fed	FGF21LKO
51	Krt222	1	s6	0,331455372213934	Fed	FGF21LKO
52	Chl1	1	s6	0,544441828272349	Fed	FGF21LKO
53	Cpa3	1	s6	0,122387808952739	Fed	FGF21LKO
54	Cma1	1	s6	0,0598124638333655	Fed	FGF21LKO
55	Mcpt4	1	s6	0,0626331104755948	Fed	FGF21LKO
56	Kcna1	1	s6	0,19010101127677	Fed	FGF21LKO
57	Kcna6	1	s6	0,935469660871028	Fed	FGF21LKO
58	Gfra3	1	s6	0,36834355851343	Fed	FGF21LKO
59	Angpt4	1	s6	0,106791322135125	Fed	FGF21LKO
60	Moxd1	1	s6	0,689879633744924	Fed	FGF21LKO
61	Cyp1a1	1	s6	0,193132418463524	Fed	FGF21LKO
62	Mpz	1	s6	0,228660406135013	Fed	FGF21LKO
63	Rergl	1	s6	-0,262062462215886	Fed	FGF21LKO
64	Susd5	1	s6	-0,294598959079477	Fed	FGF21LKO
65	Flrt3	1	s6	0,496509850389407	Fed	FGF21LKO
66	Kbtbd11	1	s6	0,786723935606051	Fed	FGF21LKO
67	Tfrc	1	s6	0,839788886951786	Fed	FGF21LKO
68	Fbxl14	1	s6	0,514824225277827	Fed	FGF21LKO
69	Pemt	1	s6	1,89442292462294	Fed	FGF21LKO
70	Fam26f	1	s6	0,824890390883321	Fed	FGF21LKO
71	Csrnp2	1	s6	0,859350794273389	Fed	FGF21LKO
72	Chadl	1	s6	0,821610728295877	Fed	FGF21LKO
73	Adi1	1	s6	0,536452616525059	Fed	FGF21LKO
74	Gcsh	1	s6	0,63498115638089	Fed	FGF21LKO
75	Wrb	1	s6	0,66970061787563	Fed	FGF21LKO
76	Pddc1	1	s6	1,12512112813955	Fed	FGF21LKO
77	Ptpn6	1	s6	1,13383093707177	Fed	FGF21LKO
78	Mutyh	1	s6	0,851908340256256	Fed	FGF21LKO
79	Sgsm2	1	s6	1,20818495832244	Fed	FGF21LKO
80	Rnft2	1	s6	1,40989122331489	Fed	FGF21LKO
81	Ephb1	1	s6	0,411506937560968	Fed	FGF21LKO
82	Apex2	1	s6	0,615839521079871	Fed	FGF21LKO
83	Twf2	1	s6	0,28821766067105	Fed	FGF21LKO
84	Trim67	1	s6	1,30634610731892	Fed	FGF21LKO
85	Apobr	1	s6	0,865469857735274	Fed	FGF21LKO
86	Alcam	1	s6	0,891332391042157	Fed	FGF21LKO
87	Qpctl	1	s6	0,43390243418485	Fed	FGF21LKO
88	Sft2d2	1	s6	0,603033010641565	Fed	FGF21LKO
89	Gamt	1	s6	1,72599102111928	Fed	FGF21LKO
90	Dcaf4	1	s6	0,68613626040425	Fed	FGF21LKO
91	Lrrtm1	1	s6	0,872189779204634	Fed	FGF21LKO
92	B3galt6	1	s6	0,47823360513468	Fed	FGF21LKO
93	Amd2	1	s6	0,886138840097326	Fed	FGF21LKO
94	Nup98	1	s6	0,620023574874883	Fed	FGF21LKO
95	Zfp672	1	s6	0,718068882924797	Fed	FGF21LKO
96	Ntmt1	1	s6	0,228995102129669	Fed	FGF21LKO
97	Dph6	1	s6	0,42297019751568	Fed	FGF21LKO
98	Hspbp1	1	s6	0,257068768704301	Fed	FGF21LKO
99	Ece2	1	s6	0,46175406314544	Fed	FGF21LKO
100	Brwd1	1	s6	0,60630723715088	Fed	FGF21LKO
101	Sphk2	1	s6	0,567628188284223	Fed	FGF21LKO
102	Sfpq	1	s6	0,60241251023511	Fed	FGF21LKO
103	Ncdn	1	s6	0,393166949199665	Fed	FGF21LKO
104	Ggct	1	s6	0,67792511034156	Fed	FGF21LKO
105	Rabggta	1	s6	0,671533799245675	Fed	FGF21LKO
106	Fads1	1	s6	1,26134394818536	Fed	FGF21LKO
107	Tpgs2	1	s6	0,620003711951396	Fed	FGF21LKO
108	Rnf5	1	s6	0,520397658997688	Fed	FGF21LKO
109	Ndufa11	1	s6	0,384442108305501	Fed	FGF21LKO
110	Rangap1	1	s6	0,736783168020192	Fed	FGF21LKO
111	Ptges	1	s6	2,28569911039694	Fed	FGF21LKO
112	Mtss1	1	s6	0,804635657854816	Fed	FGF21LKO
113	Mrpl43	1	s6	0,522710380736767	Fed	FGF21LKO
114	Pop7	1	s6	0,562201506991288	Fed	FGF21LKO
115	Thyn1	1	s6	1,03084931726471	Fed	FGF21LKO
116	Nup43	1	s6	0,577273581418829	Fed	FGF21LKO
117	Nme6	1	s6	1,33766644785541	Fed	FGF21LKO
118	Msmo1	1	s6	1,1879115558767	Fed	FGF21LKO
119	P2rx6	1	s6	0,830717727057195	Fed	FGF21LKO
120	Lypd6b	1	s6	1,23428068651766	Fed	FGF21LKO
121	Sac3d1	1	s6	0,636977862853779	Fed	FGF21LKO
122	Aimp2	1	s6	0,702408407614687	Fed	FGF21LKO
123	Coa3	1	s6	0,717779790939222	Fed	FGF21LKO
124	Gmppb	1	s6	1,32904186063211	Fed	FGF21LKO
125	Cyb561d2	1	s6	0,961108245695611	Fed	FGF21LKO
126	Pex26	1	s6	0,639219791463328	Fed	FGF21LKO
127	Mfsd9	1	s6	0,967687121161669	Fed	FGF21LKO
128	Klhl42	1	s6	0,375408616695146	Fed	FGF21LKO
129	Ttc30a1	1	s6	0,6568850440484	Fed	FGF21LKO
130	1110008P14Rik	1	s6	0,480795474273492	Fed	FGF21LKO
131	Pstk	1	s6	0,542325138082161	Fed	FGF21LKO
132	Cuta	1	s6	0,276630665498205	Fed	FGF21LKO
133	Nudt1	1	s6	0,62164556858083	Fed	FGF21LKO
134	Hs3st6	1	s6	2,17552679333741	Fed	FGF21LKO
135	Gorasp2	1	s6	0,605422337794228	Fed	FGF21LKO
136	Pgp	1	s6	1,01475381576073	Fed	FGF21LKO
137	Rangrf	1	s6	0,970612854323264	Fed	FGF21LKO
138	Rhbg	1	s6	2,88972545853119	Fed	FGF21LKO
139	Dohh	1	s6	0,631210963382495	Fed	FGF21LKO
140	Mettl1	1	s6	0,971915907477513	Fed	FGF21LKO
141	Slc25a29	1	s6	1,67452726402646	Fed	FGF21LKO
142	Fkbp4	1	s6	1,45806645333211	Fed	FGF21LKO
143	Klc2	1	s6	1,0607907789777	Fed	FGF21LKO
144	Traf3ip2	1	s6	1,02242963685738	Fed	FGF21LKO
145	Hnrnpab	1	s6	0,763798532102252	Fed	FGF21LKO
146	Coa4	1	s6	1,19596496180147	Fed	FGF21LKO
147	Zfp692	1	s6	1,29818025172087	Fed	FGF21LKO
148	Eif1ax	1	s6	1,06013475321278	Fed	FGF21LKO
149	Zcchc17	1	s6	1,15065472765623	Fed	FGF21LKO
150	Lins	1	s6	1,3538077749339	Fed	FGF21LKO
151	Cstf3	1	s6	1,2622236579565	Fed	FGF21LKO
152	Mcm2	1	s6	0,906269766103733	Fed	FGF21LKO
153	Cth	1	s6	2,50802588898195	Fed	FGF21LKO
154	Tecr	1	s6	1,1505035927828	Fed	FGF21LKO
155	Lman2	1	s6	1,3382462211915	Fed	FGF21LKO
156	Zfyve21	1	s6	1,58422014175554	Fed	FGF21LKO
157	Actl6a	1	s6	1,05062243052361	Fed	FGF21LKO
158	Srxn1	1	s6	1,86500182478239	Fed	FGF21LKO
159	Kcnh1	1	s6	1,10431793423321	Fed	FGF21LKO
160	Fam102a	1	s6	0,763524584452917	Fed	FGF21LKO
161	Slc11a2	1	s6	0,847518748692234	Fed	FGF21LKO
162	Atp6v1g1	1	s6	0,9238410155795	Fed	FGF21LKO
163	Ppil1	1	s6	1,25020964663727	Fed	FGF21LKO
164	Tmem238	1	s6	0,996322590201613	Fed	FGF21LKO
165	Acat3	1	s6	1,1597030888257	Fed	FGF21LKO
166	Nhp2	1	s6	0,76225619066617	Fed	FGF21LKO
167	Alad	1	s6	0,88028029958217	Fed	FGF21LKO
168	Cdc37l1	1	s6	0,815492246724366	Fed	FGF21LKO
169	Srm	1	s6	0,602353797667883	Fed	FGF21LKO
170	Aen	1	s6	1,01097668469587	Fed	FGF21LKO
171	Senp8	1	s6	0,823760030856909	Fed	FGF21LKO
172	Ufsp1	1	s6	0,735832726458758	Fed	FGF21LKO
173	Ankrd24	1	s6	0,802907199169075	Fed	FGF21LKO
174	Psph	1	s6	2,42780699106962	Fed	FGF21LKO
175	Fdps	1	s6	2,05155421622966	Fed	FGF21LKO
176	Gm20939	1	s6	1,01337143093576	Fed	FGF21LKO
177	4931428F04Rik	1	s6	0,920724666930353	Fed	FGF21LKO
178	Fam46c	1	s6	0,456255825891454	Fed	FGF21LKO
179	Tuba4a	1	s6	0,669483476187206	Fed	FGF21LKO
180	Isyna1	1	s6	1,67434340353236	Fed	FGF21LKO
181	2010111I01Rik	1	s6	0,513706103602441	Fed	FGF21LKO
182	Nrtn	1	s6	0,911700393903656	Fed	FGF21LKO
183	Unc5b	1	s6	1,02646567834769	Fed	FGF21LKO
184	Kcnj12	1	s6	1,76224062056795	Fed	FGF21LKO
185	Slmo1	1	s6	1,81556299923158	Fed	FGF21LKO
186	Arrdc4	1	s6	0,735709546065419	Fed	FGF21LKO
187	Slc25a48	1	s6	1,32398356254642	Fed	FGF21LKO
188	Egln3	1	s6	1,28799342670031	Fed	FGF21LKO
189	Azin1	1	s6	1,01446745313954	Fed	FGF21LKO
190	Tnfrsf21	1	s6	1,23511910728792	Fed	FGF21LKO
191	Lsm6	1	s6	1,03398450099949	Fed	FGF21LKO
192	Plch2	1	s6	2,16285953644272	Fed	FGF21LKO
193	Slitrk6	1	s6	1,17253593388016	Fed	FGF21LKO
194	Atp5g1	1	s6	1,083645154154	Fed	FGF21LKO
195	Cbr3	1	s6	1,1556400617064	Fed	FGF21LKO
196	Aldh18a1	1	s6	0,735782037319209	Fed	FGF21LKO
197	Adgrb1	1	s6	1,40350651715257	Fed	FGF21LKO
198	Kcnh2	1	s6	1,5710016641094	Fed	FGF21LKO
199	Gsta3	1	s6	-0,255224285734608	Fed	FGF21LKO
200	Pcdh7	1	s6	-0,169219376833881	Fed	FGF21LKO
201	Dusp4	1	s6	0,428398483042113	Fed	FGF21LKO
202	Arhgap36	1	s6	-0,173957924036019	Fed	FGF21LKO
203	Slc5a6	1	s6	0,147120507225523	Fed	FGF21LKO
204	Serpina3i	1	s6	0,201109538170929	Fed	FGF21LKO
205	Rasd1	1	s6	-0,706193933726199	Fed	FGF21LKO
206	Ppp2r1b	1	s6	-0,57136366976323	Fed	FGF21LKO
207	Car13	1	s6	-0,479195105226838	Fed	FGF21LKO
208	Tmem255b	1	s6	-0,45119997487163	Fed	FGF21LKO
209	Pex11a	1	s6	-0,104335182493744	Fed	FGF21LKO
210	Xrcc3	1	s6	0,07685880921216	Fed	FGF21LKO
211	2410131K14Rik	1	s6	-0,100033865024556	Fed	FGF21LKO
212	Slc25a22	1	s6	0,44799032528608	Fed	FGF21LKO
213	Chil3	1	s6	-0,287319022886209	Fed	FGF21LKO
214	Serpina3b	1	s6	-0,214008976290783	Fed	FGF21LKO
215	Pmvk	1	s6	-0,0812685830663522	Fed	FGF21LKO
216	Pspc1	1	s6	0,305813016903135	Fed	FGF21LKO
217	Klhl25	1	s6	0,0340852129867653	Fed	FGF21LKO
218	Ppan	1	s6	0,118371601015918	Fed	FGF21LKO
219	Jmjd6	1	s6	0,317958562621521	Fed	FGF21LKO
220	Rrp12	1	s6	0,178771655782898	Fed	FGF21LKO
221	Ccdc86	1	s6	0,273341777577762	Fed	FGF21LKO
222	Pak1ip1	1	s6	0,249616383184447	Fed	FGF21LKO
223	Mrps18b	1	s6	0,195516410099392	Fed	FGF21LKO
224	Cyp51	1	s6	0,63592156512772	Fed	FGF21LKO
225	Th	1	s6	0,376756463642668	Fed	FGF21LKO
226	Nsdhl	1	s6	0,486519626260204	Fed	FGF21LKO
227	Parm1	1	s6	0,845791066324866	Fed	FGF21LKO
228	Hsd17b7	1	s6	0,818468408499706	Fed	FGF21LKO
229	Mid1ip1	1	s6	1,87400304241986	Fed	FGF21LKO
230	Sqle	1	s6	1,66068596063851	Fed	FGF21LKO
231	Scd2	1	s6	2,15767800802773	Fed	FGF21LKO
232	Bhlhe40	1	s6	0,389657017729421	Fed	FGF21LKO
233	Tmprss6	1	s6	-0,114526824816125	Fed	FGF21LKO
234	Hvcn1	1	s6	-0,000390127127179341	Fed	FGF21LKO
235	Fasn	1	s6	0,204120891821361	Fed	FGF21LKO
236	Nubp1	1	s6	0,0239529535314063	Fed	FGF21LKO
237	Pkm	1	s6	0,268238662896378	Fed	FGF21LKO
238	Acly	1	s6	0,954185716840914	Fed	FGF21LKO
239	Sppl2b	1	s6	0,282111934852583	Fed	FGF21LKO
240	Snrpd3	1	s6	0,271474666174626	Fed	FGF21LKO
241	Idi1	1	s6	0,59366252800973	Fed	FGF21LKO
242	Mvd	1	s6	0,966288514950307	Fed	FGF21LKO
243	Lss	1	s6	0,358146115811529	Fed	FGF21LKO
244	Acss2	1	s6	0,242461262008653	Fed	FGF21LKO
245	Recql4	1	s6	0,339819137431493	Fed	FGF21LKO
246	Elovl6	1	s6	1,39314049336654	Fed	FGF21LKO
247	Tmem79	1	s6	0,935130060261399	Fed	FGF21LKO
248	Thg1l	1	s6	0,106405454434261	Fed	FGF21LKO
249	Tmem14c	1	s6	0,170448986734169	Fed	FGF21LKO
250	Krt10	1	s6	0,470851582566704	Fed	FGF21LKO
251	Hdhd3	1	s6	0,623104923748087	Fed	FGF21LKO
252	Qrsl1	1	s6	0,354176075869425	Fed	FGF21LKO
253	Glis3	1	s6	0,276387630430436	Fed	FGF21LKO
254	Mthfd1	1	s6	0,141522520302365	Fed	FGF21LKO
255	Fbxl15	1	s6	0,133356773068375	Fed	FGF21LKO
256	Ppdpf	1	s6	0,0711014482668482	Fed	FGF21LKO
257	Selp	1	s6	0,33496242566877	Fed	FGF21LKO
258	Rbm47	1	s6	0,462449519009022	Fed	FGF21LKO
259	Ddx39	1	s6	0,349379253113892	Fed	FGF21LKO
260	Cycs	1	s6	0,472063595180961	Fed	FGF21LKO
261	Ran	1	s6	0,351322027674613	Fed	FGF21LKO
262	Ciapin1	1	s6	0,249709172123968	Fed	FGF21LKO
263	Rasl2-9	1	s6	0,287475979016078	Fed	FGF21LKO
264	Mcts2	1	s6	0,175264010533173	Fed	FGF21LKO
265	Bop1	1	s6	0,0475381391062886	Fed	FGF21LKO
266	BC003965	1	s6	0,207883614284688	Fed	FGF21LKO
267	Gale	1	s6	0,627009799785322	Fed	FGF21LKO
268	Osgin1	1	s6	0,485094747561256	Fed	FGF21LKO
269	Apex1	1	s6	0,434846678598536	Fed	FGF21LKO
270	Dtx4	1	s6	0,563531019550787	Fed	FGF21LKO
271	Aars	1	s6	0,271947686863395	Fed	FGF21LKO
272	Itpk1	1	s6	0,435967154335445	Fed	FGF21LKO
273	Comt	1	s6	0,521075515982686	Fed	FGF21LKO
274	6430571L13Rik	1	s6	0,523653112621303	Fed	FGF21LKO
275	Il18bp	1	s6	0,485375035141548	Fed	FGF21LKO
276	Casp3	1	s6	0,732525377830509	Fed	FGF21LKO
277	Polr3g	1	s6	0,756351093239579	Fed	FGF21LKO
278	Entpd6	1	s6	0,361586759594786	Fed	FGF21LKO
279	Rtn4ip1	1	s6	0,341574288264449	Fed	FGF21LKO
280	Tmem208	1	s6	0,2752897246834	Fed	FGF21LKO
281	Gga2	1	s6	0,701124364178414	Fed	FGF21LKO
282	Loh12cr1	1	s6	0,20019090808049	Fed	FGF21LKO
283	Mrpl55	1	s6	0,332984112255282	Fed	FGF21LKO
284	Bpnt1	1	s6	0,128073675762575	Fed	FGF21LKO
285	Mrpl18	1	s6	0,277950990151206	Fed	FGF21LKO
286	Nudt5	1	s6	0,483337716389856	Fed	FGF21LKO
287	Swsap1	1	s6	0,209773659842165	Fed	FGF21LKO
288	Tssc1	1	s6	0,411173127617247	Fed	FGF21LKO
289	Hmbs	1	s6	0,356150356231417	Fed	FGF21LKO
290	Slc25a35	1	s6	0,394552047984106	Fed	FGF21LKO
291	Inafm2	1	s6	0,386529117729333	Fed	FGF21LKO
292	Arfip2	1	s6	0,311282828656829	Fed	FGF21LKO
293	Atf6b	1	s6	0,516437720115757	Fed	FGF21LKO
294	Deb1	1	s6	0,400707391561214	Fed	FGF21LKO
295	Slc26a2	1	s6	0,399165833851107	Fed	FGF21LKO
296	Eme2	1	s6	0,892577860205598	Fed	FGF21LKO
297	Ap3m1	1	s6	0,45779231130229	Fed	FGF21LKO
298	N6amt2	1	s6	0,55505807845244	Fed	FGF21LKO
299	Ints2	1	s6	0,589908420963338	Fed	FGF21LKO
300	Cdk5	1	s6	0,448009171256379	Fed	FGF21LKO
301	Wrap73	1	s6	0,380664124671891	Fed	FGF21LKO
302	Ncbp2	1	s6	0,403058247194245	Fed	FGF21LKO
303	Cptp	1	s6	0,445783234544868	Fed	FGF21LKO
304	Mrpl49	1	s6	0,229617534179154	Fed	FGF21LKO
305	Trmt12	1	s6	0,209165548057157	Fed	FGF21LKO
306	Msrb1	1	s6	0,190699785563396	Fed	FGF21LKO
307	Alg3	1	s6	0,408721677909492	Fed	FGF21LKO
308	Ykt6	1	s6	0,303448770883254	Fed	FGF21LKO
309	Rbm3	1	s6	0,596458878986608	Fed	FGF21LKO
310	Mettl16	1	s6	0,389033679600071	Fed	FGF21LKO
311	Hspa8	1	s6	0,292688405605535	Fed	FGF21LKO
312	Atat1	1	s6	0,437926075578824	Fed	FGF21LKO
313	Dnaja1	1	s6	0,355847747075288	Fed	FGF21LKO
314	Armc6	1	s6	0,158550601038245	Fed	FGF21LKO
315	Lurap1	1	s6	-0,0543228503288162	Fed	FGF21LKO
316	Hspb8	1	s6	0,0272005509883222	Fed	FGF21LKO
317	Mkks	1	s6	0,0452482810231487	Fed	FGF21LKO
318	Leo1	1	s6	0,206060193024218	Fed	FGF21LKO
319	Bysl	1	s6	0,0578091159331908	Fed	FGF21LKO
320	Slmo2	1	s6	0,0954632099484911	Fed	FGF21LKO
321	Cdc42se1	1	s6	-0,0967187761911337	Fed	FGF21LKO
322	Timm10	1	s6	-0,06684790013853	Fed	FGF21LKO
323	Naa20	1	s6	0,0232463311395161	Fed	FGF21LKO
324	Arntl	1	s6	-0,0350190922276834	Fed	FGF21LKO
325	Wfdc12	1	s6	-0,397955215092825	Fed	FGF21LKO
326	Ankrd52	1	s6	-0,417823690788369	Fed	FGF21LKO
327	Prpf19	1	s6	0,195601370097402	Fed	FGF21LKO
328	Prkaa2	1	s6	-0,00269183917694349	Fed	FGF21LKO
329	1110001J03Rik	1	s6	0,259751338011856	Fed	FGF21LKO
330	Mrap	1	s6	-0,492698527578256	Fed	FGF21LKO
331	Tomm40l	1	s6	-0,0559510089962716	Fed	FGF21LKO
332	Ndufab1	1	s6	-0,310728089147217	Fed	FGF21LKO
333	Atg9b	1	s6	0,0496376504984761	Fed	FGF21LKO
334	Mlx	1	s6	0,14036908295026	Fed	FGF21LKO
335	Gpd2	1	s6	-0,00590131821283446	Fed	FGF21LKO
336	Fn3k	1	s6	-0,0915665750555403	Fed	FGF21LKO
337	Impa2	1	s6	-0,0801221581695888	Fed	FGF21LKO
338	Pcyt2	1	s6	0,203686766275382	Fed	FGF21LKO
339	Aacs	1	s6	0,337023471907626	Fed	FGF21LKO
340	Mlxipl	1	s6	0,432372036116023	Fed	FGF21LKO
341	Pmm1	1	s6	-0,161134505879843	Fed	FGF21LKO
342	Pdhb	1	s6	-0,0843565898873226	Fed	FGF21LKO
343	Traf4	1	s6	-0,111777466776012	Fed	FGF21LKO
344	Hspe1	1	s6	0,068057889420631	Fed	FGF21LKO
345	Aldh4a1	1	s6	0,176131808753404	Fed	FGF21LKO
346	Ndufaf4	1	s6	0,20904775902239	Fed	FGF21LKO
347	Pdhx	1	s6	0,152510593720034	Fed	FGF21LKO
348	Cdc34	1	s6	0,242762669676882	Fed	FGF21LKO
349	Prodh	1	s6	-0,144577643719606	Fed	FGF21LKO
350	A830018L16Rik	1	s6	0,0128636063967553	Fed	FGF21LKO
351	Mrpl47	1	s6	-0,0682882169952741	Fed	FGF21LKO
352	Ppif	1	s6	-0,0412484422113817	Fed	FGF21LKO
353	Dph1	1	s6	-0,0381708593472361	Fed	FGF21LKO
354	Cox10	1	s6	0,11505817526923	Fed	FGF21LKO
355	Trmt61a	1	s6	0,296334529061433	Fed	FGF21LKO
356	Smarcal1	1	s6	0,16427133529632	Fed	FGF21LKO
357	Fastkd2	1	s6	0,050145821593393	Fed	FGF21LKO
358	Coa7	1	s6	0,0975496396777231	Fed	FGF21LKO
359	Lrrc59	1	s6	0,0299196713495142	Fed	FGF21LKO
360	Agpat2	1	s6	0,053169184945757	Fed	FGF21LKO
361	Mrpl12	1	s6	0,0788412837583738	Fed	FGF21LKO
362	Fam89b	1	s6	-0,00980561269103042	Fed	FGF21LKO
363	Srebf1	1	s6	0,508159184744422	Fed	FGF21LKO
364	Mrps22	1	s6	-0,0281444971465685	Fed	FGF21LKO
365	Bcs1l	1	s6	-0,0924788605786944	Fed	FGF21LKO
366	Ptges2	1	s6	-0,127221428116748	Fed	FGF21LKO
367	Nt5dc1	1	s6	0,107226876678817	Fed	FGF21LKO
368	Gcat	1	s6	0,361946673956856	Fed	FGF21LKO
369	Acp6	1	s6	0,160284176321456	Fed	FGF21LKO
370	Tmem41b	1	s6	0,358106617196668	Fed	FGF21LKO
371	Pepd	1	s6	-0,0214237906814603	Fed	FGF21LKO
372	Scarb1	1	s6	-0,111386193714996	Fed	FGF21LKO
373	Trpc3	1	s6	-0,103343254365276	Fed	FGF21LKO
374	Mr1	1	s6	-0,141280881470122	Fed	FGF21LKO
375	Cd200	1	s6	-0,240924719713242	Fed	FGF21LKO
376	Nap1l5	1	s6	-0,0399666297064671	Fed	FGF21LKO
377	E2f2	1	s6	-0,288764802365552	Fed	FGF21LKO
378	Slc29a2	1	s6	0,203721943724416	Fed	FGF21LKO
379	Sars2	1	s6	-0,00223184166422019	Fed	FGF21LKO
380	Mmachc	1	s6	-0,0103221023951878	Fed	FGF21LKO
381	Slc26a6	1	s6	0,176959195623899	Fed	FGF21LKO
382	Pgam1	1	s6	0,0623689393734921	Fed	FGF21LKO
383	Sod2	1	s6	0,0657696877303966	Fed	FGF21LKO
384	Cars2	1	s6	-0,0168539109394246	Fed	FGF21LKO
385	Cntnap1	1	s6	0,0636709409259506	Fed	FGF21LKO
386	Dio2	1	s6	-0,265472224897821	Fed	FGF21LKO
387	Ldlr	1	s6	0,78149988172054	Fed	FGF21LKO
388	Mtfp1	1	s6	0,341098202620699	Fed	FGF21LKO
389	Psmd5	1	s6	0,32887826882661	Fed	FGF21LKO
390	Ppcs	1	s6	0,315429586564887	Fed	FGF21LKO
391	Cacybp	1	s6	0,254031071807926	Fed	FGF21LKO
392	Opa3	1	s6	0,210409873792387	Fed	FGF21LKO
393	Esrra	1	s6	0,162390138638617	Fed	FGF21LKO
394	Mrps17	1	s6	0,220904934653058	Fed	FGF21LKO
395	Hk2	1	s6	0,539620589946777	Fed	FGF21LKO
396	Gm6484	1	s6	0,766108671108766	Fed	FGF21LKO
397	Hmgcs1	1	s6	-0,0633686039744177	Fed	FGF21LKO
398	Raf1	1	s6	0,109561025632001	Fed	FGF21LKO
399	Lactb2	1	s6	-0,0564769525242248	Fed	FGF21LKO
400	Ppp2r5b	1	s6	-0,0717465859393123	Fed	FGF21LKO
401	Nkiras1	1	s6	0,149792405857191	Fed	FGF21LKO
402	Sdhaf2	1	s6	0,0603017820711251	Fed	FGF21LKO
403	Ascl1	1	s6	-0,0214106985686664	Fed	FGF21LKO
404	Setd8	1	s6	0,0570230011637136	Fed	FGF21LKO
405	Tlcd1	1	s6	0,301668610075506	Fed	FGF21LKO
406	Sc5d	1	s6	0,207454751293822	Fed	FGF21LKO
407	Mapkapk3	1	s6	0,0295882058357098	Fed	FGF21LKO
408	Dhcr7	1	s6	0,23810583877543	Fed	FGF21LKO
409	Trub2	1	s6	0,0322764937918425	Fed	FGF21LKO
410	Insig1	1	s6	0,234361089953669	Fed	FGF21LKO
411	Cidea	1	s6	-0,722796774016054	Fed	FGF21LKO
412	Otop1	1	s6	-0,35558320815676	Fed	FGF21LKO
413	Aldh5a1	1	s6	0,45691420855381	Fed	FGF21LKO
414	Slc16a1	1	s6	0,320513685097845	Fed	FGF21LKO
415	Pfkl	1	s6	0,0405521807448448	Fed	FGF21LKO
416	Sbk1	1	s6	0,464025762582063	Fed	FGF21LKO
417	Prrt4	1	s6	-0,217884568346817	Fed	FGF21LKO
418	Kcnb1	1	s6	-0,173399797055254	Fed	FGF21LKO
419	Adap1	1	s6	0,0957575848830921	Fed	FGF21LKO
420	Ptger3	1	s6	-0,0137009962823633	Fed	FGF21LKO
421	Wscd2	1	s6	0,306261086809188	Fed	FGF21LKO
422	Dnmt3l	1	s6	0,068673348849642	Fed	FGF21LKO
423	Ank	1	s6	0,60147661357095	Fed	FGF21LKO
424	Mmab	1	s6	-0,313216430384985	Fed	FGF21LKO
425	Ldha	1	s6	-0,404982173293183	Fed	FGF21LKO
426	Pomt1	1	s6	-0,122501343927132	Fed	FGF21LKO
427	Cd320	1	s6	-0,193667767519425	Fed	FGF21LKO
428	Dlat	1	s6	-0,321690626294094	Fed	FGF21LKO
429	Coasy	1	s6	-0,104579242865253	Fed	FGF21LKO
430	1700037H04Rik	1	s6	-0,658518625345227	Fed	FGF21LKO
431	Rmnd1	1	s6	-0,0691455193856436	Fed	FGF21LKO
432	Ftsj2	1	s6	-0,206102007635772	Fed	FGF21LKO
433	Cox8b	1	s6	-1,11472231271455	Fed	FGF21LKO
434	Gys2	1	s6	-0,320008160531028	Fed	FGF21LKO
435	Slc25a1	1	s6	-0,502371384597666	Fed	FGF21LKO
436	Me1	1	s6	-0,472422838914783	Fed	FGF21LKO
437	Tkt	1	s6	-0,288686594531036	Fed	FGF21LKO
438	Acaca	1	s6	-0,190402928890084	Fed	FGF21LKO
439	Endod1	1	s6	0,324374143158305	Fed	FGF21LKO
440	Tstd3	1	s6	0,352655895566965	Fed	FGF21LKO
441	Angptl6	1	s6	0,0953977956155665	Fed	FGF21LKO
442	Ttll1	1	s6	0,0109112420829254	Fed	FGF21LKO
443	Gramd4	1	s6	0,121094090210308	Fed	FGF21LKO
444	Stac	1	s6	1,02306020651689	Fed	FGF21LKO
445	Pilra	1	s6	0,853472390127798	Fed	FGF21LKO
446	Gdf5	1	s6	0,850685446395036	Fed	FGF21LKO
447	Srl	1	s6	0,471534720349227	Fed	FGF21LKO
448	Akap17b	1	s6	0,518239190379185	Fed	FGF21LKO
449	Popdc2	1	s6	0,535282373409105	Fed	FGF21LKO
450	Prkag2	1	s6	0,322308197732299	Fed	FGF21LKO
451	Nacc2	1	s6	0,230561798448791	Fed	FGF21LKO
452	Bmyc	1	s6	0,138166743907442	Fed	FGF21LKO
453	Homer2	1	s6	0,302620699614905	Fed	FGF21LKO
454	Cspg4	1	s6	0,025940078861149	Fed	FGF21LKO
455	Gadd45a	1	s6	0,486463745830288	Fed	FGF21LKO
456	Dagla	1	s6	0,482315888811746	Fed	FGF21LKO
457	Rab3a	1	s6	0,539771135756981	Fed	FGF21LKO
458	Myh1	1	s6	1,47001606257815	Fed	FGF21LKO
459	Myh2	1	s6	1,53898230071429	Fed	FGF21LKO
460	Isg15	1	s6	0,14395322425643	Fed	FGF21LKO
461	Ifit3	1	s6	-0,391941943200809	Fed	FGF21LKO
462	Ifit3b	1	s6	-0,16027597720152	Fed	FGF21LKO
463	Rtp4	1	s6	-0,41920455859319	Fed	FGF21LKO
464	Ifit1	1	s6	-0,296236041841203	Fed	FGF21LKO
465	Ifi44	1	s6	0,0524014526517167	Fed	FGF21LKO
466	Odf3l1	1	s6	-0,266325629131865	Fed	FGF21LKO
467	Mogat2	1	s6	-0,484269518360863	Fed	FGF21LKO
468	Fam20c	1	s6	-0,489866684258402	Fed	FGF21LKO
469	Golga7b	1	s6	-0,704721963724465	Fed	FGF21LKO
470	Ncan	1	s6	-0,859157880268873	Fed	FGF21LKO
471	Tuba1a	1	s6	-0,134103772881591	Fed	FGF21LKO
472	Tuba3a	1	s6	0,0694650123087577	Fed	FGF21LKO
473	Olfm1	1	s6	-0,18443341900046	Fed	FGF21LKO
474	Kcnj14	1	s6	0,0610512042675921	Fed	FGF21LKO
475	Col15a1	1	s6	-0,604330128388017	Fed	FGF21LKO
476	Ccne1	1	s6	-0,330121974589561	Fed	FGF21LKO
477	Sec22c	1	s6	0,116454087324716	Fed	FGF21LKO
478	Tiam1	1	s6	0,113738689033828	Fed	FGF21LKO
479	Trp53inp2	1	s6	-0,345179072533648	Fed	FGF21LKO
480	Prkcdbp	1	s6	-0,480749237081536	Fed	FGF21LKO
481	Rtn4rl1	1	s6	-0,0713014932636469	Fed	FGF21LKO
482	Paqr7	1	s6	-0,276465099372039	Fed	FGF21LKO
483	D430019H16Rik	1	s6	-0,242123497113477	Fed	FGF21LKO
484	Lpgat1	1	s6	-0,465502689854917	Fed	FGF21LKO
485	Atp2b4	1	s6	0,32936389427465	Fed	FGF21LKO
486	Lep	1	s6	-0,232659694673641	Fed	FGF21LKO
487	Cdr2	1	s6	-0,0419708397448808	Fed	FGF21LKO
488	Gprin1	1	s6	0,316644361171939	Fed	FGF21LKO
489	Cela1	1	s6	0,157883838082343	Fed	FGF21LKO
490	Ehd3	1	s6	0,349097241599836	Fed	FGF21LKO
491	Zfp40	1	s6	0,555200644614517	Fed	FGF21LKO
492	Rprml	1	s6	0,41145476519212	Fed	FGF21LKO
493	Smim1	1	s6	0,577970891234948	Fed	FGF21LKO
494	Pfkfb4	1	s6	0,237750029008762	Fed	FGF21LKO
495	Ephb2	1	s6	0,0501781324294299	Fed	FGF21LKO
496	Oxtr	1	s6	-0,232146176606015	Fed	FGF21LKO
497	Tpi1	1	s6	0,031697387710361	Fed	FGF21LKO
498	Nrep	1	s6	0,321049199947479	Fed	FGF21LKO
499	Tuba1c	1	s6	0,174608366154025	Fed	FGF21LKO
500	Tuba1b	1	s6	0,183758187695256	Fed	FGF21LKO
501	Tmem254a	1	s6	0,472382547846072	Fed	FGF21LKO
502	Tmem254c	1	s6	0,671760778530468	Fed	FGF21LKO
503	Hist2h3b	1	s6	0,564735236966661	Fed	FGF21LKO
504	Hist1h2ba	1	s6	0,204264994937716	Fed	FGF21LKO
505	Hist1h2bc	1	s6	0,263672477397595	Fed	FGF21LKO
506	Hist1h2bb	1	s6	0,297014801390008	Fed	FGF21LKO
507	Hist1h2bm	1	s6	0,359478204647708	Fed	FGF21LKO
508	Il17re	1	s6	0,467544074828606	Fed	FGF21LKO
509	Hist1h2be	1	s6	0,983901698381475	Fed	FGF21LKO
510	Pgpep1	1	s6	0,425649329551925	Fed	FGF21LKO
511	Sipa1l1	1	s6	0,60100798544552	Fed	FGF21LKO
512	Lamb3	1	s6	0,752444233487664	Fed	FGF21LKO
513	Cox7a1	1	s6	0,0183738371968456	Fed	FGF21LKO
514	Ptges3l	1	s6	0,275996620206986	Fed	FGF21LKO
515	Ldoc1l	1	s6	0,500374169738823	Fed	FGF21LKO
516	Acot11	1	s6	0,341317164364053	Fed	FGF21LKO
517	Pafah2	1	s6	0,674554399029422	Fed	FGF21LKO
518	Traf3	1	s6	0,297385165946839	Fed	FGF21LKO
519	Nupr1	1	s6	-0,354542372148087	Fed	FGF21LKO
520	Als2cr12	1	s6	-0,561895699535247	Fed	FGF21LKO
521	Rab9b	1	s6	-0,895259432439812	Fed	FGF21LKO
522	Marcks	1	s6	-0,303651978867847	Fed	FGF21LKO
523	Fcrls	1	s6	-0,739830096458153	Fed	FGF21LKO
524	Irs3	1	s6	-0,997323102737223	Fed	FGF21LKO
525	Paqr4	1	s6	-0,480124457842864	Fed	FGF21LKO
526	2700081O15Rik	1	s6	-0,580245326402212	Fed	FGF21LKO
527	Zeb2	1	s6	-0,570185565216434	Fed	FGF21LKO
528	Dck	1	s6	-0,424987113491531	Fed	FGF21LKO
529	Zfp493	1	s6	-0,12970808476514	Fed	FGF21LKO
530	Fgf11	1	s6	-0,516313893375508	Fed	FGF21LKO
531	Dll4	1	s6	-0,525571559912733	Fed	FGF21LKO
532	Klhl8	1	s6	-0,362625448719335	Fed	FGF21LKO
533	Gbp3	1	s6	-0,75163610918824	Fed	FGF21LKO
534	2004-09-01	1	s6	-0,675864041545507	Fed	FGF21LKO
535	Brox	1	s6	-0,370556030442236	Fed	FGF21LKO
536	Apol10b	1	s6	-0,468144841529139	Fed	FGF21LKO
537	Ermp1	1	s6	-0,244823930423653	Fed	FGF21LKO
538	Lrp11	1	s6	-0,277161011582567	Fed	FGF21LKO
539	Arfgap2	1	s6	-0,21030650714164	Fed	FGF21LKO
540	Rab38	1	s6	-0,370197044293434	Fed	FGF21LKO
541	Abcd2	1	s6	-0,651746403876261	Fed	FGF21LKO
542	Pygb	1	s6	-0,18089057486953	Fed	FGF21LKO
543	Galm	1	s6	-0,428813941252736	Fed	FGF21LKO
544	Hspa12a	1	s6	-0,883276218644106	Fed	FGF21LKO
545	Slc6a13	1	s6	-0,601481772086197	Fed	FGF21LKO
546	Cdsn	1	s6	-1,01607222122134	Fed	FGF21LKO
547	Myl3	1	s6	-1,0195158765883	Fed	FGF21LKO
548	Myl1	1	s6	-1,00634052584626	Fed	FGF21LKO
549	Stradb	1	s6	-0,0788844343601234	Fed	FGF21LKO
550	Tbc1d4	1	s6	-0,263225350435815	Fed	FGF21LKO
551	Akr1b3	1	s6	-0,420816457142598	Fed	FGF21LKO
552	Pfkfb1	1	s6	-0,384133608783339	Fed	FGF21LKO
553	A530016L24Rik	1	s6	-0,373749574934715	Fed	FGF21LKO
554	Dmtn	1	s6	-1,04848477065753	Fed	FGF21LKO
555	Slc18b1	1	s6	-0,775507384501966	Fed	FGF21LKO
556	Tmem135	1	s6	-0,48717831346708	Fed	FGF21LKO
557	Olfml1	1	s6	-0,691351661400967	Fed	FGF21LKO
558	Epb4.1l2	1	s6	-0,700244345960949	Fed	FGF21LKO
559	Rps6ka3	1	s6	-0,556639494004875	Fed	FGF21LKO
560	Hipk2	1	s6	-0,624912655503285	Fed	FGF21LKO
561	Ywhag	1	s6	-0,576995114140374	Fed	FGF21LKO
562	Tmem206	1	s6	-0,438852653840083	Fed	FGF21LKO
563	Ppp2r5a	1	s6	-0,403180776128009	Fed	FGF21LKO
564	Sumf2	1	s6	-0,271189112242197	Fed	FGF21LKO
565	Rab32	1	s6	-0,495111069485263	Fed	FGF21LKO
566	Phkg1	1	s6	-0,503231311844356	Fed	FGF21LKO
567	Hoxc5	1	s6	-0,666208621245615	Fed	FGF21LKO
568	Gnpat	1	s6	-0,572144028389182	Fed	FGF21LKO
569	Hoxc6	1	s6	-0,490900333595443	Fed	FGF21LKO
570	Trappc12	1	s6	-0,199113972572747	Fed	FGF21LKO
571	Mmp15	1	s6	-0,259812782832487	Fed	FGF21LKO
572	Atxn7l1	1	s6	-0,187113888281104	Fed	FGF21LKO
573	Orm3	1	s6	-0,824104679166902	Fed	FGF21LKO
574	P2rx5	1	s6	-0,734572816782167	Fed	FGF21LKO
575	Padi4	1	s6	-0,573035812550562	Fed	FGF21LKO
576	Clstn3	1	s6	-0,955591897615399	Fed	FGF21LKO
577	Aldh3b3	1	s6	-0,434925069957017	Fed	FGF21LKO
578	Aldh3b2	1	s6	-0,330725197541316	Fed	FGF21LKO
579	Sult1e1	1	s6	0,30100331563996	Fed	FGF21LKO
580	Camp	1	s6	1,12607429534085	Fed	FGF21LKO
581	Vasn	1	s6	-0,499391424653991	Fed	FGF21LKO
582	Adamts15	1	s6	-0,157862494700653	Fed	FGF21LKO
583	Tdo2	1	s6	-0,326526137184191	Fed	FGF21LKO
584	Ccl12	1	s6	0,185588316316278	Fed	FGF21LKO
585	Aif1	1	s6	-0,334733657234201	Fed	FGF21LKO
586	Rasl12	1	s6	-0,499062291780406	Fed	FGF21LKO
587	Hsph1	1	s6	0,24696600812641	Fed	FGF21LKO
588	Hspa4l	1	s6	-0,284075093434058	Fed	FGF21LKO
589	Adrbk2	1	s6	-0,210961978630619	Fed	FGF21LKO
590	Ptch2	1	s6	-0,0700020787611182	Fed	FGF21LKO
591	Grtp1	1	s6	-0,53255294783464	Fed	FGF21LKO
592	Agfg2	1	s6	0,0755476549608236	Fed	FGF21LKO
593	Asb12	1	s6	-0,104355454473214	Fed	FGF21LKO
594	Bahcc1	1	s6	-0,376825406748106	Fed	FGF21LKO
595	Pik3r1	1	s6	0,0665031070632978	Fed	FGF21LKO
596	Rai2	1	s6	-0,0711508595250585	Fed	FGF21LKO
597	Steap4	1	s6	-0,2470968554232	Fed	FGF21LKO
598	Znrf2	1	s6	-0,170015015813286	Fed	FGF21LKO
599	Plxna1	1	s6	-0,335999134535902	Fed	FGF21LKO
600	Rcor2	1	s6	-0,0959879713793068	Fed	FGF21LKO
601	Ano8	1	s6	-0,148859507451666	Fed	FGF21LKO
602	Dtx2	1	s6	-0,252300822088783	Fed	FGF21LKO
603	Prr5	1	s6	0,167457952045171	Fed	FGF21LKO
604	Polr2l	1	s6	0,17976330875714	Fed	FGF21LKO
605	Tmem126a	1	s6	-0,0227384845052434	Fed	FGF21LKO
606	Nqo2	1	s6	-0,0940172228189944	Fed	FGF21LKO
607	Morc4	1	s6	-0,0555806394866121	Fed	FGF21LKO
608	AI464131	1	s6	0,0946797379921911	Fed	FGF21LKO
609	Slc25a19	1	s6	-0,183212960001477	Fed	FGF21LKO
610	Phlda3	1	s6	0,0433445763381393	Fed	FGF21LKO
611	Stc2	1	s6	0,0554150690919428	Fed	FGF21LKO
612	Jmjd8	1	s6	0,00388545782289462	Fed	FGF21LKO
613	Mfsd3	1	s6	-0,126322658208172	Fed	FGF21LKO
614	Arsi	1	s6	-0,38781610145465	Fed	FGF21LKO
615	Mterf2	1	s6	-0,143959570994635	Fed	FGF21LKO
616	Gpr183	1	s6	-0,287941535203854	Fed	FGF21LKO
617	Bbc3	1	s6	-0,399914693773834	Fed	FGF21LKO
618	Gtpbp3	1	s6	-0,128071787818378	Fed	FGF21LKO
619	Ppp1r3d	1	s6	-0,447819156450814	Fed	FGF21LKO
620	Fadd	1	s6	-0,234862138036802	Fed	FGF21LKO
621	Timeless	1	s6	-0,427536726639557	Fed	FGF21LKO
622	Parp3	1	s6	-0,414977029218058	Fed	FGF21LKO
623	Gnptab	1	s6	-0,350215855462118	Fed	FGF21LKO
624	Lrrc39	1	s6	-0,423802968669311	Fed	FGF21LKO
625	Gpt	1	s6	-0,564586367419674	Fed	FGF21LKO
626	Cav2	1	s6	-0,390900320565489	Fed	FGF21LKO
627	Mblac2	1	s6	0,160930940702313	Fed	FGF21LKO
628	Ccdc125	1	s6	-0,279004361164753	Fed	FGF21LKO
629	Cd274	1	s6	-0,0142458197028095	Fed	FGF21LKO
630	G0s2	1	s6	-0,233579643721171	Fed	FGF21LKO
631	Sp2	1	s6	-0,308986043083799	Fed	FGF21LKO
632	Pdxp	1	s6	0,0485354107117271	Fed	FGF21LKO
633	Cdkn2c	1	s6	0,0107792158275437	Fed	FGF21LKO
634	Pla2g15	1	s6	-0,401188523129839	Fed	FGF21LKO
635	Abcb9	1	s6	-0,141161113666334	Fed	FGF21LKO
636	Rxrg	1	s6	-0,335956432263201	Fed	FGF21LKO
637	Efna2	1	s6	-0,109285068191286	Fed	FGF21LKO
638	Parp16	1	s6	-0,329973210522766	Fed	FGF21LKO
639	Zfp467	1	s6	-0,348441324843636	Fed	FGF21LKO
640	Syt15	1	s6	-0,0244582255535635	Fed	FGF21LKO
641	Pcdh18	1	s6	-0,0362520608011447	Fed	FGF21LKO
642	Lair1	1	s6	-0,128513623757275	Fed	FGF21LKO
643	Zbp1	1	s6	-0,372131581848793	Fed	FGF21LKO
644	Gzma	1	s6	-0,242911895956138	Fed	FGF21LKO
645	Tnfsf10	1	s6	-0,736768306378903	Fed	FGF21LKO
646	Gbp5	1	s6	-0,292047531411586	Fed	FGF21LKO
647	Zkscan4	1	s6	-0,352059092467707	Fed	FGF21LKO
648	Angpt1	1	s6	-0,403033129699127	Fed	FGF21LKO
649	Bnc2	1	s6	-0,534017583180714	Fed	FGF21LKO
650	Id3	1	s6	-0,622866841116252	Fed	FGF21LKO
651	Tlr1	1	s6	-0,297436477728527	Fed	FGF21LKO
652	Ppargc1b	1	s6	-0,400562769391454	Fed	FGF21LKO
653	Nid2	1	s6	-0,409623917349318	Fed	FGF21LKO
654	Cachd1	1	s6	-0,378589199949358	Fed	FGF21LKO
655	Lrg1	1	s6	-0,727890930226035	Fed	FGF21LKO
656	Cnnm2	1	s6	-0,74859069529464	Fed	FGF21LKO
657	Snta1	1	s6	-0,372191665407042	Fed	FGF21LKO
658	Maob	1	s6	-0,306368996290452	Fed	FGF21LKO
659	Hoxc9	1	s6	-0,184674997918249	Fed	FGF21LKO
660	Lrtm1	1	s6	-0,42045865030699	Fed	FGF21LKO
661	Cldn22	1	s6	-0,468240821438847	Fed	FGF21LKO
662	Dct	1	s6	-0,42128297111036	Fed	FGF21LKO
663	Gnb5	1	s6	-0,139685835509123	Fed	FGF21LKO
664	Ppp1r14b	1	s6	-0,166610925766378	Fed	FGF21LKO
665	Nol6	1	s6	-0,3150367422624	Fed	FGF21LKO
666	Reep6	1	s6	-0,14798337149584	Fed	FGF21LKO
667	Dusp10	1	s6	-0,808168638149923	Fed	FGF21LKO
668	Fam110c	1	s6	-0,256268497491228	Fed	FGF21LKO
669	Rilpl2	1	s6	-0,00282084844212349	Fed	FGF21LKO
670	Rnf24	1	s6	-0,304846325167164	Fed	FGF21LKO
671	Lrrc3b	1	s6	-0,0633067819651725	Fed	FGF21LKO
672	Hgf	1	s6	-0,289408390528465	Fed	FGF21LKO
673	Irgq	1	s6	0,177829897415521	Fed	FGF21LKO
674	Dph2	1	s6	0,265108872763445	Fed	FGF21LKO
675	Plekhh3	1	s6	-0,0391774963103266	Fed	FGF21LKO
676	Palm2	1	s6	-0,0271153994725895	Fed	FGF21LKO
677	Slc20a1	1	s6	-0,199201589435628	Fed	FGF21LKO
678	Ddit3	1	s6	-0,0283377296399543	Fed	FGF21LKO
679	Axin2	1	s6	-0,237873445106936	Fed	FGF21LKO
680	Cbx8	1	s6	-0,127721241502003	Fed	FGF21LKO
681	Cbx4	1	s6	0,0134990945117561	Fed	FGF21LKO
682	Krt36	1	s6	-0,0454409184538918	Fed	FGF21LKO
683	Rhbdl3	1	s6	0,0608712256624209	Fed	FGF21LKO
684	Cdkn2b	1	s6	0,357353483273108	Fed	FGF21LKO
685	Rgs7bp	1	s6	0,0118558592102644	Fed	FGF21LKO
686	Adra2a	1	s6	0,430316217742209	Fed	FGF21LKO
687	Slc2a13	1	s6	0,187446532447062	Fed	FGF21LKO
688	Rrad	1	s6	-0,0788868276616261	Fed	FGF21LKO
689	Cks1b	1	s6	0,250688979079365	Fed	FGF21LKO
690	Pln	1	s6	-0,286725183415985	Fed	FGF21LKO
691	Ppp1r3c	1	s6	-0,291331848788072	Fed	FGF21LKO
692	Kank2	1	s6	0,0259423588686207	Fed	FGF21LKO
693	Ehbp1l1	1	s6	-0,111544710268534	Fed	FGF21LKO
694	Pomk	1	s6	0,139413564335586	Fed	FGF21LKO
695	Lig4	1	s6	0,247731677049119	Fed	FGF21LKO
696	Amer1	1	s6	0,17335432748891	Fed	FGF21LKO
697	Lrrc14b	1	s6	-0,0129186117873088	Fed	FGF21LKO
698	Tbc1d7	1	s6	0,179798980004897	Fed	FGF21LKO
699	5730409E04Rik	1	s6	0,0312513520293969	Fed	FGF21LKO
700	Nudt22	1	s6	0,215822737298817	Fed	FGF21LKO
701	Laptm4b	1	s6	0,128722121904239	Fed	FGF21LKO
702	Ppt2	1	s6	0,0475215210300641	Fed	FGF21LKO
703	Dtymk	1	s6	0,121062757576096	Fed	FGF21LKO
704	Mtap	1	s6	0,122147783761161	Fed	FGF21LKO
705	Mdp1	1	s6	0,18210883801375	Fed	FGF21LKO
706	Dusp19	1	s6	0,295802387565183	Fed	FGF21LKO
707	Cmc2	1	s6	0,0593558555335534	Fed	FGF21LKO
708	Stat2	1	s6	0,302609512636048	Fed	FGF21LKO
709	Zfp846	1	s6	0,163808417554914	Fed	FGF21LKO
710	Ormdl1	1	s6	0,276806977330503	Fed	FGF21LKO
711	Fam49b	1	s6	-0,0528758457413634	Fed	FGF21LKO
712	Idh1	1	s6	0,0648133196816278	Fed	FGF21LKO
713	Megf9	1	s6	-0,150755865341138	Fed	FGF21LKO
714	Syt12	1	s6	0,00982882849830524	Fed	FGF21LKO
715	Adamts2	1	s6	-0,223868300051085	Fed	FGF21LKO
716	Gypc	1	s6	-0,287848354209293	Fed	FGF21LKO
717	Trabd2b	1	s6	-0,139953324710838	Fed	FGF21LKO
718	Aplnr	1	s6	-0,00148773876982045	Fed	FGF21LKO
719	Rbm28	1	s6	-0,0318300732885213	Fed	FGF21LKO
720	A430105I19Rik	1	s6	0,0190274265301866	Fed	FGF21LKO
721	Serpinh1	1	s6	-0,269620670136543	Fed	FGF21LKO
722	Tlcd2	1	s6	-0,0954973912004089	Fed	FGF21LKO
723	Plxnd1	1	s6	-0,325809232519894	Fed	FGF21LKO
724	Ptrh1	1	s6	-0,179971679179761	Fed	FGF21LKO
725	Aatk	1	s6	-0,477775793262099	Fed	FGF21LKO
726	Ar	1	s6	0,298979892934605	Fed	FGF21LKO
727	Gatb	1	s6	-0,266504119181685	Fed	FGF21LKO
728	D5Ertd579e	1	s6	-0,198209208796957	Fed	FGF21LKO
729	Slc2a4	1	s6	-0,310812071836073	Fed	FGF21LKO
730	2010003K11Rik	1	s6	-0,50471248061117	Fed	FGF21LKO
731	Vac14	1	s6	-0,149414058151343	Fed	FGF21LKO
732	2810428I15Rik	1	s6	-0,159973392529301	Fed	FGF21LKO
733	Tubg1	1	s6	-0,100884940358528	Fed	FGF21LKO
734	Pgd	1	s6	-0,221857146993548	Fed	FGF21LKO
735	Arhgap24	1	s6	0,138133737825601	Fed	FGF21LKO
736	Igfals	1	s6	0,156202586016232	Fed	FGF21LKO
737	Dgat2	1	s6	0,135824672989278	Fed	FGF21LKO
738	Gpd1	1	s6	-0,354767282729579	Fed	FGF21LKO
739	Thrsp	1	s6	0,180480792708538	Fed	FGF21LKO
740	Coq7	1	s6	0,078419435238354	Fed	FGF21LKO
741	6330416G13Rik	1	s6	0,200476164390726	Fed	FGF21LKO
742	Ints10	1	s6	0,241328283858881	Fed	FGF21LKO
743	Paqr9	1	s6	0,236620209489738	Fed	FGF21LKO
744	Mvk	1	s6	0,326252624603239	Fed	FGF21LKO
745	Gkn3	1	s6	0,100310601648717	Fed	FGF21LKO
746	Slc25a10	1	s6	0,338772451287175	Fed	FGF21LKO
747	Mrpl34	1	s6	0,187468697644487	Fed	FGF21LKO
748	Fam69b	1	s6	0,431128305103163	Fed	FGF21LKO
749	Dhx32	1	s6	0,0250946536075904	Fed	FGF21LKO
750	Higd1a	1	s6	0,0761979342449042	Fed	FGF21LKO
751	Cyb5b	1	s6	0,593939830831983	Fed	FGF21LKO
752	Lamtor1	1	s6	0,295166652974066	Fed	FGF21LKO
753	Pnpla3	1	s6	0,90819777530583	Fed	FGF21LKO
754	5730508B09Rik	1	s6	0,104026659459306	Fed	FGF21LKO
755	Pyroxd2	2	s6	-0,139771558992186	Fed	FGF21LKO
756	Adgrg3	2	s6	-0,919701318543639	Fed	FGF21LKO
757	Spef1	2	s6	-0,907302834948796	Fed	FGF21LKO
758	Adgrg2	2	s6	-1,76408473004568	Fed	FGF21LKO
759	Gm867	2	s6	-1,00048962510351	Fed	FGF21LKO
760	Acot5	2	s6	-1,05474859416579	Fed	FGF21LKO
761	Map3k19	2	s6	-0,616951891742391	Fed	FGF21LKO
762	Tmem82	2	s6	-0,589985348232165	Fed	FGF21LKO
763	Slc2a1	2	s6	0,332356159915228	Fed	FGF21LKO
764	Lama5	2	s6	-0,345940943538073	Fed	FGF21LKO
765	Adgrg1	2	s6	-0,0276940585130045	Fed	FGF21LKO
766	Crispld2	2	s6	-0,0756997654785945	Fed	FGF21LKO
767	Fgfr3	2	s6	0,0151888086513772	Fed	FGF21LKO
768	Wnt9b	2	s6	-0,355736561870806	Fed	FGF21LKO
769	Nr4a1	2	s6	0,280892849964136	Fed	FGF21LKO
770	Tprn	2	s6	-0,32149206642784	Fed	FGF21LKO
771	Kdm3a	2	s6	-0,111294362186086	Fed	FGF21LKO
772	Zfand4	2	s6	-0,137923092164682	Fed	FGF21LKO
773	Arhgap27	2	s6	-0,0721829181291618	Fed	FGF21LKO
774	Vmp1	2	s6	-0,0813409323313437	Fed	FGF21LKO
775	Amica1	2	s6	-0,656858730559419	Fed	FGF21LKO
776	Cdkn1a	2	s6	-0,841973890724089	Fed	FGF21LKO
777	Atp11b	2	s6	-0,245948945073469	Fed	FGF21LKO
778	Errfi1	2	s6	-0,162482330414464	Fed	FGF21LKO
779	Nts	2	s6	-0,773332054992254	Fed	FGF21LKO
780	Prss23	2	s6	-0,403634262497397	Fed	FGF21LKO
781	Ctgf	2	s6	-0,883025325531731	Fed	FGF21LKO
782	Fibin	2	s6	-0,843292971785678	Fed	FGF21LKO
783	Pik3ip1	2	s6	-0,475311220387855	Fed	FGF21LKO
784	Igfbp3	2	s6	-0,31201417685609	Fed	FGF21LKO
785	Tacc2	2	s6	-0,338821862693152	Fed	FGF21LKO
786	Lmo7	2	s6	-0,343697818220512	Fed	FGF21LKO
787	Adh1	2	s6	-0,606622409270956	Fed	FGF21LKO
788	Dok7	2	s6	-0,651107818927828	Fed	FGF21LKO
789	Peli2	2	s6	-0,592539420074399	Fed	FGF21LKO
790	Six4	2	s6	-0,433399668878216	Fed	FGF21LKO
791	Cyp1b1	2	s6	-0,325258810027224	Fed	FGF21LKO
792	Tmtc1	2	s6	-0,602456840803264	Fed	FGF21LKO
793	Inmt	2	s6	-1,32690689270989	Fed	FGF21LKO
794	Il1r1	2	s6	-0,649728381100578	Fed	FGF21LKO
795	Fam107a	2	s6	-1,613908522577	Fed	FGF21LKO
796	Hipk1	2	s6	-0,602008240065757	Fed	FGF21LKO
797	Itprip	2	s6	-1,18570591667654	Fed	FGF21LKO
798	Grem2	2	s6	-0,132958297771951	Fed	FGF21LKO
799	Rwdd3	2	s6	-0,824804917702	Fed	FGF21LKO
800	Cfh	2	s6	-0,652008133940761	Fed	FGF21LKO
801	Colec11	2	s6	-0,963005077648646	Fed	FGF21LKO
802	Ccbe1	2	s6	-0,653027249203004	Fed	FGF21LKO
803	Rgs1	2	s6	-0,659929019400255	Fed	FGF21LKO
804	Gpnmb	2	s6	-0,544908066511047	Fed	FGF21LKO
805	Clec4d	2	s6	-1,67818645694066	Fed	FGF21LKO
806	Glo1	2	s6	-0,399504848042721	Fed	FGF21LKO
807	Asphd1	2	s6	-1,62825011199465	Fed	FGF21LKO
808	Pah	2	s6	-0,465299157529489	Fed	FGF21LKO
809	Adamts1	2	s6	-0,834995716906777	Fed	FGF21LKO
810	Sema3f	2	s6	-1,15190284970038	Fed	FGF21LKO
811	Slc25a34	2	s6	-1,66711767702121	Fed	FGF21LKO
812	Pkdcc	2	s6	-0,582823425526702	Fed	FGF21LKO
813	Sdc4	2	s6	-0,98316866235248	Fed	FGF21LKO
814	Treml1	2	s6	-0,36519224891322	Fed	FGF21LKO
815	Clec1b	2	s6	-0,34883348058104	Fed	FGF21LKO
816	Gm9992	2	s6	-0,677839620737416	Fed	FGF21LKO
817	Hba-a1	2	s6	-1,08515289327414	Fed	FGF21LKO
818	Hbb-b2	2	s6	-1,07106126333401	Fed	FGF21LKO
819	Hbb-b1	2	s6	-1,05781322277038	Fed	FGF21LKO
820	Tnfaip6	2	s6	-0,381170496950011	Fed	FGF21LKO
821	Chst8	2	s6	-0,930259593354293	Fed	FGF21LKO
822	Lypd5	2	s6	-0,878928443651382	Fed	FGF21LKO
823	Ugdh	2	s6	-0,654368244869309	Fed	FGF21LKO
824	Slc25a51	2	s6	-0,305656632598918	Fed	FGF21LKO
825	D16Ertd472e	2	s6	-0,621647323010102	Fed	FGF21LKO
826	Arid5a	2	s6	0,0177208376565456	Fed	FGF21LKO
827	Crebzf	2	s6	-0,246835759253955	Fed	FGF21LKO
828	1600015I10Rik	2	s6	-0,342236281932388	Fed	FGF21LKO
829	Scrt2	2	s6	0,0270051746614373	Fed	FGF21LKO
830	Med18	2	s6	-0,180328721350832	Fed	FGF21LKO
831	Slc7a8	2	s6	-0,296604471492962	Fed	FGF21LKO
832	Clip1	2	s6	-0,337990013746802	Fed	FGF21LKO
833	Usp54	2	s6	0,39303928707659	Fed	FGF21LKO
834	Bean1	2	s6	0,208065015860601	Fed	FGF21LKO
835	Vdr	2	s6	-0,0436840106430045	Fed	FGF21LKO
836	Atg101	2	s6	-0,311766291194022	Fed	FGF21LKO
837	Apol7b	2	s6	-0,0887330350553652	Fed	FGF21LKO
838	Setdb2	2	s6	-0,812222694835902	Fed	FGF21LKO
839	Slc3a2	2	s6	-0,169347989046491	Fed	FGF21LKO
840	Nktr	2	s6	-0,00354197457002137	Fed	FGF21LKO
841	Arid5b	2	s6	-0,328333850231422	Fed	FGF21LKO
842	Chd1	2	s6	-0,327653086887631	Fed	FGF21LKO
843	Zpr1	2	s6	-0,209681342009279	Fed	FGF21LKO
844	Gadd45g	2	s6	-0,484089137717383	Fed	FGF21LKO
845	Limk2	2	s6	-0,2906499135575	Fed	FGF21LKO
846	Rnf185	2	s6	-0,298779728275283	Fed	FGF21LKO
847	Ibtk	2	s6	-0,168019477968576	Fed	FGF21LKO
848	Prkar1a	2	s6	-0,305357061577469	Fed	FGF21LKO
849	E030018B13Rik	2	s6	-0,423205296944784	Fed	FGF21LKO
850	Pde4d	2	s6	-0,737753944259222	Fed	FGF21LKO
851	Ctla2b	2	s6	-0,924051043940226	Fed	FGF21LKO
852	Mical2	2	s6	-0,691334443185575	Fed	FGF21LKO
853	Rhoj	2	s6	-0,64391272935509	Fed	FGF21LKO
854	Dusp6	2	s6	0,0697013779516968	Fed	FGF21LKO
855	4930523C07Rik	2	s6	-0,559606716866869	Fed	FGF21LKO
856	Pde10a	2	s6	-0,271020323941991	Fed	FGF21LKO
857	Hecw2	2	s6	-0,436816246630745	Fed	FGF21LKO
858	Gcnt2	2	s6	-0,441392488673447	Fed	FGF21LKO
859	Id1	2	s6	-0,737228466694413	Fed	FGF21LKO
860	Itgb3	2	s6	0,315308491111246	Fed	FGF21LKO
861	Tcn2	2	s6	-0,229717555853918	Fed	FGF21LKO
862	Bzw2	2	s6	0,150921006371824	Fed	FGF21LKO
863	Gadd45b	2	s6	-0,333292406639478	Fed	FGF21LKO
864	Heyl	2	s6	-0,185064901150174	Fed	FGF21LKO
865	Rasl10b	2	s6	-0,205200673174804	Fed	FGF21LKO
866	Pcdh20	2	s6	-0,251591680137266	Fed	FGF21LKO
867	Crem	2	s6	0,134185576012824	Fed	FGF21LKO
868	1700017B05Rik	2	s6	-0,195959516300702	Fed	FGF21LKO
869	Slc38a2	2	s6	0,0576406619883869	Fed	FGF21LKO
870	Ripk4	2	s6	0,855079963262508	Fed	FGF21LKO
871	Cdk18	2	s6	0,737662862551788	Fed	FGF21LKO
872	Rgs2	2	s6	-0,273473578105452	Fed	FGF21LKO
873	Nfx1	2	s6	-0,00859661591619165	Fed	FGF21LKO
874	Hic2	2	s6	-0,14330242797145	Fed	FGF21LKO
875	Dusp8	2	s6	-0,239514561132372	Fed	FGF21LKO
876	Map3k6	2	s6	-0,247665773666521	Fed	FGF21LKO
877	Ppp1r15a	2	s6	-0,0575383208957696	Fed	FGF21LKO
878	Ube4b	2	s6	-0,407571358311261	Fed	FGF21LKO
879	Acot3	2	s6	-0,60022228428925	Fed	FGF21LKO
880	Acot4	2	s6	-0,642238570558304	Fed	FGF21LKO
881	Wdr43	2	s6	-0,376827523377175	Fed	FGF21LKO
882	Msc	2	s6	-0,36828525652638	Fed	FGF21LKO
883	Acsl1	2	s6	-0,783749666310783	Fed	FGF21LKO
884	Gprin3	2	s6	-1,80404658497889	Fed	FGF21LKO
885	Optn	2	s6	-1,29311467123709	Fed	FGF21LKO
886	Acer2	2	s6	-1,38961571611625	Fed	FGF21LKO
887	Olfr190	2	s6	-1,08456218899787	Fed	FGF21LKO
888	Gcgr	2	s6	-0,705446740601077	Fed	FGF21LKO
889	Ppm1b	2	s6	-0,49440083397799	Fed	FGF21LKO
890	Mfsd7c	2	s6	-0,927894072568929	Fed	FGF21LKO
891	Mmp11	2	s6	-1,19588114382433	Fed	FGF21LKO
892	Uri1	2	s6	-0,421213801299981	Fed	FGF21LKO
893	Fbxo31	2	s6	-0,913449125885622	Fed	FGF21LKO
894	Dok6	2	s6	-0,310015749171661	Fed	FGF21LKO
895	Fam212a	2	s6	-0,504014843318854	Fed	FGF21LKO
896	Heca	2	s6	-0,753151268102536	Fed	FGF21LKO
897	Zfp655	2	s6	-0,550118684248424	Fed	FGF21LKO
898	Rtfdc1	2	s6	-0,531814552698018	Fed	FGF21LKO
899	Chil6	2	s6	-0,673316896657912	Fed	FGF21LKO
900	Atp11c	2	s6	-0,668637337901928	Fed	FGF21LKO
901	Tapt1	2	s6	-0,592629218155327	Fed	FGF21LKO
902	Cul4b	2	s6	-0,66831079176381	Fed	FGF21LKO
903	Zfp598	2	s6	-0,662267729106199	Fed	FGF21LKO
904	Slc22a15	2	s6	-0,573247700093765	Fed	FGF21LKO
905	Etv3	2	s6	-0,896945343462302	Fed	FGF21LKO
906	Fbxw2	2	s6	-0,500289168288223	Fed	FGF21LKO
907	Dennd3	2	s6	-0,783872152052802	Fed	FGF21LKO
908	St3gal6	2	s6	-0,944236599056634	Fed	FGF21LKO
909	Lyve1	2	s6	-1,56114235871259	Fed	FGF21LKO
910	Nr1h4	2	s6	-0,888591662785294	Fed	FGF21LKO
911	Dennd2a	2	s6	-1,57884370394575	Fed	FGF21LKO
912	Grasp	2	s6	-1,13327073563516	Fed	FGF21LKO
913	Dpep1	2	s6	-1,40186900241767	Fed	FGF21LKO
914	Man2a1	2	s6	-0,877798963562606	Fed	FGF21LKO
915	Mocs1	2	s6	-1,06533483740672	Fed	FGF21LKO
916	Slc4a4	2	s6	-1,86958359201878	Fed	FGF21LKO
917	Gpt2	2	s6	-1,3740022933361	Fed	FGF21LKO
918	Tob2	2	s6	-0,968754659748727	Fed	FGF21LKO
919	Sowahc	2	s6	-1,44210609860147	Fed	FGF21LKO
920	Cat	2	s6	-1,53283695703606	Fed	FGF21LKO
921	Arl4a	2	s6	-1,63906724382615	Fed	FGF21LKO
922	Stmn2	2	s6	-1,14474076835393	Fed	FGF21LKO
923	Als2cl	2	s6	-1,16444011759393	Fed	FGF21LKO
924	Lpin1	2	s6	-1,30009741157943	Fed	FGF21LKO
925	Galnt15	2	s6	-1,45790395917722	Fed	FGF21LKO
926	Slc43a1	2	s6	-1,53296043921422	Fed	FGF21LKO
927	Pim3	2	s6	-1,11488349364113	Fed	FGF21LKO
928	Cxcl12	2	s6	-1,14516768388873	Fed	FGF21LKO
929	Btnl9	2	s6	-1,78594803269864	Fed	FGF21LKO
930	Adcy4	2	s6	-1,44812481807716	Fed	FGF21LKO
931	Cyyr1	2	s6	-1,38927167091646	Fed	FGF21LKO
932	Slc27a1	2	s6	-1,98888819555256	Fed	FGF21LKO
933	Cyth1	2	s6	-0,834761004166218	Fed	FGF21LKO
934	2610020H08Rik	2	s6	-1,20153113467826	Fed	FGF21LKO
935	Map1lc3b	2	s6	-0,780016483042605	Fed	FGF21LKO
936	Hacl1	2	s6	-1,09365858977695	Fed	FGF21LKO
937	Ripply3	2	s6	-1,11364736986615	Fed	FGF21LKO
938	Lrig3	2	s6	-0,361313168062017	Fed	FGF21LKO
939	Hsd17b10	2	s6	-1,05969212468634	Fed	FGF21LKO
940	Kctd6	2	s6	-0,778332614599583	Fed	FGF21LKO
941	Pex3	2	s6	-0,80608680418416	Fed	FGF21LKO
942	Zfp960	2	s6	-0,401556805322949	Fed	FGF21LKO
943	Syde2	2	s6	-0,576717739344223	Fed	FGF21LKO
944	Drd1	2	s6	-0,690025385344754	Fed	FGF21LKO
945	Riok2	2	s6	-0,733148263051319	Fed	FGF21LKO
946	Ncoa4	2	s6	-1,08482901169462	Fed	FGF21LKO
947	Ncapg2	2	s6	-0,470547891703232	Fed	FGF21LKO
948	Zfp68	2	s6	-0,605271131477652	Fed	FGF21LKO
949	S100pbp	2	s6	-0,627764801618179	Fed	FGF21LKO
950	Ccnl1	2	s6	-0,407289314534959	Fed	FGF21LKO
951	Srfbp1	2	s6	-0,445625157778013	Fed	FGF21LKO
952	Ccrn4l	2	s6	-0,945777997422192	Fed	FGF21LKO
953	1700016C15Rik	2	s6	-0,743778722087888	Fed	FGF21LKO
954	Btg1-ps2	2	s6	-0,878254051668895	Fed	FGF21LKO
955	Fosl2	2	s6	-0,571642588307695	Fed	FGF21LKO
956	Adamts9	2	s6	-0,790831776634763	Fed	FGF21LKO
957	Vegfa	2	s6	-1,57572346807789	Fed	FGF21LKO
958	Rin2	2	s6	-0,600714382269365	Fed	FGF21LKO
959	Ubap1	2	s6	-0,681932188785831	Fed	FGF21LKO
960	Ccbl2	2	s6	-1,08451806480789	Fed	FGF21LKO
961	Gpcpd1	2	s6	-1,06517025842211	Fed	FGF21LKO
962	Tmed5	2	s6	-1,03002179147706	Fed	FGF21LKO
963	Fam181b	2	s6	-1,18526830053024	Fed	FGF21LKO
964	Klf15	2	s6	-0,785478241021192	Fed	FGF21LKO
965	Igf2	2	s6	-0,962470499825778	Fed	FGF21LKO
966	Ddi2	2	s6	-0,566021752392031	Fed	FGF21LKO
967	Rab40b	2	s6	-0,659797093035117	Fed	FGF21LKO
968	Cblb	2	s6	-0,772401631400911	Fed	FGF21LKO
969	Il6ra	2	s6	-1,43731812475711	Fed	FGF21LKO
970	Pnpla7	2	s6	-1,40559755173952	Fed	FGF21LKO
971	Rnf125	2	s6	-1,88827979320788	Fed	FGF21LKO
972	Arnt	2	s6	-0,784419797967412	Fed	FGF21LKO
973	Map3k5	2	s6	-0,986219231323604	Fed	FGF21LKO
974	D230025D16Rik	2	s6	-0,986856944878854	Fed	FGF21LKO
975	Dopey1	2	s6	-0,518190549640808	Fed	FGF21LKO
976	Sdcbp2	2	s6	-1,29722244680096	Fed	FGF21LKO
977	Taf15	2	s6	-0,70965368468913	Fed	FGF21LKO
978	Nsmaf	2	s6	-0,572211823515962	Fed	FGF21LKO
979	Npc1	2	s6	-1,09898568521805	Fed	FGF21LKO
980	Whamm	2	s6	-0,793435867250926	Fed	FGF21LKO
981	Trit1	2	s6	-0,762476000123366	Fed	FGF21LKO
982	St6galnac5	2	s6	-1,56318492413777	Fed	FGF21LKO
983	Abca6	2	s6	-0,883612015239231	Fed	FGF21LKO
984	Cdc40	2	s6	-0,460012534113784	Fed	FGF21LKO
985	Grb10	2	s6	-1,09889715984628	Fed	FGF21LKO
986	Fnbp1	2	s6	-0,794639544101647	Fed	FGF21LKO
987	Mlxip	2	s6	-0,267540668737941	Fed	FGF21LKO
988	Gm13125	2	s6	-0,468142126131469	Fed	FGF21LKO
989	Lgals6	2	s6	-0,545591139660431	Fed	FGF21LKO
990	Lgals4	2	s6	-0,527446790622692	Fed	FGF21LKO
991	Zim1	2	s6	-0,589455366533401	Fed	FGF21LKO
992	Dnajb6	2	s6	-0,607524426756969	Fed	FGF21LKO
993	Pde1a	2	s6	-0,566147839075462	Fed	FGF21LKO
994	Gm5460	2	s6	-2,77287656197612	Fed	FGF21LKO
995	Insig2	2	s6	-1,13164210200985	Fed	FGF21LKO
996	Fmo5	2	s6	-1,17601198030041	Fed	FGF21LKO
997	Pkp4	2	s6	-0,693479764409142	Fed	FGF21LKO
998	Abcg1	2	s6	-1,82026259746937	Fed	FGF21LKO
999	Txnip	2	s6	-1,37614137851235	Fed	FGF21LKO
1000	Ypel3	2	s6	-0,836400429241765	Fed	FGF21LKO
1001	Sh3d21	2	s6	-0,84690418217021	Fed	FGF21LKO
1002	8430408G22Rik	2	s6	-2,83411088735276	Fed	FGF21LKO
1003	D630033O11Rik	2	s6	-1,25609571393349	Fed	FGF21LKO
1004	Tmem86a	2	s6	-1,45877054643695	Fed	FGF21LKO
1005	Rbp7	2	s6	-2,98043362600214	Fed	FGF21LKO
1006	Pdk4	2	s6	-2,72464467292059	Fed	FGF21LKO
1007	Adap2	2	s6	-2,27442926977916	Fed	FGF21LKO
1008	Peg3	2	s6	-2,20948549369814	Fed	FGF21LKO
1009	Ctdspl	2	s6	-0,939850644530495	Fed	FGF21LKO
1010	Ccdc174	2	s6	-0,742258803663898	Fed	FGF21LKO
1011	Klf2	2	s6	-1,32722222984764	Fed	FGF21LKO
1012	Tsc22d3	2	s6	-1,20230954264179	Fed	FGF21LKO
1013	Akip1	2	s6	-0,497151775290808	Fed	FGF21LKO
1014	Btg1	2	s6	-0,591051381355353	Fed	FGF21LKO
1015	Dhx40	2	s6	-0,16483823090373	Fed	FGF21LKO
1016	Rapgef3	2	s6	-0,517323709664375	Fed	FGF21LKO
1017	Appl2	2	s6	-0,352928409529227	Fed	FGF21LKO
1018	Per1	2	s6	-0,8579020915131	Fed	FGF21LKO
1019	Ptprr	2	s6	-0,95403544456572	Fed	FGF21LKO
1020	Dclre1b	2	s6	NA	Fed	FGF21LKO
1021	Trim24	2	s6	-0,729672057216481	Fed	FGF21LKO
1022	Mettl20	2	s6	-0,882245634577677	Fed	FGF21LKO
1023	Pcgf5	2	s6	-0,552045773303291	Fed	FGF21LKO
1024	Cir1	2	s6	-0,437166478277447	Fed	FGF21LKO
1025	Mafk	2	s6	-0,724617006512542	Fed	FGF21LKO
1026	Eif4ebp3	2	s6	-1,04515651979406	Fed	FGF21LKO
1027	Fam129b	2	s6	-1,02467857776007	Fed	FGF21LKO
1028	Xpa	2	s6	-0,37220994003817	Fed	FGF21LKO
1029	Arrdc3	2	s6	-1,44768859349167	Fed	FGF21LKO
1030	Cttnbp2nl	2	s6	-0,986760880137033	Fed	FGF21LKO
1031	4931406P16Rik	2	s6	-1,7264311517636	Fed	FGF21LKO
1032	Fam214a	2	s6	-1,90239157293416	Fed	FGF21LKO
1033	Bcl2l1	2	s6	-0,531171572978566	Fed	FGF21LKO
1034	Irs2	2	s6	-0,941433811734475	Fed	FGF21LKO
1035	Klf4	2	s6	-1,33601024922975	Fed	FGF21LKO
1036	Cebpd	2	s6	-1,52985903197841	Fed	FGF21LKO
1037	Vwa3a	2	s6	-1,04589783054868	Fed	FGF21LKO
1038	Sesn1	2	s6	-0,990964909532762	Fed	FGF21LKO
1039	Olfr1033	2	s6	-0,84695183533566	Fed	FGF21LKO
1040	Olfr1031	2	s6	-0,617974148059068	Fed	FGF21LKO
1041	Gm3696	2	s6	-0,598020360434655	Fed	FGF21LKO
1042	Pi4k2b	2	s6	-0,303578230394685	Fed	FGF21LKO
1043	Rgs3	2	s6	-0,767326427724303	Fed	FGF21LKO
1044	Muc2	2	s6	-0,870738674918871	Fed	FGF21LKO
1045	Rab3gap1	2	s6	-0,481385016715507	Fed	FGF21LKO
1046	Chic2	2	s6	-0,603764905218085	Fed	FGF21LKO
1047	Adrb2	2	s6	-1,10323031481828	Fed	FGF21LKO
1048	Zkscan3	2	s6	-0,31021344456833	Fed	FGF21LKO
1049	Trp53inp1	2	s6	-1,15849290157769	Fed	FGF21LKO
1050	Tcp11l2	2	s6	-0,698999889830256	Fed	FGF21LKO
1051	Uap1	2	s6	-0,640194374994609	Fed	FGF21LKO
1052	Mapk1ip1	2	s6	-0,407062071195814	Fed	FGF21LKO
1053	Snx21	2	s6	-0,634140799212493	Fed	FGF21LKO
1054	Ing5	2	s6	-0,45766570803448	Fed	FGF21LKO
1055	Ubxn7	2	s6	-0,488945524351101	Fed	FGF21LKO
1056	Snrnp48	2	s6	-0,176226579173459	Fed	FGF21LKO
1057	Zscan12	2	s6	-0,433910504511744	Fed	FGF21LKO
1058	Dhh	2	s6	-1,09648356678521	Fed	FGF21LKO
1059	Caskin2	2	s6	-0,37873929089535	Fed	FGF21LKO
1060	Synpo	2	s6	-0,680621195582862	Fed	FGF21LKO
1061	Smad6	2	s6	-0,920746219377635	Fed	FGF21LKO
1062	Bach2	2	s6	-0,553827141693826	Fed	FGF21LKO
1063	Sik3	2	s6	-0,901769424113839	Fed	FGF21LKO
1064	Rora	2	s6	-0,891753465816231	Fed	FGF21LKO
1065	Med13l	2	s6	-0,532187441576992	Fed	FGF21LKO
1066	Picalm	2	s6	-1,08800064869839	Fed	FGF21LKO
1067	Tmcc3	2	s6	-1,34741459983309	Fed	FGF21LKO
1068	Tead1	2	s6	-1,21421219868454	Fed	FGF21LKO
1069	Rai14	2	s6	-0,405755469633553	Fed	FGF21LKO
1070	Tinagl1	2	s6	-1,18990661571537	Fed	FGF21LKO
1071	Ercc1	2	s6	-0,815817920040045	Fed	FGF21LKO
1072	Ranbp9	2	s6	-1,09573855325444	Fed	FGF21LKO
1073	Adamts4	2	s6	-1,69456885270839	Fed	FGF21LKO
1074	Ppp1r2	2	s6	-0,317585441406752	Fed	FGF21LKO
1075	Ppap2a	2	s6	-0,865509232807222	Fed	FGF21LKO
1076	Akap13	2	s6	-0,461524865438038	Fed	FGF21LKO
1077	Prdm5	2	s6	-0,479507063132223	Fed	FGF21LKO
1078	Tbc1d2	2	s6	-0,237749377995851	Fed	FGF21LKO
1079	Plk3	2	s6	-0,554697121843343	Fed	FGF21LKO
1080	Apold1	2	s6	-1,55409197661671	Fed	FGF21LKO
1081	Maff	2	s6	-1,30633941364608	Fed	FGF21LKO
1082	Slc30a1	2	s6	-0,388511918650998	Fed	FGF21LKO
1083	Irf2bp2	2	s6	-0,490794431513182	Fed	FGF21LKO
1084	Hdac4	2	s6	-0,24112149300943	Fed	FGF21LKO
1085	Glul	2	s6	-0,602399213346839	Fed	FGF21LKO
1086	Dock3	2	s6	-0,264472696687957	Fed	FGF21LKO
1087	Slc6a6	2	s6	-0,795982129164669	Fed	FGF21LKO
1088	Dpyd	2	s6	-0,32681990684058	Fed	FGF21LKO
1089	Zkscan17	2	s6	-0,56858037928907	Fed	FGF21LKO
1090	Myc	2	s6	-0,966347367489152	Fed	FGF21LKO
1091	Rbm33	2	s6	-0,342918857465165	Fed	FGF21LKO
1092	Xrn2	2	s6	-0,305465966066352	Fed	FGF21LKO
1093	Net1	2	s6	-0,967061546991665	Fed	FGF21LKO
1094	Jmjd1c	2	s6	-0,670101200821236	Fed	FGF21LKO
1095	Sav1	2	s6	-1,08702637072969	Fed	FGF21LKO
1096	Zfp36	2	s6	-0,685288828324163	Fed	FGF21LKO
1097	Tle1	2	s6	-0,426852424726187	Fed	FGF21LKO
1098	Gbp11	2	s6	0,971603556921876	Fed	FGF21LKO
1099	Gbp8	2	s6	0,484599850357069	Fed	FGF21LKO
1100	Syk	2	s6	0,412156550578075	Fed	FGF21LKO
1101	Cited2	2	s6	0,015037698611609	Fed	FGF21LKO
1102	Srgap2	2	s6	-0,357193642042981	Fed	FGF21LKO
1103	Il15ra	2	s6	-0,515338694421605	Fed	FGF21LKO
1104	Zfp791	2	s6	-0,297914131208	Fed	FGF21LKO
1105	Scn8a	2	s6	-0,395051074167071	Fed	FGF21LKO
1106	Arhgef15	2	s6	-0,584519475483999	Fed	FGF21LKO
1107	Tmprss3	2	s6	-0,423143478858373	Fed	FGF21LKO
1108	Fryl	2	s6	-0,345381505981377	Fed	FGF21LKO
1109	Slc1a4	2	s6	-0,379511853566237	Fed	FGF21LKO
1110	Ralgps1	2	s6	-0,545900232766721	Fed	FGF21LKO
1111	Psme3	2	s6	-0,469921966077655	Fed	FGF21LKO
1112	Ube2h	2	s6	-0,45075162919699	Fed	FGF21LKO
1113	Ung	2	s6	-0,440857993786892	Fed	FGF21LKO
1114	Hemgn	2	s6	-0,403049778637804	Fed	FGF21LKO
1115	Arl6ip6	2	s6	-0,476057500162558	Fed	FGF21LKO
1116	Ldlrad3	2	s6	-0,448590911534339	Fed	FGF21LKO
1117	Sgsh	2	s6	-0,471983604301482	Fed	FGF21LKO
1118	Nrp2	2	s6	-0,426554897123617	Fed	FGF21LKO
1119	Synpo2l	2	s6	-0,327146104192382	Fed	FGF21LKO
1120	Atxn7	2	s6	-0,49002442573787	Fed	FGF21LKO
1121	Tmem239	2	s6	-0,40000474765389	Fed	FGF21LKO
1122	Wdr89	2	s6	-0,455693326499222	Fed	FGF21LKO
1123	Skint7	2	s6	-0,430802736721118	Fed	FGF21LKO
1124	Pak4	2	s6	-0,48042433239557	Fed	FGF21LKO
1125	Sp110	2	s6	-0,484556238283862	Fed	FGF21LKO
1126	Zcchc9	2	s6	-0,457268025321996	Fed	FGF21LKO
1127	Pdp2	2	s6	-0,553380483265991	Fed	FGF21LKO
1128	Mtfr2	2	s6	-0,526551626355419	Fed	FGF21LKO
1129	Bpifc	2	s6	-0,44733274913334	Fed	FGF21LKO
1130	Serpinb8	2	s6	-0,472906231943217	Fed	FGF21LKO
1131	4933427D06Rik	2	s6	-0,376270432000277	Fed	FGF21LKO
1132	Suv39h2	2	s6	-0,256352299927931	Fed	FGF21LKO
1133	Igsf9	2	s6	-0,338903251046196	Fed	FGF21LKO
1134	Srek1	2	s6	-0,372771347640667	Fed	FGF21LKO
1135	Btn1a1	2	s6	-0,43733198897587	Fed	FGF21LKO
1136	Plekhg3	2	s6	-0,387000945639256	Fed	FGF21LKO
1137	Capza1	2	s6	-0,381084600659083	Fed	FGF21LKO
1138	Eya1	2	s6	-0,488653720452408	Fed	FGF21LKO
1139	Mms22l	2	s6	-0,535503363039982	Fed	FGF21LKO
1140	Ephb3	2	s6	-0,464047732759738	Fed	FGF21LKO
1141	Ccdc25	2	s6	-0,213292848223947	Fed	FGF21LKO
1142	Ogfod1	2	s6	-0,179539102195807	Fed	FGF21LKO
1143	Fam219a	2	s6	-0,440539782630555	Fed	FGF21LKO
1144	Spag7	2	s6	-0,369493352915873	Fed	FGF21LKO
1145	Itsn1	2	s6	-0,412098440328601	Fed	FGF21LKO
1146	Sema4c	2	s6	-0,494057760766918	Fed	FGF21LKO
1147	Ubtf	2	s6	-0,370031914357391	Fed	FGF21LKO
1148	Ms4a4c	2	s6	-0,412851003404526	Fed	FGF21LKO
1149	Luc7l2	2	s6	-0,357136383472943	Fed	FGF21LKO
1150	Creb5	2	s6	-0,348753815598123	Fed	FGF21LKO
1151	Ccdc138	2	s6	-0,329656113293231	Fed	FGF21LKO
1152	Mical3	2	s6	-0,590449032355069	Fed	FGF21LKO
1153	A930018P22Rik	2	s6	-0,654836062679625	Fed	FGF21LKO
1154	Fam217a	2	s6	-0,538046137779986	Fed	FGF21LKO
1155	4933427G17Rik	2	s6	-0,293546429670483	Fed	FGF21LKO
1156	Pkd2l2	2	s6	-0,998745892846432	Fed	FGF21LKO
1157	Usp35	2	s6	-0,497898272587173	Fed	FGF21LKO
1158	Acr	2	s6	-0,726509462324963	Fed	FGF21LKO
1159	Cep85l	2	s6	-0,555057644332365	Fed	FGF21LKO
1160	1700113H08Rik	2	s6	-0,036193899425399	Fed	FGF21LKO
1161	1700001J03Rik	2	s6	0,0133093876636661	Fed	FGF21LKO
1162	1700123K08Rik	2	s6	-0,0158352640193682	Fed	FGF21LKO
1163	AA467197	2	s6	-0,79502145566564	Fed	FGF21LKO
1164	Nek2	2	s6	-0,302155106420493	Fed	FGF21LKO
1165	Rwdd2a	2	s6	-0,46533047745941	Fed	FGF21LKO
1166	Arc	2	s6	1,02732017694439	Fed	FGF21LKO
1167	Aard	2	s6	-0,14840014834264	Fed	FGF21LKO
1168	Gm10406	2	s6	-0,293326025707712	Fed	FGF21LKO
1169	Gm3383	2	s6	-0,295709011926739	Fed	FGF21LKO
1170	4930555G01Rik	2	s6	-0,429930385852772	Fed	FGF21LKO
1171	Gm3317	2	s6	-0,216581804809719	Fed	FGF21LKO
1172	Gm5797	2	s6	-0,313483921733146	Fed	FGF21LKO
1173	Chd2	2	s6	-0,0211295135028209	Fed	FGF21LKO
1174	Kdm7a	2	s6	-0,400615350136534	Fed	FGF21LKO
1175	Ptbp3	2	s6	-0,121750520731895	Fed	FGF21LKO
1176	Sgms1	2	s6	-0,0939101263195319	Fed	FGF21LKO
1177	Ppp1r13l	2	s6	-0,14882980525868	Fed	FGF21LKO
1178	Etl4	2	s6	-0,379555320561181	Fed	FGF21LKO
1179	Sik1	2	s6	-0,581451578881371	Fed	FGF21LKO
1180	Sgk1	2	s6	-0,345846982722156	Fed	FGF21LKO
1181	Ddit4	2	s6	-0,921464846955052	Fed	FGF21LKO
1182	Sesn2	2	s6	-0,607674168576644	Fed	FGF21LKO
1183	Clk4	2	s6	-0,189326725277276	Fed	FGF21LKO
1184	Chac1	2	s6	-1,42439634844324	Fed	FGF21LKO
1185	Nfkbia	2	s6	-0,998996906132703	Fed	FGF21LKO
1186	Irf4	2	s6	-2,67603567566257	Fed	FGF21LKO
1187	Ubr2	2	s6	-0,382072702067596	Fed	FGF21LKO
1188	Ell	2	s6	-0,555430070686308	Fed	FGF21LKO
1189	Crls1	2	s6	-1,39288617665994	Fed	FGF21LKO
1190	Mapkbp1	2	s6	-0,251294044945968	Fed	FGF21LKO
1191	Setd4	2	s6	-0,156130025236539	Fed	FGF21LKO
1192	Pdk2	2	s6	-0,118302662592031	Fed	FGF21LKO
1193	Rad21	2	s6	-0,281811035206252	Fed	FGF21LKO
1194	Fam89a	2	s6	0,539273136657501	Fed	FGF21LKO
1195	Dysf	2	s6	0,17173948957536	Fed	FGF21LKO
1196	Aim1	2	s6	0,211272079290383	Fed	FGF21LKO
1197	Gne	2	s6	0,394597117748244	Fed	FGF21LKO
1198	Anxa3	2	s6	0,206651896318592	Fed	FGF21LKO
1199	Arhgef28	2	s6	0,0452938818190916	Fed	FGF21LKO
1200	Hmga1	2	s6	-0,126947411798627	Fed	FGF21LKO
1201	Coro2b	2	s6	0,430600538013682	Fed	FGF21LKO
1202	Doc2b	2	s6	0,546206392564444	Fed	FGF21LKO
1203	Cirbp	2	s6	0,477621131188496	Fed	FGF21LKO
1204	Zc3h6	2	s6	0,137171295879519	Fed	FGF21LKO
1205	Ovgp1	2	s6	-0,0392032746024267	Fed	FGF21LKO
1206	Fkbp5	2	s6	0,204681631818305	Fed	FGF21LKO
1207	Trpv4	2	s6	0,590926153397897	Fed	FGF21LKO
1208	Arrdc2	2	s6	0,156973708019519	Fed	FGF21LKO
1209	Usp33	2	s6	0,139441541217817	Fed	FGF21LKO
1210	Usp3	2	s6	0,0665082404001129	Fed	FGF21LKO
1211	Csrnp1	2	s6	0,223383357927803	Fed	FGF21LKO
1212	Kcne4	2	s6	-0,110564972679804	Fed	FGF21LKO
1213	Zfand5	2	s6	-0,00890928986162898	Fed	FGF21LKO
1214	1500012F01Rik	2	s6	0,143695875176686	Fed	FGF21LKO
1215	Arhgap25	2	s6	-1,32062868032686	Fed	FGF21LKO
1216	Wdfy1	2	s6	-0,942924491961479	Fed	FGF21LKO
1217	Cytip	2	s6	-1,41805277102311	Fed	FGF21LKO
1218	Ramp2	2	s6	-1,24782502311153	Fed	FGF21LKO
1219	Aqp1	2	s6	-1,3543233987571	Fed	FGF21LKO
1220	Cldn5	2	s6	-2,11400602706505	Fed	FGF21LKO
1221	Meox1	2	s6	-1,35965261890091	Fed	FGF21LKO
1222	Cd83	2	s6	-1,43462480029554	Fed	FGF21LKO
1223	Loxl2	2	s6	-1,10051726520407	Fed	FGF21LKO
1224	Rin3	2	s6	-0,651634237765919	Fed	FGF21LKO
1225	H2-Ab1	2	s6	-1,42732095970033	Fed	FGF21LKO
1226	H2-Aa	2	s6	-1,43778118468505	Fed	FGF21LKO
1227	H2-Eb1	2	s6	-1,21850168565564	Fed	FGF21LKO
1228	Cd74	2	s6	-1,24523707570147	Fed	FGF21LKO
1229	Mpeg1	2	s6	-1,19499829317737	Fed	FGF21LKO
1230	Chst15	2	s6	-1,18592072009048	Fed	FGF21LKO
1231	Gng2	2	s6	-0,939434118454662	Fed	FGF21LKO
1232	Vill	2	s6	-0,625560565016574	Fed	FGF21LKO
1233	Pid1	2	s6	-0,810418091441992	Fed	FGF21LKO
1234	Ccr7	2	s6	-0,775853620086134	Fed	FGF21LKO
1235	Atp2a3	2	s6	-0,949975584928033	Fed	FGF21LKO
1236	Myrip	2	s6	-1,14536466889464	Fed	FGF21LKO
1237	Atoh8	2	s6	-0,954707550041354	Fed	FGF21LKO
1238	Soga1	2	s6	-1,06960706575098	Fed	FGF21LKO
1239	Maml2	2	s6	-0,896562055524015	Fed	FGF21LKO
1240	Wwtr1	2	s6	-1,07895588956833	Fed	FGF21LKO
1241	Fbxl5	2	s6	-0,800575395378658	Fed	FGF21LKO
1242	Bmp2	2	s6	-0,909112345904362	Fed	FGF21LKO
1243	Fzd1	2	s6	-0,626364370365147	Fed	FGF21LKO
1244	Prr5l	2	s6	-0,783609620391823	Fed	FGF21LKO
1245	Slc46a3	2	s6	-0,768620227959925	Fed	FGF21LKO
1246	Art3	2	s6	-1,11811363141117	Fed	FGF21LKO
1247	Hsdl2	2	s6	-0,787013752892248	Fed	FGF21LKO
1248	Smim19	2	s6	-0,992862381121457	Fed	FGF21LKO
1249	Prnp	2	s6	-1,2518010513992	Fed	FGF21LKO
1250	Cds2	2	s6	NA	Fed	FGF21LKO
1251	Dsn1	2	s6	-0,806562535975218	Fed	FGF21LKO
1252	Neil2	2	s6	-0,897127208958167	Fed	FGF21LKO
1253	Zbtb5	2	s6	-1,04216434922465	Fed	FGF21LKO
1254	Pdzd2	2	s6	-1,16904415209875	Fed	FGF21LKO
1255	Anln	2	s6	-1,0588005133736	Fed	FGF21LKO
1256	Tmem216	2	s6	-0,855168866712139	Fed	FGF21LKO
1257	Ugt1a6a	2	s6	-0,638732622404359	Fed	FGF21LKO
1258	Dst	2	s6	-0,708304084353902	Fed	FGF21LKO
1259	Hipk3	2	s6	-0,85793430608383	Fed	FGF21LKO
1260	Btc	2	s6	-1,15701417170469	Fed	FGF21LKO
1261	Osgin2	2	s6	-0,894075368973522	Fed	FGF21LKO
1262	Zbtb4	2	s6	-0,761846875963165	Fed	FGF21LKO
1263	Endou	2	s6	-1,70164614342695	Fed	FGF21LKO
1264	Cd300a	2	s6	-1,18828300991254	Fed	FGF21LKO
1265	Gls	2	s6	-0,43095080603327	Fed	FGF21LKO
1266	Spata6	2	s6	-0,65472793615974	Fed	FGF21LKO
1267	Pxdc1	2	s6	-1,93532092564577	Fed	FGF21LKO
1268	Lims2	2	s6	-1,18621456115649	Fed	FGF21LKO
1269	Klhdc8b	2	s6	-0,657908547768552	Fed	FGF21LKO
1270	Jup	2	s6	-0,819456420265244	Fed	FGF21LKO
1271	Sptbn1	2	s6	-1,02866397622546	Fed	FGF21LKO
1272	Fbln5	2	s6	-1,48231615744809	Fed	FGF21LKO
1273	Smyd3	2	s6	-0,326577316456657	Fed	FGF21LKO
1274	Cdc6	2	s6	-0,425106282494419	Fed	FGF21LKO
1275	Ypel5	2	s6	-0,825270985657724	Fed	FGF21LKO
1276	Lrch3	2	s6	-0,575215843966753	Fed	FGF21LKO
1277	Fbxo21	2	s6	-1,74699810525305	Fed	FGF21LKO
1278	Vsx1	2	s6	-0,429379350026017	Fed	FGF21LKO
1279	Ctif	2	s6	-1,31795402823611	Fed	FGF21LKO
1280	Slc8b1	2	s6	-1,61143951135557	Fed	FGF21LKO
1281	Dock9	2	s6	-0,687318670869528	Fed	FGF21LKO
1282	Baiap3	2	s6	-0,886741420592119	Fed	FGF21LKO
1283	Prelid2	2	s6	-0,693874700843535	Fed	FGF21LKO
1284	Sox11	2	s6	-0,873358767095277	Fed	FGF21LKO
1285	Dclre1c	2	s6	-0,795652532247368	Fed	FGF21LKO
1286	Dock11	2	s6	-1,82328698598256	Fed	FGF21LKO
1287	Dgkd	2	s6	-1,0740803279059	Fed	FGF21LKO
1288	Slc13a4	2	s6	-0,967405444166484	Fed	FGF21LKO
1289	Tmem245	2	s6	-0,873487377956639	Fed	FGF21LKO
1290	Acad11	2	s6	-1,46691665705348	Fed	FGF21LKO
1291	Acsm5	2	s6	-1,9338135605062	Fed	FGF21LKO
1292	Clec2d	2	s6	-0,552650208932919	Fed	FGF21LKO
1293	Hmgcs2	2	s6	-1,26463583984737	Fed	FGF21LKO
1294	Pcmtd2	2	s6	-0,567641021965771	Fed	FGF21LKO
1295	Nxnl1	2	s6	-1,19482726042842	Fed	FGF21LKO
1296	Thbs2	2	s6	-2,13016835320121	Fed	FGF21LKO
1297	Ptgfr	2	s6	-0,592528340890441	Fed	FGF21LKO
1298	Mcam	2	s6	-0,582516910760836	Fed	FGF21LKO
1299	Cd55	2	s6	-1,34958975406286	Fed	FGF21LKO
1300	Heg1	2	s6	-0,87416033608444	Fed	FGF21LKO
1301	Armcx3	2	s6	-0,569236590616208	Fed	FGF21LKO
1302	Pcsk5	2	s6	-0,580866389645041	Fed	FGF21LKO
1303	Fam20a	2	s6	-1,29481576714784	Fed	FGF21LKO
1304	Daf2	2	s6	-1,19094250939729	Fed	FGF21LKO
1305	Ms4a8a	2	s6	-1,32904778706332	Fed	FGF21LKO
1306	Fyn	2	s6	-0,884340492489033	Fed	FGF21LKO
1307	Sts	2	s6	-1,19504108239102	Fed	FGF21LKO
1308	Crxos	2	s6	-0,919409494674674	Fed	FGF21LKO
1309	Vnn1	2	s6	-1,54499012567294	Fed	FGF21LKO
1310	Vmn2r111	2	s6	-0,827206368771234	Fed	FGF21LKO
1311	Cd300lg	2	s6	-0,49692743892825	Fed	FGF21LKO
1312	Adamtsl2	2	s6	-0,847329999104714	Fed	FGF21LKO
1313	Ppfibp1	2	s6	-1,06794953374027	Fed	FGF21LKO
1314	Rep15	2	s6	-1,25804678450468	Fed	FGF21LKO
1315	Crim1	2	s6	-0,888579708120021	Fed	FGF21LKO
1316	Mcf2l	2	s6	-1,6566905335041	Fed	FGF21LKO
1317	Cdh13	2	s6	-0,741021882241812	Fed	FGF21LKO
1318	Cst6	2	s6	-0,997643562709621	Fed	FGF21LKO
1319	Irak2	2	s6	-0,741308138972241	Fed	FGF21LKO
1320	Notch4	2	s6	-1,05746024783923	Fed	FGF21LKO
1321	Akap2	2	s6	-1,10200062138464	Fed	FGF21LKO
1322	Fam101b	2	s6	-1,14878879362344	Fed	FGF21LKO
1323	Ceacam1	2	s6	-1,13351766944185	Fed	FGF21LKO
1324	Ceacam2	2	s6	-0,969856230243016	Fed	FGF21LKO
1325	Vhl	2	s6	-0,488667139605855	Fed	FGF21LKO
1326	Tnfrsf25	2	s6	-0,642276466297748	Fed	FGF21LKO
1327	Tbx6	2	s6	-0,665521103090827	Fed	FGF21LKO
1328	Mmp3	2	s6	-1,09131171487301	Fed	FGF21LKO
1329	Cnst	2	s6	-0,853968766990898	Fed	FGF21LKO
1330	Tmie	2	s6	-0,483891784633365	Fed	FGF21LKO
1331	Agtr1a	2	s6	-1,05249280006001	Fed	FGF21LKO
1332	Ormdl3	2	s6	-0,758134497486553	Fed	FGF21LKO
1333	Dhrs7b	2	s6	-0,768598994925343	Fed	FGF21LKO
1334	Opn3	2	s6	-1,67501436396543	Fed	FGF21LKO
1335	Mgst2	2	s6	-1,70323041673293	Fed	FGF21LKO
1336	Ces1d	2	s6	-1,11372744743053	Fed	FGF21LKO
1337	Accs	2	s6	-1,07475197131889	Fed	FGF21LKO
1338	Adck3	2	s6	-1,16911337270956	Fed	FGF21LKO
1339	Pnpla1	2	s6	-0,772242382333395	Fed	FGF21LKO
1340	Inca1	2	s6	-1,2444273566246	Fed	FGF21LKO
1341	Negr1	2	s6	-1,51399766602362	Fed	FGF21LKO
1342	Cabp4	2	s6	-1,79893689887613	Fed	FGF21LKO
1343	Gstt2	2	s6	-1,12538408601266	Fed	FGF21LKO
1344	Abca1	2	s6	-1,03244733349293	Fed	FGF21LKO
1345	Clec10a	2	s6	-1,26487718155933	Fed	FGF21LKO
1346	Tlr7	2	s6	-1,03006377021991	Fed	FGF21LKO
1347	Hrk	2	s6	-1,35695598260441	Fed	FGF21LKO
1348	Thpo	2	s6	NA	Fed	FGF21LKO
1349	Celsr2	2	s6	-0,494188894442953	Fed	FGF21LKO
1350	Chrdl1	2	s6	-0,97761962596087	Fed	FGF21LKO
1351	Sox7	2	s6	-0,850515089013662	Fed	FGF21LKO
1352	Lrrc4	2	s6	-0,583330838766233	Fed	FGF21LKO
1353	Tmigd1	2	s6	-0,783701419538945	Fed	FGF21LKO
1354	Lrp12	2	s6	-0,85386962553535	Fed	FGF21LKO
1355	Tab3	2	s6	-0,535822361963408	Fed	FGF21LKO
1356	Cnga4	2	s6	-0,426048989163344	Fed	FGF21LKO
1357	Unc93a	2	s6	-0,343958658411292	Fed	FGF21LKO
1358	Cgnl1	2	s6	-0,452654641994412	Fed	FGF21LKO
1359	Pecam1	2	s6	-1,29781904130486	Fed	FGF21LKO
1360	Tnfaip2	2	s6	-1,44457223940727	Fed	FGF21LKO
1361	Gngt2	2	s6	-1,40673969421192	Fed	FGF21LKO
1362	Clic5	2	s6	-1,20614696532426	Fed	FGF21LKO
1363	Pkn3	2	s6	-1,23046925602983	Fed	FGF21LKO
1364	Abi3	2	s6	-1,11942535509719	Fed	FGF21LKO
1365	Sox18	2	s6	-1,44455900020771	Fed	FGF21LKO
1366	Chit1	2	s6	-0,829604545103704	Fed	FGF21LKO
1367	Ifi204	2	s6	-1,32119748361389	Fed	FGF21LKO
1368	Ifi205	2	s6	-1,31148616297865	Fed	FGF21LKO
1369	Gpr4	2	s6	-1,39419027460568	Fed	FGF21LKO
1370	Ets1	2	s6	-1,00116378749674	Fed	FGF21LKO
1371	Tmem204	2	s6	-1,17101545911311	Fed	FGF21LKO
1372	Shank3	2	s6	-1,62272402112019	Fed	FGF21LKO
1373	Adgrl4	2	s6	-1,68068146779983	Fed	FGF21LKO
1374	Helz2	2	s6	-1,03851313053681	Fed	FGF21LKO
1375	Pdgfb	2	s6	-1,44296385319607	Fed	FGF21LKO
1376	Ggt5	2	s6	-1,19217088366316	Fed	FGF21LKO
1377	Bckdhb	2	s6	-1,13862518146922	Fed	FGF21LKO
1378	Txlng	2	s6	-1,4440483415994	Fed	FGF21LKO
1379	N4bp2l1	2	s6	-1,4203289000617	Fed	FGF21LKO
1380	Arxes2	2	s6	-1,40473585208292	Fed	FGF21LKO
1381	Ifrd1	2	s6	-1,21872801130778	Fed	FGF21LKO
1382	Atp10d	2	s6	-1,25911027376246	Fed	FGF21LKO
1383	Dyrk2	2	s6	-0,912399932489899	Fed	FGF21LKO
1384	Gpx1	2	s6	-1,34206963499162	Fed	FGF21LKO
1385	Sctr	2	s6	-1,91813572326929	Fed	FGF21LKO
1386	Sik2	2	s6	-1,59755137584923	Fed	FGF21LKO
1387	Acss3	2	s6	-1,54976948831881	Fed	FGF21LKO
1388	Fam213a	2	s6	-1,30889523237256	Fed	FGF21LKO
1389	Por	2	s6	-1,17330059563699	Fed	FGF21LKO
1390	Acadl	2	s6	-1,35139735865144	Fed	FGF21LKO
1391	Tmeff2	2	s6	-1,04135157419147	Fed	FGF21LKO
1392	Lrrn4cl	2	s6	-1,37141271587163	Fed	FGF21LKO
1393	Mafb	2	s6	-1,14419621180648	Fed	FGF21LKO
1394	Epas1	2	s6	-1,1759656440388	Fed	FGF21LKO
1395	Kcnk6	2	s6	-1,39409476247439	Fed	FGF21LKO
1396	Sepp1	2	s6	-1,16515706798391	Fed	FGF21LKO
1397	Abcb4	2	s6	-1,24393194625028	Fed	FGF21LKO
1398	Slfn5	2	s6	-1,57003843684173	Fed	FGF21LKO
1399	Fli1	2	s6	-1,27418718217836	Fed	FGF21LKO
1400	Rtp3	2	s6	-1,26835988976715	Fed	FGF21LKO
1401	Myo5a	2	s6	-1,37096705308695	Fed	FGF21LKO
1402	Unc45b	2	s6	-1,54514501781966	Fed	FGF21LKO
1403	Uaca	2	s6	-1,15543863664302	Fed	FGF21LKO
1404	Arap3	2	s6	-1,2498254684763	Fed	FGF21LKO
1405	Wdr91	2	s6	-0,967892073933523	Fed	FGF21LKO
1406	Cyp2d22	2	s6	-1,34094363435722	Fed	FGF21LKO
1407	Cyp2d10	2	s6	-1,15021221927507	Fed	FGF21LKO
1408	Cyp2d12	2	s6	-1,79631595758938	Fed	FGF21LKO
1409	Cyp2d11	2	s6	-1,65343053182556	Fed	FGF21LKO
1410	Cyp2d26	2	s6	-1,48172506720735	Fed	FGF21LKO
1411	Trib2	2	s6	-0,890818488482394	Fed	FGF21LKO
1412	Fam43a	2	s6	-1,34673679877807	Fed	FGF21LKO
1413	Per2	2	s6	-0,995325661071819	Fed	FGF21LKO
1414	1810011O10Rik	2	s6	-1,14320346151116	Fed	FGF21LKO
1415	Cyr61	2	s6	-0,59137657704758	Fed	FGF21LKO
1416	Rph3al	2	s6	-0,502488153232661	Fed	FGF21LKO
1417	Serpine1	2	s6	-2,79706501492815	Fed	FGF21LKO
1418	Vcam1	2	s6	-1,60672885950077	Fed	FGF21LKO
1419	Timp3	2	s6	-1,02582492316731	Fed	FGF21LKO
1420	Ndrg1	2	s6	-1,30419400876453	Fed	FGF21LKO
1421	Tmem136	2	s6	-1,1551313025469	Fed	FGF21LKO
1422	Cdc14b	2	s6	-1,04149575702912	Fed	FGF21LKO
1423	Lnx1	2	s6	-1,33817248778273	Fed	FGF21LKO
1424	Nedd9	2	s6	-0,818621161673294	Fed	FGF21LKO
1425	Spry1	2	s6	-0,688247419937234	Fed	FGF21LKO
1426	Nuak2	2	s6	-0,959765505730876	Fed	FGF21LKO
1427	Rgs12	2	s6	-0,63814723008939	Fed	FGF21LKO
1428	Dapk1	2	s6	-0,720090530413305	Fed	FGF21LKO
1429	Gab2	2	s6	-0,725650860549745	Fed	FGF21LKO
1430	Tead4	2	s6	-1,44934848738745	Fed	FGF21LKO
1431	Scara5	2	s6	-0,947667047062369	Fed	FGF21LKO
1432	Dusp1	2	s6	-1,29805407722364	Fed	FGF21LKO
1433	Tle3	2	s6	-0,6171866048486	Fed	FGF21LKO
1434	Plxna4	2	s6	-0,962957770526044	Fed	FGF21LKO
1435	Col8a1	2	s6	-1,0986605736845	Fed	FGF21LKO
1436	Adipor1	2	s6	-0,48267724934639	Fed	FGF21LKO
1437	Postn	2	s6	-0,790991001541316	Fed	FGF21LKO
1438	Fmo2	2	s6	-0,892646191034048	Fed	FGF21LKO
1439	Eln	2	s6	-1,19363217264587	Fed	FGF21LKO
1440	Cobll1	2	s6	-0,675391021815253	Fed	FGF21LKO
1441	Rapgef5	2	s6	-0,37989525784535	Fed	FGF21LKO
1442	Irx3	2	s6	-1,83708190290068	Fed	FGF21LKO
1443	Cdkn1c	2	s6	-1,42712061861165	Fed	FGF21LKO
1444	Tmbim1	2	s6	-1,3981095460317	Fed	FGF21LKO
1445	Tmem140	2	s6	-2,12553879349591	Fed	FGF21LKO
1446	Ssh2	2	s6	-1,44271059749165	Fed	FGF21LKO
1447	Calca	2	s6	-1,3802729783165	Fed	FGF21LKO
1448	Xiap	2	s6	-0,64013667176034	Fed	FGF21LKO
1449	Trafd1	2	s6	-1,04247165083877	Fed	FGF21LKO
1450	Bnip3	2	s6	-1,11003320455489	Fed	FGF21LKO
1451	Pnrc1	2	s6	-0,886975743755748	Fed	FGF21LKO
1452	Lox	2	s6	-1,53896209149416	Fed	FGF21LKO
1453	Plaur	2	s6	-1,50107536923273	Fed	FGF21LKO
1454	Il7r	2	s6	-1,77290112568001	Fed	FGF21LKO
1455	Rnd1	2	s6	-0,467901004652886	Fed	FGF21LKO
1456	Rusc2	2	s6	-0,749087200310255	Fed	FGF21LKO
1457	Lrrc32	2	s6	-1,20826553624435	Fed	FGF21LKO
1458	Epha2	2	s6	-0,836314840719677	Fed	FGF21LKO
1459	2200002D01Rik	2	s6	-1,15980749403312	Fed	FGF21LKO
1460	Mall	2	s6	-1,58932754085748	Fed	FGF21LKO
1461	Enc1	2	s6	-0,95443719569176	Fed	FGF21LKO
1462	Gabarapl1	2	s6	-1,07608379361866	Fed	FGF21LKO
1463	Sorbs3	2	s6	-0,962959341531519	Fed	FGF21LKO
1464	P2ry2	2	s6	-1,572152665365	Fed	FGF21LKO
1465	Sox17	2	s6	-1,50062285657458	Fed	FGF21LKO
1466	Kitl	2	s6	-0,786031287740597	Fed	FGF21LKO
1467	Parvb	2	s6	-1,05395504449224	Fed	FGF21LKO
1468	Adarb1	2	s6	-0,93184392083797	Fed	FGF21LKO
1469	Slc10a6	2	s6	-1,88160204555711	Fed	FGF21LKO
1470	Slc9a3r2	2	s6	-1,42306026397331	Fed	FGF21LKO
1471	Rasip1	2	s6	-1,50823258110827	Fed	FGF21LKO
1472	Edn1	2	s6	-0,957316683868848	Fed	FGF21LKO
1473	Abcb1a	2	s6	-0,705003981249767	Fed	FGF21LKO
1474	Eng	2	s6	-1,22991889003981	Fed	FGF21LKO
1475	Trib3	2	s6	-1,47999410495024	Fed	FGF21LKO
1476	Mcc	2	s6	-1,25384058477664	Fed	FGF21LKO
1477	Plxna2	2	s6	-0,84815437611507	Fed	FGF21LKO
1478	Jdp2	2	s6	-1,27334615316908	Fed	FGF21LKO
1479	Efnb1	2	s6	-0,838626604781847	Fed	FGF21LKO
1480	E2f7	2	s6	-1,11268122192497	Fed	FGF21LKO
1481	Ednrb	2	s6	-1,29966337338709	Fed	FGF21LKO
1482	Aifm2	2	s6	-1,34978703107321	Fed	FGF21LKO
1483	Bcl2l13	2	s6	-1,32101360371358	Fed	FGF21LKO
1484	4930486L24Rik	2	s6	-1,69436010850149	Fed	FGF21LKO
1485	Sh2b3	2	s6	-1,01178931428184	Fed	FGF21LKO
1486	Pde3b	2	s6	-1,43041112696209	Fed	FGF21LKO
1487	Ywhab	2	s6	-1,2526937241503	Fed	FGF21LKO
1488	Prkd2	2	s6	-0,980532877893295	Fed	FGF21LKO
1489	Diap2	2	s6	-0,846060318230311	Fed	FGF21LKO
1490	Sh3glb1	2	s6	-1,28529780212216	Fed	FGF21LKO
1491	Lrrc58	2	s6	-1,09788402308677	Fed	FGF21LKO
1492	9930111J21Rik1	2	s6	-0,617470869793566	Fed	FGF21LKO
1493	Vsig2	2	s6	-1,37467359878444	Fed	FGF21LKO
1494	Pitpnm1	2	s6	-0,884125223220916	Fed	FGF21LKO
1495	Tmem181a	2	s6	-1,16890982083796	Fed	FGF21LKO
1496	Cd163	2	s6	-1,51598029880209	Fed	FGF21LKO
1497	Ophn1	2	s6	-1,4836960328284	Fed	FGF21LKO
1498	Polr3gl	2	s6	-1,08605021324511	Fed	FGF21LKO
1499	Pde2a	2	s6	-1,24549831152133	Fed	FGF21LKO
1500	Mgat4a	2	s6	-0,866133835515056	Fed	FGF21LKO
1501	Elf4	2	s6	-1,2084818634681	Fed	FGF21LKO
1502	Sdpr	2	s6	-1,46078900734335	Fed	FGF21LKO
1503	Rbms1	2	s6	-1,17002512950048	Fed	FGF21LKO
1504	P2rx7	2	s6	-0,978281983826404	Fed	FGF21LKO
1505	Cerk	2	s6	-1,10812204892853	Fed	FGF21LKO
1506	Kirrel	2	s6	-1,50221871257523	Fed	FGF21LKO
1507	Snrk	2	s6	-1,47477419525562	Fed	FGF21LKO
1508	Nova2	2	s6	-1,29370817250982	Fed	FGF21LKO
1509	Rbmxl2	2	s6	-1,47560535302575	Fed	FGF21LKO
1510	Ptprb	2	s6	-1,41739084571047	Fed	FGF21LKO
1511	Hspa12b	2	s6	-1,6676781144208	Fed	FGF21LKO
1512	Sh2d3c	2	s6	-1,4446585942905	Fed	FGF21LKO
1513	Kank3	2	s6	-1,42925094605003	Fed	FGF21LKO
1514	Adora2a	2	s6	-1,98540628300441	Fed	FGF21LKO
1515	Gpihbp1	2	s6	-2,00695632734433	Fed	FGF21LKO
1516	Cldn15	2	s6	-1,95919789536103	Fed	FGF21LKO
1517	Slc43a3	2	s6	-1,45561385731403	Fed	FGF21LKO
1518	S1pr1	2	s6	-1,99892597718885	Fed	FGF21LKO
1519	Ms4a6b	2	s6	-1,04162594687389	Fed	FGF21LKO
1520	Inpp5d	2	s6	-1,23846121558289	Fed	FGF21LKO
1521	Tm6sf1	2	s6	-1,33778554315582	Fed	FGF21LKO
1522	Angptl4	2	s6	-2,61820414054324	Fed	FGF21LKO
1523	Ptger2	2	s6	-1,36001597321549	Fed	FGF21LKO
1524	Ifngr1	2	s6	-0,984790753312469	Fed	FGF21LKO
1525	Ctcfl	2	s6	-1,10596087975044	Fed	FGF21LKO
1526	Syne3	2	s6	-1,92658544052744	Fed	FGF21LKO
1527	Tns2	2	s6	-1,16770045036198	Fed	FGF21LKO
1528	Mitf	2	s6	-1,27725748859737	Fed	FGF21LKO
1529	Aldh1a3	2	s6	-1,29713590853597	Fed	FGF21LKO
1530	Cygb	2	s6	-0,963576188252892	Fed	FGF21LKO
1531	Armcx4	2	s6	-1,12389843790609	Fed	FGF21LKO
1532	Svep1	2	s6	-1,7249526183015	Fed	FGF21LKO
1533	Ccl9	2	s6	-2,03801126313403	Fed	FGF21LKO
1534	Ccl6	2	s6	-2,16285854247276	Fed	FGF21LKO
1535	Pamr1	2	s6	-1,79420274981846	Fed	FGF21LKO
1536	Rnase4	2	s6	-1,22218871364298	Fed	FGF21LKO
1537	Ackr2	2	s6	-1,95078373029299	Fed	FGF21LKO
1538	Lao1	2	s6	-0,848405911021697	Fed	FGF21LKO
1539	Gpr65	2	s6	-0,727964130274511	Fed	FGF21LKO
1540	Ptger4	2	s6	-0,630903478663136	Fed	FGF21LKO
1541	Klf11	2	s6	-0,889325552385674	Fed	FGF21LKO
1542	Adcyap1r1	2	s6	-2,05404724532755	Fed	FGF21LKO
1543	Dido1	2	s6	-0,662062548738914	Fed	FGF21LKO
1544	Adm	2	s6	-1,04152748116084	Fed	FGF21LKO
1545	Asph	2	s6	-1,00889947447381	Fed	FGF21LKO
1546	Ppm1k	2	s6	-0,877550139465099	Fed	FGF21LKO
1547	P2ry14	2	s6	-0,765468306726687	Fed	FGF21LKO
1548	Cbx7	2	s6	-0,326645715355882	Fed	FGF21LKO
1549	Zbtb16	2	s6	-1,21411101700442	Fed	FGF21LKO
1550	Mycl	2	s6	-1,23340742925367	Fed	FGF21LKO
1551	Mertk	2	s6	-0,948732012250595	Fed	FGF21LKO
1552	Ephb4	2	s6	-1,27310514707593	Fed	FGF21LKO
1553	Lrrc8a	2	s6	-1,17741370482162	Fed	FGF21LKO
1554	Osbpl11	2	s6	-1,48043922151516	Fed	FGF21LKO
1555	Pld1	2	s6	-0,861055292116871	Fed	FGF21LKO
1556	Ucp3	2	s6	-1,33450954913542	Fed	FGF21LKO
1557	Ucp2	2	s6	-1,2755836245059	Fed	FGF21LKO
1558	Dennd5b	2	s6	-0,818139581761825	Fed	FGF21LKO
1559	Fam13a	2	s6	-2,46976893069696	Fed	FGF21LKO
1560	Kif1b	2	s6	-1,21712840175311	Fed	FGF21LKO
1561	Bnip3l	2	s6	-0,606553032762653	Fed	FGF21LKO
1562	Trim25	2	s6	-0,761977270900751	Fed	FGF21LKO
1563	Klf9	2	s6	-1,24188799571303	Fed	FGF21LKO
1564	Pck1	2	s6	-3,44713908474319	Fed	FGF21LKO
1565	Adgrf5	2	s6	-2,01322221719966	Fed	FGF21LKO
1566	Noxo1	2	s6	-0,390599502537891	Fed	FGF21LKO
1567	Plscr2	2	s6	-0,987859488729534	Fed	FGF21LKO
1568	Osbpl3	2	s6	-0,797503447176586	Fed	FGF21LKO
1569	Fam107b	2	s6	-1,03298821890013	Fed	FGF21LKO
1570	Fbxl13	2	s6	-1,04372131816828	Fed	FGF21LKO
1571	Lrrc36	2	s6	-1,71050851334784	Fed	FGF21LKO
1572	Cilp	2	s6	-2,002043088071	Fed	FGF21LKO
1573	Efhc1	2	s6	-0,829866858707023	Fed	FGF21LKO
1574	Styxl1	2	s6	-0,536262634927064	Fed	FGF21LKO
1575	Gabra3	2	s6	-1,28252382733101	Fed	FGF21LKO
1576	Lum	2	s6	-1,46542648091791	Fed	FGF21LKO
1577	Il17rd	2	s6	-0,821884892448043	Fed	FGF21LKO
1578	Kcnc2	2	s6	-1,1877094368733	Fed	FGF21LKO
1579	Guca2b	2	s6	-1,16416498327635	Fed	FGF21LKO
1580	Gpc3	2	s6	-1,3599870204228	Fed	FGF21LKO
1581	Ubd	2	s6	-1,81187223196837	Fed	FGF21LKO
1582	Thnsl2	2	s6	-1,13358181419953	Fed	FGF21LKO
1583	Kif26a	2	s6	-1,85028348550131	Fed	FGF21LKO
1584	Myo7a	2	s6	-1,27641382563664	Fed	FGF21LKO
1585	Fxyd2	2	s6	-1,99377376940744	Fed	FGF21LKO
1586	Exoc3l4	2	s6	0,36160636816631	Fed	FGF21LKO
1587	Myh14	2	s6	0,405516380975401	Fed	FGF21LKO
1588	Klhdc9	2	s6	-0,0568500029387042	Fed	FGF21LKO
1589	Shisa2	2	s6	0,941735988040374	Fed	FGF21LKO
1590	Smim5	2	s6	0,122086797845071	Fed	FGF21LKO
1591	Kcnj15	2	s6	-0,61920606980071	Fed	FGF21LKO
1592	Psd3	2	s6	-0,598796635200189	Fed	FGF21LKO
1593	Pik3r5	2	s6	-0,402272271480997	Fed	FGF21LKO
1594	2210011C24Rik	2	s6	-0,0229951725466089	Fed	FGF21LKO
1595	Specc1	2	s6	-0,424023508818495	Fed	FGF21LKO
1596	Slc40a1	2	s6	-0,586451332509393	Fed	FGF21LKO
1597	Ptprk	2	s6	-0,344674733687407	Fed	FGF21LKO
1598	Stbd1	2	s6	-0,376952472369257	Fed	FGF21LKO
1599	2810474O19Rik	2	s6	0,020250481676344	Fed	FGF21LKO
1600	Ivns1abp	2	s6	-0,0649555608809287	Fed	FGF21LKO
1601	Pramef12	2	s6	-0,372427615941774	Fed	FGF21LKO
1602	D430042O09Rik	2	s6	-0,132303233323395	Fed	FGF21LKO
1603	Cys1	2	s6	-0,654912711295497	Fed	FGF21LKO
1604	Rpap3	2	s6	-0,463157469102713	Fed	FGF21LKO
1605	Thbs1	2	s6	-2,29652290839369	Fed	FGF21LKO
1606	Glp2r	2	s6	-0,282626814907746	Fed	FGF21LKO
1607	Stab2	2	s6	-0,610516996908774	Fed	FGF21LKO
1608	Sntg2	2	s6	-0,215314684591133	Fed	FGF21LKO
1609	Kcns3	2	s6	0,0964731773034195	Fed	FGF21LKO
1610	Gm4952	2	s6	-0,215299867998026	Fed	FGF21LKO
1611	Robo1	2	s6	-0,188052719751524	Fed	FGF21LKO
1612	Rap1gap2	2	s6	0,252798084413072	Fed	FGF21LKO
1613	Trim14	2	s6	-0,217272265980382	Fed	FGF21LKO
1614	Cdnf	2	s6	-0,0414432770727915	Fed	FGF21LKO
1615	Kiss1r	2	s6	0,250575279451363	Fed	FGF21LKO
1616	Cyb5r2	2	s6	0,929813904003028	Fed	FGF21LKO
1617	Ankrd29	2	s6	0,625644486397345	Fed	FGF21LKO
1618	Srpx2	2	s6	0,188649954799528	Fed	FGF21LKO
1619	Chga	2	s6	0,0389407123357968	Fed	FGF21LKO
1620	Tspan6	2	s6	0,0359669455250593	Fed	FGF21LKO
1621	Fhl1	2	s6	-0,0462301229565512	Fed	FGF21LKO
1622	Cyp2c44	2	s6	-0,654023131208729	Fed	FGF21LKO
1623	Duox1	2	s6	-0,401645927898781	Fed	FGF21LKO
1624	Ghrh	2	s6	-0,404001483103124	Fed	FGF21LKO
1625	Fgf13	2	s6	-0,607444254933377	Fed	FGF21LKO
1626	Elavl3	2	s6	-0,356789793699503	Fed	FGF21LKO
1627	Zfyve28	2	s6	-0,700038443769559	Fed	FGF21LKO
1628	Crtac1	2	s6	-0,68332821648399	Fed	FGF21LKO
1629	Rad50	2	s6	-0,421936494396741	Fed	FGF21LKO
1630	Kcp	2	s6	-0,711092640994676	Fed	FGF21LKO
1631	Col14a1	2	s6	-0,612017606449077	Fed	FGF21LKO
1632	Fn1	2	s6	-0,702033524179223	Fed	FGF21LKO
1633	Pold4	2	s6	-0,355688946214304	Fed	FGF21LKO
1634	Mfge8	2	s6	-0,623539669692452	Fed	FGF21LKO
1635	Fam49a	2	s6	-0,999147878193988	Fed	FGF21LKO
1636	S100a10	2	s6	-0,499808524315695	Fed	FGF21LKO
1637	Ptchd4	2	s6	-0,528951723976641	Fed	FGF21LKO
1638	Lipf	2	s6	-0,745232211302699	Fed	FGF21LKO
1639	Slc22a2	2	s6	-0,709762621816539	Fed	FGF21LKO
1640	S100a11	2	s6	-0,444087774163043	Fed	FGF21LKO
1641	Cpa2	2	s6	-0,906748284758724	Fed	FGF21LKO
1642	Mest	2	s6	-1,8038586580381	Fed	FGF21LKO
1643	Prelp	2	s6	-1,47254302431785	Fed	FGF21LKO
1644	Sfrp5	2	s6	-2,26709972849739	Fed	FGF21LKO
1645	Duoxa1	2	s6	-1,41808252133025	Fed	FGF21LKO
1646	Prr32	2	s6	-1,90463968228484	Fed	FGF21LKO
1647	Sncg	2	s6	-1,46226070940591	Fed	FGF21LKO
1648	Tspan17	2	s6	-0,925441233917075	Fed	FGF21LKO
1649	Wfdc21	2	s6	-1,62353639641521	Fed	FGF21LKO
1650	Carhsp1	2	s6	-0,997190548642152	Fed	FGF21LKO
1651	Ptrf	2	s6	-1,30447954575098	Fed	FGF21LKO
1652	Palmd	2	s6	-1,69694640364454	Fed	FGF21LKO
1653	Tln2	2	s6	-0,740244546528634	Fed	FGF21LKO
1654	Gpa33	2	s6	-1,07646747084912	Fed	FGF21LKO
1655	Cd59a	2	s6	-0,966793158122547	Fed	FGF21LKO
1656	Rtn2	2	s6	-1,36077022210708	Fed	FGF21LKO
1657	Fstl1	2	s6	-1,02357920837756	Fed	FGF21LKO
1658	Nid1	2	s6	-1,14673062962543	Fed	FGF21LKO
1659	Dpt	2	s6	-1,38832376925332	Fed	FGF21LKO
1660	Htra3	2	s6	-1,47857556066853	Fed	FGF21LKO
1661	Grap	2	s6	-1,42274033217023	Fed	FGF21LKO
1662	Fads3	2	s6	-0,914304691886578	Fed	FGF21LKO
1663	Zdhhc2	2	s6	-0,916126654890076	Fed	FGF21LKO
1664	Sod3	2	s6	-1,23609306473382	Fed	FGF21LKO
1665	Fry	2	s6	-1,00604594479183	Fed	FGF21LKO
1666	Cfb	2	s6	-1,08636714414292	Fed	FGF21LKO
1667	Gpx7	2	s6	-1,00639116758953	Fed	FGF21LKO
1668	Dock8	2	s6	-0,713898753877297	Fed	FGF21LKO
1669	Trim16	2	s6	-1,07409403302597	Fed	FGF21LKO
1670	Ric3	2	s6	-1,22910939906943	Fed	FGF21LKO
1671	Spaca1	2	s6	-0,579053691163346	Fed	FGF21LKO
1672	Adh4	2	s6	-0,452682506737585	Fed	FGF21LKO
1673	Hspg2	2	s6	-0,875041211478401	Fed	FGF21LKO
1674	Abca8b	2	s6	-1,17089396299104	Fed	FGF21LKO
1675	Cxx1b	2	s6	-1,04615568143118	Fed	FGF21LKO
1676	Gatsl3	2	s6	-0,787897497829722	Fed	FGF21LKO
1677	Vgll3	2	s6	-1,48144317622653	Fed	FGF21LKO
1678	Traip	2	s6	-0,585303899830395	Fed	FGF21LKO
1679	Gpr156	2	s6	-1,32056352387862	Fed	FGF21LKO
1680	Ear1	2	s6	-1,9082886152468	Fed	FGF21LKO
1681	Ear2	2	s6	-1,95041932177518	Fed	FGF21LKO
1682	Ear12	2	s6	-1,95344668728462	Fed	FGF21LKO
1683	Rnase2a	2	s6	-1,92390047316326	Fed	FGF21LKO
1684	Retnla	2	s6	-1,72212205169487	Fed	FGF21LKO
1685	4632428N05Rik	2	s6	-1,64145538053586	Fed	FGF21LKO
1686	Map4k1	2	s6	-0,693123447148609	Fed	FGF21LKO
1687	Lyz1	2	s6	-1,2260307509755	Fed	FGF21LKO
1688	Cd2	2	s6	-1,35202324861545	Fed	FGF21LKO
1689	Dnajb13	2	s6	-0,702171788860387	Fed	FGF21LKO
1690	Kcne1l	2	s6	-1,36412181733087	Fed	FGF21LKO
1691	Nnat	2	s6	-1,61349776312073	Fed	FGF21LKO
1692	Rarres2	2	s6	-1,19515565553623	Fed	FGF21LKO
1693	Myl4	2	s6	-1,05994848884364	Fed	FGF21LKO
1694	Inhbb	2	s6	-1,37932687347185	Fed	FGF21LKO
1695	Serpinb6c	2	s6	-0,798847872471923	Fed	FGF21LKO
1696	Abat	2	s6	-1,00452469391684	Fed	FGF21LKO
1697	Ppic	2	s6	-1,19219740638473	Fed	FGF21LKO
1698	Serpinf1	2	s6	-1,45932845491948	Fed	FGF21LKO
1699	Ugt1a6b	2	s6	-1,30421332680295	Fed	FGF21LKO
1700	Cd1d1	2	s6	-1,69308318195288	Fed	FGF21LKO
1701	Cd1d2	2	s6	-1,65106764581334	Fed	FGF21LKO
1702	Smpdl3a	2	s6	-1,0918333237798	Fed	FGF21LKO
1703	Itih5	2	s6	-1,26720981810617	Fed	FGF21LKO
1704	Plagl1	2	s6	-1,49087775507396	Fed	FGF21LKO
1705	Cyp4v3	2	s6	-1,42249429537374	Fed	FGF21LKO
1706	Slc9b2	2	s6	-1,23317501237069	Fed	FGF21LKO
1707	Topaz1	2	s6	-0,63264842129474	Fed	FGF21LKO
1708	Rnasel	2	s6	-1,37407869531599	Fed	FGF21LKO
1709	Gnai1	2	s6	-0,766134952263762	Fed	FGF21LKO
1710	Clec3b	2	s6	-1,05301835974054	Fed	FGF21LKO
1711	Laptm5	2	s6	-1,22223982399545	Fed	FGF21LKO
1712	Cfp	2	s6	-1,2888425174856	Fed	FGF21LKO
1713	Hmha1	2	s6	-1,10239060718328	Fed	FGF21LKO
1714	Abca9	2	s6	-1,29819804869989	Fed	FGF21LKO
1715	Ifitm6	2	s6	-1,70854923290475	Fed	FGF21LKO
1716	Mtap7d3	2	s6	-1,39578335090247	Fed	FGF21LKO
1717	Epor	2	s6	-1,55465007922241	Fed	FGF21LKO
1718	Cyp4f18	2	s6	-1,1820315611584	Fed	FGF21LKO
1719	Pde1b	2	s6	-1,23889325366232	Fed	FGF21LKO
1720	Nap1l1	2	s6	-0,783079738643696	Fed	FGF21LKO
1721	Wnt11	2	s6	-1,13740124561335	Fed	FGF21LKO
1722	Fbln2	2	s6	-1,46887961391184	Fed	FGF21LKO
1723	Tnxb	2	s6	-1,26989277389455	Fed	FGF21LKO
1724	Mfap5	2	s6	-1,50791883828751	Fed	FGF21LKO
1725	Il10ra	2	s6	-1,06053362192362	Fed	FGF21LKO
1726	C1s2	2	s6	-1,1075115555284	Fed	FGF21LKO
1727	C1s1	2	s6	-1,0996757899572	Fed	FGF21LKO
1728	C4a	2	s6	-1,71724092436165	Fed	FGF21LKO
1729	C4b	2	s6	-1,66111022556401	Fed	FGF21LKO
1730	Apbb1ip	2	s6	-1,17813765697558	Fed	FGF21LKO
1731	Sbsn	2	s6	-0,886006205696118	Fed	FGF21LKO
1732	Pgm2l1	2	s6	-0,974167880800596	Fed	FGF21LKO
1733	Ablim1	2	s6	-0,990299958116047	Fed	FGF21LKO
1734	Prex2	2	s6	-0,953239504754839	Fed	FGF21LKO
1735	Lnpep	2	s6	-0,868802022486943	Fed	FGF21LKO
1736	Apol6	2	s6	-1,27425597677498	Fed	FGF21LKO
1737	Utrn	2	s6	-0,992663026045658	Fed	FGF21LKO
1738	Cxx1c	2	s6	-1,00544195174973	Fed	FGF21LKO
1739	Ganc	2	s6	-0,504151099496504	Fed	FGF21LKO
1740	Itga11	2	s6	-1,33359724233238	Fed	FGF21LKO
1741	Plxdc2	2	s6	-1,05984425865336	Fed	FGF21LKO
1742	Sult1a1	2	s6	-1,30865506295886	Fed	FGF21LKO
1743	Abca8a	2	s6	-1,09805188952909	Fed	FGF21LKO
1744	Pla1a	2	s6	-1,30164137986471	Fed	FGF21LKO
1745	Ccl11	2	s6	-1,50434284921114	Fed	FGF21LKO
1746	Amy2a5	2	s6	-1,45504452934529	Fed	FGF21LKO
1747	Amy1	2	s6	-1,41444217471226	Fed	FGF21LKO
1748	Pon3	2	s6	-1,40359850031901	Fed	FGF21LKO
1749	Proca1	2	s6	-1,1178565488153	Fed	FGF21LKO
1750	1600014C10Rik	2	s6	-1,52014212297009	Fed	FGF21LKO
1751	Lamb1	2	s6	-1,02171624831988	Fed	FGF21LKO
1752	Rufy4	2	s6	-1,46102821116631	Fed	FGF21LKO
1753	Nova1	2	s6	-1,28609946240787	Fed	FGF21LKO
1754	Agmo	2	s6	-1,25146200123939	Fed	FGF21LKO
1755	Cd302	2	s6	-1,1793323440497	Fed	FGF21LKO
1756	Chp1	2	s6	-1,0454358952772	Fed	FGF21LKO
1757	1810011H11Rik	2	s6	-1,46783351504669	Fed	FGF21LKO
1758	Acvr1	2	s6	-0,861571901203195	Fed	FGF21LKO
1759	Ndrg2	2	s6	-1,17140781983966	Fed	FGF21LKO
1760	H6pd	2	s6	-1,26320557483843	Fed	FGF21LKO
1761	Aqp7	2	s6	-1,66068756366735	Fed	FGF21LKO
1762	Hrct1	2	s6	-1,84625159714913	Fed	FGF21LKO
1763	Slit3	2	s6	-1,30331933131783	Fed	FGF21LKO
1764	Bmp6	2	s6	-1,40267887023331	Fed	FGF21LKO
1765	Slco2b1	2	s6	-1,34344563868191	Fed	FGF21LKO
1766	Aox1	2	s6	-1,283065287683	Fed	FGF21LKO
1767	Atp1a2	2	s6	-1,52438117060216	Fed	FGF21LKO
1768	Cd36	2	s6	-1,4129667356095	Fed	FGF21LKO
1769	Fcgrt	2	s6	-1,38209978403411	Fed	FGF21LKO
1770	Mc2r	2	s6	-1,68055341733796	Fed	FGF21LKO
1771	2610305D13Rik	2	s6	-1,29605482314271	Fed	FGF21LKO
1772	Cdh5	2	s6	-1,34754222457791	Fed	FGF21LKO
1773	Ushbp1	2	s6	-1,28846734414666	Fed	FGF21LKO
1774	Gpr160	2	s6	-1,53966810266343	Fed	FGF21LKO
1775	Cyp4b1	2	s6	-1,65353658700762	Fed	FGF21LKO
1776	Robo4	2	s6	-1,5522002978148	Fed	FGF21LKO
1777	Pros1	2	s6	-1,10978817030841	Fed	FGF21LKO
1778	Sh3bp5	2	s6	-1,41551385902789	Fed	FGF21LKO
1779	C5ar1	2	s6	-1,16415674765579	Fed	FGF21LKO
1780	Hcls1	2	s6	-1,32812159681565	Fed	FGF21LKO
1781	Fcgr3	2	s6	-1,17186142928289	Fed	FGF21LKO
1782	Sema3g	2	s6	-1,06449130139048	Fed	FGF21LKO
1783	Il3ra	2	s6	-0,943517938990627	Fed	FGF21LKO
1784	Ncf1	2	s6	-1,13144761663917	Fed	FGF21LKO
1785	Oas2	2	s6	-1,01403736809662	Fed	FGF21LKO
1786	Gvin1	2	s6	-1,35642951377294	Fed	FGF21LKO
1787	Gm1966	2	s6	-1,4838754998098	Fed	FGF21LKO
1788	Bco2	2	s6	-0,971681789455427	Fed	FGF21LKO
1789	Rad51d	2	s6	-0,580122999634185	Fed	FGF21LKO
1790	Tmem88b	2	s6	-1,62654349943868	Fed	FGF21LKO
1791	Sorbs1	2	s6	-1,04944247733556	Fed	FGF21LKO
1792	C1qtnf1	2	s6	-1,57534129661029	Fed	FGF21LKO
1793	Oaf	2	s6	-0,939534042149239	Fed	FGF21LKO
1794	Ffar2	2	s6	-1,80561746405022	Fed	FGF21LKO
1795	Slc7a10	2	s6	-1,52122589738226	Fed	FGF21LKO
1796	Prkar2b	2	s6	-1,47306584965323	Fed	FGF21LKO
1797	Smoc1	2	s6	-1,16766467455906	Fed	FGF21LKO
1798	St3gal4	2	s6	-1,13405192655237	Fed	FGF21LKO
1799	Hcar2	2	s6	-1,00500100442992	Fed	FGF21LKO
1800	Msmp	2	s6	-1,18978779832588	Fed	FGF21LKO
1801	Dock10	2	s6	-1,15442402792265	Fed	FGF21LKO
1802	Sfxn4	2	s6	-0,78828933058979	Fed	FGF21LKO
1803	Arhgef6	2	s6	-1,10123420302212	Fed	FGF21LKO
1804	H2-T10	2	s6	-0,939342157342637	Fed	FGF21LKO
1805	H2-T9	2	s6	-0,89554400519334	Fed	FGF21LKO
1806	H2-T22	2	s6	-0,929374153932544	Fed	FGF21LKO
1807	Tmem43	2	s6	-1,35668201602182	Fed	FGF21LKO
1808	Chst1	2	s6	-1,81239975942894	Fed	FGF21LKO
1809	Pcolce2	2	s6	-1,44417765322077	Fed	FGF21LKO
1810	Selenbp1	2	s6	-1,07588292761436	Fed	FGF21LKO
1811	Selenbp2	2	s6	-1,1629108879309	Fed	FGF21LKO
1812	Mfng	2	s6	-1,82731873875342	Fed	FGF21LKO
1813	Gipr	2	s6	-1,31285558801082	Fed	FGF21LKO
1814	Fap	2	s6	-1,21358436377854	Fed	FGF21LKO
1815	Sfrp4	2	s6	-1,49058654338557	Fed	FGF21LKO
1816	Lctl	2	s6	-1,23878031752564	Fed	FGF21LKO
1817	Mpp4	2	s6	-0,458833675760519	Fed	FGF21LKO
1818	Scg3	2	s6	-0,958911831800187	Fed	FGF21LKO
1819	Akr1c14	2	s6	-0,563640092114375	Fed	FGF21LKO
1820	Pcsk6	2	s6	-1,02065613901371	Fed	FGF21LKO
1821	Efemp1	2	s6	-0,865202771404045	Fed	FGF21LKO
1822	Emilin2	2	s6	-1,38771492118417	Fed	FGF21LKO
1823	Fndc1	2	s6	-1,18247850285685	Fed	FGF21LKO
1824	Islr2	2	s6	-1,32652707721762	Fed	FGF21LKO
1825	Tmem114	1	s13	-0,650279674898562	Fasted	FGF21LKO
1826	Kdelr3	1	s13	0,0973416128092444	Fasted	FGF21LKO
1827	Ephb6	1	s13	-0,205774395722234	Fasted	FGF21LKO
1828	Insl6	1	s13	-0,127624381141418	Fasted	FGF21LKO
1829	Nr2f1	1	s13	-0,371345449754054	Fasted	FGF21LKO
1830	Lypd1	1	s13	-0,551829133234053	Fasted	FGF21LKO
1831	Cacna1g	1	s13	-0,358021488740992	Fasted	FGF21LKO
1832	Fzd7	1	s13	-0,154245086381972	Fasted	FGF21LKO
1833	Ankrd34a	1	s13	-0,313271865760215	Fasted	FGF21LKO
1834	Cxcl10	1	s13	-0,461520309138391	Fasted	FGF21LKO
1835	Mrvi1	1	s13	-0,287184142290852	Fasted	FGF21LKO
1836	Ssfa2	1	s13	-0,371232071526817	Fasted	FGF21LKO
1837	Npas4	1	s13	-0,0936570707204103	Fasted	FGF21LKO
1838	Ncam1	1	s13	-0,123578581159451	Fasted	FGF21LKO
1839	Cap2	1	s13	-0,347149220040345	Fasted	FGF21LKO
1840	6330403A02Rik	1	s13	0,0174889715027797	Fasted	FGF21LKO
1841	Ngfr	1	s13	-0,488689609499686	Fasted	FGF21LKO
1842	Fbxo2	1	s13	-0,695004343731354	Fasted	FGF21LKO
1843	Pappa	1	s13	-0,426057750759719	Fasted	FGF21LKO
1844	Fst	1	s13	-0,0759788302426054	Fasted	FGF21LKO
1845	Calcrl	1	s13	-0,103603769723314	Fasted	FGF21LKO
1846	Hrc	1	s13	-0,107145176879924	Fasted	FGF21LKO
1847	Sox10	1	s13	0,198286460130766	Fasted	FGF21LKO
1848	Cmtm5	1	s13	0,0117504135054745	Fasted	FGF21LKO
1849	Ldb3	1	s13	-0,122489959600141	Fasted	FGF21LKO
1850	Slc8a2	1	s13	-0,0577999529916271	Fasted	FGF21LKO
1851	Akap6	1	s13	-0,193122024744583	Fasted	FGF21LKO
1852	Sostdc1	1	s13	-0,108199162100012	Fasted	FGF21LKO
1853	Cav3	1	s13	0,193919957721969	Fasted	FGF21LKO
1854	Rbm38	1	s13	-0,573797468759768	Fasted	FGF21LKO
1855	Ier3	1	s13	-0,157631791366866	Fasted	FGF21LKO
1856	Cntfr	1	s13	-0,438513058876963	Fasted	FGF21LKO
1857	Meis2	1	s13	-0,399626702147328	Fasted	FGF21LKO
1858	Prkcb	1	s13	-0,708660558699517	Fasted	FGF21LKO
1859	Dkk2	1	s13	-0,569422071896734	Fasted	FGF21LKO
1860	Trim10	1	s13	-0,26986270658155	Fasted	FGF21LKO
1861	Scamp5	1	s13	-0,502574478254012	Fasted	FGF21LKO
1862	Mad1l1	1	s13	-0,45584067012138	Fasted	FGF21LKO
1863	Fam78b	1	s13	-0,297070399983059	Fasted	FGF21LKO
1864	Lin7b	1	s13	-0,303158003579482	Fasted	FGF21LKO
1865	Akap5	1	s13	-0,459084221623402	Fasted	FGF21LKO
1866	Prdm1	1	s13	-0,209063147438884	Fasted	FGF21LKO
1867	Tubb6	1	s13	-0,106556775477022	Fasted	FGF21LKO
1868	Socs1	1	s13	-0,235063569263978	Fasted	FGF21LKO
1869	Stac2	1	s13	-0,361441378108293	Fasted	FGF21LKO
1870	Grip2	1	s13	-0,133985685288807	Fasted	FGF21LKO
1871	Dmpk	1	s13	-0,07793799358023	Fasted	FGF21LKO
1872	Ergic1	1	s13	-0,382983666919593	Fasted	FGF21LKO
1873	Kcnj2	1	s13	-0,783388621147814	Fasted	FGF21LKO
1874	Phlda1	1	s13	-0,605769431489348	Fasted	FGF21LKO
1875	Krt222	1	s13	-0,315440178414265	Fasted	FGF21LKO
1876	Chl1	1	s13	-0,218768194969761	Fasted	FGF21LKO
1877	Cpa3	1	s13	-0,772779530572861	Fasted	FGF21LKO
1878	Cma1	1	s13	-0,662191474881116	Fasted	FGF21LKO
1879	Mcpt4	1	s13	-0,510122129284365	Fasted	FGF21LKO
1880	Kcna1	1	s13	0,27328718277486	Fasted	FGF21LKO
1881	Kcna6	1	s13	0,157642773005489	Fasted	FGF21LKO
1882	Gfra3	1	s13	0,299219913706301	Fasted	FGF21LKO
1883	Angpt4	1	s13	0,224716812360706	Fasted	FGF21LKO
1884	Moxd1	1	s13	0,289421888453695	Fasted	FGF21LKO
1885	Cyp1a1	1	s13	0,197494088773223	Fasted	FGF21LKO
1886	Mpz	1	s13	0,373125861044874	Fasted	FGF21LKO
1887	Rergl	1	s13	0,249243635223504	Fasted	FGF21LKO
1888	Susd5	1	s13	0,577447741586923	Fasted	FGF21LKO
1889	Flrt3	1	s13	-0,266402597095313	Fasted	FGF21LKO
1890	Kbtbd11	1	s13	-0,308206800167269	Fasted	FGF21LKO
1891	Tfrc	1	s13	-0,622730558975664	Fasted	FGF21LKO
1892	Fbxl14	1	s13	-0,321201612280872	Fasted	FGF21LKO
1893	Pemt	1	s13	-0,223488885070225	Fasted	FGF21LKO
1894	Fam26f	1	s13	-0,301326612216809	Fasted	FGF21LKO
1895	Csrnp2	1	s13	-0,59129745273902	Fasted	FGF21LKO
1896	Chadl	1	s13	-0,601578287517204	Fasted	FGF21LKO
1897	Adi1	1	s13	-0,489052420223899	Fasted	FGF21LKO
1898	Gcsh	1	s13	0,0107714238850907	Fasted	FGF21LKO
1899	Wrb	1	s13	-0,199262807635789	Fasted	FGF21LKO
1900	Pddc1	1	s13	-0,31541334418669	Fasted	FGF21LKO
1901	Ptpn6	1	s13	-0,414770508579254	Fasted	FGF21LKO
1902	Mutyh	1	s13	-0,315744332949384	Fasted	FGF21LKO
1903	Sgsm2	1	s13	-0,377947856870346	Fasted	FGF21LKO
1904	Rnft2	1	s13	-0,363219217260987	Fasted	FGF21LKO
1905	Ephb1	1	s13	-0,295511256368402	Fasted	FGF21LKO
1906	Apex2	1	s13	-0,456063442630739	Fasted	FGF21LKO
1907	Twf2	1	s13	-0,170368456778949	Fasted	FGF21LKO
1908	Trim67	1	s13	-0,109988947558428	Fasted	FGF21LKO
1909	Apobr	1	s13	-0,129772871188125	Fasted	FGF21LKO
1910	Alcam	1	s13	-0,211039723989144	Fasted	FGF21LKO
1911	Qpctl	1	s13	0,0654896989160996	Fasted	FGF21LKO
1912	Sft2d2	1	s13	-0,00327535243009436	Fasted	FGF21LKO
1913	Gamt	1	s13	-0,380524681892521	Fasted	FGF21LKO
1914	Dcaf4	1	s13	-0,0084353751120485	Fasted	FGF21LKO
1915	Lrrtm1	1	s13	-0,806710547714895	Fasted	FGF21LKO
1916	B3galt6	1	s13	-0,472134128832811	Fasted	FGF21LKO
1917	Amd2	1	s13	-0,801530827706545	Fasted	FGF21LKO
1918	Nup98	1	s13	-0,669490257005988	Fasted	FGF21LKO
1919	Zfp672	1	s13	-0,366842930470524	Fasted	FGF21LKO
1920	Ntmt1	1	s13	-0,358642463823282	Fasted	FGF21LKO
1921	Dph6	1	s13	-0,375249268280581	Fasted	FGF21LKO
1922	Hspbp1	1	s13	-0,38396339512386	Fasted	FGF21LKO
1923	Ece2	1	s13	-0,25998551819875	Fasted	FGF21LKO
1924	Brwd1	1	s13	-0,44558022365971	Fasted	FGF21LKO
1925	Sphk2	1	s13	-0,470307537783778	Fasted	FGF21LKO
1926	Sfpq	1	s13	-0,39947008037945	Fasted	FGF21LKO
1927	Ncdn	1	s13	-0,357085748390485	Fasted	FGF21LKO
1928	Ggct	1	s13	-0,255694688425111	Fasted	FGF21LKO
1929	Rabggta	1	s13	-0,308117419297635	Fasted	FGF21LKO
1930	Fads1	1	s13	-0,749330931300429	Fasted	FGF21LKO
1931	Tpgs2	1	s13	-0,430078292153183	Fasted	FGF21LKO
1932	Rnf5	1	s13	-0,326706762748813	Fasted	FGF21LKO
1933	Ndufa11	1	s13	-0,252072298705999	Fasted	FGF21LKO
1934	Rangap1	1	s13	-0,399802286738147	Fasted	FGF21LKO
1935	Ptges	1	s13	-0,912863519851046	Fasted	FGF21LKO
1936	Mtss1	1	s13	-0,532264114904595	Fasted	FGF21LKO
1937	Mrpl43	1	s13	-0,223935513642335	Fasted	FGF21LKO
1938	Pop7	1	s13	-0,227032617335112	Fasted	FGF21LKO
1939	Thyn1	1	s13	-0,321258680368142	Fasted	FGF21LKO
1940	Nup43	1	s13	-0,476683153341581	Fasted	FGF21LKO
1941	Nme6	1	s13	-0,604697014808655	Fasted	FGF21LKO
1942	Msmo1	1	s13	-0,738348450978666	Fasted	FGF21LKO
1943	P2rx6	1	s13	-0,517377108362095	Fasted	FGF21LKO
1944	Lypd6b	1	s13	-0,0106318030410497	Fasted	FGF21LKO
1945	Sac3d1	1	s13	-0,298758244684821	Fasted	FGF21LKO
1946	Aimp2	1	s13	-0,253689321844513	Fasted	FGF21LKO
1947	Coa3	1	s13	-0,192291212524978	Fasted	FGF21LKO
1948	Gmppb	1	s13	-0,271648920218675	Fasted	FGF21LKO
1949	Cyb561d2	1	s13	-0,335611863404809	Fasted	FGF21LKO
1950	Pex26	1	s13	-0,263012095721862	Fasted	FGF21LKO
1951	Mfsd9	1	s13	-0,266328135946171	Fasted	FGF21LKO
1952	Klhl42	1	s13	-0,370504801119163	Fasted	FGF21LKO
1953	Ttc30a1	1	s13	-0,436543097275921	Fasted	FGF21LKO
1954	1110008P14Rik	1	s13	-0,177397220384607	Fasted	FGF21LKO
1955	Pstk	1	s13	-0,159897609918129	Fasted	FGF21LKO
1956	Cuta	1	s13	-0,161431568130395	Fasted	FGF21LKO
1957	Nudt1	1	s13	-0,11271258526911	Fasted	FGF21LKO
1958	Hs3st6	1	s13	-0,655970257260309	Fasted	FGF21LKO
1959	Gorasp2	1	s13	-0,373858953962962	Fasted	FGF21LKO
1960	Pgp	1	s13	-0,557992310221566	Fasted	FGF21LKO
1961	Rangrf	1	s13	-0,489833339308047	Fasted	FGF21LKO
1962	Rhbg	1	s13	-1,21040826261354	Fasted	FGF21LKO
1963	Dohh	1	s13	-0,382873685902904	Fasted	FGF21LKO
1964	Mettl1	1	s13	-0,441388267614906	Fasted	FGF21LKO
1965	Slc25a29	1	s13	-0,847866579553941	Fasted	FGF21LKO
1966	Fkbp4	1	s13	-0,79996340553737	Fasted	FGF21LKO
1967	Klc2	1	s13	-0,428656499524269	Fasted	FGF21LKO
1968	Traf3ip2	1	s13	-0,603535293753085	Fasted	FGF21LKO
1969	Hnrnpab	1	s13	-0,396873965707147	Fasted	FGF21LKO
1970	Coa4	1	s13	-0,387251962643942	Fasted	FGF21LKO
1971	Zfp692	1	s13	-0,410782764606243	Fasted	FGF21LKO
1972	Eif1ax	1	s13	-0,187830741645422	Fasted	FGF21LKO
1973	Zcchc17	1	s13	-0,268878006495166	Fasted	FGF21LKO
1974	Lins	1	s13	-0,385428735316089	Fasted	FGF21LKO
1975	Cstf3	1	s13	-0,363744797834196	Fasted	FGF21LKO
1976	Mcm2	1	s13	-0,363853187277857	Fasted	FGF21LKO
1977	Cth	1	s13	-1,25937778203109	Fasted	FGF21LKO
1978	Tecr	1	s13	-0,557497045853696	Fasted	FGF21LKO
1979	Lman2	1	s13	-0,530269079158735	Fasted	FGF21LKO
1980	Zfyve21	1	s13	-0,599414656818823	Fasted	FGF21LKO
1981	Actl6a	1	s13	-0,340300594994577	Fasted	FGF21LKO
1982	Srxn1	1	s13	-0,620931476294505	Fasted	FGF21LKO
1983	Kcnh1	1	s13	-0,170050263479321	Fasted	FGF21LKO
1984	Fam102a	1	s13	-0,468127484351324	Fasted	FGF21LKO
1985	Slc11a2	1	s13	-0,725348198925726	Fasted	FGF21LKO
1986	Atp6v1g1	1	s13	-0,4380136088045	Fasted	FGF21LKO
1987	Ppil1	1	s13	-0,540370208193877	Fasted	FGF21LKO
1988	Tmem238	1	s13	-0,503759082669246	Fasted	FGF21LKO
1989	Acat3	1	s13	-0,658455327806649	Fasted	FGF21LKO
1990	Nhp2	1	s13	-0,47832645590373	Fasted	FGF21LKO
1991	Alad	1	s13	-0,58383794030993	Fasted	FGF21LKO
1992	Cdc37l1	1	s13	-0,342460453641724	Fasted	FGF21LKO
1993	Srm	1	s13	-0,455891441871138	Fasted	FGF21LKO
1994	Aen	1	s13	-0,390385697845575	Fasted	FGF21LKO
1995	Senp8	1	s13	-0,463769401251071	Fasted	FGF21LKO
1996	Ufsp1	1	s13	-0,514745601722771	Fasted	FGF21LKO
1997	Ankrd24	1	s13	-0,531733845164295	Fasted	FGF21LKO
1998	Psph	1	s13	-1,05554272423725	Fasted	FGF21LKO
1999	Fdps	1	s13	-1,18423451760833	Fasted	FGF21LKO
[truncated: 39,953 more rows]
