# Supplementary material for: Hepatic FGF21 is not required for fasting metabolism but guides protein appetite post energy depletion
Source: EMBO Rep. 2026 Apr 27;27(12):3189–213. doi: 10.1038/s44319-026-00790-9 (PMC13303862; doi:10.1038/s44319-026-00790-9)
Supplement: Supplementary file 6 — Source data Fig. 4 [file 44319_2026_790_MOESM6_ESM.zip › Figure 4/4K/gene list pathway GO cluster1_epWAT.xlsx]

## Sheet: Annotation
MyList	Gene ID	Type	Tax ID	Homologene Gene ID	Homologene Gene Tax ID	GO:0048514 blood vessel morphogenesis	GO:0032870 cellular response to hormone s	GO:1901342 regulation of vasculature deve	GO:0045444 fat cell differentiation	GO:0008285 negative regulation of cell po	GO:0045785 positive regulation of cell ad	GO:0001667 ameboidal-type cell migration	GO:0001932 regulation of protein phosphor	GO:0010563 negative regulation of phospho	GO:0007167 enzyme-linked receptor protein	GO:0003013 circulatory system process	GO:0022407 regulation of cell-cell adhesi	GO:0051896 regulation of phosphatidylinos	GO:0040011 locomotion	GO:0003158 endothelium development	GO:0030336 negative regulation of cell mi	GO:0050678 regulation of epithelial cell	GO:0051056 regulation of small GTPase med	GO:1901654 response to ketone	GO:0019216 regulation of lipid metabolic
Fibin	67606	symbol	M. musculus	67606	M. musculus	0.0	0.0	0.0	0.0	0.0	0.0	0.0	0.0	0.0	0.0	0.0	0.0	0.0	0.0	0.0	0.0	0.0	0.0	0.0	0.0
Ctgf	14219	gene_synonym	M. musculus	14219	M. musculus	1.0	0.0	0.0	0.0	0.0	0.0	0.0	1.0	0.0	1.0	1.0	1.0	0.0	0.0	0.0	0.0	0.0	0.0	0.0	0.0
Prss23	76453	symbol	M. musculus	76453	M. musculus	0.0	0.0	0.0	0.0	0.0	0.0	0.0	0.0	0.0	0.0	0.0	0.0	0.0	0.0	0.0	0.0	0.0	0.0	0.0	0.0
Nts	67405	symbol	M. musculus	67405	M. musculus	0.0	0.0	0.0	0.0	0.0	0.0	0.0	0.0	0.0	0.0	1.0	0.0	1.0	0.0	0.0	0.0	0.0	0.0	0.0	0.0
Sema3f	20350	symbol	M. musculus	20350	M. musculus	0.0	0.0	0.0	0.0	0.0	0.0	1.0	0.0	0.0	0.0	0.0	0.0	0.0	1.0	0.0	1.0	0.0	0.0	0.0	0.0
Cyp1b1	13078	symbol	M. musculus	13078	M. musculus	1.0	0.0	1.0	0.0	1.0	0.0	0.0	0.0	1.0	0.0	0.0	0.0	0.0	0.0	0.0	1.0	0.0	0.0	0.0	0.0
Crispld2	78892	symbol	M. musculus	78892	M. musculus	0.0	0.0	0.0	0.0	0.0	0.0	0.0	0.0	0.0	0.0	0.0	0.0	0.0	0.0	0.0	0.0	0.0	0.0	0.0	0.0
Nr4a1	15370	symbol	M. musculus	15370	M. musculus	1.0	1.0	0.0	1.0	0.0	0.0	0.0	0.0	0.0	0.0	0.0	0.0	0.0	1.0	0.0	0.0	1.0	0.0	0.0	0.0
Cnn3	71994	symbol	M. musculus	71994	M. musculus	0.0	0.0	0.0	0.0	0.0	0.0	0.0	0.0	1.0	0.0	0.0	0.0	0.0	0.0	0.0	0.0	0.0	0.0	0.0	0.0
Lama5	16776	symbol	M. musculus	16776	M. musculus	1.0	0.0	0.0	0.0	0.0	0.0	1.0	0.0	0.0	0.0	0.0	0.0	0.0	0.0	0.0	0.0	1.0	0.0	0.0	0.0
Peli2	93834	symbol	M. musculus	93834	M. musculus	0.0	0.0	0.0	0.0	0.0	0.0	0.0	1.0	0.0	0.0	0.0	0.0	0.0	0.0	0.0	0.0	0.0	0.0	0.0	0.0
Nrxn2	18190	symbol	M. musculus	18190	M. musculus	0.0	0.0	0.0	0.0	0.0	0.0	0.0	0.0	0.0	0.0	0.0	0.0	0.0	0.0	0.0	0.0	0.0	0.0	0.0	0.0
Gm14964	100008567	symbol	M. musculus	100008567	M. musculus	0.0	0.0	0.0	0.0	0.0	0.0	0.0	0.0	0.0	0.0	0.0	0.0	0.0	0.0	0.0	0.0	0.0	0.0	0.0	0.0
Adh1	11522	symbol	M. musculus	11522	M. musculus	0.0	0.0	0.0	0.0	0.0	0.0	0.0	0.0	0.0	0.0	0.0	0.0	0.0	0.0	0.0	0.0	0.0	0.0	1.0	0.0
Hmgcs2	15360	symbol	M. musculus	15360	M. musculus	0.0	1.0	0.0	0.0	0.0	0.0	0.0	0.0	0.0	0.0	0.0	0.0	0.0	0.0	0.0	0.0	0.0	0.0	1.0	0.0
A330023F24Rik	320977	symbol	M. musculus	320977	M. musculus	0.0	0.0	0.0	0.0	0.0	0.0	0.0	0.0	0.0	0.0	0.0	0.0	0.0	0.0	0.0	0.0	0.0	0.0	0.0	0.0
Six4	20474	symbol	M. musculus	20474	M. musculus	0.0	0.0	0.0	0.0	0.0	0.0	1.0	0.0	0.0	0.0	0.0	0.0	0.0	0.0	0.0	0.0	1.0	0.0	0.0	0.0
Pik3ip1	216505	symbol	M. musculus	216505	M. musculus	0.0	0.0	0.0	0.0	0.0	0.0	0.0	0.0	0.0	0.0	0.0	0.0	1.0	0.0	0.0	0.0	0.0	0.0	0.0	0.0
Adgrg2	237175	symbol	M. musculus	237175	M. musculus	0.0	0.0	0.0	0.0	0.0	0.0	0.0	0.0	0.0	0.0	0.0	0.0	0.0	0.0	0.0	0.0	0.0	0.0	0.0	0.0
Gm867	333670	symbol	M. musculus	333670	M. musculus	0.0	0.0	0.0	0.0	0.0	0.0	0.0	0.0	0.0	0.0	0.0	0.0	0.0	0.0	0.0	0.0	0.0	0.0	0.0	0.0
Adgrg3	54672	symbol	M. musculus	54672	M. musculus	0.0	0.0	0.0	0.0	0.0	0.0	0.0	0.0	1.0	0.0	0.0	0.0	0.0	0.0	0.0	0.0	0.0	0.0	0.0	0.0
Cyp2d11	545123	symbol	M. musculus	545123	M. musculus	0.0	0.0	0.0	0.0	0.0	0.0	0.0	0.0	0.0	0.0	0.0	0.0	0.0	0.0	0.0	0.0	0.0	0.0	0.0	0.0
Cyp2d10	13101	symbol	M. musculus	13101	M. musculus	0.0	0.0	0.0	0.0	0.0	0.0	0.0	0.0	0.0	0.0	0.0	0.0	0.0	0.0	0.0	0.0	0.0	0.0	0.0	0.0
Spef1	70997	symbol	M. musculus	70997	M. musculus	0.0	0.0	0.0	0.0	0.0	0.0	0.0	0.0	0.0	0.0	0.0	0.0	0.0	0.0	0.0	0.0	0.0	0.0	0.0	0.0
Map3k19	22625	symbol	M. musculus	22625	M. musculus	0.0	0.0	0.0	0.0	0.0	0.0	0.0	0.0	0.0	0.0	0.0	0.0	0.0	0.0	0.0	0.0	0.0	0.0	0.0	0.0
Net1	56349	symbol	M. musculus	56349	M. musculus	0.0	0.0	0.0	0.0	0.0	0.0	0.0	1.0	0.0	0.0	0.0	0.0	0.0	0.0	0.0	0.0	0.0	1.0	0.0	0.0
Tprn	97031	symbol	M. musculus	97031	M. musculus	0.0	0.0	0.0	0.0	0.0	0.0	0.0	0.0	0.0	0.0	0.0	0.0	0.0	0.0	0.0	0.0	0.0	0.0	0.0	0.0
Cp	12870	symbol	M. musculus	12870	M. musculus	0.0	1.0	0.0	0.0	0.0	0.0	0.0	0.0	0.0	0.0	0.0	0.0	0.0	0.0	0.0	0.0	0.0	0.0	0.0	0.0
Casz1	69743	symbol	M. musculus	69743	M. musculus	0.0	0.0	0.0	0.0	0.0	0.0	0.0	0.0	0.0	0.0	0.0	0.0	0.0	0.0	0.0	0.0	0.0	0.0	0.0	0.0
Rabgef1	56715	symbol	M. musculus	56715	M. musculus	0.0	0.0	0.0	0.0	0.0	0.0	0.0	1.0	1.0	1.0	0.0	1.0	0.0	1.0	0.0	1.0	0.0	1.0	0.0	0.0
chr17						nan	nan	nan	nan	nan	nan	nan	nan	nan	nan	nan	nan	nan	nan	nan	nan	nan	nan	nan	nan
3198868-3394643_F						nan	nan	nan	nan	nan	nan	nan	nan	nan	nan	nan	nan	nan	nan	nan	nan	nan	nan	nan	nan
chr16						nan	nan	nan	nan	nan	nan	nan	nan	nan	nan	nan	nan	nan	nan	nan	nan	nan	nan	nan	nan
34524589-34573439_R						nan	nan	nan	nan	nan	nan	nan	nan	nan	nan	nan	nan	nan	nan	nan	nan	nan	nan	nan	nan
AW495222	105364	symbol	M. musculus	105364	M. musculus	0.0	0.0	0.0	0.0	0.0	0.0	0.0	0.0	0.0	0.0	0.0	0.0	0.0	0.0	0.0	0.0	0.0	0.0	0.0	0.0
Id1	15901	symbol	M. musculus	15901	M. musculus	1.0	0.0	1.0	0.0	0.0	0.0	0.0	0.0	1.0	1.0	0.0	0.0	0.0	0.0	1.0	0.0	1.0	0.0	0.0	0.0
chr1						nan	nan	nan	nan	nan	nan	nan	nan	nan	nan	nan	nan	nan	nan	nan	nan	nan	nan	nan	nan
161969026-162001640_F						nan	nan	nan	nan	nan	nan	nan	nan	nan	nan	nan	nan	nan	nan	nan	nan	nan	nan	nan	nan
Gcnt2	14538	symbol	M. musculus	14538	M. musculus	0.0	0.0	0.0	0.0	0.0	1.0	0.0	0.0	0.0	1.0	0.0	1.0	1.0	0.0	0.0	0.0	0.0	0.0	0.0	0.0
Rhoj	80837	symbol	M. musculus	80837	M. musculus	1.0	0.0	1.0	0.0	0.0	0.0	0.0	0.0	0.0	0.0	0.0	0.0	0.0	0.0	0.0	0.0	0.0	0.0	0.0	0.0
Dusp6	67603	symbol	M. musculus	67603	M. musculus	0.0	0.0	0.0	0.0	0.0	0.0	0.0	1.0	1.0	0.0	0.0	0.0	0.0	0.0	0.0	0.0	0.0	0.0	0.0	0.0
Tcn2	21452	symbol	M. musculus	21452	M. musculus	0.0	0.0	0.0	0.0	0.0	0.0	0.0	0.0	0.0	0.0	0.0	0.0	0.0	0.0	0.0	0.0	0.0	0.0	0.0	0.0
Bzw2	66912	symbol	M. musculus	66912	M. musculus	0.0	0.0	0.0	0.0	0.0	0.0	0.0	0.0	0.0	0.0	0.0	0.0	0.0	0.0	0.0	0.0	0.0	0.0	0.0	0.0
Ppm1l	242083	symbol	M. musculus	242083	M. musculus	0.0	0.0	0.0	0.0	0.0	0.0	0.0	0.0	0.0	1.0	0.0	0.0	0.0	0.0	0.0	0.0	0.0	0.0	0.0	0.0
Stab2	192188	symbol	M. musculus	192188	M. musculus	0.0	0.0	0.0	0.0	0.0	0.0	0.0	0.0	0.0	0.0	0.0	0.0	0.0	0.0	0.0	0.0	0.0	0.0	0.0	0.0
Glp2r	93896	symbol	M. musculus	93896	M. musculus	0.0	1.0	0.0	0.0	0.0	0.0	0.0	0.0	0.0	0.0	0.0	0.0	0.0	0.0	0.0	0.0	0.0	0.0	0.0	0.0
Sntg2	268534	symbol	M. musculus	268534	M. musculus	0.0	0.0	0.0	0.0	0.0	0.0	0.0	0.0	0.0	0.0	0.0	0.0	0.0	0.0	0.0	0.0	0.0	0.0	0.0	0.0
Mta3	116871	symbol	M. musculus	116871	M. musculus	0.0	0.0	0.0	0.0	0.0	0.0	0.0	0.0	0.0	0.0	0.0	0.0	0.0	0.0	0.0	0.0	1.0	0.0	0.0	0.0
AK035396						nan	nan	nan	nan	nan	nan	nan	nan	nan	nan	nan	nan	nan	nan	nan	nan	nan	nan	nan	nan
AK132033						nan	nan	nan	nan	nan	nan	nan	nan	nan	nan	nan	nan	nan	nan	nan	nan	nan	nan	nan	nan
Mbd1	17190	symbol	M. musculus	17190	M. musculus	0.0	0.0	0.0	0.0	0.0	0.0	0.0	0.0	0.0	0.0	0.0	0.0	0.0	0.0	0.0	0.0	0.0	0.0	0.0	0.0
Wdr92	103784	gene_synonym	M. musculus	103784	M. musculus	0.0	0.0	0.0	0.0	0.0	0.0	0.0	0.0	0.0	0.0	0.0	0.0	0.0	0.0	0.0	0.0	0.0	0.0	0.0	0.0
BC057675						nan	nan	nan	nan	nan	nan	nan	nan	nan	nan	nan	nan	nan	nan	nan	nan	nan	nan	nan	nan
3930401B19Rik	77570	symbol	M. musculus	77570	M. musculus	0.0	0.0	0.0	0.0	0.0	0.0	0.0	0.0	0.0	0.0	0.0	0.0	0.0	0.0	0.0	0.0	0.0	0.0	0.0	0.0
BB713741						nan	nan	nan	nan	nan	nan	nan	nan	nan	nan	nan	nan	nan	nan	nan	nan	nan	nan	nan	nan
Rgs3	50780	symbol	M. musculus	50780	M. musculus	0.0	0.0	0.0	0.0	0.0	0.0	0.0	0.0	0.0	0.0	0.0	0.0	0.0	0.0	0.0	0.0	0.0	0.0	0.0	0.0
Uap1	107652	symbol	M. musculus	107652	M. musculus	0.0	0.0	0.0	0.0	0.0	0.0	0.0	0.0	0.0	0.0	0.0	0.0	0.0	0.0	0.0	0.0	0.0	0.0	0.0	0.0
Uri1	19777	symbol	M. musculus	19777	M. musculus	0.0	1.0	0.0	0.0	0.0	0.0	0.0	0.0	1.0	0.0	0.0	0.0	0.0	0.0	0.0	0.0	0.0	0.0	1.0	0.0
Zscan12	22758	symbol	M. musculus	22758	M. musculus	0.0	0.0	0.0	0.0	0.0	0.0	0.0	0.0	0.0	0.0	0.0	0.0	0.0	0.0	0.0	0.0	0.0	0.0	0.0	0.0
Ing5	66262	symbol	M. musculus	66262	M. musculus	0.0	0.0	0.0	0.0	1.0	0.0	0.0	0.0	0.0	0.0	0.0	0.0	0.0	0.0	0.0	0.0	0.0	0.0	0.0	0.0
4833411C07Rik	71624	symbol	M. musculus	71624	M. musculus	0.0	0.0	0.0	0.0	0.0	0.0	0.0	0.0	0.0	0.0	0.0	0.0	0.0	0.0	0.0	0.0	0.0	0.0	0.0	0.0
Chic2	74277	symbol	M. musculus	74277	M. musculus	0.0	0.0	0.0	0.0	0.0	0.0	0.0	0.0	0.0	0.0	0.0	0.0	0.0	0.0	0.0	0.0	0.0	0.0	0.0	0.0
Tmcc3	319880	symbol	M. musculus	319880	M. musculus	0.0	0.0	0.0	0.0	0.0	0.0	0.0	0.0	0.0	0.0	0.0	0.0	0.0	0.0	0.0	0.0	0.0	0.0	0.0	0.0
Trp53inp1	60599	symbol	M. musculus	60599	M. musculus	0.0	0.0	0.0	0.0	1.0	0.0	0.0	0.0	0.0	0.0	0.0	0.0	0.0	0.0	0.0	1.0	0.0	0.0	1.0	0.0
Tinagl1	94242	symbol	M. musculus	94242	M. musculus	0.0	0.0	0.0	0.0	0.0	0.0	0.0	0.0	0.0	0.0	0.0	0.0	0.0	0.0	0.0	0.0	0.0	0.0	0.0	0.0
Mlxip	208104	symbol	M. musculus	208104	M. musculus	0.0	0.0	0.0	0.0	0.0	0.0	0.0	0.0	0.0	0.0	0.0	0.0	0.0	0.0	0.0	0.0	0.0	0.0	0.0	0.0
Ppap2a	19012	gene_synonym	M. musculus	19012	M. musculus	0.0	0.0	0.0	0.0	0.0	0.0	0.0	0.0	0.0	0.0	0.0	0.0	0.0	0.0	0.0	0.0	0.0	0.0	0.0	0.0
Dhh	13363	symbol	M. musculus	13363	M. musculus	0.0	0.0	0.0	0.0	0.0	0.0	0.0	0.0	0.0	0.0	0.0	0.0	0.0	0.0	0.0	0.0	0.0	0.0	0.0	1.0
Cebpd	12609	symbol	M. musculus	12609	M. musculus	0.0	0.0	0.0	1.0	0.0	0.0	0.0	0.0	0.0	0.0	0.0	0.0	0.0	0.0	0.0	0.0	0.0	0.0	0.0	0.0
Gm17116	102640375	symbol	M. musculus	102640375	M. musculus	0.0	0.0	0.0	0.0	0.0	0.0	0.0	0.0	0.0	0.0	0.0	0.0	0.0	0.0	0.0	0.0	0.0	0.0	0.0	0.0
Irs2	384783	symbol	M. musculus	384783	M. musculus	0.0	1.0	0.0	0.0	0.0	0.0	1.0	0.0	0.0	1.0	0.0	1.0	1.0	0.0	0.0	0.0	1.0	0.0	0.0	1.0
AK144717						nan	nan	nan	nan	nan	nan	nan	nan	nan	nan	nan	nan	nan	nan	nan	nan	nan	nan	nan	nan
Adamts4	240913	symbol	M. musculus	240913	M. musculus	0.0	0.0	0.0	0.0	0.0	0.0	0.0	0.0	0.0	0.0	0.0	0.0	0.0	0.0	0.0	0.0	0.0	0.0	0.0	0.0
chr6						nan	nan	nan	nan	nan	nan	nan	nan	nan	nan	nan	nan	nan	nan	nan	nan	nan	nan	nan	nan
31078802-31079644_R						nan	nan	nan	nan	nan	nan	nan	nan	nan	nan	nan	nan	nan	nan	nan	nan	nan	nan	nan	nan
Lincpint	232685	gene_synonym	M. musculus	232685	M. musculus	0.0	0.0	0.0	0.0	0.0	0.0	0.0	0.0	0.0	0.0	0.0	0.0	0.0	0.0	0.0	0.0	0.0	0.0	0.0	0.0
Cttnbp2nl	80281	symbol	M. musculus	80281	M. musculus	0.0	0.0	0.0	0.0	0.0	0.0	0.0	0.0	1.0	0.0	0.0	0.0	0.0	0.0	0.0	0.0	0.0	0.0	0.0	0.0
Muc2	17831	symbol	M. musculus	17831	M. musculus	0.0	0.0	0.0	0.0	1.0	0.0	0.0	0.0	0.0	0.0	0.0	0.0	0.0	0.0	1.0	1.0	0.0	0.0	0.0	0.0
Eif4ebp3	108112	symbol	M. musculus	108112	M. musculus	0.0	0.0	0.0	0.0	0.0	0.0	0.0	0.0	1.0	0.0	0.0	0.0	0.0	0.0	0.0	0.0	0.0	0.0	0.0	0.0
Atp11b	76295	symbol	M. musculus	76295	M. musculus	0.0	0.0	0.0	0.0	0.0	0.0	0.0	0.0	0.0	0.0	0.0	0.0	0.0	0.0	0.0	0.0	0.0	0.0	0.0	0.0
Apold1	381823	symbol	M. musculus	381823	M. musculus	1.0	0.0	0.0	0.0	0.0	0.0	0.0	0.0	0.0	0.0	0.0	0.0	0.0	0.0	0.0	0.0	0.0	0.0	0.0	0.0
Rai14	75646	symbol	M. musculus	75646	M. musculus	0.0	0.0	0.0	0.0	0.0	0.0	0.0	0.0	0.0	0.0	0.0	0.0	0.0	0.0	0.0	0.0	0.0	0.0	0.0	0.0
Caskin2	140721	symbol	M. musculus	140721	M. musculus	0.0	0.0	0.0	0.0	0.0	0.0	0.0	0.0	0.0	0.0	0.0	0.0	0.0	0.0	0.0	0.0	0.0	0.0	0.0	0.0
Bcl2l1	12048	symbol	M. musculus	12048	M. musculus	0.0	1.0	0.0	0.0	0.0	0.0	0.0	1.0	0.0	0.0	0.0	1.0	0.0	0.0	0.0	0.0	0.0	0.0	1.0	1.0
chr10						nan	nan	nan	nan	nan	nan	nan	nan	nan	nan	nan	nan	nan	nan	nan	nan	nan	nan	nan	nan
66627543-66629331_F						nan	nan	nan	nan	nan	nan	nan	nan	nan	nan	nan	nan	nan	nan	nan	nan	nan	nan	nan	nan
Arid5b	71371	symbol	M. musculus	71371	M. musculus	0.0	0.0	0.0	1.0	0.0	0.0	1.0	1.0	0.0	1.0	0.0	0.0	0.0	0.0	0.0	0.0	0.0	0.0	0.0	0.0
Maff	17133	symbol	M. musculus	17133	M. musculus	0.0	0.0	0.0	0.0	0.0	0.0	0.0	0.0	0.0	0.0	0.0	0.0	0.0	0.0	0.0	0.0	0.0	0.0	0.0	0.0
Adamts9	101401	symbol	M. musculus	101401	M. musculus	1.0	0.0	1.0	0.0	0.0	0.0	0.0	0.0	0.0	0.0	0.0	0.0	0.0	0.0	0.0	1.0	0.0	0.0	0.0	0.0
133054045-133058002_F						nan	nan	nan	nan	nan	nan	nan	nan	nan	nan	nan	nan	nan	nan	nan	nan	nan	nan	nan	nan
31007184-31007725_R						nan	nan	nan	nan	nan	nan	nan	nan	nan	nan	nan	nan	nan	nan	nan	nan	nan	nan	nan	nan
chr8						nan	nan	nan	nan	nan	nan	nan	nan	nan	nan	nan	nan	nan	nan	nan	nan	nan	nan	nan	nan
10886200-10905925_F						nan	nan	nan	nan	nan	nan	nan	nan	nan	nan	nan	nan	nan	nan	nan	nan	nan	nan	nan	nan
Irf4	16364	symbol	M. musculus	16364	M. musculus	0.0	0.0	0.0	0.0	0.0	0.0	0.0	1.0	0.0	0.0	0.0	0.0	0.0	0.0	0.0	0.0	0.0	0.0	0.0	0.0
Chac1	69065	symbol	M. musculus	69065	M. musculus	0.0	0.0	0.0	0.0	0.0	0.0	0.0	0.0	1.0	0.0	0.0	0.0	0.0	0.0	0.0	0.0	0.0	0.0	0.0	0.0
Ell	13716	symbol	M. musculus	13716	M. musculus	0.0	0.0	0.0	0.0	0.0	0.0	0.0	0.0	0.0	0.0	0.0	0.0	0.0	0.0	0.0	0.0	0.0	0.0	0.0	0.0
66640530-66644032_F						nan	nan	nan	nan	nan	nan	nan	nan	nan	nan	nan	nan	nan	nan	nan	nan	nan	nan	nan	nan
Rbm33	381626	symbol	M. musculus	381626	M. musculus	0.0	0.0	0.0	0.0	0.0	0.0	0.0	0.0	0.0	0.0	0.0	0.0	0.0	0.0	0.0	0.0	0.0	0.0	0.0	0.0
2410006H16Rik	69221	symbol	M. musculus	69221	M. musculus	0.0	0.0	0.0	0.0	0.0	0.0	0.0	0.0	0.0	0.0	0.0	0.0	0.0	0.0	0.0	0.0	0.0	0.0	0.0	0.0
Epb4.1l4aos	69749	gene_synonym	M. musculus	69749	M. musculus	0.0	0.0	0.0	0.0	0.0	0.0	0.0	0.0	0.0	0.0	0.0	0.0	0.0	0.0	0.0	0.0	0.0	0.0	0.0	0.0
Pdk2	18604	symbol	M. musculus	18604	M. musculus	0.0	1.0	0.0	0.0	0.0	0.0	0.0	0.0	0.0	1.0	0.0	0.0	0.0	0.0	0.0	0.0	0.0	0.0	0.0	1.0
Vmp1	75909	symbol	M. musculus	75909	M. musculus	0.0	0.0	0.0	0.0	0.0	0.0	0.0	1.0	0.0	0.0	0.0	0.0	0.0	0.0	0.0	0.0	0.0	0.0	0.0	0.0
Kcne4	57814	symbol	M. musculus	57814	M. musculus	0.0	0.0	0.0	0.0	0.0	0.0	0.0	0.0	0.0	0.0	1.0	0.0	0.0	0.0	0.0	0.0	0.0	0.0	0.0	0.0
BB166591	99458	symbol	M. musculus	99458	M. musculus	0.0	0.0	0.0	0.0	0.0	0.0	0.0	0.0	0.0	0.0	0.0	0.0	0.0	0.0	0.0	0.0	0.0	0.0	0.0	0.0
Akap13	75547	symbol	M. musculus	75547	M. musculus	0.0	0.0	0.0	0.0	0.0	0.0	0.0	1.0	0.0	0.0	0.0	0.0	0.0	0.0	0.0	0.0	0.0	1.0	0.0	0.0
AK033846						nan	nan	nan	nan	nan	nan	nan	nan	nan	nan	nan	nan	nan	nan	nan	nan	nan	nan	nan	nan
Pim3	223775	symbol	M. musculus	223775	M. musculus	0.0	0.0	0.0	0.0	0.0	0.0	0.0	0.0	0.0	0.0	0.0	0.0	0.0	0.0	0.0	0.0	0.0	0.0	0.0	0.0
Etv3	27049	symbol	M. musculus	27049	M. musculus	0.0	0.0	0.0	0.0	1.0	0.0	0.0	0.0	0.0	0.0	0.0	0.0	0.0	0.0	0.0	0.0	0.0	0.0	0.0	0.0
Ncoa1	17977	symbol	M. musculus	17977	M. musculus	0.0	1.0	0.0	0.0	0.0	0.0	0.0	0.0	0.0	0.0	0.0	0.0	0.0	0.0	0.0	0.0	0.0	0.0	1.0	0.0
2610020H08Rik	434234	gene_synonym	M. musculus	434234	M. musculus	0.0	0.0	0.0	0.0	0.0	0.0	0.0	0.0	0.0	0.0	0.0	0.0	0.0	0.0	0.0	0.0	0.0	0.0	0.0	0.0
Mfsd7c	217721	gene_synonym	M. musculus	217721	M. musculus	1.0	0.0	0.0	0.0	0.0	0.0	0.0	0.0	0.0	0.0	1.0	0.0	0.0	0.0	1.0	0.0	0.0	0.0	0.0	0.0
Taf15	70439	symbol	M. musculus	70439	M. musculus	0.0	0.0	0.0	0.0	0.0	0.0	0.0	0.0	0.0	0.0	0.0	0.0	0.0	0.0	0.0	0.0	0.0	0.0	0.0	0.0
Fbxo31	76454	symbol	M. musculus	76454	M. musculus	0.0	0.0	0.0	0.0	0.0	0.0	0.0	0.0	0.0	0.0	0.0	0.0	0.0	0.0	0.0	0.0	0.0	0.0	0.0	0.0
Tmem87b	72477	symbol	M. musculus	72477	M. musculus	0.0	0.0	0.0	0.0	0.0	0.0	0.0	0.0	0.0	0.0	0.0	0.0	0.0	0.0	0.0	0.0	0.0	0.0	0.0	0.0
Cobll1	319876	symbol	M. musculus	319876	M. musculus	0.0	0.0	0.0	0.0	0.0	0.0	0.0	0.0	0.0	0.0	0.0	0.0	0.0	0.0	0.0	0.0	0.0	0.0	0.0	0.0
2810416G20Rik	100040353	symbol	M. musculus	100040353	M. musculus	0.0	0.0	0.0	0.0	0.0	0.0	0.0	0.0	0.0	0.0	0.0	0.0	0.0	0.0	0.0	0.0	0.0	0.0	0.0	0.0
Picalm	233489	symbol	M. musculus	233489	M. musculus	0.0	0.0	0.0	0.0	0.0	0.0	0.0	0.0	0.0	0.0	0.0	0.0	0.0	0.0	0.0	0.0	0.0	1.0	0.0	0.0
Sav1	64010	symbol	M. musculus	64010	M. musculus	0.0	0.0	0.0	0.0	1.0	0.0	0.0	0.0	0.0	0.0	0.0	0.0	0.0	0.0	0.0	0.0	1.0	0.0	0.0	0.0
BB325154						nan	nan	nan	nan	nan	nan	nan	nan	nan	nan	nan	nan	nan	nan	nan	nan	nan	nan	nan	nan
Tob2	57259	symbol	M. musculus	57259	M. musculus	0.0	0.0	0.0	0.0	0.0	0.0	0.0	0.0	0.0	0.0	0.0	0.0	0.0	0.0	0.0	0.0	0.0	0.0	0.0	0.0
Cep85l	100038725	symbol	M. musculus	100038725	M. musculus	0.0	0.0	0.0	0.0	0.0	0.0	0.0	0.0	0.0	0.0	0.0	0.0	0.0	0.0	0.0	0.0	0.0	0.0	0.0	0.0
Olfr1031	257916	gene_synonym	M. musculus	257916	M. musculus	0.0	0.0	0.0	0.0	0.0	0.0	0.0	0.0	0.0	0.0	0.0	0.0	0.0	0.0	0.0	0.0	0.0	0.0	0.0	0.0
Adamts1	11504	symbol	M. musculus	11504	M. musculus	0.0	0.0	1.0	0.0	0.0	0.0	0.0	0.0	0.0	0.0	0.0	0.0	0.0	0.0	0.0	0.0	0.0	0.0	0.0	0.0
AV000840						nan	nan	nan	nan	nan	nan	nan	nan	nan	nan	nan	nan	nan	nan	nan	nan	nan	nan	nan	nan
Clec4d	17474	symbol	M. musculus	17474	M. musculus	0.0	0.0	0.0	0.0	0.0	0.0	0.0	0.0	0.0	0.0	0.0	1.0	0.0	0.0	0.0	0.0	0.0	0.0	0.0	0.0
Setdb2	239122	symbol	M. musculus	239122	M. musculus	1.0	0.0	0.0	0.0	0.0	0.0	0.0	0.0	0.0	0.0	0.0	0.0	0.0	0.0	0.0	0.0	0.0	0.0	0.0	0.0
Mc5r	17203	symbol	M. musculus	17203	M. musculus	0.0	0.0	0.0	0.0	0.0	0.0	0.0	0.0	0.0	0.0	0.0	0.0	0.0	0.0	0.0	0.0	0.0	0.0	0.0	0.0
Dennd2a	209773	symbol	M. musculus	209773	M. musculus	0.0	0.0	0.0	0.0	0.0	0.0	0.0	0.0	0.0	0.0	0.0	0.0	0.0	0.0	0.0	0.0	0.0	0.0	0.0	0.0
8030453O22Rik	77209	symbol	M. musculus	77209	M. musculus	0.0	0.0	0.0	0.0	0.0	0.0	0.0	0.0	0.0	0.0	0.0	0.0	0.0	0.0	0.0	0.0	0.0	0.0	0.0	0.0
D19Bwg1357e	52874	gene_synonym	M. musculus	52874	M. musculus	0.0	0.0	0.0	0.0	0.0	0.0	0.0	1.0	0.0	0.0	0.0	0.0	0.0	0.0	0.0	0.0	0.0	0.0	0.0	0.0
Slc4a4	54403	symbol	M. musculus	54403	M. musculus	0.0	0.0	0.0	0.0	0.0	0.0	0.0	1.0	0.0	0.0	0.0	0.0	0.0	0.0	0.0	0.0	0.0	0.0	0.0	1.0
Plk3	12795	symbol	M. musculus	12795	M. musculus	0.0	0.0	0.0	0.0	0.0	0.0	0.0	0.0	0.0	0.0	0.0	0.0	1.0	0.0	0.0	0.0	0.0	0.0	0.0	0.0
1600015I10Rik	69761	gene_synonym	M. musculus	69761	M. musculus	0.0	0.0	0.0	0.0	0.0	0.0	0.0	0.0	0.0	0.0	0.0	0.0	0.0	0.0	0.0	0.0	0.0	0.0	0.0	0.0
Ccbl2	229905	gene_synonym	M. musculus	229905	M. musculus	0.0	0.0	0.0	0.0	0.0	0.0	0.0	0.0	0.0	0.0	0.0	0.0	0.0	0.0	0.0	0.0	0.0	0.0	0.0	0.0
Tmed5	73130	symbol	M. musculus	73130	M. musculus	0.0	0.0	0.0	0.0	0.0	0.0	0.0	0.0	0.0	0.0	0.0	0.0	0.0	0.0	0.0	0.0	0.0	0.0	0.0	0.0
Gpcpd1	74182	symbol	M. musculus	74182	M. musculus	0.0	0.0	0.0	0.0	0.0	0.0	0.0	0.0	0.0	0.0	0.0	0.0	0.0	0.0	0.0	0.0	0.0	0.0	0.0	0.0
Slc25a51	230125	symbol	M. musculus	230125	M. musculus	0.0	0.0	0.0	0.0	0.0	0.0	0.0	0.0	0.0	0.0	0.0	0.0	0.0	0.0	0.0	0.0	0.0	0.0	0.0	0.0
D16Ertd472e	67102	symbol	M. musculus	67102	M. musculus	0.0	0.0	0.0	0.0	0.0	0.0	0.0	0.0	0.0	0.0	0.0	0.0	0.0	0.0	0.0	0.0	0.0	0.0	0.0	0.0
Vegfa	22339	symbol	M. musculus	22339	M. musculus	1.0	0.0	1.0	0.0	0.0	1.0	0.0	1.0	0.0	1.0	1.0	1.0	1.0	1.0	1.0	0.0	1.0	0.0	0.0	0.0
94077196-94077860_F						nan	nan	nan	nan	nan	nan	nan	nan	nan	nan	nan	nan	nan	nan	nan	nan	nan	nan	nan	nan
Zpr1	22687	symbol	M. musculus	22687	M. musculus	0.0	0.0	0.0	0.0	0.0	0.0	0.0	0.0	0.0	0.0	0.0	0.0	0.0	0.0	0.0	0.0	0.0	0.0	0.0	0.0
D430020J02Rik	319545	symbol	M. musculus	319545	M. musculus	0.0	0.0	0.0	0.0	0.0	0.0	0.0	0.0	0.0	0.0	0.0	0.0	0.0	0.0	0.0	0.0	0.0	0.0	0.0	0.0
Asphd1	233879	symbol	M. musculus	233879	M. musculus	0.0	0.0	0.0	0.0	0.0	0.0	0.0	0.0	0.0	0.0	0.0	0.0	0.0	0.0	0.0	0.0	0.0	0.0	0.0	0.0
Csrnp1	215418	symbol	M. musculus	215418	M. musculus	0.0	0.0	0.0	0.0	0.0	0.0	0.0	0.0	0.0	1.0	0.0	0.0	0.0	0.0	0.0	0.0	0.0	0.0	0.0	0.0
Rgs2	19735	symbol	M. musculus	19735	M. musculus	0.0	0.0	0.0	1.0	0.0	0.0	0.0	0.0	1.0	0.0	1.0	0.0	0.0	0.0	0.0	0.0	0.0	0.0	1.0	0.0
Ppp1r15a	17872	symbol	M. musculus	17872	M. musculus	0.0	0.0	1.0	0.0	1.0	0.0	0.0	1.0	1.0	0.0	0.0	0.0	0.0	0.0	0.0	0.0	0.0	0.0	0.0	0.0
Map3k6	53608	symbol	M. musculus	53608	M. musculus	0.0	0.0	0.0	0.0	0.0	0.0	0.0	0.0	0.0	0.0	0.0	0.0	0.0	0.0	0.0	0.0	0.0	0.0	0.0	0.0
Amica1	270152	gene_synonym	M. musculus	270152	M. musculus	0.0	0.0	0.0	0.0	0.0	0.0	0.0	0.0	0.0	0.0	0.0	0.0	0.0	1.0	0.0	0.0	1.0	0.0	0.0	0.0
Gm33441	102636348	symbol	M. musculus	102636348	M. musculus	0.0	0.0	0.0	0.0	0.0	0.0	0.0	0.0	0.0	0.0	0.0	0.0	0.0	0.0	0.0	0.0	0.0	0.0	0.0	0.0
Cdkn1a	12575	symbol	M. musculus	12575	M. musculus	0.0	0.0	0.0	0.0	1.0	0.0	0.0	1.0	1.0	0.0	0.0	1.0	0.0	0.0	0.0	0.0	0.0	0.0	0.0	0.0
Errfi1	74155	symbol	M. musculus	74155	M. musculus	1.0	1.0	0.0	0.0	0.0	0.0	0.0	1.0	1.0	1.0	0.0	0.0	0.0	0.0	0.0	0.0	1.0	0.0	1.0	0.0
Sdc4	20971	symbol	M. musculus	20971	M. musculus	1.0	0.0	0.0	0.0	1.0	1.0	0.0	1.0	0.0	0.0	0.0	1.0	0.0	0.0	0.0	0.0	0.0	0.0	0.0	0.0
Dusp8	18218	symbol	M. musculus	18218	M. musculus	0.0	0.0	0.0	0.0	0.0	0.0	0.0	0.0	0.0	0.0	0.0	0.0	0.0	0.0	0.0	0.0	0.0	0.0	0.0	0.0
Gadd45g	23882	symbol	M. musculus	23882	M. musculus	0.0	0.0	0.0	0.0	0.0	0.0	0.0	1.0	1.0	0.0	0.0	0.0	0.0	0.0	0.0	0.0	0.0	0.0	0.0	0.0
1700017B05Rik	74211	symbol	M. musculus	74211	M. musculus	0.0	0.0	0.0	0.0	0.0	0.0	0.0	0.0	0.0	0.0	0.0	0.0	0.0	0.0	0.0	0.0	0.0	0.0	0.0	0.0
BB237529						nan	nan	nan	nan	nan	nan	nan	nan	nan	nan	nan	nan	nan	nan	nan	nan	nan	nan	nan	nan
BE944806						nan	nan	nan	nan	nan	nan	nan	nan	nan	nan	nan	nan	nan	nan	nan	nan	nan	nan	nan	nan
AK087292						nan	nan	nan	nan	nan	nan	nan	nan	nan	nan	nan	nan	nan	nan	nan	nan	nan	nan	nan	nan
Limk2	16886	symbol	M. musculus	16886	M. musculus	0.0	0.0	0.0	0.0	0.0	0.0	0.0	0.0	0.0	0.0	0.0	0.0	0.0	0.0	0.0	0.0	0.0	0.0	0.0	0.0
Ibtk	108837	symbol	M. musculus	108837	M. musculus	0.0	0.0	0.0	0.0	0.0	0.0	0.0	1.0	1.0	0.0	0.0	0.0	0.0	0.0	0.0	0.0	0.0	0.0	0.0	0.0
Rnf185	193670	symbol	M. musculus	193670	M. musculus	0.0	0.0	0.0	0.0	0.0	0.0	0.0	0.0	0.0	0.0	0.0	0.0	0.0	0.0	0.0	0.0	0.0	0.0	0.0	0.0
Pde4d	238871	symbol	M. musculus	238871	M. musculus	0.0	1.0	0.0	0.0	0.0	1.0	0.0	1.0	0.0	0.0	1.0	1.0	0.0	1.0	1.0	0.0	0.0	0.0	0.0	0.0
3830612M24						nan	nan	nan	nan	nan	nan	nan	nan	nan	nan	nan	nan	nan	nan	nan	nan	nan	nan	nan	nan
Bean1	65115	symbol	M. musculus	65115	M. musculus	0.0	0.0	0.0	0.0	0.0	0.0	0.0	0.0	0.0	0.0	0.0	0.0	0.0	0.0	0.0	0.0	0.0	0.0	0.0	0.0
Usp54	78787	symbol	M. musculus	78787	M. musculus	0.0	0.0	0.0	0.0	0.0	0.0	0.0	0.0	0.0	0.0	0.0	0.0	0.0	0.0	0.0	0.0	0.0	0.0	0.0	0.0
Slc3a2	17254	symbol	M. musculus	17254	M. musculus	0.0	0.0	0.0	0.0	0.0	0.0	0.0	0.0	0.0	0.0	0.0	0.0	0.0	0.0	0.0	0.0	0.0	0.0	0.0	0.0
Slc38a2	67760	symbol	M. musculus	67760	M. musculus	0.0	0.0	0.0	0.0	0.0	0.0	0.0	0.0	0.0	0.0	0.0	0.0	0.0	0.0	0.0	0.0	0.0	0.0	0.0	0.0
Vdr	22337	symbol	M. musculus	22337	M. musculus	1.0	1.0	0.0	0.0	1.0	0.0	0.0	0.0	0.0	0.0	0.0	0.0	0.0	0.0	0.0	0.0	1.0	0.0	1.0	0.0
Gm3383	100041515	symbol	M. musculus	100041515	M. musculus	0.0	0.0	0.0	0.0	0.0	0.0	0.0	0.0	0.0	0.0	0.0	0.0	0.0	0.0	0.0	0.0	0.0	0.0	0.0	0.0
2610042L04Rik	554327	symbol	M. musculus	554327	M. musculus	0.0	0.0	0.0	0.0	0.0	0.0	0.0	1.0	1.0	0.0	0.0	0.0	0.0	0.0	0.0	0.0	0.0	0.0	0.0	0.0
NAP114820-1						nan	nan	nan	nan	nan	nan	nan	nan	nan	nan	nan	nan	nan	nan	nan	nan	nan	nan	nan	nan
Gm3264	100041306	symbol	M. musculus	100041306	M. musculus	0.0	0.0	0.0	0.0	0.0	0.0	0.0	0.0	0.0	0.0	0.0	0.0	0.0	0.0	0.0	0.0	0.0	0.0	0.0	0.0
Gm3002	100040852	symbol	M. musculus	100040852	M. musculus	0.0	0.0	0.0	0.0	0.0	0.0	0.0	0.0	0.0	0.0	0.0	0.0	0.0	0.0	0.0	0.0	0.0	0.0	0.0	0.0
Gm3373	100036568	symbol	M. musculus	100036568	M. musculus	0.0	0.0	0.0	0.0	0.0	0.0	0.0	0.0	0.0	0.0	0.0	0.0	0.0	0.0	0.0	0.0	0.0	0.0	0.0	0.0
Gm3500	100041678	symbol	M. musculus	100041678	M. musculus	0.0	0.0	0.0	0.0	0.0	0.0	0.0	0.0	0.0	0.0	0.0	0.0	0.0	0.0	0.0	0.0	0.0	0.0	0.0	0.0
ENSMUST00000178274						nan	nan	nan	nan	nan	nan	nan	nan	nan	nan	nan	nan	nan	nan	nan	nan	nan	nan	nan	nan
Slc7a8	50934	symbol	M. musculus	50934	M. musculus	0.0	0.0	0.0	0.0	0.0	0.0	0.0	0.0	0.0	0.0	0.0	0.0	0.0	0.0	0.0	0.0	0.0	0.0	0.0	0.0
Clip1	56430	symbol	M. musculus	56430	M. musculus	0.0	0.0	0.0	0.0	0.0	0.0	0.0	0.0	0.0	0.0	0.0	0.0	0.0	0.0	0.0	0.0	0.0	0.0	0.0	0.0
Akap12	83397	symbol	M. musculus	83397	M. musculus	0.0	0.0	0.0	0.0	0.0	0.0	0.0	0.0	0.0	0.0	1.0	0.0	0.0	0.0	0.0	0.0	0.0	0.0	0.0	0.0
Aard	239435	symbol	M. musculus	239435	M. musculus	0.0	0.0	0.0	0.0	0.0	0.0	0.0	0.0	0.0	0.0	0.0	0.0	0.0	0.0	0.0	0.0	0.0	0.0	1.0	0.0
Arc	11838	symbol	M. musculus	11838	M. musculus	0.0	0.0	0.0	0.0	0.0	0.0	0.0	1.0	0.0	0.0	0.0	0.0	0.0	0.0	0.0	0.0	0.0	0.0	0.0	0.0
Efhd1	98363	symbol	M. musculus	98363	M. musculus	0.0	0.0	0.0	0.0	0.0	0.0	0.0	0.0	0.0	0.0	0.0	0.0	0.0	0.0	0.0	0.0	0.0	0.0	0.0	0.0
Ripk4	72388	symbol	M. musculus	72388	M. musculus	0.0	0.0	0.0	0.0	0.0	0.0	0.0	1.0	0.0	0.0	0.0	0.0	0.0	0.0	0.0	0.0	0.0	0.0	0.0	0.0
9330133O14Rik	100689703	symbol	M. musculus	100689703	M. musculus	0.0	0.0	0.0	0.0	0.0	0.0	0.0	0.0	0.0	0.0	0.0	0.0	0.0	0.0	0.0	0.0	0.0	0.0	0.0	0.0
Cirbp	12696	symbol	M. musculus	12696	M. musculus	0.0	0.0	0.0	0.0	0.0	0.0	0.0	0.0	1.0	0.0	0.0	0.0	0.0	0.0	0.0	0.0	0.0	0.0	0.0	0.0
Usp3	235441	symbol	M. musculus	235441	M. musculus	0.0	0.0	0.0	0.0	0.0	0.0	0.0	0.0	0.0	0.0	0.0	0.0	0.0	0.0	0.0	0.0	0.0	0.0	0.0	0.0
Gm12758	100126229	symbol	M. musculus	100126229	M. musculus	0.0	0.0	0.0	0.0	0.0	0.0	0.0	0.0	0.0	0.0	0.0	0.0	0.0	0.0	0.0	0.0	0.0	0.0	0.0	0.0
BX523363						nan	nan	nan	nan	nan	nan	nan	nan	nan	nan	nan	nan	nan	nan	nan	nan	nan	nan	nan	nan
4933431K14Rik	71295	symbol	M. musculus	71295	M. musculus	0.0	0.0	0.0	0.0	0.0	0.0	0.0	0.0	0.0	0.0	0.0	0.0	0.0	0.0	0.0	0.0	0.0	0.0	0.0	0.0
Gne	50798	symbol	M. musculus	50798	M. musculus	0.0	0.0	0.0	0.0	0.0	0.0	0.0	0.0	0.0	0.0	0.0	0.0	0.0	0.0	0.0	0.0	0.0	0.0	0.0	0.0
A_55_P2535438						nan	nan	nan	nan	nan	nan	nan	nan	nan	nan	nan	nan	nan	nan	nan	nan	nan	nan	nan	nan
Rabgap1l	29809	symbol	M. musculus	29809	M. musculus	0.0	0.0	0.0	0.0	0.0	0.0	0.0	0.0	0.0	0.0	0.0	0.0	0.0	0.0	0.0	0.0	0.0	0.0	0.0	0.0
Gm32819	102635498	symbol	M. musculus	102635498	M. musculus	0.0	0.0	0.0	0.0	0.0	0.0	0.0	0.0	0.0	0.0	0.0	0.0	0.0	0.0	0.0	0.0	0.0	0.0	0.0	0.0
Gm11827	100503518	symbol	M. musculus	100503518	M. musculus	0.0	0.0	0.0	0.0	0.0	0.0	0.0	0.0	0.0	0.0	0.0	0.0	0.0	0.0	0.0	0.0	0.0	0.0	0.0	0.0
Fkbp5	14229	symbol	M. musculus	14229	M. musculus	0.0	0.0	0.0	0.0	0.0	0.0	0.0	0.0	0.0	0.0	0.0	0.0	1.0	0.0	0.0	0.0	0.0	0.0	1.0	0.0
Zfand5	22682	symbol	M. musculus	22682	M. musculus	1.0	0.0	0.0	0.0	0.0	0.0	1.0	0.0	0.0	1.0	0.0	0.0	0.0	0.0	0.0	0.0	0.0	0.0	0.0	0.0
Pip5k1a	18720	symbol	M. musculus	18720	M. musculus	0.0	0.0	0.0	0.0	0.0	0.0	1.0	1.0	0.0	0.0	0.0	0.0	0.0	1.0	0.0	0.0	0.0	0.0	0.0	0.0
Ppp1r13l	333654	symbol	M. musculus	333654	M. musculus	0.0	0.0	0.0	0.0	0.0	0.0	0.0	0.0	0.0	0.0	1.0	0.0	0.0	0.0	0.0	0.0	0.0	0.0	0.0	0.0
Sgms1	208449	symbol	M. musculus	208449	M. musculus	0.0	0.0	0.0	0.0	0.0	0.0	0.0	0.0	0.0	0.0	0.0	0.0	0.0	0.0	0.0	0.0	0.0	0.0	0.0	0.0
Ptbp3	230257	symbol	M. musculus	230257	M. musculus	0.0	0.0	0.0	0.0	0.0	0.0	0.0	0.0	0.0	0.0	0.0	0.0	0.0	0.0	0.0	0.0	0.0	0.0	0.0	0.0
Foxo3	56484	symbol	M. musculus	56484	M. musculus	0.0	1.0	0.0	0.0	0.0	1.0	0.0	0.0	0.0	0.0	0.0	1.0	0.0	0.0	0.0	1.0	0.0	0.0	1.0	0.0
2010007H06Rik	102635498	gene_synonym	M. musculus	102635498	M. musculus	0.0	0.0	0.0	0.0	0.0	0.0	0.0	0.0	0.0	0.0	0.0	0.0	0.0	0.0	0.0	0.0	0.0	0.0	0.0	0.0
Arrdc2	70807	symbol	M. musculus	70807	M. musculus	0.0	0.0	0.0	0.0	0.0	0.0	0.0	0.0	0.0	0.0	0.0	0.0	0.0	0.0	0.0	0.0	0.0	0.0	0.0	0.0
Xpa	22590	symbol	M. musculus	22590	M. musculus	0.0	0.0	0.0	0.0	0.0	0.0	0.0	0.0	0.0	0.0	0.0	0.0	0.0	0.0	0.0	0.0	0.0	0.0	0.0	0.0
5330432E05Rik	383820	symbol	M. musculus	383820	M. musculus	0.0	0.0	0.0	0.0	0.0	0.0	0.0	0.0	0.0	0.0	0.0	0.0	0.0	0.0	0.0	0.0	0.0	0.0	0.0	0.0
Hif3a	53417	symbol	M. musculus	53417	M. musculus	1.0	0.0	0.0	0.0	0.0	0.0	0.0	0.0	0.0	0.0	0.0	0.0	0.0	0.0	0.0	0.0	0.0	0.0	0.0	0.0
CB590766						nan	nan	nan	nan	nan	nan	nan	nan	nan	nan	nan	nan	nan	nan	nan	nan	nan	nan	nan	nan
Eif4b	75705	symbol	M. musculus	75705	M. musculus	0.0	0.0	0.0	0.0	0.0	0.0	0.0	0.0	0.0	0.0	0.0	0.0	0.0	0.0	0.0	0.0	0.0	0.0	0.0	0.0
Aim1	11630	gene_synonym	M. musculus	11630	M. musculus	0.0	0.0	0.0	0.0	0.0	0.0	0.0	0.0	0.0	0.0	0.0	0.0	0.0	0.0	0.0	0.0	0.0	0.0	0.0	0.0
2210011C24Rik	70134	gene_synonym	M. musculus	70134	M. musculus	0.0	0.0	0.0	0.0	0.0	0.0	0.0	0.0	0.0	0.0	0.0	0.0	0.0	0.0	0.0	0.0	0.0	0.0	0.0	0.0
Peli1	67245	symbol	M. musculus	67245	M. musculus	0.0	0.0	0.0	0.0	1.0	0.0	0.0	1.0	1.0	0.0	0.0	1.0	0.0	0.0	0.0	0.0	0.0	0.0	0.0	0.0
Tango2	27883	symbol	M. musculus	27883	M. musculus	0.0	0.0	0.0	0.0	0.0	0.0	0.0	0.0	0.0	0.0	0.0	0.0	0.0	0.0	0.0	0.0	0.0	0.0	0.0	0.0
Atp6v0e	11974	symbol	M. musculus	11974	M. musculus	0.0	0.0	0.0	0.0	0.0	0.0	0.0	0.0	0.0	0.0	0.0	0.0	0.0	0.0	0.0	0.0	0.0	0.0	0.0	0.0
Ston1	77057	symbol	M. musculus	77057	M. musculus	0.0	0.0	0.0	0.0	0.0	0.0	0.0	0.0	0.0	1.0	0.0	0.0	0.0	0.0	0.0	0.0	0.0	0.0	0.0	0.0
AK079655						nan	nan	nan	nan	nan	nan	nan	nan	nan	nan	nan	nan	nan	nan	nan	nan	nan	nan	nan	nan
Mkln1	27418	symbol	M. musculus	27418	M. musculus	0.0	0.0	0.0	0.0	0.0	0.0	0.0	0.0	0.0	0.0	0.0	0.0	0.0	0.0	0.0	0.0	0.0	0.0	0.0	0.0
Clk1	12747	symbol	M. musculus	12747	M. musculus	0.0	0.0	0.0	0.0	0.0	0.0	0.0	0.0	0.0	0.0	0.0	0.0	0.0	0.0	0.0	0.0	0.0	0.0	0.0	0.0
Irf2bp2	270110	symbol	M. musculus	270110	M. musculus	0.0	0.0	0.0	0.0	0.0	0.0	0.0	0.0	0.0	0.0	0.0	0.0	0.0	0.0	0.0	0.0	0.0	0.0	0.0	0.0
Clk4	12750	symbol	M. musculus	12750	M. musculus	0.0	0.0	0.0	0.0	0.0	0.0	0.0	0.0	0.0	0.0	0.0	0.0	0.0	0.0	0.0	0.0	0.0	0.0	0.0	0.0
March7	57438	gene_synonym	M. musculus	57438	M. musculus	0.0	0.0	0.0	0.0	1.0	0.0	0.0	1.0	1.0	0.0	0.0	1.0	0.0	0.0	0.0	0.0	0.0	0.0	0.0	0.0
Rad21	19357	symbol	M. musculus	19357	M. musculus	0.0	0.0	0.0	0.0	0.0	0.0	0.0	0.0	0.0	0.0	0.0	0.0	0.0	0.0	0.0	0.0	0.0	0.0	0.0	0.0
ENSMUST00000140773						nan	nan	nan	nan	nan	nan	nan	nan	nan	nan	nan	nan	nan	nan	nan	nan	nan	nan	nan	nan
Ubap2l	74383	symbol	M. musculus	74383	M. musculus	0.0	0.0	0.0	0.0	0.0	0.0	0.0	0.0	0.0	0.0	0.0	0.0	0.0	0.0	0.0	0.0	0.0	0.0	0.0	0.0
Ddit4	74747	symbol	M. musculus	74747	M. musculus	0.0	1.0	0.0	0.0	0.0	0.0	0.0	0.0	1.0	1.0	0.0	0.0	0.0	0.0	0.0	0.0	0.0	0.0	1.0	1.0
Sgk1	20393	symbol	M. musculus	20393	M. musculus	0.0	1.0	0.0	0.0	0.0	0.0	0.0	0.0	0.0	0.0	0.0	0.0	0.0	0.0	0.0	0.0	0.0	0.0	1.0	0.0
Sik1	17691	symbol	M. musculus	17691	M. musculus	0.0	0.0	0.0	0.0	0.0	0.0	0.0	0.0	1.0	0.0	0.0	0.0	0.0	0.0	0.0	0.0	0.0	0.0	0.0	1.0
Mt1	17748	symbol	M. musculus	17748	M. musculus	0.0	0.0	0.0	0.0	0.0	0.0	0.0	0.0	0.0	0.0	0.0	0.0	0.0	0.0	0.0	0.0	0.0	0.0	0.0	0.0
Anapc16	52717	symbol	M. musculus	52717	M. musculus	0.0	0.0	0.0	0.0	0.0	0.0	0.0	0.0	0.0	0.0	0.0	0.0	0.0	0.0	0.0	0.0	0.0	0.0	0.0	0.0
Gbp8	76074	symbol	M. musculus	76074	M. musculus	0.0	0.0	0.0	0.0	0.0	0.0	0.0	0.0	0.0	0.0	0.0	0.0	0.0	0.0	0.0	0.0	0.0	0.0	0.0	0.0
Gbp11	634650	symbol	M. musculus	634650	M. musculus	0.0	0.0	0.0	0.0	0.0	0.0	0.0	0.0	0.0	0.0	0.0	0.0	0.0	0.0	0.0	0.0	0.0	0.0	0.0	0.0
Ivns1abp	117198	symbol	M. musculus	117198	M. musculus	0.0	0.0	0.0	0.0	0.0	0.0	0.0	0.0	1.0	0.0	0.0	0.0	0.0	0.0	0.0	0.0	0.0	0.0	0.0	0.0
C130045F17Rik	319457	symbol	M. musculus	319457	M. musculus	0.0	0.0	0.0	0.0	0.0	0.0	0.0	0.0	0.0	0.0	0.0	0.0	0.0	0.0	0.0	0.0	0.0	0.0	0.0	0.0
AK085406						nan	nan	nan	nan	nan	nan	nan	nan	nan	nan	nan	nan	nan	nan	nan	nan	nan	nan	nan	nan
2810474O19Rik	67246	gene_synonym	M. musculus	67246	M. musculus	0.0	0.0	0.0	0.0	0.0	0.0	0.0	0.0	0.0	0.0	0.0	0.0	0.0	0.0	0.0	0.0	0.0	0.0	0.0	0.0
Susd1	634731	symbol	M. musculus	634731	M. musculus	0.0	0.0	0.0	0.0	0.0	0.0	0.0	0.0	0.0	0.0	0.0	0.0	0.0	0.0	0.0	0.0	0.0	0.0	0.0	0.0
Ggnbp2os	102635561	symbol	M. musculus	102635561	M. musculus	0.0	0.0	0.0	0.0	0.0	0.0	0.0	0.0	0.0	0.0	0.0	0.0	0.0	0.0	0.0	0.0	0.0	0.0	0.0	0.0
LOC102634904	102634904	Gene_ID	M. musculus	102634904	M. musculus	0.0	0.0	0.0	0.0	0.0	0.0	0.0	0.0	0.0	0.0	0.0	0.0	0.0	0.0	0.0	0.0	0.0	0.0	0.0	0.0
Smim5	66528	symbol	M. musculus	66528	M. musculus	0.0	0.0	0.0	0.0	0.0	0.0	0.0	0.0	0.0	0.0	0.0	0.0	0.0	0.0	0.0	0.0	0.0	0.0	0.0	0.0
Shisa2	219134	symbol	M. musculus	219134	M. musculus	0.0	0.0	0.0	0.0	0.0	0.0	0.0	0.0	0.0	0.0	0.0	0.0	0.0	0.0	0.0	0.0	0.0	0.0	0.0	0.0
Gm10836	100038364	symbol	M. musculus	100038364	M. musculus	0.0	0.0	0.0	0.0	0.0	0.0	0.0	0.0	0.0	0.0	0.0	0.0	0.0	0.0	0.0	0.0	0.0	0.0	0.0	0.0
Arhgef28	110596	symbol	M. musculus	110596	M. musculus	0.0	0.0	0.0	0.0	0.0	0.0	0.0	0.0	0.0	0.0	0.0	0.0	0.0	0.0	0.0	0.0	0.0	1.0	0.0	0.0
Anxa3	11745	symbol	M. musculus	11745	M. musculus	0.0	0.0	1.0	0.0	0.0	0.0	0.0	1.0	0.0	0.0	0.0	0.0	0.0	0.0	0.0	0.0	0.0	0.0	0.0	0.0
LOC102635844	269630	Gene_ID	M. musculus	269630	M. musculus	0.0	0.0	0.0	0.0	0.0	0.0	0.0	0.0	0.0	0.0	0.0	0.0	0.0	0.0	0.0	0.0	0.0	0.0	0.0	0.0
Cpne7	102278	symbol	M. musculus	102278	M. musculus	0.0	0.0	0.0	0.0	0.0	0.0	0.0	0.0	0.0	0.0	0.0	0.0	0.0	0.0	0.0	0.0	0.0	0.0	0.0	0.0
Pglyrp1	21946	symbol	M. musculus	21946	M. musculus	0.0	0.0	0.0	0.0	0.0	0.0	0.0	0.0	0.0	0.0	0.0	1.0	0.0	0.0	0.0	0.0	0.0	0.0	0.0	0.0
F830014O18Rik	403347	symbol	M. musculus	403347	M. musculus	0.0	0.0	0.0	0.0	0.0	0.0	0.0	0.0	0.0	0.0	0.0	0.0	0.0	0.0	0.0	0.0	0.0	0.0	0.0	0.0
Cfh	12628	symbol	M. musculus	12628	M. musculus	1.0	0.0	0.0	0.0	0.0	0.0	0.0	0.0	0.0	0.0	1.0	0.0	0.0	0.0	0.0	0.0	0.0	0.0	0.0	0.0
Nmb	68039	symbol	M. musculus	68039	M. musculus	0.0	0.0	0.0	0.0	0.0	0.0	0.0	0.0	0.0	0.0	0.0	1.0	0.0	0.0	0.0	0.0	0.0	0.0	0.0	0.0
Wdfy1	69368	symbol	M. musculus	69368	M. musculus	0.0	0.0	0.0	0.0	0.0	0.0	0.0	0.0	0.0	0.0	0.0	0.0	0.0	0.0	0.0	0.0	0.0	0.0	0.0	0.0
Zdhhc22	238331	symbol	M. musculus	238331	M. musculus	0.0	0.0	0.0	0.0	0.0	0.0	0.0	0.0	0.0	0.0	0.0	0.0	0.0	0.0	0.0	0.0	0.0	0.0	0.0	0.0
ENSMUST00000128900	383229	ensembl_transcript_id	M. musculus	383229	M. musculus	0.0	0.0	0.0	0.0	0.0	0.0	0.0	0.0	0.0	0.0	0.0	0.0	0.0	0.0	0.0	0.0	0.0	0.0	0.0	0.0
Gm9992	667055	gene_synonym	M. musculus	667055	M. musculus	0.0	0.0	0.0	0.0	0.0	0.0	0.0	0.0	0.0	0.0	0.0	0.0	0.0	0.0	0.0	0.0	0.0	0.0	0.0	0.0
Clec1b	56760	symbol	M. musculus	56760	M. musculus	0.0	0.0	0.0	0.0	0.0	0.0	0.0	0.0	0.0	0.0	0.0	0.0	0.0	0.0	0.0	0.0	0.0	0.0	0.0	0.0
Atg101	68118	symbol	M. musculus	68118	M. musculus	0.0	0.0	0.0	0.0	1.0	0.0	0.0	0.0	0.0	0.0	0.0	0.0	0.0	0.0	0.0	0.0	0.0	0.0	0.0	0.0
AK079595						nan	nan	nan	nan	nan	nan	nan	nan	nan	nan	nan	nan	nan	nan	nan	nan	nan	nan	nan	nan
chr15						nan	nan	nan	nan	nan	nan	nan	nan	nan	nan	nan	nan	nan	nan	nan	nan	nan	nan	nan	nan
74474704-74474770_F						nan	nan	nan	nan	nan	nan	nan	nan	nan	nan	nan	nan	nan	nan	nan	nan	nan	nan	nan	nan
Scrt2	545474	symbol	M. musculus	545474	M. musculus	0.0	0.0	0.0	0.0	0.0	0.0	0.0	0.0	0.0	0.0	0.0	0.0	0.0	0.0	0.0	0.0	0.0	0.0	0.0	0.0
Med18	67219	symbol	M. musculus	67219	M. musculus	0.0	0.0	0.0	0.0	0.0	0.0	0.0	0.0	0.0	0.0	0.0	0.0	0.0	0.0	0.0	0.0	0.0	0.0	0.0	0.0
E030018B13Rik	381994	symbol	M. musculus	381994	M. musculus	0.0	0.0	0.0	0.0	0.0	0.0	0.0	0.0	0.0	0.0	0.0	0.0	0.0	0.0	0.0	0.0	0.0	0.0	0.0	0.0
ENSMUST00000095186						nan	nan	nan	nan	nan	nan	nan	nan	nan	nan	nan	nan	nan	nan	nan	nan	nan	nan	nan	nan
chr5						nan	nan	nan	nan	nan	nan	nan	nan	nan	nan	nan	nan	nan	nan	nan	nan	nan	nan	nan	nan
119945358-119962612_F						nan	nan	nan	nan	nan	nan	nan	nan	nan	nan	nan	nan	nan	nan	nan	nan	nan	nan	nan	nan
Gucy2d	14918	symbol	M. musculus	14918	M. musculus	0.0	0.0	0.0	0.0	0.0	0.0	0.0	0.0	0.0	1.0	0.0	0.0	0.0	0.0	0.0	0.0	0.0	0.0	0.0	0.0
Olfr609	259086	gene_synonym	M. musculus	259086	M. musculus	0.0	0.0	0.0	0.0	0.0	0.0	0.0	0.0	0.0	0.0	0.0	0.0	0.0	0.0	0.0	0.0	0.0	0.0	0.0	0.0
Acsl5	433256	symbol	M. musculus	433256	M. musculus	0.0	0.0	0.0	0.0	0.0	0.0	0.0	0.0	0.0	0.0	0.0	0.0	0.0	0.0	0.0	0.0	0.0	0.0	0.0	1.0
chr14						nan	nan	nan	nan	nan	nan	nan	nan	nan	nan	nan	nan	nan	nan	nan	nan	nan	nan	nan	nan
78957377-78962977_R						nan	nan	nan	nan	nan	nan	nan	nan	nan	nan	nan	nan	nan	nan	nan	nan	nan	nan	nan	nan
Lypd5	76942	symbol	M. musculus	76942	M. musculus	0.0	0.0	0.0	0.0	0.0	0.0	0.0	0.0	0.0	0.0	0.0	0.0	0.0	0.0	0.0	0.0	0.0	0.0	0.0	0.0
Exd1	241624	symbol	M. musculus	241624	M. musculus	0.0	0.0	0.0	0.0	0.0	0.0	0.0	0.0	0.0	0.0	0.0	0.0	0.0	0.0	0.0	0.0	0.0	0.0	0.0	0.0
Lmo4	16911	symbol	M. musculus	16911	M. musculus	1.0	0.0	0.0	0.0	0.0	0.0	0.0	1.0	0.0	0.0	0.0	1.0	0.0	0.0	0.0	0.0	0.0	0.0	0.0	0.0
Cited2	17684	symbol	M. musculus	17684	M. musculus	1.0	0.0	0.0	0.0	1.0	1.0	1.0	0.0	0.0	1.0	0.0	1.0	0.0	0.0	0.0	1.0	0.0	0.0	0.0	0.0
Ms4a4c	64380	symbol	M. musculus	64380	M. musculus	0.0	0.0	0.0	0.0	0.0	0.0	0.0	0.0	0.0	0.0	0.0	0.0	0.0	0.0	0.0	0.0	0.0	0.0	0.0	0.0
Ubtf	21429	symbol	M. musculus	21429	M. musculus	0.0	0.0	0.0	0.0	0.0	0.0	0.0	0.0	0.0	0.0	0.0	0.0	0.0	0.0	0.0	0.0	0.0	0.0	0.0	0.0
Sema4c	20353	symbol	M. musculus	20353	M. musculus	1.0	0.0	0.0	0.0	0.0	0.0	1.0	0.0	0.0	0.0	0.0	0.0	0.0	1.0	0.0	0.0	0.0	0.0	0.0	0.0
Spag7	216873	symbol	M. musculus	216873	M. musculus	0.0	0.0	0.0	0.0	0.0	0.0	0.0	0.0	0.0	0.0	0.0	0.0	0.0	0.0	0.0	0.0	0.0	0.0	0.0	0.0
Cyp2u1	71519	symbol	M. musculus	71519	M. musculus	0.0	0.0	0.0	0.0	0.0	0.0	0.0	0.0	0.0	0.0	0.0	0.0	0.0	0.0	0.0	0.0	0.0	0.0	0.0	0.0
Zcchc9	69085	symbol	M. musculus	69085	M. musculus	0.0	0.0	0.0	0.0	0.0	0.0	0.0	0.0	0.0	0.0	0.0	0.0	0.0	0.0	0.0	0.0	0.0	0.0	0.0	0.0
AK089156						nan	nan	nan	nan	nan	nan	nan	nan	nan	nan	nan	nan	nan	nan	nan	nan	nan	nan	nan	nan
Arl6ip6	65103	symbol	M. musculus	65103	M. musculus	0.0	0.0	0.0	0.0	0.0	0.0	0.0	0.0	0.0	0.0	0.0	0.0	0.0	0.0	0.0	0.0	0.0	0.0	0.0	0.0
Gm13562	115489442	symbol	M. musculus	115489442	M. musculus	0.0	0.0	0.0	0.0	0.0	0.0	0.0	0.0	0.0	0.0	0.0	0.0	0.0	0.0	0.0	0.0	0.0	0.0	0.0	0.0
Fam219a	71901	symbol	M. musculus	71901	M. musculus	0.0	0.0	0.0	0.0	0.0	0.0	0.0	0.0	0.0	0.0	0.0	0.0	0.0	0.0	0.0	0.0	0.0	0.0	0.0	0.0
Ccdc25	67179	symbol	M. musculus	67179	M. musculus	0.0	0.0	0.0	0.0	0.0	0.0	0.0	0.0	0.0	0.0	0.0	0.0	0.0	0.0	0.0	0.0	0.0	0.0	0.0	0.0
Ccdc138	76138	symbol	M. musculus	76138	M. musculus	0.0	0.0	0.0	0.0	0.0	0.0	0.0	0.0	0.0	0.0	0.0	0.0	0.0	0.0	0.0	0.0	0.0	0.0	0.0	0.0
Creb5	231991	symbol	M. musculus	231991	M. musculus	0.0	0.0	0.0	1.0	0.0	0.0	0.0	0.0	0.0	0.0	0.0	0.0	0.0	0.0	0.0	0.0	0.0	0.0	0.0	0.0
Gm35410	102638978	symbol	M. musculus	102638978	M. musculus	0.0	0.0	0.0	0.0	0.0	0.0	0.0	0.0	0.0	0.0	0.0	0.0	0.0	0.0	0.0	0.0	0.0	0.0	0.0	0.0
AA536875	380934	symbol	M. musculus	380934	M. musculus	0.0	0.0	0.0	0.0	0.0	0.0	0.0	0.0	0.0	0.0	0.0	0.0	0.0	0.0	0.0	0.0	0.0	0.0	0.0	0.0
Itsn1	16443	symbol	M. musculus	16443	M. musculus	0.0	0.0	0.0	0.0	0.0	0.0	0.0	0.0	0.0	0.0	0.0	0.0	1.0	0.0	0.0	0.0	0.0	0.0	0.0	0.0
Ogfod1	270086	symbol	M. musculus	270086	M. musculus	0.0	0.0	0.0	0.0	0.0	0.0	0.0	0.0	0.0	0.0	0.0	0.0	0.0	0.0	0.0	0.0	0.0	0.0	0.0	0.0
Sp110	109032	symbol	M. musculus	109032	M. musculus	0.0	0.0	0.0	0.0	0.0	0.0	0.0	0.0	0.0	0.0	0.0	0.0	0.0	0.0	0.0	0.0	0.0	0.0	0.0	0.0
Dennd4a	102442	symbol	M. musculus	102442	M. musculus	0.0	0.0	0.0	0.0	0.0	0.0	0.0	0.0	0.0	0.0	0.0	0.0	0.0	0.0	0.0	0.0	0.0	1.0	0.0	0.0
Skint7	328505	symbol	M. musculus	328505	M. musculus	0.0	0.0	0.0	0.0	0.0	0.0	0.0	0.0	0.0	0.0	0.0	1.0	0.0	0.0	0.0	0.0	0.0	0.0	0.0	0.0
Luc7l2	192196	symbol	M. musculus	192196	M. musculus	0.0	0.0	0.0	0.0	0.0	0.0	0.0	0.0	0.0	0.0	0.0	0.0	0.0	0.0	0.0	0.0	0.0	0.0	0.0	0.0
Sh3d21	66938	symbol	M. musculus	66938	M. musculus	0.0	0.0	0.0	0.0	0.0	0.0	0.0	0.0	0.0	0.0	0.0	0.0	0.0	0.0	0.0	0.0	0.0	0.0	0.0	0.0
2310002F09Rik	100504720	symbol	M. musculus	100504720	M. musculus	0.0	0.0	0.0	0.0	0.0	0.0	0.0	0.0	0.0	0.0	0.0	0.0	0.0	0.0	0.0	0.0	0.0	0.0	0.0	0.0
Suv39h2	64707	symbol	M. musculus	64707	M. musculus	0.0	0.0	0.0	0.0	0.0	0.0	0.0	0.0	0.0	0.0	0.0	0.0	0.0	0.0	0.0	0.0	0.0	0.0	0.0	0.0
Serpinb8	20725	symbol	M. musculus	20725	M. musculus	0.0	0.0	0.0	0.0	0.0	0.0	0.0	0.0	1.0	0.0	0.0	0.0	0.0	0.0	0.0	0.0	0.0	0.0	0.0	0.0
Igsf9	93842	symbol	M. musculus	93842	M. musculus	0.0	0.0	0.0	0.0	0.0	0.0	0.0	0.0	0.0	0.0	0.0	0.0	0.0	0.0	0.0	0.0	0.0	0.0	0.0	0.0
Plekhg3	263406	symbol	M. musculus	263406	M. musculus	0.0	0.0	0.0	0.0	0.0	0.0	0.0	0.0	0.0	0.0	0.0	0.0	0.0	0.0	0.0	0.0	0.0	0.0	0.0	0.0
Gm10576	100038646	symbol	M. musculus	100038646	M. musculus	0.0	0.0	0.0	0.0	0.0	0.0	0.0	0.0	0.0	0.0	0.0	0.0	0.0	0.0	0.0	0.0	0.0	0.0	0.0	0.0
Btn1a1	12231	symbol	M. musculus	12231	M. musculus	0.0	0.0	0.0	0.0	0.0	0.0	0.0	0.0	0.0	0.0	0.0	0.0	0.0	0.0	0.0	0.0	0.0	0.0	0.0	0.0
4933427D06Rik	232217	symbol	M. musculus	232217	M. musculus	0.0	0.0	0.0	0.0	0.0	0.0	0.0	0.0	0.0	0.0	0.0	0.0	0.0	0.0	0.0	0.0	0.0	0.0	0.0	0.0
E130314K07Rik	320483	symbol	M. musculus	320483	M. musculus	0.0	0.0	0.0	0.0	0.0	0.0	0.0	0.0	0.0	0.0	0.0	0.0	0.0	0.0	0.0	0.0	0.0	0.0	0.0	0.0
Terf2ip	57321	symbol	M. musculus	57321	M. musculus	0.0	0.0	0.0	0.0	0.0	0.0	0.0	1.0	1.0	0.0	0.0	0.0	0.0	0.0	0.0	0.0	0.0	0.0	0.0	0.0
1700110I01Rik	73549	symbol	M. musculus	73549	M. musculus	0.0	0.0	0.0	0.0	0.0	0.0	0.0	0.0	0.0	0.0	0.0	0.0	0.0	0.0	0.0	0.0	0.0	0.0	0.0	0.0
Synpo2l	68760	symbol	M. musculus	68760	M. musculus	0.0	0.0	0.0	0.0	0.0	0.0	0.0	0.0	0.0	0.0	0.0	0.0	0.0	0.0	0.0	0.0	0.0	1.0	0.0	0.0
Gm6994	629678	symbol	M. musculus	629678	M. musculus	0.0	0.0	0.0	0.0	0.0	0.0	0.0	0.0	0.0	0.0	0.0	0.0	0.0	0.0	0.0	0.0	0.0	0.0	0.0	0.0
Bpifc	270757	symbol	M. musculus	270757	M. musculus	0.0	0.0	0.0	0.0	0.0	0.0	0.0	0.0	0.0	0.0	0.0	0.0	0.0	0.0	0.0	0.0	0.0	0.0	0.0	0.0
Gm10405	100038366	symbol	M. musculus	100038366	M. musculus	0.0	0.0	0.0	0.0	0.0	0.0	0.0	0.0	0.0	0.0	0.0	0.0	0.0	0.0	0.0	0.0	0.0	0.0	0.0	0.0
Il15ra	16169	symbol	M. musculus	16169	M. musculus	0.0	0.0	0.0	0.0	0.0	0.0	0.0	0.0	0.0	0.0	0.0	1.0	0.0	0.0	0.0	0.0	0.0	0.0	0.0	0.0
Rhox4g	664608	symbol	M. musculus	664608	M. musculus	0.0	0.0	0.0	0.0	0.0	0.0	0.0	0.0	0.0	0.0	0.0	0.0	0.0	0.0	0.0	0.0	0.0	0.0	0.0	0.0
Rad51c	114714	symbol	M. musculus	114714	M. musculus	0.0	0.0	0.0	0.0	0.0	0.0	0.0	0.0	0.0	0.0	0.0	0.0	0.0	0.0	0.0	0.0	0.0	0.0	0.0	0.0
Gm31704	102634016	symbol	M. musculus	102634016	M. musculus	0.0	0.0	0.0	0.0	0.0	0.0	0.0	0.0	0.0	0.0	0.0	0.0	0.0	0.0	0.0	0.0	0.0	0.0	0.0	0.0
LOC102635467	102635467	Gene_ID	M. musculus	102635467	M. musculus	0.0	0.0	0.0	0.0	0.0	0.0	0.0	0.0	0.0	0.0	0.0	0.0	0.0	0.0	0.0	0.0	0.0	0.0	0.0	0.0
Akna	100182	symbol	M. musculus	100182	M. musculus	0.0	0.0	0.0	0.0	0.0	0.0	1.0	0.0	0.0	0.0	0.0	1.0	0.0	0.0	0.0	0.0	0.0	0.0	0.0	0.0
Atxn7	246103	symbol	M. musculus	246103	M. musculus	0.0	0.0	0.0	0.0	0.0	0.0	0.0	0.0	1.0	1.0	0.0	0.0	0.0	0.0	0.0	0.0	0.0	0.0	0.0	0.0
Trim25	217069	symbol	M. musculus	217069	M. musculus	0.0	0.0	0.0	0.0	0.0	0.0	0.0	0.0	0.0	0.0	0.0	0.0	0.0	0.0	0.0	0.0	0.0	0.0	0.0	0.0
Wdr89	72338	symbol	M. musculus	72338	M. musculus	0.0	0.0	0.0	0.0	0.0	0.0	0.0	0.0	0.0	0.0	0.0	0.0	0.0	0.0	0.0	0.0	0.0	0.0	0.0	0.0
Tmem239	66766	symbol	M. musculus	66766	M. musculus	0.0	0.0	0.0	0.0	0.0	0.0	0.0	0.0	0.0	0.0	0.0	0.0	0.0	0.0	0.0	0.0	0.0	0.0	0.0	0.0
Hemgn	93966	symbol	M. musculus	93966	M. musculus	0.0	0.0	0.0	0.0	0.0	0.0	0.0	0.0	0.0	0.0	0.0	0.0	0.0	0.0	0.0	0.0	0.0	0.0	0.0	0.0
Ung	22256	symbol	M. musculus	22256	M. musculus	0.0	0.0	0.0	0.0	0.0	0.0	0.0	0.0	0.0	0.0	0.0	0.0	0.0	0.0	0.0	0.0	0.0	0.0	0.0	0.0
Nrp2	18187	symbol	M. musculus	18187	M. musculus	1.0	0.0	0.0	0.0	0.0	0.0	1.0	0.0	0.0	1.0	0.0	0.0	0.0	1.0	0.0	0.0	0.0	0.0	0.0	0.0
Sgsh	27029	symbol	M. musculus	27029	M. musculus	0.0	0.0	0.0	0.0	0.0	0.0	0.0	0.0	0.0	0.0	0.0	0.0	0.0	0.0	0.0	0.0	0.0	0.0	0.0	0.0
Ldlrad3	241576	symbol	M. musculus	241576	M. musculus	0.0	0.0	0.0	0.0	0.0	0.0	0.0	0.0	0.0	0.0	0.0	0.0	0.0	0.0	0.0	0.0	0.0	0.0	0.0	0.0
Mtfr2	71804	symbol	M. musculus	71804	M. musculus	0.0	0.0	0.0	0.0	0.0	0.0	0.0	0.0	0.0	0.0	0.0	0.0	0.0	0.0	0.0	0.0	0.0	0.0	0.0	0.0
Pdp2	382051	symbol	M. musculus	382051	M. musculus	0.0	0.0	0.0	0.0	0.0	0.0	0.0	0.0	0.0	0.0	0.0	0.0	0.0	0.0	0.0	0.0	0.0	0.0	0.0	0.0
Hs3st2	195646	symbol	M. musculus	195646	M. musculus	0.0	0.0	0.0	0.0	0.0	0.0	0.0	0.0	0.0	0.0	0.0	0.0	0.0	0.0	0.0	0.0	0.0	0.0	0.0	0.0
Gm626	268729	gene_synonym	M. musculus	268729	M. musculus	0.0	0.0	0.0	0.0	0.0	0.0	0.0	0.0	0.0	0.0	0.0	0.0	0.0	0.0	0.0	0.0	0.0	0.0	0.0	0.0
Pak4	70584	symbol	M. musculus	70584	M. musculus	0.0	0.0	1.0	0.0	0.0	0.0	0.0	0.0	0.0	0.0	0.0	0.0	0.0	0.0	0.0	0.0	0.0	0.0	0.0	0.0
I730030J21Rik	619313	symbol	M. musculus	619313	M. musculus	0.0	0.0	0.0	0.0	0.0	0.0	0.0	0.0	0.0	0.0	0.0	0.0	0.0	0.0	0.0	0.0	0.0	0.0	0.0	0.0
Mms22l	212377	symbol	M. musculus	212377	M. musculus	0.0	0.0	0.0	0.0	0.0	0.0	0.0	0.0	0.0	0.0	0.0	0.0	0.0	0.0	0.0	0.0	0.0	0.0	0.0	0.0
A_55_P2726391						nan	nan	nan	nan	nan	nan	nan	nan	nan	nan	nan	nan	nan	nan	nan	nan	nan	nan	nan	nan
Ephb3	13845	symbol	M. musculus	13845	M. musculus	1.0	0.0	0.0	0.0	0.0	0.0	0.0	0.0	0.0	1.0	0.0	1.0	0.0	0.0	0.0	0.0	0.0	0.0	0.0	0.0
Ifitm7	74482	symbol	M. musculus	74482	M. musculus	0.0	0.0	0.0	0.0	0.0	0.0	0.0	0.0	0.0	0.0	0.0	0.0	0.0	0.0	0.0	0.0	0.0	0.0	0.0	0.0
Eya1	14048	symbol	M. musculus	14048	M. musculus	1.0	0.0	0.0	0.0	0.0	0.0	0.0	0.0	0.0	0.0	0.0	0.0	0.0	0.0	0.0	0.0	1.0	0.0	0.0	0.0
Srek1	218543	symbol	M. musculus	218543	M. musculus	0.0	0.0	0.0	0.0	0.0	0.0	0.0	0.0	0.0	0.0	0.0	0.0	0.0	0.0	0.0	0.0	0.0	0.0	0.0	0.0
Mcam	84004	symbol	M. musculus	84004	M. musculus	1.0	0.0	0.0	0.0	0.0	0.0	0.0	0.0	0.0	0.0	0.0	0.0	0.0	0.0	0.0	0.0	0.0	0.0	0.0	0.0
chr4						nan	nan	nan	nan	nan	nan	nan	nan	nan	nan	nan	nan	nan	nan	nan	nan	nan	nan	nan	nan
11102287-11118421_R						nan	nan	nan	nan	nan	nan	nan	nan	nan	nan	nan	nan	nan	nan	nan	nan	nan	nan	nan	nan
31037606-31037912_R						nan	nan	nan	nan	nan	nan	nan	nan	nan	nan	nan	nan	nan	nan	nan	nan	nan	nan	nan	nan
73729977-73751877_R						nan	nan	nan	nan	nan	nan	nan	nan	nan	nan	nan	nan	nan	nan	nan	nan	nan	nan	nan	nan
Krtap5-5	114666	symbol	M. musculus	114666	M. musculus	0.0	0.0	0.0	0.0	0.0	0.0	0.0	0.0	0.0	0.0	0.0	0.0	0.0	0.0	0.0	0.0	0.0	0.0	0.0	0.0
Rab3gap1	226407	symbol	M. musculus	226407	M. musculus	0.0	0.0	0.0	0.0	0.0	0.0	0.0	1.0	0.0	0.0	0.0	0.0	0.0	0.0	0.0	0.0	0.0	1.0	0.0	0.0
Olfr1153	258633	gene_synonym	M. musculus	258633	M. musculus	0.0	0.0	0.0	0.0	0.0	0.0	0.0	0.0	0.0	0.0	0.0	0.0	0.0	0.0	0.0	0.0	0.0	0.0	0.0	0.0
LOC105243194	105243194	Gene_ID	M. musculus	105243194	M. musculus	0.0	0.0	0.0	0.0	0.0	0.0	0.0	0.0	0.0	0.0	0.0	0.0	0.0	0.0	0.0	0.0	0.0	0.0	0.0	0.0
Gm4969	243866	gene_synonym	M. musculus	243866	M. musculus	0.0	0.0	0.0	0.0	0.0	0.0	0.0	0.0	0.0	0.0	0.0	0.0	0.0	0.0	0.0	0.0	0.0	0.0	0.0	0.0
1700016C15Rik	69428	gene_synonym	M. musculus	69428	M. musculus	0.0	0.0	0.0	0.0	0.0	0.0	0.0	0.0	0.0	0.0	0.0	0.0	0.0	0.0	0.0	0.0	0.0	0.0	0.0	0.0
Chit1	71884	symbol	M. musculus	71884	M. musculus	0.0	0.0	0.0	0.0	0.0	0.0	0.0	0.0	0.0	0.0	0.0	0.0	0.0	0.0	0.0	0.0	0.0	0.0	0.0	0.0
Dock9	105445	symbol	M. musculus	105445	M. musculus	0.0	0.0	0.0	0.0	0.0	0.0	0.0	1.0	0.0	0.0	0.0	0.0	0.0	0.0	0.0	0.0	0.0	1.0	0.0	0.0
Nxnl1	234404	symbol	M. musculus	234404	M. musculus	0.0	0.0	0.0	0.0	0.0	0.0	0.0	0.0	0.0	0.0	0.0	0.0	0.0	0.0	0.0	0.0	0.0	0.0	0.0	0.0
Mt4	17752	symbol	M. musculus	17752	M. musculus	0.0	0.0	0.0	0.0	0.0	0.0	0.0	0.0	0.0	0.0	0.0	0.0	0.0	0.0	0.0	0.0	0.0	0.0	0.0	0.0
AA589522	57891	symbol	M. musculus	57891	M. musculus	0.0	0.0	0.0	0.0	0.0	0.0	0.0	0.0	0.0	0.0	0.0	0.0	0.0	0.0	0.0	0.0	0.0	0.0	0.0	0.0
71242333-71273533_R						nan	nan	nan	nan	nan	nan	nan	nan	nan	nan	nan	nan	nan	nan	nan	nan	nan	nan	nan	nan
Mast4	328329	symbol	M. musculus	328329	M. musculus	0.0	0.0	0.0	0.0	0.0	0.0	0.0	0.0	0.0	0.0	0.0	0.0	0.0	0.0	0.0	0.0	0.0	0.0	0.0	0.0
Rnpep	215615	symbol	M. musculus	215615	M. musculus	0.0	0.0	0.0	0.0	0.0	0.0	0.0	0.0	0.0	0.0	1.0	0.0	0.0	0.0	0.0	0.0	0.0	0.0	0.0	0.0
Tspan33	232670	symbol	M. musculus	232670	M. musculus	0.0	0.0	0.0	0.0	0.0	0.0	0.0	0.0	0.0	0.0	0.0	0.0	0.0	0.0	0.0	0.0	0.0	0.0	0.0	0.0
Gm28515	102640577	symbol	M. musculus	102640577	M. musculus	0.0	0.0	0.0	0.0	0.0	0.0	0.0	0.0	0.0	0.0	0.0	0.0	0.0	0.0	0.0	0.0	0.0	0.0	0.0	0.0
B230213L16Rik	320943	symbol	M. musculus	320943	M. musculus	0.0	0.0	0.0	0.0	0.0	0.0	0.0	0.0	0.0	0.0	0.0	0.0	0.0	0.0	0.0	0.0	0.0	0.0	0.0	0.0
AK145521						nan	nan	nan	nan	nan	nan	nan	nan	nan	nan	nan	nan	nan	nan	nan	nan	nan	nan	nan	nan
TC1695573						nan	nan	nan	nan	nan	nan	nan	nan	nan	nan	nan	nan	nan	nan	nan	nan	nan	nan	nan	nan
chr12						nan	nan	nan	nan	nan	nan	nan	nan	nan	nan	nan	nan	nan	nan	nan	nan	nan	nan	nan	nan
74135916-74142780_R						nan	nan	nan	nan	nan	nan	nan	nan	nan	nan	nan	nan	nan	nan	nan	nan	nan	nan	nan	nan
Fosl2	14284	symbol	M. musculus	14284	M. musculus	0.0	0.0	0.0	1.0	0.0	0.0	0.0	0.0	0.0	0.0	0.0	0.0	0.0	0.0	1.0	0.0	0.0	0.0	1.0	0.0
Tpsab1	100503895	symbol	M. musculus	100503895	M. musculus	0.0	0.0	0.0	0.0	0.0	0.0	0.0	0.0	0.0	0.0	0.0	0.0	0.0	0.0	0.0	0.0	0.0	0.0	0.0	0.0
Pdcd1	18566	symbol	M. musculus	18566	M. musculus	0.0	0.0	0.0	0.0	0.0	0.0	0.0	0.0	0.0	0.0	0.0	1.0	0.0	0.0	0.0	0.0	0.0	0.0	0.0	0.0
Gm13125	627009	gene_synonym	M. musculus	627009	M. musculus	0.0	0.0	0.0	0.0	0.0	0.0	0.0	0.0	0.0	0.0	0.0	0.0	0.0	0.0	0.0	0.0	0.0	0.0	0.0	0.0
4833420G17Rik	67392	symbol	M. musculus	67392	M. musculus	0.0	0.0	0.0	0.0	0.0	0.0	0.0	0.0	0.0	0.0	0.0	0.0	0.0	0.0	0.0	0.0	0.0	0.0	0.0	0.0
Dok6	623279	symbol	M. musculus	623279	M. musculus	0.0	0.0	0.0	0.0	0.0	0.0	0.0	0.0	0.0	1.0	0.0	0.0	0.0	0.0	0.0	0.0	0.0	0.0	0.0	0.0
Fam212a	68176	gene_synonym	M. musculus	68176	M. musculus	0.0	0.0	0.0	0.0	0.0	0.0	0.0	0.0	0.0	0.0	0.0	0.0	0.0	0.0	0.0	0.0	0.0	0.0	0.0	0.0
Gm3696	100042149	symbol	M. musculus	100042149	M. musculus	0.0	0.0	0.0	0.0	0.0	0.0	0.0	0.0	0.0	0.0	0.0	0.0	0.0	0.0	0.0	0.0	0.0	0.0	0.0	0.0
CB203187						nan	nan	nan	nan	nan	nan	nan	nan	nan	nan	nan	nan	nan	nan	nan	nan	nan	nan	nan	nan
C230037L18Rik	100532730	symbol	M. musculus	100532730	M. musculus	0.0	0.0	0.0	0.0	0.0	0.0	0.0	0.0	0.0	0.0	0.0	0.0	0.0	0.0	0.0	0.0	0.0	0.0	0.0	0.0
Lmbr1l	74775	symbol	M. musculus	74775	M. musculus	0.0	0.0	0.0	0.0	0.0	0.0	1.0	0.0	0.0	0.0	0.0	0.0	0.0	0.0	0.0	0.0	0.0	0.0	0.0	0.0
Syde2	214804	symbol	M. musculus	214804	M. musculus	0.0	0.0	0.0	0.0	0.0	0.0	0.0	0.0	0.0	0.0	0.0	0.0	0.0	0.0	0.0	0.0	0.0	1.0	0.0	0.0
Ttll8	239591	symbol	M. musculus	239591	M. musculus	0.0	0.0	0.0	0.0	0.0	0.0	0.0	0.0	0.0	0.0	0.0	0.0	0.0	0.0	0.0	0.0	0.0	0.0	0.0	0.0
Map2k7	26400	symbol	M. musculus	26400	M. musculus	0.0	0.0	0.0	0.0	0.0	0.0	0.0	1.0	0.0	0.0	0.0	0.0	0.0	0.0	0.0	0.0	0.0	0.0	0.0	0.0
Stat3	20848	symbol	M. musculus	20848	M. musculus	0.0	1.0	1.0	0.0	1.0	0.0	0.0	1.0	1.0	1.0	0.0	0.0	0.0	0.0	0.0	1.0	1.0	0.0	1.0	1.0
Sec31b	240667	symbol	M. musculus	240667	M. musculus	0.0	0.0	0.0	0.0	0.0	0.0	0.0	0.0	0.0	0.0	0.0	0.0	0.0	0.0	0.0	0.0	0.0	0.0	0.0	0.0
Serpinb6b	20708	symbol	M. musculus	20708	M. musculus	0.0	0.0	0.0	0.0	0.0	0.0	0.0	0.0	0.0	0.0	0.0	0.0	0.0	0.0	0.0	0.0	0.0	0.0	0.0	0.0
Ppfibp1	67533	symbol	M. musculus	67533	M. musculus	0.0	0.0	0.0	0.0	0.0	0.0	0.0	0.0	0.0	0.0	0.0	0.0	0.0	0.0	0.0	0.0	0.0	0.0	0.0	0.0
Rep15	66532	symbol	M. musculus	66532	M. musculus	0.0	0.0	0.0	0.0	0.0	0.0	0.0	0.0	0.0	0.0	0.0	0.0	0.0	0.0	0.0	0.0	0.0	0.0	0.0	0.0
Cst6	73720	symbol	M. musculus	73720	M. musculus	0.0	0.0	0.0	0.0	0.0	0.0	0.0	0.0	0.0	0.0	0.0	0.0	0.0	0.0	0.0	0.0	0.0	0.0	0.0	0.0
Notch4	18132	symbol	M. musculus	18132	M. musculus	1.0	0.0	1.0	0.0	0.0	0.0	1.0	0.0	0.0	0.0	0.0	1.0	0.0	0.0	1.0	0.0	0.0	0.0	0.0	0.0
Mcf2l	17207	symbol	M. musculus	17207	M. musculus	0.0	0.0	0.0	0.0	0.0	0.0	0.0	0.0	0.0	0.0	0.0	0.0	0.0	0.0	0.0	0.0	0.0	1.0	0.0	0.0
Crim1	50766	symbol	M. musculus	50766	M. musculus	0.0	0.0	0.0	0.0	0.0	0.0	0.0	0.0	0.0	0.0	0.0	0.0	0.0	0.0	0.0	0.0	0.0	0.0	0.0	0.0
Postn	50706	symbol	M. musculus	50706	M. musculus	0.0	0.0	0.0	0.0	0.0	1.0	0.0	0.0	0.0	0.0	1.0	0.0	0.0	0.0	0.0	0.0	0.0	0.0	1.0	0.0
AK036907						nan	nan	nan	nan	nan	nan	nan	nan	nan	nan	nan	nan	nan	nan	nan	nan	nan	nan	nan	nan
Ctcflos	74161	symbol	M. musculus	74161	M. musculus	0.0	0.0	0.0	0.0	0.0	0.0	0.0	0.0	0.0	0.0	0.0	0.0	0.0	0.0	0.0	0.0	0.0	0.0	0.0	0.0
A830049F12Rik	319915	symbol	M. musculus	319915	M. musculus	0.0	0.0	0.0	0.0	0.0	0.0	0.0	0.0	0.0	0.0	0.0	0.0	0.0	0.0	0.0	0.0	0.0	0.0	0.0	0.0
Nap1l1	53605	symbol	M. musculus	53605	M. musculus	0.0	0.0	0.0	0.0	0.0	0.0	0.0	0.0	0.0	0.0	0.0	0.0	0.0	0.0	0.0	0.0	0.0	0.0	0.0	0.0
CF750939						nan	nan	nan	nan	nan	nan	nan	nan	nan	nan	nan	nan	nan	nan	nan	nan	nan	nan	nan	nan
Lgals4	16855	symbol	M. musculus	16855	M. musculus	0.0	0.0	0.0	0.0	0.0	0.0	0.0	0.0	0.0	0.0	0.0	0.0	0.0	0.0	0.0	0.0	0.0	0.0	0.0	0.0
Gls	14660	symbol	M. musculus	14660	M. musculus	0.0	0.0	0.0	0.0	0.0	0.0	0.0	0.0	0.0	0.0	0.0	0.0	0.0	0.0	0.0	0.0	0.0	0.0	0.0	0.0
Lnx1	16924	symbol	M. musculus	16924	M. musculus	0.0	0.0	0.0	0.0	0.0	0.0	0.0	0.0	0.0	0.0	0.0	0.0	0.0	0.0	0.0	0.0	0.0	0.0	0.0	0.0
Mtmr10	233315	symbol	M. musculus	233315	M. musculus	0.0	0.0	0.0	0.0	0.0	0.0	0.0	0.0	0.0	0.0	0.0	0.0	0.0	0.0	0.0	0.0	0.0	0.0	0.0	0.0
Spry1	24063	symbol	M. musculus	24063	M. musculus	1.0	0.0	0.0	0.0	1.0	0.0	1.0	1.0	1.0	0.0	0.0	0.0	0.0	0.0	0.0	0.0	0.0	1.0	0.0	0.0
AK040553						nan	nan	nan	nan	nan	nan	nan	nan	nan	nan	nan	nan	nan	nan	nan	nan	nan	nan	nan	nan
4930426I24Rik	100504512	symbol	M. musculus	100504512	M. musculus	0.0	0.0	0.0	0.0	0.0	0.0	0.0	0.0	0.0	0.0	0.0	0.0	0.0	0.0	0.0	0.0	0.0	0.0	0.0	0.0
Ube2h	22214	symbol	M. musculus	22214	M. musculus	0.0	0.0	0.0	0.0	0.0	0.0	0.0	0.0	0.0	0.0	0.0	0.0	0.0	0.0	0.0	0.0	0.0	0.0	0.0	0.0
Thbs1	21825	symbol	M. musculus	21825	M. musculus	1.0	1.0	1.0	0.0	1.0	1.0	1.0	1.0	1.0	0.0	0.0	1.0	1.0	0.0	0.0	1.0	1.0	0.0	0.0	0.0
5430427N15Rik	319220	symbol	M. musculus	319220	M. musculus	0.0	0.0	0.0	0.0	0.0	0.0	0.0	0.0	0.0	0.0	0.0	0.0	0.0	0.0	0.0	0.0	0.0	0.0	0.0	0.0
Slc40a1	53945	symbol	M. musculus	53945	M. musculus	0.0	0.0	0.0	0.0	0.0	0.0	0.0	0.0	0.0	0.0	0.0	0.0	0.0	0.0	1.0	0.0	0.0	0.0	0.0	0.0
Gm35578	102639218	symbol	M. musculus	102639218	M. musculus	0.0	0.0	0.0	0.0	0.0	0.0	0.0	0.0	0.0	0.0	0.0	0.0	0.0	0.0	0.0	0.0	0.0	0.0	0.0	0.0
LOC102643083	102643083	Gene_ID	M. musculus	102643083	M. musculus	0.0	0.0	0.0	0.0	0.0	0.0	0.0	0.0	0.0	0.0	0.0	0.0	0.0	0.0	0.0	0.0	0.0	0.0	0.0	0.0
Usp35	244144	symbol	M. musculus	244144	M. musculus	0.0	0.0	0.0	0.0	0.0	0.0	0.0	0.0	0.0	0.0	0.0	0.0	0.0	0.0	0.0	0.0	0.0	0.0	0.0	0.0
Pik3r5	320207	symbol	M. musculus	320207	M. musculus	0.0	0.0	0.0	0.0	0.0	0.0	0.0	1.0	0.0	0.0	0.0	0.0	1.0	0.0	0.0	0.0	0.0	0.0	0.0	0.0
Syk	20963	symbol	M. musculus	20963	M. musculus	1.0	1.0	0.0	0.0	0.0	1.0	0.0	1.0	0.0	1.0	0.0	1.0	0.0	1.0	0.0	0.0	0.0	0.0	0.0	0.0
AK047585						nan	nan	nan	nan	nan	nan	nan	nan	nan	nan	nan	nan	nan	nan	nan	nan	nan	nan	nan	nan
BB189136						nan	nan	nan	nan	nan	nan	nan	nan	nan	nan	nan	nan	nan	nan	nan	nan	nan	nan	nan	nan
Gm32133	102634592	symbol	M. musculus	102634592	M. musculus	0.0	0.0	0.0	0.0	0.0	0.0	0.0	0.0	0.0	0.0	0.0	0.0	0.0	0.0	0.0	0.0	0.0	0.0	0.0	0.0
Atp2a3	53313	symbol	M. musculus	53313	M. musculus	0.0	0.0	0.0	0.0	0.0	0.0	0.0	0.0	0.0	0.0	0.0	0.0	0.0	0.0	0.0	0.0	0.0	0.0	0.0	0.0
Cdh13	12554	symbol	M. musculus	12554	M. musculus	1.0	0.0	0.0	0.0	1.0	1.0	0.0	0.0	0.0	0.0	0.0	0.0	0.0	0.0	0.0	0.0	1.0	0.0	0.0	0.0
Svep1	64817	symbol	M. musculus	64817	M. musculus	1.0	0.0	0.0	0.0	0.0	0.0	0.0	0.0	0.0	1.0	1.0	1.0	0.0	0.0	0.0	0.0	0.0	0.0	0.0	0.0
Cygb	114886	symbol	M. musculus	114886	M. musculus	0.0	0.0	0.0	0.0	0.0	0.0	0.0	0.0	0.0	0.0	0.0	1.0	0.0	0.0	0.0	1.0	0.0	0.0	0.0	0.0
Cdc6	23834	symbol	M. musculus	23834	M. musculus	0.0	1.0	0.0	0.0	0.0	0.0	0.0	1.0	0.0	0.0	0.0	0.0	0.0	0.0	0.0	0.0	0.0	0.0	0.0	0.0
Smyd3	69726	symbol	M. musculus	69726	M. musculus	0.0	1.0	0.0	0.0	0.0	0.0	0.0	1.0	1.0	0.0	0.0	0.0	0.0	0.0	0.0	0.0	0.0	0.0	1.0	0.0
Mmp3	17392	symbol	M. musculus	17392	M. musculus	0.0	0.0	0.0	0.0	0.0	0.0	0.0	0.0	0.0	0.0	0.0	0.0	1.0	0.0	0.0	0.0	0.0	0.0	0.0	0.0
136129679-136148860_R						nan	nan	nan	nan	nan	nan	nan	nan	nan	nan	nan	nan	nan	nan	nan	nan	nan	nan	nan	nan
Acsm5	272428	symbol	M. musculus	272428	M. musculus	0.0	0.0	0.0	0.0	0.0	0.0	0.0	0.0	0.0	0.0	0.0	0.0	0.0	0.0	0.0	0.0	0.0	0.0	0.0	0.0
D630033O11Rik	235302	symbol	M. musculus	235302	M. musculus	0.0	0.0	0.0	0.0	0.0	0.0	0.0	0.0	0.0	0.0	0.0	0.0	0.0	0.0	0.0	0.0	0.0	0.0	0.0	0.0
Endou	19011	symbol	M. musculus	19011	M. musculus	0.0	0.0	0.0	0.0	0.0	0.0	0.0	0.0	0.0	0.0	0.0	0.0	0.0	0.0	0.0	0.0	0.0	0.0	0.0	1.0
Slc8b1	170756	symbol	M. musculus	170756	M. musculus	0.0	0.0	0.0	0.0	0.0	0.0	0.0	0.0	0.0	0.0	0.0	0.0	0.0	0.0	0.0	0.0	0.0	0.0	0.0	0.0
Btc	12223	symbol	M. musculus	12223	M. musculus	0.0	0.0	0.0	0.0	0.0	0.0	0.0	0.0	0.0	1.0	0.0	0.0	0.0	0.0	0.0	0.0	0.0	0.0	0.0	0.0
Hipk3	15259	symbol	M. musculus	15259	M. musculus	0.0	0.0	0.0	0.0	0.0	0.0	0.0	1.0	1.0	0.0	0.0	0.0	0.0	0.0	0.0	0.0	0.0	0.0	0.0	0.0
Thbs2	21826	symbol	M. musculus	21826	M. musculus	0.0	0.0	1.0	0.0	0.0	0.0	0.0	0.0	0.0	0.0	0.0	0.0	0.0	0.0	0.0	0.0	0.0	0.0	0.0	0.0
Zbtb5	230119	symbol	M. musculus	230119	M. musculus	0.0	0.0	0.0	0.0	0.0	0.0	0.0	0.0	0.0	0.0	0.0	0.0	0.0	0.0	0.0	0.0	0.0	0.0	0.0	0.0
Neil2	382913	symbol	M. musculus	382913	M. musculus	0.0	0.0	0.0	0.0	0.0	0.0	0.0	0.0	0.0	0.0	0.0	0.0	0.0	0.0	0.0	0.0	0.0	0.0	0.0	0.0
Dsn1	66934	symbol	M. musculus	66934	M. musculus	0.0	0.0	0.0	0.0	0.0	0.0	0.0	0.0	0.0	0.0	0.0	0.0	0.0	0.0	0.0	0.0	0.0	0.0	0.0	0.0
Adcyap1r1	11517	symbol	M. musculus	11517	M. musculus	0.0	0.0	0.0	0.0	0.0	0.0	0.0	1.0	0.0	0.0	0.0	0.0	0.0	0.0	0.0	0.0	0.0	1.0	0.0	1.0
4933411B09Rik	71123	symbol	M. musculus	71123	M. musculus	0.0	0.0	0.0	0.0	0.0	0.0	0.0	0.0	0.0	0.0	0.0	0.0	0.0	0.0	0.0	0.0	0.0	0.0	0.0	0.0
Klf11	194655	symbol	M. musculus	194655	M. musculus	0.0	1.0	0.0	0.0	1.0	0.0	0.0	0.0	0.0	0.0	0.0	0.0	0.0	0.0	0.0	0.0	0.0	0.0	0.0	0.0
Prr5l	72446	symbol	M. musculus	72446	M. musculus	0.0	0.0	0.0	0.0	0.0	0.0	0.0	1.0	1.0	0.0	0.0	0.0	1.0	0.0	0.0	0.0	0.0	0.0	0.0	0.0
Fzd1	14362	symbol	M. musculus	14362	M. musculus	0.0	0.0	0.0	0.0	0.0	0.0	0.0	1.0	0.0	0.0	0.0	0.0	0.0	0.0	1.0	0.0	0.0	0.0	0.0	0.0
Lrp12	239393	symbol	M. musculus	239393	M. musculus	0.0	0.0	0.0	0.0	0.0	0.0	0.0	0.0	0.0	0.0	0.0	0.0	0.0	1.0	0.0	0.0	0.0	0.0	0.0	0.0
Tmigd1	66601	symbol	M. musculus	66601	M. musculus	0.0	0.0	0.0	0.0	1.0	0.0	1.0	0.0	0.0	0.0	0.0	0.0	0.0	0.0	1.0	0.0	1.0	0.0	0.0	0.0
Cnga4	233649	symbol	M. musculus	233649	M. musculus	0.0	0.0	0.0	0.0	0.0	0.0	0.0	0.0	0.0	0.0	0.0	0.0	0.0	0.0	0.0	0.0	0.0	0.0	0.0	0.0
AF061179						nan	nan	nan	nan	nan	nan	nan	nan	nan	nan	nan	nan	nan	nan	nan	nan	nan	nan	nan	nan
4933433G19Rik	71226	symbol	M. musculus	71226	M. musculus	0.0	0.0	0.0	0.0	0.0	0.0	0.0	0.0	0.0	0.0	0.0	0.0	0.0	0.0	0.0	0.0	0.0	0.0	0.0	0.0
Platr26	381371	symbol	M. musculus	381371	M. musculus	0.0	0.0	0.0	0.0	0.0	0.0	0.0	0.0	0.0	0.0	0.0	0.0	0.0	0.0	0.0	0.0	0.0	0.0	0.0	0.0
Ctif	269037	symbol	M. musculus	269037	M. musculus	0.0	0.0	0.0	0.0	0.0	0.0	0.0	0.0	0.0	0.0	0.0	0.0	0.0	0.0	0.0	0.0	0.0	0.0	0.0	0.0
Tab3	66724	symbol	M. musculus	66724	M. musculus	0.0	0.0	0.0	0.0	0.0	0.0	0.0	0.0	0.0	0.0	0.0	0.0	0.0	0.0	0.0	0.0	0.0	0.0	0.0	0.0
Gm19651						nan	nan	nan	nan	nan	nan	nan	nan	nan	nan	nan	nan	nan	nan	nan	nan	nan	nan	nan	nan
AK046657						nan	nan	nan	nan	nan	nan	nan	nan	nan	nan	nan	nan	nan	nan	nan	nan	nan	nan	nan	nan
Gm19648	100503347	symbol	M. musculus	100503347	M. musculus	0.0	0.0	0.0	0.0	0.0	0.0	0.0	0.0	0.0	0.0	0.0	0.0	0.0	0.0	0.0	0.0	0.0	0.0	0.0	0.0
4933406C10Rik	74076	symbol	M. musculus	74076	M. musculus	0.0	0.0	0.0	0.0	0.0	0.0	0.0	0.0	0.0	0.0	0.0	0.0	0.0	0.0	0.0	0.0	0.0	0.0	0.0	0.0
33606225-33638225_R						nan	nan	nan	nan	nan	nan	nan	nan	nan	nan	nan	nan	nan	nan	nan	nan	nan	nan	nan	nan
33611742-33638648_R						nan	nan	nan	nan	nan	nan	nan	nan	nan	nan	nan	nan	nan	nan	nan	nan	nan	nan	nan	nan
Trim14	74735	symbol	M. musculus	74735	M. musculus	0.0	0.0	0.0	0.0	0.0	0.0	0.0	0.0	0.0	0.0	0.0	0.0	0.0	0.0	0.0	0.0	0.0	0.0	0.0	0.0
Optn	71648	symbol	M. musculus	71648	M. musculus	0.0	0.0	0.0	0.0	1.0	0.0	0.0	0.0	0.0	0.0	0.0	0.0	0.0	0.0	0.0	0.0	0.0	0.0	0.0	0.0
Pcsk5	18552	symbol	M. musculus	18552	M. musculus	1.0	0.0	0.0	0.0	0.0	1.0	0.0	0.0	0.0	0.0	0.0	0.0	0.0	0.0	0.0	0.0	0.0	0.0	0.0	0.0
AK031369						nan	nan	nan	nan	nan	nan	nan	nan	nan	nan	nan	nan	nan	nan	nan	nan	nan	nan	nan	nan
chr3						nan	nan	nan	nan	nan	nan	nan	nan	nan	nan	nan	nan	nan	nan	nan	nan	nan	nan	nan	nan
86827945-86886695_R						nan	nan	nan	nan	nan	nan	nan	nan	nan	nan	nan	nan	nan	nan	nan	nan	nan	nan	nan	nan
9330188P03Rik	380930	symbol	M. musculus	380930	M. musculus	0.0	0.0	0.0	0.0	0.0	0.0	0.0	0.0	0.0	0.0	0.0	0.0	0.0	0.0	0.0	0.0	0.0	0.0	0.0	0.0
Cd163	93671	symbol	M. musculus	93671	M. musculus	0.0	0.0	0.0	0.0	0.0	0.0	0.0	0.0	0.0	0.0	0.0	0.0	0.0	0.0	0.0	0.0	0.0	0.0	0.0	0.0
Adgrf5	224792	symbol	M. musculus	224792	M. musculus	1.0	0.0	0.0	1.0	0.0	0.0	0.0	1.0	0.0	0.0	0.0	1.0	0.0	0.0	0.0	0.0	0.0	0.0	0.0	1.0
LOC105245058						nan	nan	nan	nan	nan	nan	nan	nan	nan	nan	nan	nan	nan	nan	nan	nan	nan	nan	nan	nan
Sox11	20666	symbol	M. musculus	20666	M. musculus	1.0	0.0	0.0	0.0	1.0	0.0	0.0	0.0	1.0	0.0	0.0	1.0	0.0	0.0	0.0	0.0	1.0	0.0	0.0	0.0
Baiap3	545192	symbol	M. musculus	545192	M. musculus	0.0	0.0	0.0	0.0	0.0	0.0	0.0	0.0	0.0	0.0	0.0	0.0	0.0	0.0	0.0	0.0	0.0	0.0	0.0	0.0
Prelid2	77619	symbol	M. musculus	77619	M. musculus	0.0	0.0	0.0	0.0	0.0	0.0	0.0	0.0	0.0	0.0	0.0	0.0	0.0	0.0	0.0	0.0	0.0	0.0	0.0	0.0
Gstt2	14872	symbol	M. musculus	14872	M. musculus	0.0	0.0	0.0	0.0	0.0	0.0	0.0	0.0	0.0	0.0	0.0	0.0	0.0	0.0	0.0	0.0	0.0	0.0	0.0	0.0
Clec2d	93694	symbol	M. musculus	93694	M. musculus	0.0	0.0	0.0	0.0	0.0	0.0	0.0	0.0	0.0	0.0	0.0	0.0	0.0	0.0	0.0	0.0	0.0	0.0	0.0	0.0
C920006O11Rik	320295	symbol	M. musculus	320295	M. musculus	0.0	0.0	0.0	0.0	0.0	0.0	0.0	0.0	0.0	0.0	0.0	0.0	0.0	0.0	0.0	0.0	0.0	0.0	0.0	0.0
Pdzd2	68070	symbol	M. musculus	68070	M. musculus	0.0	0.0	0.0	0.0	0.0	0.0	0.0	0.0	0.0	0.0	0.0	0.0	0.0	0.0	0.0	0.0	0.0	0.0	0.0	0.0
Smim19	102032	symbol	M. musculus	102032	M. musculus	0.0	0.0	0.0	0.0	0.0	0.0	0.0	0.0	0.0	0.0	0.0	0.0	0.0	0.0	0.0	0.0	0.0	0.0	0.0	0.0
Dst	13518	symbol	M. musculus	13518	M. musculus	0.0	0.0	0.0	0.0	0.0	0.0	0.0	0.0	0.0	0.0	0.0	0.0	0.0	0.0	0.0	0.0	0.0	0.0	0.0	0.0
Slc13a4	243755	symbol	M. musculus	243755	M. musculus	0.0	0.0	0.0	0.0	0.0	0.0	0.0	0.0	0.0	0.0	0.0	0.0	0.0	0.0	0.0	0.0	0.0	0.0	0.0	0.0
Dgkd	227333	symbol	M. musculus	227333	M. musculus	0.0	0.0	0.0	0.0	0.0	0.0	0.0	0.0	0.0	0.0	0.0	0.0	0.0	0.0	0.0	0.0	0.0	0.0	0.0	0.0
Cxx1c	72865	gene_synonym	M. musculus	72865	M. musculus	0.0	0.0	0.0	0.0	0.0	0.0	0.0	0.0	0.0	0.0	0.0	0.0	0.0	0.0	0.0	0.0	0.0	0.0	0.0	0.0
Kdm7a	338523	symbol	M. musculus	338523	M. musculus	0.0	0.0	0.0	0.0	0.0	0.0	0.0	0.0	0.0	0.0	0.0	0.0	0.0	0.0	0.0	0.0	0.0	0.0	0.0	0.0
Fmo5	14263	symbol	M. musculus	14263	M. musculus	0.0	0.0	0.0	0.0	0.0	0.0	0.0	0.0	0.0	0.0	0.0	0.0	0.0	0.0	0.0	0.0	0.0	0.0	0.0	1.0
Ptgfr	19220	symbol	M. musculus	19220	M. musculus	0.0	1.0	0.0	0.0	0.0	0.0	0.0	0.0	0.0	0.0	0.0	0.0	0.0	0.0	0.0	0.0	0.0	0.0	1.0	0.0
Dysf	26903	symbol	M. musculus	26903	M. musculus	1.0	0.0	0.0	1.0	0.0	1.0	0.0	0.0	1.0	0.0	0.0	0.0	0.0	0.0	0.0	0.0	1.0	0.0	0.0	0.0
Slc4a11	269356	symbol	M. musculus	269356	M. musculus	0.0	0.0	0.0	0.0	0.0	0.0	0.0	0.0	0.0	0.0	0.0	0.0	0.0	0.0	0.0	0.0	0.0	0.0	0.0	0.0
Per1	18626	symbol	M. musculus	18626	M. musculus	0.0	0.0	0.0	0.0	0.0	0.0	0.0	0.0	0.0	0.0	0.0	0.0	0.0	0.0	0.0	0.0	0.0	0.0	0.0	0.0
Smkr-ps	76419	symbol	M. musculus	76419	M. musculus	0.0	0.0	0.0	0.0	0.0	0.0	0.0	0.0	0.0	0.0	0.0	0.0	0.0	0.0	0.0	0.0	0.0	0.0	0.0	0.0
Rapgef3	223864	symbol	M. musculus	223864	M. musculus	1.0	1.0	1.0	0.0	0.0	0.0	0.0	1.0	0.0	0.0	0.0	0.0	1.0	0.0	1.0	0.0	0.0	0.0	0.0	0.0
Gm9975	327988	symbol	M. musculus	327988	M. musculus	0.0	0.0	0.0	0.0	0.0	0.0	0.0	0.0	0.0	0.0	0.0	0.0	0.0	0.0	0.0	0.0	0.0	0.0	0.0	0.0
AK083287						nan	nan	nan	nan	nan	nan	nan	nan	nan	nan	nan	nan	nan	nan	nan	nan	nan	nan	nan	nan
Arrdc3	105171	symbol	M. musculus	105171	M. musculus	0.0	0.0	0.0	0.0	0.0	0.0	0.0	1.0	0.0	0.0	0.0	0.0	0.0	0.0	0.0	1.0	0.0	0.0	0.0	0.0
4931406P16Rik	233103	gene_synonym	M. musculus	233103	M. musculus	0.0	0.0	0.0	0.0	0.0	0.0	0.0	0.0	0.0	0.0	0.0	0.0	0.0	0.0	0.0	0.0	0.0	0.0	0.0	0.0
Peg3	18616	symbol	M. musculus	18616	M. musculus	0.0	0.0	0.0	0.0	0.0	0.0	0.0	0.0	0.0	0.0	0.0	0.0	0.0	0.0	0.0	0.0	0.0	0.0	0.0	0.0
Cdc40	71713	symbol	M. musculus	71713	M. musculus	0.0	0.0	0.0	0.0	0.0	0.0	0.0	0.0	0.0	0.0	0.0	0.0	0.0	0.0	0.0	0.0	0.0	0.0	0.0	0.0
Pdk4	27273	symbol	M. musculus	27273	M. musculus	0.0	1.0	0.0	0.0	0.0	0.0	0.0	0.0	0.0	1.0	0.0	0.0	0.0	0.0	0.0	0.0	0.0	0.0	0.0	1.0
Rbp7	63954	symbol	M. musculus	63954	M. musculus	0.0	0.0	0.0	0.0	0.0	0.0	0.0	0.0	0.0	0.0	0.0	0.0	0.0	0.0	0.0	0.0	0.0	0.0	0.0	0.0
Ube2b	22210	symbol	M. musculus	22210	M. musculus	0.0	0.0	0.0	0.0	0.0	0.0	0.0	0.0	1.0	0.0	0.0	0.0	0.0	0.0	0.0	0.0	0.0	0.0	0.0	0.0
Fam214a	235493	gene_synonym	M. musculus	235493	M. musculus	0.0	0.0	0.0	0.0	0.0	0.0	0.0	0.0	0.0	0.0	0.0	0.0	0.0	0.0	0.0	0.0	0.0	0.0	0.0	0.0
23340743-23341144_F						nan	nan	nan	nan	nan	nan	nan	nan	nan	nan	nan	nan	nan	nan	nan	nan	nan	nan	nan	nan
ENSMUST00000059474						nan	nan	nan	nan	nan	nan	nan	nan	nan	nan	nan	nan	nan	nan	nan	nan	nan	nan	nan	nan
Zim1	22776	symbol	M. musculus	22776	M. musculus	0.0	0.0	0.0	0.0	0.0	0.0	0.0	0.0	0.0	0.0	0.0	0.0	0.0	0.0	0.0	0.0	0.0	0.0	0.0	0.0
Sesn2	230784	symbol	M. musculus	230784	M. musculus	0.0	1.0	0.0	0.0	0.0	0.0	0.0	1.0	1.0	0.0	0.0	0.0	1.0	0.0	0.0	0.0	0.0	0.0	0.0	1.0
Stk17b	98267	symbol	M. musculus	98267	M. musculus	0.0	0.0	0.0	0.0	0.0	0.0	0.0	0.0	0.0	0.0	0.0	0.0	0.0	0.0	0.0	0.0	0.0	0.0	0.0	0.0
Gm5115	330602	symbol	M. musculus	330602	M. musculus	0.0	0.0	0.0	0.0	0.0	0.0	0.0	0.0	0.0	0.0	0.0	0.0	0.0	0.0	0.0	0.0	0.0	0.0	0.0	0.0
Zbtb38	245007	symbol	M. musculus	245007	M. musculus	0.0	0.0	0.0	0.0	0.0	0.0	0.0	0.0	0.0	0.0	0.0	0.0	0.0	0.0	0.0	0.0	0.0	0.0	0.0	0.0
Insig2	72999	symbol	M. musculus	72999	M. musculus	0.0	1.0	0.0	0.0	0.0	0.0	0.0	0.0	0.0	0.0	0.0	0.0	0.0	0.0	0.0	0.0	0.0	0.0	0.0	1.0
Gm5460	432838	symbol	M. musculus	432838	M. musculus	0.0	0.0	0.0	0.0	0.0	0.0	0.0	0.0	0.0	0.0	0.0	0.0	0.0	0.0	0.0	0.0	0.0	0.0	0.0	0.0
Olfr1033	258571	gene_synonym	M. musculus	258571	M. musculus	0.0	0.0	0.0	0.0	0.0	0.0	0.0	0.0	0.0	0.0	0.0	0.0	0.0	0.0	0.0	0.0	0.0	0.0	0.0	0.0
Pde1a	18573	symbol	M. musculus	18573	M. musculus	0.0	0.0	0.0	0.0	0.0	0.0	0.0	0.0	0.0	0.0	0.0	0.0	0.0	0.0	0.0	0.0	0.0	0.0	0.0	0.0
Ypel3	66090	symbol	M. musculus	66090	M. musculus	0.0	0.0	0.0	0.0	0.0	0.0	0.0	0.0	0.0	0.0	0.0	0.0	0.0	0.0	0.0	0.0	0.0	0.0	0.0	0.0
Lgals6	16857	symbol	M. musculus	16857	M. musculus	0.0	0.0	0.0	0.0	0.0	0.0	0.0	0.0	0.0	0.0	0.0	0.0	0.0	0.0	0.0	0.0	0.0	0.0	0.0	0.0
Ccdc174	232236	symbol	M. musculus	232236	M. musculus	0.0	0.0	0.0	0.0	0.0	0.0	0.0	0.0	0.0	0.0	0.0	0.0	0.0	0.0	0.0	0.0	0.0	0.0	0.0	0.0
Trit1	66966	symbol	M. musculus	66966	M. musculus	0.0	0.0	0.0	0.0	0.0	0.0	0.0	0.0	0.0	0.0	0.0	0.0	0.0	0.0	0.0	0.0	0.0	0.0	0.0	0.0
Dopey1	320615	gene_synonym	M. musculus	320615	M. musculus	0.0	0.0	0.0	0.0	0.0	0.0	0.0	0.0	0.0	0.0	0.0	0.0	0.0	0.0	0.0	0.0	0.0	0.0	0.0	0.0
Nfkbia	18035	symbol	M. musculus	18035	M. musculus	0.0	0.0	0.0	0.0	0.0	0.0	0.0	0.0	1.0	0.0	0.0	0.0	0.0	0.0	0.0	0.0	0.0	0.0	0.0	0.0
Npc1	18145	symbol	M. musculus	18145	M. musculus	0.0	1.0	0.0	0.0	0.0	0.0	0.0	0.0	0.0	0.0	0.0	0.0	0.0	0.0	0.0	0.0	0.0	0.0	1.0	0.0
Etl4	208618	symbol	M. musculus	208618	M. musculus	0.0	0.0	0.0	0.0	0.0	0.0	0.0	0.0	0.0	0.0	0.0	0.0	0.0	0.0	0.0	0.0	0.0	0.0	0.0	0.0
Ptprr	19279	symbol	M. musculus	19279	M. musculus	0.0	0.0	0.0	0.0	0.0	0.0	0.0	0.0	0.0	1.0	0.0	0.0	0.0	0.0	0.0	1.0	0.0	0.0	0.0	0.0
Klf2	16598	symbol	M. musculus	16598	M. musculus	0.0	1.0	1.0	0.0	0.0	0.0	0.0	0.0	0.0	0.0	1.0	0.0	0.0	0.0	0.0	0.0	0.0	0.0	0.0	0.0
Arnt	11863	symbol	M. musculus	11863	M. musculus	0.0	0.0	0.0	0.0	0.0	0.0	0.0	1.0	0.0	0.0	0.0	0.0	0.0	0.0	0.0	0.0	0.0	0.0	0.0	1.0
Car5b	56078	symbol	M. musculus	56078	M. musculus	0.0	0.0	0.0	0.0	0.0	0.0	0.0	0.0	0.0	0.0	0.0	0.0	0.0	0.0	0.0	0.0	0.0	0.0	0.0	0.0
Asph	65973	symbol	M. musculus	65973	M. musculus	0.0	0.0	0.0	0.0	1.0	0.0	0.0	1.0	0.0	0.0	0.0	0.0	0.0	0.0	0.0	0.0	0.0	0.0	0.0	0.0
Gm15471	100503157	symbol	M. musculus	100503157	M. musculus	0.0	0.0	0.0	0.0	0.0	0.0	0.0	0.0	0.0	0.0	0.0	0.0	0.0	0.0	0.0	0.0	0.0	0.0	0.0	0.0
Gdap10	100504486	symbol	M. musculus	100504486	M. musculus	0.0	0.0	0.0	0.0	0.0	0.0	0.0	0.0	0.0	0.0	0.0	0.0	0.0	0.0	0.0	0.0	0.0	0.0	0.0	0.0
Acad11	102632	symbol	M. musculus	102632	M. musculus	0.0	0.0	0.0	0.0	0.0	0.0	0.0	0.0	0.0	0.0	0.0	0.0	0.0	0.0	0.0	0.0	0.0	0.0	0.0	0.0
Ppm1b	19043	symbol	M. musculus	19043	M. musculus	0.0	0.0	0.0	0.0	0.0	0.0	0.0	0.0	0.0	0.0	0.0	0.0	0.0	0.0	0.0	0.0	0.0	0.0	0.0	0.0
Gcgr	14527	symbol	M. musculus	14527	M. musculus	0.0	1.0	0.0	0.0	0.0	0.0	0.0	0.0	0.0	0.0	0.0	0.0	0.0	0.0	0.0	0.0	0.0	0.0	0.0	0.0
85422370-85423168_F						nan	nan	nan	nan	nan	nan	nan	nan	nan	nan	nan	nan	nan	nan	nan	nan	nan	nan	nan	nan
85418489-85427364_F						nan	nan	nan	nan	nan	nan	nan	nan	nan	nan	nan	nan	nan	nan	nan	nan	nan	nan	nan	nan
90103524-90104408_R						nan	nan	nan	nan	nan	nan	nan	nan	nan	nan	nan	nan	nan	nan	nan	nan	nan	nan	nan	nan
Vsx1	114889	symbol	M. musculus	114889	M. musculus	0.0	0.0	0.0	0.0	0.0	0.0	0.0	0.0	0.0	0.0	0.0	0.0	0.0	0.0	0.0	0.0	0.0	0.0	0.0	0.0
Fbxo21	231670	symbol	M. musculus	231670	M. musculus	0.0	0.0	0.0	0.0	0.0	0.0	1.0	0.0	0.0	0.0	0.0	0.0	0.0	0.0	0.0	0.0	0.0	0.0	0.0	0.0
Lrch3	70144	symbol	M. musculus	70144	M. musculus	0.0	0.0	0.0	0.0	0.0	0.0	0.0	0.0	0.0	0.0	0.0	0.0	0.0	0.0	0.0	0.0	0.0	0.0	0.0	0.0
Ypel5	383295	symbol	M. musculus	383295	M. musculus	0.0	0.0	0.0	0.0	0.0	0.0	0.0	0.0	0.0	0.0	0.0	0.0	0.0	0.0	0.0	0.0	0.0	0.0	0.0	0.0
Mipol1	73490	symbol	M. musculus	73490	M. musculus	0.0	0.0	0.0	0.0	0.0	0.0	0.0	0.0	0.0	0.0	0.0	0.0	0.0	0.0	0.0	0.0	0.0	0.0	0.0	0.0
Tcp11l2	216198	symbol	M. musculus	216198	M. musculus	0.0	0.0	0.0	0.0	0.0	0.0	0.0	0.0	0.0	0.0	0.0	0.0	0.0	0.0	0.0	0.0	0.0	0.0	0.0	0.0
AI643350						nan	nan	nan	nan	nan	nan	nan	nan	nan	nan	nan	nan	nan	nan	nan	nan	nan	nan	nan	nan
AK170517						nan	nan	nan	nan	nan	nan	nan	nan	nan	nan	nan	nan	nan	nan	nan	nan	nan	nan	nan	nan
LOC105246088	105246089	Gene_ID	M. musculus	105246089	M. musculus	0.0	0.0	0.0	0.0	0.0	0.0	0.0	0.0	0.0	0.0	0.0	0.0	0.0	0.0	0.0	0.0	0.0	0.0	0.0	0.0
Ankrd11	77087	symbol	M. musculus	77087	M. musculus	0.0	0.0	0.0	0.0	0.0	0.0	1.0	0.0	0.0	0.0	1.0	0.0	0.0	0.0	0.0	0.0	0.0	0.0	0.0	0.0
Acr	11434	symbol	M. musculus	11434	M. musculus	0.0	0.0	0.0	0.0	0.0	0.0	0.0	1.0	0.0	0.0	0.0	0.0	0.0	0.0	0.0	0.0	0.0	0.0	1.0	0.0
Agtr1a	11607	symbol	M. musculus	11607	M. musculus	1.0	1.0	1.0	0.0	0.0	0.0	0.0	1.0	0.0	0.0	1.0	0.0	0.0	1.0	0.0	0.0	1.0	0.0	1.0	1.0
Klhl24	75785	symbol	M. musculus	75785	M. musculus	0.0	0.0	0.0	0.0	0.0	0.0	0.0	0.0	0.0	0.0	0.0	0.0	0.0	0.0	0.0	0.0	0.0	0.0	0.0	0.0
Pcmtd2	245867	symbol	M. musculus	245867	M. musculus	0.0	0.0	0.0	0.0	0.0	0.0	0.0	0.0	0.0	0.0	0.0	0.0	0.0	0.0	0.0	0.0	0.0	0.0	0.0	0.0
Pamr1	210622	symbol	M. musculus	210622	M. musculus	0.0	0.0	0.0	0.0	0.0	0.0	0.0	0.0	0.0	0.0	0.0	0.0	0.0	0.0	0.0	0.0	0.0	0.0	0.0	0.0
Mettl20	320204	gene_synonym	M. musculus	320204	M. musculus	0.0	0.0	0.0	0.0	0.0	0.0	0.0	0.0	0.0	0.0	0.0	0.0	0.0	0.0	0.0	0.0	0.0	0.0	0.0	1.0
Txnip	56338	symbol	M. musculus	56338	M. musculus	0.0	0.0	0.0	0.0	0.0	0.0	0.0	0.0	0.0	1.0	0.0	0.0	0.0	0.0	0.0	0.0	0.0	0.0	1.0	0.0
Tmem140	68487	symbol	M. musculus	68487	M. musculus	0.0	0.0	0.0	0.0	0.0	0.0	0.0	0.0	0.0	0.0	0.0	0.0	0.0	0.0	0.0	0.0	0.0	0.0	0.0	0.0
Trim24	21848	symbol	M. musculus	21848	M. musculus	0.0	1.0	0.0	0.0	1.0	0.0	0.0	0.0	0.0	0.0	0.0	0.0	0.0	0.0	0.0	0.0	1.0	0.0	0.0	0.0
Timp3	21859	symbol	M. musculus	21859	M. musculus	0.0	0.0	0.0	0.0	1.0	0.0	1.0	0.0	1.0	0.0	0.0	0.0	0.0	0.0	0.0	0.0	0.0	0.0	0.0	0.0
Pde3b	18576	symbol	M. musculus	18576	M. musculus	1.0	1.0	1.0	0.0	0.0	0.0	0.0	0.0	0.0	1.0	0.0	0.0	1.0	0.0	0.0	0.0	0.0	0.0	0.0	1.0
Tmem86a	67893	symbol	M. musculus	67893	M. musculus	0.0	0.0	0.0	0.0	0.0	0.0	0.0	0.0	0.0	0.0	0.0	0.0	0.0	0.0	0.0	0.0	0.0	0.0	0.0	0.0
8430408G22Rik	213393	gene_synonym	M. musculus	213393	M. musculus	0.0	0.0	0.0	0.0	0.0	0.0	0.0	0.0	0.0	0.0	0.0	0.0	0.0	0.0	0.0	0.0	0.0	0.0	0.0	0.0
Pck1	18534	symbol	M. musculus	18534	M. musculus	0.0	1.0	0.0	0.0	0.0	1.0	0.0	0.0	0.0	0.0	0.0	1.0	0.0	0.0	0.0	0.0	0.0	0.0	1.0	1.0
1700123K08Rik	76658	symbol	M. musculus	76658	M. musculus	0.0	0.0	0.0	0.0	0.0	0.0	0.0	0.0	0.0	0.0	0.0	0.0	0.0	0.0	0.0	0.0	0.0	0.0	0.0	0.0
1700001J03Rik	69282	symbol	M. musculus	69282	M. musculus	0.0	0.0	0.0	0.0	0.0	0.0	0.0	0.0	0.0	0.0	0.0	0.0	0.0	0.0	0.0	0.0	0.0	0.0	0.0	0.0
Gm5129	332993	symbol	M. musculus	332993	M. musculus	0.0	0.0	0.0	0.0	0.0	0.0	0.0	0.0	0.0	0.0	0.0	0.0	0.0	0.0	0.0	0.0	0.0	0.0	0.0	0.0
1700113H08Rik	76640	symbol	M. musculus	76640	M. musculus	0.0	0.0	0.0	0.0	0.0	0.0	0.0	0.0	0.0	0.0	0.0	0.0	0.0	0.0	0.0	0.0	0.0	0.0	0.0	0.0
Rwdd2a	69519	symbol	M. musculus	69519	M. musculus	0.0	0.0	0.0	0.0	0.0	0.0	0.0	0.0	0.0	0.0	0.0	0.0	0.0	0.0	0.0	0.0	0.0	0.0	0.0	0.0
Nek2	18005	symbol	M. musculus	18005	M. musculus	0.0	0.0	0.0	0.0	0.0	0.0	0.0	0.0	1.0	0.0	0.0	0.0	0.0	0.0	0.0	0.0	0.0	0.0	0.0	0.0
Mical3	194401	symbol	M. musculus	194401	M. musculus	0.0	0.0	0.0	0.0	0.0	0.0	0.0	0.0	0.0	0.0	0.0	0.0	0.0	0.0	0.0	0.0	0.0	0.0	0.0	0.0
1700031C06Rik	73289	symbol	M. musculus	73289	M. musculus	0.0	0.0	0.0	0.0	0.0	0.0	0.0	0.0	0.0	0.0	0.0	0.0	0.0	0.0	0.0	0.0	0.0	0.0	0.0	0.0
Gm14285	102632893	symbol	M. musculus	102632893	M. musculus	0.0	0.0	0.0	0.0	0.0	0.0	0.0	0.0	0.0	0.0	0.0	0.0	0.0	0.0	0.0	0.0	0.0	0.0	0.0	0.0
1110020A21Rik	68531	symbol	M. musculus	68531	M. musculus	0.0	0.0	0.0	0.0	0.0	0.0	0.0	0.0	0.0	0.0	0.0	0.0	0.0	0.0	0.0	0.0	0.0	0.0	0.0	0.0
ENSMUST00000067743	225609	ensembl_transcript_id	M. musculus	225609	M. musculus	0.0	0.0	0.0	0.0	0.0	0.0	0.0	0.0	0.0	0.0	0.0	0.0	0.0	0.0	0.0	0.0	0.0	0.0	0.0	0.0
161992257-161992963_F						nan	nan	nan	nan	nan	nan	nan	nan	nan	nan	nan	nan	nan	nan	nan	nan	nan	nan	nan	nan
Lims2	225341	symbol	M. musculus	225341	M. musculus	0.0	0.0	0.0	0.0	1.0	1.0	0.0	0.0	0.0	0.0	0.0	0.0	0.0	0.0	0.0	0.0	1.0	0.0	0.0	0.0
Heg1	77446	symbol	M. musculus	77446	M. musculus	1.0	0.0	0.0	0.0	0.0	0.0	0.0	1.0	1.0	0.0	1.0	0.0	0.0	0.0	1.0	0.0	0.0	1.0	0.0	0.0
Klf6	23849	symbol	M. musculus	23849	M. musculus	0.0	0.0	0.0	0.0	0.0	0.0	0.0	0.0	0.0	0.0	0.0	0.0	0.0	0.0	0.0	0.0	0.0	0.0	0.0	0.0
Serpine1	18787	symbol	M. musculus	18787	M. musculus	1.0	0.0	1.0	0.0	0.0	1.0	0.0	0.0	1.0	0.0	0.0	0.0	0.0	0.0	0.0	1.0	0.0	0.0	0.0	0.0
Irak2	108960	symbol	M. musculus	108960	M. musculus	0.0	0.0	0.0	0.0	0.0	0.0	0.0	1.0	1.0	0.0	0.0	0.0	0.0	0.0	0.0	0.0	0.0	0.0	0.0	0.0
Ndrg1	17988	symbol	M. musculus	17988	M. musculus	0.0	0.0	0.0	0.0	1.0	0.0	0.0	0.0	0.0	0.0	0.0	0.0	0.0	0.0	0.0	0.0	0.0	0.0	0.0	0.0
Vcam1	22329	symbol	M. musculus	22329	M. musculus	0.0	1.0	0.0	0.0	0.0	1.0	0.0	0.0	0.0	0.0	0.0	1.0	0.0	1.0	0.0	0.0	0.0	0.0	0.0	0.0
Cyr61	16007	gene_synonym	M. musculus	16007	M. musculus	1.0	0.0	0.0	0.0	0.0	1.0	0.0	1.0	0.0	0.0	0.0	0.0	0.0	1.0	0.0	0.0	0.0	0.0	0.0	1.0
Ptger4	19219	symbol	M. musculus	19219	M. musculus	1.0	1.0	1.0	0.0	0.0	1.0	0.0	1.0	0.0	0.0	0.0	0.0	0.0	0.0	0.0	1.0	0.0	0.0	1.0	0.0
Rgs12	71729	symbol	M. musculus	71729	M. musculus	0.0	0.0	0.0	0.0	0.0	0.0	0.0	0.0	0.0	0.0	0.0	0.0	0.0	0.0	0.0	0.0	0.0	0.0	0.0	0.0
A930007A09Rik	432999	symbol	M. musculus	432999	M. musculus	0.0	0.0	0.0	0.0	0.0	0.0	0.0	0.0	0.0	0.0	0.0	0.0	0.0	0.0	0.0	0.0	0.0	0.0	0.0	0.0
Nuak2	74137	symbol	M. musculus	74137	M. musculus	0.0	0.0	0.0	0.0	0.0	0.0	0.0	0.0	0.0	0.0	0.0	0.0	0.0	0.0	0.0	0.0	0.0	0.0	0.0	0.0
Hipk1	15257	symbol	M. musculus	15257	M. musculus	0.0	0.0	0.0	0.0	0.0	0.0	0.0	1.0	0.0	0.0	0.0	0.0	0.0	0.0	0.0	0.0	0.0	0.0	0.0	0.0
Kcnc2	268345	symbol	M. musculus	268345	M. musculus	0.0	1.0	0.0	0.0	0.0	0.0	0.0	1.0	0.0	0.0	0.0	0.0	0.0	0.0	0.0	0.0	0.0	0.0	1.0	0.0
Specc1	432572	symbol	M. musculus	432572	M. musculus	0.0	0.0	0.0	0.0	0.0	0.0	0.0	0.0	0.0	0.0	0.0	0.0	0.0	0.0	0.0	0.0	0.0	0.0	0.0	0.0
Rpap3	71919	symbol	M. musculus	71919	M. musculus	0.0	0.0	0.0	0.0	0.0	0.0	0.0	0.0	0.0	0.0	0.0	0.0	0.0	0.0	0.0	0.0	0.0	0.0	0.0	0.0
D030029J20Rik	100502854	symbol	M. musculus	100502854	M. musculus	0.0	0.0	0.0	0.0	0.0	0.0	0.0	0.0	0.0	0.0	0.0	0.0	0.0	0.0	0.0	0.0	0.0	0.0	0.0	0.0
Gm4211	100043074	symbol	M. musculus	100043074	M. musculus	0.0	0.0	0.0	0.0	0.0	0.0	0.0	0.0	0.0	0.0	0.0	0.0	0.0	0.0	0.0	0.0	0.0	0.0	0.0	0.0
Cys1	12879	symbol	M. musculus	12879	M. musculus	0.0	0.0	0.0	0.0	0.0	0.0	0.0	0.0	1.0	0.0	0.0	0.0	0.0	0.0	0.0	0.0	0.0	0.0	0.0	0.0
Meg3	17263	symbol	M. musculus	17263	M. musculus	0.0	0.0	0.0	0.0	0.0	0.0	0.0	0.0	0.0	0.0	0.0	0.0	0.0	0.0	0.0	0.0	0.0	0.0	0.0	0.0
Stbd1	52331	symbol	M. musculus	52331	M. musculus	0.0	0.0	0.0	0.0	0.0	0.0	0.0	0.0	0.0	0.0	0.0	0.0	0.0	0.0	0.0	0.0	0.0	0.0	0.0	0.0
Aff3	16764	symbol	M. musculus	16764	M. musculus	0.0	0.0	0.0	0.0	0.0	0.0	0.0	0.0	0.0	0.0	0.0	0.0	0.0	0.0	0.0	0.0	0.0	0.0	0.0	0.0
Pramef12	77632	gene_synonym	M. musculus	77632	M. musculus	0.0	0.0	0.0	0.0	0.0	0.0	0.0	0.0	0.0	0.0	0.0	0.0	0.0	0.0	0.0	0.0	0.0	0.0	0.0	0.0
Ptprk	19272	symbol	M. musculus	19272	M. musculus	0.0	0.0	0.0	0.0	1.0	0.0	0.0	0.0	0.0	1.0	0.0	0.0	0.0	0.0	0.0	1.0	1.0	0.0	0.0	0.0
Rin3	217835	symbol	M. musculus	217835	M. musculus	0.0	0.0	0.0	0.0	0.0	0.0	0.0	0.0	0.0	0.0	0.0	0.0	0.0	0.0	0.0	1.0	0.0	0.0	0.0	0.0
Kcnj15	16516	symbol	M. musculus	16516	M. musculus	0.0	0.0	0.0	0.0	0.0	0.0	0.0	0.0	0.0	0.0	0.0	0.0	0.0	0.0	0.0	0.0	0.0	0.0	0.0	0.0
Thpo	21832	symbol	M. musculus	21832	M. musculus	0.0	0.0	0.0	0.0	0.0	0.0	0.0	1.0	0.0	0.0	0.0	0.0	1.0	0.0	0.0	0.0	0.0	0.0	0.0	0.0
Pyroxd2	74580	symbol	M. musculus	74580	M. musculus	0.0	0.0	0.0	0.0	0.0	0.0	0.0	0.0	0.0	0.0	0.0	0.0	0.0	0.0	0.0	0.0	0.0	0.0	0.0	0.0
Ubd	24108	symbol	M. musculus	24108	M. musculus	0.0	0.0	0.0	0.0	0.0	0.0	0.0	0.0	0.0	0.0	0.0	0.0	0.0	0.0	0.0	0.0	0.0	0.0	0.0	0.0
Fxyd2	11936	symbol	M. musculus	11936	M. musculus	0.0	0.0	0.0	0.0	1.0	0.0	0.0	0.0	1.0	0.0	0.0	0.0	0.0	0.0	0.0	0.0	0.0	0.0	0.0	0.0
Cilp	214425	symbol	M. musculus	214425	M. musculus	0.0	0.0	0.0	0.0	0.0	0.0	0.0	0.0	0.0	0.0	0.0	0.0	0.0	0.0	0.0	0.0	0.0	0.0	0.0	0.0
Guca2b	14916	symbol	M. musculus	14916	M. musculus	0.0	0.0	0.0	0.0	0.0	0.0	0.0	0.0	0.0	0.0	1.0	0.0	0.0	0.0	0.0	0.0	0.0	0.0	0.0	0.0
Gpc3	14734	symbol	M. musculus	14734	M. musculus	1.0	0.0	0.0	0.0	1.0	0.0	1.0	0.0	0.0	0.0	0.0	0.0	0.0	0.0	0.0	0.0	1.0	0.0	0.0	0.0
Plscr2	18828	symbol	M. musculus	18828	M. musculus	0.0	0.0	0.0	0.0	0.0	0.0	0.0	0.0	0.0	0.0	0.0	1.0	0.0	0.0	0.0	0.0	0.0	0.0	0.0	0.0
Noxo1	71893	symbol	M. musculus	71893	M. musculus	0.0	0.0	0.0	0.0	0.0	0.0	0.0	0.0	0.0	0.0	0.0	0.0	0.0	0.0	0.0	0.0	0.0	0.0	0.0	0.0
Styxl1	76571	symbol	M. musculus	76571	M. musculus	0.0	0.0	0.0	0.0	0.0	0.0	0.0	0.0	0.0	0.0	0.0	0.0	0.0	0.0	0.0	0.0	0.0	0.0	0.0	0.0
Fmn2	54418	symbol	M. musculus	54418	M. musculus	0.0	0.0	0.0	0.0	0.0	0.0	0.0	0.0	1.0	0.0	0.0	0.0	0.0	0.0	0.0	0.0	0.0	0.0	0.0	0.0
Osbpl3	71720	symbol	M. musculus	71720	M. musculus	0.0	0.0	0.0	0.0	0.0	0.0	0.0	0.0	0.0	0.0	0.0	0.0	0.0	0.0	0.0	0.0	0.0	0.0	0.0	0.0
Fam107b	66540	symbol	M. musculus	66540	M. musculus	0.0	0.0	0.0	0.0	0.0	0.0	0.0	0.0	0.0	0.0	0.0	0.0	0.0	0.0	0.0	0.0	0.0	0.0	0.0	0.0
Gm36738	102640742	symbol	M. musculus	102640742	M. musculus	0.0	0.0	0.0	0.0	0.0	0.0	0.0	0.0	0.0	0.0	0.0	0.0	0.0	0.0	0.0	0.0	0.0	0.0	0.0	0.0
Sts	20905	symbol	M. musculus	20905	M. musculus	0.0	1.0	0.0	0.0	0.0	0.0	0.0	0.0	0.0	0.0	0.0	0.0	0.0	0.0	0.0	0.0	0.0	0.0	0.0	0.0
Clmn	94040	symbol	M. musculus	94040	M. musculus	0.0	0.0	0.0	0.0	1.0	0.0	0.0	0.0	0.0	0.0	0.0	0.0	0.0	0.0	0.0	0.0	0.0	0.0	0.0	0.0
Opn3	13603	symbol	M. musculus	13603	M. musculus	0.0	0.0	0.0	0.0	0.0	0.0	0.0	0.0	0.0	0.0	0.0	0.0	0.0	0.0	0.0	0.0	0.0	0.0	0.0	0.0
Daf2	13137	gene_synonym	M. musculus	13137	M. musculus	0.0	0.0	0.0	0.0	0.0	1.0	0.0	0.0	0.0	0.0	0.0	1.0	0.0	0.0	0.0	0.0	0.0	0.0	0.0	0.0
Cd55	13136	symbol	M. musculus	13136	M. musculus	0.0	0.0	0.0	0.0	0.0	1.0	0.0	0.0	0.0	0.0	0.0	1.0	0.0	0.0	0.0	0.0	0.0	0.0	0.0	0.0
A730009E18Rik	319603	symbol	M. musculus	319603	M. musculus	0.0	0.0	0.0	0.0	0.0	0.0	0.0	0.0	0.0	0.0	0.0	0.0	0.0	0.0	0.0	0.0	0.0	0.0	0.0	0.0
Akap2	677884	gene_synonym	M. musculus	677884	M. musculus	0.0	0.0	0.0	0.0	0.0	0.0	0.0	0.0	0.0	1.0	0.0	0.0	0.0	0.0	0.0	0.0	0.0	0.0	0.0	0.0
Tns1	21961	symbol	M. musculus	21961	M. musculus	0.0	0.0	0.0	0.0	0.0	0.0	1.0	0.0	0.0	0.0	0.0	0.0	0.0	0.0	0.0	0.0	0.0	0.0	0.0	0.0
Mgat4a	269181	symbol	M. musculus	269181	M. musculus	0.0	0.0	0.0	0.0	0.0	0.0	0.0	0.0	0.0	0.0	0.0	0.0	0.0	0.0	0.0	0.0	0.0	0.0	0.0	0.0
Pde2a	207728	symbol	M. musculus	207728	M. musculus	1.0	1.0	0.0	0.0	0.0	0.0	0.0	0.0	0.0	0.0	1.0	0.0	0.0	0.0	1.0	0.0	0.0	0.0	0.0	0.0
Sptan1	20740	symbol	M. musculus	20740	M. musculus	0.0	0.0	0.0	0.0	0.0	0.0	0.0	0.0	0.0	0.0	0.0	0.0	0.0	0.0	0.0	0.0	0.0	0.0	0.0	0.0
Tbx6	21389	symbol	M. musculus	21389	M. musculus	0.0	0.0	0.0	0.0	0.0	0.0	0.0	0.0	0.0	0.0	0.0	0.0	0.0	0.0	0.0	0.0	0.0	0.0	0.0	0.0
Tnfrsf25	85030	symbol	M. musculus	85030	M. musculus	0.0	0.0	0.0	0.0	0.0	0.0	0.0	0.0	0.0	0.0	0.0	0.0	0.0	0.0	0.0	0.0	0.0	0.0	0.0	0.0
Myc	17869	symbol	M. musculus	17869	M. musculus	1.0	0.0	0.0	0.0	1.0	0.0	0.0	1.0	1.0	0.0	0.0	0.0	0.0	0.0	0.0	0.0	1.0	0.0	0.0	1.0
Rnd1	223881	symbol	M. musculus	223881	M. musculus	0.0	0.0	0.0	0.0	0.0	0.0	0.0	0.0	0.0	0.0	0.0	0.0	0.0	0.0	0.0	0.0	0.0	0.0	0.0	0.0
chr13						nan	nan	nan	nan	nan	nan	nan	nan	nan	nan	nan	nan	nan	nan	nan	nan	nan	nan	nan	nan
34693404-34717987_R						nan	nan	nan	nan	nan	nan	nan	nan	nan	nan	nan	nan	nan	nan	nan	nan	nan	nan	nan	nan
Pkp4	227937	symbol	M. musculus	227937	M. musculus	0.0	0.0	0.0	0.0	0.0	0.0	0.0	0.0	0.0	0.0	0.0	0.0	0.0	0.0	0.0	0.0	0.0	1.0	0.0	0.0
Bvht	545261	symbol	M. musculus	545261	M. musculus	0.0	0.0	0.0	0.0	0.0	0.0	1.0	0.0	0.0	0.0	0.0	0.0	0.0	0.0	0.0	0.0	0.0	0.0	0.0	0.0
Cul4b	72584	symbol	M. musculus	72584	M. musculus	0.0	0.0	0.0	0.0	0.0	0.0	0.0	0.0	0.0	0.0	0.0	0.0	0.0	0.0	0.0	0.0	0.0	0.0	0.0	0.0
Dennd5b	320560	symbol	M. musculus	320560	M. musculus	0.0	0.0	0.0	0.0	0.0	0.0	0.0	0.0	0.0	0.0	0.0	0.0	0.0	0.0	0.0	0.0	0.0	0.0	0.0	0.0
Diap2	54004	gene_synonym	M. musculus	54004	M. musculus	0.0	0.0	0.0	0.0	0.0	0.0	0.0	0.0	0.0	1.0	0.0	0.0	0.0	1.0	0.0	0.0	0.0	0.0	0.0	0.0
Sh2d4b	328381	symbol	M. musculus	328381	M. musculus	0.0	0.0	0.0	0.0	0.0	0.0	0.0	0.0	0.0	0.0	0.0	0.0	0.0	0.0	0.0	0.0	0.0	0.0	0.0	0.0
Arhgap27os3	653030	symbol	M. musculus	653030	M. musculus	0.0	0.0	0.0	0.0	0.0	0.0	0.0	0.0	0.0	0.0	0.0	0.0	0.0	0.0	0.0	0.0	0.0	0.0	0.0	0.0
Ccdc142	243510	symbol	M. musculus	243510	M. musculus	0.0	0.0	0.0	0.0	0.0	0.0	0.0	0.0	0.0	0.0	0.0	0.0	0.0	0.0	0.0	0.0	0.0	0.0	0.0	0.0
96103732-96103867_F						nan	nan	nan	nan	nan	nan	nan	nan	nan	nan	nan	nan	nan	nan	nan	nan	nan	nan	nan	nan
96098058-96098623_F						nan	nan	nan	nan	nan	nan	nan	nan	nan	nan	nan	nan	nan	nan	nan	nan	nan	nan	nan	nan
Ifngr1	15979	symbol	M. musculus	15979	M. musculus	0.0	0.0	0.0	0.0	0.0	0.0	0.0	0.0	0.0	0.0	0.0	0.0	0.0	0.0	0.0	0.0	0.0	0.0	0.0	0.0
Nova2	384569	symbol	M. musculus	384569	M. musculus	0.0	0.0	0.0	0.0	0.0	0.0	0.0	0.0	0.0	0.0	0.0	0.0	0.0	0.0	0.0	0.0	0.0	0.0	0.0	0.0
Celf2	14007	symbol	M. musculus	14007	M. musculus	0.0	0.0	0.0	0.0	0.0	0.0	0.0	0.0	0.0	0.0	0.0	0.0	0.0	0.0	0.0	0.0	0.0	0.0	0.0	0.0
AK086782						nan	nan	nan	nan	nan	nan	nan	nan	nan	nan	nan	nan	nan	nan	nan	nan	nan	nan	nan	nan
Vsig2	57276	symbol	M. musculus	57276	M. musculus	0.0	0.0	0.0	0.0	0.0	0.0	0.0	0.0	0.0	0.0	0.0	0.0	0.0	0.0	0.0	0.0	0.0	0.0	0.0	0.0
9930111J21Rik1	667214	symbol	M. musculus	667214	M. musculus	0.0	0.0	0.0	0.0	0.0	0.0	0.0	0.0	0.0	0.0	0.0	0.0	0.0	0.0	0.0	0.0	0.0	0.0	0.0	0.0
Frmd4b	232288	symbol	M. musculus	232288	M. musculus	0.0	0.0	0.0	0.0	0.0	0.0	0.0	0.0	0.0	0.0	0.0	0.0	0.0	0.0	0.0	0.0	0.0	0.0	0.0	0.0
Crxos	546024	symbol	M. musculus	546024	M. musculus	0.0	0.0	0.0	0.0	0.0	0.0	0.0	0.0	0.0	0.0	0.0	0.0	0.0	0.0	0.0	0.0	0.0	0.0	0.0	0.0
Cd300lg	52685	symbol	M. musculus	52685	M. musculus	0.0	0.0	0.0	0.0	0.0	0.0	0.0	0.0	0.0	0.0	0.0	0.0	0.0	0.0	0.0	0.0	0.0	0.0	0.0	0.0
Vmn2r111	210876	symbol	M. musculus	210876	M. musculus	0.0	0.0	0.0	0.0	0.0	0.0	0.0	0.0	0.0	0.0	0.0	0.0	0.0	0.0	0.0	0.0	0.0	0.0	0.0	0.0
Plaur	18793	symbol	M. musculus	18793	M. musculus	0.0	0.0	0.0	0.0	0.0	1.0	1.0	1.0	0.0	0.0	0.0	1.0	0.0	0.0	0.0	0.0	0.0	0.0	0.0	0.0
Calca	12310	symbol	M. musculus	12310	M. musculus	1.0	0.0	0.0	0.0	0.0	1.0	0.0	1.0	0.0	0.0	1.0	0.0	0.0	1.0	0.0	0.0	0.0	0.0	0.0	0.0
Gm19705	100503460	symbol	M. musculus	100503460	M. musculus	0.0	0.0	0.0	0.0	0.0	0.0	0.0	0.0	0.0	0.0	0.0	0.0	0.0	0.0	0.0	0.0	0.0	0.0	0.0	0.0
Rapgef5	217944	symbol	M. musculus	217944	M. musculus	0.0	0.0	0.0	0.0	0.0	0.0	0.0	0.0	0.0	0.0	0.0	0.0	0.0	0.0	0.0	0.0	0.0	0.0	0.0	0.0
Eln	13717	symbol	M. musculus	13717	M. musculus	0.0	0.0	0.0	0.0	0.0	0.0	0.0	0.0	0.0	0.0	0.0	0.0	0.0	0.0	0.0	0.0	0.0	0.0	0.0	0.0
Lox	16948	symbol	M. musculus	16948	M. musculus	1.0	0.0	0.0	0.0	0.0	0.0	0.0	1.0	0.0	1.0	0.0	0.0	1.0	1.0	0.0	0.0	0.0	0.0	1.0	0.0
Col8a1	12837	symbol	M. musculus	12837	M. musculus	1.0	0.0	0.0	0.0	0.0	1.0	0.0	0.0	0.0	0.0	0.0	0.0	0.0	0.0	0.0	0.0	0.0	0.0	0.0	0.0
Fmo2	55990	symbol	M. musculus	55990	M. musculus	0.0	0.0	0.0	0.0	0.0	0.0	0.0	0.0	0.0	0.0	0.0	0.0	0.0	0.0	0.0	0.0	0.0	0.0	0.0	1.0
Gabra3	14396	symbol	M. musculus	14396	M. musculus	0.0	0.0	0.0	0.0	0.0	0.0	0.0	0.0	0.0	0.0	0.0	0.0	0.0	0.0	0.0	0.0	0.0	0.0	0.0	0.0
Synpo	104027	symbol	M. musculus	104027	M. musculus	0.0	0.0	0.0	0.0	0.0	0.0	0.0	0.0	0.0	0.0	0.0	0.0	0.0	0.0	0.0	0.0	0.0	0.0	0.0	0.0
chr9						nan	nan	nan	nan	nan	nan	nan	nan	nan	nan	nan	nan	nan	nan	nan	nan	nan	nan	nan	nan
96635508-96654148_R						nan	nan	nan	nan	nan	nan	nan	nan	nan	nan	nan	nan	nan	nan	nan	nan	nan	nan	nan	nan
Trafd1	231712	symbol	M. musculus	231712	M. musculus	0.0	0.0	0.0	0.0	0.0	0.0	0.0	0.0	0.0	0.0	0.0	0.0	0.0	0.0	0.0	0.0	0.0	0.0	0.0	0.0
Xiap	11798	symbol	M. musculus	11798	M. musculus	0.0	0.0	0.0	0.0	0.0	0.0	0.0	1.0	0.0	0.0	0.0	0.0	0.0	0.0	0.0	0.0	0.0	0.0	0.0	0.0
75389503-75396250_R						nan	nan	nan	nan	nan	nan	nan	nan	nan	nan	nan	nan	nan	nan	nan	nan	nan	nan	nan	nan
LOC102637409						nan	nan	nan	nan	nan	nan	nan	nan	nan	nan	nan	nan	nan	nan	nan	nan	nan	nan	nan	nan
Ddi2	68817	symbol	M. musculus	68817	M. musculus	0.0	1.0	0.0	0.0	0.0	0.0	0.0	0.0	0.0	0.0	0.0	0.0	0.0	0.0	0.0	0.0	0.0	0.0	0.0	0.0
Rora	19883	symbol	M. musculus	19883	M. musculus	1.0	0.0	0.0	0.0	0.0	0.0	0.0	0.0	0.0	0.0	0.0	1.0	0.0	0.0	0.0	0.0	0.0	0.0	0.0	1.0
Tead1	21676	symbol	M. musculus	21676	M. musculus	1.0	0.0	0.0	0.0	0.0	0.0	1.0	1.0	0.0	0.0	0.0	0.0	0.0	0.0	0.0	0.0	0.0	0.0	0.0	0.0
Tle3	21887	symbol	M. musculus	21887	M. musculus	0.0	0.0	0.0	0.0	0.0	0.0	0.0	0.0	0.0	0.0	0.0	0.0	0.0	0.0	0.0	0.0	0.0	0.0	0.0	0.0
Rusc2	100213	symbol	M. musculus	100213	M. musculus	0.0	0.0	0.0	0.0	0.0	0.0	0.0	0.0	0.0	0.0	0.0	0.0	0.0	0.0	0.0	0.0	0.0	0.0	0.0	0.0
Gab2	14389	symbol	M. musculus	14389	M. musculus	0.0	0.0	0.0	0.0	0.0	0.0	0.0	0.0	0.0	1.0	0.0	0.0	0.0	0.0	0.0	0.0	0.0	0.0	0.0	0.0
Zfp36	22695	symbol	M. musculus	22695	M. musculus	0.0	1.0	0.0	0.0	0.0	0.0	1.0	1.0	1.0	0.0	0.0	0.0	0.0	0.0	0.0	0.0	1.0	0.0	1.0	0.0
Tle1	21885	symbol	M. musculus	21885	M. musculus	0.0	0.0	0.0	0.0	0.0	0.0	0.0	0.0	0.0	0.0	0.0	0.0	0.0	0.0	0.0	0.0	0.0	0.0	0.0	0.0
1810011O10Rik	69068	gene_synonym	M. musculus	69068	M. musculus	0.0	0.0	0.0	0.0	0.0	0.0	0.0	1.0	0.0	0.0	0.0	0.0	0.0	0.0	0.0	0.0	0.0	0.0	0.0	0.0
Per2	18627	symbol	M. musculus	18627	M. musculus	0.0	0.0	0.0	1.0	1.0	0.0	0.0	0.0	1.0	0.0	1.0	0.0	0.0	0.0	0.0	0.0	0.0	0.0	0.0	0.0
Efnb1	13641	symbol	M. musculus	13641	M. musculus	0.0	0.0	0.0	0.0	0.0	1.0	1.0	0.0	0.0	1.0	0.0	1.0	0.0	0.0	0.0	0.0	0.0	0.0	0.0	0.0
Parvb	170736	symbol	M. musculus	170736	M. musculus	0.0	0.0	0.0	0.0	0.0	0.0	0.0	0.0	0.0	0.0	0.0	0.0	0.0	0.0	0.0	0.0	0.0	0.0	0.0	0.0
Ctdspl	69274	symbol	M. musculus	69274	M. musculus	0.0	0.0	0.0	0.0	0.0	0.0	0.0	1.0	1.0	0.0	0.0	0.0	0.0	0.0	0.0	0.0	0.0	0.0	0.0	0.0
Polr3gl	69870	symbol	M. musculus	69870	M. musculus	0.0	0.0	0.0	0.0	0.0	0.0	0.0	0.0	0.0	0.0	0.0	0.0	0.0	0.0	0.0	0.0	0.0	0.0	0.0	0.0
Ophn1	94190	symbol	M. musculus	94190	M. musculus	0.0	0.0	0.0	0.0	0.0	0.0	0.0	0.0	1.0	0.0	0.0	0.0	0.0	0.0	0.0	0.0	0.0	1.0	0.0	0.0
Gngt2	14710	symbol	M. musculus	14710	M. musculus	0.0	0.0	0.0	0.0	0.0	0.0	0.0	0.0	0.0	0.0	0.0	0.0	0.0	0.0	0.0	0.0	0.0	0.0	0.0	0.0
Adcy4	104110	symbol	M. musculus	104110	M. musculus	0.0	0.0	0.0	0.0	0.0	0.0	0.0	1.0	0.0	0.0	0.0	0.0	0.0	0.0	0.0	0.0	0.0	0.0	0.0	0.0
Pkn3	263803	symbol	M. musculus	263803	M. musculus	0.0	0.0	0.0	0.0	0.0	0.0	1.0	0.0	0.0	0.0	0.0	0.0	0.0	0.0	0.0	0.0	0.0	0.0	0.0	0.0
Pdgfb	18591	symbol	M. musculus	18591	M. musculus	1.0	0.0	1.0	0.0	0.0	1.0	1.0	1.0	1.0	1.0	1.0	1.0	1.0	1.0	1.0	1.0	1.0	0.0	0.0	1.0
Tmem204	407831	symbol	M. musculus	407831	M. musculus	1.0	0.0	0.0	0.0	0.0	0.0	0.0	0.0	0.0	0.0	0.0	0.0	0.0	0.0	0.0	0.0	0.0	0.0	0.0	0.0
Aifm2	71361	symbol	M. musculus	71361	M. musculus	0.0	0.0	0.0	0.0	0.0	0.0	0.0	0.0	0.0	0.0	0.0	0.0	0.0	0.0	0.0	0.0	0.0	0.0	0.0	0.0
Ifi205	226695	symbol	M. musculus	226695	M. musculus	0.0	0.0	0.0	0.0	0.0	0.0	0.0	0.0	0.0	0.0	0.0	0.0	0.0	0.0	0.0	0.0	0.0	0.0	0.0	0.0
Txlng	353170	symbol	M. musculus	353170	M. musculus	0.0	0.0	0.0	0.0	0.0	0.0	0.0	0.0	0.0	0.0	0.0	0.0	0.0	0.0	0.0	0.0	0.0	0.0	0.0	0.0
Adgrl4	170757	symbol	M. musculus	170757	M. musculus	0.0	0.0	0.0	0.0	0.0	0.0	0.0	0.0	0.0	0.0	0.0	0.0	0.0	0.0	0.0	0.0	0.0	0.0	0.0	0.0
Ripply3	170765	symbol	M. musculus	170765	M. musculus	0.0	0.0	0.0	0.0	1.0	0.0	0.0	0.0	0.0	0.0	0.0	0.0	0.0	0.0	0.0	0.0	0.0	0.0	0.0	0.0
Cat	12359	symbol	M. musculus	12359	M. musculus	0.0	1.0	0.0	0.0	0.0	0.0	0.0	1.0	1.0	0.0	0.0	0.0	1.0	0.0	0.0	0.0	0.0	0.0	1.0	0.0
Slc9a3r2	65962	gene_synonym	M. musculus	65962	M. musculus	0.0	0.0	0.0	0.0	0.0	0.0	0.0	0.0	0.0	0.0	0.0	0.0	1.0	0.0	0.0	0.0	0.0	0.0	0.0	0.0
2310001K24Rik	69517	symbol	M. musculus	69517	M. musculus	0.0	0.0	0.0	0.0	0.0	0.0	0.0	0.0	0.0	0.0	0.0	0.0	0.0	0.0	0.0	0.0	0.0	0.0	0.0	0.0
Adarb1	110532	symbol	M. musculus	110532	M. musculus	0.0	0.0	0.0	0.0	1.0	0.0	0.0	1.0	1.0	0.0	0.0	0.0	0.0	0.0	0.0	1.0	0.0	0.0	0.0	0.0
175654606-175672031_R						nan	nan	nan	nan	nan	nan	nan	nan	nan	nan	nan	nan	nan	nan	nan	nan	nan	nan	nan	nan
Ifi204	15951	symbol	M. musculus	15951	M. musculus	0.0	0.0	0.0	0.0	0.0	0.0	0.0	0.0	0.0	0.0	0.0	0.0	0.0	0.0	0.0	0.0	0.0	0.0	0.0	0.0
175660642-175671878_R						nan	nan	nan	nan	nan	nan	nan	nan	nan	nan	nan	nan	nan	nan	nan	nan	nan	nan	nan	nan
Sh3glb1	54673	symbol	M. musculus	54673	M. musculus	0.0	0.0	0.0	0.0	0.0	0.0	0.0	0.0	0.0	0.0	0.0	0.0	0.0	0.0	0.0	0.0	0.0	0.0	0.0	0.0
Myo5a	17918	symbol	M. musculus	17918	M. musculus	0.0	1.0	0.0	0.0	0.0	0.0	0.0	1.0	0.0	0.0	0.0	0.0	0.0	1.0	0.0	0.0	0.0	0.0	0.0	0.0
Fam213a	70564	gene_synonym	M. musculus	70564	M. musculus	0.0	0.0	0.0	0.0	0.0	0.0	0.0	0.0	0.0	0.0	0.0	0.0	0.0	0.0	0.0	0.0	0.0	0.0	0.0	0.0
Mgst2	211666	symbol	M. musculus	211666	M. musculus	0.0	0.0	0.0	0.0	0.0	0.0	0.0	0.0	0.0	0.0	0.0	0.0	0.0	0.0	0.0	0.0	0.0	0.0	0.0	0.0
Ggt5	23887	symbol	M. musculus	23887	M. musculus	0.0	0.0	0.0	0.0	0.0	0.0	0.0	0.0	0.0	0.0	0.0	0.0	0.0	1.0	0.0	0.0	0.0	0.0	0.0	0.0
N4bp2l1	100637	symbol	M. musculus	100637	M. musculus	0.0	0.0	0.0	0.0	0.0	0.0	0.0	0.0	0.0	0.0	0.0	0.0	0.0	0.0	0.0	0.0	0.0	0.0	0.0	0.0
Tmeff2	56363	symbol	M. musculus	56363	M. musculus	0.0	0.0	0.0	0.0	0.0	0.0	0.0	0.0	0.0	0.0	0.0	0.0	0.0	0.0	0.0	1.0	0.0	0.0	0.0	0.0
Ifrd1	15982	symbol	M. musculus	15982	M. musculus	0.0	0.0	0.0	1.0	0.0	0.0	0.0	1.0	0.0	0.0	0.0	0.0	0.0	0.0	0.0	0.0	0.0	0.0	0.0	0.0
AK051199						nan	nan	nan	nan	nan	nan	nan	nan	nan	nan	nan	nan	nan	nan	nan	nan	nan	nan	nan	nan
Shank3	58234	symbol	M. musculus	58234	M. musculus	1.0	0.0	0.0	0.0	0.0	0.0	0.0	0.0	0.0	0.0	0.0	0.0	0.0	1.0	0.0	0.0	0.0	0.0	0.0	0.0
Dyrk2	69181	symbol	M. musculus	69181	M. musculus	0.0	0.0	0.0	0.0	0.0	0.0	0.0	0.0	0.0	0.0	0.0	0.0	0.0	0.0	0.0	0.0	0.0	0.0	0.0	1.0
Flt1	14254	symbol	M. musculus	14254	M. musculus	1.0	0.0	1.0	0.0	1.0	0.0	0.0	1.0	0.0	1.0	0.0	0.0	1.0	1.0	0.0	0.0	1.0	0.0	0.0	0.0
Abi3	66610	symbol	M. musculus	66610	M. musculus	0.0	0.0	0.0	0.0	0.0	0.0	0.0	1.0	0.0	0.0	0.0	0.0	0.0	0.0	0.0	0.0	0.0	0.0	0.0	0.0
B230114P17Rik	402735	symbol	M. musculus	402735	M. musculus	0.0	0.0	0.0	0.0	0.0	0.0	0.0	0.0	0.0	0.0	0.0	0.0	0.0	0.0	0.0	0.0	0.0	0.0	0.0	0.0
Bcl2l13	94044	symbol	M. musculus	94044	M. musculus	0.0	0.0	0.0	1.0	0.0	0.0	0.0	0.0	0.0	0.0	0.0	0.0	0.0	0.0	0.0	0.0	0.0	0.0	0.0	0.0
Hacl1	56794	symbol	M. musculus	56794	M. musculus	0.0	0.0	0.0	0.0	0.0	0.0	0.0	0.0	0.0	0.0	0.0	0.0	0.0	0.0	0.0	0.0	0.0	0.0	0.0	0.0
Zmiz1	328365	symbol	M. musculus	328365	M. musculus	1.0	1.0	0.0	0.0	0.0	1.0	0.0	0.0	0.0	1.0	0.0	1.0	0.0	0.0	0.0	0.0	0.0	0.0	1.0	0.0
Gabarapl1	57436	symbol	M. musculus	57436	M. musculus	0.0	0.0	0.0	0.0	0.0	0.0	0.0	0.0	0.0	0.0	0.0	0.0	0.0	0.0	0.0	0.0	0.0	0.0	0.0	0.0
Enc1	13803	symbol	M. musculus	13803	M. musculus	0.0	0.0	0.0	0.0	0.0	0.0	0.0	0.0	1.0	0.0	0.0	0.0	0.0	0.0	0.0	0.0	0.0	0.0	0.0	0.0
Arl4a	11861	symbol	M. musculus	11861	M. musculus	0.0	0.0	0.0	1.0	0.0	0.0	0.0	0.0	0.0	0.0	0.0	0.0	0.0	0.0	0.0	0.0	0.0	0.0	0.0	0.0
Ssh2	237860	symbol	M. musculus	237860	M. musculus	0.0	0.0	0.0	0.0	0.0	0.0	0.0	0.0	0.0	0.0	0.0	0.0	0.0	0.0	0.0	0.0	0.0	0.0	0.0	0.0
Fam13a	58909	symbol	M. musculus	58909	M. musculus	0.0	0.0	0.0	0.0	0.0	0.0	0.0	0.0	0.0	0.0	0.0	0.0	0.0	0.0	0.0	0.0	0.0	0.0	0.0	0.0
Ms4a4a	666907	symbol	M. musculus	666907	M. musculus	0.0	0.0	0.0	0.0	0.0	0.0	0.0	0.0	0.0	0.0	0.0	0.0	0.0	0.0	0.0	0.0	0.0	0.0	0.0	0.0
Ms4a6b	69774	symbol	M. musculus	69774	M. musculus	0.0	0.0	0.0	0.0	0.0	0.0	0.0	0.0	0.0	0.0	0.0	0.0	0.0	0.0	0.0	0.0	0.0	0.0	0.0	0.0
Slc43a3	58207	symbol	M. musculus	58207	M. musculus	0.0	0.0	0.0	0.0	0.0	0.0	0.0	0.0	0.0	0.0	0.0	0.0	0.0	0.0	0.0	0.0	0.0	0.0	0.0	0.0
Ephb4	13846	symbol	M. musculus	13846	M. musculus	1.0	0.0	0.0	0.0	0.0	1.0	0.0	0.0	0.0	1.0	0.0	1.0	0.0	0.0	0.0	0.0	0.0	0.0	0.0	0.0
Osbpl11	106326	symbol	M. musculus	106326	M. musculus	0.0	0.0	0.0	1.0	0.0	0.0	0.0	0.0	0.0	0.0	0.0	0.0	0.0	0.0	0.0	0.0	0.0	0.0	0.0	0.0
Lrrc8a	241296	symbol	M. musculus	241296	M. musculus	0.0	0.0	0.0	0.0	0.0	0.0	0.0	0.0	0.0	0.0	0.0	0.0	0.0	0.0	0.0	0.0	0.0	0.0	0.0	0.0
Klf9	16601	symbol	M. musculus	16601	M. musculus	0.0	1.0	0.0	0.0	1.0	0.0	0.0	0.0	0.0	0.0	0.0	0.0	0.0	0.0	0.0	0.0	1.0	0.0	1.0	0.0
Heca	380629	symbol	M. musculus	380629	M. musculus	0.0	0.0	0.0	0.0	0.0	0.0	0.0	0.0	0.0	0.0	0.0	0.0	0.0	0.0	0.0	0.0	0.0	0.0	0.0	0.0
Rassf1	56289	symbol	M. musculus	56289	M. musculus	0.0	0.0	0.0	0.0	0.0	0.0	0.0	1.0	0.0	0.0	0.0	0.0	0.0	0.0	0.0	0.0	0.0	0.0	0.0	0.0
Rasip1	69903	symbol	M. musculus	69903	M. musculus	1.0	0.0	0.0	0.0	0.0	0.0	0.0	1.0	1.0	0.0	0.0	0.0	0.0	0.0	0.0	0.0	0.0	1.0	0.0	0.0
Slc10a6	75750	symbol	M. musculus	75750	M. musculus	0.0	0.0	0.0	0.0	0.0	0.0	0.0	0.0	0.0	0.0	0.0	0.0	0.0	0.0	0.0	0.0	0.0	0.0	0.0	0.0
Ednrb	13618	symbol	M. musculus	13618	M. musculus	0.0	1.0	0.0	0.0	0.0	0.0	1.0	1.0	1.0	0.0	1.0	0.0	0.0	1.0	1.0	0.0	1.0	0.0	0.0	0.0
Man2a1	17158	symbol	M. musculus	17158	M. musculus	0.0	0.0	0.0	0.0	0.0	0.0	0.0	0.0	0.0	0.0	0.0	0.0	0.0	0.0	0.0	0.0	0.0	0.0	0.0	0.0
Dpep1	13479	symbol	M. musculus	13479	M. musculus	0.0	1.0	0.0	0.0	0.0	0.0	0.0	0.0	0.0	0.0	0.0	0.0	0.0	1.0	0.0	1.0	0.0	0.0	0.0	0.0
Igf2	16002	symbol	M. musculus	16002	M. musculus	0.0	1.0	1.0	0.0	0.0	1.0	0.0	0.0	0.0	1.0	0.0	1.0	1.0	0.0	0.0	0.0	1.0	0.0	0.0	1.0
Jdp2	81703	symbol	M. musculus	81703	M. musculus	0.0	0.0	0.0	1.0	0.0	0.0	0.0	0.0	0.0	0.0	0.0	0.0	0.0	0.0	0.0	0.0	0.0	0.0	0.0	0.0
Plxna2	18845	symbol	M. musculus	18845	M. musculus	0.0	0.0	0.0	0.0	0.0	0.0	0.0	0.0	0.0	0.0	0.0	0.0	0.0	0.0	0.0	0.0	0.0	0.0	0.0	0.0
Kitl	17311	symbol	M. musculus	17311	M. musculus	0.0	0.0	0.0	0.0	0.0	1.0	1.0	1.0	0.0	0.0	0.0	1.0	0.0	1.0	0.0	0.0	0.0	1.0	0.0	0.0
Eng	13805	symbol	M. musculus	13805	M. musculus	1.0	0.0	1.0	0.0	1.0	0.0	1.0	1.0	0.0	1.0	1.0	0.0	1.0	1.0	0.0	1.0	1.0	0.0	0.0	0.0
Edn1	13614	symbol	M. musculus	13614	M. musculus	1.0	1.0	0.0	0.0	0.0	0.0	1.0	1.0	1.0	0.0	1.0	0.0	0.0	0.0	1.0	0.0	0.0	0.0	1.0	1.0
Mcc	328949	symbol	M. musculus	328949	M. musculus	0.0	0.0	0.0	0.0	1.0	0.0	0.0	0.0	0.0	0.0	0.0	0.0	0.0	0.0	0.0	1.0	1.0	0.0	0.0	0.0
Trib3	228775	symbol	M. musculus	228775	M. musculus	0.0	1.0	0.0	0.0	0.0	0.0	0.0	1.0	1.0	0.0	0.0	0.0	0.0	0.0	0.0	0.0	0.0	0.0	0.0	1.0
Vnn1	22361	symbol	M. musculus	22361	M. musculus	0.0	0.0	0.0	0.0	0.0	1.0	0.0	0.0	0.0	0.0	0.0	1.0	0.0	0.0	0.0	0.0	0.0	0.0	0.0	0.0
Negr1	320840	symbol	M. musculus	320840	M. musculus	0.0	0.0	0.0	1.0	1.0	0.0	0.0	0.0	0.0	0.0	0.0	0.0	0.0	0.0	0.0	0.0	0.0	0.0	0.0	0.0
Inca1	103844	symbol	M. musculus	103844	M. musculus	0.0	0.0	0.0	0.0	1.0	0.0	0.0	1.0	1.0	0.0	0.0	0.0	0.0	0.0	0.0	0.0	0.0	0.0	0.0	0.0
Cabp4	73660	symbol	M. musculus	73660	M. musculus	0.0	0.0	0.0	0.0	0.0	0.0	0.0	0.0	0.0	0.0	0.0	0.0	0.0	0.0	0.0	0.0	0.0	0.0	0.0	0.0
Arxes2	76976	symbol	M. musculus	76976	M. musculus	0.0	0.0	0.0	1.0	0.0	0.0	0.0	0.0	0.0	0.0	0.0	0.0	0.0	0.0	0.0	0.0	0.0	0.0	0.0	0.0
Abca1	11303	symbol	M. musculus	11303	M. musculus	0.0	0.0	0.0	0.0	0.0	0.0	0.0	0.0	0.0	0.0	0.0	0.0	0.0	0.0	0.0	0.0	0.0	1.0	1.0	0.0
2010016I18Rik	69206	symbol	M. musculus	69206	M. musculus	0.0	0.0	0.0	0.0	0.0	0.0	0.0	0.0	0.0	0.0	0.0	0.0	0.0	0.0	0.0	0.0	0.0	0.0	0.0	0.0
Aox1	11761	symbol	M. musculus	11761	M. musculus	0.0	0.0	0.0	0.0	0.0	0.0	0.0	0.0	0.0	0.0	0.0	0.0	0.0	0.0	0.0	0.0	0.0	0.0	0.0	0.0
Adamts12	239337	symbol	M. musculus	239337	M. musculus	0.0	0.0	0.0	0.0	0.0	0.0	0.0	0.0	0.0	0.0	0.0	0.0	0.0	0.0	0.0	0.0	0.0	0.0	0.0	0.0
Ptprm	19274	symbol	M. musculus	19274	M. musculus	0.0	0.0	1.0	0.0	1.0	0.0	0.0	0.0	0.0	0.0	1.0	0.0	0.0	0.0	0.0	1.0	1.0	0.0	0.0	0.0
Acadl	11363	symbol	M. musculus	11363	M. musculus	0.0	0.0	0.0	0.0	0.0	0.0	0.0	0.0	0.0	0.0	0.0	0.0	0.0	0.0	0.0	0.0	0.0	0.0	0.0	1.0
Chp1	56398	symbol	M. musculus	56398	M. musculus	0.0	0.0	0.0	0.0	0.0	0.0	0.0	1.0	1.0	0.0	0.0	0.0	0.0	0.0	0.0	0.0	0.0	0.0	0.0	1.0
Por	18984	symbol	M. musculus	18984	M. musculus	0.0	1.0	0.0	0.0	0.0	0.0	0.0	0.0	1.0	0.0	0.0	0.0	0.0	0.0	0.0	0.0	0.0	0.0	1.0	1.0
Ccl11	20292	symbol	M. musculus	20292	M. musculus	1.0	0.0	1.0	0.0	0.0	0.0	0.0	0.0	0.0	0.0	0.0	0.0	0.0	1.0	0.0	0.0	1.0	0.0	0.0	0.0
Cd302	66205	symbol	M. musculus	66205	M. musculus	0.0	0.0	0.0	0.0	0.0	0.0	0.0	0.0	0.0	0.0	0.0	0.0	0.0	0.0	0.0	0.0	0.0	0.0	0.0	0.0
Pon3	269823	symbol	M. musculus	269823	M. musculus	0.0	0.0	0.0	0.0	0.0	0.0	0.0	0.0	0.0	0.0	0.0	0.0	0.0	0.0	0.0	0.0	0.0	0.0	0.0	0.0
Epas1	13819	symbol	M. musculus	13819	M. musculus	1.0	0.0	0.0	0.0	0.0	0.0	0.0	0.0	0.0	0.0	1.0	0.0	0.0	0.0	1.0	0.0	0.0	0.0	0.0	0.0
Fcgrt	14132	symbol	M. musculus	14132	M. musculus	0.0	0.0	0.0	0.0	0.0	0.0	0.0	0.0	0.0	0.0	0.0	0.0	0.0	0.0	0.0	0.0	0.0	0.0	0.0	0.0
Cyp4b1	13120	symbol	M. musculus	13120	M. musculus	0.0	0.0	0.0	0.0	0.0	0.0	0.0	0.0	0.0	0.0	0.0	0.0	0.0	0.0	0.0	0.0	0.0	0.0	0.0	0.0
Uaca	72565	symbol	M. musculus	72565	M. musculus	0.0	0.0	0.0	0.0	0.0	0.0	0.0	0.0	0.0	0.0	0.0	0.0	0.0	0.0	0.0	0.0	0.0	0.0	0.0	0.0
Lamb1	16777	symbol	M. musculus	16777	M. musculus	0.0	0.0	0.0	0.0	0.0	1.0	0.0	0.0	0.0	0.0	0.0	0.0	0.0	0.0	0.0	0.0	0.0	0.0	0.0	0.0
1810011H11Rik	69069	gene_synonym	M. musculus	69069	M. musculus	0.0	0.0	0.0	0.0	0.0	0.0	0.0	0.0	0.0	0.0	0.0	0.0	0.0	0.0	0.0	0.0	0.0	0.0	0.0	0.0
Rufy4	435626	symbol	M. musculus	435626	M. musculus	0.0	0.0	0.0	0.0	0.0	0.0	0.0	0.0	0.0	0.0	0.0	0.0	0.0	0.0	0.0	0.0	0.0	0.0	0.0	0.0
Sult1a1	20887	symbol	M. musculus	20887	M. musculus	0.0	0.0	0.0	0.0	0.0	0.0	0.0	0.0	0.0	0.0	0.0	0.0	0.0	0.0	0.0	0.0	0.0	0.0	1.0	0.0
Slit3	20564	symbol	M. musculus	20564	M. musculus	0.0	1.0	0.0	0.0	1.0	0.0	0.0	0.0	0.0	0.0	0.0	0.0	0.0	1.0	0.0	0.0	0.0	0.0	1.0	0.0
Hrct1	100039781	symbol	M. musculus	100039781	M. musculus	0.0	0.0	0.0	0.0	0.0	0.0	0.0	0.0	0.0	0.0	0.0	0.0	0.0	0.0	0.0	0.0	0.0	0.0	0.0	0.0
Plcg1	18803	symbol	M. musculus	18803	M. musculus	0.0	0.0	1.0	0.0	0.0	0.0	0.0	0.0	0.0	1.0	0.0	0.0	0.0	0.0	0.0	0.0	1.0	0.0	1.0	0.0
Armcx4	100503043	symbol	M. musculus	100503043	M. musculus	0.0	0.0	0.0	0.0	0.0	0.0	0.0	0.0	0.0	0.0	0.0	0.0	0.0	0.0	0.0	0.0	0.0	0.0	0.0	0.0
Pde1b	18574	symbol	M. musculus	18574	M. musculus	0.0	0.0	0.0	0.0	0.0	0.0	0.0	0.0	0.0	0.0	0.0	0.0	0.0	0.0	0.0	0.0	0.0	0.0	0.0	0.0
Aqp7	11832	symbol	M. musculus	11832	M. musculus	0.0	0.0	0.0	0.0	0.0	0.0	0.0	0.0	0.0	0.0	0.0	0.0	0.0	0.0	0.0	0.0	0.0	0.0	0.0	0.0
H6pd	100198	symbol	M. musculus	100198	M. musculus	0.0	0.0	0.0	0.0	0.0	0.0	0.0	0.0	0.0	0.0	0.0	0.0	0.0	0.0	0.0	0.0	0.0	0.0	1.0	1.0
Dock11	75974	symbol	M. musculus	75974	M. musculus	0.0	0.0	0.0	0.0	0.0	0.0	0.0	1.0	0.0	0.0	0.0	0.0	0.0	0.0	0.0	0.0	0.0	1.0	0.0	0.0
Art3	109979	symbol	M. musculus	109979	M. musculus	0.0	0.0	0.0	0.0	0.0	0.0	0.0	0.0	0.0	0.0	0.0	0.0	0.0	0.0	0.0	0.0	0.0	0.0	0.0	0.0
1600014C10Rik	72244	symbol	M. musculus	72244	M. musculus	0.0	0.0	0.0	0.0	0.0	0.0	0.0	0.0	0.0	0.0	0.0	0.0	0.0	0.0	0.0	0.0	0.0	0.0	0.0	0.0
Cds2	110911	symbol	M. musculus	110911	M. musculus	0.0	0.0	0.0	0.0	0.0	0.0	0.0	0.0	0.0	0.0	0.0	0.0	0.0	0.0	0.0	0.0	0.0	0.0	0.0	0.0
Prnp	19122	symbol	M. musculus	19122	M. musculus	0.0	1.0	0.0	0.0	1.0	0.0	0.0	0.0	1.0	0.0	0.0	1.0	0.0	0.0	0.0	0.0	0.0	0.0	0.0	0.0
Sik2	235344	symbol	M. musculus	235344	M. musculus	0.0	1.0	0.0	0.0	0.0	0.0	0.0	1.0	1.0	1.0	0.0	0.0	0.0	0.0	0.0	0.0	0.0	0.0	0.0	1.0
Cd36	12491	symbol	M. musculus	12491	M. musculus	0.0	1.0	1.0	0.0	0.0	1.0	0.0	0.0	0.0	0.0	1.0	0.0	0.0	0.0	0.0	0.0	0.0	0.0	0.0	1.0
Sctr	319229	symbol	M. musculus	319229	M. musculus	0.0	0.0	0.0	0.0	0.0	0.0	0.0	0.0	0.0	0.0	0.0	0.0	0.0	0.0	0.0	0.0	0.0	0.0	0.0	1.0
Slco2b1	101488	symbol	M. musculus	101488	M. musculus	0.0	0.0	0.0	0.0	0.0	0.0	0.0	0.0	0.0	0.0	0.0	0.0	0.0	0.0	0.0	0.0	0.0	0.0	0.0	0.0
Hcls1	15163	symbol	M. musculus	15163	M. musculus	0.0	0.0	0.0	0.0	0.0	0.0	0.0	0.0	0.0	0.0	0.0	0.0	1.0	0.0	0.0	0.0	0.0	0.0	0.0	0.0
Soga1	320706	gene_synonym	M. musculus	320706	M. musculus	0.0	1.0	0.0	0.0	0.0	0.0	0.0	0.0	0.0	1.0	0.0	0.0	0.0	0.0	0.0	0.0	0.0	0.0	0.0	1.0
Clec10a	17312	symbol	M. musculus	17312	M. musculus	0.0	0.0	0.0	0.0	0.0	0.0	0.0	0.0	0.0	0.0	0.0	0.0	0.0	0.0	0.0	0.0	0.0	0.0	0.0	0.0
Pla1a	85031	symbol	M. musculus	85031	M. musculus	0.0	0.0	0.0	0.0	0.0	0.0	0.0	0.0	0.0	0.0	0.0	0.0	0.0	0.0	0.0	0.0	0.0	0.0	0.0	0.0
Ackr2	59289	symbol	M. musculus	59289	M. musculus	0.0	0.0	0.0	0.0	0.0	0.0	0.0	0.0	0.0	0.0	0.0	0.0	0.0	1.0	0.0	0.0	0.0	0.0	0.0	0.0
Rnase4	58809	symbol	M. musculus	58809	M. musculus	0.0	0.0	0.0	0.0	0.0	0.0	0.0	0.0	0.0	0.0	0.0	0.0	0.0	0.0	0.0	0.0	0.0	0.0	0.0	0.0
Lrrn4cl	68852	symbol	M. musculus	68852	M. musculus	0.0	0.0	0.0	0.0	0.0	0.0	0.0	0.0	0.0	0.0	0.0	0.0	0.0	0.0	0.0	0.0	0.0	0.0	0.0	0.0
Ncf1	17969	symbol	M. musculus	17969	M. musculus	0.0	0.0	0.0	0.0	0.0	0.0	0.0	0.0	0.0	0.0	0.0	0.0	0.0	0.0	0.0	0.0	0.0	0.0	1.0	0.0
Mafb	16658	symbol	M. musculus	16658	M. musculus	0.0	0.0	0.0	0.0	0.0	0.0	0.0	0.0	0.0	0.0	0.0	0.0	0.0	0.0	0.0	0.0	0.0	0.0	0.0	0.0
Cerk	223753	symbol	M. musculus	223753	M. musculus	0.0	0.0	0.0	0.0	0.0	0.0	0.0	0.0	0.0	0.0	0.0	0.0	0.0	0.0	0.0	0.0	0.0	0.0	0.0	0.0
Inpp5d	16331	symbol	M. musculus	16331	M. musculus	0.0	0.0	0.0	0.0	1.0	0.0	0.0	0.0	0.0	0.0	0.0	1.0	0.0	0.0	0.0	0.0	0.0	0.0	0.0	0.0
Fbln5	23876	symbol	M. musculus	23876	M. musculus	0.0	0.0	1.0	0.0	0.0	0.0	0.0	0.0	0.0	0.0	0.0	0.0	0.0	0.0	0.0	0.0	0.0	0.0	0.0	0.0
Ramp2	54409	symbol	M. musculus	54409	M. musculus	1.0	1.0	1.0	0.0	0.0	0.0	0.0	0.0	0.0	0.0	1.0	0.0	0.0	0.0	0.0	0.0	0.0	0.0	0.0	0.0
Ceacam2	26367	symbol	M. musculus	26367	M. musculus	0.0	1.0	0.0	0.0	1.0	1.0	0.0	0.0	0.0	0.0	0.0	1.0	1.0	0.0	0.0	0.0	1.0	0.0	0.0	1.0
Mc2r	17200	symbol	M. musculus	17200	M. musculus	0.0	0.0	0.0	0.0	0.0	0.0	0.0	0.0	0.0	0.0	0.0	0.0	0.0	0.0	0.0	0.0	0.0	0.0	0.0	0.0
S1pr1	13609	symbol	M. musculus	13609	M. musculus	1.0	0.0	0.0	0.0	0.0	0.0	0.0	1.0	0.0	0.0	0.0	0.0	0.0	1.0	1.0	0.0	0.0	0.0	0.0	0.0
Adora2a	11540	symbol	M. musculus	11540	M. musculus	0.0	0.0	0.0	0.0	1.0	0.0	0.0	1.0	1.0	0.0	1.0	1.0	0.0	0.0	0.0	0.0	0.0	0.0	0.0	0.0
Sh2d3c	27387	symbol	M. musculus	27387	M. musculus	0.0	0.0	0.0	0.0	0.0	0.0	0.0	0.0	0.0	1.0	0.0	0.0	0.0	0.0	0.0	0.0	0.0	0.0	0.0	0.0
Snrk	20623	symbol	M. musculus	20623	M. musculus	0.0	0.0	0.0	0.0	0.0	0.0	0.0	0.0	0.0	0.0	0.0	0.0	0.0	0.0	0.0	0.0	0.0	0.0	0.0	0.0
chr2						nan	nan	nan	nan	nan	nan	nan	nan	nan	nan	nan	nan	nan	nan	nan	nan	nan	nan	nan	nan
22782700-22801900_R						nan	nan	nan	nan	nan	nan	nan	nan	nan	nan	nan	nan	nan	nan	nan	nan	nan	nan	nan	nan
Zbtb46	72147	symbol	M. musculus	72147	M. musculus	0.0	0.0	0.0	0.0	0.0	0.0	0.0	0.0	0.0	0.0	0.0	1.0	0.0	0.0	0.0	0.0	0.0	0.0	0.0	0.0
Lrrc58	320184	symbol	M. musculus	320184	M. musculus	0.0	0.0	0.0	0.0	0.0	0.0	0.0	0.0	0.0	0.0	0.0	0.0	0.0	0.0	0.0	0.0	0.0	0.0	0.0	0.0
Sema6d	214968	symbol	M. musculus	214968	M. musculus	0.0	0.0	0.0	0.0	0.0	0.0	1.0	0.0	0.0	0.0	0.0	0.0	0.0	1.0	0.0	1.0	0.0	0.0	0.0	0.0
C230096K16Rik	414098	symbol	M. musculus	414098	M. musculus	0.0	0.0	0.0	0.0	0.0	0.0	0.0	0.0	0.0	0.0	0.0	0.0	0.0	0.0	0.0	0.0	0.0	0.0	0.0	0.0
Helz2	229003	symbol	M. musculus	229003	M. musculus	0.0	0.0	0.0	0.0	0.0	0.0	0.0	0.0	0.0	0.0	0.0	0.0	0.0	0.0	0.0	0.0	0.0	0.0	0.0	0.0
Gpr160	71862	symbol	M. musculus	71862	M. musculus	0.0	0.0	0.0	0.0	0.0	0.0	0.0	0.0	0.0	0.0	0.0	0.0	0.0	0.0	0.0	0.0	0.0	0.0	0.0	0.0
Sema3g	218877	symbol	M. musculus	218877	M. musculus	0.0	0.0	0.0	0.0	0.0	0.0	1.0	0.0	0.0	0.0	0.0	0.0	0.0	1.0	0.0	0.0	0.0	0.0	0.0	0.0
Gfod1	328232	symbol	M. musculus	328232	M. musculus	0.0	0.0	0.0	0.0	0.0	0.0	0.0	0.0	0.0	0.0	0.0	0.0	0.0	0.0	0.0	0.0	0.0	0.0	0.0	0.0
Robo4	74144	symbol	M. musculus	74144	M. musculus	1.0	0.0	1.0	0.0	0.0	0.0	0.0	0.0	0.0	0.0	0.0	0.0	0.0	0.0	1.0	1.0	0.0	0.0	0.0	0.0
Sdpr	20324	gene_synonym	M. musculus	20324	M. musculus	0.0	0.0	0.0	0.0	0.0	0.0	0.0	0.0	0.0	0.0	0.0	0.0	0.0	0.0	0.0	0.0	0.0	0.0	0.0	0.0
Osgin2	209212	symbol	M. musculus	209212	M. musculus	0.0	0.0	0.0	0.0	0.0	0.0	0.0	0.0	0.0	0.0	0.0	0.0	0.0	0.0	0.0	0.0	0.0	0.0	0.0	0.0
Prkd2	101540	symbol	M. musculus	101540	M. musculus	1.0	0.0	1.0	0.0	0.0	1.0	0.0	1.0	0.0	1.0	0.0	0.0	0.0	0.0	0.0	0.0	1.0	0.0	0.0	0.0
Ctcfl	664799	symbol	M. musculus	664799	M. musculus	0.0	0.0	0.0	0.0	0.0	0.0	0.0	0.0	0.0	0.0	0.0	0.0	0.0	0.0	0.0	0.0	0.0	0.0	0.0	0.0
Rbmxl2	76572	symbol	M. musculus	76572	M. musculus	0.0	0.0	0.0	0.0	0.0	0.0	0.0	0.0	0.0	0.0	0.0	0.0	0.0	0.0	0.0	0.0	0.0	0.0	0.0	0.0
Hspa12b	72630	symbol	M. musculus	72630	M. musculus	1.0	0.0	0.0	0.0	0.0	0.0	0.0	0.0	0.0	0.0	0.0	0.0	0.0	0.0	0.0	0.0	0.0	0.0	0.0	0.0
Tm6sf1	107769	symbol	M. musculus	107769	M. musculus	0.0	0.0	0.0	0.0	0.0	0.0	0.0	0.0	0.0	0.0	0.0	0.0	0.0	0.0	0.0	0.0	0.0	0.0	0.0	0.0
AK085481						nan	nan	nan	nan	nan	nan	nan	nan	nan	nan	nan	nan	nan	nan	nan	nan	nan	nan	nan	nan
Tmem181a	77106	symbol	M. musculus	77106	M. musculus	0.0	0.0	0.0	0.0	0.0	0.0	0.0	0.0	0.0	0.0	0.0	0.0	0.0	0.0	0.0	0.0	0.0	0.0	0.0	0.0
Pitpnm1	18739	symbol	M. musculus	18739	M. musculus	0.0	0.0	0.0	0.0	0.0	0.0	0.0	0.0	0.0	0.0	0.0	0.0	0.0	0.0	0.0	0.0	0.0	0.0	0.0	0.0
Ptger2	19217	symbol	M. musculus	19217	M. musculus	0.0	1.0	0.0	0.0	0.0	0.0	0.0	0.0	0.0	0.0	1.0	0.0	0.0	0.0	0.0	0.0	0.0	0.0	1.0	0.0
Angptl4	57875	symbol	M. musculus	57875	M. musculus	1.0	0.0	0.0	0.0	0.0	0.0	0.0	0.0	1.0	0.0	0.0	0.0	0.0	0.0	0.0	0.0	0.0	0.0	0.0	1.0
Gpihbp1	68453	symbol	M. musculus	68453	M. musculus	0.0	0.0	0.0	0.0	0.0	0.0	0.0	0.0	0.0	0.0	0.0	0.0	0.0	0.0	0.0	0.0	0.0	0.0	0.0	1.0
Sptbn1	20742	symbol	M. musculus	20742	M. musculus	0.0	0.0	0.0	0.0	0.0	0.0	0.0	0.0	0.0	0.0	0.0	0.0	0.0	0.0	0.0	0.0	0.0	0.0	0.0	0.0
Kank3	80880	symbol	M. musculus	80880	M. musculus	0.0	0.0	0.0	0.0	0.0	0.0	1.0	0.0	0.0	0.0	0.0	0.0	0.0	0.0	0.0	0.0	0.0	1.0	0.0	0.0
5430416O09Rik	71406	gene_synonym	M. musculus	71406	M. musculus	0.0	0.0	0.0	0.0	0.0	0.0	0.0	0.0	0.0	0.0	0.0	0.0	0.0	0.0	0.0	0.0	0.0	0.0	0.0	0.0
Cldn15	60363	symbol	M. musculus	60363	M. musculus	0.0	0.0	0.0	0.0	0.0	0.0	0.0	0.0	0.0	0.0	0.0	0.0	0.0	0.0	0.0	0.0	0.0	0.0	0.0	0.0
4930486L24Rik	214639	symbol	M. musculus	214639	M. musculus	0.0	0.0	0.0	0.0	0.0	0.0	0.0	0.0	0.0	0.0	0.0	0.0	0.0	0.0	0.0	0.0	0.0	0.0	0.0	0.0
Slfn5	327978	symbol	M. musculus	327978	M. musculus	0.0	0.0	0.0	0.0	0.0	0.0	0.0	0.0	0.0	0.0	0.0	0.0	0.0	0.0	0.0	0.0	0.0	0.0	0.0	0.0
Fli1	14247	symbol	M. musculus	14247	M. musculus	0.0	0.0	0.0	0.0	0.0	0.0	0.0	0.0	0.0	0.0	1.0	0.0	0.0	0.0	0.0	0.0	0.0	0.0	0.0	0.0
Fcgr3	14131	symbol	M. musculus	14131	M. musculus	0.0	0.0	0.0	0.0	0.0	0.0	0.0	0.0	0.0	0.0	0.0	0.0	0.0	1.0	0.0	0.0	0.0	0.0	0.0	0.0
Ccl9	20308	symbol	M. musculus	20308	M. musculus	0.0	0.0	0.0	0.0	0.0	0.0	0.0	0.0	0.0	0.0	0.0	0.0	0.0	1.0	0.0	0.0	0.0	0.0	0.0	0.0
E030003E18Rik	320092	symbol	M. musculus	320092	M. musculus	0.0	0.0	0.0	0.0	0.0	0.0	0.0	0.0	0.0	0.0	0.0	0.0	0.0	0.0	0.0	0.0	0.0	0.0	0.0	0.0
Chst15	77590	symbol	M. musculus	77590	M. musculus	0.0	0.0	0.0	0.0	0.0	0.0	0.0	0.0	0.0	0.0	0.0	0.0	0.0	0.0	0.0	0.0	0.0	0.0	0.0	0.0
Cd300a	217303	symbol	M. musculus	217303	M. musculus	0.0	0.0	0.0	0.0	1.0	0.0	0.0	1.0	1.0	0.0	0.0	1.0	0.0	0.0	0.0	1.0	0.0	0.0	0.0	0.0
Drd1	13488	symbol	M. musculus	13488	M. musculus	0.0	1.0	0.0	0.0	0.0	0.0	0.0	1.0	1.0	0.0	1.0	0.0	0.0	0.0	0.0	1.0	0.0	0.0	0.0	0.0
Gsta3	14859	symbol	M. musculus	14859	M. musculus	0.0	0.0	0.0	0.0	0.0	0.0	0.0	0.0	0.0	0.0	0.0	0.0	0.0	0.0	0.0	0.0	0.0	0.0	0.0	0.0
5830433I10Rik	108168347	symbol	M. musculus	108168347	M. musculus	0.0	0.0	0.0	0.0	0.0	0.0	0.0	0.0	0.0	0.0	0.0	0.0	0.0	0.0	0.0	0.0	0.0	0.0	0.0	0.0
Acot3	171281	symbol	M. musculus	171281	M. musculus	0.0	0.0	0.0	0.0	0.0	0.0	0.0	0.0	0.0	0.0	0.0	0.0	0.0	0.0	0.0	0.0	0.0	0.0	0.0	0.0
Acsl1	14081	symbol	M. musculus	14081	M. musculus	0.0	1.0	0.0	0.0	0.0	0.0	0.0	0.0	0.0	0.0	0.0	0.0	0.0	0.0	0.0	0.0	0.0	0.0	0.0	0.0
Klf15	66277	symbol	M. musculus	66277	M. musculus	0.0	1.0	0.0	0.0	0.0	0.0	0.0	0.0	1.0	0.0	0.0	0.0	0.0	0.0	0.0	0.0	0.0	0.0	0.0	0.0
Fam181b	58238	symbol	M. musculus	58238	M. musculus	0.0	0.0	0.0	0.0	0.0	0.0	0.0	0.0	0.0	0.0	0.0	0.0	0.0	0.0	0.0	0.0	0.0	0.0	0.0	0.0
Kctd6	71393	symbol	M. musculus	71393	M. musculus	0.0	0.0	0.0	0.0	0.0	0.0	0.0	0.0	0.0	0.0	0.0	0.0	0.0	0.0	0.0	0.0	0.0	0.0	0.0	0.0
Hsd17b10	15108	symbol	M. musculus	15108	M. musculus	0.0	0.0	0.0	0.0	0.0	0.0	0.0	0.0	0.0	0.0	0.0	0.0	0.0	0.0	0.0	0.0	0.0	0.0	0.0	0.0
Gpt2	108682	symbol	M. musculus	108682	M. musculus	0.0	0.0	0.0	0.0	0.0	0.0	0.0	0.0	0.0	0.0	0.0	0.0	0.0	0.0	0.0	0.0	0.0	0.0	0.0	0.0
Mocs1	56738	symbol	M. musculus	56738	M. musculus	0.0	0.0	0.0	0.0	0.0	0.0	0.0	0.0	0.0	0.0	0.0	0.0	0.0	0.0	0.0	0.0	0.0	0.0	0.0	0.0
Lpin1	14245	symbol	M. musculus	14245	M. musculus	0.0	1.0	0.0	1.0	0.0	0.0	0.0	0.0	1.0	0.0	0.0	0.0	0.0	0.0	0.0	0.0	0.0	0.0	0.0	1.0
NAP060515-1						nan	nan	nan	nan	nan	nan	nan	nan	nan	nan	nan	nan	nan	nan	nan	nan	nan	nan	nan	nan
Glul	14645	symbol	M. musculus	14645	M. musculus	1.0	0.0	1.0	0.0	0.0	0.0	0.0	0.0	0.0	0.0	0.0	0.0	0.0	0.0	0.0	0.0	1.0	0.0	0.0	0.0
Pex3	56535	symbol	M. musculus	56535	M. musculus	0.0	0.0	0.0	0.0	0.0	0.0	0.0	0.0	0.0	0.0	0.0	0.0	0.0	0.0	0.0	0.0	0.0	0.0	0.0	0.0
Fbxw2	30050	symbol	M. musculus	30050	M. musculus	0.0	0.0	0.0	0.0	0.0	0.0	0.0	0.0	0.0	0.0	0.0	0.0	0.0	0.0	0.0	0.0	0.0	0.0	0.0	0.0
Atp11c	320940	symbol	M. musculus	320940	M. musculus	0.0	0.0	0.0	0.0	0.0	0.0	0.0	0.0	0.0	0.0	0.0	1.0	0.0	0.0	0.0	0.0	0.0	0.0	0.0	0.0
Tapt1	231225	symbol	M. musculus	231225	M. musculus	0.0	0.0	0.0	0.0	0.0	0.0	1.0	0.0	0.0	0.0	0.0	0.0	0.0	0.0	0.0	0.0	0.0	0.0	0.0	0.0
Cyth1	19157	symbol	M. musculus	19157	M. musculus	0.0	0.0	0.0	0.0	0.0	0.0	0.0	0.0	0.0	0.0	0.0	0.0	0.0	0.0	0.0	0.0	0.0	1.0	0.0	0.0
Bnip3l	12177	symbol	M. musculus	12177	M. musculus	0.0	0.0	0.0	0.0	0.0	0.0	0.0	0.0	0.0	0.0	0.0	0.0	0.0	0.0	0.0	0.0	0.0	0.0	0.0	0.0
Zfp68	24135	symbol	M. musculus	24135	M. musculus	0.0	0.0	0.0	0.0	0.0	0.0	0.0	0.0	0.0	0.0	0.0	0.0	0.0	0.0	0.0	0.0	0.0	0.0	0.0	0.0
Ncoa4	27057	symbol	M. musculus	27057	M. musculus	0.0	0.0	0.0	0.0	0.0	0.0	0.0	0.0	0.0	0.0	0.0	0.0	0.0	0.0	0.0	0.0	0.0	0.0	0.0	0.0
Riok2	67045	symbol	M. musculus	67045	M. musculus	0.0	0.0	0.0	0.0	0.0	0.0	0.0	0.0	0.0	0.0	0.0	0.0	0.0	0.0	0.0	0.0	0.0	0.0	0.0	0.0
Map1lc3b	67443	symbol	M. musculus	67443	M. musculus	0.0	0.0	0.0	0.0	0.0	0.0	0.0	0.0	0.0	0.0	0.0	0.0	0.0	0.0	0.0	0.0	0.0	0.0	0.0	0.0
Cyyr1	224405	symbol	M. musculus	224405	M. musculus	0.0	0.0	0.0	0.0	0.0	0.0	0.0	0.0	0.0	0.0	0.0	0.0	0.0	0.0	0.0	0.0	0.0	0.0	0.0	0.0
Slc27a1	26457	symbol	M. musculus	26457	M. musculus	0.0	1.0	0.0	0.0	0.0	0.0	0.0	0.0	0.0	0.0	1.0	0.0	0.0	0.0	0.0	0.0	0.0	0.0	0.0	1.0
Als2cl	235633	symbol	M. musculus	235633	M. musculus	0.0	0.0	0.0	0.0	0.0	0.0	0.0	0.0	0.0	0.0	0.0	0.0	0.0	0.0	0.0	0.0	0.0	0.0	0.0	0.0
AK172642						nan	nan	nan	nan	nan	nan	nan	nan	nan	nan	nan	nan	nan	nan	nan	nan	nan	nan	nan	nan
Stmn2	20257	symbol	M. musculus	20257	M. musculus	0.0	0.0	0.0	0.0	0.0	0.0	0.0	0.0	0.0	0.0	0.0	0.0	0.0	0.0	0.0	0.0	0.0	0.0	0.0	0.0
Cnst	226744	symbol	M. musculus	226744	M. musculus	0.0	0.0	0.0	0.0	0.0	0.0	0.0	0.0	0.0	0.0	0.0	0.0	0.0	0.0	0.0	0.0	0.0	0.0	0.0	0.0
Dock3	208869	symbol	M. musculus	208869	M. musculus	0.0	0.0	0.0	0.0	0.0	0.0	0.0	0.0	0.0	0.0	0.0	0.0	0.0	0.0	0.0	0.0	0.0	0.0	0.0	0.0
Tmie	20776	symbol	M. musculus	20776	M. musculus	0.0	0.0	0.0	0.0	0.0	0.0	0.0	0.0	0.0	0.0	0.0	0.0	0.0	0.0	0.0	0.0	0.0	0.0	0.0	0.0
Vwa3a	233813	symbol	M. musculus	233813	M. musculus	0.0	0.0	0.0	0.0	0.0	0.0	0.0	0.0	0.0	0.0	0.0	0.0	0.0	0.0	0.0	0.0	0.0	0.0	0.0	0.0
Cyp2d13	68444	symbol	M. musculus	68444	M. musculus	0.0	0.0	0.0	0.0	0.0	0.0	0.0	0.0	0.0	0.0	0.0	0.0	0.0	0.0	0.0	0.0	0.0	0.0	0.0	0.0
Ube4b	63958	symbol	M. musculus	63958	M. musculus	0.0	0.0	0.0	0.0	0.0	0.0	0.0	0.0	0.0	0.0	0.0	0.0	0.0	0.0	0.0	0.0	0.0	0.0	0.0	0.0
C330007P06Rik	77644	gene_synonym	M. musculus	77644	M. musculus	0.0	0.0	0.0	0.0	0.0	0.0	0.0	0.0	0.0	0.0	0.0	0.0	0.0	0.0	0.0	0.0	0.0	0.0	0.0	0.0
AK079676						nan	nan	nan	nan	nan	nan	nan	nan	nan	nan	nan	nan	nan	nan	nan	nan	nan	nan	nan	nan
Tcaf1	77574	symbol	M. musculus	77574	M. musculus	0.0	0.0	0.0	0.0	0.0	0.0	0.0	1.0	0.0	0.0	0.0	0.0	0.0	0.0	0.0	1.0	0.0	0.0	0.0	0.0
Lrig3	320398	symbol	M. musculus	320398	M. musculus	0.0	0.0	0.0	0.0	0.0	0.0	0.0	0.0	0.0	0.0	0.0	0.0	0.0	0.0	0.0	0.0	0.0	0.0	0.0	0.0
Nrg4	83961	symbol	M. musculus	83961	M. musculus	0.0	0.0	0.0	0.0	0.0	0.0	0.0	0.0	0.0	1.0	0.0	0.0	0.0	0.0	0.0	0.0	0.0	0.0	0.0	0.0
AK081614						nan	nan	nan	nan	nan	nan	nan	nan	nan	nan	nan	nan	nan	nan	nan	nan	nan	nan	nan	nan
Adck3	67426	gene_synonym	M. musculus	67426	M. musculus	0.0	0.0	0.0	0.0	0.0	0.0	0.0	0.0	0.0	0.0	0.0	0.0	0.0	0.0	0.0	0.0	0.0	0.0	0.0	0.0
9530026P05Rik	330385	symbol	M. musculus	330385	M. musculus	0.0	0.0	0.0	0.0	0.0	0.0	0.0	0.0	0.0	0.0	0.0	0.0	0.0	0.0	0.0	0.0	0.0	0.0	0.0	0.0
Unc93a	381058	symbol	M. musculus	381058	M. musculus	0.0	0.0	0.0	0.0	0.0	0.0	0.0	0.0	0.0	0.0	0.0	0.0	0.0	0.0	0.0	0.0	0.0	0.0	0.0	0.0
4930412C18Rik	320152	symbol	M. musculus	320152	M. musculus	0.0	0.0	0.0	0.0	0.0	0.0	0.0	0.0	0.0	0.0	0.0	0.0	0.0	0.0	0.0	0.0	0.0	0.0	0.0	0.0
Pnpla1	433091	symbol	M. musculus	433091	M. musculus	0.0	0.0	0.0	0.0	0.0	0.0	0.0	0.0	0.0	0.0	0.0	0.0	0.0	0.0	0.0	0.0	0.0	0.0	0.0	0.0
0610030E20Rik	68364	symbol	M. musculus	68364	M. musculus	0.0	0.0	0.0	0.0	0.0	0.0	0.0	0.0	0.0	0.0	0.0	0.0	0.0	0.0	0.0	0.0	0.0	0.0	0.0	0.0
Cgnl1	68178	symbol	M. musculus	68178	M. musculus	0.0	0.0	0.0	0.0	0.0	0.0	0.0	0.0	0.0	0.0	0.0	0.0	0.0	0.0	0.0	0.0	0.0	1.0	0.0	0.0
Ormdl3	66612	symbol	M. musculus	66612	M. musculus	0.0	0.0	0.0	0.0	0.0	0.0	0.0	1.0	1.0	0.0	0.0	0.0	0.0	0.0	0.0	0.0	0.0	0.0	0.0	1.0
NAP019288-001						nan	nan	nan	nan	nan	nan	nan	nan	nan	nan	nan	nan	nan	nan	nan	nan	nan	nan	nan	nan
BC039771	408057	symbol	M. musculus	408057	M. musculus	0.0	0.0	0.0	0.0	0.0	0.0	0.0	0.0	0.0	0.0	0.0	0.0	0.0	0.0	0.0	0.0	0.0	0.0	0.0	0.0
Plxna4	243743	symbol	M. musculus	243743	M. musculus	0.0	0.0	0.0	0.0	0.0	0.0	0.0	0.0	0.0	0.0	0.0	0.0	0.0	1.0	0.0	0.0	0.0	0.0	0.0	0.0
Adm	11535	symbol	M. musculus	11535	M. musculus	1.0	0.0	1.0	0.0	1.0	0.0	0.0	0.0	0.0	0.0	1.0	0.0	0.0	0.0	0.0	0.0	0.0	0.0	0.0	0.0
Dido1	23856	symbol	M. musculus	23856	M. musculus	0.0	0.0	0.0	0.0	0.0	0.0	0.0	0.0	0.0	0.0	0.0	0.0	0.0	0.0	0.0	0.0	0.0	0.0	0.0	0.0
Cbx7	52609	symbol	M. musculus	52609	M. musculus	0.0	0.0	0.0	0.0	0.0	0.0	0.0	0.0	0.0	0.0	0.0	0.0	0.0	0.0	0.0	0.0	0.0	0.0	0.0	0.0
Gm16348	102640962	symbol	M. musculus	102640962	M. musculus	0.0	0.0	0.0	0.0	0.0	0.0	0.0	0.0	0.0	0.0	0.0	0.0	0.0	0.0	0.0	0.0	0.0	0.0	0.0	0.0
Celsr2	53883	symbol	M. musculus	53883	M. musculus	0.0	0.0	0.0	0.0	0.0	0.0	0.0	0.0	0.0	0.0	0.0	1.0	0.0	0.0	0.0	0.0	0.0	0.0	0.0	0.0
Peg3os	100169889	symbol	M. musculus	100169889	M. musculus	0.0	0.0	0.0	0.0	0.0	0.0	0.0	0.0	0.0	0.0	0.0	0.0	0.0	0.0	0.0	0.0	0.0	0.0	0.0	0.0
D130062J21Rik	100038651	symbol	M. musculus	100038651	M. musculus	0.0	0.0	0.0	0.0	0.0	0.0	0.0	0.0	0.0	0.0	0.0	0.0	0.0	0.0	0.0	0.0	0.0	0.0	0.0	0.0
Dhx40	67487	symbol	M. musculus	67487	M. musculus	0.0	0.0	0.0	0.0	0.0	0.0	0.0	0.0	0.0	0.0	0.0	0.0	0.0	0.0	0.0	0.0	0.0	0.0	0.0	0.0
E2f7	52679	symbol	M. musculus	52679	M. musculus	1.0	0.0	0.0	0.0	1.0	0.0	0.0	0.0	0.0	0.0	0.0	0.0	0.0	0.0	0.0	0.0	0.0	0.0	0.0	0.0
Akip1	57373	symbol	M. musculus	57373	M. musculus	0.0	0.0	0.0	0.0	0.0	0.0	0.0	0.0	0.0	0.0	0.0	0.0	0.0	0.0	0.0	0.0	0.0	0.0	0.0	0.0
Dgkh	380921	symbol	M. musculus	380921	M. musculus	0.0	0.0	0.0	0.0	0.0	0.0	0.0	0.0	0.0	0.0	0.0	0.0	0.0	0.0	0.0	0.0	0.0	0.0	0.0	0.0
Ap2a2	11772	symbol	M. musculus	11772	M. musculus	0.0	0.0	0.0	0.0	0.0	0.0	0.0	0.0	0.0	0.0	0.0	0.0	0.0	0.0	0.0	0.0	0.0	0.0	0.0	0.0
Cir1	66935	symbol	M. musculus	66935	M. musculus	0.0	0.0	0.0	0.0	0.0	0.0	0.0	0.0	0.0	0.0	0.0	0.0	0.0	0.0	0.0	0.0	0.0	0.0	0.0	0.0
46989233-46990845_R						nan	nan	nan	nan	nan	nan	nan	nan	nan	nan	nan	nan	nan	nan	nan	nan	nan	nan	nan	nan
Rph3al	380714	symbol	M. musculus	380714	M. musculus	0.0	0.0	0.0	0.0	0.0	0.0	0.0	0.0	0.0	0.0	0.0	0.0	0.0	0.0	0.0	0.0	0.0	0.0	0.0	0.0
46972160-46997919_R						nan	nan	nan	nan	nan	nan	nan	nan	nan	nan	nan	nan	nan	nan	nan	nan	nan	nan	nan	nan
Tmem184a	231832	symbol	M. musculus	231832	M. musculus	0.0	0.0	0.0	0.0	0.0	0.0	0.0	0.0	0.0	0.0	0.0	0.0	0.0	0.0	0.0	0.0	0.0	0.0	0.0	0.0
Adgrg1	14766	symbol	M. musculus	14766	M. musculus	1.0	0.0	0.0	0.0	1.0	1.0	0.0	0.0	0.0	0.0	0.0	1.0	0.0	0.0	0.0	1.0	0.0	1.0	0.0	0.0
Lmo7	380928	symbol	M. musculus	380928	M. musculus	0.0	0.0	0.0	0.0	0.0	0.0	0.0	0.0	0.0	0.0	0.0	0.0	0.0	0.0	0.0	0.0	0.0	0.0	0.0	0.0
Dok7	231134	symbol	M. musculus	231134	M. musculus	0.0	0.0	0.0	0.0	0.0	0.0	0.0	1.0	0.0	1.0	0.0	0.0	0.0	0.0	0.0	0.0	0.0	1.0	0.0	0.0
Slc43a1	72401	symbol	M. musculus	72401	M. musculus	0.0	0.0	0.0	0.0	0.0	0.0	0.0	0.0	0.0	0.0	0.0	0.0	0.0	0.0	0.0	0.0	0.0	0.0	0.0	0.0
Olfr190	258392	gene_synonym	M. musculus	258392	M. musculus	0.0	0.0	0.0	0.0	0.0	0.0	0.0	0.0	0.0	0.0	0.0	0.0	0.0	0.0	0.0	0.0	0.0	0.0	0.0	0.0
Galnt15	78754	symbol	M. musculus	78754	M. musculus	0.0	0.0	0.0	0.0	0.0	0.0	0.0	0.0	0.0	0.0	0.0	0.0	0.0	0.0	0.0	0.0	0.0	0.0	0.0	0.0
chr7						nan	nan	nan	nan	nan	nan	nan	nan	nan	nan	nan	nan	nan	nan	nan	nan	nan	nan	nan	nan
119809687-119811410_R						nan	nan	nan	nan	nan	nan	nan	nan	nan	nan	nan	nan	nan	nan	nan	nan	nan	nan	nan	nan
Crls1	66586	symbol	M. musculus	66586	M. musculus	0.0	0.0	0.0	0.0	0.0	0.0	0.0	0.0	0.0	0.0	0.0	0.0	0.0	0.0	0.0	0.0	0.0	0.0	0.0	0.0
Ncapg2	76044	symbol	M. musculus	76044	M. musculus	0.0	0.0	0.0	0.0	0.0	0.0	0.0	0.0	0.0	0.0	0.0	0.0	0.0	0.0	0.0	0.0	0.0	0.0	0.0	0.0
AK077237						nan	nan	nan	nan	nan	nan	nan	nan	nan	nan	nan	nan	nan	nan	nan	nan	nan	nan	nan	nan
Slc6a6	21366	symbol	M. musculus	21366	M. musculus	0.0	0.0	0.0	0.0	0.0	0.0	0.0	0.0	0.0	0.0	0.0	0.0	0.0	0.0	0.0	0.0	0.0	0.0	0.0	0.0
St3gal6	54613	symbol	M. musculus	54613	M. musculus	0.0	0.0	0.0	0.0	0.0	0.0	0.0	0.0	0.0	0.0	0.0	0.0	0.0	0.0	0.0	0.0	0.0	0.0	0.0	0.0
Ccrn4l	12457	gene_synonym	M. musculus	12457	M. musculus	0.0	0.0	0.0	0.0	0.0	0.0	0.0	0.0	0.0	0.0	0.0	0.0	0.0	0.0	0.0	0.0	0.0	0.0	0.0	0.0
Cxcl12	20315	symbol	M. musculus	20315	M. musculus	1.0	0.0	1.0	0.0	1.0	1.0	1.0	0.0	0.0	0.0	0.0	1.0	1.0	1.0	0.0	1.0	1.0	0.0	0.0	0.0
Acot4	171282	symbol	M. musculus	171282	M. musculus	0.0	0.0	0.0	0.0	0.0	0.0	0.0	0.0	0.0	0.0	0.0	0.0	0.0	0.0	0.0	0.0	0.0	0.0	0.0	0.0
Gm23952	102634376	symbol	M. musculus	102634376	M. musculus	0.0	0.0	0.0	0.0	0.0	0.0	0.0	0.0	0.0	0.0	0.0	0.0	0.0	0.0	0.0	0.0	0.0	0.0	0.0	0.0
Dhrs7b	216820	symbol	M. musculus	216820	M. musculus	0.0	0.0	0.0	1.0	0.0	0.0	0.0	0.0	1.0	0.0	0.0	0.0	0.0	0.0	0.0	0.0	0.0	0.0	0.0	0.0
Gm32280	102634778	symbol	M. musculus	102634778	M. musculus	0.0	0.0	0.0	0.0	0.0	0.0	0.0	0.0	0.0	0.0	0.0	0.0	0.0	0.0	0.0	0.0	0.0	0.0	0.0	0.0
Dennd3	105841	symbol	M. musculus	105841	M. musculus	0.0	0.0	0.0	0.0	0.0	0.0	0.0	0.0	0.0	0.0	0.0	0.0	0.0	0.0	0.0	0.0	0.0	1.0	0.0	0.0
Gm9889	791369	symbol	M. musculus	791369	M. musculus	0.0	0.0	0.0	0.0	0.0	0.0	0.0	0.0	0.0	0.0	0.0	0.0	0.0	0.0	0.0	0.0	0.0	0.0	0.0	0.0
Zfp598	213753	symbol	M. musculus	213753	M. musculus	0.0	0.0	0.0	0.0	0.0	0.0	0.0	0.0	1.0	0.0	0.0	0.0	0.0	0.0	0.0	0.0	0.0	0.0	0.0	0.0
St6galnac5	26938	symbol	M. musculus	26938	M. musculus	0.0	0.0	0.0	0.0	0.0	0.0	0.0	0.0	0.0	0.0	0.0	0.0	0.0	0.0	0.0	0.0	0.0	0.0	0.0	0.0
Ppm1k	243382	symbol	M. musculus	243382	M. musculus	0.0	0.0	0.0	0.0	0.0	0.0	0.0	0.0	0.0	0.0	0.0	0.0	0.0	0.0	0.0	0.0	0.0	0.0	0.0	0.0
Gm36151						nan	nan	nan	nan	nan	nan	nan	nan	nan	nan	nan	nan	nan	nan	nan	nan	nan	nan	nan	nan
Mapkbp1	26390	symbol	M. musculus	26390	M. musculus	0.0	0.0	0.0	0.0	0.0	0.0	0.0	0.0	0.0	0.0	0.0	0.0	0.0	0.0	0.0	0.0	0.0	0.0	0.0	0.0
Grb10	14783	symbol	M. musculus	14783	M. musculus	0.0	1.0	0.0	0.0	0.0	0.0	0.0	1.0	0.0	1.0	0.0	0.0	0.0	0.0	0.0	0.0	0.0	0.0	0.0	0.0
AK045816						nan	nan	nan	nan	nan	nan	nan	nan	nan	nan	nan	nan	nan	nan	nan	nan	nan	nan	nan	nan
Nsmaf	18201	symbol	M. musculus	18201	M. musculus	0.0	0.0	0.0	0.0	0.0	0.0	0.0	0.0	0.0	0.0	0.0	0.0	0.0	0.0	0.0	0.0	0.0	0.0	0.0	1.0
D230025D16Rik	234678	gene_synonym	M. musculus	234678	M. musculus	0.0	0.0	0.0	0.0	0.0	0.0	0.0	0.0	0.0	0.0	0.0	0.0	0.0	0.0	0.0	0.0	0.0	0.0	0.0	0.0
Map3k5	26408	symbol	M. musculus	26408	M. musculus	0.0	1.0	0.0	0.0	0.0	0.0	0.0	1.0	0.0	0.0	0.0	0.0	0.0	0.0	0.0	0.0	0.0	0.0	0.0	0.0
Acss3	380660	symbol	M. musculus	380660	M. musculus	0.0	0.0	0.0	0.0	0.0	0.0	0.0	0.0	0.0	0.0	0.0	0.0	0.0	0.0	0.0	0.0	0.0	0.0	0.0	0.0
Il6ra	16194	symbol	M. musculus	16194	M. musculus	0.0	0.0	0.0	0.0	0.0	1.0	0.0	0.0	0.0	0.0	0.0	1.0	0.0	0.0	0.0	0.0	0.0	0.0	0.0	0.0
Klf4	16600	symbol	M. musculus	16600	M. musculus	0.0	1.0	1.0	1.0	1.0	0.0	0.0	0.0	1.0	0.0	0.0	1.0	1.0	0.0	0.0	1.0	0.0	0.0	0.0	0.0
Zkscan17	268417	symbol	M. musculus	268417	M. musculus	0.0	0.0	0.0	0.0	0.0	0.0	0.0	0.0	0.0	0.0	0.0	0.0	0.0	0.0	0.0	0.0	0.0	0.0	0.0	0.0
2810013P06Rik	100503178	symbol	M. musculus	100503178	M. musculus	0.0	0.0	0.0	0.0	0.0	0.0	0.0	0.0	0.0	0.0	0.0	0.0	0.0	0.0	0.0	0.0	0.0	0.0	0.0	0.0
E130102H24Rik	77866	symbol	M. musculus	77866	M. musculus	0.0	0.0	0.0	0.0	0.0	0.0	0.0	0.0	0.0	0.0	0.0	0.0	0.0	0.0	0.0	0.0	0.0	0.0	0.0	0.0
Dclre1b	140917	symbol	M. musculus	140917	M. musculus	0.0	0.0	0.0	0.0	0.0	0.0	0.0	0.0	0.0	0.0	0.0	0.0	0.0	0.0	0.0	0.0	0.0	0.0	0.0	0.0
Appl2	216190	symbol	M. musculus	216190	M. musculus	0.0	1.0	0.0	0.0	1.0	0.0	0.0	0.0	0.0	1.0	0.0	0.0	0.0	0.0	0.0	0.0	0.0	0.0	0.0	1.0
CB203633						nan	nan	nan	nan	nan	nan	nan	nan	nan	nan	nan	nan	nan	nan	nan	nan	nan	nan	nan	nan
Btg1	12226	symbol	M. musculus	12226	M. musculus	0.0	1.0	1.0	0.0	1.0	0.0	0.0	1.0	0.0	0.0	0.0	0.0	0.0	0.0	0.0	0.0	0.0	0.0	0.0	0.0
Btg1-ps2	194735	gene_synonym	M. musculus	194735	M. musculus	0.0	0.0	0.0	0.0	0.0	0.0	0.0	0.0	0.0	0.0	0.0	0.0	0.0	0.0	0.0	0.0	0.0	0.0	0.0	0.0
chrX						nan	nan	nan	nan	nan	nan	nan	nan	nan	nan	nan	nan	nan	nan	nan	nan	nan	nan	nan	nan
34360500-34388500_R						nan	nan	nan	nan	nan	nan	nan	nan	nan	nan	nan	nan	nan	nan	nan	nan	nan	nan	nan	nan
Setd4	224440	symbol	M. musculus	224440	M. musculus	0.0	0.0	0.0	0.0	0.0	0.0	0.0	0.0	0.0	0.0	0.0	0.0	0.0	0.0	0.0	0.0	0.0	0.0	0.0	0.0
Tmem57	66146	gene_synonym	M. musculus	66146	M. musculus	0.0	0.0	0.0	0.0	0.0	0.0	0.0	0.0	0.0	0.0	0.0	0.0	0.0	1.0	0.0	0.0	0.0	0.0	0.0	0.0
Snhg1	83673	symbol	M. musculus	83673	M. musculus	0.0	0.0	0.0	0.0	0.0	0.0	0.0	0.0	0.0	0.0	0.0	0.0	0.0	0.0	0.0	0.0	0.0	0.0	0.0	0.0
Snhg12	100039864	symbol	M. musculus	100039864	M. musculus	0.0	0.0	0.0	0.0	0.0	0.0	0.0	0.0	0.0	0.0	0.0	0.0	0.0	0.0	0.0	0.0	0.0	0.0	0.0	0.0
Ubr2	224826	symbol	M. musculus	224826	M. musculus	0.0	1.0	0.0	0.0	0.0	0.0	0.0	0.0	0.0	0.0	0.0	0.0	0.0	0.0	0.0	0.0	0.0	0.0	0.0	0.0
1110038B12Rik	68763	symbol	M. musculus	68763	M. musculus	0.0	0.0	0.0	0.0	0.0	0.0	0.0	0.0	0.0	0.0	0.0	0.0	0.0	0.0	0.0	0.0	0.0	0.0	0.0	0.0
Slc30a1	22782	symbol	M. musculus	22782	M. musculus	0.0	0.0	0.0	0.0	0.0	0.0	0.0	0.0	0.0	0.0	0.0	0.0	0.0	0.0	0.0	0.0	0.0	0.0	0.0	0.0
Adrb2	11555	symbol	M. musculus	11555	M. musculus	0.0	1.0	1.0	1.0	0.0	0.0	0.0	1.0	0.0	0.0	1.0	0.0	0.0	0.0	0.0	0.0	0.0	0.0	0.0	0.0
Mapk1ip1	69546	symbol	M. musculus	69546	M. musculus	0.0	0.0	0.0	0.0	0.0	0.0	0.0	0.0	0.0	0.0	0.0	0.0	0.0	0.0	0.0	0.0	0.0	0.0	0.0	0.0
BF471595						nan	nan	nan	nan	nan	nan	nan	nan	nan	nan	nan	nan	nan	nan	nan	nan	nan	nan	nan	nan
34559623-34560462_R						nan	nan	nan	nan	nan	nan	nan	nan	nan	nan	nan	nan	nan	nan	nan	nan	nan	nan	nan	nan
Pde10a	23984	symbol	M. musculus	23984	M. musculus	0.0	0.0	0.0	0.0	0.0	0.0	0.0	0.0	0.0	0.0	0.0	0.0	0.0	0.0	0.0	0.0	0.0	0.0	0.0	0.0
Hic2	58180	symbol	M. musculus	58180	M. musculus	0.0	0.0	0.0	0.0	0.0	0.0	0.0	0.0	0.0	0.0	0.0	0.0	0.0	0.0	0.0	0.0	0.0	0.0	0.0	0.0
LOC102641377						nan	nan	nan	nan	nan	nan	nan	nan	nan	nan	nan	nan	nan	nan	nan	nan	nan	nan	nan	nan
Mafk	17135	symbol	M. musculus	17135	M. musculus	0.0	0.0	0.0	0.0	0.0	0.0	0.0	0.0	0.0	0.0	0.0	0.0	0.0	0.0	0.0	0.0	0.0	0.0	0.0	0.0
Epha2	13836	symbol	M. musculus	13836	M. musculus	1.0	0.0	1.0	0.0	0.0	0.0	0.0	1.0	0.0	1.0	0.0	0.0	0.0	1.0	1.0	0.0	0.0	0.0	0.0	0.0
Lrrc32	434215	symbol	M. musculus	434215	M. musculus	0.0	0.0	0.0	0.0	1.0	0.0	0.0	0.0	0.0	1.0	0.0	1.0	0.0	0.0	0.0	0.0	0.0	0.0	0.0	0.0
ENSMUST00000133858	74516	ensembl_transcript_id	M. musculus	74516	M. musculus	0.0	0.0	0.0	0.0	0.0	0.0	0.0	0.0	0.0	0.0	0.0	0.0	0.0	0.0	0.0	0.0	0.0	0.0	0.0	0.0
AK078720						nan	nan	nan	nan	nan	nan	nan	nan	nan	nan	nan	nan	nan	nan	nan	nan	nan	nan	nan	nan
5330406M23Rik	76671	symbol	M. musculus	76671	M. musculus	0.0	0.0	0.0	0.0	0.0	0.0	0.0	0.0	0.0	0.0	0.0	0.0	0.0	0.0	0.0	0.0	0.0	0.0	0.0	0.0
Fam129b	227737	gene_synonym	M. musculus	227737	M. musculus	0.0	0.0	0.0	0.0	1.0	0.0	0.0	1.0	0.0	0.0	0.0	0.0	0.0	0.0	0.0	0.0	0.0	0.0	0.0	0.0
Ranbp9	56705	symbol	M. musculus	56705	M. musculus	0.0	0.0	0.0	0.0	0.0	0.0	0.0	0.0	0.0	0.0	0.0	0.0	0.0	0.0	0.0	0.0	0.0	0.0	0.0	0.0
Ercc1	13870	symbol	M. musculus	13870	M. musculus	0.0	0.0	0.0	0.0	0.0	0.0	0.0	0.0	0.0	1.0	0.0	0.0	0.0	0.0	0.0	0.0	0.0	0.0	0.0	0.0
Itprip	414801	symbol	M. musculus	414801	M. musculus	0.0	0.0	0.0	0.0	0.0	0.0	0.0	0.0	0.0	0.0	0.0	0.0	0.0	0.0	0.0	0.0	0.0	0.0	0.0	0.0
Sik3	70661	symbol	M. musculus	70661	M. musculus	0.0	0.0	0.0	0.0	0.0	0.0	0.0	0.0	0.0	0.0	0.0	0.0	0.0	0.0	0.0	0.0	0.0	0.0	0.0	0.0
Jmjd1c	108829	symbol	M. musculus	108829	M. musculus	0.0	0.0	0.0	0.0	0.0	0.0	0.0	0.0	0.0	0.0	0.0	0.0	0.0	0.0	1.0	0.0	0.0	0.0	0.0	0.0
Fam107a	268709	symbol	M. musculus	268709	M. musculus	0.0	1.0	0.0	0.0	0.0	1.0	0.0	1.0	0.0	0.0	0.0	0.0	0.0	0.0	0.0	0.0	0.0	0.0	1.0	0.0
Il1r1	16177	symbol	M. musculus	16177	M. musculus	0.0	0.0	0.0	0.0	0.0	0.0	0.0	0.0	0.0	0.0	0.0	0.0	1.0	0.0	0.0	0.0	0.0	0.0	0.0	0.0
Inmt	21743	symbol	M. musculus	21743	M. musculus	0.0	0.0	0.0	0.0	0.0	0.0	0.0	0.0	0.0	0.0	0.0	0.0	0.0	0.0	0.0	0.0	0.0	0.0	0.0	0.0
3346621-3347209_F						nan	nan	nan	nan	nan	nan	nan	nan	nan	nan	nan	nan	nan	nan	nan	nan	nan	nan	nan	nan
Atp13a3	224088	symbol	M. musculus	224088	M. musculus	0.0	0.0	0.0	0.0	0.0	0.0	0.0	0.0	0.0	0.0	0.0	0.0	0.0	0.0	0.0	0.0	0.0	0.0	0.0	0.0
138567345-138578139_F						nan	nan	nan	nan	nan	nan	nan	nan	nan	nan	nan	nan	nan	nan	nan	nan	nan	nan	nan	nan
Gm34746	102638104	symbol	M. musculus	102638104	M. musculus	0.0	0.0	0.0	0.0	0.0	0.0	0.0	0.0	0.0	0.0	0.0	0.0	0.0	0.0	0.0	0.0	0.0	0.0	0.0	0.0
Sorbs3	20410	symbol	M. musculus	20410	M. musculus	0.0	0.0	0.0	0.0	0.0	0.0	0.0	0.0	0.0	0.0	0.0	0.0	0.0	0.0	0.0	0.0	0.0	0.0	0.0	0.0
2200002D01Rik	72275	symbol	M. musculus	72275	M. musculus	0.0	0.0	0.0	0.0	0.0	0.0	0.0	0.0	0.0	0.0	0.0	0.0	0.0	0.0	0.0	0.0	0.0	0.0	0.0	0.0
Bnip3	12176	symbol	M. musculus	12176	M. musculus	0.0	0.0	0.0	1.0	0.0	0.0	0.0	0.0	0.0	0.0	0.0	0.0	0.0	0.0	0.0	0.0	0.0	0.0	0.0	0.0
Tmem136	235300	gene_synonym	M. musculus	235300	M. musculus	0.0	0.0	0.0	0.0	0.0	0.0	0.0	0.0	0.0	0.0	0.0	0.0	0.0	0.0	0.0	0.0	0.0	0.0	0.0	0.0
Cdc14b	218294	symbol	M. musculus	218294	M. musculus	0.0	0.0	0.0	0.0	0.0	0.0	0.0	1.0	0.0	0.0	0.0	0.0	0.0	0.0	0.0	0.0	0.0	0.0	0.0	0.0
Cyp2d26	76279	symbol	M. musculus	76279	M. musculus	0.0	0.0	0.0	0.0	0.0	0.0	0.0	0.0	0.0	0.0	0.0	0.0	0.0	0.0	0.0	0.0	0.0	0.0	0.0	0.0
Cyp2d12	380997	symbol	M. musculus	380997	M. musculus	0.0	0.0	0.0	0.0	0.0	0.0	0.0	0.0	0.0	0.0	0.0	0.0	0.0	0.0	0.0	0.0	0.0	0.0	0.0	0.0
Mycl	16918	symbol	M. musculus	16918	M. musculus	0.0	0.0	0.0	0.0	0.0	0.0	0.0	0.0	0.0	0.0	0.0	0.0	0.0	0.0	0.0	0.0	0.0	0.0	0.0	0.0
Pnrc1	108767	symbol	M. musculus	108767	M. musculus	0.0	0.0	0.0	0.0	0.0	0.0	0.0	0.0	0.0	0.0	0.0	0.0	0.0	0.0	0.0	0.0	0.0	0.0	0.0	0.0
Mertk	17289	symbol	M. musculus	17289	M. musculus	0.0	0.0	0.0	0.0	0.0	0.0	0.0	0.0	0.0	1.0	0.0	1.0	1.0	0.0	0.0	0.0	0.0	0.0	0.0	0.0
26911032-26912366_F						nan	nan	nan	nan	nan	nan	nan	nan	nan	nan	nan	nan	nan	nan	nan	nan	nan	nan	nan	nan
Zbtb16	235320	symbol	M. musculus	235320	M. musculus	0.0	0.0	0.0	0.0	1.0	0.0	0.0	0.0	0.0	0.0	0.0	0.0	0.0	0.0	0.0	0.0	0.0	0.0	0.0	0.0
Pcgf5	76073	symbol	M. musculus	76073	M. musculus	0.0	0.0	0.0	0.0	0.0	0.0	0.0	0.0	0.0	0.0	0.0	0.0	0.0	0.0	0.0	0.0	0.0	0.0	0.0	0.0
Adap2	216991	symbol	M. musculus	216991	M. musculus	0.0	0.0	0.0	0.0	0.0	0.0	0.0	0.0	0.0	0.0	0.0	0.0	0.0	0.0	0.0	0.0	0.0	0.0	0.0	0.0
Sesn1	140742	symbol	M. musculus	140742	M. musculus	0.0	1.0	0.0	0.0	0.0	0.0	0.0	0.0	0.0	0.0	0.0	0.0	1.0	0.0	0.0	0.0	0.0	0.0	0.0	0.0
Abcg1	11307	symbol	M. musculus	11307	M. musculus	0.0	0.0	0.0	0.0	0.0	0.0	0.0	0.0	0.0	0.0	0.0	0.0	0.0	0.0	0.0	0.0	0.0	0.0	0.0	1.0
Ucp2	22228	symbol	M. musculus	22228	M. musculus	0.0	1.0	0.0	0.0	0.0	0.0	0.0	0.0	0.0	0.0	0.0	0.0	0.0	0.0	0.0	0.0	0.0	0.0	1.0	0.0
Ucp3	22229	symbol	M. musculus	22229	M. musculus	0.0	1.0	0.0	0.0	0.0	0.0	0.0	0.0	0.0	0.0	0.0	0.0	0.0	0.0	0.0	0.0	0.0	0.0	1.0	0.0
Jup	16480	symbol	M. musculus	16480	M. musculus	0.0	1.0	1.0	0.0	0.0	1.0	0.0	0.0	0.0	0.0	1.0	0.0	0.0	0.0	0.0	1.0	0.0	0.0	1.0	0.0
Il7r	16197	symbol	M. musculus	16197	M. musculus	0.0	0.0	0.0	0.0	0.0	1.0	0.0	0.0	0.0	0.0	0.0	1.0	0.0	0.0	0.0	0.0	0.0	0.0	0.0	0.0
Syne3	212073	symbol	M. musculus	212073	M. musculus	0.0	0.0	0.0	0.0	0.0	0.0	0.0	0.0	0.0	0.0	0.0	0.0	0.0	0.0	0.0	0.0	0.0	0.0	0.0	0.0
Abcb1a	18671	symbol	M. musculus	18671	M. musculus	0.0	1.0	0.0	0.0	0.0	0.0	0.0	0.0	0.0	1.0	1.0	0.0	0.0	0.0	0.0	0.0	0.0	0.0	1.0	0.0
Rtfdc1	66404	gene_synonym	M. musculus	66404	M. musculus	0.0	1.0	0.0	0.0	0.0	0.0	0.0	0.0	0.0	0.0	0.0	0.0	0.0	0.0	0.0	0.0	0.0	0.0	0.0	0.0
Fnbp1	14269	symbol	M. musculus	14269	M. musculus	0.0	0.0	0.0	0.0	0.0	0.0	0.0	0.0	0.0	0.0	0.0	0.0	0.0	0.0	0.0	0.0	0.0	0.0	0.0	0.0
Kif1b	16561	symbol	M. musculus	16561	M. musculus	0.0	0.0	0.0	0.0	0.0	0.0	0.0	0.0	0.0	0.0	0.0	0.0	0.0	0.0	0.0	0.0	0.0	0.0	0.0	0.0
Whamm	434204	symbol	M. musculus	434204	M. musculus	0.0	0.0	0.0	0.0	0.0	0.0	0.0	0.0	0.0	0.0	0.0	0.0	0.0	0.0	0.0	0.0	0.0	0.0	0.0	0.0
Abca6	76184	symbol	M. musculus	76184	M. musculus	0.0	0.0	0.0	0.0	0.0	0.0	0.0	0.0	0.0	0.0	0.0	0.0	0.0	0.0	0.0	0.0	0.0	0.0	0.0	0.0
LOC102631979	102631979	Gene_ID	M. musculus	102631979	M. musculus	0.0	0.0	0.0	0.0	0.0	0.0	0.0	0.0	0.0	0.0	0.0	0.0	0.0	0.0	0.0	0.0	0.0	0.0	0.0	0.0
AK164811						nan	nan	nan	nan	nan	nan	nan	nan	nan	nan	nan	nan	nan	nan	nan	nan	nan	nan	nan	nan
Cblb	208650	symbol	M. musculus	208650	M. musculus	0.0	0.0	0.0	0.0	1.0	0.0	0.0	1.0	0.0	0.0	0.0	1.0	0.0	0.0	0.0	0.0	0.0	0.0	0.0	0.0
5031434O11Rik	100039684	symbol	M. musculus	100039684	M. musculus	0.0	0.0	0.0	0.0	0.0	0.0	0.0	0.0	0.0	0.0	0.0	0.0	0.0	0.0	0.0	0.0	0.0	0.0	0.0	0.0
4933406I18Rik	71045	symbol	M. musculus	71045	M. musculus	0.0	0.0	0.0	0.0	0.0	0.0	0.0	0.0	0.0	0.0	0.0	0.0	0.0	0.0	0.0	0.0	0.0	0.0	0.0	0.0
Acer2	230379	symbol	M. musculus	230379	M. musculus	0.0	0.0	0.0	0.0	0.0	1.0	0.0	0.0	0.0	0.0	0.0	0.0	0.0	0.0	0.0	0.0	0.0	0.0	0.0	0.0
Gprin3	243385	symbol	M. musculus	243385	M. musculus	0.0	1.0	0.0	0.0	0.0	0.0	0.0	0.0	0.0	0.0	0.0	0.0	0.0	0.0	0.0	0.0	0.0	0.0	0.0	0.0
Dnajb6	23950	symbol	M. musculus	23950	M. musculus	0.0	0.0	0.0	0.0	0.0	0.0	0.0	0.0	0.0	0.0	0.0	0.0	0.0	0.0	0.0	0.0	0.0	0.0	0.0	0.0
Fam20a	208659	symbol	M. musculus	208659	M. musculus	0.0	0.0	0.0	0.0	0.0	0.0	0.0	1.0	0.0	0.0	0.0	0.0	0.0	0.0	0.0	0.0	0.0	0.0	0.0	0.0
Pnpla7	241274	symbol	M. musculus	241274	M. musculus	0.0	0.0	0.0	0.0	0.0	0.0	0.0	0.0	0.0	0.0	0.0	0.0	0.0	0.0	0.0	0.0	0.0	0.0	0.0	0.0
Sdcbp2	228765	symbol	M. musculus	228765	M. musculus	0.0	0.0	0.0	0.0	0.0	0.0	0.0	0.0	0.0	0.0	0.0	0.0	0.0	0.0	0.0	0.0	0.0	0.0	0.0	0.0
Sox17	20671	symbol	M. musculus	20671	M. musculus	1.0	0.0	0.0	0.0	0.0	0.0	1.0	0.0	0.0	0.0	0.0	0.0	0.0	0.0	1.0	0.0	0.0	0.0	0.0	0.0
Rnf125	67664	symbol	M. musculus	67664	M. musculus	0.0	0.0	0.0	0.0	0.0	0.0	0.0	0.0	0.0	0.0	0.0	0.0	0.0	0.0	0.0	0.0	0.0	0.0	0.0	0.0
AK080204						nan	nan	nan	nan	nan	nan	nan	nan	nan	nan	nan	nan	nan	nan	nan	nan	nan	nan	nan	nan
Smad6	17130	symbol	M. musculus	17130	M. musculus	1.0	0.0	0.0	1.0	1.0	0.0	0.0	0.0	0.0	1.0	1.0	0.0	0.0	0.0	0.0	0.0	0.0	0.0	0.0	0.0
P2ry2	18442	symbol	M. musculus	18442	M. musculus	0.0	0.0	0.0	0.0	0.0	0.0	0.0	0.0	0.0	0.0	1.0	0.0	0.0	0.0	0.0	0.0	0.0	0.0	0.0	0.0
Dusp1	19252	symbol	M. musculus	19252	M. musculus	0.0	1.0	0.0	0.0	1.0	0.0	0.0	1.0	1.0	0.0	0.0	0.0	0.0	0.0	0.0	1.0	0.0	0.0	1.0	0.0
Scara5	71145	symbol	M. musculus	71145	M. musculus	0.0	0.0	0.0	0.0	0.0	0.0	0.0	0.0	0.0	0.0	0.0	0.0	0.0	0.0	0.0	0.0	0.0	0.0	0.0	0.0
Irx3	16373	symbol	M. musculus	16373	M. musculus	1.0	0.0	0.0	0.0	0.0	0.0	0.0	0.0	0.0	0.0	0.0	0.0	0.0	0.0	0.0	0.0	0.0	0.0	0.0	0.0
Cdkn1c	12577	symbol	M. musculus	12577	M. musculus	0.0	0.0	0.0	0.0	1.0	0.0	0.0	1.0	1.0	0.0	0.0	0.0	0.0	0.0	0.0	0.0	1.0	0.0	0.0	0.0
Tsc22d3	14605	symbol	M. musculus	14605	M. musculus	0.0	0.0	0.0	0.0	0.0	0.0	0.0	0.0	0.0	0.0	0.0	0.0	0.0	0.0	0.0	0.0	0.0	0.0	0.0	0.0
Gpr4	319197	symbol	M. musculus	319197	M. musculus	1.0	0.0	1.0	0.0	0.0	0.0	0.0	0.0	0.0	0.0	1.0	0.0	0.0	0.0	1.0	0.0	0.0	1.0	0.0	0.0
Ceacam1	26365	symbol	M. musculus	26365	M. musculus	1.0	1.0	1.0	0.0	1.0	1.0	0.0	1.0	1.0	0.0	1.0	1.0	1.0	0.0	0.0	0.0	1.0	0.0	0.0	1.0
Gm11730	102637059	symbol	M. musculus	102637059	M. musculus	0.0	0.0	0.0	0.0	0.0	0.0	0.0	0.0	0.0	0.0	0.0	0.0	0.0	0.0	0.0	0.0	0.0	0.0	0.0	0.0
Ms4a8a	64381	symbol	M. musculus	64381	M. musculus	0.0	0.0	0.0	0.0	0.0	0.0	0.0	0.0	0.0	0.0	0.0	0.0	0.0	0.0	0.0	0.0	0.0	0.0	0.0	0.0
Btnl9	237754	symbol	M. musculus	237754	M. musculus	0.0	0.0	0.0	0.0	0.0	0.0	0.0	0.0	0.0	0.0	0.0	0.0	0.0	0.0	0.0	0.0	0.0	0.0	0.0	0.0
AK037391						nan	nan	nan	nan	nan	nan	nan	nan	nan	nan	nan	nan	nan	nan	nan	nan	nan	nan	nan	nan
Mall	228576	symbol	M. musculus	228576	M. musculus	0.0	0.0	0.0	0.0	0.0	0.0	0.0	0.0	0.0	0.0	0.0	0.0	0.0	0.0	0.0	0.0	0.0	0.0	0.0	0.0
Tmbim1	69660	symbol	M. musculus	69660	M. musculus	0.0	0.0	0.0	0.0	0.0	0.0	0.0	0.0	1.0	0.0	0.0	0.0	0.0	0.0	0.0	0.0	0.0	0.0	0.0	0.0
96632664-96653249_R						nan	nan	nan	nan	nan	nan	nan	nan	nan	nan	nan	nan	nan	nan	nan	nan	nan	nan	nan	nan
Sh2b3	16923	symbol	M. musculus	16923	M. musculus	0.0	0.0	1.0	0.0	1.0	0.0	1.0	0.0	0.0	1.0	0.0	1.0	1.0	0.0	0.0	0.0	0.0	0.0	0.0	0.0
Abcb4	18670	symbol	M. musculus	18670	M. musculus	0.0	0.0	0.0	0.0	0.0	0.0	0.0	0.0	0.0	0.0	0.0	0.0	0.0	0.0	0.0	0.0	0.0	0.0	1.0	0.0
Abcb1b	18669	symbol	M. musculus	18669	M. musculus	0.0	0.0	0.0	0.0	0.0	0.0	0.0	0.0	0.0	1.0	1.0	0.0	0.0	0.0	1.0	0.0	0.0	0.0	0.0	0.0
175705225-175717250_R						nan	nan	nan	nan	nan	nan	nan	nan	nan	nan	nan	nan	nan	nan	nan	nan	nan	nan	nan	nan
ENSMUST00000155076						nan	nan	nan	nan	nan	nan	nan	nan	nan	nan	nan	nan	nan	nan	nan	nan	nan	nan	nan	nan
Ptprb	19263	symbol	M. musculus	19263	M. musculus	1.0	0.0	0.0	0.0	0.0	0.0	0.0	0.0	0.0	0.0	0.0	0.0	0.0	0.0	0.0	0.0	0.0	0.0	0.0	0.0
Elf4	56501	symbol	M. musculus	56501	M. musculus	0.0	0.0	0.0	0.0	0.0	0.0	0.0	0.0	0.0	0.0	0.0	0.0	0.0	0.0	0.0	0.0	0.0	0.0	0.0	0.0
Kcnk6	52150	symbol	M. musculus	52150	M. musculus	0.0	0.0	0.0	0.0	0.0	0.0	0.0	0.0	0.0	0.0	1.0	0.0	0.0	0.0	0.0	0.0	0.0	0.0	0.0	0.0
Sepp1	20363	gene_synonym	M. musculus	20363	M. musculus	0.0	0.0	0.0	0.0	0.0	0.0	0.0	0.0	0.0	0.0	0.0	0.0	0.0	0.0	0.0	0.0	0.0	0.0	0.0	0.0
Unc45b	217012	symbol	M. musculus	217012	M. musculus	0.0	0.0	0.0	0.0	0.0	0.0	0.0	0.0	0.0	0.0	0.0	0.0	0.0	0.0	0.0	0.0	0.0	0.0	0.0	0.0
Arap3	106952	symbol	M. musculus	106952	M. musculus	0.0	0.0	0.0	0.0	0.0	0.0	0.0	0.0	0.0	0.0	0.0	0.0	0.0	0.0	0.0	0.0	0.0	0.0	0.0	0.0
CB193388						nan	nan	nan	nan	nan	nan	nan	nan	nan	nan	nan	nan	nan	nan	nan	nan	nan	nan	nan	nan
Cyp2d22	56448	symbol	M. musculus	56448	M. musculus	0.0	0.0	0.0	0.0	0.0	0.0	0.0	0.0	0.0	0.0	0.0	0.0	0.0	0.0	0.0	0.0	0.0	0.0	0.0	0.0
Wdr91	101240	symbol	M. musculus	101240	M. musculus	0.0	0.0	0.0	0.0	0.0	0.0	0.0	0.0	0.0	0.0	0.0	0.0	1.0	0.0	0.0	0.0	0.0	0.0	0.0	0.0
Grasp	56149	gene_synonym	M. musculus	56149	M. musculus	0.0	0.0	0.0	0.0	0.0	0.0	0.0	0.0	0.0	0.0	0.0	0.0	0.0	0.0	0.0	0.0	0.0	0.0	0.0	0.0
Tnfaip2	21928	symbol	M. musculus	21928	M. musculus	1.0	0.0	0.0	0.0	0.0	0.0	0.0	0.0	0.0	0.0	0.0	0.0	0.0	0.0	0.0	0.0	0.0	0.0	0.0	0.0
Atp10d	231287	symbol	M. musculus	231287	M. musculus	0.0	0.0	0.0	0.0	0.0	0.0	0.0	0.0	0.0	0.0	0.0	0.0	0.0	0.0	0.0	0.0	0.0	0.0	0.0	0.0
AK136017						nan	nan	nan	nan	nan	nan	nan	nan	nan	nan	nan	nan	nan	nan	nan	nan	nan	nan	nan	nan
Fn1	14268	symbol	M. musculus	14268	M. musculus	1.0	0.0	0.0	0.0	0.0	1.0	1.0	1.0	0.0	0.0	0.0	1.0	1.0	0.0	0.0	0.0	0.0	0.0	0.0	0.0
Adh4	26876	symbol	M. musculus	26876	M. musculus	0.0	0.0	0.0	0.0	0.0	0.0	0.0	0.0	0.0	0.0	0.0	0.0	0.0	0.0	0.0	0.0	0.0	0.0	0.0	0.0
Htra3	78558	symbol	M. musculus	78558	M. musculus	0.0	0.0	0.0	0.0	0.0	0.0	0.0	0.0	0.0	0.0	0.0	0.0	0.0	0.0	0.0	0.0	0.0	0.0	0.0	0.0
Emilin2	246707	symbol	M. musculus	246707	M. musculus	0.0	0.0	1.0	0.0	0.0	1.0	0.0	0.0	0.0	0.0	1.0	1.0	0.0	0.0	0.0	1.0	0.0	0.0	0.0	0.0
Lctl	235435	symbol	M. musculus	235435	M. musculus	0.0	0.0	0.0	0.0	0.0	0.0	0.0	0.0	0.0	0.0	0.0	0.0	0.0	0.0	0.0	0.0	0.0	0.0	0.0	0.0
Hspg2	15530	symbol	M. musculus	15530	M. musculus	1.0	0.0	0.0	0.0	1.0	0.0	0.0	0.0	1.0	0.0	0.0	0.0	0.0	0.0	0.0	0.0	1.0	0.0	0.0	0.0
Cxx1b	553127	gene_synonym	M. musculus	553127	M. musculus	0.0	0.0	0.0	0.0	0.0	0.0	0.0	0.0	0.0	0.0	0.0	0.0	0.0	0.0	0.0	0.0	0.0	0.0	0.0	0.0
Abca8b	27404	symbol	M. musculus	27404	M. musculus	0.0	0.0	0.0	0.0	0.0	0.0	0.0	0.0	0.0	0.0	0.0	0.0	0.0	0.0	0.0	0.0	0.0	0.0	0.0	0.0
Vgll3	73569	symbol	M. musculus	73569	M. musculus	0.0	0.0	0.0	0.0	0.0	0.0	0.0	0.0	0.0	0.0	0.0	0.0	0.0	0.0	0.0	0.0	0.0	0.0	0.0	0.0
ENSMUST00000160058						nan	nan	nan	nan	nan	nan	nan	nan	nan	nan	nan	nan	nan	nan	nan	nan	nan	nan	nan	nan
Duox1	99439	symbol	M. musculus	99439	M. musculus	0.0	0.0	0.0	0.0	0.0	0.0	0.0	0.0	0.0	0.0	0.0	0.0	0.0	0.0	0.0	0.0	0.0	0.0	0.0	0.0
Chga	12652	symbol	M. musculus	12652	M. musculus	0.0	0.0	0.0	0.0	0.0	0.0	0.0	1.0	0.0	0.0	1.0	0.0	0.0	1.0	0.0	0.0	0.0	0.0	0.0	0.0
Sfrp4	20379	symbol	M. musculus	20379	M. musculus	0.0	0.0	0.0	0.0	1.0	0.0	0.0	0.0	0.0	0.0	0.0	0.0	0.0	0.0	0.0	0.0	0.0	0.0	0.0	0.0
Sfrp5	54612	symbol	M. musculus	54612	M. musculus	1.0	0.0	0.0	0.0	1.0	0.0	0.0	1.0	1.0	0.0	0.0	0.0	1.0	0.0	0.0	0.0	0.0	0.0	0.0	0.0
Prelp	116847	symbol	M. musculus	116847	M. musculus	0.0	0.0	0.0	0.0	0.0	0.0	0.0	0.0	0.0	0.0	0.0	0.0	0.0	0.0	0.0	0.0	0.0	0.0	0.0	0.0
Ptchd4	627626	symbol	M. musculus	627626	M. musculus	0.0	0.0	0.0	0.0	0.0	0.0	0.0	0.0	0.0	0.0	0.0	0.0	0.0	0.0	0.0	0.0	0.0	0.0	0.0	0.0
A_55_P2723989						nan	nan	nan	nan	nan	nan	nan	nan	nan	nan	nan	nan	nan	nan	nan	nan	nan	nan	nan	nan
LOC102637129	102637129	Gene_ID	M. musculus	102637129	M. musculus	0.0	0.0	0.0	0.0	0.0	0.0	0.0	0.0	0.0	0.0	0.0	0.0	0.0	0.0	0.0	0.0	0.0	0.0	0.0	0.0
Cpa2	232680	symbol	M. musculus	232680	M. musculus	0.0	0.0	0.0	0.0	0.0	0.0	0.0	0.0	0.0	0.0	0.0	0.0	0.0	0.0	0.0	0.0	0.0	0.0	0.0	0.0
Rad50	19360	symbol	M. musculus	19360	M. musculus	0.0	0.0	0.0	0.0	0.0	0.0	0.0	0.0	0.0	0.0	0.0	0.0	0.0	0.0	0.0	0.0	0.0	0.0	0.0	0.0
Crtac1	72832	symbol	M. musculus	72832	M. musculus	0.0	0.0	0.0	0.0	0.0	0.0	0.0	0.0	1.0	0.0	0.0	0.0	0.0	0.0	0.0	0.0	0.0	0.0	0.0	0.0
Prr32	68800	symbol	M. musculus	68800	M. musculus	0.0	0.0	0.0	0.0	0.0	0.0	0.0	0.0	0.0	0.0	0.0	0.0	0.0	0.0	0.0	0.0	0.0	0.0	0.0	0.0
Duoxa1	213696	symbol	M. musculus	213696	M. musculus	0.0	0.0	0.0	0.0	0.0	0.0	0.0	0.0	0.0	0.0	0.0	0.0	0.0	0.0	0.0	0.0	0.0	0.0	0.0	0.0
Wfdc21	66107	symbol	M. musculus	66107	M. musculus	0.0	0.0	0.0	1.0	0.0	0.0	0.0	0.0	0.0	0.0	0.0	0.0	0.0	0.0	0.0	0.0	0.0	0.0	0.0	0.0
Mest	17294	symbol	M. musculus	17294	M. musculus	0.0	0.0	0.0	0.0	0.0	0.0	0.0	0.0	0.0	0.0	0.0	0.0	0.0	0.0	0.0	0.0	0.0	0.0	0.0	0.0
Fstl1	14314	symbol	M. musculus	14314	M. musculus	0.0	0.0	0.0	0.0	0.0	0.0	0.0	0.0	0.0	0.0	0.0	0.0	0.0	0.0	1.0	0.0	0.0	0.0	0.0	0.0
1110046J04Rik	68808	symbol	M. musculus	68808	M. musculus	0.0	0.0	0.0	0.0	0.0	0.0	0.0	0.0	0.0	0.0	0.0	0.0	0.0	0.0	0.0	0.0	0.0	0.0	0.0	0.0
Col6a2	12834	symbol	M. musculus	12834	M. musculus	0.0	0.0	0.0	0.0	0.0	0.0	0.0	0.0	0.0	0.0	0.0	0.0	0.0	0.0	0.0	0.0	0.0	0.0	0.0	0.0
S100a11	20195	symbol	M. musculus	20195	M. musculus	0.0	0.0	0.0	0.0	0.0	0.0	0.0	0.0	0.0	0.0	0.0	0.0	0.0	0.0	0.0	0.0	0.0	0.0	0.0	0.0
Kcne1l	66240	gene_synonym	M. musculus	66240	M. musculus	0.0	0.0	0.0	0.0	0.0	0.0	0.0	0.0	0.0	0.0	1.0	0.0	0.0	0.0	0.0	0.0	0.0	0.0	0.0	0.0
Slc22a2	20518	symbol	M. musculus	20518	M. musculus	0.0	0.0	0.0	0.0	0.0	0.0	0.0	0.0	0.0	0.0	1.0	0.0	0.0	0.0	0.0	0.0	0.0	0.0	0.0	0.0
Cacna1e	12290	symbol	M. musculus	12290	M. musculus	0.0	0.0	0.0	0.0	0.0	0.0	0.0	0.0	0.0	0.0	1.0	0.0	0.0	0.0	0.0	0.0	0.0	0.0	0.0	0.0
Gm4952	240549	symbol	M. musculus	240549	M. musculus	0.0	0.0	0.0	0.0	0.0	0.0	0.0	0.0	0.0	0.0	0.0	0.0	0.0	0.0	0.0	0.0	0.0	0.0	0.0	0.0
A_55_P2544441						nan	nan	nan	nan	nan	nan	nan	nan	nan	nan	nan	nan	nan	nan	nan	nan	nan	nan	nan	nan
Copg2os2	100044236	symbol	M. musculus	100044236	M. musculus	0.0	0.0	0.0	0.0	0.0	0.0	0.0	0.0	0.0	0.0	0.0	0.0	0.0	0.0	0.0	0.0	0.0	0.0	0.0	0.0
Gatsl3	71962	gene_synonym	M. musculus	71962	M. musculus	0.0	1.0	0.0	0.0	0.0	0.0	0.0	0.0	0.0	0.0	0.0	0.0	0.0	0.0	0.0	0.0	0.0	0.0	0.0	0.0
Kiss1r	114229	symbol	M. musculus	114229	M. musculus	0.0	0.0	0.0	0.0	1.0	0.0	0.0	0.0	0.0	0.0	0.0	0.0	0.0	0.0	0.0	1.0	0.0	0.0	0.0	0.0
Ankrd29	225187	symbol	M. musculus	225187	M. musculus	0.0	0.0	0.0	0.0	0.0	0.0	0.0	0.0	0.0	0.0	0.0	0.0	0.0	0.0	0.0	0.0	0.0	0.0	0.0	0.0
1700055D18Rik	73405	symbol	M. musculus	73405	M. musculus	0.0	0.0	0.0	0.0	0.0	0.0	0.0	0.0	0.0	0.0	0.0	0.0	0.0	0.0	0.0	0.0	0.0	0.0	0.0	0.0
93975406-93977476_R						nan	nan	nan	nan	nan	nan	nan	nan	nan	nan	nan	nan	nan	nan	nan	nan	nan	nan	nan	nan
4933427G17Rik	74466	gene_synonym	M. musculus	74466	M. musculus	0.0	0.0	0.0	0.0	0.0	0.0	0.0	0.0	0.0	0.0	0.0	0.0	0.0	0.0	0.0	0.0	0.0	0.0	0.0	0.0
Cdnf	227526	symbol	M. musculus	227526	M. musculus	0.0	0.0	0.0	0.0	0.0	0.0	0.0	0.0	0.0	0.0	0.0	0.0	0.0	0.0	0.0	0.0	0.0	0.0	0.0	0.0
Ghrh	14601	symbol	M. musculus	14601	M. musculus	0.0	0.0	0.0	0.0	0.0	0.0	0.0	0.0	0.0	0.0	0.0	0.0	0.0	0.0	0.0	0.0	0.0	0.0	0.0	0.0
Fgf13	14168	symbol	M. musculus	14168	M. musculus	0.0	0.0	0.0	0.0	0.0	0.0	0.0	1.0	0.0	0.0	1.0	0.0	0.0	0.0	0.0	0.0	0.0	0.0	0.0	0.0
Cyp2c44	226143	gene_synonym	M. musculus	226143	M. musculus	0.0	0.0	0.0	0.0	0.0	0.0	0.0	0.0	0.0	0.0	0.0	0.0	0.0	0.0	0.0	0.0	0.0	0.0	0.0	0.0
BC028777	100036538	symbol	M. musculus	100036538	M. musculus	0.0	0.0	0.0	0.0	0.0	0.0	0.0	0.0	0.0	0.0	0.0	0.0	0.0	0.0	0.0	0.0	0.0	0.0	0.0	0.0
156646667-156731168_F						nan	nan	nan	nan	nan	nan	nan	nan	nan	nan	nan	nan	nan	nan	nan	nan	nan	nan	nan	nan
Fhl1	14199	symbol	M. musculus	14199	M. musculus	0.0	0.0	0.0	0.0	0.0	0.0	0.0	0.0	0.0	0.0	0.0	0.0	0.0	0.0	0.0	0.0	0.0	0.0	0.0	0.0
Tspan6	56496	symbol	M. musculus	56496	M. musculus	0.0	0.0	0.0	0.0	0.0	0.0	0.0	0.0	0.0	0.0	0.0	0.0	0.0	0.0	0.0	0.0	0.0	0.0	0.0	0.0
Rad51d	19364	symbol	M. musculus	19364	M. musculus	0.0	0.0	0.0	0.0	0.0	0.0	0.0	0.0	0.0	0.0	0.0	0.0	0.0	0.0	0.0	0.0	0.0	0.0	0.0	0.0
Gm26510	102640823	symbol	M. musculus	102640823	M. musculus	0.0	0.0	0.0	0.0	0.0	0.0	0.0	0.0	0.0	0.0	0.0	0.0	0.0	0.0	0.0	0.0	0.0	0.0	0.0	0.0
Sorbs1	20411	symbol	M. musculus	20411	M. musculus	0.0	1.0	0.0	0.0	0.0	0.0	0.0	0.0	0.0	1.0	0.0	0.0	0.0	0.0	0.0	0.0	0.0	0.0	0.0	1.0
Ganc	76051	symbol	M. musculus	76051	M. musculus	0.0	0.0	0.0	0.0	0.0	0.0	0.0	0.0	0.0	0.0	0.0	0.0	0.0	0.0	0.0	0.0	0.0	0.0	0.0	0.0
Ugt1a6a	94284	symbol	M. musculus	94284	M. musculus	0.0	1.0	0.0	0.0	0.0	0.0	0.0	0.0	0.0	0.0	0.0	0.0	0.0	0.0	0.0	0.0	0.0	0.0	1.0	0.0
Sfxn4	94281	symbol	M. musculus	94281	M. musculus	0.0	0.0	0.0	0.0	0.0	0.0	0.0	0.0	0.0	0.0	0.0	0.0	0.0	0.0	0.0	0.0	0.0	0.0	0.0	0.0
Slc9b2	97086	symbol	M. musculus	97086	M. musculus	0.0	0.0	0.0	0.0	0.0	0.0	0.0	0.0	0.0	0.0	0.0	0.0	0.0	0.0	0.0	0.0	0.0	0.0	0.0	0.0
Mfng	17305	symbol	M. musculus	17305	M. musculus	0.0	0.0	0.0	0.0	0.0	0.0	0.0	1.0	0.0	0.0	0.0	0.0	0.0	0.0	0.0	0.0	0.0	0.0	0.0	0.0
Pcolce2	76477	symbol	M. musculus	76477	M. musculus	0.0	0.0	0.0	0.0	0.0	0.0	0.0	0.0	0.0	0.0	0.0	0.0	0.0	0.0	0.0	0.0	0.0	0.0	0.0	0.0
St3gal4	20443	symbol	M. musculus	20443	M. musculus	0.0	0.0	0.0	0.0	0.0	1.0	0.0	0.0	0.0	0.0	0.0	1.0	0.0	0.0	0.0	0.0	0.0	0.0	0.0	0.0
Selenbp2	20342	symbol	M. musculus	20342	M. musculus	0.0	0.0	0.0	0.0	0.0	0.0	0.0	0.0	0.0	0.0	0.0	0.0	0.0	0.0	0.0	0.0	0.0	0.0	0.0	0.0
Selenbp1	20341	symbol	M. musculus	20341	M. musculus	0.0	0.0	0.0	1.0	0.0	0.0	0.0	0.0	0.0	0.0	0.0	0.0	0.0	0.0	0.0	0.0	0.0	0.0	0.0	0.0
Utrn	22288	symbol	M. musculus	22288	M. musculus	0.0	0.0	0.0	0.0	0.0	1.0	0.0	0.0	0.0	0.0	0.0	0.0	0.0	0.0	0.0	0.0	0.0	0.0	0.0	0.0
Tvp23bos	102640449	symbol	M. musculus	102640449	M. musculus	0.0	0.0	0.0	0.0	0.0	0.0	0.0	0.0	0.0	0.0	0.0	0.0	0.0	0.0	0.0	0.0	0.0	0.0	0.0	0.0
Chst1	76969	symbol	M. musculus	76969	M. musculus	0.0	0.0	0.0	0.0	0.0	0.0	0.0	0.0	0.0	0.0	0.0	0.0	0.0	0.0	0.0	0.0	0.0	0.0	0.0	0.0
Tmem43	74122	symbol	M. musculus	74122	M. musculus	0.0	0.0	0.0	0.0	0.0	0.0	0.0	0.0	0.0	0.0	0.0	0.0	0.0	0.0	0.0	0.0	0.0	0.0	0.0	0.0
Arhgef6	73341	symbol	M. musculus	73341	M. musculus	0.0	0.0	0.0	0.0	0.0	0.0	0.0	0.0	0.0	0.0	0.0	0.0	0.0	0.0	0.0	0.0	0.0	0.0	0.0	0.0
H2-T22	15039	symbol	M. musculus	15039	M. musculus	0.0	0.0	0.0	0.0	0.0	0.0	0.0	0.0	0.0	0.0	0.0	0.0	0.0	0.0	0.0	0.0	0.0	0.0	0.0	0.0
H2-T9	15039	gene_synonym	M. musculus	15039	M. musculus	0.0	0.0	0.0	0.0	0.0	0.0	0.0	0.0	0.0	0.0	0.0	0.0	0.0	0.0	0.0	0.0	0.0	0.0	0.0	0.0
H2-T10	15024	symbol	M. musculus	15024	M. musculus	0.0	0.0	0.0	0.0	0.0	0.0	0.0	0.0	0.0	0.0	0.0	0.0	0.0	0.0	0.0	0.0	0.0	0.0	0.0	0.0
Igf1os	627270	symbol	M. musculus	627270	M. musculus	0.0	0.0	0.0	0.0	0.0	0.0	0.0	0.0	0.0	0.0	0.0	0.0	0.0	0.0	0.0	0.0	0.0	0.0	0.0	0.0
A530013C23Rik	329562	symbol	M. musculus	329562	M. musculus	0.0	0.0	0.0	0.0	0.0	0.0	0.0	0.0	0.0	0.0	0.0	0.0	0.0	0.0	0.0	0.0	0.0	0.0	0.0	0.0
Bco2	170752	symbol	M. musculus	170752	M. musculus	0.0	0.0	0.0	0.0	0.0	0.0	0.0	0.0	0.0	0.0	0.0	0.0	0.0	0.0	0.0	0.0	0.0	0.0	0.0	0.0
Tmem216	68642	symbol	M. musculus	68642	M. musculus	0.0	0.0	0.0	0.0	0.0	0.0	0.0	0.0	0.0	0.0	0.0	0.0	0.0	0.0	0.0	0.0	0.0	0.0	0.0	0.0
Mtap7d3	320923	gene_synonym	M. musculus	320923	M. musculus	0.0	0.0	0.0	0.0	0.0	0.0	0.0	0.0	0.0	0.0	0.0	0.0	0.0	0.0	0.0	0.0	0.0	0.0	0.0	0.0
sept-08						nan	nan	nan	nan	nan	nan	nan	nan	nan	nan	nan	nan	nan	nan	nan	nan	nan	nan	nan	nan
Gpr137b-ps	664862	symbol	M. musculus	664862	M. musculus	0.0	0.0	0.0	0.0	0.0	0.0	0.0	0.0	0.0	0.0	0.0	0.0	0.0	0.0	0.0	0.0	0.0	0.0	0.0	0.0
Gm34084	102637213	symbol	M. musculus	102637213	M. musculus	0.0	0.0	0.0	0.0	0.0	0.0	0.0	0.0	0.0	0.0	0.0	0.0	0.0	0.0	0.0	0.0	0.0	0.0	0.0	0.0
Dclre1c	227525	symbol	M. musculus	227525	M. musculus	0.0	0.0	0.0	0.0	0.0	0.0	0.0	0.0	0.0	0.0	0.0	0.0	0.0	0.0	0.0	0.0	0.0	0.0	0.0	0.0
Slc46a3	71706	symbol	M. musculus	71706	M. musculus	0.0	0.0	0.0	0.0	0.0	0.0	0.0	0.0	0.0	0.0	0.0	0.0	0.0	0.0	0.0	0.0	0.0	0.0	0.0	0.0
Mfap5	50530	symbol	M. musculus	50530	M. musculus	0.0	0.0	0.0	0.0	0.0	0.0	0.0	0.0	0.0	0.0	0.0	0.0	0.0	0.0	0.0	0.0	0.0	0.0	0.0	0.0
Wnt11	22411	symbol	M. musculus	22411	M. musculus	1.0	0.0	0.0	0.0	1.0	0.0	1.0	0.0	0.0	0.0	0.0	0.0	0.0	0.0	0.0	0.0	0.0	0.0	0.0	0.0
Zbtb4	75580	symbol	M. musculus	75580	M. musculus	0.0	0.0	0.0	0.0	0.0	0.0	0.0	0.0	0.0	0.0	0.0	0.0	0.0	0.0	0.0	0.0	0.0	0.0	0.0	0.0
Klhdc8b	78267	symbol	M. musculus	78267	M. musculus	0.0	0.0	0.0	0.0	0.0	0.0	0.0	0.0	0.0	0.0	0.0	0.0	0.0	0.0	0.0	0.0	0.0	0.0	0.0	0.0
Hsdl2	72479	symbol	M. musculus	72479	M. musculus	0.0	0.0	0.0	0.0	0.0	0.0	0.0	0.0	0.0	0.0	0.0	0.0	0.0	0.0	0.0	0.0	0.0	0.0	0.0	0.0
Gm33820	102636867	symbol	M. musculus	102636867	M. musculus	0.0	0.0	0.0	0.0	0.0	0.0	0.0	0.0	0.0	0.0	0.0	0.0	0.0	0.0	0.0	0.0	0.0	0.0	0.0	0.0
Gm16253	105244506	symbol	M. musculus	105244506	M. musculus	0.0	0.0	0.0	0.0	0.0	0.0	0.0	0.0	0.0	0.0	0.0	0.0	0.0	0.0	0.0	0.0	0.0	0.0	0.0	0.0
Pkd2l2	53871	symbol	M. musculus	53871	M. musculus	0.0	0.0	0.0	0.0	0.0	0.0	0.0	0.0	0.0	0.0	0.0	0.0	0.0	0.0	0.0	0.0	0.0	0.0	0.0	0.0
Fam217a	71864	symbol	M. musculus	71864	M. musculus	0.0	0.0	0.0	0.0	0.0	0.0	0.0	0.0	0.0	0.0	0.0	0.0	0.0	0.0	0.0	0.0	0.0	0.0	0.0	0.0
A930018P22Rik	68243	symbol	M. musculus	68243	M. musculus	0.0	0.0	0.0	0.0	0.0	0.0	0.0	0.0	0.0	0.0	0.0	0.0	0.0	0.0	0.0	0.0	0.0	0.0	0.0	0.0
Mpp4	227157	symbol	M. musculus	227157	M. musculus	0.0	0.0	0.0	0.0	0.0	0.0	0.0	0.0	0.0	0.0	0.0	0.0	0.0	0.0	0.0	0.0	0.0	0.0	0.0	0.0
Fndc1	68655	symbol	M. musculus	68655	M. musculus	0.0	0.0	0.0	0.0	0.0	0.0	0.0	1.0	0.0	0.0	0.0	0.0	0.0	0.0	0.0	0.0	0.0	0.0	0.0	0.0
4931408D14Rik	77059	symbol	M. musculus	77059	M. musculus	0.0	0.0	0.0	0.0	0.0	0.0	0.0	0.0	0.0	0.0	0.0	0.0	0.0	0.0	0.0	0.0	0.0	0.0	0.0	0.0
BM934693						nan	nan	nan	nan	nan	nan	nan	nan	nan	nan	nan	nan	nan	nan	nan	nan	nan	nan	nan	nan
Akr1c14	105387	symbol	M. musculus	105387	M. musculus	0.0	0.0	0.0	0.0	0.0	0.0	0.0	0.0	0.0	0.0	0.0	0.0	0.0	0.0	0.0	0.0	0.0	0.0	0.0	0.0
Agmo	319660	symbol	M. musculus	319660	M. musculus	0.0	0.0	0.0	0.0	0.0	0.0	0.0	0.0	0.0	0.0	0.0	0.0	0.0	0.0	0.0	0.0	0.0	0.0	0.0	0.0
Nova1	664883	symbol	M. musculus	664883	M. musculus	0.0	0.0	0.0	0.0	0.0	0.0	0.0	0.0	0.0	0.0	0.0	0.0	0.0	0.0	0.0	0.0	0.0	0.0	0.0	0.0
2610016A17Rik	100503074	symbol	M. musculus	100503074	M. musculus	0.0	0.0	0.0	0.0	0.0	0.0	0.0	0.0	0.0	0.0	0.0	0.0	0.0	0.0	0.0	0.0	0.0	0.0	0.0	0.0
Plxdc2	67448	symbol	M. musculus	67448	M. musculus	0.0	0.0	0.0	0.0	0.0	0.0	0.0	0.0	0.0	0.0	0.0	0.0	0.0	0.0	0.0	0.0	0.0	0.0	0.0	0.0
Itga11	319480	symbol	M. musculus	319480	M. musculus	0.0	0.0	0.0	0.0	0.0	0.0	1.0	0.0	0.0	0.0	0.0	0.0	0.0	0.0	0.0	0.0	0.0	0.0	0.0	0.0
Abca8a	217258	symbol	M. musculus	217258	M. musculus	0.0	0.0	0.0	0.0	0.0	0.0	0.0	0.0	0.0	0.0	0.0	0.0	0.0	0.0	0.0	0.0	0.0	0.0	0.0	0.0
Amy1	11722	symbol	M. musculus	11722	M. musculus	0.0	0.0	0.0	0.0	0.0	0.0	0.0	0.0	0.0	0.0	0.0	0.0	0.0	0.0	0.0	0.0	0.0	0.0	0.0	0.0
ENSMUST00000122117	668723	ensembl_transcript_id	M. musculus	668723	M. musculus	0.0	0.0	0.0	0.0	0.0	0.0	0.0	0.0	0.0	0.0	0.0	0.0	0.0	0.0	0.0	0.0	0.0	0.0	0.0	0.0
Atp1a2	98660	symbol	M. musculus	98660	M. musculus	0.0	1.0	0.0	0.0	0.0	0.0	0.0	0.0	0.0	0.0	1.0	0.0	0.0	1.0	0.0	0.0	0.0	0.0	1.0	0.0
Amy2a5	109959	symbol	M. musculus	109959	M. musculus	0.0	0.0	0.0	0.0	0.0	0.0	0.0	0.0	0.0	0.0	0.0	0.0	0.0	0.0	0.0	0.0	0.0	0.0	0.0	0.0
Ushbp1	234395	symbol	M. musculus	234395	M. musculus	0.0	0.0	0.0	0.0	0.0	0.0	0.0	0.0	0.0	0.0	0.0	0.0	0.0	0.0	0.0	0.0	0.0	0.0	0.0	0.0
Sh3bp5	24056	symbol	M. musculus	24056	M. musculus	0.0	0.0	0.0	0.0	0.0	0.0	0.0	1.0	1.0	0.0	0.0	0.0	0.0	0.0	0.0	0.0	0.0	0.0	0.0	0.0
2610305D13Rik	112422	gene_synonym	M. musculus	112422	M. musculus	0.0	0.0	0.0	0.0	0.0	0.0	0.0	0.0	0.0	0.0	0.0	0.0	0.0	0.0	0.0	0.0	0.0	0.0	0.0	0.0
9430076C15Rik	231991	gene_synonym	M. musculus	231991	M. musculus	0.0	0.0	0.0	1.0	0.0	0.0	0.0	0.0	0.0	0.0	0.0	0.0	0.0	0.0	0.0	0.0	0.0	0.0	0.0	0.0
Acvr1	11477	symbol	M. musculus	11477	M. musculus	1.0	0.0	0.0	0.0	0.0	0.0	1.0	0.0	0.0	1.0	0.0	0.0	0.0	0.0	1.0	0.0	0.0	0.0	0.0	0.0
Ablim1	226251	symbol	M. musculus	226251	M. musculus	0.0	0.0	0.0	0.0	0.0	0.0	0.0	0.0	0.0	0.0	0.0	0.0	0.0	0.0	0.0	0.0	0.0	0.0	0.0	0.0
AK031453						nan	nan	nan	nan	nan	nan	nan	nan	nan	nan	nan	nan	nan	nan	nan	nan	nan	nan	nan	nan
A630077J23Rik	319973	symbol	M. musculus	319973	M. musculus	0.0	0.0	0.0	0.0	0.0	0.0	0.0	0.0	0.0	0.0	0.0	0.0	0.0	0.0	0.0	0.0	0.0	0.0	0.0	0.0
Prex2	109294	symbol	M. musculus	109294	M. musculus	0.0	0.0	0.0	0.0	0.0	0.0	0.0	0.0	0.0	0.0	0.0	0.0	0.0	0.0	0.0	0.0	0.0	0.0	0.0	0.0
128137419-128141735_R						nan	nan	nan	nan	nan	nan	nan	nan	nan	nan	nan	nan	nan	nan	nan	nan	nan	nan	nan	nan
Rbms1	56878	symbol	M. musculus	56878	M. musculus	0.0	0.0	0.0	0.0	0.0	0.0	0.0	0.0	0.0	0.0	0.0	0.0	0.0	0.0	0.0	0.0	0.0	0.0	0.0	0.0
Il3ra	16188	symbol	M. musculus	16188	M. musculus	0.0	0.0	0.0	0.0	0.0	0.0	0.0	0.0	0.0	0.0	0.0	0.0	0.0	0.0	0.0	0.0	0.0	0.0	0.0	0.0
Ifitm6	213002	symbol	M. musculus	213002	M. musculus	0.0	0.0	0.0	0.0	0.0	0.0	0.0	0.0	0.0	0.0	0.0	0.0	0.0	0.0	0.0	0.0	0.0	0.0	0.0	0.0
Epor	13857	symbol	M. musculus	13857	M. musculus	1.0	0.0	0.0	0.0	0.0	0.0	0.0	0.0	0.0	0.0	0.0	0.0	0.0	0.0	0.0	0.0	0.0	0.0	0.0	0.0
sept-11						nan	nan	nan	nan	nan	nan	nan	nan	nan	nan	nan	nan	nan	nan	nan	nan	nan	nan	nan	nan
Cfp	18636	symbol	M. musculus	18636	M. musculus	0.0	0.0	0.0	0.0	0.0	0.0	0.0	0.0	0.0	0.0	0.0	0.0	0.0	0.0	0.0	0.0	0.0	0.0	0.0	0.0
Cyp4f18	72054	symbol	M. musculus	72054	M. musculus	0.0	0.0	0.0	0.0	0.0	0.0	0.0	0.0	0.0	0.0	0.0	0.0	0.0	0.0	0.0	0.0	0.0	0.0	0.0	0.0
C1s2	317677	symbol	M. musculus	317677	M. musculus	0.0	0.0	0.0	0.0	0.0	0.0	0.0	0.0	0.0	0.0	0.0	0.0	0.0	0.0	0.0	0.0	0.0	0.0	0.0	0.0
Abca9	217262	symbol	M. musculus	217262	M. musculus	0.0	0.0	0.0	0.0	0.0	0.0	0.0	0.0	0.0	0.0	0.0	0.0	0.0	0.0	0.0	0.0	0.0	0.0	0.0	0.0
Fbln2	14115	symbol	M. musculus	14115	M. musculus	0.0	0.0	0.0	0.0	0.0	1.0	0.0	0.0	0.0	0.0	0.0	0.0	0.0	0.0	0.0	0.0	0.0	0.0	0.0	0.0
Pgm2l1	70974	symbol	M. musculus	70974	M. musculus	0.0	0.0	0.0	0.0	0.0	0.0	0.0	0.0	0.0	0.0	0.0	0.0	0.0	0.0	0.0	0.0	0.0	0.0	0.0	0.0
Islr2	320563	symbol	M. musculus	320563	M. musculus	0.0	0.0	0.0	0.0	0.0	0.0	0.0	0.0	0.0	0.0	0.0	0.0	0.0	0.0	0.0	0.0	0.0	0.0	0.0	0.0
157361470-157379813_R						nan	nan	nan	nan	nan	nan	nan	nan	nan	nan	nan	nan	nan	nan	nan	nan	nan	nan	nan	nan
Gvin1	74558	symbol	M. musculus	74558	M. musculus	0.0	0.0	0.0	0.0	0.0	0.0	0.0	0.0	0.0	0.0	0.0	0.0	0.0	0.0	0.0	0.0	0.0	0.0	0.0	0.0
Oas2	246728	symbol	M. musculus	246728	M. musculus	0.0	0.0	0.0	0.0	0.0	0.0	0.0	0.0	0.0	0.0	0.0	0.0	0.0	0.0	0.0	0.0	0.0	0.0	0.0	0.0
LOC105243826						nan	nan	nan	nan	nan	nan	nan	nan	nan	nan	nan	nan	nan	nan	nan	nan	nan	nan	nan	nan
Carhsp1	52502	symbol	M. musculus	52502	M. musculus	0.0	0.0	0.0	0.0	0.0	0.0	0.0	0.0	0.0	0.0	0.0	0.0	0.0	0.0	0.0	0.0	0.0	0.0	0.0	0.0
Cd1d2	12480	symbol	M. musculus	12480	M. musculus	0.0	0.0	0.0	0.0	0.0	1.0	0.0	0.0	0.0	0.0	0.0	1.0	0.0	0.0	0.0	0.0	0.0	0.0	0.0	0.0
Cd1d1	12479	symbol	M. musculus	12479	M. musculus	0.0	0.0	0.0	0.0	0.0	1.0	0.0	0.0	0.0	0.0	0.0	1.0	0.0	0.0	0.0	0.0	0.0	0.0	0.0	0.0
Ugt1a6b	394435	symbol	M. musculus	394435	M. musculus	0.0	1.0	0.0	0.0	0.0	0.0	0.0	0.0	0.0	0.0	0.0	0.0	0.0	0.0	0.0	0.0	0.0	0.0	1.0	0.0
Inhbb	16324	symbol	M. musculus	16324	M. musculus	0.0	1.0	0.0	1.0	0.0	0.0	0.0	0.0	1.0	1.0	0.0	0.0	0.0	0.0	0.0	0.0	0.0	0.0	1.0	0.0
Spata6	67946	symbol	M. musculus	67946	M. musculus	0.0	0.0	0.0	0.0	0.0	0.0	0.0	0.0	0.0	0.0	0.0	0.0	0.0	0.0	0.0	0.0	0.0	0.0	0.0	0.0
Cd83	12522	symbol	M. musculus	12522	M. musculus	0.0	0.0	0.0	0.0	0.0	1.0	0.0	0.0	0.0	0.0	0.0	1.0	0.0	0.0	0.0	0.0	0.0	0.0	0.0	0.0
Timp4	110595	symbol	M. musculus	110595	M. musculus	0.0	0.0	0.0	0.0	0.0	0.0	0.0	0.0	1.0	0.0	0.0	0.0	0.0	0.0	0.0	0.0	0.0	0.0	0.0	0.0
Loxl2	94352	symbol	M. musculus	94352	M. musculus	1.0	0.0	0.0	0.0	0.0	0.0	1.0	0.0	0.0	0.0	0.0	0.0	0.0	0.0	0.0	0.0	0.0	0.0	0.0	0.0
Wwtr1	97064	symbol	M. musculus	97064	M. musculus	0.0	0.0	0.0	0.0	0.0	0.0	1.0	0.0	0.0	1.0	1.0	0.0	0.0	0.0	0.0	0.0	0.0	0.0	0.0	0.0
Mir142hg	78591	symbol	M. musculus	78591	M. musculus	0.0	0.0	0.0	0.0	0.0	0.0	0.0	0.0	0.0	0.0	0.0	0.0	0.0	0.0	0.0	0.0	0.0	0.0	0.0	0.0
Itih5	209378	symbol	M. musculus	209378	M. musculus	0.0	0.0	0.0	0.0	0.0	0.0	0.0	0.0	0.0	0.0	0.0	0.0	0.0	0.0	0.0	0.0	0.0	0.0	0.0	0.0
Smpdl3a	57319	symbol	M. musculus	57319	M. musculus	0.0	0.0	0.0	0.0	0.0	0.0	0.0	0.0	0.0	0.0	0.0	0.0	0.0	0.0	0.0	0.0	0.0	0.0	0.0	0.0
Cyp4v3	102294	symbol	M. musculus	102294	M. musculus	0.0	0.0	0.0	0.0	0.0	0.0	0.0	0.0	0.0	0.0	0.0	0.0	0.0	0.0	0.0	0.0	0.0	0.0	0.0	0.0
Plagl1	22634	symbol	M. musculus	22634	M. musculus	0.0	0.0	0.0	0.0	0.0	0.0	0.0	0.0	0.0	0.0	0.0	0.0	0.0	0.0	0.0	0.0	0.0	0.0	0.0	0.0
Fam49a	76820	gene_synonym	M. musculus	76820	M. musculus	0.0	0.0	0.0	0.0	0.0	0.0	0.0	0.0	0.0	0.0	0.0	0.0	0.0	0.0	0.0	0.0	0.0	0.0	0.0	0.0
Palmd	114301	symbol	M. musculus	114301	M. musculus	0.0	0.0	0.0	0.0	0.0	0.0	0.0	0.0	0.0	0.0	0.0	0.0	0.0	0.0	0.0	0.0	0.0	0.0	0.0	0.0
Serpinf1	20317	symbol	M. musculus	20317	M. musculus	0.0	1.0	1.0	0.0	1.0	0.0	0.0	0.0	0.0	0.0	0.0	0.0	0.0	0.0	0.0	1.0	1.0	0.0	1.0	0.0
Nid1	18073	symbol	M. musculus	18073	M. musculus	0.0	0.0	0.0	0.0	0.0	1.0	0.0	0.0	0.0	0.0	0.0	0.0	0.0	0.0	0.0	0.0	0.0	0.0	0.0	0.0
Serpinb6a	20719	symbol	M. musculus	20719	M. musculus	0.0	0.0	0.0	0.0	0.0	0.0	0.0	0.0	0.0	0.0	0.0	0.0	0.0	0.0	0.0	0.0	0.0	0.0	0.0	0.0
Col14a1	12818	symbol	M. musculus	12818	M. musculus	0.0	0.0	0.0	0.0	0.0	0.0	0.0	0.0	0.0	0.0	0.0	0.0	0.0	0.0	0.0	0.0	0.0	0.0	0.0	0.0
Gm8013	666266	symbol	M. musculus	666266	M. musculus	0.0	0.0	0.0	0.0	0.0	0.0	0.0	0.0	0.0	0.0	0.0	0.0	0.0	0.0	0.0	0.0	0.0	0.0	0.0	0.0
Pold4	69745	symbol	M. musculus	69745	M. musculus	0.0	0.0	0.0	0.0	0.0	0.0	0.0	0.0	0.0	0.0	0.0	0.0	0.0	0.0	0.0	0.0	1.0	0.0	0.0	0.0
Mfge8	17304	symbol	M. musculus	17304	M. musculus	1.0	0.0	0.0	0.0	0.0	0.0	0.0	0.0	0.0	0.0	0.0	0.0	0.0	0.0	0.0	0.0	0.0	0.0	0.0	0.0
Zfyve28	231125	symbol	M. musculus	231125	M. musculus	0.0	0.0	0.0	0.0	0.0	0.0	0.0	1.0	1.0	0.0	0.0	0.0	0.0	0.0	0.0	0.0	0.0	0.0	0.0	0.0
Zdhhc2	70546	symbol	M. musculus	70546	M. musculus	0.0	0.0	0.0	0.0	0.0	0.0	0.0	0.0	0.0	0.0	0.0	1.0	0.0	0.0	0.0	0.0	0.0	0.0	0.0	0.0
Myl4	17896	symbol	M. musculus	17896	M. musculus	0.0	0.0	0.0	0.0	0.0	0.0	0.0	0.0	0.0	0.0	1.0	0.0	0.0	0.0	0.0	0.0	0.0	0.0	0.0	0.0
Ffar2	233079	symbol	M. musculus	233079	M. musculus	0.0	0.0	0.0	1.0	0.0	0.0	0.0	0.0	0.0	0.0	0.0	0.0	0.0	1.0	0.0	0.0	0.0	0.0	0.0	0.0
C1qtnf1	56745	symbol	M. musculus	56745	M. musculus	0.0	0.0	0.0	0.0	0.0	0.0	0.0	0.0	0.0	0.0	0.0	1.0	1.0	0.0	0.0	0.0	0.0	0.0	0.0	1.0
Rnase2a	93726	symbol	M. musculus	93726	M. musculus	0.0	0.0	0.0	0.0	0.0	0.0	0.0	0.0	0.0	0.0	0.0	0.0	0.0	1.0	0.0	0.0	0.0	0.0	0.0	0.0
Ear2	13587	symbol	M. musculus	13587	M. musculus	0.0	0.0	0.0	0.0	0.0	0.0	0.0	0.0	0.0	0.0	0.0	0.0	0.0	1.0	0.0	0.0	0.0	0.0	0.0	0.0
Retnla	57262	symbol	M. musculus	57262	M. musculus	0.0	0.0	0.0	0.0	0.0	0.0	0.0	0.0	0.0	0.0	0.0	0.0	0.0	0.0	0.0	0.0	0.0	0.0	0.0	0.0
Gpr156	239845	symbol	M. musculus	239845	M. musculus	0.0	0.0	0.0	0.0	0.0	0.0	0.0	0.0	0.0	0.0	0.0	0.0	0.0	0.0	0.0	0.0	0.0	0.0	0.0	0.0
Map4k1	26411	symbol	M. musculus	26411	M. musculus	0.0	0.0	0.0	0.0	0.0	0.0	0.0	0.0	0.0	0.0	0.0	0.0	0.0	0.0	0.0	0.0	0.0	0.0	1.0	0.0
Topaz1	671232	symbol	M. musculus	671232	M. musculus	0.0	0.0	0.0	0.0	0.0	0.0	0.0	0.0	0.0	0.0	0.0	0.0	0.0	0.0	0.0	0.0	0.0	0.0	0.0	0.0
Fry	320365	symbol	M. musculus	320365	M. musculus	0.0	0.0	0.0	0.0	0.0	0.0	0.0	0.0	1.0	0.0	0.0	0.0	0.0	0.0	0.0	0.0	0.0	0.0	0.0	0.0
Fads3	60527	symbol	M. musculus	60527	M. musculus	0.0	0.0	0.0	0.0	0.0	0.0	0.0	0.0	0.0	0.0	0.0	0.0	0.0	0.0	0.0	0.0	0.0	0.0	0.0	0.0
Cfb	14962	symbol	M. musculus	14962	M. musculus	0.0	0.0	0.0	0.0	0.0	0.0	0.0	0.0	0.0	0.0	0.0	0.0	0.0	0.0	0.0	0.0	0.0	0.0	0.0	0.0
Sod3	20657	symbol	M. musculus	20657	M. musculus	0.0	0.0	0.0	0.0	0.0	0.0	0.0	0.0	0.0	0.0	1.0	0.0	0.0	0.0	0.0	0.0	0.0	0.0	0.0	0.0
Tln2	70549	symbol	M. musculus	70549	M. musculus	0.0	0.0	0.0	0.0	0.0	0.0	0.0	0.0	0.0	0.0	0.0	0.0	0.0	0.0	0.0	0.0	0.0	0.0	0.0	0.0
Cd59a	12509	symbol	M. musculus	12509	M. musculus	0.0	0.0	1.0	0.0	0.0	1.0	0.0	0.0	0.0	0.0	0.0	1.0	0.0	0.0	0.0	0.0	0.0	0.0	0.0	0.0
Ric3	320360	symbol	M. musculus	320360	M. musculus	0.0	0.0	0.0	0.0	0.0	0.0	0.0	0.0	0.0	0.0	0.0	0.0	0.0	0.0	0.0	0.0	0.0	0.0	0.0	0.0
Gm13986	329496	symbol	M. musculus	329496	M. musculus	0.0	0.0	0.0	0.0	0.0	0.0	0.0	0.0	0.0	0.0	0.0	0.0	0.0	0.0	0.0	0.0	0.0	0.0	0.0	0.0
Rarres2	71660	symbol	M. musculus	71660	M. musculus	0.0	1.0	0.0	1.0	0.0	0.0	0.0	1.0	0.0	1.0	1.0	0.0	0.0	1.0	0.0	0.0	0.0	0.0	0.0	1.0
Nnat	18111	symbol	M. musculus	18111	M. musculus	0.0	0.0	0.0	0.0	0.0	0.0	0.0	0.0	0.0	0.0	0.0	0.0	0.0	0.0	0.0	0.0	0.0	0.0	0.0	0.0
ENSMUST00000102964	326619	ensembl_transcript_id	M. musculus	326619	M. musculus	0.0	0.0	0.0	0.0	0.0	0.0	0.0	0.0	0.0	0.0	0.0	0.0	0.0	0.0	0.0	0.0	0.0	0.0	0.0	0.0
Dnajb13	69387	symbol	M. musculus	69387	M. musculus	0.0	0.0	0.0	0.0	0.0	0.0	0.0	0.0	0.0	0.0	0.0	0.0	0.0	0.0	0.0	0.0	0.0	0.0	0.0	0.0
E130111B04Rik	77854	symbol	M. musculus	77854	M. musculus	0.0	0.0	0.0	0.0	0.0	0.0	0.0	0.0	0.0	0.0	0.0	0.0	0.0	0.0	0.0	0.0	0.0	0.0	0.0	0.0
Abat	268860	symbol	M. musculus	268860	M. musculus	0.0	0.0	0.0	0.0	0.0	0.0	0.0	0.0	0.0	0.0	1.0	0.0	0.0	0.0	0.0	0.0	0.0	0.0	1.0	0.0
Arhgap25	232201	symbol	M. musculus	232201	M. musculus	0.0	0.0	0.0	0.0	0.0	0.0	0.0	0.0	0.0	0.0	0.0	0.0	0.0	0.0	0.0	0.0	0.0	1.0	0.0	0.0
Cldn5	12741	symbol	M. musculus	12741	M. musculus	0.0	0.0	1.0	0.0	0.0	0.0	0.0	0.0	0.0	1.0	1.0	0.0	0.0	0.0	0.0	1.0	0.0	0.0	1.0	0.0
Cytip	227929	symbol	M. musculus	227929	M. musculus	0.0	0.0	0.0	0.0	0.0	0.0	0.0	0.0	0.0	0.0	0.0	0.0	0.0	0.0	0.0	0.0	0.0	0.0	0.0	0.0
P2rx7	18439	symbol	M. musculus	18439	M. musculus	0.0	1.0	0.0	0.0	0.0	0.0	0.0	1.0	0.0	0.0	0.0	0.0	0.0	0.0	0.0	0.0	0.0	0.0	0.0	1.0
Tnxb	81877	symbol	M. musculus	81877	M. musculus	0.0	0.0	0.0	0.0	0.0	0.0	0.0	0.0	0.0	0.0	0.0	0.0	0.0	0.0	0.0	0.0	0.0	0.0	0.0	0.0
Kirrel	170643	gene_synonym	M. musculus	170643	M. musculus	0.0	0.0	0.0	0.0	0.0	0.0	0.0	1.0	1.0	0.0	0.0	0.0	0.0	0.0	0.0	0.0	0.0	0.0	0.0	0.0
Maml2	270118	symbol	M. musculus	270118	M. musculus	0.0	0.0	0.0	0.0	0.0	0.0	0.0	0.0	0.0	0.0	0.0	0.0	0.0	0.0	0.0	0.0	0.0	0.0	0.0	0.0
Pxdc1	66895	symbol	M. musculus	66895	M. musculus	0.0	0.0	0.0	0.0	0.0	0.0	0.0	0.0	0.0	0.0	0.0	0.0	0.0	0.0	0.0	0.0	0.0	0.0	0.0	0.0
Nedd9	18003	symbol	M. musculus	18003	M. musculus	0.0	0.0	0.0	0.0	0.0	1.0	0.0	1.0	0.0	1.0	0.0	1.0	0.0	1.0	0.0	1.0	0.0	0.0	0.0	0.0
Fam43a	224093	symbol	M. musculus	224093	M. musculus	0.0	0.0	0.0	0.0	0.0	0.0	0.0	0.0	0.0	0.0	0.0	0.0	0.0	0.0	0.0	0.0	0.0	0.0	0.0	0.0
Trib2	217410	symbol	M. musculus	217410	M. musculus	0.0	0.0	0.0	0.0	0.0	0.0	0.0	1.0	0.0	0.0	0.0	0.0	0.0	0.0	0.0	0.0	0.0	0.0	0.0	0.0
Icam1	15894	symbol	M. musculus	15894	M. musculus	0.0	1.0	0.0	0.0	0.0	1.0	0.0	1.0	0.0	0.0	1.0	1.0	0.0	1.0	1.0	0.0	0.0	0.0	0.0	0.0
DV552657						nan	nan	nan	nan	nan	nan	nan	nan	nan	nan	nan	nan	nan	nan	nan	nan	nan	nan	nan	nan
30754871-30776438_F						nan	nan	nan	nan	nan	nan	nan	nan	nan	nan	nan	nan	nan	nan	nan	nan	nan	nan	nan	nan
Pros1	19128	symbol	M. musculus	19128	M. musculus	0.0	0.0	0.0	0.0	0.0	0.0	0.0	0.0	0.0	0.0	0.0	0.0	1.0	0.0	0.0	0.0	0.0	0.0	0.0	0.0
Npr2	230103	symbol	M. musculus	230103	M. musculus	1.0	1.0	0.0	1.0	0.0	0.0	0.0	0.0	0.0	1.0	1.0	0.0	0.0	0.0	0.0	0.0	0.0	0.0	0.0	0.0
Fbxl5	242960	symbol	M. musculus	242960	M. musculus	0.0	0.0	0.0	0.0	0.0	0.0	0.0	0.0	0.0	0.0	0.0	0.0	0.0	0.0	0.0	0.0	0.0	0.0	0.0	0.0
Tmem245	242474	symbol	M. musculus	242474	M. musculus	0.0	0.0	0.0	0.0	0.0	0.0	0.0	0.0	0.0	0.0	0.0	0.0	0.0	0.0	0.0	0.0	0.0	0.0	0.0	0.0
Phka2	110094	symbol	M. musculus	110094	M. musculus	0.0	0.0	0.0	0.0	0.0	0.0	0.0	0.0	0.0	0.0	0.0	0.0	0.0	0.0	0.0	0.0	0.0	0.0	0.0	0.0
Ccl6	20305	symbol	M. musculus	20305	M. musculus	0.0	0.0	0.0	0.0	0.0	0.0	0.0	0.0	0.0	0.0	0.0	0.0	0.0	1.0	0.0	0.0	0.0	0.0	0.0	0.0
Gm32695	102635324	symbol	M. musculus	102635324	M. musculus	0.0	0.0	0.0	0.0	0.0	0.0	0.0	0.0	0.0	0.0	0.0	0.0	0.0	0.0	0.0	0.0	0.0	0.0	0.0	0.0
Hrk	12123	symbol	M. musculus	12123	M. musculus	0.0	0.0	0.0	0.0	0.0	0.0	0.0	0.0	0.0	0.0	0.0	0.0	0.0	0.0	0.0	0.0	0.0	0.0	0.0	0.0
Tlr7	170743	symbol	M. musculus	170743	M. musculus	0.0	0.0	0.0	0.0	0.0	0.0	0.0	1.0	0.0	0.0	0.0	0.0	0.0	0.0	0.0	0.0	0.0	0.0	0.0	0.0
C1s1	50908	symbol	M. musculus	50908	M. musculus	0.0	0.0	0.0	0.0	0.0	0.0	0.0	0.0	0.0	0.0	0.0	0.0	0.0	0.0	0.0	0.0	0.0	0.0	0.0	0.0
Ndrg2	29811	symbol	M. musculus	29811	M. musculus	0.0	0.0	0.0	0.0	1.0	0.0	0.0	0.0	0.0	0.0	0.0	0.0	0.0	0.0	0.0	0.0	0.0	0.0	0.0	0.0
Anln	68743	symbol	M. musculus	68743	M. musculus	0.0	0.0	0.0	0.0	0.0	0.0	1.0	0.0	0.0	0.0	0.0	0.0	0.0	0.0	0.0	0.0	0.0	0.0	0.0	0.0
Gm29669	102634473	symbol	M. musculus	102634473	M. musculus	0.0	0.0	0.0	0.0	0.0	0.0	0.0	0.0	0.0	0.0	0.0	0.0	0.0	0.0	0.0	0.0	0.0	0.0	0.0	0.0
Rnasel	24014	symbol	M. musculus	24014	M. musculus	0.0	0.0	0.0	1.0	0.0	0.0	0.0	0.0	0.0	0.0	0.0	0.0	0.0	0.0	0.0	0.0	0.0	0.0	0.0	0.0
Oaf	102644	symbol	M. musculus	102644	M. musculus	0.0	0.0	0.0	0.0	0.0	0.0	0.0	0.0	0.0	0.0	0.0	0.0	0.0	0.0	0.0	0.0	0.0	0.0	0.0	0.0
Il10ra	16154	symbol	M. musculus	16154	M. musculus	0.0	0.0	0.0	0.0	0.0	0.0	0.0	0.0	0.0	0.0	0.0	0.0	0.0	0.0	0.0	0.0	0.0	0.0	0.0	0.0
Hmha1	70719	gene_synonym	M. musculus	70719	M. musculus	0.0	0.0	0.0	0.0	0.0	0.0	0.0	0.0	0.0	0.0	0.0	0.0	0.0	0.0	0.0	0.0	0.0	1.0	0.0	0.0
Smoc1	64075	symbol	M. musculus	64075	M. musculus	0.0	0.0	0.0	0.0	0.0	1.0	0.0	0.0	0.0	0.0	0.0	0.0	0.0	0.0	0.0	0.0	0.0	0.0	0.0	0.0
Prkar2b	19088	symbol	M. musculus	19088	M. musculus	0.0	0.0	0.0	0.0	0.0	0.0	0.0	1.0	0.0	0.0	0.0	0.0	0.0	0.0	0.0	0.0	0.0	0.0	0.0	0.0
Apol6	71939	symbol	M. musculus	71939	M. musculus	0.0	0.0	0.0	0.0	0.0	0.0	0.0	0.0	0.0	0.0	0.0	0.0	0.0	0.0	0.0	0.0	0.0	0.0	0.0	0.0
Gipr	381853	symbol	M. musculus	381853	M. musculus	0.0	0.0	0.0	0.0	0.0	0.0	0.0	0.0	0.0	0.0	0.0	0.0	0.0	0.0	0.0	0.0	0.0	0.0	0.0	0.0
Slc7a10	53896	symbol	M. musculus	53896	M. musculus	0.0	0.0	0.0	0.0	0.0	0.0	0.0	0.0	0.0	0.0	0.0	0.0	0.0	0.0	0.0	0.0	0.0	0.0	0.0	0.0
Gnai1	14677	symbol	M. musculus	14677	M. musculus	0.0	0.0	0.0	0.0	0.0	0.0	0.0	0.0	0.0	0.0	0.0	0.0	0.0	1.0	0.0	0.0	0.0	0.0	1.0	1.0
Lnpep	240028	symbol	M. musculus	240028	M. musculus	0.0	0.0	0.0	0.0	0.0	0.0	0.0	0.0	0.0	0.0	1.0	0.0	0.0	0.0	0.0	0.0	0.0	0.0	0.0	0.0
80133213-80144417_F						nan	nan	nan	nan	nan	nan	nan	nan	nan	nan	nan	nan	nan	nan	nan	nan	nan	nan	nan	nan
C4b	12268	symbol	M. musculus	12268	M. musculus	0.0	0.0	0.0	0.0	0.0	0.0	0.0	0.0	0.0	0.0	0.0	0.0	0.0	0.0	0.0	0.0	0.0	0.0	0.0	0.0
C4a	625018	symbol	M. musculus	625018	M. musculus	0.0	0.0	0.0	0.0	0.0	0.0	0.0	0.0	0.0	0.0	0.0	0.0	0.0	0.0	0.0	0.0	0.0	0.0	0.0	0.0
Sbsn	282619	symbol	M. musculus	282619	M. musculus	0.0	0.0	0.0	0.0	0.0	0.0	0.0	0.0	0.0	0.0	0.0	0.0	0.0	0.0	0.0	0.0	0.0	0.0	0.0	0.0
Pcsk6	18553	symbol	M. musculus	18553	M. musculus	0.0	0.0	0.0	0.0	0.0	0.0	0.0	0.0	0.0	0.0	0.0	0.0	0.0	0.0	0.0	0.0	0.0	0.0	0.0	0.0
ENSMUST00000078163						nan	nan	nan	nan	nan	nan	nan	nan	nan	nan	nan	nan	nan	nan	nan	nan	nan	nan	nan	nan
Ppic	19038	symbol	M. musculus	19038	M. musculus	0.0	0.0	0.0	0.0	0.0	0.0	0.0	0.0	0.0	0.0	0.0	0.0	0.0	0.0	0.0	0.0	0.0	0.0	0.0	0.0
Cd74	16149	symbol	M. musculus	16149	M. musculus	0.0	0.0	0.0	0.0	0.0	1.0	0.0	1.0	0.0	0.0	0.0	1.0	0.0	0.0	0.0	1.0	0.0	0.0	0.0	1.0
H2-Eb1	14969	symbol	M. musculus	14969	M. musculus	0.0	0.0	0.0	0.0	0.0	1.0	0.0	0.0	0.0	0.0	0.0	1.0	0.0	0.0	0.0	0.0	0.0	0.0	0.0	0.0
H2-Ab1	14961	symbol	M. musculus	14961	M. musculus	0.0	0.0	0.0	0.0	0.0	1.0	0.0	0.0	0.0	0.0	0.0	1.0	0.0	0.0	0.0	0.0	0.0	0.0	0.0	0.0
Trim16	94092	symbol	M. musculus	94092	M. musculus	0.0	0.0	0.0	0.0	0.0	0.0	0.0	0.0	0.0	0.0	0.0	0.0	0.0	0.0	0.0	0.0	0.0	0.0	0.0	0.0
Cd2	12481	symbol	M. musculus	12481	M. musculus	0.0	0.0	0.0	0.0	0.0	0.0	0.0	0.0	0.0	0.0	0.0	0.0	0.0	0.0	0.0	0.0	0.0	0.0	0.0	0.0
Runx2os1	100038355	symbol	M. musculus	100038355	M. musculus	0.0	0.0	0.0	0.0	0.0	0.0	0.0	0.0	0.0	0.0	0.0	0.0	0.0	0.0	0.0	0.0	0.0	0.0	0.0	0.0
Dock8	76088	symbol	M. musculus	76088	M. musculus	0.0	0.0	0.0	0.0	0.0	1.0	0.0	1.0	0.0	0.0	0.0	1.0	0.0	1.0	0.0	0.0	0.0	1.0	0.0	0.0
Dpt	56429	symbol	M. musculus	56429	M. musculus	0.0	0.0	0.0	0.0	1.0	0.0	0.0	0.0	0.0	0.0	0.0	0.0	0.0	0.0	0.0	0.0	0.0	0.0	0.0	0.0
Rtn2	20167	symbol	M. musculus	20167	M. musculus	0.0	0.0	0.0	0.0	0.0	0.0	0.0	0.0	1.0	0.0	0.0	0.0	0.0	0.0	0.0	0.0	0.0	0.0	0.0	0.0
Gpx7	67305	symbol	M. musculus	67305	M. musculus	0.0	0.0	0.0	0.0	0.0	0.0	0.0	0.0	0.0	0.0	0.0	0.0	0.0	0.0	0.0	0.0	0.0	0.0	0.0	0.0
Pid1	98496	symbol	M. musculus	98496	M. musculus	0.0	1.0	0.0	0.0	0.0	0.0	0.0	1.0	1.0	0.0	0.0	0.0	0.0	0.0	0.0	0.0	0.0	0.0	0.0	1.0
Vill	22351	symbol	M. musculus	22351	M. musculus	0.0	0.0	0.0	0.0	0.0	0.0	0.0	0.0	0.0	0.0	0.0	0.0	0.0	0.0	0.0	0.0	0.0	0.0	0.0	0.0
Ccr7	12775	symbol	M. musculus	12775	M. musculus	0.0	1.0	0.0	0.0	0.0	1.0	0.0	0.0	0.0	0.0	0.0	1.0	1.0	1.0	0.0	0.0	0.0	1.0	1.0	0.0
AK082204						nan	nan	nan	nan	nan	nan	nan	nan	nan	nan	nan	nan	nan	nan	nan	nan	nan	nan	nan	nan
S100a10	20194	symbol	M. musculus	20194	M. musculus	0.0	0.0	0.0	0.0	0.0	1.0	0.0	1.0	0.0	0.0	0.0	0.0	0.0	0.0	0.0	0.0	0.0	0.0	0.0	0.0
Kcp	333088	symbol	M. musculus	333088	M. musculus	0.0	0.0	0.0	0.0	0.0	0.0	0.0	0.0	0.0	0.0	0.0	0.0	0.0	0.0	0.0	0.0	0.0	0.0	0.0	0.0
Serpinb6c	97848	symbol	M. musculus	97848	M. musculus	0.0	0.0	0.0	0.0	0.0	0.0	0.0	0.0	0.0	0.0	0.0	0.0	0.0	0.0	0.0	0.0	0.0	0.0	0.0	0.0
Mcl1	17210	symbol	M. musculus	17210	M. musculus	0.0	0.0	0.0	0.0	0.0	0.0	0.0	0.0	0.0	0.0	0.0	0.0	0.0	0.0	0.0	0.0	0.0	0.0	0.0	0.0
50152329-50289487_F						nan	nan	nan	nan	nan	nan	nan	nan	nan	nan	nan	nan	nan	nan	nan	nan	nan	nan	nan	nan
Psd3	234353	symbol	M. musculus	234353	M. musculus	0.0	0.0	0.0	0.0	0.0	0.0	0.0	0.0	0.0	0.0	0.0	0.0	0.0	0.0	0.0	0.0	0.0	1.0	0.0	0.0
Vhl	22346	symbol	M. musculus	22346	M. musculus	1.0	0.0	0.0	0.0	1.0	0.0	0.0	0.0	0.0	0.0	0.0	0.0	0.0	0.0	1.0	0.0	1.0	0.0	1.0	0.0

## Sheet: Enrichment
GroupID	Category	Term	Description	LogP	Log(q-value)	Genes	Symbols	InTerm_InList
1_Summary	GO Biological Processes	GO:0048514	blood vessel morphogenesis	-13.577	-9.40336	11477,11535,12554,12628,12837,13078,13609,13614,13805,13819,13836,13845,13846,13857,14048,14219,14254,14268,14645,14766,15370,15530,16007,16948,17130,17304,17684,18132,18187,18576,18591,18787,19219,19263,19883,20315,20671,20963,21825,21928,22339,22346,22411,26903,52679,53417,54409,57875,69903,72630,74144,77446,80837,84004,94352,101401,101540,217721,223864,224792,230103,319197,328365,381823,11607,…	Acvr1,Adm,Cdh13,Cfh,Col8a1,Cyp1b1,S1pr1,Edn1,Eng,Epas1,Epha2,Ephb3,Ephb4,Epor,Eya1,Ccn2,Flt1,Fn1,Glul,Adgrg1,Nr4a1,Hspg2,Ccn1,Lox,Smad6,Mfge8,Cited2,Notch4,Nrp2,Pde3b,Pdgfb,Serpine1,Ptger4,Ptprb,Rora,Cxcl12,Sox17,Syk,Thbs1,Tnfaip2,Vegfa,Vhl,Wnt11,Dysf,E2f7,Hif3a,Ramp2,Angptl4,Rasip1,Hspa12b,Robo4,Heg1,Rhoj,Mcam,Loxl2,Adamts9,Prkd2,Flvcr2,Rapgef3,Adgrf5,Npr2,Gpr4,Zmiz1,Apold1,Agtr1a,Calca,Gpc3,Id1…	89/-
1_Member	GO Biological Processes	GO:0048514	blood vessel morphogenesis	-13.577	-9.40336	11477,11535,12554,12628,12837,13078,13609,13614,13805,13819,13836,13845,13846,13857,14048,14219,14254,14268,14645,14766,15370,15530,16007,16948,17130,17304,17684,18132,18187,18576,18591,18787,19219,19263,19883,20315,20671,20963,21825,21928,22339,22346,22411,26903,52679,53417,54409,57875,69903,72630,74144,77446,80837,84004,94352,101401,101540,217721,223864,224792,230103,319197,328365,381823	Acvr1,Adm,Cdh13,Cfh,Col8a1,Cyp1b1,S1pr1,Edn1,Eng,Epas1,Epha2,Ephb3,Ephb4,Epor,Eya1,Ccn2,Flt1,Fn1,Glul,Adgrg1,Nr4a1,Hspg2,Ccn1,Lox,Smad6,Mfge8,Cited2,Notch4,Nrp2,Pde3b,Pdgfb,Serpine1,Ptger4,Ptprb,Rora,Cxcl12,Sox17,Syk,Thbs1,Tnfaip2,Vegfa,Vhl,Wnt11,Dysf,E2f7,Hif3a,Ramp2,Angptl4,Rasip1,Hspa12b,Robo4,Heg1,Rhoj,Mcam,Loxl2,Adamts9,Prkd2,Flvcr2,Rapgef3,Adgrf5,Npr2,Gpr4,Zmiz1,Apold1	64/486
1_Member	GO Biological Processes	GO:0001944	vasculature development	-12.9151	-9.04248	11477,11535,11607,12310,12554,12628,12837,13078,13609,13614,13805,13819,13836,13845,13846,13857,14048,14219,14254,14268,14645,14734,14766,15370,15530,15901,16007,16948,17130,17304,17684,18132,18187,18552,18576,18591,18787,19219,19263,19883,20315,20671,20963,21825,21928,22339,22346,22411,22682,26365,26903,52679,53417,54409,57875,64817,69903,72630,74144,74155,77446,80837,84004,94352,101401,101540,2…	Acvr1,Adm,Agtr1a,Calca,Cdh13,Cfh,Col8a1,Cyp1b1,S1pr1,Edn1,Eng,Epas1,Epha2,Ephb3,Ephb4,Epor,Eya1,Ccn2,Flt1,Fn1,Glul,Gpc3,Adgrg1,Nr4a1,Hspg2,Id1,Ccn1,Lox,Smad6,Mfge8,Cited2,Notch4,Nrp2,Pcsk5,Pde3b,Pdgfb,Serpine1,Ptger4,Ptprb,Rora,Cxcl12,Sox17,Syk,Thbs1,Tnfaip2,Vegfa,Vhl,Wnt11,Zfand5,Ceacam1,Dysf,E2f7,Hif3a,Ramp2,Angptl4,Svep1,Rasip1,Hspa12b,Robo4,Errfi1,Heg1,Rhoj,Mcam,Loxl2,Adamts9,Prkd2,Pde2a,Flvc…	75/646
1_Member	GO Biological Processes	GO:0001525	angiogenesis	-12.185	-8.48848	11477,12554,12628,12837,13078,13609,13614,13805,13819,13836,13845,13846,14219,14254,14268,14645,14766,15370,15530,16007,17304,18132,18187,18576,18591,18787,19263,19883,20315,20671,20963,21825,21928,22339,22346,26903,52679,53417,54409,57875,69903,72630,74144,80837,84004,94352,101540,217721,223864,230103,319197,381823	Acvr1,Cdh13,Cfh,Col8a1,Cyp1b1,S1pr1,Edn1,Eng,Epas1,Epha2,Ephb3,Ephb4,Ccn2,Flt1,Fn1,Glul,Adgrg1,Nr4a1,Hspg2,Ccn1,Mfge8,Notch4,Nrp2,Pde3b,Pdgfb,Serpine1,Ptprb,Rora,Cxcl12,Sox17,Syk,Thbs1,Tnfaip2,Vegfa,Vhl,Dysf,E2f7,Hif3a,Ramp2,Angptl4,Rasip1,Hspa12b,Robo4,Rhoj,Mcam,Loxl2,Prkd2,Flvcr2,Rapgef3,Npr2,Gpr4,Apold1	52/371
1_Member	GO Biological Processes	GO:0001568	blood vessel development	-11.5853	-8.01364	11477,11535,11607,12554,12628,12837,13078,13609,13614,13805,13819,13836,13845,13846,13857,14048,14219,14254,14268,14645,14734,14766,15370,15530,16007,16948,17130,17304,17684,18132,18187,18552,18576,18591,18787,19219,19263,19883,20315,20671,20963,21825,21928,22339,22346,22411,26365,26903,52679,53417,54409,57875,69903,72630,74144,77446,80837,84004,94352,101401,101540,207728,217721,223864,224792,230…	Acvr1,Adm,Agtr1a,Cdh13,Cfh,Col8a1,Cyp1b1,S1pr1,Edn1,Eng,Epas1,Epha2,Ephb3,Ephb4,Epor,Eya1,Ccn2,Flt1,Fn1,Glul,Gpc3,Adgrg1,Nr4a1,Hspg2,Ccn1,Lox,Smad6,Mfge8,Cited2,Notch4,Nrp2,Pcsk5,Pde3b,Pdgfb,Serpine1,Ptger4,Ptprb,Rora,Cxcl12,Sox17,Syk,Thbs1,Tnfaip2,Vegfa,Vhl,Wnt11,Ceacam1,Dysf,E2f7,Hif3a,Ramp2,Angptl4,Rasip1,Hspa12b,Robo4,Heg1,Rhoj,Mcam,Loxl2,Adamts9,Prkd2,Pde2a,Flvcr2,Rapgef3,Adgrf5,Npr2,Gpr4,Zm…	69/604
1_Member	GO Biological Processes	GO:0035239	tube morphogenesis	-10.1689	-6.69414	11477,11535,12554,12628,12837,13078,13609,13614,13805,13819,13836,13845,13846,13857,14048,14219,14254,14268,14645,14734,14766,15370,15530,16007,16373,16776,16911,16948,17130,17304,17684,17869,18132,18187,18576,18591,18787,19219,19263,19883,20292,20315,20353,20666,20671,20963,20971,21676,21825,21928,22337,22339,22346,22411,24063,26903,52679,53417,54409,54612,57875,58234,69903,72630,74144,77446,808…	Acvr1,Adm,Cdh13,Cfh,Col8a1,Cyp1b1,S1pr1,Edn1,Eng,Epas1,Epha2,Ephb3,Ephb4,Epor,Eya1,Ccn2,Flt1,Fn1,Glul,Gpc3,Adgrg1,Nr4a1,Hspg2,Ccn1,Irx3,Lama5,Lmo4,Lox,Smad6,Mfge8,Cited2,Myc,Notch4,Nrp2,Pde3b,Pdgfb,Serpine1,Ptger4,Ptprb,Rora,Ccl11,Cxcl12,Sema4c,Sox11,Sox17,Syk,Sdc4,Tead1,Thbs1,Tnfaip2,Vdr,Vegfa,Vhl,Wnt11,Spry1,Dysf,E2f7,Hif3a,Ramp2,Sfrp5,Angptl4,Shank3,Rasip1,Hspa12b,Robo4,Heg1,Rhoj,Mcam,Loxl2,Ad…	79/793
2_Summary	GO Biological Processes	GO:0032870	cellular response to hormone stimulus	-10.0069	-6.61137	11607,12775,13614,14081,14245,14527,14783,15360,15370,16002,16324,16598,16600,16601,17918,17977,18145,18534,18576,18604,18671,18984,19217,19219,19220,19252,19777,20317,20393,20411,20564,20848,21848,22228,22229,22337,22695,23834,26365,26367,26457,27273,54409,56484,66277,69726,71660,72999,74155,74747,93896,94284,98496,98660,194655,216190,228775,235344,238871,243385,268709,320706,328365,384783,39443…	Agtr1a,Ccr7,Edn1,Acsl1,Lpin1,Gcgr,Grb10,Hmgcs2,Nr4a1,Igf2,Inhbb,Klf2,Klf4,Klf9,Myo5a,Ncoa1,Npc1,Pck1,Pde3b,Pdk2,Abcb1a,Por,Ptger2,Ptger4,Ptgfr,Dusp1,Uri1,Serpinf1,Sgk1,Sorbs1,Slit3,Stat3,Trim24,Ucp2,Ucp3,Vdr,Zfp36,Cdc6,Ceacam1,Ceacam2,Slc27a1,Pdk4,Ramp2,Foxo3,Klf15,Smyd3,Rarres2,Insig2,Errfi1,Ddit4,Glp2r,Ugt1a6a,Pid1,Atp1a2,Klf11,Appl2,Trib3,Sik2,Pde4d,Gprin3,Fam107a,Mtcl2,Zmiz1,Irs2,Ugt1a6b,Adrb…	93/-
2_Member	GO Biological Processes	GO:0032870	cellular response to hormone stimulus	-10.0069	-6.61137	11607,12775,13614,14081,14245,14527,14783,15360,15370,16002,16324,16598,16600,16601,17918,17977,18145,18534,18576,18604,18671,18984,19217,19219,19220,19252,19777,20317,20393,20411,20564,20848,21848,22228,22229,22337,22695,23834,26365,26367,26457,27273,54409,56484,66277,69726,71660,72999,74155,74747,93896,94284,98496,98660,194655,216190,228775,235344,238871,243385,268709,320706,328365,384783,394435	Agtr1a,Ccr7,Edn1,Acsl1,Lpin1,Gcgr,Grb10,Hmgcs2,Nr4a1,Igf2,Inhbb,Klf2,Klf4,Klf9,Myo5a,Ncoa1,Npc1,Pck1,Pde3b,Pdk2,Abcb1a,Por,Ptger2,Ptger4,Ptgfr,Dusp1,Uri1,Serpinf1,Sgk1,Sorbs1,Slit3,Stat3,Trim24,Ucp2,Ucp3,Vdr,Zfp36,Cdc6,Ceacam1,Ceacam2,Slc27a1,Pdk4,Ramp2,Foxo3,Klf15,Smyd3,Rarres2,Insig2,Errfi1,Ddit4,Glp2r,Ugt1a6a,Pid1,Atp1a2,Klf11,Appl2,Trib3,Sik2,Pde4d,Gprin3,Fam107a,Mtcl2,Zmiz1,Irs2,Ugt1a6b	65/598
2_Member	GO Biological Processes	GO:0071375	cellular response to peptide hormone stimulus	-6.31698	-3.6616	11607,13614,14245,14527,14783,15360,15370,16002,16324,16598,16600,17918,18534,18576,18604,18984,20393,20411,20848,22228,23834,26365,26367,26457,27273,66277,71660,72999,74155,93896,194655,228775,235344,320706,384783	Agtr1a,Edn1,Lpin1,Gcgr,Grb10,Hmgcs2,Nr4a1,Igf2,Inhbb,Klf2,Klf4,Myo5a,Pck1,Pde3b,Pdk2,Por,Sgk1,Sorbs1,Stat3,Ucp2,Cdc6,Ceacam1,Ceacam2,Slc27a1,Pdk4,Klf15,Rarres2,Insig2,Errfi1,Glp2r,Klf11,Trib3,Sik2,Mtcl2,Irs2	35/302
2_Member	GO Biological Processes	GO:1901699	cellular response to nitrogen compound	-5.9825	-3.52483	11555,11607,12048,12491,13479,13488,13614,14245,14527,14783,15360,15370,15894,16002,16324,16480,16598,16600,17918,18439,18534,18576,18604,18671,18984,19122,20393,20411,20848,20963,21825,22228,22329,23834,26365,26367,26408,26457,27273,56484,66277,66404,68817,71660,71962,72999,74155,93896,140742,194655,207728,223864,224826,228775,230103,230784,235344,238871,268345,320706,384783	Adrb2,Agtr1a,Bcl2l1,Cd36,Dpep1,Drd1,Edn1,Lpin1,Gcgr,Grb10,Hmgcs2,Nr4a1,Icam1,Igf2,Inhbb,Jup,Klf2,Klf4,Myo5a,P2rx7,Pck1,Pde3b,Pdk2,Abcb1a,Por,Prnp,Sgk1,Sorbs1,Stat3,Syk,Thbs1,Ucp2,Vcam1,Cdc6,Ceacam1,Ceacam2,Map3k5,Slc27a1,Pdk4,Foxo3,Klf15,Rtf2,Ddi2,Rarres2,Castor1,Insig2,Errfi1,Glp2r,Sesn1,Klf11,Pde2a,Rapgef3,Ubr2,Trib3,Npr2,Sesn2,Sik2,Pde4d,Kcnc2,Mtcl2,Irs2	61/697
2_Member	GO Biological Processes	GO:0043434	response to peptide hormone	-5.73792	-3.36358	11607,12226,12359,12870,13614,13618,14245,14527,14783,15360,15370,16002,16324,16598,16600,17918,18534,18576,18604,18671,18984,20393,20411,20848,20905,21848,22228,22229,23834,26365,26367,26457,27273,66277,71660,72999,74155,93896,194655,228775,230103,230784,235344,320706,384783	Agtr1a,Btg1,Cat,Cp,Edn1,Ednrb,Lpin1,Gcgr,Grb10,Hmgcs2,Nr4a1,Igf2,Inhbb,Klf2,Klf4,Myo5a,Pck1,Pde3b,Pdk2,Abcb1a,Por,Sgk1,Sorbs1,Stat3,Sts,Trim24,Ucp2,Ucp3,Cdc6,Ceacam1,Ceacam2,Slc27a1,Pdk4,Klf15,Rarres2,Insig2,Errfi1,Glp2r,Klf11,Trib3,Npr2,Sesn2,Sik2,Mtcl2,Irs2	45/463
2_Member	GO Biological Processes	GO:0032869	cellular response to insulin stimulus	-5.1393	-2.89838	14245,14783,15360,16002,16324,17918,18534,18576,18604,20393,20411,22228,26365,26367,26457,27273,71660,72999,74155,228775,235344,320706,384783	Lpin1,Grb10,Hmgcs2,Igf2,Inhbb,Myo5a,Pck1,Pde3b,Pdk2,Sgk1,Sorbs1,Ucp2,Ceacam1,Ceacam2,Slc27a1,Pdk4,Rarres2,Insig2,Errfi1,Trib3,Sik2,Mtcl2,Irs2	23/178
2_Member	GO Biological Processes	GO:0032868	response to insulin	-4.86857	-2.67261	12359,12870,14245,14783,15360,16002,16324,17918,18534,18576,18604,20393,20411,22228,22229,26365,26367,26457,27273,66277,71660,72999,74155,228775,230784,235344,320706,384783	Cat,Cp,Lpin1,Grb10,Hmgcs2,Igf2,Inhbb,Myo5a,Pck1,Pde3b,Pdk2,Sgk1,Sorbs1,Ucp2,Ucp3,Ceacam1,Ceacam2,Slc27a1,Pdk4,Klf15,Rarres2,Insig2,Errfi1,Trib3,Sesn2,Sik2,Mtcl2,Irs2	28/251
3_Summary	GO Biological Processes	GO:1901342	regulation of vasculature development	-9.81422	-6.48564	11504,11535,11555,11607,11745,12226,12491,12509,12741,13078,13805,13836,14254,14645,15901,16002,16480,16598,16600,16923,17872,18132,18576,18787,18803,19219,19274,20292,20315,20317,20848,21825,21826,22339,23876,26365,54409,70584,80837,101401,101540,223864,246707,319197,18591,74144	Adamts1,Adm,Adrb2,Agtr1a,Anxa3,Btg1,Cd36,Cd59a,Cldn5,Cyp1b1,Eng,Epha2,Flt1,Glul,Id1,Igf2,Jup,Klf2,Klf4,Sh2b3,Ppp1r15a,Notch4,Pde3b,Serpine1,Plcg1,Ptger4,Ptprm,Ccl11,Cxcl12,Serpinf1,Stat3,Thbs1,Thbs2,Vegfa,Fbln5,Ceacam1,Ramp2,Pak4,Rhoj,Adamts9,Prkd2,Rapgef3,Emilin2,Gpr4,Pdgfb,Robo4	46/-
3_Member	GO Biological Processes	GO:1901342	regulation of vasculature development	-9.81422	-6.48564	11504,11535,11555,11607,11745,12226,12491,12509,12741,13078,13805,13836,14254,14645,15901,16002,16480,16598,16600,16923,17872,18132,18576,18787,18803,19219,19274,20292,20315,20317,20848,21825,21826,22339,23876,26365,54409,70584,80837,101401,101540,223864,246707,319197	Adamts1,Adm,Adrb2,Agtr1a,Anxa3,Btg1,Cd36,Cd59a,Cldn5,Cyp1b1,Eng,Epha2,Flt1,Glul,Id1,Igf2,Jup,Klf2,Klf4,Sh2b3,Ppp1r15a,Notch4,Pde3b,Serpine1,Plcg1,Ptger4,Ptprm,Ccl11,Cxcl12,Serpinf1,Stat3,Thbs1,Thbs2,Vegfa,Fbln5,Ceacam1,Ramp2,Pak4,Rhoj,Adamts9,Prkd2,Rapgef3,Emilin2,Gpr4	44/327
3_Member	GO Biological Processes	GO:0045765	regulation of angiogenesis	-9.0607	-5.84126	11504,11535,11555,11607,11745,12226,12491,12509,12741,13078,13805,13836,14254,14645,15901,16002,16480,16598,16600,16923,17872,18132,18576,18787,18803,19274,20292,20317,20848,21825,21826,22339,23876,26365,54409,70584,80837,101401,101540,223864,246707,319197	Adamts1,Adm,Adrb2,Agtr1a,Anxa3,Btg1,Cd36,Cd59a,Cldn5,Cyp1b1,Eng,Epha2,Flt1,Glul,Id1,Igf2,Jup,Klf2,Klf4,Sh2b3,Ppp1r15a,Notch4,Pde3b,Serpine1,Plcg1,Ptprm,Ccl11,Serpinf1,Stat3,Thbs1,Thbs2,Vegfa,Fbln5,Ceacam1,Ramp2,Pak4,Rhoj,Adamts9,Prkd2,Rapgef3,Emilin2,Gpr4	42/320
3_Member	GO Biological Processes	GO:2000181	negative regulation of blood vessel morphogenesis	-6.27892	-3.6616	11504,11555,12491,12509,12741,13836,14254,16598,16600,16923,18576,18787,19219,19274,20317,21825,21826,23876,101401,319197	Adamts1,Adrb2,Cd36,Cd59a,Cldn5,Epha2,Flt1,Klf2,Klf4,Sh2b3,Pde3b,Serpine1,Ptger4,Ptprm,Serpinf1,Thbs1,Thbs2,Fbln5,Adamts9,Gpr4	20/120
3_Member	GO Biological Processes	GO:1901343	negative regulation of vasculature development	-6.2193	-3.65168	11504,11555,12491,12509,12741,13836,14254,16598,16600,16923,18576,18787,19219,19274,20317,21825,21826,23876,101401,319197	Adamts1,Adrb2,Cd36,Cd59a,Cldn5,Epha2,Flt1,Klf2,Klf4,Sh2b3,Pde3b,Serpine1,Ptger4,Ptprm,Serpinf1,Thbs1,Thbs2,Fbln5,Adamts9,Gpr4	20/121
3_Member	GO Biological Processes	GO:0016525	negative regulation of angiogenesis	-5.76286	-3.37465	11504,11555,12491,12509,12741,13836,14254,16598,16600,16923,18576,18787,19274,20317,21825,21826,23876,101401,319197	Adamts1,Adrb2,Cd36,Cd59a,Cldn5,Epha2,Flt1,Klf2,Klf4,Sh2b3,Pde3b,Serpine1,Ptprm,Serpinf1,Thbs1,Thbs2,Fbln5,Adamts9,Gpr4	19/118
3_Member	GO Biological Processes	GO:1904018	positive regulation of vasculature development	-5.20311	-2.94527	11535,11607,11745,12226,12491,13078,13805,14254,16002,16480,16600,18132,18787,18803,20292,20315,20848,21825,22339,54409,70584,101540,223864,246707	Adm,Agtr1a,Anxa3,Btg1,Cd36,Cyp1b1,Eng,Flt1,Igf2,Jup,Klf4,Notch4,Serpine1,Plcg1,Ccl11,Cxcl12,Stat3,Thbs1,Vegfa,Ramp2,Pak4,Prkd2,Rapgef3,Emilin2	24/189
3_Member	GO Biological Processes	GO:0045766	positive regulation of angiogenesis	-4.82219	-2.64851	11535,11607,11745,12226,12491,13078,13805,14254,16002,16480,16600,18132,18787,18803,20292,20848,21825,22339,54409,70584,101540,223864,246707	Adm,Agtr1a,Anxa3,Btg1,Cd36,Cyp1b1,Eng,Flt1,Igf2,Jup,Klf4,Notch4,Serpine1,Plcg1,Ccl11,Stat3,Thbs1,Vegfa,Ramp2,Pak4,Prkd2,Rapgef3,Emilin2	23/186
3_Member	GO Biological Processes	GO:0010594	regulation of endothelial cell migration	-2.29177	-0.81645	11745,13836,14645,16002,16480,16600,18591,18803,19274,20317,21825,22339,26365,74144,80837,101401,101540	Anxa3,Epha2,Glul,Igf2,Jup,Klf4,Pdgfb,Plcg1,Ptprm,Serpinf1,Thbs1,Vegfa,Ceacam1,Robo4,Rhoj,Adamts9,Prkd2	17/185
3_Member	GO Biological Processes	GO:0043535	regulation of blood vessel endothelial cell migration	-2.1515	-0.72678	13836,16002,16480,16600,18591,18803,21825,22339,74144,80837,101540	Epha2,Igf2,Jup,Klf4,Pdgfb,Plcg1,Thbs1,Vegfa,Robo4,Rhoj,Prkd2	11/102
4_Summary	GO Biological Processes	GO:0045444	fat cell differentiation	-9.63216	-6.36157	11555,11861,12176,12609,14245,14284,15370,15982,16324,16600,17130,18627,19735,20341,24014,26903,66107,71371,71660,76976,81703,94044,106326,216820,224792,230103,231991,233079,320840	Adrb2,Arl4a,Bnip3,Cebpd,Lpin1,Fosl2,Nr4a1,Ifrd1,Inhbb,Klf4,Smad6,Per2,Rgs2,Selenbp1,Rnasel,Dysf,Wfdc21,Arid5b,Rarres2,Arxes2,Jdp2,Bcl2l13,Osbpl11,Dhrs7b,Adgrf5,Npr2,Creb5,Ffar2,Negr1	29/-
4_Member	GO Biological Processes	GO:0045444	fat cell differentiation	-9.63216	-6.36157	11555,11861,12176,12609,14245,14284,15370,15982,16324,16600,17130,18627,19735,20341,24014,26903,66107,71371,71660,76976,81703,94044,106326,216820,224792,230103,231991,233079,320840	Adrb2,Arl4a,Bnip3,Cebpd,Lpin1,Fosl2,Nr4a1,Ifrd1,Inhbb,Klf4,Smad6,Per2,Rgs2,Selenbp1,Rnasel,Dysf,Wfdc21,Arid5b,Rarres2,Arxes2,Jdp2,Bcl2l13,Osbpl11,Dhrs7b,Adgrf5,Npr2,Creb5,Ffar2,Negr1	29/161
4_Member	GO Biological Processes	GO:0050873	brown fat cell differentiation	-2.44145	-0.909242	11555,11861,12176,19735,20341,71660,216820	Adrb2,Arl4a,Bnip3,Rgs2,Selenbp1,Rarres2,Dhrs7b	7/44
5_Summary	GO Biological Processes	GO:0008285	negative regulation of cell population proliferation	-8.98264	-5.80896	11535,11540,11936,12226,12554,12575,12577,13078,13805,14254,14734,14766,15530,16331,16600,16601,16923,17130,17684,17831,17869,17872,17988,18627,19122,19252,19272,19274,20315,20317,20379,20564,20666,20848,20971,21825,21848,21859,22337,22346,22411,24063,26365,26367,27049,29811,52679,54612,56429,57438,60599,64010,65973,66262,66601,67245,68118,71648,94040,103844,110532,114229,170765,194655,208650,216…	Adm,Adora2a,Fxyd2,Btg1,Cdh13,Cdkn1a,Cdkn1c,Cyp1b1,Eng,Flt1,Gpc3,Adgrg1,Hspg2,Inpp5d,Klf4,Klf9,Sh2b3,Smad6,Cited2,Muc2,Myc,Ppp1r15a,Ndrg1,Per2,Prnp,Dusp1,Ptprk,Ptprm,Cxcl12,Serpinf1,Sfrp4,Slit3,Sox11,Stat3,Sdc4,Thbs1,Trim24,Timp3,Vdr,Vhl,Wnt11,Spry1,Ceacam1,Ceacam2,Etv3,Ndrg2,E2f7,Sfrp5,Dpt,Marchf7,Trp53inp1,Sav1,Asph,Ing5,Tmigd1,Peli1,Atg101,Optn,Clmn,Inca1,Adarb1,Kiss1r,Ripply3,Klf11,Cblb,Appl2,…	73/-
5_Member	GO Biological Processes	GO:0008285	negative regulation of cell population proliferation	-8.98264	-5.80896	11535,11540,11936,12226,12554,12575,12577,13078,13805,14254,14734,14766,15530,16331,16600,16601,16923,17130,17684,17831,17869,17872,17988,18627,19122,19252,19272,19274,20315,20317,20379,20564,20666,20848,20971,21825,21848,21859,22337,22346,22411,24063,26365,26367,27049,29811,52679,54612,56429,57438,60599,64010,65973,66262,66601,67245,68118,71648,94040,103844,110532,114229,170765,194655,208650,216…	Adm,Adora2a,Fxyd2,Btg1,Cdh13,Cdkn1a,Cdkn1c,Cyp1b1,Eng,Flt1,Gpc3,Adgrg1,Hspg2,Inpp5d,Klf4,Klf9,Sh2b3,Smad6,Cited2,Muc2,Myc,Ppp1r15a,Ndrg1,Per2,Prnp,Dusp1,Ptprk,Ptprm,Cxcl12,Serpinf1,Sfrp4,Slit3,Sox11,Stat3,Sdc4,Thbs1,Trim24,Timp3,Vdr,Vhl,Wnt11,Spry1,Ceacam1,Ceacam2,Etv3,Ndrg2,E2f7,Sfrp5,Dpt,Marchf7,Trp53inp1,Sav1,Asph,Ing5,Tmigd1,Peli1,Atg101,Optn,Clmn,Inca1,Adarb1,Kiss1r,Ripply3,Klf11,Cblb,Appl2,…	73/750
5_Member	GO Biological Processes	GO:0050680	negative regulation of epithelial cell proliferation	-2.64305	-1.0434	12577,13805,14254,14734,16601,19272,19274,20317,21825,21848,22337,26365,26367,64010,66601,225341,328949	Cdkn1c,Eng,Flt1,Gpc3,Klf9,Ptprk,Ptprm,Serpinf1,Thbs1,Trim24,Vdr,Ceacam1,Ceacam2,Sav1,Tmigd1,Lims2,Mcc	17/171
6_Summary	GO Biological Processes	GO:0045785	positive regulation of cell adhesion	-8.51997	-5.38768	12310,12479,12480,12491,12509,12522,12554,12775,12837,13136,13137,13641,13846,14115,14268,14538,14766,14961,14969,15894,16002,16007,16149,16194,16197,16480,16777,17311,17684,18003,18073,18534,18552,18591,18793,19219,20194,20315,20443,20963,20971,21825,22288,22329,22339,22361,26365,26367,26903,56484,64075,76088,101540,225341,238871,246707,328365,18787,50706,230379,268709	Calca,Cd1d1,Cd1d2,Cd36,Cd59a,Cd83,Cdh13,Ccr7,Col8a1,Cd55,Cd55b,Efnb1,Ephb4,Fbln2,Fn1,Gcnt2,Adgrg1,H2-Ab1,H2-Eb1,Icam1,Igf2,Ccn1,Cd74,Il6ra,Il7r,Jup,Lamb1,Kitl,Cited2,Nedd9,Nid1,Pck1,Pcsk5,Pdgfb,Plaur,Ptger4,S100a10,Cxcl12,St3gal4,Syk,Sdc4,Thbs1,Utrn,Vcam1,Vegfa,Vnn1,Ceacam1,Ceacam2,Dysf,Foxo3,Smoc1,Dock8,Prkd2,Lims2,Pde4d,Emilin2,Zmiz1,Serpine1,Postn,Acer2,Fam107a	61/-
6_Member	GO Biological Processes	GO:0045785	positive regulation of cell adhesion	-8.51997	-5.38768	12310,12479,12480,12491,12509,12522,12554,12775,12837,13136,13137,13641,13846,14115,14268,14538,14766,14961,14969,15894,16002,16007,16149,16194,16197,16480,16777,17311,17684,18003,18073,18534,18552,18591,18793,19219,20194,20315,20443,20963,20971,21825,22288,22329,22339,22361,26365,26367,26903,56484,64075,76088,101540,225341,238871,246707,328365	Calca,Cd1d1,Cd1d2,Cd36,Cd59a,Cd83,Cdh13,Ccr7,Col8a1,Cd55,Cd55b,Efnb1,Ephb4,Fbln2,Fn1,Gcnt2,Adgrg1,H2-Ab1,H2-Eb1,Icam1,Igf2,Ccn1,Cd74,Il6ra,Il7r,Jup,Lamb1,Kitl,Cited2,Nedd9,Nid1,Pck1,Pcsk5,Pdgfb,Plaur,Ptger4,S100a10,Cxcl12,St3gal4,Syk,Sdc4,Thbs1,Utrn,Vcam1,Vegfa,Vnn1,Ceacam1,Ceacam2,Dysf,Foxo3,Smoc1,Dock8,Prkd2,Lims2,Pde4d,Emilin2,Zmiz1	57/535
6_Member	GO Biological Processes	GO:0010811	positive regulation of cell-substrate adhesion	-3.66897	-1.74326	12491,12554,12837,14115,14268,16007,16480,18003,18073,18552,18591,20194,20971,21825,22288,22339,64075,225341	Cd36,Cdh13,Col8a1,Fbln2,Fn1,Ccn1,Jup,Nedd9,Nid1,Pcsk5,Pdgfb,S100a10,Sdc4,Thbs1,Utrn,Vegfa,Smoc1,Lims2	18/152
6_Member	GO Biological Processes	GO:0010810	regulation of cell-substrate adhesion	-3.07457	-1.33546	12491,12554,12837,14115,14268,14538,16007,16480,18003,18073,18552,18591,18787,20194,20971,21825,22288,22339,50706,64075,225341,230379,268709	Cd36,Cdh13,Col8a1,Fbln2,Fn1,Gcnt2,Ccn1,Jup,Nedd9,Nid1,Pcsk5,Pdgfb,Serpine1,S100a10,Sdc4,Thbs1,Utrn,Vegfa,Postn,Smoc1,Lims2,Acer2,Fam107a	23/243
7_Summary	GO Biological Processes	GO:0001667	ameboidal-type cell migration	-8.12898	-5.03448	11477,13614,13618,13641,14268,14734,16776,17311,18187,18591,18720,20315,20350,20353,20671,21961,22682,66601,68743,71371,77087,80880,214968,218877,263803,319480,384783,17684,231225,13805,18132,18793,21859,22411,24063,94352,97064,100182,20474,21676,21825,16923,22695,74775,231670,545261	Acvr1,Edn1,Ednrb,Efnb1,Fn1,Gpc3,Lama5,Kitl,Nrp2,Pdgfb,Pip5k1a,Cxcl12,Sema3f,Sema4c,Sox17,Tns1,Zfand5,Tmigd1,Anln,Arid5b,Ankrd11,Kank3,Sema6d,Sema3g,Pkn3,Itga11,Irs2,Cited2,Tapt1,Eng,Notch4,Plaur,Timp3,Wnt11,Spry1,Loxl2,Wwtr1,Akna,Six4,Tead1,Thbs1,Sh2b3,Zfp36,Lmbr1l,Fbxo21,Bvht	46/-
7_Member	GO Biological Processes	GO:0001667	ameboidal-type cell migration	-8.12898	-5.03448	11477,13614,13618,13641,14268,14734,16776,17311,18187,18591,18720,20315,20350,20353,20671,21961,22682,66601,68743,71371,77087,80880,214968,218877,263803,319480,384783	Acvr1,Edn1,Ednrb,Efnb1,Fn1,Gpc3,Lama5,Kitl,Nrp2,Pdgfb,Pip5k1a,Cxcl12,Sema3f,Sema4c,Sox17,Tns1,Zfand5,Tmigd1,Anln,Arid5b,Ankrd11,Kank3,Sema6d,Sema3g,Pkn3,Itga11,Irs2	27/164
7_Member	GO Biological Processes	GO:0001755	neural crest cell migration	-5.59525	-3.24111	11477,13614,13618,13641,14268,16776,17311,18187,20350,20353,77087,214968,218877	Acvr1,Edn1,Ednrb,Efnb1,Fn1,Lama5,Kitl,Nrp2,Sema3f,Sema4c,Ankrd11,Sema6d,Sema3g	13/60
7_Member	GO Biological Processes	GO:0090497	mesenchymal cell migration	-5.42587	-3.10953	11477,13614,13618,13641,14268,16776,17311,18187,20350,20353,77087,214968,218877	Acvr1,Edn1,Ednrb,Efnb1,Fn1,Lama5,Kitl,Nrp2,Sema3f,Sema4c,Ankrd11,Sema6d,Sema3g	13/62
7_Member	GO Biological Processes	GO:0014032	neural crest cell development	-5.11406	-2.88486	11477,13614,13618,13641,14268,16776,17311,17684,18187,20350,20353,77087,214968,218877,231225	Acvr1,Edn1,Ednrb,Efnb1,Fn1,Lama5,Kitl,Cited2,Nrp2,Sema3f,Sema4c,Ankrd11,Sema6d,Sema3g,Tapt1	15/86
7_Member	GO Biological Processes	GO:0048762	mesenchymal cell differentiation	-5.0461	-2.83146	11477,13614,13618,13641,13805,14268,16776,17311,17684,18132,18187,18793,20350,20353,21859,22411,24063,77087,94352,97064,100182,214968,218877,231225	Acvr1,Edn1,Ednrb,Efnb1,Eng,Fn1,Lama5,Kitl,Cited2,Notch4,Nrp2,Plaur,Sema3f,Sema4c,Timp3,Wnt11,Spry1,Ankrd11,Loxl2,Wwtr1,Akna,Sema6d,Sema3g,Tapt1	24/193
7_Member	GO Biological Processes	GO:0048864	stem cell development	-4.46665	-2.35742	11477,13614,13618,13641,14268,16776,17311,17684,18187,20350,20353,77087,214968,218877,231225	Acvr1,Edn1,Ednrb,Efnb1,Fn1,Lama5,Kitl,Cited2,Nrp2,Sema3f,Sema4c,Ankrd11,Sema6d,Sema3g,Tapt1	15/97
7_Member	GO Biological Processes	GO:0014033	neural crest cell differentiation	-4.30813	-2.22787	11477,13614,13618,13641,14268,16776,17311,17684,18187,20350,20353,77087,214968,218877,231225	Acvr1,Edn1,Ednrb,Efnb1,Fn1,Lama5,Kitl,Cited2,Nrp2,Sema3f,Sema4c,Ankrd11,Sema6d,Sema3g,Tapt1	15/100
7_Member	GO Biological Processes	GO:0060485	mesenchyme development	-4.05807	-2.0211	11477,13614,13618,13641,13805,14268,16776,17311,17684,18132,18187,18793,20350,20353,20474,21676,21825,21859,22411,24063,77087,94352,97064,100182,214968,218877,231225	Acvr1,Edn1,Ednrb,Efnb1,Eng,Fn1,Lama5,Kitl,Cited2,Notch4,Nrp2,Plaur,Sema3f,Sema4c,Six4,Tead1,Thbs1,Timp3,Wnt11,Spry1,Ankrd11,Loxl2,Wwtr1,Akna,Sema6d,Sema3g,Tapt1	27/264
7_Member	GO Biological Processes	GO:0048863	stem cell differentiation	-2.48855	-0.938113	11477,13614,13618,13641,14268,16776,16923,17311,17684,18187,20350,20353,20671,22695,74775,77087,214968,218877,231225,231670,545261	Acvr1,Edn1,Ednrb,Efnb1,Fn1,Lama5,Sh2b3,Kitl,Cited2,Nrp2,Sema3f,Sema4c,Sox17,Zfp36,Lmbr1l,Ankrd11,Sema6d,Sema3g,Tapt1,Fbxo21,Bvht	21/238
8_Summary	GO Biological Processes	GO:0001932	regulation of protein phosphorylation	-7.83489	-4.77515	11540,11607,12310,12575,12577,12652,13488,13618,13805,14219,14254,14268,14362,15259,15894,16149,16948,17311,17872,18003,18439,18591,18793,19088,19252,20963,20971,21676,21832,22339,23834,23882,24056,24063,26365,26400,26408,54612,56398,56715,57321,66610,67603,68655,69068,69274,69726,69903,71660,72446,74155,75547,77446,93834,103844,108837,110532,170643,170743,208659,217303,217410,223864,228775,23078…	Adora2a,Agtr1a,Calca,Cdkn1a,Cdkn1c,Chga,Drd1,Ednrb,Eng,Ccn2,Flt1,Fn1,Fzd1,Hipk3,Icam1,Cd74,Lox,Kitl,Ppp1r15a,Nedd9,P2rx7,Pdgfb,Plaur,Prkar2b,Dusp1,Syk,Sdc4,Tead1,Thpo,Vegfa,Cdc6,Gadd45g,Sh3bp5,Spry1,Ceacam1,Map2k7,Map3k5,Sfrp5,Chp1,Rabgef1,Terf2ip,Abi3,Dusp6,Fndc1,Tcim,Ctdspl,Smyd3,Rasip1,Rarres2,Prr5l,Errfi1,Akap13,Heg1,Peli2,Inca1,Ibtk,Adarb1,Kirrel1,Tlr7,Fam20a,Cd300a,Trib2,Rapgef3,Trib3,Sesn2…	127/-
8_Member	GO Biological Processes	GO:0001932	regulation of protein phosphorylation	-7.83489	-4.77515	11540,11607,12310,12575,12577,12652,13488,13618,13805,14219,14254,14268,14362,15259,15894,16149,16948,17311,17872,18003,18439,18591,18793,19088,19252,20963,20971,21676,21832,22339,23834,23882,24056,24063,26365,26400,26408,54612,56398,56715,57321,66610,67603,68655,69068,69274,69726,69903,71660,72446,74155,75547,77446,93834,103844,108837,110532,170643,170743,208659,217303,217410,223864,228775,23078…	Adora2a,Agtr1a,Calca,Cdkn1a,Cdkn1c,Chga,Drd1,Ednrb,Eng,Ccn2,Flt1,Fn1,Fzd1,Hipk3,Icam1,Cd74,Lox,Kitl,Ppp1r15a,Nedd9,P2rx7,Pdgfb,Plaur,Prkar2b,Dusp1,Syk,Sdc4,Tead1,Thpo,Vegfa,Cdc6,Gadd45g,Sh3bp5,Spry1,Ceacam1,Map2k7,Map3k5,Sfrp5,Chp1,Rabgef1,Terf2ip,Abi3,Dusp6,Fndc1,Tcim,Ctdspl,Smyd3,Rasip1,Rarres2,Prr5l,Errfi1,Akap13,Heg1,Peli2,Inca1,Ibtk,Adarb1,Kirrel1,Tlr7,Fam20a,Cd300a,Trib2,Rapgef3,Trib3,Sesn2…	70/752
8_Member	GO Biological Processes	GO:0051338	regulation of transferase activity	-6.49212	-3.74338	11540,11607,12310,12575,12577,13488,14254,15259,16149,16911,17311,18003,18439,18591,19088,19252,20963,20971,21676,22695,23834,23882,24056,24063,26365,26408,52874,54612,56398,66610,66612,69068,69726,69903,74155,75547,77446,103844,105171,110532,217303,217410,218294,228775,230784,231125,231134,320207	Adora2a,Agtr1a,Calca,Cdkn1a,Cdkn1c,Drd1,Flt1,Hipk3,Cd74,Lmo4,Kitl,Nedd9,P2rx7,Pdgfb,Prkar2b,Dusp1,Syk,Sdc4,Tead1,Zfp36,Cdc6,Gadd45g,Sh3bp5,Spry1,Ceacam1,Map3k5,Pum3,Sfrp5,Chp1,Abi3,Ormdl3,Tcim,Smyd3,Rasip1,Errfi1,Akap13,Heg1,Inca1,Arrdc3,Adarb1,Cd300a,Trib2,Cdc14b,Trib3,Sesn2,Zfyve28,Dok7,Pik3r5	48/478
8_Member	GO Biological Processes	GO:0010562	positive regulation of phosphorus metabolic process	-6.26708	-3.6616	11517,11607,11863,12048,12310,12575,12652,13488,13618,13805,14219,14254,14362,14783,15894,16149,16911,17311,17869,17872,18003,18439,18591,18793,20848,20963,20971,21676,21825,21832,22339,23834,26365,26400,26408,54403,56398,66610,68655,69068,69726,71660,72446,75547,93834,98496,208659,223864,224792,230784,231134,235344,238871,320207	Adcyap1r1,Agtr1a,Arnt,Bcl2l1,Calca,Cdkn1a,Chga,Drd1,Ednrb,Eng,Ccn2,Flt1,Fzd1,Grb10,Icam1,Cd74,Lmo4,Kitl,Myc,Ppp1r15a,Nedd9,P2rx7,Pdgfb,Plaur,Stat3,Syk,Sdc4,Tead1,Thbs1,Thpo,Vegfa,Cdc6,Ceacam1,Map2k7,Map3k5,Slc4a4,Chp1,Abi3,Fndc1,Tcim,Smyd3,Rarres2,Prr5l,Akap13,Peli2,Pid1,Fam20a,Rapgef3,Adgrf5,Sesn2,Dok7,Sik2,Pde4d,Pik3r5	54/576
8_Member	GO Biological Processes	GO:0045937	positive regulation of phosphate metabolic process	-6.26708	-3.6616	11517,11607,11863,12048,12310,12575,12652,13488,13618,13805,14219,14254,14362,14783,15894,16149,16911,17311,17869,17872,18003,18439,18591,18793,20848,20963,20971,21676,21825,21832,22339,23834,26365,26400,26408,54403,56398,66610,68655,69068,69726,71660,72446,75547,93834,98496,208659,223864,224792,230784,231134,235344,238871,320207	Adcyap1r1,Agtr1a,Arnt,Bcl2l1,Calca,Cdkn1a,Chga,Drd1,Ednrb,Eng,Ccn2,Flt1,Fzd1,Grb10,Icam1,Cd74,Lmo4,Kitl,Myc,Ppp1r15a,Nedd9,P2rx7,Pdgfb,Plaur,Stat3,Syk,Sdc4,Tead1,Thbs1,Thpo,Vegfa,Cdc6,Ceacam1,Map2k7,Map3k5,Slc4a4,Chp1,Abi3,Fndc1,Tcim,Smyd3,Rarres2,Prr5l,Akap13,Peli2,Pid1,Fam20a,Rapgef3,Adgrf5,Sesn2,Dok7,Sik2,Pde4d,Pik3r5	54/576
8_Member	GO Biological Processes	GO:0045859	regulation of protein kinase activity	-6.14605	-3.61582	11540,11607,12310,12575,12577,13488,14254,15259,17311,18003,18439,18591,19088,19252,20963,20971,21676,23834,23882,24056,24063,26365,26408,54612,56398,66610,69068,69726,69903,74155,75547,77446,103844,110532,217303,217410,228775,230784,231125,231134,320207	Adora2a,Agtr1a,Calca,Cdkn1a,Cdkn1c,Drd1,Flt1,Hipk3,Kitl,Nedd9,P2rx7,Pdgfb,Prkar2b,Dusp1,Syk,Sdc4,Tead1,Cdc6,Gadd45g,Sh3bp5,Spry1,Ceacam1,Map3k5,Sfrp5,Chp1,Abi3,Tcim,Smyd3,Rasip1,Errfi1,Akap13,Heg1,Inca1,Adarb1,Cd300a,Trib2,Trib3,Sesn2,Zfyve28,Dok7,Pik3r5	41/390
8_Member	GO Biological Processes	GO:0043549	regulation of kinase activity	-6.07606	-3.57448	11540,11607,12310,12575,12577,13488,14254,15259,16149,16911,17311,18003,18439,18591,19088,19252,20963,20971,21676,23834,23882,24056,24063,26365,26408,54612,56398,66610,69068,69726,69903,74155,75547,77446,103844,110532,217303,217410,228775,230784,231125,231134,320207	Adora2a,Agtr1a,Calca,Cdkn1a,Cdkn1c,Drd1,Flt1,Hipk3,Cd74,Lmo4,Kitl,Nedd9,P2rx7,Pdgfb,Prkar2b,Dusp1,Syk,Sdc4,Tead1,Cdc6,Gadd45g,Sh3bp5,Spry1,Ceacam1,Map3k5,Sfrp5,Chp1,Abi3,Tcim,Smyd3,Rasip1,Errfi1,Akap13,Heg1,Inca1,Adarb1,Cd300a,Trib2,Trib3,Sesn2,Zfyve28,Dok7,Pik3r5	43/421
8_Member	GO Biological Processes	GO:0044093	positive regulation of molecular function	-5.29745	-3.01586	11434,11555,11607,11745,11838,12226,12310,12359,12575,13488,13609,13614,13836,14168,14254,15257,15259,15894,15982,16007,16149,16364,16911,17305,17311,17869,17918,18003,18439,18591,18720,18793,20194,20963,20971,21676,23834,26365,26408,56349,56398,57321,65973,66610,69068,71371,72388,75547,75909,75974,76088,77574,101540,104110,105171,105445,108960,218294,223864,226407,227737,230784,231134,268345,320…	Acr,Adrb2,Agtr1a,Anxa3,Arc,Btg1,Calca,Cat,Cdkn1a,Drd1,S1pr1,Edn1,Epha2,Fgf13,Flt1,Hipk1,Hipk3,Icam1,Ifrd1,Ccn1,Cd74,Irf4,Lmo4,Mfng,Kitl,Myc,Myo5a,Nedd9,P2rx7,Pdgfb,Pip5k1a,Plaur,S100a10,Syk,Sdc4,Tead1,Cdc6,Ceacam1,Map3k5,Net1,Chp1,Terf2ip,Asph,Abi3,Tcim,Arid5b,Ripk4,Akap13,Vmp1,Dock11,Dock8,Tcaf1,Prkd2,Adcy4,Arrdc3,Dock9,Irak2,Cdc14b,Rapgef3,Rab3gap1,Niban2,Sesn2,Dok7,Kcnc2,Pik3r5	65/797
8_Member	GO Biological Processes	GO:0031401	positive regulation of protein modification process	-5.19987	-2.94527	11607,11798,11863,12310,12575,12652,13488,13618,13805,14219,14254,14362,15894,16149,17311,17872,18003,18439,18591,18793,19219,20963,20971,21676,21832,22339,23834,26365,26400,26408,56289,56398,57438,66610,67245,68655,69068,69726,71660,72446,75547,93834,105171,208650,208659,218294,223864,226407,228775,230784,231134,238871,268709,320207	Agtr1a,Xiap,Arnt,Calca,Cdkn1a,Chga,Drd1,Ednrb,Eng,Ccn2,Flt1,Fzd1,Icam1,Cd74,Kitl,Ppp1r15a,Nedd9,P2rx7,Pdgfb,Plaur,Ptger4,Syk,Sdc4,Tead1,Thpo,Vegfa,Cdc6,Ceacam1,Map2k7,Map3k5,Rassf1,Chp1,Marchf7,Abi3,Peli1,Fndc1,Tcim,Smyd3,Rarres2,Prr5l,Akap13,Peli2,Arrdc3,Cblb,Fam20a,Cdc14b,Rapgef3,Rab3gap1,Trib3,Sesn2,Dok7,Pde4d,Fam107a,Pik3r5	54/625
8_Member	GO Biological Processes	GO:0071900	regulation of protein serine/threonine kinase activity	-4.82219	-2.64851	12575,14254,15259,17311,18439,18591,19252,20963,21676,23834,24063,26365,26408,54612,69068,69903,75547,77446,103844,217303,217410,228775,320207	Cdkn1a,Flt1,Hipk3,Kitl,P2rx7,Pdgfb,Dusp1,Syk,Tead1,Cdc6,Spry1,Ceacam1,Map3k5,Sfrp5,Tcim,Rasip1,Akap13,Heg1,Inca1,Cd300a,Trib2,Trib3,Pik3r5	23/186
8_Member	GO Biological Processes	GO:0042327	positive regulation of phosphorylation	-4.51682	-2.40004	11607,12310,12575,12652,13488,13618,13805,14219,14254,14362,14783,15894,16149,16911,17311,17872,18003,18439,18591,18793,20963,20971,21676,21825,21832,22339,23834,26365,26400,26408,66610,68655,69068,69726,71660,72446,75547,93834,208659,223864,230784,231134,238871,320207	Agtr1a,Calca,Cdkn1a,Chga,Drd1,Ednrb,Eng,Ccn2,Flt1,Fzd1,Grb10,Icam1,Cd74,Lmo4,Kitl,Ppp1r15a,Nedd9,P2rx7,Pdgfb,Plaur,Syk,Sdc4,Tead1,Thbs1,Thpo,Vegfa,Cdc6,Ceacam1,Map2k7,Map3k5,Abi3,Fndc1,Tcim,Smyd3,Rarres2,Prr5l,Akap13,Peli2,Fam20a,Rapgef3,Sesn2,Dok7,Pde4d,Pik3r5	44/501
8_Member	GO Biological Processes	GO:0001934	positive regulation of protein phosphorylation	-4.20568	-2.14259	11607,12310,12575,12652,13488,13618,13805,14219,14254,14362,15894,16149,17311,17872,18003,18439,18591,18793,20963,20971,21676,21832,22339,23834,26365,26400,26408,66610,68655,69068,69726,71660,72446,75547,93834,208659,223864,230784,231134,238871,320207	Agtr1a,Calca,Cdkn1a,Chga,Drd1,Ednrb,Eng,Ccn2,Flt1,Fzd1,Icam1,Cd74,Kitl,Ppp1r15a,Nedd9,P2rx7,Pdgfb,Plaur,Syk,Sdc4,Tead1,Thpo,Vegfa,Cdc6,Ceacam1,Map2k7,Map3k5,Abi3,Fndc1,Tcim,Smyd3,Rarres2,Prr5l,Akap13,Peli2,Fam20a,Rapgef3,Sesn2,Dok7,Pde4d,Pik3r5	41/469
8_Member	GO Biological Processes	GO:0043405	regulation of MAP kinase activity	-3.88126	-1.88942	14254,15259,17311,18439,18591,19252,20963,24063,26365,26408,54612,75547,217303,217410,228775,320207	Flt1,Hipk3,Kitl,P2rx7,Pdgfb,Dusp1,Syk,Spry1,Ceacam1,Map3k5,Sfrp5,Akap13,Cd300a,Trib2,Trib3,Pik3r5	16/121
8_Member	GO Biological Processes	GO:0043085	positive regulation of catalytic activity	-3.8105	-1.84094	11434,11607,12226,12310,12575,13488,13609,13836,14254,15894,16007,16149,16911,17311,17869,18003,18439,18591,18720,20194,20963,20971,21676,23834,26365,26408,56349,66610,69068,75547,75974,76088,104110,105171,105445,218294,223864,226407,230784,231134,320207	Acr,Agtr1a,Btg1,Calca,Cdkn1a,Drd1,S1pr1,Epha2,Flt1,Icam1,Ccn1,Cd74,Lmo4,Kitl,Myc,Nedd9,P2rx7,Pdgfb,Pip5k1a,S100a10,Syk,Sdc4,Tead1,Cdc6,Ceacam1,Map3k5,Net1,Abi3,Tcim,Akap13,Dock11,Dock8,Adcy4,Arrdc3,Dock9,Cdc14b,Rapgef3,Rab3gap1,Sesn2,Dok7,Pik3r5	41/489
8_Member	GO Biological Processes	GO:0051347	positive regulation of transferase activity	-2.6993	-1.07093	11607,12310,12575,14254,16149,16911,17311,18003,18439,18591,20963,20971,21676,23834,26365,26408,66610,69068,75547,105171,218294,230784,231134,320207	Agtr1a,Calca,Cdkn1a,Flt1,Cd74,Lmo4,Kitl,Nedd9,P2rx7,Pdgfb,Syk,Sdc4,Tead1,Cdc6,Ceacam1,Map3k5,Abi3,Tcim,Akap13,Arrdc3,Cdc14b,Sesn2,Dok7,Pik3r5	24/275
8_Member	GO Biological Processes	GO:0033674	positive regulation of kinase activity	-2.65237	-1.04689	11607,12310,12575,14254,16149,16911,17311,18003,18439,18591,20963,20971,21676,23834,26365,26408,66610,69068,75547,230784,231134,320207	Agtr1a,Calca,Cdkn1a,Flt1,Cd74,Lmo4,Kitl,Nedd9,P2rx7,Pdgfb,Syk,Sdc4,Tead1,Cdc6,Ceacam1,Map3k5,Abi3,Tcim,Akap13,Sesn2,Dok7,Pik3r5	22/246
8_Member	GO Biological Processes	GO:0071902	positive regulation of protein serine/threonine kinase activity	-2.30834	-0.826626	14254,17311,18439,18591,20963,21676,23834,26365,26408,69068,75547,320207	Flt1,Kitl,P2rx7,Pdgfb,Syk,Tead1,Cdc6,Ceacam1,Map3k5,Tcim,Akap13,Pik3r5	12/111
8_Member	GO Biological Processes	GO:0045860	positive regulation of protein kinase activity	-2.22368	-0.770985	11607,12310,12575,14254,17311,18003,18439,18591,20963,20971,21676,23834,26365,26408,66610,69068,75547,230784,231134,320207	Agtr1a,Calca,Cdkn1a,Flt1,Kitl,Nedd9,P2rx7,Pdgfb,Syk,Sdc4,Tead1,Cdc6,Ceacam1,Map3k5,Abi3,Tcim,Akap13,Sesn2,Dok7,Pik3r5	20/235
8_Member	GO Biological Processes	GO:0043406	positive regulation of MAP kinase activity	-2.14334	-0.721711	14254,17311,18439,18591,20963,26365,26408,75547,320207	Flt1,Kitl,P2rx7,Pdgfb,Syk,Ceacam1,Map3k5,Akap13,Pik3r5	9/75
9_Summary	GO Biological Processes	GO:0010563	negative regulation of phosphorus metabolic process	-7.48354	-4.49056	11540,12575,12577,13488,14245,15259,17872,18591,19252,19777,20848,23882,24056,24063,26365,54612,56398,56715,57321,67603,69274,69726,69903,72446,74155,74747,77446,98496,103844,108837,110532,170643,217303,228775,231125,235344,246103,554327,18627,22210,26903,57438,66277,117198,320365,22695,66612,11936,12359,12879,13078,15901,16600,17691,17869,18005,18035,18787,18984,20666,20725,54672,57875,67245,696…	Adora2a,Cdkn1a,Cdkn1c,Drd1,Lpin1,Hipk3,Ppp1r15a,Pdgfb,Dusp1,Uri1,Stat3,Gadd45g,Sh3bp5,Spry1,Ceacam1,Sfrp5,Chp1,Rabgef1,Terf2ip,Dusp6,Ctdspl,Smyd3,Rasip1,Prr5l,Errfi1,Ddit4,Heg1,Pid1,Inca1,Ibtk,Adarb1,Kirrel1,Cd300a,Trib3,Zfyve28,Sik2,Atxn7,2610042L04Rik,Per2,Ube2b,Dysf,Marchf7,Klf15,Ivns1abp,Fry,Zfp36,Ormdl3,Fxyd2,Cat,Cys1,Cyp1b1,Id1,Klf4,Sik1,Myc,Nek2,Nfkbia,Serpine1,Por,Sox11,Serpinb8,Adgrg3,An…	88/-
9_Member	GO Biological Processes	GO:0010563	negative regulation of phosphorus metabolic process	-7.48354	-4.49056	11540,12575,12577,13488,14245,15259,17872,18591,19252,19777,20848,23882,24056,24063,26365,54612,56398,56715,57321,67603,69274,69726,69903,72446,74155,74747,77446,98496,103844,108837,110532,170643,217303,228775,231125,235344,246103,554327	Adora2a,Cdkn1a,Cdkn1c,Drd1,Lpin1,Hipk3,Ppp1r15a,Pdgfb,Dusp1,Uri1,Stat3,Gadd45g,Sh3bp5,Spry1,Ceacam1,Sfrp5,Chp1,Rabgef1,Terf2ip,Dusp6,Ctdspl,Smyd3,Rasip1,Prr5l,Errfi1,Ddit4,Heg1,Pid1,Inca1,Ibtk,Adarb1,Kirrel1,Cd300a,Trib3,Zfyve28,Sik2,Atxn7,2610042L04Rik	38/309
9_Member	GO Biological Processes	GO:0045936	negative regulation of phosphate metabolic process	-7.48354	-4.49056	11540,12575,12577,13488,14245,15259,17872,18591,19252,19777,20848,23882,24056,24063,26365,54612,56398,56715,57321,67603,69274,69726,69903,72446,74155,74747,77446,98496,103844,108837,110532,170643,217303,228775,231125,235344,246103,554327	Adora2a,Cdkn1a,Cdkn1c,Drd1,Lpin1,Hipk3,Ppp1r15a,Pdgfb,Dusp1,Uri1,Stat3,Gadd45g,Sh3bp5,Spry1,Ceacam1,Sfrp5,Chp1,Rabgef1,Terf2ip,Dusp6,Ctdspl,Smyd3,Rasip1,Prr5l,Errfi1,Ddit4,Heg1,Pid1,Inca1,Ibtk,Adarb1,Kirrel1,Cd300a,Trib3,Zfyve28,Sik2,Atxn7,2610042L04Rik	38/309
9_Member	GO Biological Processes	GO:0001933	negative regulation of protein phosphorylation	-6.39272	-3.6768	11540,12575,12577,13488,15259,17872,19252,23882,24056,24063,26365,54612,56398,56715,57321,67603,69274,69726,69903,72446,74155,77446,103844,108837,110532,170643,217303,228775,231125,554327	Adora2a,Cdkn1a,Cdkn1c,Drd1,Hipk3,Ppp1r15a,Dusp1,Gadd45g,Sh3bp5,Spry1,Ceacam1,Sfrp5,Chp1,Rabgef1,Terf2ip,Dusp6,Ctdspl,Smyd3,Rasip1,Prr5l,Errfi1,Heg1,Inca1,Ibtk,Adarb1,Kirrel1,Cd300a,Trib3,Zfyve28,2610042L04Rik	30/235
9_Member	GO Biological Processes	GO:0042326	negative regulation of phosphorylation	-6.11446	-3.60354	11540,12575,12577,13488,15259,17872,19252,23882,24056,24063,26365,54612,56398,56715,57321,67603,69274,69726,69903,72446,74155,77446,103844,108837,110532,170643,217303,228775,231125,246103,554327	Adora2a,Cdkn1a,Cdkn1c,Drd1,Hipk3,Ppp1r15a,Dusp1,Gadd45g,Sh3bp5,Spry1,Ceacam1,Sfrp5,Chp1,Rabgef1,Terf2ip,Dusp6,Ctdspl,Smyd3,Rasip1,Prr5l,Errfi1,Heg1,Inca1,Ibtk,Adarb1,Kirrel1,Cd300a,Trib3,Zfyve28,Atxn7,2610042L04Rik	31/255
9_Member	GO Biological Processes	GO:0006469	negative regulation of protein kinase activity	-6.04725	-3.55481	11540,12575,12577,13488,15259,19252,23882,24056,24063,26365,54612,56398,69726,69903,74155,77446,103844,110532,217303,228775,231125	Adora2a,Cdkn1a,Cdkn1c,Drd1,Hipk3,Dusp1,Gadd45g,Sh3bp5,Spry1,Ceacam1,Sfrp5,Chp1,Smyd3,Rasip1,Errfi1,Heg1,Inca1,Adarb1,Cd300a,Trib3,Zfyve28	21/135
9_Member	GO Biological Processes	GO:0031400	negative regulation of protein modification process	-5.8742	-3.4487	11540,12575,12577,13488,15259,17872,18627,19252,22210,23882,24056,24063,26365,26903,54612,56398,56715,57321,57438,66277,67603,69274,69726,69903,72446,74155,77446,103844,108837,110532,117198,170643,217303,228775,231125,320365,554327	Adora2a,Cdkn1a,Cdkn1c,Drd1,Hipk3,Ppp1r15a,Per2,Dusp1,Ube2b,Gadd45g,Sh3bp5,Spry1,Ceacam1,Dysf,Sfrp5,Chp1,Rabgef1,Terf2ip,Marchf7,Klf15,Dusp6,Ctdspl,Smyd3,Rasip1,Prr5l,Errfi1,Heg1,Inca1,Ibtk,Adarb1,Ivns1abp,Kirrel1,Cd300a,Trib3,Zfyve28,Fry,2610042L04Rik	37/343
9_Member	GO Biological Processes	GO:0051348	negative regulation of transferase activity	-5.6587	-3.2912	11540,12575,12577,13488,15259,19252,22695,23882,24056,24063,26365,54612,56398,66612,69726,69903,74155,77446,103844,110532,217303,228775,231125	Adora2a,Cdkn1a,Cdkn1c,Drd1,Hipk3,Dusp1,Zfp36,Gadd45g,Sh3bp5,Spry1,Ceacam1,Sfrp5,Chp1,Ormdl3,Smyd3,Rasip1,Errfi1,Heg1,Inca1,Adarb1,Cd300a,Trib3,Zfyve28	23/166
9_Member	GO Biological Processes	GO:0044092	negative regulation of molecular function	-5.5669	-3.22806	11540,11936,12359,12575,12577,12879,13078,13488,15259,15901,16600,17691,17869,18005,18035,18787,18984,19252,19777,20666,20725,22695,23882,24056,24063,26365,26903,54612,54672,56398,57875,66612,67245,69660,69726,69903,71994,72832,74155,77446,80281,103844,108960,110532,216820,217303,228775,231125	Adora2a,Fxyd2,Cat,Cdkn1a,Cdkn1c,Cys1,Cyp1b1,Drd1,Hipk3,Id1,Klf4,Sik1,Myc,Nek2,Nfkbia,Serpine1,Por,Dusp1,Uri1,Sox11,Serpinb8,Zfp36,Gadd45g,Sh3bp5,Spry1,Ceacam1,Dysf,Sfrp5,Adgrg3,Chp1,Angptl4,Ormdl3,Peli1,Tmbim1,Smyd3,Rasip1,Cnn3,Crtac1,Errfi1,Heg1,Cttnbp2nl,Inca1,Irak2,Adarb1,Dhrs7b,Cd300a,Trib3,Zfyve28	48/515
9_Member	GO Biological Processes	GO:0033673	negative regulation of kinase activity	-5.34094	-3.04232	11540,12575,12577,13488,15259,19252,23882,24056,24063,26365,54612,56398,69726,69903,74155,77446,103844,110532,217303,228775,231125	Adora2a,Cdkn1a,Cdkn1c,Drd1,Hipk3,Dusp1,Gadd45g,Sh3bp5,Spry1,Ceacam1,Sfrp5,Chp1,Smyd3,Rasip1,Errfi1,Heg1,Inca1,Adarb1,Cd300a,Trib3,Zfyve28	21/149
9_Member	GO Biological Processes	GO:0043086	negative regulation of catalytic activity	-4.21786	-2.15139	11540,12575,12577,13488,15259,18787,18984,19252,19777,20725,22695,23882,24056,24063,26365,54612,56398,57875,66612,69660,69726,69903,74155,77446,103844,110532,217303,228775,231125	Adora2a,Cdkn1a,Cdkn1c,Drd1,Hipk3,Serpine1,Por,Dusp1,Uri1,Serpinb8,Zfp36,Gadd45g,Sh3bp5,Spry1,Ceacam1,Sfrp5,Chp1,Angptl4,Ormdl3,Tmbim1,Smyd3,Rasip1,Errfi1,Heg1,Inca1,Adarb1,Cd300a,Trib3,Zfyve28	29/287
9_Member	GO Biological Processes	GO:0051248	negative regulation of protein metabolic process	-4.2002	-2.14086	11540,12575,12577,12696,13488,13614,13618,13803,15259,15530,16324,17872,18627,18787,19122,19252,19735,20167,20725,21825,21859,22210,22695,23882,24056,24063,26365,26903,54418,54612,56398,56715,57321,57438,66277,67603,69065,69274,69726,69903,72446,74155,77446,94190,103844,108112,108837,110532,110595,117198,170643,213753,217303,228775,230784,231125,320365,554327	Adora2a,Cdkn1a,Cdkn1c,Cirbp,Drd1,Edn1,Ednrb,Enc1,Hipk3,Hspg2,Inhbb,Ppp1r15a,Per2,Serpine1,Prnp,Dusp1,Rgs2,Rtn2,Serpinb8,Thbs1,Timp3,Ube2b,Zfp36,Gadd45g,Sh3bp5,Spry1,Ceacam1,Dysf,Fmn2,Sfrp5,Chp1,Rabgef1,Terf2ip,Marchf7,Klf15,Dusp6,Chac1,Ctdspl,Smyd3,Rasip1,Prr5l,Errfi1,Heg1,Ophn1,Inca1,Eif4ebp3,Ibtk,Adarb1,Timp4,Ivns1abp,Kirrel1,Zfp598,Cd300a,Trib3,Sesn2,Zfyve28,Fry,2610042L04Rik	58/746
9_Member	GO Biological Processes	GO:0071901	negative regulation of protein serine/threonine kinase activity	-2.65692	-1.04945	12575,15259,19252,24063,54612,69903,77446,103844,217303	Cdkn1a,Hipk3,Dusp1,Spry1,Sfrp5,Rasip1,Heg1,Inca1,Cd300a	9/63
10_Summary	GO Biological Processes	GO:0007167	enzyme-linked receptor protein signaling pathway	-7.46012	-4.49056	11477,12223,12741,13641,13805,13836,13845,13846,13870,14219,14254,14389,14538,14783,14918,15901,16002,16324,16923,16948,17130,17289,17684,18003,18187,18576,18591,18604,18669,18671,18803,19272,19279,20411,20848,20963,22339,22682,27273,27387,54004,56338,56715,64817,71371,71660,74155,74747,77057,83961,97064,101540,215418,216190,230103,231134,235344,242083,246103,320706,328365,384783,434215,623279,67…	Acvr1,Btc,Cldn5,Efnb1,Eng,Epha2,Ephb3,Ephb4,Ercc1,Ccn2,Flt1,Gab2,Gcnt2,Grb10,Gucy2d,Id1,Igf2,Inhbb,Sh2b3,Lox,Smad6,Mertk,Cited2,Nedd9,Nrp2,Pde3b,Pdgfb,Pdk2,Abcb1b,Abcb1a,Plcg1,Ptprk,Ptprr,Sorbs1,Stat3,Syk,Vegfa,Zfand5,Pdk4,Sh2d3c,Diaph2,Txnip,Rabgef1,Svep1,Arid5b,Rarres2,Errfi1,Ddit4,Ston1,Nrg4,Wwtr1,Prkd2,Csrnp1,Appl2,Npr2,Dok7,Sik2,Ppm1l,Atxn7,Mtcl2,Zmiz1,Irs2,Lrrc32,Dok6,Pakap	65/-
10_Member	GO Biological Processes	GO:0007167	enzyme-linked receptor protein signaling pathway	-7.46012	-4.49056	11477,12223,12741,13641,13805,13836,13845,13846,13870,14219,14254,14389,14538,14783,14918,15901,16002,16324,16923,16948,17130,17289,17684,18003,18187,18576,18591,18604,18669,18671,18803,19272,19279,20411,20848,20963,22339,22682,27273,27387,54004,56338,56715,64817,71371,71660,74155,74747,77057,83961,97064,101540,215418,216190,230103,231134,235344,242083,246103,320706,328365,384783,434215,623279,67…	Acvr1,Btc,Cldn5,Efnb1,Eng,Epha2,Ephb3,Ephb4,Ercc1,Ccn2,Flt1,Gab2,Gcnt2,Grb10,Gucy2d,Id1,Igf2,Inhbb,Sh2b3,Lox,Smad6,Mertk,Cited2,Nedd9,Nrp2,Pde3b,Pdgfb,Pdk2,Abcb1b,Abcb1a,Plcg1,Ptprk,Ptprr,Sorbs1,Stat3,Syk,Vegfa,Zfand5,Pdk4,Sh2d3c,Diaph2,Txnip,Rabgef1,Svep1,Arid5b,Rarres2,Errfi1,Ddit4,Ston1,Nrg4,Wwtr1,Prkd2,Csrnp1,Appl2,Npr2,Dok7,Sik2,Ppm1l,Atxn7,Mtcl2,Zmiz1,Irs2,Lrrc32,Dok6,Pakap	65/692
10_Member	GO Biological Processes	GO:0007169	cell surface receptor protein tyrosine kinase signaling pathway	-7.04858	-4.17431	12223,13641,13836,13845,13846,13870,14219,14254,14389,14783,16002,16923,16948,17289,18003,18187,18576,18591,18604,18669,18671,18803,19279,20411,20848,20963,22339,22682,27273,27387,54004,56338,56715,64817,71371,71660,74155,74747,77057,83961,101540,215418,230103,235344,246103,320706,384783,623279	Btc,Efnb1,Epha2,Ephb3,Ephb4,Ercc1,Ccn2,Flt1,Gab2,Grb10,Igf2,Sh2b3,Lox,Mertk,Nedd9,Nrp2,Pde3b,Pdgfb,Pdk2,Abcb1b,Abcb1a,Plcg1,Ptprr,Sorbs1,Stat3,Syk,Vegfa,Zfand5,Pdk4,Sh2d3c,Diaph2,Txnip,Rabgef1,Svep1,Arid5b,Rarres2,Errfi1,Ddit4,Ston1,Nrg4,Prkd2,Csrnp1,Npr2,Sik2,Atxn7,Mtcl2,Irs2,Dok6	48/458
11_Summary	GO Biological Processes	GO:0003013	circulatory system process	-7.42821	-4.48498	11535,11540,11555,11607,12310,12491,12628,12652,12741,13488,13614,13618,13805,14247,14916,15894,16598,17130,17896,18442,18591,18627,18669,18671,19274,19735,20518,20657,22339,26365,26457,50706,52150,54409,57814,64817,66240,67405,71660,77087,77446,83397,97064,98660,207728,215615,217721,230103,240028,246707,268860,319197,333654,12290,13819,14168,14219,16480,19217,238871	Adm,Adora2a,Adrb2,Agtr1a,Calca,Cd36,Cfh,Chga,Cldn5,Drd1,Edn1,Ednrb,Eng,Fli1,Guca2b,Icam1,Klf2,Smad6,Myl4,P2ry2,Pdgfb,Per2,Abcb1b,Abcb1a,Ptprm,Rgs2,Slc22a2,Sod3,Vegfa,Ceacam1,Slc27a1,Postn,Kcnk6,Ramp2,Kcne4,Svep1,Kcne5,Nts,Rarres2,Ankrd11,Heg1,Akap12,Wwtr1,Atp1a2,Pde2a,Rnpep,Flvcr2,Npr2,Lnpep,Emilin2,Abat,Gpr4,Ppp1r13l,Cacna1e,Epas1,Fgf13,Ccn2,Jup,Ptger2,Pde4d	60/-
11_Member	GO Biological Processes	GO:0003013	circulatory system process	-7.42821	-4.48498	11535,11540,11555,11607,12310,12491,12628,12652,12741,13488,13614,13618,13805,14247,14916,15894,16598,17130,17896,18442,18591,18627,18669,18671,19274,19735,20518,20657,22339,26365,26457,50706,52150,54409,57814,64817,66240,67405,71660,77087,77446,83397,97064,98660,207728,215615,217721,230103,240028,246707,268860,319197,333654	Adm,Adora2a,Adrb2,Agtr1a,Calca,Cd36,Cfh,Chga,Cldn5,Drd1,Edn1,Ednrb,Eng,Fli1,Guca2b,Icam1,Klf2,Smad6,Myl4,P2ry2,Pdgfb,Per2,Abcb1b,Abcb1a,Ptprm,Rgs2,Slc22a2,Sod3,Vegfa,Ceacam1,Slc27a1,Postn,Kcnk6,Ramp2,Kcne4,Svep1,Kcne5,Nts,Rarres2,Ankrd11,Heg1,Akap12,Wwtr1,Atp1a2,Pde2a,Rnpep,Flvcr2,Npr2,Lnpep,Emilin2,Abat,Gpr4,Ppp1r13l	53/516
11_Member	GO Biological Processes	GO:0003018	vascular process in circulatory system	-7.09193	-4.17431	11535,11540,11555,11607,12310,12491,12652,12741,13488,13614,13618,15894,16598,17130,18442,18591,18627,18669,18671,19274,19735,20518,20657,22339,26365,26457,54409,64817,67405,83397,98660,207728,217721,319197	Adm,Adora2a,Adrb2,Agtr1a,Calca,Cd36,Chga,Cldn5,Drd1,Edn1,Ednrb,Icam1,Klf2,Smad6,P2ry2,Pdgfb,Per2,Abcb1b,Abcb1a,Ptprm,Rgs2,Slc22a2,Sod3,Vegfa,Ceacam1,Slc27a1,Ramp2,Svep1,Nts,Akap12,Atp1a2,Pde2a,Flvcr2,Gpr4	34/268
11_Member	GO Biological Processes	GO:0008015	blood circulation	-5.56289	-3.22806	11535,11540,11555,11607,12310,12491,12628,12652,12741,13488,13614,13618,13805,14247,14916,15894,16598,17130,17896,18442,18591,18627,19274,19735,20657,22339,26365,50706,52150,54409,57814,64817,66240,67405,71660,77087,83397,98660,207728,215615,230103,240028,246707,268860,319197,333654	Adm,Adora2a,Adrb2,Agtr1a,Calca,Cd36,Cfh,Chga,Cldn5,Drd1,Edn1,Ednrb,Eng,Fli1,Guca2b,Icam1,Klf2,Smad6,Myl4,P2ry2,Pdgfb,Per2,Ptprm,Rgs2,Sod3,Vegfa,Ceacam1,Postn,Kcnk6,Ramp2,Kcne4,Svep1,Kcne5,Nts,Rarres2,Ankrd11,Akap12,Atp1a2,Pde2a,Rnpep,Npr2,Lnpep,Emilin2,Abat,Gpr4,Ppp1r13l	46/485
11_Member	GO Biological Processes	GO:0035296	regulation of tube diameter	-3.74501	-1.79143	11535,11540,11555,11607,12310,12652,13488,13614,13618,15894,16598,17130,18442,18591,18627,19274,19735,20657,22339,64817,67405,98660	Adm,Adora2a,Adrb2,Agtr1a,Calca,Chga,Drd1,Edn1,Ednrb,Icam1,Klf2,Smad6,P2ry2,Pdgfb,Per2,Ptprm,Rgs2,Sod3,Vegfa,Svep1,Nts,Atp1a2	22/204
11_Member	GO Biological Processes	GO:0097746	blood vessel diameter maintenance	-3.74501	-1.79143	11535,11540,11555,11607,12310,12652,13488,13614,13618,15894,16598,17130,18442,18591,18627,19274,19735,20657,22339,64817,67405,98660	Adm,Adora2a,Adrb2,Agtr1a,Calca,Chga,Drd1,Edn1,Ednrb,Icam1,Klf2,Smad6,P2ry2,Pdgfb,Per2,Ptprm,Rgs2,Sod3,Vegfa,Svep1,Nts,Atp1a2	22/204
11_Member	GO Biological Processes	GO:0035150	regulation of tube size	-3.71447	-1.77379	11535,11540,11555,11607,12310,12652,13488,13614,13618,15894,16598,17130,18442,18591,18627,19274,19735,20657,22339,64817,67405,98660	Adm,Adora2a,Adrb2,Agtr1a,Calca,Chga,Drd1,Edn1,Ednrb,Icam1,Klf2,Smad6,P2ry2,Pdgfb,Per2,Ptprm,Rgs2,Sod3,Vegfa,Svep1,Nts,Atp1a2	22/205
11_Member	GO Biological Processes	GO:1903522	regulation of blood circulation	-2.57671	-0.995201	11535,11555,11607,12290,12652,13488,13614,13618,13819,14168,14219,15894,16480,17130,17896,18591,18627,19217,19735,57814,64817,66240,98660,238871	Adm,Adrb2,Agtr1a,Cacna1e,Chga,Drd1,Edn1,Ednrb,Epas1,Fgf13,Ccn2,Icam1,Jup,Smad6,Myl4,Pdgfb,Per2,Ptger2,Rgs2,Kcne4,Svep1,Kcne5,Atp1a2,Pde4d	24/281
11_Member	GO Biological Processes	GO:0019229	regulation of vasoconstriction	-2.42024	-0.894923	11535,11607,12652,13488,13614,15894,17130,18591,18627,64817,98660	Adm,Agtr1a,Chga,Drd1,Edn1,Icam1,Smad6,Pdgfb,Per2,Svep1,Atp1a2	11/94
12_Summary	GO Biological Processes	GO:0022407	regulation of cell-cell adhesion	-7.04696	-4.17431	11540,12479,12480,12509,12522,12775,13136,13137,13641,13845,13846,14538,14766,14961,14969,15894,16002,16149,16194,16197,16600,16923,17311,17684,18132,18534,18566,18793,19122,20315,20443,20963,20971,22329,22339,22361,26365,26367,53883,56484,56745,57438,67245,70546,76088,100182,208650,217303,238871,246707,328365,328505,434215,12575,14219,14268,16169,16331,16911,17289,17474,18003,18591,18828,19883,2…	Adora2a,Cd1d1,Cd1d2,Cd59a,Cd83,Ccr7,Cd55,Cd55b,Efnb1,Ephb3,Ephb4,Gcnt2,Adgrg1,H2-Ab1,H2-Eb1,Icam1,Igf2,Cd74,Il6ra,Il7r,Klf4,Sh2b3,Kitl,Cited2,Notch4,Pck1,Pdcd1,Plaur,Prnp,Cxcl12,St3gal4,Syk,Sdc4,Vcam1,Vegfa,Vnn1,Ceacam1,Ceacam2,Celsr2,Foxo3,C1qtnf1,Marchf7,Peli1,Zdhhc2,Dock8,Akna,Cblb,Cd300a,Pde4d,Emilin2,Zmiz1,Skint7,Lrrc32,Cdkn1a,Ccn2,Fn1,Il15ra,Inpp5d,Lmo4,Mertk,Clec4d,Nedd9,Pdgfb,Plscr2,Rora,…	77/-
12_Member	GO Biological Processes	GO:0022407	regulation of cell-cell adhesion	-7.04696	-4.17431	11540,12479,12480,12509,12522,12775,13136,13137,13641,13845,13846,14538,14766,14961,14969,15894,16002,16149,16194,16197,16600,16923,17311,17684,18132,18534,18566,18793,19122,20315,20443,20963,20971,22329,22339,22361,26365,26367,53883,56484,56745,57438,67245,70546,76088,100182,208650,217303,238871,246707,328365,328505,434215	Adora2a,Cd1d1,Cd1d2,Cd59a,Cd83,Ccr7,Cd55,Cd55b,Efnb1,Ephb3,Ephb4,Gcnt2,Adgrg1,H2-Ab1,H2-Eb1,Icam1,Igf2,Cd74,Il6ra,Il7r,Klf4,Sh2b3,Kitl,Cited2,Notch4,Pck1,Pdcd1,Plaur,Prnp,Cxcl12,St3gal4,Syk,Sdc4,Vcam1,Vegfa,Vnn1,Ceacam1,Ceacam2,Celsr2,Foxo3,C1qtnf1,Marchf7,Peli1,Zdhhc2,Dock8,Akna,Cblb,Cd300a,Pde4d,Emilin2,Zmiz1,Skint7,Lrrc32	53/530
12_Member	GO Biological Processes	GO:0050865	regulation of cell activation	-5.98863	-3.52483	11540,12479,12480,12509,12522,12575,12775,13136,13137,13641,13846,14219,14268,14766,14961,14969,16002,16149,16169,16194,16197,16331,16911,16923,17289,17311,17474,18003,18534,18566,18591,18828,19122,19883,20666,20963,20971,21825,21946,22329,22361,26365,56484,56715,56745,57438,64817,67245,72147,76088,114886,208650,217303,224792,246707,320940,328365,328505,384783,434215	Adora2a,Cd1d1,Cd1d2,Cd59a,Cd83,Cdkn1a,Ccr7,Cd55,Cd55b,Efnb1,Ephb4,Ccn2,Fn1,Adgrg1,H2-Ab1,H2-Eb1,Igf2,Cd74,Il15ra,Il6ra,Il7r,Inpp5d,Lmo4,Sh2b3,Mertk,Kitl,Clec4d,Nedd9,Pck1,Pdcd1,Pdgfb,Plscr2,Prnp,Rora,Sox11,Syk,Sdc4,Thbs1,Pglyrp1,Vcam1,Vnn1,Ceacam1,Foxo3,Rabgef1,C1qtnf1,Marchf7,Svep1,Peli1,Zbtb46,Dock8,Cygb,Cblb,Cd300a,Adgrf5,Emilin2,Atp11c,Zmiz1,Skint7,Irs2,Lrrc32	60/681
12_Member	GO Biological Processes	GO:1903037	regulation of leukocyte cell-cell adhesion	-4.3852	-2.2797	11540,12479,12480,12509,12522,12775,13136,13137,13641,13846,14961,14969,15894,16002,16149,16197,16600,17311,18534,18566,19122,20315,20443,20963,20971,22329,22361,26365,56484,57438,67245,76088,208650,217303,328365,328505,434215	Adora2a,Cd1d1,Cd1d2,Cd59a,Cd83,Ccr7,Cd55,Cd55b,Efnb1,Ephb4,H2-Ab1,H2-Eb1,Icam1,Igf2,Cd74,Il7r,Klf4,Kitl,Pck1,Pdcd1,Prnp,Cxcl12,St3gal4,Syk,Sdc4,Vcam1,Vnn1,Ceacam1,Foxo3,Marchf7,Peli1,Dock8,Cblb,Cd300a,Zmiz1,Skint7,Lrrc32	37/399
12_Member	GO Biological Processes	GO:0002694	regulation of leukocyte activation	-4.32245	-2.22795	11540,12479,12480,12509,12522,12575,12775,13136,13137,13641,13846,14268,14961,14969,16002,16149,16169,16197,16331,16923,17289,17311,17474,18003,18534,18566,18828,19122,19883,20666,20963,20971,21825,21946,22329,22361,26365,56484,56715,57438,67245,72147,76088,208650,217303,224792,320940,328365,328505,384783,434215	Adora2a,Cd1d1,Cd1d2,Cd59a,Cd83,Cdkn1a,Ccr7,Cd55,Cd55b,Efnb1,Ephb4,Fn1,H2-Ab1,H2-Eb1,Igf2,Cd74,Il15ra,Il7r,Inpp5d,Sh2b3,Mertk,Kitl,Clec4d,Nedd9,Pck1,Pdcd1,Plscr2,Prnp,Rora,Sox11,Syk,Sdc4,Thbs1,Pglyrp1,Vcam1,Vnn1,Ceacam1,Foxo3,Rabgef1,Marchf7,Peli1,Zbtb46,Dock8,Cblb,Cd300a,Adgrf5,Atp11c,Zmiz1,Skint7,Irs2,Lrrc32	51/623
12_Member	GO Biological Processes	GO:0022409	positive regulation of cell-cell adhesion	-4.04352	-2.01597	12479,12480,12509,12522,12775,13136,13137,13641,13846,14538,14961,14969,15894,16002,16149,16194,16197,17311,17684,18534,18793,20443,20963,22329,22361,26365,26367,56484,76088,238871,246707,328365	Cd1d1,Cd1d2,Cd59a,Cd83,Ccr7,Cd55,Cd55b,Efnb1,Ephb4,Gcnt2,H2-Ab1,H2-Eb1,Icam1,Igf2,Cd74,Il6ra,Il7r,Kitl,Cited2,Pck1,Plaur,St3gal4,Syk,Vcam1,Vnn1,Ceacam1,Ceacam2,Foxo3,Dock8,Pde4d,Emilin2,Zmiz1	32/338
12_Member	GO Biological Processes	GO:0051249	regulation of lymphocyte activation	-3.44703	-1.59447	11540,12479,12480,12509,12522,12575,12775,13136,13137,13641,13846,14961,14969,16002,16149,16169,16197,16331,16923,17289,17311,18003,18534,18566,19122,20666,20963,20971,21946,22329,22361,26365,56484,57438,67245,76088,208650,217303,320940,328365,328505,384783,434215	Adora2a,Cd1d1,Cd1d2,Cd59a,Cd83,Cdkn1a,Ccr7,Cd55,Cd55b,Efnb1,Ephb4,H2-Ab1,H2-Eb1,Igf2,Cd74,Il15ra,Il7r,Inpp5d,Sh2b3,Mertk,Kitl,Nedd9,Pck1,Pdcd1,Prnp,Sox11,Syk,Sdc4,Pglyrp1,Vcam1,Vnn1,Ceacam1,Foxo3,Marchf7,Peli1,Dock8,Cblb,Cd300a,Atp11c,Zmiz1,Skint7,Irs2,Lrrc32	43/542
12_Member	GO Biological Processes	GO:0050863	regulation of T cell activation	-3.36864	-1.53935	11540,12479,12480,12509,12522,12775,13136,13137,13641,13846,14961,14969,16002,16149,16197,16923,17311,18534,18566,19122,20963,20971,22329,22361,26365,56484,57438,67245,76088,208650,217303,328365,328505,434215	Adora2a,Cd1d1,Cd1d2,Cd59a,Cd83,Ccr7,Cd55,Cd55b,Efnb1,Ephb4,H2-Ab1,H2-Eb1,Igf2,Cd74,Il7r,Sh2b3,Kitl,Pck1,Pdcd1,Prnp,Syk,Sdc4,Vcam1,Vnn1,Ceacam1,Foxo3,Marchf7,Peli1,Dock8,Cblb,Cd300a,Zmiz1,Skint7,Lrrc32	34/400
12_Member	GO Biological Processes	GO:0032944	regulation of mononuclear cell proliferation	-3.34245	-1.51902	12048,12479,12480,12509,12575,12775,13136,13137,13641,16002,16149,16331,17311,19122,20666,20963,20971,22329,26365,57438,67245,208650,217303,384783,434215	Bcl2l1,Cd1d1,Cd1d2,Cd59a,Cdkn1a,Ccr7,Cd55,Cd55b,Efnb1,Igf2,Cd74,Inpp5d,Kitl,Prnp,Sox11,Syk,Sdc4,Vcam1,Ceacam1,Marchf7,Peli1,Cblb,Cd300a,Irs2,Lrrc32	25/262
12_Member	GO Biological Processes	GO:0070663	regulation of leukocyte proliferation	-3.1338	-1.37592	12048,12479,12480,12509,12575,12775,13136,13137,13641,16002,16149,16331,17311,19122,20666,20963,20971,22329,26365,57438,67245,68039,208650,217303,384783,434215	Bcl2l1,Cd1d1,Cd1d2,Cd59a,Cdkn1a,Ccr7,Cd55,Cd55b,Efnb1,Igf2,Cd74,Inpp5d,Kitl,Prnp,Sox11,Syk,Sdc4,Vcam1,Ceacam1,Marchf7,Peli1,Nmb,Cblb,Cd300a,Irs2,Lrrc32	26/286
12_Member	GO Biological Processes	GO:0050670	regulation of lymphocyte proliferation	-3.10003	-1.35831	12479,12480,12509,12575,12775,13136,13137,13641,16002,16149,16331,17311,19122,20666,20963,20971,22329,26365,57438,67245,208650,217303,384783,434215	Cd1d1,Cd1d2,Cd59a,Cdkn1a,Ccr7,Cd55,Cd55b,Efnb1,Igf2,Cd74,Inpp5d,Kitl,Prnp,Sox11,Syk,Sdc4,Vcam1,Ceacam1,Marchf7,Peli1,Cblb,Cd300a,Irs2,Lrrc32	24/257
12_Member	GO Biological Processes	GO:0050867	positive regulation of cell activation	-2.95502	-1.25884	12479,12480,12509,12522,12575,12775,13136,13137,13641,13846,14219,14961,14969,16002,16149,16169,16197,16331,17311,17474,18534,18591,20963,21825,22329,22361,56484,64817,67245,76088,320940,328365,384783	Cd1d1,Cd1d2,Cd59a,Cd83,Cdkn1a,Ccr7,Cd55,Cd55b,Efnb1,Ephb4,Ccn2,H2-Ab1,H2-Eb1,Igf2,Cd74,Il15ra,Il7r,Inpp5d,Kitl,Clec4d,Pck1,Pdgfb,Syk,Thbs1,Vcam1,Vnn1,Foxo3,Svep1,Peli1,Dock8,Atp11c,Zmiz1,Irs2	33/406
12_Member	GO Biological Processes	GO:0051251	positive regulation of lymphocyte activation	-2.62191	-1.02979	12479,12480,12509,12522,12575,12775,13136,13137,13641,13846,14961,14969,16002,16149,16169,16197,16331,17311,18534,20963,22329,22361,56484,67245,76088,320940,328365,384783	Cd1d1,Cd1d2,Cd59a,Cd83,Cdkn1a,Ccr7,Cd55,Cd55b,Efnb1,Ephb4,H2-Ab1,H2-Eb1,Igf2,Cd74,Il15ra,Il7r,Inpp5d,Kitl,Pck1,Syk,Vcam1,Vnn1,Foxo3,Peli1,Dock8,Atp11c,Zmiz1,Irs2	28/343
12_Member	GO Biological Processes	GO:1903039	positive regulation of leukocyte cell-cell adhesion	-2.55677	-0.984064	12479,12480,12509,12522,12775,13136,13137,13641,13846,14961,14969,15894,16002,16149,16197,17311,18534,20443,20963,22329,22361,56484,76088,328365	Cd1d1,Cd1d2,Cd59a,Cd83,Ccr7,Cd55,Cd55b,Efnb1,Ephb4,H2-Ab1,H2-Eb1,Icam1,Igf2,Cd74,Il7r,Kitl,Pck1,St3gal4,Syk,Vcam1,Vnn1,Foxo3,Dock8,Zmiz1	24/282
12_Member	GO Biological Processes	GO:0032946	positive regulation of mononuclear cell proliferation	-2.5459	-0.974282	12048,12479,12480,12509,12575,12775,13136,13137,13641,16002,16149,17311,20963,22329,67245,384783	Bcl2l1,Cd1d1,Cd1d2,Cd59a,Cdkn1a,Ccr7,Cd55,Cd55b,Efnb1,Igf2,Cd74,Kitl,Syk,Vcam1,Peli1,Irs2	16/160
12_Member	GO Biological Processes	GO:0002696	positive regulation of leukocyte activation	-2.53312	-0.97116	12479,12480,12509,12522,12575,12775,13136,13137,13641,13846,14961,14969,16002,16149,16169,16197,16331,17311,17474,18534,20963,21825,22329,22361,56484,67245,76088,320940,328365,384783	Cd1d1,Cd1d2,Cd59a,Cd83,Cdkn1a,Ccr7,Cd55,Cd55b,Efnb1,Ephb4,H2-Ab1,H2-Eb1,Igf2,Cd74,Il15ra,Il7r,Inpp5d,Kitl,Clec4d,Pck1,Syk,Thbs1,Vcam1,Vnn1,Foxo3,Peli1,Dock8,Atp11c,Zmiz1,Irs2	30/381
12_Member	GO Biological Processes	GO:0070665	positive regulation of leukocyte proliferation	-2.48644	-0.937041	12048,12479,12480,12509,12575,12775,13136,13137,13641,16002,16149,17311,20963,22329,67245,68039,384783	Bcl2l1,Cd1d1,Cd1d2,Cd59a,Cdkn1a,Ccr7,Cd55,Cd55b,Efnb1,Igf2,Cd74,Kitl,Syk,Vcam1,Peli1,Nmb,Irs2	17/177
12_Member	GO Biological Processes	GO:0050870	positive regulation of T cell activation	-2.46147	-0.922265	12479,12480,12509,12522,12775,13136,13137,13641,13846,14961,14969,16002,16149,16197,17311,18534,20963,22329,22361,56484,76088,328365	Cd1d1,Cd1d2,Cd59a,Cd83,Ccr7,Cd55,Cd55b,Efnb1,Ephb4,H2-Ab1,H2-Eb1,Igf2,Cd74,Il7r,Kitl,Pck1,Syk,Vcam1,Vnn1,Foxo3,Dock8,Zmiz1	22/255
12_Member	GO Biological Processes	GO:0042129	regulation of T cell proliferation	-2.36836	-0.858377	12479,12480,12509,12775,13136,13137,13641,16002,17311,19122,20963,20971,22329,26365,57438,67245,208650,434215	Cd1d1,Cd1d2,Cd59a,Ccr7,Cd55,Cd55b,Efnb1,Igf2,Kitl,Prnp,Syk,Sdc4,Vcam1,Ceacam1,Marchf7,Peli1,Cblb,Lrrc32	18/197
12_Member	GO Biological Processes	GO:0050671	positive regulation of lymphocyte proliferation	-2.23731	-0.777956	12479,12480,12509,12575,12775,13136,13137,13641,16002,16149,17311,20963,22329,67245,384783	Cd1d1,Cd1d2,Cd59a,Cdkn1a,Ccr7,Cd55,Cd55b,Efnb1,Igf2,Cd74,Kitl,Syk,Vcam1,Peli1,Irs2	15/157
13_Summary	GO Biological Processes	GO:0051896	regulation of phosphatidylinositol 3-kinase/protein kinase B signal transduction	-7.00848	-4.15702	12359,12775,12795,13805,14229,14254,14268,14538,15163,16002,16177,16443,16600,16923,16948,17289,17392,18576,18591,19128,20315,21825,21832,22339,26365,26367,54612,56745,65962,67405,72446,101240,140742,216505,223864,230784,320207,384783	Cat,Ccr7,Plk3,Eng,Fkbp5,Flt1,Fn1,Gcnt2,Hcls1,Igf2,Il1r1,Itsn1,Klf4,Sh2b3,Lox,Mertk,Mmp3,Pde3b,Pdgfb,Pros1,Cxcl12,Thbs1,Thpo,Vegfa,Ceacam1,Ceacam2,Sfrp5,C1qtnf1,Nherf2,Nts,Prr5l,Wdr91,Sesn1,Pik3ip1,Rapgef3,Sesn2,Pik3r5,Irs2	38/-
13_Member	GO Biological Processes	GO:0051896	regulation of phosphatidylinositol 3-kinase/protein kinase B signal transduction	-7.00848	-4.15702	12359,12775,12795,13805,14229,14254,14268,14538,15163,16002,16177,16443,16600,16923,16948,17289,17392,18576,18591,19128,20315,21825,21832,22339,26365,26367,54612,56745,65962,67405,72446,101240,140742,216505,223864,230784,320207,384783	Cat,Ccr7,Plk3,Eng,Fkbp5,Flt1,Fn1,Gcnt2,Hcls1,Igf2,Il1r1,Itsn1,Klf4,Sh2b3,Lox,Mertk,Mmp3,Pde3b,Pdgfb,Pros1,Cxcl12,Thbs1,Thpo,Vegfa,Ceacam1,Ceacam2,Sfrp5,C1qtnf1,Nherf2,Nts,Prr5l,Wdr91,Sesn1,Pik3ip1,Rapgef3,Sesn2,Pik3r5,Irs2	38/322
13_Member	GO Biological Processes	GO:0051897	positive regulation of phosphatidylinositol 3-kinase/protein kinase B signal transduction	-3.40732	-1.56608	12359,12775,13805,14254,14268,14538,15163,16002,16177,16443,17289,18591,19128,20315,21825,21832,22339,56745,67405,72446,230784,320207,384783	Cat,Ccr7,Eng,Flt1,Fn1,Gcnt2,Hcls1,Igf2,Il1r1,Itsn1,Mertk,Pdgfb,Pros1,Cxcl12,Thbs1,Thpo,Vegfa,C1qtnf1,Nts,Prr5l,Sesn2,Pik3r5,Irs2	23/230
14_Summary	GO Biological Processes	GO:0040011	locomotion	-6.80971	-3.97845	11607,12310,12652,12775,13479,13587,13609,13618,13805,13836,14131,14254,15370,16007,16948,17918,18187,18591,18720,20292,20305,20308,20315,20350,20353,20564,20963,22329,22339,54004,58234,59289,66146,71660,93726,98660,214968,218877,233079,238871,243743,270152,14677,15894,17311,18003,23887,56715,76088,239393	Agtr1a,Calca,Chga,Ccr7,Dpep1,Ear2,S1pr1,Ednrb,Eng,Epha2,Fcgr3,Flt1,Nr4a1,Ccn1,Lox,Myo5a,Nrp2,Pdgfb,Pip5k1a,Ccl11,Ccl6,Ccl9,Cxcl12,Sema3f,Sema4c,Slit3,Syk,Vcam1,Vegfa,Diaph2,Shank3,Ackr2,Maco1,Rarres2,Rnase2a,Atp1a2,Sema6d,Sema3g,Ffar2,Pde4d,Plxna4,Jaml,Gnai1,Icam1,Kitl,Nedd9,Ggt5,Rabgef1,Dock8,Lrp12	50/-
14_Member	GO Biological Processes	GO:0040011	locomotion	-6.80971	-3.97845	11607,12310,12652,12775,13479,13587,13609,13618,13805,13836,14131,14254,15370,16007,16948,17918,18187,18591,18720,20292,20305,20308,20315,20350,20353,20564,20963,22329,22339,54004,58234,59289,66146,71660,93726,98660,214968,218877,233079,238871,243743,270152	Agtr1a,Calca,Chga,Ccr7,Dpep1,Ear2,S1pr1,Ednrb,Eng,Epha2,Fcgr3,Flt1,Nr4a1,Ccn1,Lox,Myo5a,Nrp2,Pdgfb,Pip5k1a,Ccl11,Ccl6,Ccl9,Cxcl12,Sema3f,Sema4c,Slit3,Syk,Vcam1,Vegfa,Diaph2,Shank3,Ackr2,Maco1,Rarres2,Rnase2a,Atp1a2,Sema6d,Sema3g,Ffar2,Pde4d,Plxna4,Jaml	42/382
14_Member	GO Biological Processes	GO:0006935	chemotaxis	-6.2094	-3.65168	11607,12310,12652,12775,13479,13587,13609,13618,13805,13836,14131,14254,15370,16007,16948,18187,18591,18720,20292,20305,20308,20315,20350,20353,20564,20963,22329,22339,59289,66146,71660,93726,214968,218877,233079,238871,243743,270152	Agtr1a,Calca,Chga,Ccr7,Dpep1,Ear2,S1pr1,Ednrb,Eng,Epha2,Fcgr3,Flt1,Nr4a1,Ccn1,Lox,Nrp2,Pdgfb,Pip5k1a,Ccl11,Ccl6,Ccl9,Cxcl12,Sema3f,Sema4c,Slit3,Syk,Vcam1,Vegfa,Ackr2,Maco1,Rarres2,Rnase2a,Sema6d,Sema3g,Ffar2,Pde4d,Plxna4,Jaml	38/346
14_Member	GO Biological Processes	GO:0042330	taxis	-6.14701	-3.61582	11607,12310,12652,12775,13479,13587,13609,13618,13805,13836,14131,14254,15370,16007,16948,18187,18591,18720,20292,20305,20308,20315,20350,20353,20564,20963,22329,22339,59289,66146,71660,93726,214968,218877,233079,238871,243743,270152	Agtr1a,Calca,Chga,Ccr7,Dpep1,Ear2,S1pr1,Ednrb,Eng,Epha2,Fcgr3,Flt1,Nr4a1,Ccn1,Lox,Nrp2,Pdgfb,Pip5k1a,Ccl11,Ccl6,Ccl9,Cxcl12,Sema3f,Sema4c,Slit3,Syk,Vcam1,Vegfa,Ackr2,Maco1,Rarres2,Rnase2a,Sema6d,Sema3g,Ffar2,Pde4d,Plxna4,Jaml	38/348
14_Member	GO Biological Processes	GO:0060326	cell chemotaxis	-4.93855	-2.738	11607,12310,12652,12775,13479,13609,13618,13805,13836,14131,14254,15370,16948,18591,18720,20292,20305,20308,20315,20963,22329,22339,59289,233079,238871,270152	Agtr1a,Calca,Chga,Ccr7,Dpep1,S1pr1,Ednrb,Eng,Epha2,Fcgr3,Flt1,Nr4a1,Lox,Pdgfb,Pip5k1a,Ccl11,Ccl6,Ccl9,Cxcl12,Syk,Vcam1,Vegfa,Ackr2,Ffar2,Pde4d,Jaml	26/222
14_Member	GO Biological Processes	GO:0050900	leukocyte migration	-3.49351	-1.63235	12310,12652,12775,13479,13609,13618,14131,14254,14677,15894,17311,18003,18591,20292,20315,20963,22329,22339,23887,56715,76088,233079,238871,239393,270152	Calca,Chga,Ccr7,Dpep1,S1pr1,Ednrb,Fcgr3,Flt1,Gnai1,Icam1,Kitl,Nedd9,Pdgfb,Ccl11,Cxcl12,Syk,Vcam1,Vegfa,Ggt5,Rabgef1,Dock8,Ffar2,Pde4d,Lrp12,Jaml	25/256
14_Member	GO Biological Processes	GO:0030595	leukocyte chemotaxis	-2.99018	-1.28078	12310,12652,12775,13479,13609,13618,14131,14254,18591,20292,20315,20963,22339,233079,238871,270152	Calca,Chga,Ccr7,Dpep1,S1pr1,Ednrb,Fcgr3,Flt1,Pdgfb,Ccl11,Cxcl12,Syk,Vegfa,Ffar2,Pde4d,Jaml	16/145
14_Member	GO Biological Processes	GO:0097529	myeloid leukocyte migration	-2.59097	-1.005	12310,12652,12775,13479,13618,14131,14254,17311,18591,20292,20963,22339,56715,238871,270152	Calca,Chga,Ccr7,Dpep1,Ednrb,Fcgr3,Flt1,Kitl,Pdgfb,Ccl11,Syk,Vegfa,Rabgef1,Pde4d,Jaml	15/144
15_Summary	GO Biological Processes	GO:0003158	endothelium development	-6.71704	-3.90509	11477,13609,13614,13618,14314,14362,15894,15901,18132,18591,18669,20671,22346,53945,74144,77446,207728,217721,223864,238871,13819,13836,14284,17831,22339,66601,108829,319197	Acvr1,S1pr1,Edn1,Ednrb,Fstl1,Fzd1,Icam1,Id1,Notch4,Pdgfb,Abcb1b,Sox17,Vhl,Slc40a1,Robo4,Heg1,Pde2a,Flvcr2,Rapgef3,Pde4d,Epas1,Epha2,Fosl2,Muc2,Vegfa,Tmigd1,Jmjd1c,Gpr4	28/-
15_Member	GO Biological Processes	GO:0003158	endothelium development	-6.71704	-3.90509	11477,13609,13614,13618,14314,14362,15894,15901,18132,18591,18669,20671,22346,53945,74144,77446,207728,217721,223864,238871	Acvr1,S1pr1,Edn1,Ednrb,Fstl1,Fzd1,Icam1,Id1,Notch4,Pdgfb,Abcb1b,Sox17,Vhl,Slc40a1,Robo4,Heg1,Pde2a,Flvcr2,Rapgef3,Pde4d	20/113
15_Member	GO Biological Processes	GO:0045446	endothelial cell differentiation	-6.64118	-3.84771	11477,13609,13614,13618,14314,14362,15894,15901,18132,18669,20671,22346,74144,77446,207728,217721,223864,238871	Acvr1,S1pr1,Edn1,Ednrb,Fstl1,Fzd1,Icam1,Id1,Notch4,Abcb1b,Sox17,Vhl,Robo4,Heg1,Pde2a,Flvcr2,Rapgef3,Pde4d	18/94
15_Member	GO Biological Processes	GO:0001885	endothelial cell development	-4.18101	-2.13443	13614,13618,15894,15901,18132,18669,74144,77446,207728,223864,238871	Edn1,Ednrb,Icam1,Id1,Notch4,Abcb1b,Robo4,Heg1,Pde2a,Rapgef3,Pde4d	11/59
15_Member	GO Biological Processes	GO:0061028	establishment of endothelial barrier	-3.7388	-1.78784	13614,13618,15894,18669,74144,207728,223864,238871	Edn1,Ednrb,Icam1,Abcb1b,Robo4,Pde2a,Rapgef3,Pde4d	8/36
15_Member	GO Biological Processes	GO:0002064	epithelial cell development	-2.08735	-0.685975	13614,13618,13819,13836,14284,15894,15901,17831,18132,18591,18669,22339,66601,74144,77446,108829,207728,223864,238871,319197	Edn1,Ednrb,Epas1,Epha2,Fosl2,Icam1,Id1,Muc2,Notch4,Pdgfb,Abcb1b,Vegfa,Tmigd1,Robo4,Heg1,Jmjd1c,Pde2a,Rapgef3,Pde4d,Gpr4	20/242
16_Summary	GO Biological Processes	GO:0030336	negative regulation of cell migration	-6.53077	-3.75503	12741,13078,13479,13488,13805,14766,16149,16480,16600,17684,17831,18003,18591,18787,19219,19252,19272,19274,19279,20315,20317,20848,21825,56363,56484,56715,60599,74144,77574,101401,110532,114229,114886,214968,217303,217835,246707,328949,20350,105171	Cldn5,Cyp1b1,Dpep1,Drd1,Eng,Adgrg1,Cd74,Jup,Klf4,Cited2,Muc2,Nedd9,Pdgfb,Serpine1,Ptger4,Dusp1,Ptprk,Ptprm,Ptprr,Cxcl12,Serpinf1,Stat3,Thbs1,Tmeff2,Foxo3,Rabgef1,Trp53inp1,Robo4,Tcaf1,Adamts9,Adarb1,Kiss1r,Cygb,Sema6d,Cd300a,Rin3,Emilin2,Mcc,Sema3f,Arrdc3	40/-
16_Member	GO Biological Processes	GO:0030336	negative regulation of cell migration	-6.53077	-3.75503	12741,13078,13479,13488,13805,14766,16149,16480,16600,17684,17831,18003,18591,18787,19219,19252,19272,19274,19279,20315,20317,20848,21825,56363,56484,56715,60599,74144,77574,101401,110532,114229,114886,214968,217303,217835,246707,328949	Cldn5,Cyp1b1,Dpep1,Drd1,Eng,Adgrg1,Cd74,Jup,Klf4,Cited2,Muc2,Nedd9,Pdgfb,Serpine1,Ptger4,Dusp1,Ptprk,Ptprm,Ptprr,Cxcl12,Serpinf1,Stat3,Thbs1,Tmeff2,Foxo3,Rabgef1,Trp53inp1,Robo4,Tcaf1,Adamts9,Adarb1,Kiss1r,Cygb,Sema6d,Cd300a,Rin3,Emilin2,Mcc	38/336
16_Member	GO Biological Processes	GO:0040013	negative regulation of locomotion	-6.29339	-3.6616	12741,13078,13479,13488,13805,14766,16149,16480,16600,17684,17831,18003,18591,18787,19219,19252,19272,19274,19279,20315,20317,20350,20848,21825,56363,56484,56715,60599,74144,77574,101401,105171,110532,114229,114886,214968,217303,217835,246707,328949	Cldn5,Cyp1b1,Dpep1,Drd1,Eng,Adgrg1,Cd74,Jup,Klf4,Cited2,Muc2,Nedd9,Pdgfb,Serpine1,Ptger4,Dusp1,Ptprk,Ptprm,Ptprr,Cxcl12,Serpinf1,Sema3f,Stat3,Thbs1,Tmeff2,Foxo3,Rabgef1,Trp53inp1,Robo4,Tcaf1,Adamts9,Arrdc3,Adarb1,Kiss1r,Cygb,Sema6d,Cd300a,Rin3,Emilin2,Mcc	40/371
16_Member	GO Biological Processes	GO:2000146	negative regulation of cell motility	-6.02403	-3.54932	12741,13078,13479,13488,13805,14766,16149,16480,16600,17684,17831,18003,18591,18787,19219,19252,19272,19274,19279,20315,20317,20848,21825,56363,56484,56715,60599,74144,77574,101401,110532,114229,114886,214968,217303,217835,246707,328949	Cldn5,Cyp1b1,Dpep1,Drd1,Eng,Adgrg1,Cd74,Jup,Klf4,Cited2,Muc2,Nedd9,Pdgfb,Serpine1,Ptger4,Dusp1,Ptprk,Ptprm,Ptprr,Cxcl12,Serpinf1,Stat3,Thbs1,Tmeff2,Foxo3,Rabgef1,Trp53inp1,Robo4,Tcaf1,Adamts9,Adarb1,Kiss1r,Cygb,Sema6d,Cd300a,Rin3,Emilin2,Mcc	38/352
17_Summary	GO Biological Processes	GO:0050678	regulation of epithelial cell proliferation	-6.4857	-3.74338	11607,12554,12577,13618,13805,14048,14254,14645,14734,15370,15530,15901,16002,16601,16776,17869,18591,18803,19272,19274,20292,20315,20317,20474,20666,20848,21825,21848,22337,22339,22346,22695,26365,26367,26903,64010,66601,69745,74155,101540,116871,225341,270152,328949,384783	Agtr1a,Cdh13,Cdkn1c,Ednrb,Eng,Eya1,Flt1,Glul,Gpc3,Nr4a1,Hspg2,Id1,Igf2,Klf9,Lama5,Myc,Pdgfb,Plcg1,Ptprk,Ptprm,Ccl11,Cxcl12,Serpinf1,Six4,Sox11,Stat3,Thbs1,Trim24,Vdr,Vegfa,Vhl,Zfp36,Ceacam1,Ceacam2,Dysf,Sav1,Tmigd1,Pold4,Errfi1,Prkd2,Mta3,Lims2,Jaml,Mcc,Irs2	45/-
17_Member	GO Biological Processes	GO:0050678	regulation of epithelial cell proliferation	-6.4857	-3.74338	11607,12554,12577,13618,13805,14048,14254,14645,14734,15370,15530,15901,16002,16601,16776,17869,18591,18803,19272,19274,20292,20315,20317,20474,20666,20848,21825,21848,22337,22339,22346,22695,26365,26367,26903,64010,66601,69745,74155,101540,116871,225341,270152,328949,384783	Agtr1a,Cdh13,Cdkn1c,Ednrb,Eng,Eya1,Flt1,Glul,Gpc3,Nr4a1,Hspg2,Id1,Igf2,Klf9,Lama5,Myc,Pdgfb,Plcg1,Ptprk,Ptprm,Ccl11,Cxcl12,Serpinf1,Six4,Sox11,Stat3,Thbs1,Trim24,Vdr,Vegfa,Vhl,Zfp36,Ceacam1,Ceacam2,Dysf,Sav1,Tmigd1,Pold4,Errfi1,Prkd2,Mta3,Lims2,Jaml,Mcc,Irs2	45/435
17_Member	GO Biological Processes	GO:0001936	regulation of endothelial cell proliferation	-3.63323	-1.71723	11607,12554,13805,14254,15370,15530,16002,18591,18803,19274,20292,20315,20848,21825,22339,26903,69745,101540	Agtr1a,Cdh13,Eng,Flt1,Nr4a1,Hspg2,Igf2,Pdgfb,Plcg1,Ptprm,Ccl11,Cxcl12,Stat3,Thbs1,Vegfa,Dysf,Pold4,Prkd2	18/153
17_Member	GO Biological Processes	GO:0001938	positive regulation of endothelial cell proliferation	-3.50731	-1.63683	11607,12554,15370,15530,16002,18591,18803,20292,20315,20848,22339,26903,69745,101540	Agtr1a,Cdh13,Nr4a1,Hspg2,Igf2,Pdgfb,Plcg1,Ccl11,Cxcl12,Stat3,Vegfa,Dysf,Pold4,Prkd2	14/105
17_Member	GO Biological Processes	GO:0050679	positive regulation of epithelial cell proliferation	-3.09902	-1.35831	11607,12554,14048,14645,15370,15530,15901,16002,17869,18591,18803,20292,20315,20666,20848,22339,22346,26903,69745,101540,116871,270152,384783	Agtr1a,Cdh13,Eya1,Glul,Nr4a1,Hspg2,Id1,Igf2,Myc,Pdgfb,Plcg1,Ccl11,Cxcl12,Sox11,Stat3,Vegfa,Vhl,Dysf,Pold4,Prkd2,Mta3,Jaml,Irs2	23/242
18_Summary	GO Biological Processes	GO:0051056	regulation of small GTPase mediated signal transduction	-6.37404	-3.6768	11303,11517,12775,14766,17207,17311,19157,24063,56349,56715,68178,68760,69903,70719,75547,75974,76088,77446,80880,94190,102442,105445,105841,110596,214804,226407,227937,231134,232201,233489,234353,319197	Abca1,Adcyap1r1,Ccr7,Adgrg1,Mcf2l,Kitl,Cyth1,Spry1,Net1,Rabgef1,Cgnl1,Synpo2l,Rasip1,Arhgap45,Akap13,Dock11,Dock8,Heg1,Kank3,Ophn1,Dennd4a,Dock9,Dennd3,Arhgef28,Syde2,Rab3gap1,Pkp4,Dok7,Arhgap25,Picalm,Psd3,Gpr4	32/-
18_Member	GO Biological Processes	GO:0051056	regulation of small GTPase mediated signal transduction	-6.37404	-3.6768	11303,11517,12775,14766,17207,17311,19157,24063,56349,56715,68178,68760,69903,70719,75547,75974,76088,77446,80880,94190,102442,105445,105841,110596,214804,226407,227937,231134,232201,233489,234353,319197	Abca1,Adcyap1r1,Ccr7,Adgrg1,Mcf2l,Kitl,Cyth1,Spry1,Net1,Rabgef1,Cgnl1,Synpo2l,Rasip1,Arhgap45,Akap13,Dock11,Dock8,Heg1,Kank3,Ophn1,Dennd4a,Dock9,Dennd3,Arhgef28,Syde2,Rab3gap1,Pkp4,Dok7,Arhgap25,Picalm,Psd3,Gpr4	32/261
18_Member	GO Biological Processes	GO:0035023	regulation of Rho protein signal transduction	-5.87427	-3.4487	11303,12775,14766,17207,56349,68760,69903,75547,75974,76088,77446,80880,94190,105445,110596,227937,319197	Abca1,Ccr7,Adgrg1,Mcf2l,Net1,Synpo2l,Rasip1,Akap13,Dock11,Dock8,Heg1,Kank3,Ophn1,Dock9,Arhgef28,Pkp4,Gpr4	17/95
18_Member	GO Biological Processes	GO:0051057	positive regulation of small GTPase mediated signal transduction	-2.76881	-1.1176	11517,12775,14766,17207,17311,56349,68760,75547,231134,233489,319197	Adcyap1r1,Ccr7,Adgrg1,Mcf2l,Kitl,Net1,Synpo2l,Akap13,Dok7,Picalm,Gpr4	11/85
18_Member	GO Biological Processes	GO:0035025	positive regulation of Rho protein signal transduction	-2.75598	-1.1176	14766,17207,56349,68760,75547,319197	Adgrg1,Mcf2l,Net1,Synpo2l,Akap13,Gpr4	6/29
19_Summary	GO Biological Processes	GO:1901654	response to ketone	-6.37336	-3.6768	11522,11607,12048,12775,13614,14677,15360,16324,16601,17969,17977,18534,18670,18671,18803,18984,19217,19219,19220,19252,20317,20393,20564,22228,22229,26411,50706,56338,56484,69726,74155,74747,239435,22695,94284,268709,394435,11434,14284,16948,18145,19777,20887,22337,98660,328365,11303,12359,12741,14229,16480,19735,20848,22346,60599,100198,268345,268860	Adh1,Agtr1a,Bcl2l1,Ccr7,Edn1,Gnai1,Hmgcs2,Inhbb,Klf9,Ncf1,Ncoa1,Pck1,Abcb4,Abcb1a,Plcg1,Por,Ptger2,Ptger4,Ptgfr,Dusp1,Serpinf1,Sgk1,Slit3,Ucp2,Ucp3,Map4k1,Postn,Txnip,Foxo3,Smyd3,Errfi1,Ddit4,Aard,Zfp36,Ugt1a6a,Fam107a,Ugt1a6b,Acr,Fosl2,Lox,Npc1,Uri1,Sult1a1,Vdr,Atp1a2,Zmiz1,Abca1,Cat,Cldn5,Fkbp5,Jup,Rgs2,Stat3,Vhl,Trp53inp1,H6pd,Kcnc2,Abat	58/-
19_Member	GO Biological Processes	GO:1901654	response to ketone	-6.37336	-3.6768	11522,11607,12048,12775,13614,14677,15360,16324,16601,17969,17977,18534,18670,18671,18803,18984,19217,19219,19220,19252,20317,20393,20564,22228,22229,26411,50706,56338,56484,69726,74155,74747,239435	Adh1,Agtr1a,Bcl2l1,Ccr7,Edn1,Gnai1,Hmgcs2,Inhbb,Klf9,Ncf1,Ncoa1,Pck1,Abcb4,Abcb1a,Plcg1,Por,Ptger2,Ptger4,Ptgfr,Dusp1,Serpinf1,Sgk1,Slit3,Ucp2,Ucp3,Map4k1,Postn,Txnip,Foxo3,Smyd3,Errfi1,Ddit4,Aard	33/274
19_Member	GO Biological Processes	GO:0071384	cellular response to corticosteroid stimulus	-6.24096	-3.65168	11607,13614,15360,16601,18534,18671,20317,20393,22695,56484,69726,74155,74747,94284,268709,394435	Agtr1a,Edn1,Hmgcs2,Klf9,Pck1,Abcb1a,Serpinf1,Sgk1,Zfp36,Foxo3,Smyd3,Errfi1,Ddit4,Ugt1a6a,Fam107a,Ugt1a6b	16/80
19_Member	GO Biological Processes	GO:0048545	response to steroid hormone	-6.20211	-3.65168	11434,11522,11607,13614,14284,15360,16601,16948,17977,18145,18534,18671,18984,19217,19252,19777,20317,20393,20564,20887,22228,22229,22337,22695,56338,56484,69726,74155,74747,94284,98660,268709,328365,394435	Acr,Adh1,Agtr1a,Edn1,Fosl2,Hmgcs2,Klf9,Lox,Ncoa1,Npc1,Pck1,Abcb1a,Por,Ptger2,Dusp1,Uri1,Serpinf1,Sgk1,Slit3,Sult1a1,Ucp2,Ucp3,Vdr,Zfp36,Txnip,Foxo3,Smyd3,Errfi1,Ddit4,Ugt1a6a,Atp1a2,Fam107a,Zmiz1,Ugt1a6b	34/292
19_Member	GO Biological Processes	GO:0071385	cellular response to glucocorticoid stimulus	-6.12905	-3.60859	11607,13614,15360,16601,18534,18671,20317,22695,56484,69726,74155,74747,94284,268709,394435	Agtr1a,Edn1,Hmgcs2,Klf9,Pck1,Abcb1a,Serpinf1,Zfp36,Foxo3,Smyd3,Errfi1,Ddit4,Ugt1a6a,Fam107a,Ugt1a6b	15/72
19_Member	GO Biological Processes	GO:0071383	cellular response to steroid hormone stimulus	-5.7607	-3.37465	11607,13614,15360,16601,17977,18145,18534,18671,19777,20317,20393,22337,22695,56484,69726,74155,74747,94284,98660,268709,328365,394435	Agtr1a,Edn1,Hmgcs2,Klf9,Ncoa1,Npc1,Pck1,Abcb1a,Uri1,Serpinf1,Sgk1,Vdr,Zfp36,Foxo3,Smyd3,Errfi1,Ddit4,Ugt1a6a,Atp1a2,Fam107a,Zmiz1,Ugt1a6b	22/152
19_Member	GO Biological Processes	GO:0051384	response to glucocorticoid	-5.47642	-3.15399	11607,13614,14284,15360,16601,18534,18671,18984,19252,20317,20564,20887,22228,22229,22695,56484,69726,74155,74747,94284,268709,394435	Agtr1a,Edn1,Fosl2,Hmgcs2,Klf9,Pck1,Abcb1a,Por,Dusp1,Serpinf1,Slit3,Sult1a1,Ucp2,Ucp3,Zfp36,Foxo3,Smyd3,Errfi1,Ddit4,Ugt1a6a,Fam107a,Ugt1a6b	22/158
19_Member	GO Biological Processes	GO:0031960	response to corticosteroid	-5.22207	-2.95148	11607,13614,14284,15360,16601,18534,18671,18984,19252,20317,20393,20564,20887,22228,22229,22695,56484,69726,74155,74747,94284,268709,394435	Agtr1a,Edn1,Fosl2,Hmgcs2,Klf9,Pck1,Abcb1a,Por,Dusp1,Serpinf1,Sgk1,Slit3,Sult1a1,Ucp2,Ucp3,Zfp36,Foxo3,Smyd3,Errfi1,Ddit4,Ugt1a6a,Fam107a,Ugt1a6b	23/176
19_Member	GO Biological Processes	GO:1901655	cellular response to ketone	-4.35623	-2.2581	11607,12775,14677,16324,16601,17969,18534,18671,19217,19219,19220,20317,20393,26411,50706,56484,69726,74155,74747	Agtr1a,Ccr7,Gnai1,Inhbb,Klf9,Ncf1,Pck1,Abcb1a,Ptger2,Ptger4,Ptgfr,Serpinf1,Sgk1,Map4k1,Postn,Foxo3,Smyd3,Errfi1,Ddit4	19/147
19_Member	GO Biological Processes	GO:0071548	response to dexamethasone	-4.18101	-2.13443	11607,13614,18534,18671,18984,20317,22228,56484,69726,74155,74747	Agtr1a,Edn1,Pck1,Abcb1a,Por,Serpinf1,Ucp2,Foxo3,Smyd3,Errfi1,Ddit4	11/59
19_Member	GO Biological Processes	GO:0097305	response to alcohol	-3.18765	-1.41709	11303,11522,11607,12048,12359,12741,12775,14229,14677,15360,16324,16480,16601,18534,18671,19217,19219,19220,19735,20393,20564,20848,22346,26411,56484,60599,100198,268345,268860	Abca1,Adh1,Agtr1a,Bcl2l1,Cat,Cldn5,Ccr7,Fkbp5,Gnai1,Hmgcs2,Inhbb,Jup,Klf9,Pck1,Abcb1a,Ptger2,Ptger4,Ptgfr,Rgs2,Sgk1,Slit3,Stat3,Vhl,Map4k1,Foxo3,Trp53inp1,H6pd,Kcnc2,Abat	29/330
19_Member	GO Biological Processes	GO:0034694	response to prostaglandin	-2.75176	-1.1159	12775,13614,14677,15360,19217,19219,19220	Ccr7,Edn1,Gnai1,Hmgcs2,Ptger2,Ptger4,Ptgfr	7/39
19_Member	GO Biological Processes	GO:0071549	cellular response to dexamethasone stimulus	-2.55946	-0.985657	11607,18534,18671,20317,69726,74155,74747	Agtr1a,Pck1,Abcb1a,Serpinf1,Smyd3,Errfi1,Ddit4	7/42
19_Member	GO Biological Processes	GO:0097306	cellular response to alcohol	-2.35136	-0.846061	11303,12775,14677,16324,16480,16601,18534,19217,19219,19220,20393,26411,56484,60599	Abca1,Ccr7,Gnai1,Inhbb,Jup,Klf9,Pck1,Ptger2,Ptger4,Ptgfr,Sgk1,Map4k1,Foxo3,Trp53inp1	14/138
20_Summary	GO Biological Processes	GO:0019216	regulation of lipid metabolic process	-6.32476	-3.6616	11307,11363,11607,12491,13363,13614,14245,14263,14677,16002,16007,16149,17691,18201,18534,18576,18591,18604,18984,19011,19883,20411,26365,26367,26457,27273,55990,56398,57875,66612,68453,71660,72999,100198,216190,224792,228775,235344,319229,320204,384783,433256,11517,11863,12048,17869,18439,20848,54403,56745,69181,74747,98496,230784,320706	Abcg1,Acadl,Agtr1a,Cd36,Dhh,Edn1,Lpin1,Fmo5,Gnai1,Igf2,Ccn1,Cd74,Sik1,Nsmaf,Pck1,Pde3b,Pdgfb,Pdk2,Por,Endou,Rora,Sorbs1,Ceacam1,Ceacam2,Slc27a1,Pdk4,Fmo2,Chp1,Angptl4,Ormdl3,Gpihbp1,Rarres2,Insig2,H6pd,Appl2,Adgrf5,Trib3,Sik2,Sctr,Etfbkmt,Irs2,Acsl5,Adcyap1r1,Arnt,Bcl2l1,Myc,P2rx7,Stat3,Slc4a4,C1qtnf1,Dyrk2,Ddit4,Pid1,Sesn2,Mtcl2	55/-
20_Member	GO Biological Processes	GO:0019216	regulation of lipid metabolic process	-6.32476	-3.6616	11307,11363,11607,12491,13363,13614,14245,14263,14677,16002,16007,16149,17691,18201,18534,18576,18591,18604,18984,19011,19883,20411,26365,26367,26457,27273,55990,56398,57875,66612,68453,71660,72999,100198,216190,224792,228775,235344,319229,320204,384783,433256	Abcg1,Acadl,Agtr1a,Cd36,Dhh,Edn1,Lpin1,Fmo5,Gnai1,Igf2,Ccn1,Cd74,Sik1,Nsmaf,Pck1,Pde3b,Pdgfb,Pdk2,Por,Endou,Rora,Sorbs1,Ceacam1,Ceacam2,Slc27a1,Pdk4,Fmo2,Chp1,Angptl4,Ormdl3,Gpihbp1,Rarres2,Insig2,H6pd,Appl2,Adgrf5,Trib3,Sik2,Sctr,Etfbkmt,Irs2,Acsl5	42/398
20_Member	GO Biological Processes	GO:0046890	regulation of lipid biosynthetic process	-5.34262	-3.04232	11307,11363,13363,13614,14245,14677,16002,16007,16149,17691,18534,18591,18984,20411,26365,26367,26457,27273,56398,57875,66612,68453,72999,100198,224792,228775,235344,433256	Abcg1,Acadl,Dhh,Edn1,Lpin1,Gnai1,Igf2,Ccn1,Cd74,Sik1,Pck1,Pdgfb,Por,Sorbs1,Ceacam1,Ceacam2,Slc27a1,Pdk4,Chp1,Angptl4,Ormdl3,Gpihbp1,Insig2,H6pd,Adgrf5,Trib3,Sik2,Acsl5	28/237
20_Member	GO Biological Processes	GO:0062012	regulation of small molecule metabolic process	-5.30428	-3.01709	11307,11363,11517,11607,11863,12048,12491,13614,14263,14677,16002,16149,17691,17869,18439,18534,18604,19883,20411,20848,26365,26367,27273,54403,55990,56745,57875,68453,69181,72999,74747,98496,100198,216190,228775,230784,235344,320204,320706,384783,433256	Abcg1,Acadl,Adcyap1r1,Agtr1a,Arnt,Bcl2l1,Cd36,Edn1,Fmo5,Gnai1,Igf2,Cd74,Sik1,Myc,P2rx7,Pck1,Pdk2,Rora,Sorbs1,Stat3,Ceacam1,Ceacam2,Pdk4,Slc4a4,Fmo2,C1qtnf1,Angptl4,Gpihbp1,Dyrk2,Insig2,Ddit4,Pid1,H6pd,Appl2,Trib3,Sesn2,Sik2,Etfbkmt,Mtcl2,Irs2,Acsl5	41/421
20_Member	GO Biological Processes	GO:0045834	positive regulation of lipid metabolic process	-3.84768	-1.8699	11307,11607,12491,13614,14677,16002,16007,16149,18201,18534,18984,20411,26457,56398,57875,68453,72999,224792,319229,384783,433256	Abcg1,Agtr1a,Cd36,Edn1,Gnai1,Igf2,Ccn1,Cd74,Nsmaf,Pck1,Por,Sorbs1,Slc27a1,Chp1,Angptl4,Gpihbp1,Insig2,Adgrf5,Sctr,Irs2,Acsl5	21/187
20_Member	GO Biological Processes	GO:0062013	positive regulation of small molecule metabolic process	-3.65788	-1.73705	11307,11517,11607,11863,12048,12491,13614,14677,16002,16149,17869,18439,18534,20411,20848,54403,68453,69181,72999,98496,235344,384783,433256	Abcg1,Adcyap1r1,Agtr1a,Arnt,Bcl2l1,Cd36,Edn1,Gnai1,Igf2,Cd74,Myc,P2rx7,Pck1,Sorbs1,Stat3,Slc4a4,Gpihbp1,Dyrk2,Insig2,Pid1,Sik2,Irs2,Acsl5	23/221
20_Member	GO Biological Processes	GO:0046889	positive regulation of lipid biosynthetic process	-2.96878	-1.26785	11307,13614,14677,16002,16007,16149,18534,18984,20411,26457,56398,68453,72999,224792,433256	Abcg1,Edn1,Gnai1,Igf2,Ccn1,Cd74,Pck1,Por,Sorbs1,Slc27a1,Chp1,Gpihbp1,Insig2,Adgrf5,Acsl5	15/132
