# Supplementary material for: Hepatic FGF21 is not required for fasting metabolism but guides protein appetite post energy depletion
Source: EMBO Rep. 2026 Apr 27;27(12):3189–213. doi: 10.1038/s44319-026-00790-9 (PMC13303862; doi:10.1038/s44319-026-00790-9)
Supplement: Supplementary file 6 — Source data Fig. 4 [file 44319_2026_790_MOESM6_ESM.zip › Figure 4/4K/gene list pathway GO cluster2_epWAT.xlsx]

## Sheet: Annotation
MyList	Gene ID	Type	Tax ID	Homologene Gene ID	Homologene Gene Tax ID	GO:0016126 sterol biosynthetic process	GO:0090407 organophosphate biosynthetic p	GO:0032543 mitochondrial translation	GO:0005996 monosaccharide metabolic proce	GO:0008654 phospholipid biosynthetic proc	GO:0032787 monocarboxylic acid metabolic	GO:0006520 amino acid metabolic process	GO:0046166 glyceraldehyde-3-phosphate bio	GO:0007005 mitochondrion organization	GO:0046148 pigment biosynthetic process	GO:0009147 pyrimidine nucleoside triphosp	GO:0046460 neutral lipid biosynthetic pro	GO:0019216 regulation of lipid metabolic	GO:0048066 developmental pigmentation	GO:0090199 regulation of release of cytoc	GO:0006101 citrate metabolic process	GO:0014859 negative regulation of skeleta	GO:0141164 mitochondrial protein quality	GO:0017158 regulation of calcium ion-depe	GO:1903076 regulation of protein localiza
Angpt1	11600	symbol	M. musculus	11600	M. musculus	0.0	0.0	0.0	0.0	0.0	0.0	0.0	0.0	0.0	0.0	0.0	0.0	0.0	0.0	0.0	0.0	1.0	0.0	0.0	0.0
Acy3	71670	symbol	M. musculus	71670	M. musculus	0.0	0.0	0.0	0.0	0.0	0.0	0.0	0.0	0.0	0.0	0.0	0.0	0.0	0.0	0.0	0.0	0.0	0.0	0.0	0.0
Gzma	14938	symbol	M. musculus	14938	M. musculus	0.0	0.0	0.0	0.0	0.0	0.0	0.0	0.0	0.0	0.0	0.0	0.0	0.0	0.0	0.0	0.0	0.0	0.0	0.0	0.0
Bahcc1	268515	symbol	M. musculus	268515	M. musculus	0.0	0.0	0.0	0.0	0.0	0.0	0.0	0.0	0.0	0.0	0.0	0.0	0.0	0.0	0.0	0.0	0.0	0.0	0.0	0.0
Ano8	382014	symbol	M. musculus	382014	M. musculus	0.0	0.0	0.0	0.0	0.0	0.0	0.0	0.0	0.0	0.0	0.0	0.0	0.0	0.0	0.0	0.0	0.0	0.0	0.0	0.0
Gm16163	100303730	symbol	M. musculus	100303730	M. musculus	0.0	0.0	0.0	0.0	0.0	0.0	0.0	0.0	0.0	0.0	0.0	0.0	0.0	0.0	0.0	0.0	0.0	0.0	0.0	0.0
Abcb9	56325	symbol	M. musculus	56325	M. musculus	0.0	0.0	0.0	0.0	0.0	0.0	0.0	0.0	0.0	0.0	0.0	0.0	0.0	0.0	0.0	0.0	0.0	0.0	0.0	0.0
2810428I15Rik	66462	gene_synonym	M. musculus	66462	M. musculus	0.0	0.0	0.0	0.0	0.0	0.0	0.0	0.0	0.0	0.0	0.0	0.0	0.0	0.0	0.0	0.0	0.0	0.0	0.0	0.0
Reep6	70335	symbol	M. musculus	70335	M. musculus	0.0	0.0	0.0	0.0	0.0	0.0	0.0	0.0	0.0	0.0	0.0	0.0	0.0	0.0	0.0	0.0	0.0	0.0	0.0	0.0
Sumf2	67902	symbol	M. musculus	67902	M. musculus	0.0	0.0	0.0	0.0	0.0	0.0	0.0	0.0	0.0	0.0	0.0	0.0	0.0	0.0	0.0	0.0	0.0	0.0	0.0	0.0
E2f6	50496	symbol	M. musculus	50496	M. musculus	0.0	0.0	0.0	0.0	0.0	0.0	0.0	0.0	0.0	0.0	0.0	0.0	0.0	0.0	0.0	0.0	0.0	0.0	0.0	0.0
Cd320	54219	symbol	M. musculus	54219	M. musculus	0.0	0.0	0.0	0.0	0.0	0.0	0.0	0.0	0.0	0.0	0.0	0.0	1.0	0.0	0.0	0.0	0.0	0.0	0.0	0.0
chr14						nan	nan	nan	nan	nan	nan	nan	nan	nan	nan	nan	nan	nan	nan	nan	nan	nan	nan	nan	nan
106562325-106660675_F						nan	nan	nan	nan	nan	nan	nan	nan	nan	nan	nan	nan	nan	nan	nan	nan	nan	nan	nan	nan
Ctsc	13032	symbol	M. musculus	13032	M. musculus	0.0	0.0	0.0	0.0	0.0	0.0	0.0	0.0	0.0	0.0	0.0	0.0	0.0	0.0	0.0	0.0	0.0	0.0	0.0	0.0
Nol6	230082	symbol	M. musculus	230082	M. musculus	0.0	0.0	0.0	0.0	0.0	0.0	0.0	0.0	0.0	0.0	0.0	0.0	0.0	0.0	0.0	0.0	0.0	0.0	0.0	0.0
Ppp1r14b	18938	symbol	M. musculus	18938	M. musculus	0.0	0.0	0.0	0.0	0.0	0.0	0.0	0.0	0.0	0.0	0.0	0.0	0.0	0.0	0.0	0.0	0.0	0.0	0.0	0.0
Esyt1	23943	symbol	M. musculus	23943	M. musculus	0.0	0.0	0.0	0.0	0.0	0.0	0.0	0.0	0.0	0.0	0.0	0.0	0.0	0.0	0.0	0.0	0.0	0.0	0.0	0.0
Aldh3b2	621603	symbol	M. musculus	621603	M. musculus	1.0	0.0	0.0	1.0	0.0	0.0	0.0	1.0	0.0	0.0	0.0	0.0	0.0	0.0	0.0	0.0	0.0	0.0	0.0	0.0
Pcdh18	73173	symbol	M. musculus	73173	M. musculus	0.0	0.0	0.0	0.0	0.0	0.0	0.0	0.0	0.0	0.0	0.0	0.0	0.0	0.0	0.0	0.0	0.0	0.0	0.0	0.0
Ephx3	71932	symbol	M. musculus	71932	M. musculus	0.0	0.0	0.0	0.0	0.0	0.0	0.0	0.0	0.0	0.0	0.0	0.0	0.0	0.0	0.0	0.0	0.0	0.0	0.0	0.0
Parp3	235587	symbol	M. musculus	235587	M. musculus	0.0	0.0	0.0	0.0	0.0	0.0	0.0	0.0	0.0	0.0	0.0	0.0	0.0	0.0	0.0	0.0	0.0	0.0	0.0	0.0
Cav2	12390	symbol	M. musculus	12390	M. musculus	0.0	0.0	0.0	0.0	0.0	0.0	0.0	0.0	1.0	0.0	0.0	0.0	0.0	0.0	0.0	0.0	1.0	0.0	0.0	0.0
Parp16	214424	symbol	M. musculus	214424	M. musculus	0.0	0.0	1.0	0.0	0.0	0.0	0.0	0.0	0.0	0.0	0.0	0.0	0.0	0.0	0.0	0.0	0.0	0.0	0.0	0.0
Fadd	14082	symbol	M. musculus	14082	M. musculus	0.0	0.0	0.0	0.0	0.0	0.0	0.0	0.0	0.0	0.0	0.0	0.0	0.0	0.0	0.0	0.0	0.0	0.0	0.0	0.0
Fam217b	71532	symbol	M. musculus	71532	M. musculus	0.0	0.0	0.0	0.0	0.0	0.0	0.0	0.0	0.0	0.0	0.0	0.0	0.0	0.0	0.0	0.0	0.0	0.0	0.0	0.0
Zfp862-ps	58894	symbol	M. musculus	58894	M. musculus	0.0	0.0	0.0	0.0	0.0	0.0	0.0	0.0	0.0	0.0	0.0	0.0	0.0	0.0	0.0	0.0	0.0	0.0	0.0	0.0
Mr1	15064	symbol	M. musculus	15064	M. musculus	0.0	0.0	0.0	0.0	0.0	0.0	0.0	0.0	0.0	0.0	0.0	0.0	0.0	0.0	0.0	0.0	0.0	0.0	0.0	0.0
Scarb1	20778	symbol	M. musculus	20778	M. musculus	1.0	0.0	0.0	1.0	0.0	0.0	0.0	0.0	0.0	0.0	0.0	0.0	1.0	0.0	0.0	0.0	0.0	0.0	0.0	0.0
Ablim2	231148	symbol	M. musculus	231148	M. musculus	0.0	0.0	0.0	0.0	0.0	0.0	0.0	0.0	0.0	0.0	0.0	0.0	0.0	0.0	0.0	0.0	0.0	0.0	0.0	0.0
Id3	15903	symbol	M. musculus	15903	M. musculus	0.0	0.0	0.0	0.0	0.0	0.0	0.0	0.0	0.0	0.0	0.0	0.0	0.0	0.0	0.0	0.0	0.0	0.0	0.0	0.0
Fuom	69064	symbol	M. musculus	69064	M. musculus	0.0	1.0	0.0	1.0	0.0	0.0	0.0	0.0	0.0	0.0	0.0	0.0	0.0	0.0	0.0	0.0	0.0	0.0	0.0	0.0
Bcl3	12051	symbol	M. musculus	12051	M. musculus	0.0	0.0	0.0	0.0	0.0	0.0	0.0	0.0	0.0	0.0	0.0	0.0	0.0	0.0	0.0	0.0	0.0	0.0	0.0	0.0
Bid	12122	symbol	M. musculus	12122	M. musculus	0.0	0.0	0.0	1.0	0.0	0.0	0.0	0.0	1.0	0.0	0.0	0.0	0.0	0.0	1.0	0.0	0.0	1.0	0.0	0.0
Srpx	51795	symbol	M. musculus	51795	M. musculus	0.0	0.0	0.0	0.0	0.0	0.0	0.0	0.0	0.0	0.0	0.0	0.0	0.0	0.0	0.0	0.0	0.0	0.0	0.0	0.0
Uros	22276	symbol	M. musculus	22276	M. musculus	1.0	0.0	0.0	0.0	0.0	1.0	0.0	0.0	0.0	1.0	0.0	0.0	0.0	0.0	0.0	0.0	0.0	0.0	0.0	0.0
Hemk1	69536	symbol	M. musculus	69536	M. musculus	0.0	0.0	1.0	0.0	0.0	0.0	0.0	0.0	0.0	0.0	0.0	0.0	0.0	0.0	0.0	0.0	0.0	0.0	0.0	0.0
Tlr5	53791	symbol	M. musculus	53791	M. musculus	0.0	0.0	0.0	0.0	0.0	0.0	0.0	0.0	0.0	0.0	0.0	0.0	0.0	0.0	0.0	0.0	0.0	0.0	0.0	0.0
Zbtb3	75291	symbol	M. musculus	75291	M. musculus	0.0	0.0	0.0	0.0	0.0	0.0	0.0	0.0	0.0	0.0	0.0	0.0	0.0	0.0	0.0	0.0	0.0	0.0	0.0	0.0
Mtap	66902	symbol	M. musculus	66902	M. musculus	1.0	1.0	0.0	0.0	0.0	1.0	1.0	0.0	0.0	0.0	0.0	0.0	0.0	0.0	0.0	0.0	0.0	0.0	0.0	0.0
Ppt2	54397	symbol	M. musculus	54397	M. musculus	0.0	0.0	0.0	0.0	0.0	0.0	0.0	0.0	0.0	0.0	0.0	0.0	0.0	0.0	0.0	0.0	0.0	0.0	0.0	0.0
3110052M02Rik	73229	gene_synonym	M. musculus	73229	M. musculus	0.0	0.0	0.0	0.0	0.0	0.0	0.0	0.0	0.0	0.0	0.0	0.0	0.0	0.0	0.0	0.0	0.0	0.0	0.0	0.0
Nubp2	26426	symbol	M. musculus	26426	M. musculus	0.0	0.0	0.0	0.0	0.0	0.0	0.0	0.0	0.0	0.0	0.0	0.0	0.0	0.0	0.0	0.0	0.0	0.0	0.0	0.0
Mrps11	67994	symbol	M. musculus	67994	M. musculus	0.0	0.0	1.0	0.0	0.0	0.0	0.0	0.0	0.0	0.0	0.0	0.0	0.0	0.0	0.0	0.0	0.0	0.0	0.0	0.0
Rad9a	19367	symbol	M. musculus	19367	M. musculus	0.0	0.0	0.0	0.0	0.0	0.0	0.0	0.0	0.0	0.0	0.0	0.0	0.0	0.0	0.0	0.0	0.0	0.0	0.0	0.0
Cmc2	66531	symbol	M. musculus	66531	M. musculus	0.0	0.0	0.0	0.0	0.0	0.0	0.0	0.0	0.0	0.0	0.0	0.0	0.0	0.0	0.0	0.0	0.0	0.0	0.0	0.0
Polr3k	67005	symbol	M. musculus	67005	M. musculus	0.0	0.0	0.0	0.0	0.0	0.0	0.0	0.0	0.0	0.0	0.0	0.0	0.0	0.0	0.0	0.0	0.0	0.0	0.0	0.0
Tmem126a	66271	symbol	M. musculus	66271	M. musculus	0.0	0.0	0.0	0.0	0.0	0.0	0.0	0.0	1.0	0.0	0.0	0.0	0.0	0.0	0.0	0.0	0.0	1.0	0.0	0.0
Dusp19	68082	symbol	M. musculus	68082	M. musculus	0.0	0.0	0.0	0.0	0.0	0.0	0.0	0.0	0.0	0.0	0.0	0.0	0.0	0.0	0.0	0.0	0.0	0.0	0.0	0.0
Ict1	68572	gene_synonym	M. musculus	68572	M. musculus	0.0	0.0	1.0	0.0	0.0	0.0	0.0	0.0	0.0	0.0	0.0	0.0	0.0	0.0	0.0	0.0	0.0	0.0	0.0	0.0
Mrpl49	18120	symbol	M. musculus	18120	M. musculus	0.0	0.0	1.0	0.0	0.0	0.0	0.0	0.0	0.0	0.0	0.0	0.0	0.0	0.0	0.0	0.0	0.0	0.0	0.0	0.0
Uck2	80914	symbol	M. musculus	80914	M. musculus	0.0	1.0	0.0	1.0	0.0	0.0	0.0	0.0	0.0	0.0	1.0	0.0	0.0	0.0	0.0	0.0	0.0	0.0	0.0	0.0
Agfg2	231801	symbol	M. musculus	231801	M. musculus	0.0	0.0	0.0	0.0	0.0	0.0	0.0	0.0	0.0	0.0	0.0	0.0	0.0	0.0	0.0	0.0	0.0	0.0	0.0	0.0
Hmgcs1	208715	symbol	M. musculus	208715	M. musculus	1.0	1.0	0.0	0.0	1.0	0.0	0.0	0.0	0.0	0.0	0.0	0.0	0.0	0.0	0.0	0.0	0.0	0.0	0.0	0.0
Setd8	67956	gene_synonym	M. musculus	67956	M. musculus	0.0	0.0	0.0	0.0	0.0	0.0	0.0	0.0	0.0	0.0	0.0	0.0	0.0	0.0	0.0	0.0	0.0	0.0	0.0	0.0
Lactb2	212442	symbol	M. musculus	212442	M. musculus	0.0	0.0	0.0	0.0	0.0	0.0	0.0	0.0	0.0	0.0	0.0	0.0	0.0	0.0	0.0	0.0	0.0	0.0	0.0	0.0
Palm2	677884	gene_synonym	M. musculus	677884	M. musculus	0.0	0.0	0.0	0.0	0.0	0.0	0.0	0.0	0.0	0.0	0.0	0.0	0.0	0.0	0.0	0.0	0.0	0.0	0.0	0.0
D5Ertd579e	320661	symbol	M. musculus	320661	M. musculus	0.0	0.0	0.0	0.0	0.0	0.0	0.0	0.0	0.0	0.0	0.0	0.0	0.0	0.0	0.0	0.0	0.0	0.0	0.0	0.0
Gnptab	432486	symbol	M. musculus	432486	M. musculus	0.0	0.0	0.0	1.0	0.0	0.0	0.0	0.0	0.0	0.0	0.0	0.0	0.0	0.0	0.0	0.0	0.0	0.0	0.0	0.0
Fam49b	223601	gene_synonym	M. musculus	223601	M. musculus	0.0	0.0	0.0	0.0	0.0	0.0	0.0	0.0	0.0	0.0	0.0	0.0	0.0	0.0	1.0	0.0	0.0	0.0	0.0	0.0
5730409E04Rik	230757	symbol	M. musculus	230757	M. musculus	0.0	0.0	0.0	0.0	0.0	0.0	0.0	0.0	0.0	0.0	0.0	0.0	0.0	0.0	0.0	0.0	0.0	0.0	0.0	0.0
Ppapdc3	227721	gene_synonym	M. musculus	227721	M. musculus	0.0	0.0	0.0	0.0	0.0	0.0	0.0	0.0	0.0	0.0	0.0	0.0	0.0	0.0	0.0	0.0	0.0	0.0	0.0	0.0
NAP111351-1						nan	nan	nan	nan	nan	nan	nan	nan	nan	nan	nan	nan	nan	nan	nan	nan	nan	nan	nan	nan
Rap2b	74012	symbol	M. musculus	74012	M. musculus	0.0	0.0	0.0	0.0	0.0	0.0	0.0	0.0	0.0	0.0	0.0	0.0	0.0	0.0	0.0	0.0	0.0	0.0	0.0	0.0
Gatb	229487	symbol	M. musculus	229487	M. musculus	0.0	0.0	1.0	0.0	0.0	0.0	1.0	0.0	0.0	0.0	0.0	0.0	0.0	0.0	0.0	0.0	0.0	0.0	0.0	0.0
Nudt22	68323	symbol	M. musculus	68323	M. musculus	0.0	0.0	0.0	0.0	0.0	0.0	0.0	0.0	0.0	0.0	0.0	0.0	0.0	0.0	0.0	0.0	0.0	0.0	0.0	0.0
chr3						nan	nan	nan	nan	nan	nan	nan	nan	nan	nan	nan	nan	nan	nan	nan	nan	nan	nan	nan	nan
38320928-38341869_R						nan	nan	nan	nan	nan	nan	nan	nan	nan	nan	nan	nan	nan	nan	nan	nan	nan	nan	nan	nan
Cbx4	12418	symbol	M. musculus	12418	M. musculus	0.0	0.0	0.0	0.0	0.0	0.0	0.0	0.0	0.0	0.0	0.0	0.0	0.0	0.0	0.0	0.0	0.0	0.0	0.0	0.0
Amer1	72345	symbol	M. musculus	72345	M. musculus	0.0	0.0	0.0	0.0	0.0	0.0	0.0	0.0	0.0	0.0	0.0	0.0	0.0	0.0	0.0	0.0	0.0	0.0	0.0	0.0
Tlr1	21897	symbol	M. musculus	21897	M. musculus	0.0	0.0	0.0	0.0	0.0	0.0	0.0	0.0	0.0	0.0	0.0	0.0	0.0	0.0	0.0	0.0	0.0	0.0	0.0	0.0
Hck	15162	symbol	M. musculus	15162	M. musculus	0.0	0.0	0.0	0.0	0.0	0.0	0.0	0.0	0.0	0.0	0.0	0.0	0.0	0.0	0.0	0.0	0.0	0.0	0.0	0.0
chr5						nan	nan	nan	nan	nan	nan	nan	nan	nan	nan	nan	nan	nan	nan	nan	nan	nan	nan	nan	nan
22058025-22072475_F						nan	nan	nan	nan	nan	nan	nan	nan	nan	nan	nan	nan	nan	nan	nan	nan	nan	nan	nan	nan
Cdk5rap1	66971	symbol	M. musculus	66971	M. musculus	0.0	0.0	1.0	0.0	0.0	0.0	0.0	0.0	0.0	0.0	0.0	0.0	0.0	0.0	0.0	0.0	0.0	0.0	0.0	0.0
E2f2	242705	symbol	M. musculus	242705	M. musculus	0.0	0.0	0.0	0.0	0.0	0.0	0.0	0.0	0.0	0.0	0.0	0.0	0.0	0.0	0.0	0.0	0.0	0.0	0.0	0.0
Nap1l5	58243	symbol	M. musculus	58243	M. musculus	0.0	0.0	0.0	0.0	0.0	0.0	0.0	0.0	0.0	0.0	0.0	0.0	0.0	0.0	0.0	0.0	0.0	0.0	0.0	0.0
Sned1	208777	symbol	M. musculus	208777	M. musculus	0.0	0.0	0.0	0.0	0.0	0.0	0.0	0.0	0.0	0.0	0.0	0.0	0.0	0.0	0.0	0.0	0.0	0.0	0.0	0.0
Timm10	30059	symbol	M. musculus	30059	M. musculus	0.0	0.0	0.0	0.0	0.0	0.0	0.0	0.0	1.0	0.0	0.0	0.0	0.0	0.0	0.0	0.0	0.0	1.0	0.0	0.0
Cdc42se1	57912	symbol	M. musculus	57912	M. musculus	0.0	0.0	0.0	0.0	0.0	0.0	0.0	0.0	0.0	0.0	0.0	0.0	0.0	0.0	0.0	0.0	0.0	0.0	0.0	0.0
Ppif	105675	symbol	M. musculus	105675	M. musculus	0.0	0.0	0.0	0.0	0.0	0.0	0.0	0.0	1.0	0.0	0.0	0.0	0.0	0.0	1.0	0.0	0.0	0.0	0.0	0.0
2410131K14Rik	76792	gene_synonym	M. musculus	76792	M. musculus	0.0	0.0	0.0	0.0	0.0	0.0	0.0	0.0	0.0	0.0	0.0	0.0	0.0	0.0	0.0	0.0	0.0	0.0	0.0	0.0
Gm10387	100038730	symbol	M. musculus	100038730	M. musculus	0.0	0.0	0.0	0.0	0.0	0.0	0.0	0.0	0.0	0.0	0.0	0.0	0.0	0.0	0.0	0.0	0.0	0.0	0.0	0.0
chr11						nan	nan	nan	nan	nan	nan	nan	nan	nan	nan	nan	nan	nan	nan	nan	nan	nan	nan	nan	nan
79531768-79532127_F						nan	nan	nan	nan	nan	nan	nan	nan	nan	nan	nan	nan	nan	nan	nan	nan	nan	nan	nan	nan
Dixdc1	330938	symbol	M. musculus	330938	M. musculus	0.0	0.0	0.0	0.0	0.0	0.0	0.0	0.0	0.0	0.0	0.0	0.0	0.0	0.0	0.0	0.0	0.0	0.0	0.0	0.0
chr16						nan	nan	nan	nan	nan	nan	nan	nan	nan	nan	nan	nan	nan	nan	nan	nan	nan	nan	nan	nan
23543837-23560153_F						nan	nan	nan	nan	nan	nan	nan	nan	nan	nan	nan	nan	nan	nan	nan	nan	nan	nan	nan	nan
Atg9b	213948	symbol	M. musculus	213948	M. musculus	0.0	0.0	0.0	0.0	0.0	0.0	0.0	0.0	0.0	0.0	0.0	0.0	0.0	0.0	0.0	0.0	0.0	0.0	0.0	0.0
Pmm1	29858	symbol	M. musculus	29858	M. musculus	0.0	1.0	0.0	1.0	0.0	0.0	0.0	0.0	0.0	0.0	0.0	0.0	0.0	0.0	0.0	0.0	0.0	0.0	0.0	0.0
Hspe1	15528	symbol	M. musculus	15528	M. musculus	0.0	0.0	0.0	0.0	0.0	0.0	0.0	0.0	0.0	0.0	0.0	0.0	0.0	0.0	0.0	0.0	0.0	0.0	0.0	0.0
ENSMUST00000172726						nan	nan	nan	nan	nan	nan	nan	nan	nan	nan	nan	nan	nan	nan	nan	nan	nan	nan	nan	nan
ENSMUST00000051437						nan	nan	nan	nan	nan	nan	nan	nan	nan	nan	nan	nan	nan	nan	nan	nan	nan	nan	nan	nan
Gpd2	14571	symbol	M. musculus	14571	M. musculus	1.0	1.0	0.0	1.0	0.0	0.0	0.0	1.0	0.0	0.0	0.0	1.0	0.0	0.0	0.0	0.0	0.0	0.0	0.0	0.0
Mrap	77037	symbol	M. musculus	77037	M. musculus	0.0	0.0	0.0	0.0	0.0	0.0	0.0	0.0	0.0	0.0	0.0	0.0	0.0	0.0	0.0	0.0	0.0	0.0	0.0	1.0
Pyurf	66459	symbol	M. musculus	66459	M. musculus	1.0	1.0	0.0	0.0	1.0	0.0	0.0	0.0	0.0	0.0	0.0	0.0	0.0	0.0	0.0	0.0	0.0	0.0	0.0	0.0
Car13	71934	symbol	M. musculus	71934	M. musculus	0.0	0.0	0.0	0.0	0.0	0.0	0.0	0.0	0.0	0.0	0.0	0.0	0.0	0.0	0.0	0.0	0.0	0.0	0.0	0.0
36969767-37087176_R						nan	nan	nan	nan	nan	nan	nan	nan	nan	nan	nan	nan	nan	nan	nan	nan	nan	nan	nan	nan
Wfdc12	192200	symbol	M. musculus	192200	M. musculus	0.0	0.0	0.0	0.0	0.0	0.0	0.0	0.0	0.0	0.0	0.0	0.0	0.0	0.0	0.0	0.0	0.0	0.0	0.0	0.0
Lrp3	435965	symbol	M. musculus	435965	M. musculus	0.0	0.0	0.0	0.0	0.0	0.0	0.0	0.0	0.0	0.0	0.0	0.0	0.0	0.0	0.0	0.0	0.0	0.0	0.0	0.0
Pcdh7	54216	symbol	M. musculus	54216	M. musculus	0.0	0.0	0.0	0.0	0.0	0.0	0.0	0.0	0.0	0.0	0.0	0.0	0.0	0.0	0.0	0.0	0.0	0.0	0.0	0.0
Arhgap36	75404	symbol	M. musculus	75404	M. musculus	0.0	0.0	0.0	0.0	0.0	0.0	0.0	0.0	0.0	0.0	0.0	0.0	0.0	0.0	0.0	0.0	0.0	0.0	0.0	0.0
Fam110c	104943	symbol	M. musculus	104943	M. musculus	0.0	0.0	0.0	0.0	0.0	0.0	0.0	0.0	0.0	0.0	0.0	0.0	0.0	0.0	0.0	0.0	0.0	0.0	0.0	0.0
Rilpl2	80291	symbol	M. musculus	80291	M. musculus	0.0	0.0	0.0	0.0	0.0	0.0	0.0	0.0	0.0	0.0	0.0	0.0	0.0	0.0	0.0	0.0	0.0	0.0	0.0	0.0
Ppp1r3c	53412	symbol	M. musculus	53412	M. musculus	0.0	0.0	0.0	1.0	0.0	0.0	0.0	1.0	0.0	0.0	0.0	0.0	0.0	0.0	0.0	0.0	0.0	0.0	0.0	0.0
G0s2	14373	symbol	M. musculus	14373	M. musculus	0.0	0.0	0.0	0.0	0.0	0.0	0.0	0.0	0.0	0.0	0.0	0.0	0.0	0.0	0.0	0.0	0.0	0.0	0.0	0.0
B430119L08Rik	319323	symbol	M. musculus	319323	M. musculus	0.0	0.0	0.0	0.0	0.0	0.0	0.0	0.0	0.0	0.0	0.0	0.0	0.0	0.0	0.0	0.0	0.0	0.0	0.0	0.0
Cd274	60533	symbol	M. musculus	60533	M. musculus	0.0	0.0	0.0	0.0	0.0	0.0	0.0	0.0	0.0	0.0	0.0	0.0	0.0	0.0	0.0	0.0	0.0	0.0	0.0	0.0
Ccdc125	76041	symbol	M. musculus	76041	M. musculus	0.0	0.0	0.0	0.0	0.0	0.0	0.0	0.0	0.0	0.0	0.0	0.0	0.0	0.0	0.0	0.0	0.0	0.0	0.0	0.0
Rhbdl3	246104	symbol	M. musculus	246104	M. musculus	0.0	0.0	0.0	0.0	0.0	0.0	0.0	0.0	0.0	0.0	0.0	0.0	0.0	0.0	0.0	0.0	0.0	0.0	0.0	0.0
Krt36	16673	symbol	M. musculus	16673	M. musculus	0.0	0.0	0.0	0.0	0.0	0.0	0.0	0.0	0.0	0.0	0.0	0.0	0.0	0.0	0.0	0.0	0.0	0.0	0.0	0.0
Slc26a6	171429	symbol	M. musculus	171429	M. musculus	0.0	0.0	0.0	0.0	0.0	0.0	0.0	0.0	0.0	0.0	0.0	0.0	0.0	0.0	0.0	0.0	0.0	0.0	0.0	0.0
Ddit3	13198	symbol	M. musculus	13198	M. musculus	0.0	0.0	0.0	0.0	0.0	0.0	0.0	0.0	0.0	0.0	0.0	0.0	0.0	0.0	0.0	0.0	0.0	1.0	0.0	0.0
Syt12	171180	symbol	M. musculus	171180	M. musculus	0.0	0.0	0.0	0.0	0.0	0.0	0.0	0.0	0.0	0.0	0.0	0.0	0.0	0.0	0.0	0.0	0.0	0.0	1.0	0.0
Gm11967	102639588	symbol	M. musculus	102639588	M. musculus	0.0	0.0	0.0	0.0	0.0	0.0	0.0	0.0	0.0	0.0	0.0	0.0	0.0	0.0	0.0	0.0	0.0	0.0	0.0	0.0
9630013D21Rik	319743	symbol	M. musculus	319743	M. musculus	0.0	0.0	0.0	0.0	0.0	0.0	0.0	0.0	0.0	0.0	0.0	0.0	0.0	0.0	0.0	0.0	0.0	0.0	0.0	0.0
Axin2	12006	symbol	M. musculus	12006	M. musculus	0.0	0.0	0.0	0.0	0.0	0.0	0.0	0.0	0.0	0.0	0.0	0.0	0.0	0.0	0.0	0.0	0.0	0.0	0.0	0.0
Hgf	15234	symbol	M. musculus	15234	M. musculus	0.0	0.0	0.0	0.0	0.0	0.0	0.0	0.0	0.0	0.0	0.0	0.0	0.0	0.0	1.0	0.0	0.0	0.0	0.0	0.0
Lrrc3b	218763	symbol	M. musculus	218763	M. musculus	0.0	0.0	0.0	0.0	0.0	0.0	0.0	0.0	0.0	0.0	0.0	0.0	0.0	0.0	0.0	0.0	0.0	0.0	0.0	0.0
Rgs7bp	52882	symbol	M. musculus	52882	M. musculus	0.0	0.0	0.0	0.0	0.0	0.0	0.0	0.0	0.0	0.0	0.0	0.0	0.0	0.0	0.0	0.0	0.0	0.0	0.0	0.0
Pln	18821	symbol	M. musculus	18821	M. musculus	0.0	0.0	0.0	0.0	0.0	0.0	0.0	0.0	0.0	0.0	0.0	0.0	0.0	0.0	0.0	0.0	0.0	0.0	0.0	0.0
AK038233						nan	nan	nan	nan	nan	nan	nan	nan	nan	nan	nan	nan	nan	nan	nan	nan	nan	nan	nan	nan
Gm10199	100049552	symbol	M. musculus	100049552	M. musculus	0.0	0.0	0.0	0.0	0.0	0.0	0.0	0.0	0.0	0.0	0.0	0.0	0.0	0.0	0.0	0.0	0.0	0.0	0.0	0.0
Prodh	19125	symbol	M. musculus	19125	M. musculus	0.0	0.0	0.0	1.0	0.0	0.0	1.0	0.0	0.0	0.0	0.0	0.0	0.0	0.0	0.0	0.0	0.0	0.0	0.0	0.0
Ppargc1b	170826	symbol	M. musculus	170826	M. musculus	0.0	0.0	0.0	0.0	0.0	0.0	0.0	0.0	0.0	0.0	0.0	0.0	0.0	0.0	0.0	0.0	0.0	0.0	0.0	0.0
Lypd1	72585	symbol	M. musculus	72585	M. musculus	0.0	0.0	0.0	0.0	0.0	0.0	0.0	0.0	0.0	0.0	0.0	0.0	0.0	0.0	0.0	0.0	0.0	0.0	0.0	1.0
ENSMUST00000163185	665586	ensembl_transcript_id	M. musculus	665586	M. musculus	0.0	0.0	0.0	0.0	0.0	0.0	0.0	0.0	0.0	0.0	0.0	0.0	0.0	0.0	0.0	0.0	0.0	0.0	0.0	0.0
Prpf19	28000	symbol	M. musculus	28000	M. musculus	1.0	0.0	0.0	0.0	0.0	0.0	0.0	0.0	0.0	0.0	0.0	0.0	0.0	0.0	0.0	0.0	0.0	0.0	0.0	0.0
Cyb5b	66427	symbol	M. musculus	66427	M. musculus	0.0	0.0	0.0	0.0	0.0	0.0	0.0	0.0	0.0	0.0	0.0	0.0	0.0	0.0	0.0	0.0	0.0	0.0	0.0	0.0
NAP102468-1						nan	nan	nan	nan	nan	nan	nan	nan	nan	nan	nan	nan	nan	nan	nan	nan	nan	nan	nan	nan
Slc25a10	27376	symbol	M. musculus	27376	M. musculus	1.0	1.0	0.0	1.0	0.0	0.0	0.0	1.0	0.0	0.0	0.0	0.0	0.0	0.0	0.0	0.0	0.0	0.0	0.0	0.0
ENSMUST00000121941						nan	nan	nan	nan	nan	nan	nan	nan	nan	nan	nan	nan	nan	nan	nan	nan	nan	nan	nan	nan
Higd1a	56295	symbol	M. musculus	56295	M. musculus	0.0	0.0	0.0	0.0	0.0	0.0	0.0	0.0	1.0	0.0	0.0	0.0	0.0	0.0	1.0	0.0	0.0	0.0	0.0	0.0
Naa38	78304	symbol	M. musculus	78304	M. musculus	0.0	0.0	0.0	0.0	0.0	0.0	0.0	0.0	0.0	0.0	0.0	0.0	0.0	0.0	0.0	0.0	0.0	0.0	0.0	0.0
Hmbs	15288	symbol	M. musculus	15288	M. musculus	0.0	0.0	0.0	0.0	0.0	0.0	0.0	0.0	0.0	1.0	0.0	0.0	0.0	0.0	0.0	0.0	0.0	0.0	0.0	0.0
Qrsl1	76563	symbol	M. musculus	76563	M. musculus	0.0	0.0	1.0	0.0	0.0	0.0	1.0	0.0	0.0	0.0	0.0	0.0	0.0	0.0	0.0	0.0	0.0	0.0	0.0	0.0
Nubp1	26425	symbol	M. musculus	26425	M. musculus	0.0	0.0	0.0	0.0	0.0	0.0	0.0	0.0	0.0	0.0	0.0	0.0	0.0	0.0	0.0	0.0	0.0	0.0	0.0	0.0
Armc6	76813	symbol	M. musculus	76813	M. musculus	0.0	0.0	0.0	0.0	0.0	0.0	0.0	0.0	0.0	0.0	0.0	0.0	0.0	0.0	0.0	0.0	0.0	0.0	0.0	0.0
Nif3l1	65102	symbol	M. musculus	65102	M. musculus	0.0	0.0	0.0	0.0	0.0	0.0	0.0	0.0	0.0	0.0	0.0	0.0	0.0	0.0	0.0	0.0	0.0	0.0	0.0	0.0
Tmem41b	233724	symbol	M. musculus	233724	M. musculus	0.0	0.0	0.0	0.0	0.0	0.0	0.0	0.0	0.0	0.0	0.0	0.0	0.0	0.0	0.0	0.0	0.0	0.0	0.0	0.0
Acp6	66659	symbol	M. musculus	66659	M. musculus	0.0	0.0	0.0	0.0	1.0	0.0	0.0	0.0	0.0	0.0	0.0	0.0	0.0	0.0	0.0	0.0	0.0	0.0	0.0	0.0
Opa3	403187	symbol	M. musculus	403187	M. musculus	0.0	0.0	0.0	0.0	0.0	0.0	0.0	0.0	1.0	0.0	0.0	0.0	1.0	0.0	0.0	0.0	0.0	0.0	0.0	0.0
Hdhd3	72748	symbol	M. musculus	72748	M. musculus	0.0	0.0	0.0	0.0	0.0	0.0	0.0	0.0	0.0	0.0	0.0	0.0	0.0	0.0	0.0	0.0	0.0	0.0	0.0	0.0
Glis3	226075	symbol	M. musculus	226075	M. musculus	0.0	0.0	0.0	0.0	0.0	0.0	0.0	0.0	0.0	0.0	0.0	0.0	0.0	0.0	0.0	0.0	0.0	0.0	0.0	0.0
Mir99ahg	77994	symbol	M. musculus	77994	M. musculus	0.0	0.0	0.0	0.0	0.0	0.0	0.0	0.0	0.0	0.0	0.0	0.0	0.0	0.0	0.0	0.0	0.0	0.0	0.0	0.0
Ppdpf	66496	symbol	M. musculus	66496	M. musculus	0.0	0.0	0.0	0.0	0.0	0.0	0.0	0.0	0.0	0.0	0.0	0.0	0.0	0.0	0.0	0.0	0.0	0.0	0.0	0.0
Bop1	12181	symbol	M. musculus	12181	M. musculus	0.0	0.0	0.0	0.0	0.0	0.0	0.0	0.0	0.0	0.0	0.0	0.0	0.0	0.0	0.0	0.0	0.0	0.0	0.0	0.0
Esrra	26379	symbol	M. musculus	26379	M. musculus	0.0	0.0	0.0	0.0	0.0	0.0	0.0	0.0	0.0	0.0	0.0	0.0	0.0	0.0	0.0	0.0	0.0	0.0	0.0	0.0
Sars2	71984	symbol	M. musculus	71984	M. musculus	0.0	0.0	1.0	0.0	0.0	0.0	1.0	0.0	0.0	0.0	0.0	0.0	0.0	0.0	0.0	0.0	0.0	0.0	0.0	0.0
Apex1	11792	symbol	M. musculus	11792	M. musculus	0.0	0.0	0.0	0.0	0.0	0.0	0.0	0.0	0.0	0.0	0.0	0.0	0.0	0.0	0.0	0.0	0.0	0.0	0.0	0.0
Osgin1	71839	symbol	M. musculus	71839	M. musculus	0.0	0.0	0.0	0.0	0.0	0.0	0.0	0.0	0.0	0.0	0.0	0.0	0.0	0.0	0.0	0.0	0.0	0.0	0.0	0.0
Aacs	78894	symbol	M. musculus	78894	M. musculus	0.0	0.0	0.0	0.0	0.0	1.0	0.0	0.0	0.0	0.0	0.0	0.0	0.0	0.0	0.0	0.0	0.0	0.0	0.0	0.0
Trub2	227682	symbol	M. musculus	227682	M. musculus	0.0	0.0	0.0	0.0	0.0	0.0	0.0	0.0	0.0	0.0	0.0	0.0	0.0	0.0	0.0	0.0	0.0	0.0	0.0	0.0
Slmo2	66390	gene_synonym	M. musculus	66390	M. musculus	0.0	0.0	0.0	0.0	0.0	0.0	0.0	0.0	0.0	0.0	0.0	0.0	0.0	0.0	0.0	0.0	0.0	0.0	0.0	0.0
Tlcd1	68385	symbol	M. musculus	68385	M. musculus	0.0	0.0	0.0	0.0	0.0	0.0	0.0	0.0	0.0	0.0	0.0	0.0	0.0	0.0	0.0	0.0	0.0	0.0	0.0	0.0
Leo1	235497	symbol	M. musculus	235497	M. musculus	0.0	0.0	0.0	0.0	0.0	0.0	0.0	0.0	0.0	0.0	0.0	0.0	0.0	0.0	0.0	0.0	0.0	0.0	0.0	0.0
Hspa8	15481	symbol	M. musculus	15481	M. musculus	0.0	1.0	0.0	1.0	0.0	0.0	0.0	0.0	0.0	0.0	0.0	0.0	0.0	0.0	0.0	0.0	0.0	0.0	0.0	0.0
ENSMUST00000190879	434047	ensembl_transcript_id	M. musculus	434047	M. musculus	0.0	0.0	0.0	0.0	0.0	0.0	0.0	0.0	0.0	0.0	0.0	0.0	0.0	0.0	0.0	0.0	0.0	0.0	0.0	0.0
Hspb8	80888	symbol	M. musculus	80888	M. musculus	0.0	0.0	0.0	0.0	0.0	0.0	0.0	0.0	0.0	0.0	0.0	0.0	0.0	0.0	0.0	0.0	0.0	0.0	0.0	0.0
Mettl16	67493	symbol	M. musculus	67493	M. musculus	0.0	1.0	0.0	0.0	0.0	0.0	0.0	0.0	0.0	0.0	0.0	0.0	0.0	0.0	0.0	0.0	0.0	0.0	0.0	0.0
NAP057035-1						nan	nan	nan	nan	nan	nan	nan	nan	nan	nan	nan	nan	nan	nan	nan	nan	nan	nan	nan	nan
ENSMUST00000162103						nan	nan	nan	nan	nan	nan	nan	nan	nan	nan	nan	nan	nan	nan	nan	nan	nan	nan	nan	nan
Nup35	69482	symbol	M. musculus	69482	M. musculus	0.0	0.0	0.0	0.0	0.0	0.0	0.0	0.0	0.0	0.0	0.0	0.0	0.0	0.0	0.0	0.0	0.0	0.0	0.0	0.0
Wrap73	59002	symbol	M. musculus	59002	M. musculus	0.0	0.0	0.0	0.0	0.0	0.0	0.0	0.0	0.0	0.0	0.0	0.0	0.0	0.0	0.0	0.0	0.0	0.0	0.0	0.0
Rbm3	19652	symbol	M. musculus	19652	M. musculus	0.0	0.0	1.0	0.0	0.0	0.0	0.0	0.0	0.0	0.0	0.0	0.0	0.0	0.0	0.0	0.0	0.0	0.0	0.0	0.0
Irgq	210146	symbol	M. musculus	210146	M. musculus	0.0	0.0	0.0	0.0	0.0	0.0	0.0	0.0	0.0	0.0	0.0	0.0	0.0	0.0	0.0	0.0	0.0	0.0	0.0	0.0
Slc26a2	13521	symbol	M. musculus	13521	M. musculus	0.0	0.0	0.0	0.0	0.0	0.0	0.0	0.0	0.0	0.0	0.0	0.0	0.0	0.0	0.0	0.0	0.0	0.0	0.0	0.0
Ykt6	56418	symbol	M. musculus	56418	M. musculus	0.0	0.0	0.0	0.0	0.0	0.0	0.0	0.0	0.0	0.0	0.0	0.0	0.0	0.0	0.0	0.0	0.0	0.0	0.0	0.0
Pde12	211948	symbol	M. musculus	211948	M. musculus	0.0	0.0	0.0	0.0	0.0	0.0	0.0	0.0	0.0	0.0	0.0	0.0	0.0	0.0	0.0	0.0	0.0	0.0	0.0	0.0
Taf6l	225895	symbol	M. musculus	225895	M. musculus	0.0	0.0	0.0	0.0	0.0	0.0	0.0	0.0	0.0	0.0	0.0	0.0	0.0	0.0	0.0	0.0	0.0	0.0	0.0	0.0
AK039015						nan	nan	nan	nan	nan	nan	nan	nan	nan	nan	nan	nan	nan	nan	nan	nan	nan	nan	nan	nan
Brix1	67832	symbol	M. musculus	67832	M. musculus	0.0	0.0	0.0	0.0	0.0	0.0	0.0	0.0	0.0	0.0	0.0	0.0	0.0	0.0	0.0	0.0	0.0	0.0	0.0	0.0
Adra2a	11551	symbol	M. musculus	11551	M. musculus	0.0	0.0	0.0	0.0	0.0	0.0	0.0	0.0	0.0	0.0	0.0	0.0	1.0	0.0	0.0	0.0	0.0	0.0	1.0	0.0
ENSMUST00000119884	665839	ensembl_transcript_id	M. musculus	665839	M. musculus	0.0	0.0	0.0	0.0	0.0	0.0	0.0	0.0	0.0	0.0	0.0	0.0	0.0	0.0	0.0	0.0	0.0	0.0	0.0	0.0
Dnaja1	15502	symbol	M. musculus	15502	M. musculus	0.0	0.0	0.0	0.0	0.0	0.0	0.0	0.0	0.0	0.0	0.0	0.0	0.0	0.0	0.0	0.0	0.0	1.0	0.0	0.0
NAP058885-1						nan	nan	nan	nan	nan	nan	nan	nan	nan	nan	nan	nan	nan	nan	nan	nan	nan	nan	nan	nan
Nsdhl	18194	symbol	M. musculus	18194	M. musculus	1.0	0.0	0.0	0.0	0.0	0.0	0.0	0.0	0.0	0.0	0.0	0.0	0.0	0.0	0.0	0.0	0.0	0.0	0.0	0.0
Bhlhe40	20893	symbol	M. musculus	20893	M. musculus	0.0	0.0	0.0	0.0	0.0	0.0	0.0	0.0	0.0	0.0	0.0	0.0	0.0	0.0	0.0	0.0	0.0	0.0	0.0	0.0
Hsph1	15505	symbol	M. musculus	15505	M. musculus	0.0	0.0	0.0	0.0	0.0	0.0	0.0	0.0	0.0	0.0	0.0	0.0	0.0	0.0	0.0	0.0	0.0	0.0	0.0	0.0
Adi1	104923	symbol	M. musculus	104923	M. musculus	1.0	1.0	0.0	0.0	0.0	1.0	1.0	0.0	0.0	0.0	0.0	0.0	0.0	0.0	0.0	0.0	0.0	0.0	0.0	0.0
Csrnp2	207785	symbol	M. musculus	207785	M. musculus	0.0	0.0	0.0	0.0	0.0	0.0	0.0	0.0	0.0	0.0	0.0	0.0	0.0	0.0	0.0	0.0	0.0	0.0	0.0	0.0
Acat3	224530	symbol	M. musculus	224530	M. musculus	0.0	0.0	0.0	0.0	0.0	0.0	0.0	0.0	0.0	0.0	0.0	0.0	0.0	0.0	0.0	0.0	0.0	0.0	0.0	0.0
Sfxn2	94279	symbol	M. musculus	94279	M. musculus	0.0	0.0	0.0	0.0	0.0	0.0	0.0	0.0	0.0	0.0	0.0	0.0	0.0	0.0	0.0	0.0	0.0	0.0	0.0	0.0
Rbm47	245945	symbol	M. musculus	245945	M. musculus	0.0	0.0	0.0	0.0	0.0	0.0	0.0	0.0	0.0	0.0	0.0	0.0	0.0	0.0	0.0	0.0	0.0	0.0	0.0	0.0
Twf2	23999	symbol	M. musculus	23999	M. musculus	0.0	0.0	0.0	0.0	0.0	0.0	0.0	0.0	0.0	0.0	0.0	0.0	0.0	0.0	0.0	0.0	0.0	0.0	0.0	0.0
Apex2	77622	symbol	M. musculus	77622	M. musculus	0.0	0.0	0.0	0.0	0.0	0.0	0.0	0.0	0.0	0.0	0.0	0.0	0.0	0.0	0.0	0.0	0.0	0.0	0.0	0.0
Dtx4	207521	symbol	M. musculus	207521	M. musculus	0.0	0.0	0.0	0.0	0.0	0.0	0.0	0.0	0.0	0.0	0.0	0.0	0.0	0.0	0.0	0.0	0.0	0.0	0.0	0.0
Tfrc	22042	symbol	M. musculus	22042	M. musculus	0.0	0.0	0.0	0.0	0.0	0.0	0.0	0.0	0.0	0.0	0.0	0.0	0.0	0.0	1.0	0.0	0.0	0.0	0.0	0.0
Flrt3	71436	symbol	M. musculus	71436	M. musculus	0.0	0.0	0.0	0.0	0.0	0.0	0.0	0.0	0.0	0.0	0.0	0.0	0.0	0.0	0.0	0.0	0.0	0.0	0.0	0.0
Ola1	67059	symbol	M. musculus	67059	M. musculus	0.0	1.0	0.0	1.0	0.0	0.0	0.0	0.0	0.0	0.0	0.0	0.0	0.0	0.0	0.0	0.0	0.0	0.0	0.0	0.0
Ddx39	68278	gene_synonym	M. musculus	68278	M. musculus	0.0	0.0	0.0	0.0	0.0	0.0	0.0	0.0	0.0	0.0	0.0	0.0	0.0	0.0	0.0	0.0	0.0	0.0	0.0	0.0
Il18bp	16068	symbol	M. musculus	16068	M. musculus	0.0	0.0	0.0	0.0	0.0	0.0	0.0	0.0	0.0	0.0	0.0	0.0	0.0	0.0	0.0	0.0	0.0	0.0	0.0	0.0
Rab26os	75614	symbol	M. musculus	75614	M. musculus	0.0	0.0	0.0	0.0	0.0	0.0	0.0	0.0	0.0	0.0	0.0	0.0	0.0	0.0	0.0	0.0	0.0	0.0	0.0	0.0
Cdc37l1	67072	symbol	M. musculus	67072	M. musculus	0.0	0.0	0.0	0.0	0.0	0.0	0.0	0.0	0.0	0.0	0.0	0.0	0.0	0.0	0.0	0.0	0.0	0.0	0.0	0.0
Sfpq	71514	symbol	M. musculus	71514	M. musculus	0.0	0.0	0.0	0.0	0.0	0.0	0.0	0.0	0.0	0.0	0.0	0.0	0.0	0.0	0.0	0.0	0.0	0.0	0.0	0.0
Ccdc86	108673	symbol	M. musculus	108673	M. musculus	0.0	0.0	0.0	0.0	0.0	0.0	0.0	0.0	0.0	0.0	0.0	0.0	0.0	0.0	0.0	0.0	0.0	0.0	0.0	0.0
Pak1ip1	68083	symbol	M. musculus	68083	M. musculus	0.0	0.0	0.0	0.0	0.0	0.0	0.0	0.0	0.0	0.0	0.0	0.0	0.0	0.0	0.0	0.0	0.0	0.0	0.0	0.0
ENSMUST00000119371						nan	nan	nan	nan	nan	nan	nan	nan	nan	nan	nan	nan	nan	nan	nan	nan	nan	nan	nan	nan
Rasd1	19416	symbol	M. musculus	19416	M. musculus	0.0	0.0	0.0	0.0	0.0	0.0	0.0	0.0	0.0	0.0	0.0	0.0	0.0	0.0	0.0	0.0	0.0	0.0	0.0	0.0
Xrcc3	74335	symbol	M. musculus	74335	M. musculus	0.0	0.0	0.0	0.0	0.0	0.0	0.0	0.0	0.0	0.0	0.0	0.0	0.0	0.0	0.0	0.0	0.0	0.0	0.0	0.0
Dot1l	208266	symbol	M. musculus	208266	M. musculus	0.0	0.0	0.0	0.0	0.0	0.0	0.0	0.0	0.0	0.0	0.0	0.0	0.0	0.0	0.0	0.0	0.0	0.0	0.0	0.0
Stat5a	20850	symbol	M. musculus	20850	M. musculus	0.0	1.0	0.0	0.0	0.0	0.0	0.0	0.0	0.0	0.0	0.0	0.0	1.0	0.0	0.0	0.0	0.0	0.0	0.0	0.0
Phf21b	271305	symbol	M. musculus	271305	M. musculus	0.0	0.0	0.0	0.0	0.0	0.0	0.0	0.0	0.0	0.0	0.0	0.0	0.0	0.0	0.0	0.0	0.0	0.0	0.0	0.0
Slc20a1	20515	symbol	M. musculus	20515	M. musculus	0.0	0.0	0.0	0.0	0.0	0.0	0.0	0.0	0.0	0.0	0.0	0.0	0.0	0.0	0.0	0.0	0.0	0.0	0.0	0.0
Ankrd52	237615	symbol	M. musculus	237615	M. musculus	0.0	0.0	0.0	0.0	0.0	0.0	0.0	0.0	0.0	0.0	0.0	0.0	0.0	0.0	0.0	0.0	0.0	0.0	0.0	0.0
Arntl	11865	gene_synonym	M. musculus	11865	M. musculus	0.0	0.0	0.0	0.0	0.0	0.0	0.0	0.0	0.0	0.0	0.0	0.0	0.0	0.0	0.0	0.0	0.0	0.0	0.0	0.0
1110001J03Rik	66117	gene_synonym	M. musculus	66117	M. musculus	0.0	0.0	0.0	0.0	0.0	0.0	0.0	0.0	1.0	0.0	0.0	0.0	1.0	0.0	0.0	0.0	0.0	0.0	0.0	0.0
Pspc1	66645	symbol	M. musculus	66645	M. musculus	0.0	0.0	0.0	0.0	0.0	0.0	0.0	0.0	0.0	0.0	0.0	0.0	0.0	0.0	0.0	0.0	0.0	0.0	0.0	0.0
TC1654900						nan	nan	nan	nan	nan	nan	nan	nan	nan	nan	nan	nan	nan	nan	nan	nan	nan	nan	nan	nan
Cct3	12462	symbol	M. musculus	12462	M. musculus	0.0	0.0	0.0	0.0	0.0	0.0	0.0	0.0	0.0	0.0	0.0	0.0	0.0	0.0	0.0	0.0	0.0	0.0	0.0	0.0
Tomm40	53333	symbol	M. musculus	53333	M. musculus	0.0	0.0	0.0	0.0	0.0	0.0	0.0	0.0	1.0	0.0	0.0	0.0	0.0	0.0	0.0	0.0	0.0	1.0	0.0	0.0
ENSMUST00000187707						nan	nan	nan	nan	nan	nan	nan	nan	nan	nan	nan	nan	nan	nan	nan	nan	nan	nan	nan	nan
Lurap1	68075	symbol	M. musculus	68075	M. musculus	0.0	0.0	0.0	0.0	0.0	0.0	0.0	0.0	0.0	0.0	0.0	0.0	0.0	0.0	0.0	0.0	0.0	0.0	0.0	0.0
Ptges2	96979	symbol	M. musculus	96979	M. musculus	1.0	0.0	0.0	0.0	0.0	1.0	0.0	0.0	0.0	0.0	0.0	0.0	0.0	0.0	0.0	0.0	0.0	0.0	0.0	0.0
Fastkd2	75619	symbol	M. musculus	75619	M. musculus	0.0	0.0	1.0	0.0	0.0	0.0	0.0	0.0	0.0	0.0	0.0	0.0	0.0	0.0	0.0	0.0	0.0	0.0	0.0	0.0
Coa7	69893	symbol	M. musculus	69893	M. musculus	0.0	0.0	0.0	0.0	0.0	0.0	0.0	0.0	0.0	0.0	0.0	0.0	0.0	0.0	0.0	0.0	0.0	0.0	0.0	0.0
Mrpl47	74600	symbol	M. musculus	74600	M. musculus	0.0	0.0	1.0	0.0	0.0	0.0	0.0	0.0	0.0	0.0	0.0	0.0	0.0	0.0	0.0	0.0	0.0	0.0	0.0	0.0
Coasy	71743	symbol	M. musculus	71743	M. musculus	0.0	1.0	0.0	0.0	0.0	0.0	0.0	0.0	0.0	0.0	0.0	0.0	0.0	0.0	0.0	0.0	0.0	0.0	0.0	0.0
Mmachc	67096	symbol	M. musculus	67096	M. musculus	0.0	1.0	0.0	0.0	0.0	0.0	0.0	0.0	0.0	1.0	0.0	0.0	0.0	0.0	0.0	0.0	0.0	0.0	0.0	0.0
Coq7	12850	symbol	M. musculus	12850	M. musculus	1.0	0.0	0.0	1.0	0.0	0.0	0.0	0.0	1.0	0.0	0.0	0.0	0.0	0.0	0.0	0.0	0.0	0.0	0.0	0.0
NAP060629-1						nan	nan	nan	nan	nan	nan	nan	nan	nan	nan	nan	nan	nan	nan	nan	nan	nan	nan	nan	nan
Mthfd1	108156	symbol	M. musculus	108156	M. musculus	1.0	1.0	0.0	1.0	0.0	1.0	1.0	0.0	0.0	0.0	0.0	0.0	0.0	0.0	0.0	0.0	0.0	0.0	0.0	0.0
Fbxl15	68431	symbol	M. musculus	68431	M. musculus	0.0	0.0	0.0	0.0	0.0	0.0	0.0	0.0	0.0	0.0	0.0	0.0	0.0	0.0	0.0	0.0	0.0	0.0	0.0	0.0
Tars2	71807	symbol	M. musculus	71807	M. musculus	0.0	0.0	1.0	0.0	0.0	0.0	1.0	0.0	0.0	0.0	0.0	0.0	0.0	0.0	0.0	0.0	0.0	0.0	0.0	0.0
Usp50	75083	symbol	M. musculus	75083	M. musculus	0.0	0.0	0.0	0.0	0.0	0.0	0.0	0.0	0.0	0.0	0.0	0.0	0.0	0.0	0.0	0.0	0.0	0.0	0.0	0.0
Alkbh7	66400	symbol	M. musculus	66400	M. musculus	0.0	0.0	0.0	0.0	0.0	1.0	0.0	0.0	1.0	0.0	0.0	0.0	0.0	0.0	0.0	0.0	0.0	0.0	0.0	0.0
Nudt5	53893	symbol	M. musculus	53893	M. musculus	0.0	1.0	0.0	1.0	0.0	0.0	0.0	0.0	0.0	0.0	0.0	0.0	0.0	0.0	0.0	0.0	0.0	0.0	0.0	0.0
Ndufaf4	68493	symbol	M. musculus	68493	M. musculus	0.0	0.0	0.0	0.0	0.0	0.0	0.0	0.0	1.0	0.0	0.0	0.0	0.0	0.0	0.0	0.0	0.0	0.0	0.0	0.0
Dph2	67728	symbol	M. musculus	67728	M. musculus	0.0	0.0	0.0	0.0	0.0	0.0	0.0	0.0	0.0	0.0	0.0	0.0	0.0	0.0	0.0	0.0	0.0	0.0	0.0	0.0
Tmem14c	66154	symbol	M. musculus	66154	M. musculus	0.0	0.0	0.0	0.0	0.0	0.0	0.0	0.0	0.0	1.0	0.0	0.0	0.0	0.0	0.0	0.0	0.0	0.0	0.0	0.0
Wdr92	103784	gene_synonym	M. musculus	103784	M. musculus	0.0	0.0	0.0	0.0	0.0	0.0	0.0	0.0	0.0	0.0	0.0	0.0	0.0	0.0	0.0	0.0	0.0	0.0	0.0	0.0
Lair1	52855	symbol	M. musculus	52855	M. musculus	0.0	0.0	0.0	0.0	0.0	0.0	0.0	0.0	0.0	0.0	0.0	0.0	0.0	0.0	0.0	0.0	0.0	0.0	0.0	0.0
H1f0	14958	symbol	M. musculus	14958	M. musculus	0.0	0.0	0.0	0.0	0.0	0.0	0.0	0.0	0.0	0.0	0.0	0.0	0.0	0.0	0.0	0.0	0.0	0.0	0.0	0.0
Rnf24	51902	symbol	M. musculus	51902	M. musculus	0.0	0.0	0.0	0.0	0.0	0.0	0.0	0.0	0.0	0.0	0.0	0.0	0.0	0.0	0.0	0.0	0.0	0.0	0.0	0.0
Mccc1	72039	symbol	M. musculus	72039	M. musculus	0.0	0.0	0.0	1.0	0.0	0.0	1.0	0.0	0.0	0.0	0.0	0.0	0.0	0.0	0.0	0.0	0.0	0.0	0.0	0.0
Aco1	11428	symbol	M. musculus	11428	M. musculus	0.0	1.0	0.0	1.0	0.0	0.0	0.0	0.0	0.0	0.0	0.0	0.0	0.0	0.0	0.0	1.0	0.0	0.0	0.0	0.0
Rpia	19895	symbol	M. musculus	19895	M. musculus	0.0	1.0	0.0	1.0	0.0	0.0	0.0	1.0	0.0	0.0	0.0	0.0	0.0	0.0	0.0	0.0	0.0	0.0	0.0	0.0
Dut	110074	symbol	M. musculus	110074	M. musculus	0.0	1.0	0.0	1.0	0.0	0.0	0.0	0.0	0.0	0.0	1.0	0.0	0.0	0.0	0.0	0.0	0.0	0.0	0.0	0.0
Disp1	68897	symbol	M. musculus	68897	M. musculus	0.0	1.0	0.0	0.0	0.0	0.0	0.0	0.0	0.0	0.0	0.0	0.0	0.0	0.0	0.0	0.0	0.0	0.0	0.0	0.0
1810022K09Rik	69126	gene_synonym	M. musculus	69126	M. musculus	0.0	0.0	0.0	0.0	0.0	0.0	0.0	0.0	0.0	0.0	0.0	0.0	0.0	0.0	0.0	0.0	0.0	0.0	0.0	0.0
Cs	12974	symbol	M. musculus	12974	M. musculus	0.0	1.0	0.0	1.0	0.0	0.0	0.0	0.0	0.0	0.0	0.0	0.0	0.0	0.0	0.0	1.0	0.0	0.0	0.0	0.0
Lace1	215951	gene_synonym	M. musculus	215951	M. musculus	0.0	0.0	0.0	0.0	0.0	0.0	0.0	0.0	1.0	0.0	0.0	0.0	0.0	0.0	0.0	0.0	0.0	1.0	0.0	0.0
AK203051						nan	nan	nan	nan	nan	nan	nan	nan	nan	nan	nan	nan	nan	nan	nan	nan	nan	nan	nan	nan
Sp2	78912	symbol	M. musculus	78912	M. musculus	0.0	0.0	0.0	0.0	0.0	0.0	0.0	0.0	0.0	0.0	0.0	0.0	0.0	0.0	0.0	0.0	0.0	0.0	0.0	0.0
Nfic	18029	symbol	M. musculus	18029	M. musculus	0.0	0.0	0.0	0.0	0.0	0.0	0.0	0.0	0.0	0.0	0.0	0.0	0.0	0.0	0.0	0.0	0.0	0.0	0.0	0.0
Rai2	24004	symbol	M. musculus	24004	M. musculus	0.0	0.0	0.0	0.0	0.0	0.0	0.0	0.0	0.0	0.0	0.0	0.0	0.0	0.0	0.0	0.0	0.0	0.0	0.0	0.0
Kif1b	16561	symbol	M. musculus	16561	M. musculus	0.0	0.0	0.0	0.0	0.0	0.0	0.0	0.0	0.0	0.0	0.0	0.0	0.0	0.0	0.0	0.0	0.0	0.0	0.0	0.0
Ttl	69737	symbol	M. musculus	69737	M. musculus	0.0	0.0	0.0	0.0	0.0	0.0	0.0	0.0	0.0	0.0	0.0	0.0	0.0	0.0	0.0	0.0	0.0	0.0	0.0	0.0
Mrps33	14548	symbol	M. musculus	14548	M. musculus	0.0	0.0	1.0	0.0	0.0	0.0	0.0	0.0	0.0	0.0	0.0	0.0	0.0	0.0	0.0	0.0	0.0	0.0	0.0	0.0
Uqcc1	56046	symbol	M. musculus	56046	M. musculus	0.0	0.0	0.0	0.0	0.0	0.0	0.0	0.0	1.0	0.0	0.0	0.0	0.0	0.0	0.0	0.0	0.0	0.0	0.0	0.0
Cnot8	69125	symbol	M. musculus	69125	M. musculus	0.0	0.0	0.0	0.0	0.0	0.0	0.0	0.0	0.0	0.0	0.0	0.0	0.0	0.0	0.0	0.0	0.0	0.0	0.0	0.0
Ddx55	67848	symbol	M. musculus	67848	M. musculus	0.0	0.0	0.0	0.0	0.0	0.0	0.0	0.0	0.0	0.0	0.0	0.0	0.0	0.0	0.0	0.0	0.0	0.0	0.0	0.0
Synj2bp	24071	symbol	M. musculus	24071	M. musculus	0.0	0.0	0.0	0.0	0.0	0.0	0.0	0.0	0.0	0.0	0.0	0.0	0.0	0.0	0.0	0.0	0.0	0.0	0.0	0.0
Mtif2	76784	symbol	M. musculus	76784	M. musculus	0.0	0.0	1.0	0.0	0.0	0.0	0.0	0.0	0.0	0.0	0.0	0.0	0.0	0.0	0.0	0.0	0.0	0.0	0.0	0.0
Mrpl44	69163	symbol	M. musculus	69163	M. musculus	0.0	0.0	1.0	0.0	0.0	0.0	0.0	0.0	0.0	0.0	0.0	0.0	0.0	0.0	0.0	0.0	0.0	0.0	0.0	0.0
chr10						nan	nan	nan	nan	nan	nan	nan	nan	nan	nan	nan	nan	nan	nan	nan	nan	nan	nan	nan	nan
74325583-74396665_R						nan	nan	nan	nan	nan	nan	nan	nan	nan	nan	nan	nan	nan	nan	nan	nan	nan	nan	nan	nan
Zbtb26	320633	symbol	M. musculus	320633	M. musculus	0.0	0.0	0.0	0.0	0.0	0.0	0.0	0.0	0.0	0.0	0.0	0.0	0.0	0.0	0.0	0.0	0.0	0.0	0.0	0.0
Sirt4	75387	symbol	M. musculus	75387	M. musculus	0.0	0.0	0.0	0.0	0.0	0.0	1.0	0.0	0.0	0.0	0.0	0.0	1.0	0.0	0.0	1.0	0.0	0.0	0.0	0.0
Oxa1l	69089	symbol	M. musculus	69089	M. musculus	0.0	0.0	0.0	1.0	0.0	0.0	0.0	0.0	1.0	0.0	0.0	0.0	0.0	0.0	0.0	0.0	0.0	1.0	0.0	0.0
ENSMUST00000119744	19174	ensembl_transcript_id	M. musculus	19174	M. musculus	0.0	0.0	0.0	0.0	0.0	0.0	0.0	0.0	0.0	0.0	0.0	0.0	0.0	0.0	0.0	0.0	0.0	0.0	0.0	0.0
Med8	80509	symbol	M. musculus	80509	M. musculus	0.0	0.0	0.0	0.0	0.0	0.0	0.0	0.0	0.0	0.0	0.0	0.0	0.0	0.0	0.0	0.0	0.0	0.0	0.0	0.0
Dhx29	218629	symbol	M. musculus	218629	M. musculus	0.0	0.0	1.0	0.0	0.0	0.0	0.0	0.0	0.0	0.0	0.0	0.0	0.0	0.0	0.0	0.0	0.0	0.0	0.0	0.0
Mitd1	69028	symbol	M. musculus	69028	M. musculus	0.0	0.0	0.0	0.0	0.0	0.0	0.0	0.0	0.0	0.0	0.0	0.0	0.0	0.0	0.0	0.0	0.0	0.0	0.0	0.0
Macrod2	72899	symbol	M. musculus	72899	M. musculus	0.0	1.0	0.0	0.0	0.0	0.0	0.0	0.0	0.0	0.0	0.0	0.0	0.0	0.0	0.0	0.0	0.0	0.0	0.0	0.0
Rita1	100764	symbol	M. musculus	100764	M. musculus	0.0	0.0	0.0	0.0	0.0	0.0	0.0	0.0	0.0	0.0	0.0	0.0	0.0	0.0	0.0	0.0	0.0	0.0	0.0	0.0
Lig4	319583	symbol	M. musculus	319583	M. musculus	0.0	0.0	0.0	0.0	0.0	0.0	0.0	0.0	0.0	0.0	0.0	0.0	0.0	0.0	0.0	0.0	0.0	0.0	0.0	0.0
Eif4e	13684	symbol	M. musculus	13684	M. musculus	0.0	0.0	1.0	0.0	0.0	0.0	0.0	0.0	0.0	0.0	0.0	0.0	0.0	0.0	0.0	0.0	0.0	0.0	0.0	0.0
Dcaf17	75763	symbol	M. musculus	75763	M. musculus	0.0	0.0	0.0	0.0	0.0	0.0	0.0	0.0	0.0	0.0	0.0	0.0	0.0	0.0	0.0	0.0	0.0	0.0	0.0	0.0
Rap2a	76108	symbol	M. musculus	76108	M. musculus	0.0	0.0	0.0	0.0	0.0	0.0	0.0	0.0	0.0	0.0	0.0	0.0	0.0	0.0	0.0	0.0	0.0	0.0	0.0	0.0
Akirin1	68050	symbol	M. musculus	68050	M. musculus	0.0	0.0	0.0	0.0	0.0	0.0	0.0	0.0	0.0	0.0	0.0	0.0	0.0	0.0	0.0	0.0	1.0	0.0	0.0	0.0
Fgfr1op2	67529	symbol	M. musculus	67529	M. musculus	0.0	0.0	0.0	0.0	0.0	0.0	0.0	0.0	0.0	0.0	0.0	0.0	0.0	0.0	0.0	0.0	0.0	0.0	0.0	0.0
Ap3m1	55946	symbol	M. musculus	55946	M. musculus	0.0	0.0	0.0	0.0	0.0	0.0	0.0	0.0	0.0	0.0	0.0	0.0	0.0	1.0	0.0	0.0	0.0	0.0	0.0	0.0
Ppih	66101	symbol	M. musculus	66101	M. musculus	0.0	0.0	0.0	0.0	0.0	0.0	0.0	0.0	0.0	0.0	0.0	0.0	0.0	0.0	0.0	0.0	0.0	0.0	0.0	0.0
1810055G02Rik	72056	symbol	M. musculus	72056	M. musculus	0.0	0.0	0.0	0.0	0.0	0.0	0.0	0.0	0.0	0.0	0.0	0.0	0.0	0.0	0.0	0.0	0.0	0.0	0.0	0.0
Ptbp1	19205	symbol	M. musculus	19205	M. musculus	0.0	0.0	0.0	0.0	0.0	0.0	0.0	0.0	0.0	0.0	0.0	0.0	0.0	0.0	0.0	0.0	0.0	0.0	0.0	0.0
Srrt	83701	symbol	M. musculus	83701	M. musculus	0.0	0.0	0.0	0.0	0.0	0.0	0.0	0.0	0.0	0.0	0.0	0.0	0.0	0.0	0.0	0.0	0.0	0.0	0.0	0.0
2810002D19Rik	66457	symbol	M. musculus	66457	M. musculus	0.0	0.0	0.0	0.0	0.0	0.0	0.0	0.0	0.0	0.0	0.0	0.0	0.0	0.0	0.0	0.0	0.0	0.0	0.0	0.0
Ddx58	230073	gene_synonym	M. musculus	230073	M. musculus	0.0	0.0	0.0	0.0	0.0	0.0	0.0	0.0	0.0	0.0	0.0	0.0	0.0	0.0	0.0	0.0	0.0	0.0	0.0	0.0
Ttc7b	104718	symbol	M. musculus	104718	M. musculus	1.0	1.0	0.0	0.0	1.0	0.0	0.0	0.0	0.0	0.0	0.0	0.0	0.0	0.0	0.0	0.0	0.0	0.0	0.0	0.0
Mmp15	17388	symbol	M. musculus	17388	M. musculus	0.0	0.0	0.0	0.0	0.0	0.0	0.0	0.0	0.0	0.0	0.0	0.0	0.0	0.0	0.0	0.0	0.0	0.0	0.0	0.0
Zfp82	330502	symbol	M. musculus	330502	M. musculus	0.0	0.0	0.0	0.0	0.0	0.0	0.0	0.0	0.0	0.0	0.0	0.0	0.0	0.0	0.0	0.0	0.0	0.0	0.0	0.0
ENSMUST00000053717						nan	nan	nan	nan	nan	nan	nan	nan	nan	nan	nan	nan	nan	nan	nan	nan	nan	nan	nan	nan
Rbl1	19650	symbol	M. musculus	19650	M. musculus	0.0	0.0	0.0	0.0	0.0	0.0	0.0	0.0	0.0	0.0	0.0	0.0	0.0	0.0	0.0	0.0	0.0	0.0	0.0	0.0
Tcta	102791	symbol	M. musculus	102791	M. musculus	0.0	0.0	0.0	0.0	0.0	0.0	0.0	0.0	0.0	0.0	0.0	0.0	0.0	0.0	0.0	0.0	0.0	0.0	0.0	0.0
Rnf213	672511	symbol	M. musculus	672511	M. musculus	0.0	0.0	0.0	0.0	0.0	0.0	0.0	0.0	0.0	0.0	0.0	0.0	1.0	0.0	0.0	0.0	0.0	0.0	0.0	0.0
Oas1a	246730	symbol	M. musculus	246730	M. musculus	0.0	1.0	0.0	1.0	0.0	0.0	0.0	0.0	0.0	0.0	0.0	0.0	0.0	0.0	0.0	0.0	0.0	0.0	0.0	0.0
Orm3	18407	symbol	M. musculus	18407	M. musculus	0.0	0.0	0.0	0.0	0.0	0.0	0.0	0.0	0.0	0.0	0.0	0.0	0.0	0.0	0.0	0.0	0.0	0.0	0.0	0.0
P2rx5	94045	symbol	M. musculus	94045	M. musculus	0.0	0.0	0.0	0.0	0.0	0.0	0.0	0.0	0.0	0.0	0.0	0.0	0.0	0.0	0.0	0.0	0.0	0.0	0.0	0.0
Myl1	17901	symbol	M. musculus	17901	M. musculus	0.0	0.0	0.0	0.0	0.0	0.0	0.0	0.0	0.0	0.0	0.0	0.0	0.0	0.0	0.0	0.0	0.0	0.0	0.0	0.0
Grtp1	66790	symbol	M. musculus	66790	M. musculus	0.0	0.0	0.0	0.0	0.0	0.0	0.0	0.0	0.0	0.0	0.0	0.0	0.0	0.0	0.0	0.0	0.0	0.0	0.0	0.0
Ttc30b	72421	gene_synonym	M. musculus	72421	M. musculus	0.0	0.0	0.0	0.0	0.0	0.0	0.0	0.0	0.0	0.0	0.0	0.0	0.0	0.0	0.0	0.0	0.0	0.0	0.0	0.0
Ptch2	19207	symbol	M. musculus	19207	M. musculus	0.0	0.0	0.0	0.0	0.0	0.0	0.0	0.0	0.0	0.0	0.0	0.0	0.0	0.0	0.0	0.0	0.0	0.0	0.0	0.0
39666719-39679959_R						nan	nan	nan	nan	nan	nan	nan	nan	nan	nan	nan	nan	nan	nan	nan	nan	nan	nan	nan	nan
Hspa4l	18415	symbol	M. musculus	18415	M. musculus	0.0	0.0	0.0	0.0	0.0	0.0	0.0	0.0	0.0	0.0	0.0	0.0	0.0	0.0	0.0	0.0	0.0	0.0	0.0	0.0
Eno1b	433182	symbol	M. musculus	433182	M. musculus	0.0	1.0	0.0	1.0	0.0	1.0	0.0	0.0	0.0	0.0	0.0	0.0	1.0	0.0	0.0	0.0	0.0	0.0	0.0	0.0
Aamdc	66273	symbol	M. musculus	66273	M. musculus	0.0	0.0	0.0	0.0	0.0	0.0	0.0	0.0	0.0	0.0	0.0	0.0	0.0	0.0	0.0	0.0	0.0	0.0	0.0	0.0
Tapbpl	213233	symbol	M. musculus	213233	M. musculus	0.0	0.0	0.0	0.0	0.0	0.0	0.0	0.0	0.0	0.0	0.0	0.0	0.0	0.0	0.0	0.0	0.0	0.0	0.0	0.0
Tmem135	72759	symbol	M. musculus	72759	M. musculus	1.0	0.0	0.0	0.0	0.0	1.0	0.0	0.0	1.0	0.0	0.0	0.0	0.0	0.0	1.0	0.0	0.0	0.0	0.0	0.0
Fam53b	77938	symbol	M. musculus	77938	M. musculus	0.0	0.0	0.0	0.0	0.0	0.0	0.0	0.0	0.0	0.0	0.0	0.0	0.0	0.0	0.0	0.0	0.0	0.0	0.0	0.0
Cbx2	12416	symbol	M. musculus	12416	M. musculus	0.0	0.0	0.0	0.0	0.0	0.0	0.0	0.0	0.0	0.0	0.0	0.0	0.0	0.0	0.0	0.0	0.0	0.0	0.0	0.0
Gbp6	100702	symbol	M. musculus	100702	M. musculus	0.0	0.0	0.0	0.0	0.0	0.0	0.0	0.0	0.0	0.0	0.0	0.0	0.0	0.0	0.0	0.0	0.0	0.0	0.0	0.0
Brox	71678	symbol	M. musculus	71678	M. musculus	0.0	0.0	0.0	0.0	0.0	0.0	0.0	0.0	0.0	0.0	0.0	0.0	0.0	0.0	0.0	0.0	0.0	0.0	0.0	0.0
Zfp493	72958	symbol	M. musculus	72958	M. musculus	0.0	0.0	0.0	0.0	0.0	0.0	0.0	0.0	0.0	0.0	0.0	0.0	0.0	0.0	0.0	0.0	0.0	0.0	0.0	0.0
1700112J16Rik	76628	symbol	M. musculus	76628	M. musculus	0.0	0.0	0.0	0.0	0.0	0.0	0.0	0.0	0.0	0.0	0.0	0.0	0.0	0.0	0.0	0.0	0.0	0.0	0.0	0.0
Arfgap2	77038	symbol	M. musculus	77038	M. musculus	0.0	0.0	0.0	0.0	0.0	0.0	0.0	0.0	0.0	0.0	0.0	0.0	0.0	0.0	0.0	0.0	0.0	0.0	0.0	0.0
chr6						nan	nan	nan	nan	nan	nan	nan	nan	nan	nan	nan	nan	nan	nan	nan	nan	nan	nan	nan	nan
112552041-112560067_F						nan	nan	nan	nan	nan	nan	nan	nan	nan	nan	nan	nan	nan	nan	nan	nan	nan	nan	nan	nan
Rps6ka3	110651	symbol	M. musculus	110651	M. musculus	0.0	0.0	0.0	0.0	0.0	0.0	0.0	0.0	0.0	0.0	0.0	0.0	0.0	0.0	0.0	0.0	0.0	0.0	0.0	0.0
Maob	109731	symbol	M. musculus	109731	M. musculus	0.0	0.0	0.0	0.0	0.0	0.0	0.0	0.0	0.0	0.0	0.0	0.0	0.0	0.0	0.0	0.0	0.0	0.0	0.0	0.0
Lrg1	76905	symbol	M. musculus	76905	M. musculus	0.0	0.0	0.0	0.0	0.0	0.0	0.0	0.0	0.0	0.0	0.0	0.0	0.0	0.0	0.0	0.0	0.0	0.0	0.0	0.0
Dcst1	77772	symbol	M. musculus	77772	M. musculus	0.0	0.0	0.0	0.0	0.0	0.0	0.0	0.0	0.0	0.0	0.0	0.0	0.0	0.0	0.0	0.0	0.0	0.0	0.0	0.0
Inpp4b	234515	symbol	M. musculus	234515	M. musculus	1.0	1.0	0.0	0.0	1.0	0.0	0.0	0.0	0.0	0.0	0.0	0.0	0.0	0.0	0.0	0.0	0.0	0.0	0.0	0.0
Phkg1	18682	symbol	M. musculus	18682	M. musculus	0.0	0.0	0.0	1.0	0.0	0.0	0.0	0.0	0.0	0.0	0.0	0.0	1.0	0.0	0.0	0.0	0.0	0.0	0.0	0.0
Pfkfb1	18639	symbol	M. musculus	18639	M. musculus	1.0	1.0	0.0	1.0	0.0	1.0	0.0	1.0	0.0	0.0	0.0	0.0	1.0	0.0	0.0	0.0	0.0	0.0	0.0	0.0
Gnpat	14712	symbol	M. musculus	14712	M. musculus	1.0	0.0	0.0	0.0	1.0	0.0	0.0	0.0	0.0	0.0	0.0	0.0	0.0	0.0	0.0	0.0	0.0	0.0	0.0	0.0
Akr1b3	11677	gene_synonym	M. musculus	11677	M. musculus	1.0	0.0	0.0	1.0	0.0	1.0	0.0	1.0	0.0	0.0	0.0	0.0	0.0	0.0	0.0	0.0	0.0	0.0	0.0	0.0
Bank1	242248	symbol	M. musculus	242248	M. musculus	0.0	0.0	0.0	0.0	0.0	0.0	0.0	0.0	0.0	0.0	0.0	0.0	0.0	0.0	0.0	0.0	0.0	0.0	0.0	0.0
Galm	319625	symbol	M. musculus	319625	M. musculus	0.0	0.0	0.0	1.0	0.0	0.0	0.0	0.0	0.0	0.0	0.0	0.0	0.0	0.0	0.0	0.0	0.0	0.0	0.0	0.0
Nmral1	67824	symbol	M. musculus	67824	M. musculus	0.0	0.0	0.0	0.0	0.0	0.0	0.0	0.0	0.0	0.0	0.0	0.0	0.0	0.0	0.0	0.0	0.0	0.0	0.0	0.0
Gng7	14708	symbol	M. musculus	14708	M. musculus	0.0	0.0	0.0	0.0	0.0	0.0	0.0	0.0	0.0	0.0	0.0	0.0	0.0	0.0	0.0	0.0	0.0	0.0	0.0	0.0
A930004D18Rik	77940	symbol	M. musculus	77940	M. musculus	0.0	0.0	0.0	0.0	0.0	0.0	0.0	0.0	0.0	0.0	0.0	0.0	0.0	0.0	0.0	0.0	0.0	0.0	0.0	0.0
Marcks	17118	symbol	M. musculus	17118	M. musculus	0.0	0.0	0.0	0.0	0.0	0.0	0.0	0.0	1.0	0.0	0.0	0.0	0.0	0.0	0.0	0.0	0.0	0.0	0.0	0.0
Ehd2	259300	symbol	M. musculus	259300	M. musculus	0.0	0.0	0.0	0.0	0.0	0.0	0.0	0.0	0.0	0.0	0.0	0.0	0.0	0.0	0.0	0.0	0.0	0.0	0.0	0.0
Zeb2	24136	symbol	M. musculus	24136	M. musculus	0.0	0.0	0.0	0.0	0.0	0.0	0.0	0.0	0.0	0.0	0.0	0.0	0.0	1.0	0.0	0.0	0.0	0.0	0.0	0.0
2700081O15Rik	108899	gene_synonym	M. musculus	108899	M. musculus	0.0	0.0	0.0	0.0	0.0	0.0	0.0	0.0	0.0	0.0	0.0	0.0	0.0	0.0	0.0	0.0	0.0	0.0	0.0	0.0
Zeb2os	433424	symbol	M. musculus	433424	M. musculus	0.0	0.0	0.0	0.0	0.0	0.0	0.0	0.0	0.0	0.0	0.0	0.0	0.0	0.0	0.0	0.0	0.0	0.0	0.0	0.0
Epb4.1l2	13822	gene_synonym	M. musculus	13822	M. musculus	0.0	0.0	0.0	0.0	0.0	0.0	0.0	0.0	0.0	0.0	0.0	0.0	0.0	0.0	0.0	0.0	0.0	0.0	0.0	1.0
Ywhag	22628	symbol	M. musculus	22628	M. musculus	0.0	0.0	1.0	0.0	0.0	0.0	0.0	0.0	0.0	0.0	0.0	0.0	0.0	0.0	0.0	0.0	0.0	0.0	0.0	0.0
Morc4	75746	symbol	M. musculus	75746	M. musculus	0.0	0.0	0.0	0.0	0.0	0.0	0.0	0.0	0.0	0.0	0.0	0.0	0.0	0.0	0.0	0.0	0.0	0.0	0.0	0.0
Dll4	54485	symbol	M. musculus	54485	M. musculus	0.0	0.0	0.0	0.0	0.0	0.0	0.0	0.0	0.0	0.0	0.0	0.0	0.0	0.0	0.0	0.0	0.0	0.0	0.0	0.0
Hipk2	15258	symbol	M. musculus	15258	M. musculus	0.0	0.0	0.0	0.0	0.0	0.0	0.0	0.0	0.0	0.0	0.0	0.0	0.0	0.0	0.0	0.0	0.0	0.0	0.0	0.0
Mmd	67468	symbol	M. musculus	67468	M. musculus	0.0	0.0	0.0	0.0	0.0	0.0	0.0	0.0	0.0	0.0	0.0	0.0	0.0	0.0	0.0	0.0	0.0	0.0	0.0	0.0
C79468	97294	symbol	M. musculus	97294	M. musculus	0.0	0.0	0.0	0.0	0.0	0.0	0.0	0.0	0.0	0.0	0.0	0.0	0.0	0.0	0.0	0.0	0.0	0.0	0.0	0.0
Fcrls	80891	gene_synonym	M. musculus	80891	M. musculus	0.0	0.0	0.0	0.0	0.0	0.0	0.0	0.0	0.0	0.0	0.0	0.0	0.0	0.0	0.0	0.0	0.0	0.0	0.0	0.0
Als2cr12	108812	gene_synonym	M. musculus	108812	M. musculus	0.0	0.0	0.0	0.0	0.0	0.0	0.0	0.0	0.0	0.0	0.0	0.0	0.0	0.0	0.0	0.0	0.0	0.0	0.0	0.0
ENSMUST00000188624						nan	nan	nan	nan	nan	nan	nan	nan	nan	nan	nan	nan	nan	nan	nan	nan	nan	nan	nan	nan
Gbp5	229898	symbol	M. musculus	229898	M. musculus	0.0	0.0	0.0	0.0	0.0	0.0	0.0	0.0	0.0	0.0	0.0	0.0	0.0	0.0	0.0	0.0	0.0	0.0	0.0	0.0
Apol10b	328561	symbol	M. musculus	328561	M. musculus	0.0	0.0	0.0	0.0	0.0	0.0	0.0	0.0	0.0	0.0	0.0	0.0	0.0	0.0	0.0	0.0	0.0	0.0	0.0	0.0
sept-04						nan	nan	nan	nan	nan	nan	nan	nan	nan	nan	nan	nan	nan	nan	nan	nan	nan	nan	nan	nan
Gm15498	100134986	symbol	M. musculus	100134986	M. musculus	0.0	0.0	0.0	0.0	0.0	0.0	0.0	0.0	0.0	0.0	0.0	0.0	0.0	0.0	0.0	0.0	0.0	0.0	0.0	0.0
Rab38	72433	symbol	M. musculus	72433	M. musculus	0.0	0.0	0.0	0.0	0.0	0.0	0.0	0.0	1.0	0.0	0.0	0.0	1.0	1.0	0.0	0.0	0.0	0.0	0.0	1.0
152029557-152030218_R						nan	nan	nan	nan	nan	nan	nan	nan	nan	nan	nan	nan	nan	nan	nan	nan	nan	nan	nan	nan
152006587-152008784_R						nan	nan	nan	nan	nan	nan	nan	nan	nan	nan	nan	nan	nan	nan	nan	nan	nan	nan	nan	nan
Gm39055	105243006	symbol	M. musculus	105243006	M. musculus	0.0	0.0	0.0	0.0	0.0	0.0	0.0	0.0	0.0	0.0	0.0	0.0	0.0	0.0	0.0	0.0	0.0	0.0	0.0	0.0
Prkcdbp	109042	gene_synonym	M. musculus	109042	M. musculus	0.0	0.0	0.0	0.0	0.0	0.0	0.0	0.0	0.0	0.0	0.0	0.0	0.0	0.0	0.0	0.0	0.0	0.0	0.0	0.0
Fgf11	14166	symbol	M. musculus	14166	M. musculus	0.0	0.0	0.0	0.0	0.0	0.0	0.0	0.0	0.0	0.0	0.0	0.0	0.0	0.0	0.0	0.0	0.0	0.0	0.0	0.0
Gm4876	232599	symbol	M. musculus	232599	M. musculus	0.0	0.0	0.0	0.0	0.0	0.0	0.0	0.0	0.0	0.0	0.0	0.0	0.0	0.0	0.0	0.0	0.0	0.0	0.0	0.0
Rtn4rl1	237847	symbol	M. musculus	237847	M. musculus	0.0	0.0	0.0	0.0	0.0	0.0	0.0	0.0	0.0	0.0	0.0	0.0	0.0	0.0	0.0	0.0	0.0	0.0	0.0	0.0
Paqr7	71904	symbol	M. musculus	71904	M. musculus	0.0	0.0	0.0	0.0	0.0	0.0	0.0	0.0	0.0	0.0	0.0	0.0	0.0	0.0	0.0	0.0	0.0	0.0	0.0	0.0
D430019H16Rik	268595	symbol	M. musculus	268595	M. musculus	0.0	0.0	0.0	0.0	0.0	0.0	0.0	0.0	0.0	0.0	0.0	0.0	0.0	0.0	0.0	0.0	0.0	0.0	0.0	0.0
Lpgat1	226856	symbol	M. musculus	226856	M. musculus	1.0	1.0	0.0	0.0	1.0	0.0	0.0	0.0	0.0	0.0	0.0	1.0	1.0	0.0	0.0	0.0	0.0	0.0	0.0	0.0
Pygb	110078	symbol	M. musculus	110078	M. musculus	0.0	0.0	0.0	1.0	0.0	0.0	0.0	0.0	0.0	0.0	0.0	0.0	0.0	0.0	0.0	0.0	0.0	0.0	0.0	0.0
1110019D14Rik	76311	symbol	M. musculus	76311	M. musculus	0.0	0.0	0.0	0.0	0.0	0.0	0.0	0.0	0.0	0.0	0.0	0.0	0.0	0.0	0.0	0.0	0.0	0.0	0.0	0.0
Cdsn	386463	symbol	M. musculus	386463	M. musculus	0.0	0.0	0.0	0.0	0.0	0.0	0.0	0.0	0.0	0.0	0.0	0.0	0.0	0.0	0.0	0.0	0.0	0.0	0.0	0.0
Slc6a13	14412	symbol	M. musculus	14412	M. musculus	0.0	0.0	0.0	0.0	0.0	0.0	0.0	0.0	0.0	0.0	0.0	0.0	0.0	0.0	0.0	0.0	0.0	0.0	0.0	0.0
Abcd2	26874	symbol	M. musculus	26874	M. musculus	1.0	0.0	0.0	1.0	0.0	1.0	0.0	0.0	0.0	0.0	0.0	0.0	1.0	0.0	0.0	0.0	0.0	0.0	0.0	0.0
42659063-42660071_R						nan	nan	nan	nan	nan	nan	nan	nan	nan	nan	nan	nan	nan	nan	nan	nan	nan	nan	nan	nan
Mterf2	74238	symbol	M. musculus	74238	M. musculus	0.0	0.0	1.0	0.0	0.0	0.0	0.0	0.0	0.0	0.0	0.0	0.0	0.0	0.0	0.0	0.0	0.0	0.0	0.0	0.0
Cachd1	320508	symbol	M. musculus	320508	M. musculus	0.0	0.0	0.0	0.0	0.0	0.0	0.0	0.0	0.0	0.0	0.0	0.0	0.0	0.0	0.0	0.0	0.0	0.0	0.0	0.0
Nid2	18074	symbol	M. musculus	18074	M. musculus	0.0	0.0	0.0	0.0	0.0	0.0	0.0	0.0	0.0	0.0	0.0	0.0	0.0	0.0	0.0	0.0	0.0	0.0	0.0	0.0
Rprml	104582	symbol	M. musculus	104582	M. musculus	0.0	0.0	0.0	0.0	0.0	0.0	0.0	0.0	0.0	0.0	0.0	0.0	0.0	0.0	0.0	0.0	0.0	0.0	0.0	0.0
Slc16a12	240638	symbol	M. musculus	240638	M. musculus	0.0	1.0	0.0	0.0	0.0	0.0	0.0	0.0	0.0	0.0	0.0	0.0	0.0	0.0	0.0	0.0	0.0	0.0	0.0	0.0
ENSMUST00000103426	16019	ensembl_transcript_id	M. musculus	16019	M. musculus	0.0	0.0	0.0	0.0	0.0	0.0	0.0	0.0	0.0	0.0	0.0	0.0	0.0	0.0	0.0	0.0	0.0	0.0	0.0	0.0
Tpi1	21991	symbol	M. musculus	21991	M. musculus	1.0	1.0	0.0	1.0	0.0	1.0	0.0	1.0	0.0	0.0	0.0	1.0	0.0	0.0	0.0	0.0	0.0	0.0	0.0	0.0
Pgpep1	66522	symbol	M. musculus	66522	M. musculus	0.0	0.0	0.0	0.0	0.0	0.0	0.0	0.0	0.0	0.0	0.0	0.0	0.0	0.0	0.0	0.0	0.0	0.0	0.0	0.0
Ncan	13004	symbol	M. musculus	13004	M. musculus	0.0	0.0	0.0	0.0	0.0	0.0	0.0	0.0	0.0	0.0	0.0	0.0	0.0	0.0	0.0	0.0	0.0	0.0	0.0	0.0
Golga7b	71146	symbol	M. musculus	71146	M. musculus	0.0	0.0	0.0	0.0	0.0	0.0	0.0	0.0	0.0	0.0	0.0	0.0	0.0	0.0	0.0	0.0	0.0	0.0	0.0	0.0
Mogat2	233549	symbol	M. musculus	233549	M. musculus	1.0	0.0	0.0	1.0	1.0	0.0	0.0	0.0	0.0	0.0	0.0	1.0	0.0	0.0	0.0	0.0	0.0	0.0	0.0	0.0
Oxtr	18430	symbol	M. musculus	18430	M. musculus	0.0	0.0	0.0	0.0	0.0	0.0	0.0	0.0	0.0	0.0	0.0	0.0	0.0	0.0	0.0	0.0	0.0	0.0	1.0	0.0
Ephb2	13844	symbol	M. musculus	13844	M. musculus	0.0	0.0	0.0	0.0	0.0	0.0	0.0	0.0	0.0	0.0	0.0	0.0	0.0	0.0	0.0	0.0	0.0	0.0	0.0	1.0
Tuba3a	22144	symbol	M. musculus	22144	M. musculus	0.0	0.0	0.0	0.0	0.0	0.0	0.0	0.0	0.0	0.0	0.0	0.0	0.0	0.0	0.0	0.0	0.0	0.0	0.0	0.0
Tuba1a	22142	symbol	M. musculus	22142	M. musculus	0.0	0.0	0.0	0.0	0.0	0.0	0.0	0.0	0.0	0.0	0.0	0.0	0.0	0.0	0.0	0.0	0.0	0.0	0.0	0.0
Creb3l1	26427	symbol	M. musculus	26427	M. musculus	0.0	0.0	0.0	0.0	0.0	0.0	0.0	0.0	0.0	0.0	0.0	0.0	0.0	0.0	0.0	0.0	0.0	0.0	0.0	0.0
Tmem254a	66039	gene_synonym	M. musculus	66039	M. musculus	0.0	0.0	0.0	0.0	0.0	0.0	0.0	0.0	0.0	0.0	0.0	0.0	0.0	0.0	0.0	0.0	0.0	0.0	0.0	0.0
Tmem254c	66039	gene_synonym	M. musculus	66039	M. musculus	0.0	0.0	0.0	0.0	0.0	0.0	0.0	0.0	0.0	0.0	0.0	0.0	0.0	0.0	0.0	0.0	0.0	0.0	0.0	0.0
Tuba1c	22146	symbol	M. musculus	22146	M. musculus	0.0	0.0	0.0	0.0	0.0	0.0	0.0	0.0	0.0	0.0	0.0	0.0	0.0	0.0	0.0	0.0	0.0	0.0	0.0	0.0
Tuba1b	22143	symbol	M. musculus	22143	M. musculus	0.0	0.0	0.0	0.0	0.0	0.0	0.0	0.0	0.0	0.0	0.0	0.0	0.0	0.0	0.0	0.0	0.0	0.0	0.0	0.0
Pfkfb4	270198	symbol	M. musculus	270198	M. musculus	1.0	1.0	0.0	1.0	0.0	1.0	0.0	1.0	0.0	0.0	0.0	0.0	0.0	0.0	0.0	0.0	0.0	0.0	0.0	0.0
Qpctl	67369	symbol	M. musculus	67369	M. musculus	0.0	0.0	0.0	0.0	0.0	0.0	0.0	0.0	0.0	0.0	0.0	0.0	0.0	0.0	0.0	0.0	0.0	0.0	0.0	0.0
Atp2b4	381290	symbol	M. musculus	381290	M. musculus	0.0	0.0	0.0	0.0	0.0	0.0	0.0	0.0	0.0	0.0	0.0	0.0	1.0	0.0	0.0	0.0	0.0	0.0	0.0	1.0
Hist1h2bm	319186	gene_synonym	M. musculus	319186	M. musculus	0.0	0.0	0.0	0.0	0.0	0.0	0.0	0.0	0.0	0.0	0.0	0.0	0.0	0.0	0.0	0.0	0.0	0.0	0.0	0.0
Mpp7	75739	symbol	M. musculus	75739	M. musculus	0.0	0.0	0.0	0.0	0.0	0.0	0.0	0.0	0.0	0.0	0.0	0.0	0.0	0.0	0.0	0.0	0.0	0.0	0.0	0.0
Pnldc1	240023	symbol	M. musculus	240023	M. musculus	0.0	0.0	0.0	0.0	0.0	0.0	0.0	0.0	0.0	0.0	0.0	0.0	0.0	0.0	0.0	0.0	0.0	0.0	0.0	0.0
Dnajb14	70604	symbol	M. musculus	70604	M. musculus	0.0	0.0	0.0	0.0	0.0	0.0	0.0	0.0	0.0	0.0	0.0	0.0	0.0	0.0	0.0	0.0	0.0	0.0	0.0	0.0
Kcnj14	211480	symbol	M. musculus	211480	M. musculus	0.0	0.0	0.0	0.0	0.0	0.0	0.0	0.0	0.0	0.0	0.0	0.0	0.0	0.0	0.0	0.0	0.0	0.0	0.0	0.0
Sec22c	215474	symbol	M. musculus	215474	M. musculus	0.0	0.0	0.0	0.0	0.0	0.0	0.0	0.0	0.0	0.0	0.0	0.0	0.0	0.0	0.0	0.0	0.0	0.0	0.0	0.0
Rab3il1	74760	symbol	M. musculus	74760	M. musculus	0.0	0.0	0.0	0.0	0.0	0.0	0.0	0.0	0.0	0.0	0.0	0.0	0.0	0.0	0.0	0.0	0.0	0.0	0.0	0.0
Mdp1	67881	symbol	M. musculus	67881	M. musculus	0.0	0.0	0.0	0.0	0.0	0.0	0.0	0.0	0.0	0.0	0.0	0.0	0.0	0.0	0.0	0.0	0.0	0.0	0.0	0.0
Ccdc159	67119	symbol	M. musculus	67119	M. musculus	0.0	0.0	0.0	0.0	0.0	0.0	0.0	0.0	0.0	0.0	0.0	0.0	0.0	0.0	0.0	0.0	0.0	0.0	0.0	0.0
A_55_P2536354						nan	nan	nan	nan	nan	nan	nan	nan	nan	nan	nan	nan	nan	nan	nan	nan	nan	nan	nan	nan
Cbx8	30951	symbol	M. musculus	30951	M. musculus	0.0	0.0	0.0	0.0	0.0	0.0	0.0	0.0	0.0	0.0	0.0	0.0	0.0	0.0	0.0	0.0	0.0	0.0	0.0	0.0
Zfp846	244721	symbol	M. musculus	244721	M. musculus	0.0	0.0	0.0	0.0	0.0	0.0	0.0	0.0	0.0	0.0	0.0	0.0	0.0	0.0	0.0	0.0	0.0	0.0	0.0	0.0
Ttll1	319953	symbol	M. musculus	319953	M. musculus	0.0	0.0	0.0	0.0	0.0	0.0	0.0	0.0	0.0	0.0	0.0	0.0	0.0	0.0	0.0	0.0	0.0	0.0	0.0	0.0
Endod1	71946	symbol	M. musculus	71946	M. musculus	0.0	0.0	0.0	0.0	0.0	0.0	0.0	0.0	0.0	0.0	0.0	0.0	0.0	0.0	0.0	0.0	0.0	0.0	0.0	0.0
ENSMUST00000120330						nan	nan	nan	nan	nan	nan	nan	nan	nan	nan	nan	nan	nan	nan	nan	nan	nan	nan	nan	nan
ENSMUST00000129312	319179	ensembl_transcript_id	M. musculus	319179	M. musculus	0.0	0.0	0.0	0.0	0.0	0.0	0.0	0.0	0.0	0.0	0.0	0.0	0.0	0.0	0.0	0.0	0.0	0.0	0.0	0.0
Hist1h2bc	68024	gene_synonym	M. musculus	68024	M. musculus	0.0	0.0	0.0	0.0	0.0	0.0	0.0	0.0	0.0	0.0	0.0	0.0	0.0	0.0	0.0	0.0	0.0	0.0	0.0	0.0
Hist1h2bb	319178	gene_synonym	M. musculus	319178	M. musculus	0.0	0.0	0.0	0.0	0.0	0.0	0.0	0.0	0.0	0.0	0.0	0.0	0.0	0.0	0.0	0.0	0.0	0.0	0.0	0.0
Hist1h2ba	319177	gene_synonym	M. musculus	319177	M. musculus	0.0	0.0	0.0	0.0	0.0	0.0	0.0	0.0	0.0	0.0	0.0	0.0	0.0	0.0	0.0	0.0	0.0	0.0	0.0	0.0
Gm32507	102635081	symbol	M. musculus	102635081	M. musculus	0.0	0.0	0.0	0.0	0.0	0.0	0.0	0.0	0.0	0.0	0.0	0.0	0.0	0.0	0.0	0.0	0.0	0.0	0.0	0.0
ENSMUST00000102977	319158	ensembl_transcript_id	M. musculus	319158	M. musculus	0.0	0.0	0.0	0.0	0.0	0.0	0.0	0.0	0.0	0.0	0.0	0.0	0.0	0.0	0.0	0.0	0.0	0.0	0.0	0.0
Impa2	114663	symbol	M. musculus	114663	M. musculus	1.0	1.0	0.0	0.0	1.0	0.0	0.0	0.0	0.0	0.0	0.0	1.0	0.0	0.0	0.0	0.0	0.0	0.0	0.0	0.0
Fn3k	63828	symbol	M. musculus	63828	M. musculus	0.0	0.0	0.0	0.0	0.0	0.0	0.0	0.0	0.0	0.0	0.0	0.0	0.0	0.0	0.0	0.0	0.0	0.0	0.0	0.0
Dhrs7	66375	symbol	M. musculus	66375	M. musculus	1.0	0.0	0.0	0.0	0.0	0.0	0.0	0.0	0.0	0.0	0.0	0.0	0.0	0.0	0.0	0.0	0.0	0.0	0.0	0.0
Aspa	11484	symbol	M. musculus	11484	M. musculus	0.0	0.0	0.0	0.0	0.0	1.0	1.0	0.0	0.0	0.0	0.0	0.0	0.0	0.0	0.0	0.0	0.0	0.0	0.0	0.0
Tnfsf10	22035	symbol	M. musculus	22035	M. musculus	0.0	0.0	0.0	0.0	0.0	0.0	0.0	0.0	0.0	0.0	0.0	0.0	0.0	0.0	1.0	0.0	0.0	0.0	0.0	0.0
Pla2g15	192654	symbol	M. musculus	192654	M. musculus	1.0	1.0	0.0	1.0	1.0	1.0	0.0	0.0	0.0	0.0	0.0	1.0	0.0	0.0	0.0	0.0	0.0	0.0	0.0	0.0
Ppp2r5a	226849	symbol	M. musculus	226849	M. musculus	0.0	0.0	0.0	0.0	0.0	0.0	0.0	0.0	0.0	0.0	0.0	0.0	0.0	0.0	0.0	0.0	0.0	0.0	0.0	1.0
Tmem206	66950	gene_synonym	M. musculus	66950	M. musculus	0.0	0.0	0.0	0.0	0.0	0.0	0.0	0.0	0.0	0.0	0.0	0.0	0.0	0.0	0.0	0.0	0.0	0.0	0.0	0.0
Sfxn5	94282	symbol	M. musculus	94282	M. musculus	0.0	0.0	0.0	0.0	0.0	0.0	0.0	0.0	0.0	0.0	0.0	0.0	0.0	0.0	0.0	0.0	0.0	0.0	0.0	0.0
Dct	13190	symbol	M. musculus	13190	M. musculus	0.0	0.0	0.0	0.0	0.0	0.0	1.0	0.0	0.0	1.0	0.0	0.0	0.0	1.0	0.0	0.0	0.0	0.0	0.0	0.0
Cldn22	75677	symbol	M. musculus	75677	M. musculus	0.0	0.0	0.0	0.0	0.0	0.0	0.0	0.0	0.0	0.0	0.0	0.0	0.0	0.0	0.0	0.0	0.0	0.0	0.0	0.0
Lrtm1	319476	symbol	M. musculus	319476	M. musculus	0.0	0.0	0.0	0.0	0.0	0.0	0.0	0.0	0.0	0.0	0.0	0.0	0.0	0.0	0.0	0.0	0.0	0.0	0.0	0.0
Mfsd3	69572	symbol	M. musculus	69572	M. musculus	0.0	0.0	0.0	0.0	0.0	0.0	0.0	0.0	0.0	0.0	0.0	0.0	0.0	0.0	0.0	0.0	0.0	0.0	0.0	0.0
Mvk	17855	symbol	M. musculus	17855	M. musculus	1.0	1.0	0.0	0.0	1.0	0.0	0.0	0.0	0.0	0.0	0.0	0.0	0.0	0.0	0.0	0.0	0.0	0.0	0.0	0.0
Paqr9	75552	symbol	M. musculus	75552	M. musculus	0.0	0.0	0.0	0.0	0.0	0.0	0.0	0.0	0.0	0.0	0.0	0.0	0.0	0.0	0.0	0.0	0.0	0.0	0.0	0.0
Mblac2	72852	symbol	M. musculus	72852	M. musculus	0.0	0.0	0.0	0.0	0.0	1.0	0.0	0.0	0.0	0.0	0.0	0.0	0.0	0.0	0.0	0.0	0.0	0.0	0.0	0.0
A530016L24Rik	319942	symbol	M. musculus	319942	M. musculus	0.0	0.0	0.0	0.0	0.0	0.0	0.0	0.0	0.0	0.0	0.0	0.0	0.0	0.0	0.0	0.0	0.0	0.0	0.0	0.0
A430046D13Rik	654440	symbol	M. musculus	654440	M. musculus	0.0	0.0	0.0	0.0	0.0	0.0	0.0	0.0	0.0	0.0	0.0	0.0	0.0	0.0	0.0	0.0	0.0	0.0	0.0	0.0
Pdxp	57028	symbol	M. musculus	57028	M. musculus	0.0	0.0	0.0	1.0	0.0	0.0	0.0	1.0	0.0	0.0	0.0	0.0	0.0	0.0	0.0	0.0	0.0	0.0	0.0	0.0
Slc25a19	67283	symbol	M. musculus	67283	M. musculus	1.0	1.0	0.0	0.0	0.0	0.0	0.0	0.0	0.0	0.0	1.0	0.0	0.0	0.0	0.0	0.0	0.0	0.0	0.0	0.0
Phlda3	27280	symbol	M. musculus	27280	M. musculus	0.0	0.0	0.0	0.0	0.0	0.0	0.0	0.0	0.0	0.0	0.0	0.0	0.0	0.0	0.0	0.0	0.0	0.0	0.0	0.0
AI464131						nan	nan	nan	nan	nan	nan	nan	nan	nan	nan	nan	nan	nan	nan	nan	nan	nan	nan	nan	nan
Lrrc39	109245	symbol	M. musculus	109245	M. musculus	0.0	0.0	0.0	0.0	0.0	0.0	0.0	0.0	0.0	0.0	0.0	0.0	0.0	0.0	0.0	0.0	0.0	0.0	0.0	0.0
A730017L22Rik	613258	symbol	M. musculus	613258	M. musculus	0.0	0.0	0.0	0.0	0.0	0.0	0.0	0.0	0.0	0.0	0.0	0.0	0.0	0.0	0.0	0.0	0.0	0.0	0.0	0.0
AK135574						nan	nan	nan	nan	nan	nan	nan	nan	nan	nan	nan	nan	nan	nan	nan	nan	nan	nan	nan	nan
Rxrg	20183	symbol	M. musculus	20183	M. musculus	0.0	0.0	0.0	0.0	0.0	0.0	0.0	0.0	0.0	0.0	0.0	0.0	0.0	0.0	0.0	0.0	0.0	0.0	0.0	0.0
Tbl2	27368	symbol	M. musculus	27368	M. musculus	0.0	0.0	0.0	0.0	0.0	0.0	0.0	0.0	0.0	0.0	0.0	0.0	0.0	0.0	0.0	0.0	0.0	0.0	0.0	0.0
Gpt	76282	symbol	M. musculus	76282	M. musculus	0.0	0.0	0.0	1.0	0.0	0.0	1.0	0.0	0.0	0.0	0.0	0.0	1.0	0.0	0.0	0.0	0.0	0.0	0.0	0.0
Rab32	67844	symbol	M. musculus	67844	M. musculus	0.0	0.0	0.0	0.0	0.0	0.0	0.0	0.0	1.0	0.0	0.0	0.0	0.0	1.0	0.0	0.0	0.0	0.0	0.0	0.0
chr15						nan	nan	nan	nan	nan	nan	nan	nan	nan	nan	nan	nan	nan	nan	nan	nan	nan	nan	nan	nan
102926581-102932542_R						nan	nan	nan	nan	nan	nan	nan	nan	nan	nan	nan	nan	nan	nan	nan	nan	nan	nan	nan	nan
Megf9	230316	symbol	M. musculus	230316	M. musculus	0.0	0.0	0.0	0.0	0.0	0.0	0.0	0.0	0.0	0.0	0.0	0.0	0.0	0.0	0.0	0.0	0.0	0.0	0.0	0.0
Insig1	231070	symbol	M. musculus	231070	M. musculus	1.0	0.0	0.0	0.0	1.0	0.0	0.0	0.0	0.0	0.0	0.0	1.0	1.0	0.0	0.0	0.0	0.0	0.0	0.0	0.0
Mapkapk3	102626	symbol	M. musculus	102626	M. musculus	0.0	0.0	0.0	0.0	0.0	0.0	0.0	0.0	0.0	0.0	0.0	0.0	0.0	0.0	0.0	0.0	0.0	0.0	0.0	0.0
Ascl1	17172	symbol	M. musculus	17172	M. musculus	0.0	0.0	0.0	0.0	0.0	0.0	0.0	0.0	0.0	0.0	0.0	0.0	0.0	0.0	0.0	0.0	0.0	0.0	0.0	0.0
A_66_P111844						nan	nan	nan	nan	nan	nan	nan	nan	nan	nan	nan	nan	nan	nan	nan	nan	nan	nan	nan	nan
Idh1	15926	symbol	M. musculus	15926	M. musculus	1.0	1.0	0.0	1.0	0.0	1.0	0.0	1.0	0.0	0.0	0.0	0.0	1.0	0.0	0.0	1.0	0.0	0.0	0.0	0.0
Gm15723	102633245	symbol	M. musculus	102633245	M. musculus	0.0	0.0	0.0	0.0	0.0	0.0	0.0	0.0	0.0	0.0	0.0	0.0	0.0	0.0	0.0	0.0	0.0	0.0	0.0	0.0
Zfp467	68910	symbol	M. musculus	68910	M. musculus	0.0	0.0	0.0	0.0	0.0	0.0	0.0	0.0	0.0	0.0	0.0	0.0	0.0	0.0	0.0	0.0	0.0	0.0	0.0	0.0
Ndufab1	70316	symbol	M. musculus	70316	M. musculus	1.0	1.0	0.0	1.0	0.0	1.0	0.0	0.0	0.0	0.0	0.0	0.0	0.0	0.0	0.0	0.0	0.0	0.0	0.0	0.0
Mmab	77697	symbol	M. musculus	77697	M. musculus	0.0	0.0	0.0	0.0	0.0	0.0	0.0	0.0	0.0	1.0	0.0	0.0	0.0	0.0	0.0	0.0	0.0	0.0	0.0	0.0
BE335345						nan	nan	nan	nan	nan	nan	nan	nan	nan	nan	nan	nan	nan	nan	nan	nan	nan	nan	nan	nan
Slc2a4	20528	symbol	M. musculus	20528	M. musculus	0.0	0.0	0.0	0.0	0.0	0.0	0.0	0.0	0.0	0.0	0.0	0.0	0.0	0.0	0.0	0.0	0.0	0.0	0.0	0.0
Mfsd12	73822	symbol	M. musculus	73822	M. musculus	0.0	0.0	0.0	0.0	0.0	0.0	0.0	0.0	0.0	1.0	0.0	0.0	0.0	1.0	0.0	0.0	0.0	0.0	0.0	0.0
5033430I15Rik	76000	symbol	M. musculus	76000	M. musculus	0.0	0.0	0.0	0.0	0.0	0.0	0.0	0.0	0.0	0.0	0.0	0.0	0.0	0.0	0.0	0.0	0.0	0.0	0.0	0.0
Plekhh3	217198	symbol	M. musculus	217198	M. musculus	0.0	0.0	0.0	0.0	0.0	0.0	0.0	0.0	0.0	0.0	0.0	0.0	0.0	0.0	0.0	0.0	0.0	0.0	0.0	0.0
Syt15	319508	symbol	M. musculus	319508	M. musculus	0.0	0.0	0.0	0.0	0.0	0.0	0.0	0.0	0.0	0.0	0.0	0.0	0.0	0.0	0.0	0.0	0.0	0.0	1.0	0.0
Gpd1	14555	symbol	M. musculus	14555	M. musculus	1.0	1.0	0.0	1.0	1.0	0.0	0.0	1.0	0.0	0.0	0.0	0.0	1.0	0.0	0.0	0.0	0.0	0.0	0.0	0.0
2010003K11Rik	69861	symbol	M. musculus	69861	M. musculus	0.0	0.0	0.0	0.0	0.0	0.0	0.0	0.0	0.0	0.0	0.0	0.0	0.0	0.0	0.0	0.0	0.0	0.0	0.0	0.0
Pgd	110208	symbol	M. musculus	110208	M. musculus	1.0	1.0	0.0	1.0	0.0	1.0	0.0	1.0	0.0	0.0	0.0	0.0	0.0	0.0	0.0	0.0	0.0	0.0	0.0	0.0
BY593506						nan	nan	nan	nan	nan	nan	nan	nan	nan	nan	nan	nan	nan	nan	nan	nan	nan	nan	nan	nan
Agpat2	67512	symbol	M. musculus	67512	M. musculus	1.0	1.0	0.0	0.0	1.0	0.0	0.0	0.0	0.0	0.0	0.0	1.0	0.0	0.0	0.0	0.0	0.0	0.0	0.0	0.0
Mrps22	64655	symbol	M. musculus	64655	M. musculus	0.0	0.0	1.0	0.0	0.0	0.0	0.0	0.0	0.0	0.0	0.0	0.0	0.0	0.0	0.0	0.0	0.0	0.0	0.0	0.0
ENSMUST00000117498						nan	nan	nan	nan	nan	nan	nan	nan	nan	nan	nan	nan	nan	nan	nan	nan	nan	nan	nan	nan
Fasn	14104	symbol	M. musculus	14104	M. musculus	1.0	1.0	0.0	0.0	0.0	1.0	0.0	0.0	0.0	0.0	0.0	0.0	0.0	0.0	0.0	0.0	0.0	0.0	0.0	0.0
Ptger3	19218	symbol	M. musculus	19218	M. musculus	0.0	1.0	0.0	1.0	0.0	0.0	0.0	0.0	0.0	0.0	0.0	0.0	0.0	0.0	0.0	0.0	0.0	0.0	1.0	0.0
Kcnb1	16500	symbol	M. musculus	16500	M. musculus	0.0	0.0	0.0	0.0	0.0	0.0	0.0	0.0	0.0	0.0	0.0	0.0	0.0	0.0	0.0	0.0	0.0	0.0	1.0	0.0
Wscd2	320916	symbol	M. musculus	320916	M. musculus	0.0	0.0	0.0	0.0	0.0	0.0	0.0	0.0	0.0	0.0	0.0	0.0	0.0	0.0	0.0	0.0	0.0	0.0	0.0	0.0
Fam20c	80752	symbol	M. musculus	80752	M. musculus	0.0	0.0	0.0	0.0	0.0	0.0	0.0	0.0	0.0	0.0	0.0	0.0	0.0	0.0	0.0	0.0	0.0	0.0	0.0	0.0
Tlcd2	380712	symbol	M. musculus	380712	M. musculus	0.0	0.0	0.0	0.0	0.0	0.0	0.0	0.0	0.0	0.0	0.0	0.0	0.0	0.0	0.0	0.0	0.0	0.0	0.0	0.0
C730037M02Rik	100038579	symbol	M. musculus	100038579	M. musculus	0.0	0.0	0.0	0.0	0.0	0.0	0.0	0.0	0.0	0.0	0.0	0.0	0.0	0.0	0.0	0.0	0.0	0.0	0.0	0.0
Adrbk2	320129	gene_synonym	M. musculus	320129	M. musculus	1.0	0.0	0.0	0.0	0.0	0.0	0.0	0.0	0.0	1.0	0.0	1.0	0.0	1.0	0.0	0.0	0.0	0.0	0.0	0.0
Tmprss6	71753	symbol	M. musculus	71753	M. musculus	0.0	0.0	0.0	0.0	0.0	0.0	0.0	0.0	0.0	0.0	0.0	0.0	0.0	0.0	0.0	0.0	0.0	0.0	0.0	0.0
Dtymk	21915	symbol	M. musculus	21915	M. musculus	1.0	1.0	0.0	1.0	0.0	0.0	0.0	0.0	0.0	0.0	1.0	0.0	0.0	0.0	0.0	0.0	0.0	0.0	0.0	0.0
Igfals	16005	symbol	M. musculus	16005	M. musculus	0.0	0.0	0.0	0.0	0.0	0.0	0.0	0.0	0.0	0.0	0.0	0.0	0.0	0.0	0.0	0.0	0.0	0.0	0.0	0.0
Trabd2b	666048	symbol	M. musculus	666048	M. musculus	0.0	0.0	0.0	0.0	0.0	0.0	0.0	0.0	0.0	0.0	0.0	0.0	0.0	0.0	0.0	0.0	0.0	0.0	0.0	0.0
Adamts2	216725	symbol	M. musculus	216725	M. musculus	0.0	0.0	0.0	0.0	0.0	0.0	0.0	0.0	0.0	0.0	0.0	0.0	0.0	0.0	0.0	0.0	0.0	0.0	0.0	0.0
Cdr2	12585	symbol	M. musculus	12585	M. musculus	0.0	0.0	0.0	0.0	0.0	0.0	0.0	0.0	0.0	0.0	0.0	0.0	0.0	0.0	0.0	0.0	0.0	0.0	0.0	0.0
1700112E06Rik	76633	gene_synonym	M. musculus	76633	M. musculus	0.0	0.0	0.0	0.0	0.0	0.0	0.0	0.0	0.0	0.0	0.0	0.0	0.0	1.0	0.0	0.0	0.0	0.0	0.0	0.0
Nqo2	18105	symbol	M. musculus	18105	M. musculus	0.0	0.0	0.0	1.0	0.0	0.0	0.0	0.0	0.0	0.0	0.0	0.0	0.0	0.0	0.0	0.0	0.0	0.0	0.0	0.0
Stc2	20856	symbol	M. musculus	20856	M. musculus	0.0	0.0	0.0	0.0	0.0	0.0	0.0	0.0	0.0	0.0	0.0	0.0	0.0	0.0	0.0	0.0	0.0	0.0	0.0	0.0
Steap4	117167	symbol	M. musculus	117167	M. musculus	0.0	0.0	0.0	0.0	0.0	0.0	0.0	0.0	0.0	0.0	0.0	0.0	0.0	0.0	0.0	0.0	0.0	0.0	0.0	0.0
Fam69b	56279	gene_synonym	M. musculus	56279	M. musculus	0.0	0.0	0.0	0.0	0.0	0.0	0.0	0.0	0.0	0.0	0.0	0.0	0.0	0.0	0.0	0.0	0.0	0.0	0.0	0.0
Dhx32	101437	symbol	M. musculus	101437	M. musculus	0.0	0.0	0.0	0.0	0.0	0.0	0.0	0.0	0.0	0.0	0.0	0.0	0.0	0.0	0.0	0.0	0.0	0.0	0.0	0.0
Vac14	234729	symbol	M. musculus	234729	M. musculus	1.0	1.0	0.0	0.0	1.0	0.0	0.0	0.0	0.0	0.0	0.0	0.0	0.0	0.0	0.0	0.0	0.0	0.0	0.0	0.0
5730508B09Rik	70617	gene_synonym	M. musculus	70617	M. musculus	0.0	0.0	0.0	0.0	0.0	0.0	0.0	0.0	0.0	0.0	0.0	0.0	0.0	0.0	0.0	0.0	0.0	0.0	0.0	0.0
Pnpla3	116939	symbol	M. musculus	116939	M. musculus	1.0	1.0	0.0	0.0	1.0	1.0	0.0	0.0	0.0	0.0	0.0	1.0	0.0	0.0	0.0	0.0	0.0	0.0	0.0	0.0
Sc5d	235293	symbol	M. musculus	235293	M. musculus	1.0	0.0	0.0	0.0	0.0	0.0	0.0	0.0	0.0	0.0	0.0	0.0	0.0	0.0	0.0	0.0	0.0	0.0	0.0	0.0
Arhgap24	231532	symbol	M. musculus	231532	M. musculus	0.0	0.0	0.0	0.0	0.0	0.0	0.0	0.0	0.0	0.0	0.0	0.0	0.0	0.0	0.0	0.0	0.0	0.0	0.0	0.0
Mrpl12	56282	symbol	M. musculus	56282	M. musculus	0.0	0.0	1.0	0.0	0.0	0.0	0.0	0.0	0.0	0.0	0.0	0.0	0.0	0.0	0.0	0.0	0.0	0.0	0.0	0.0
Srebf1	20787	symbol	M. musculus	20787	M. musculus	1.0	0.0	0.0	0.0	0.0	0.0	0.0	0.0	0.0	0.0	0.0	0.0	1.0	0.0	0.0	0.0	0.0	0.0	0.0	0.0
Fam89b	17826	symbol	M. musculus	17826	M. musculus	0.0	0.0	0.0	0.0	0.0	0.0	0.0	0.0	0.0	0.0	0.0	0.0	0.0	0.0	0.0	0.0	0.0	0.0	0.0	0.0
Gale	74246	symbol	M. musculus	74246	M. musculus	0.0	1.0	0.0	1.0	0.0	1.0	0.0	0.0	0.0	0.0	0.0	0.0	0.0	0.0	0.0	0.0	0.0	0.0	0.0	0.0
Rcbtb2	105670	symbol	M. musculus	105670	M. musculus	0.0	0.0	0.0	0.0	0.0	0.0	0.0	0.0	0.0	0.0	0.0	0.0	0.0	0.0	0.0	0.0	0.0	0.0	0.0	0.0
Bpnt1	23827	symbol	M. musculus	23827	M. musculus	1.0	1.0	0.0	0.0	1.0	0.0	0.0	0.0	0.0	0.0	0.0	0.0	0.0	0.0	0.0	0.0	0.0	0.0	0.0	0.0
Thrsp	21835	symbol	M. musculus	21835	M. musculus	0.0	0.0	0.0	0.0	0.0	0.0	0.0	0.0	0.0	0.0	0.0	0.0	1.0	0.0	0.0	0.0	0.0	0.0	0.0	0.0
Ftsj2	68017	gene_synonym	M. musculus	68017	M. musculus	0.0	0.0	0.0	0.0	0.0	0.0	0.0	0.0	0.0	0.0	0.0	0.0	0.0	0.0	0.0	0.0	0.0	0.0	0.0	0.0
Zfp160	224585	symbol	M. musculus	224585	M. musculus	0.0	0.0	0.0	0.0	0.0	0.0	0.0	0.0	0.0	0.0	0.0	0.0	0.0	0.0	0.0	0.0	0.0	0.0	0.0	0.0
Timeless	21853	symbol	M. musculus	21853	M. musculus	0.0	0.0	0.0	0.0	0.0	0.0	0.0	0.0	0.0	0.0	0.0	0.0	0.0	0.0	0.0	0.0	0.0	0.0	0.0	0.0
Gm4430	100043431	symbol	M. musculus	100043431	M. musculus	0.0	0.0	0.0	0.0	0.0	0.0	0.0	0.0	0.0	0.0	0.0	0.0	0.0	0.0	0.0	0.0	0.0	0.0	0.0	0.0
3110027N22Rik	73168	symbol	M. musculus	73168	M. musculus	0.0	0.0	0.0	0.0	0.0	0.0	0.0	0.0	0.0	0.0	0.0	0.0	0.0	0.0	0.0	0.0	0.0	0.0	0.0	0.0
Ppp1r3d	228966	symbol	M. musculus	228966	M. musculus	0.0	0.0	0.0	0.0	0.0	0.0	0.0	0.0	0.0	0.0	0.0	0.0	0.0	0.0	0.0	0.0	0.0	0.0	0.0	0.0
Cnnm2	94219	symbol	M. musculus	94219	M. musculus	0.0	0.0	0.0	0.0	0.0	0.0	0.0	0.0	0.0	0.0	0.0	0.0	0.0	0.0	0.0	0.0	0.0	0.0	0.0	0.0
NEAT1	66961	symbol	M. musculus	66961	M. musculus	0.0	0.0	0.0	0.0	0.0	0.0	0.0	0.0	0.0	0.0	0.0	0.0	0.0	0.0	0.0	0.0	0.0	0.0	0.0	0.0
Gm15417	545539	symbol	M. musculus	545539	M. musculus	0.0	0.0	0.0	0.0	0.0	0.0	0.0	0.0	0.0	0.0	0.0	0.0	0.0	0.0	0.0	0.0	0.0	0.0	0.0	0.0
Gnb5	14697	symbol	M. musculus	14697	M. musculus	0.0	0.0	0.0	0.0	0.0	0.0	0.0	0.0	0.0	0.0	0.0	0.0	0.0	0.0	0.0	0.0	0.0	0.0	0.0	0.0
Dusp10	63953	symbol	M. musculus	63953	M. musculus	0.0	0.0	0.0	0.0	0.0	0.0	0.0	0.0	0.0	0.0	0.0	0.0	0.0	0.0	0.0	0.0	0.0	0.0	0.0	0.0
Asb12	70392	symbol	M. musculus	70392	M. musculus	0.0	0.0	0.0	0.0	0.0	0.0	0.0	0.0	0.0	0.0	0.0	0.0	0.0	0.0	0.0	0.0	0.0	0.0	0.0	0.0
Pik3r1	18708	symbol	M. musculus	18708	M. musculus	1.0	1.0	0.0	1.0	1.0	0.0	0.0	0.0	0.0	0.0	0.0	0.0	0.0	0.0	0.0	0.0	0.0	0.0	0.0	1.0
Cdkn2b	12579	symbol	M. musculus	12579	M. musculus	0.0	0.0	0.0	0.0	0.0	0.0	0.0	0.0	0.0	0.0	0.0	0.0	0.0	0.0	0.0	0.0	0.0	0.0	0.0	0.0
Bbc3	170770	symbol	M. musculus	170770	M. musculus	0.0	0.0	0.0	0.0	0.0	0.0	0.0	0.0	1.0	0.0	0.0	0.0	0.0	0.0	1.0	0.0	0.0	0.0	0.0	0.0
Cdkn2c	12580	symbol	M. musculus	12580	M. musculus	0.0	0.0	0.0	0.0	0.0	0.0	0.0	0.0	0.0	0.0	0.0	0.0	0.0	0.0	0.0	0.0	0.0	0.0	0.0	0.0
Lrrc14b	432779	symbol	M. musculus	432779	M. musculus	0.0	0.0	0.0	0.0	0.0	0.0	0.0	0.0	0.0	0.0	0.0	0.0	0.0	0.0	0.0	0.0	0.0	0.0	0.0	0.0
Rrad	56437	symbol	M. musculus	56437	M. musculus	0.0	0.0	0.0	0.0	0.0	0.0	0.0	0.0	0.0	0.0	0.0	0.0	0.0	0.0	0.0	0.0	0.0	0.0	0.0	0.0
D830024N08Rik	105246804	symbol	M. musculus	105246804	M. musculus	0.0	0.0	0.0	0.0	0.0	0.0	0.0	0.0	0.0	0.0	0.0	0.0	0.0	0.0	0.0	0.0	0.0	0.0	0.0	0.0
Slc2a13	239606	symbol	M. musculus	239606	M. musculus	0.0	0.0	0.0	0.0	0.0	0.0	0.0	0.0	0.0	0.0	0.0	0.0	0.0	0.0	0.0	0.0	0.0	0.0	0.0	0.0
Cks1b	54124	symbol	M. musculus	54124	M. musculus	0.0	0.0	0.0	0.0	0.0	0.0	0.0	0.0	0.0	0.0	0.0	0.0	0.0	0.0	0.0	0.0	0.0	0.0	0.0	0.0
chr1						nan	nan	nan	nan	nan	nan	nan	nan	nan	nan	nan	nan	nan	nan	nan	nan	nan	nan	nan	nan
193815525-193825775_F						nan	nan	nan	nan	nan	nan	nan	nan	nan	nan	nan	nan	nan	nan	nan	nan	nan	nan	nan	nan
Plxnd1	67784	symbol	M. musculus	67784	M. musculus	0.0	0.0	0.0	0.0	0.0	0.0	0.0	0.0	0.0	0.0	0.0	0.0	0.0	0.0	0.0	0.0	0.0	0.0	0.0	0.0
Plxna1	18844	symbol	M. musculus	18844	M. musculus	0.0	0.0	0.0	0.0	0.0	0.0	0.0	0.0	0.0	0.0	0.0	0.0	0.0	0.0	0.0	0.0	0.0	0.0	0.0	0.0
Ptrh1	329384	symbol	M. musculus	329384	M. musculus	0.0	0.0	1.0	0.0	0.0	0.0	0.0	0.0	0.0	0.0	0.0	0.0	0.0	0.0	0.0	0.0	0.0	0.0	0.0	0.0
Gypc	71683	symbol	M. musculus	71683	M. musculus	0.0	0.0	0.0	0.0	0.0	0.0	0.0	0.0	0.0	0.0	0.0	0.0	0.0	0.0	0.0	0.0	0.0	0.0	0.0	0.0
Aplnr	23796	symbol	M. musculus	23796	M. musculus	0.0	0.0	0.0	0.0	0.0	0.0	0.0	0.0	0.0	0.0	0.0	0.0	0.0	0.0	0.0	0.0	0.0	0.0	0.0	0.0
Znrf2	387524	symbol	M. musculus	387524	M. musculus	0.0	0.0	0.0	0.0	0.0	0.0	0.0	0.0	0.0	0.0	0.0	0.0	0.0	0.0	0.0	0.0	0.0	0.0	0.0	0.0
Gm36107	102639906	symbol	M. musculus	102639906	M. musculus	0.0	0.0	0.0	0.0	0.0	0.0	0.0	0.0	0.0	0.0	0.0	0.0	0.0	0.0	0.0	0.0	0.0	0.0	0.0	0.0
F730043M19Rik	320046	symbol	M. musculus	320046	M. musculus	0.0	0.0	0.0	0.0	0.0	0.0	0.0	0.0	0.0	0.0	0.0	0.0	0.0	0.0	0.0	0.0	0.0	0.0	0.0	0.0
Atxn7l1	380753	symbol	M. musculus	380753	M. musculus	0.0	0.0	0.0	0.0	0.0	0.0	0.0	0.0	0.0	0.0	0.0	0.0	0.0	0.0	0.0	0.0	0.0	0.0	0.0	0.0
Trpc3	22065	symbol	M. musculus	22065	M. musculus	0.0	0.0	0.0	0.0	0.0	0.0	0.0	0.0	0.0	0.0	0.0	0.0	0.0	0.0	0.0	0.0	0.0	0.0	0.0	0.0
Angptl2	26360	symbol	M. musculus	26360	M. musculus	0.0	0.0	0.0	0.0	0.0	0.0	0.0	0.0	0.0	0.0	0.0	0.0	0.0	0.0	0.0	0.0	0.0	0.0	0.0	0.0
Gm38434	100504221	gene_synonym	M. musculus	100504221	M. musculus	0.0	0.0	0.0	0.0	0.0	0.0	0.0	0.0	0.0	0.0	0.0	0.0	0.0	0.0	0.0	0.0	0.0	0.0	0.0	0.0
Nrep	27528	symbol	M. musculus	27528	M. musculus	0.0	0.0	0.0	0.0	0.0	0.0	0.0	0.0	0.0	0.0	0.0	0.0	0.0	0.0	0.0	0.0	0.0	0.0	0.0	0.0
Rcor2	104383	symbol	M. musculus	104383	M. musculus	0.0	0.0	0.0	0.0	0.0	0.0	0.0	0.0	0.0	0.0	0.0	0.0	0.0	0.0	0.0	0.0	0.0	0.0	0.0	0.0
Dtx2	74198	symbol	M. musculus	74198	M. musculus	0.0	0.0	0.0	0.0	0.0	0.0	0.0	0.0	0.0	0.0	0.0	0.0	0.0	0.0	0.0	0.0	0.0	0.0	0.0	0.0
A430105I19Rik	214239	gene_synonym	M. musculus	214239	M. musculus	0.0	0.0	0.0	0.0	0.0	0.0	0.0	0.0	0.0	0.0	0.0	0.0	0.0	0.0	0.0	0.0	0.0	0.0	0.0	0.0
Rbm28	68272	symbol	M. musculus	68272	M. musculus	0.0	0.0	0.0	0.0	0.0	0.0	0.0	0.0	0.0	0.0	0.0	0.0	0.0	0.0	0.0	0.0	0.0	0.0	0.0	0.0
Snta1	20648	symbol	M. musculus	20648	M. musculus	0.0	0.0	0.0	0.0	0.0	0.0	0.0	0.0	0.0	0.0	0.0	0.0	0.0	0.0	0.0	0.0	0.0	0.0	0.0	0.0
Pomk	74653	symbol	M. musculus	74653	M. musculus	0.0	0.0	0.0	1.0	0.0	0.0	0.0	0.0	0.0	0.0	0.0	0.0	0.0	0.0	0.0	0.0	0.0	0.0	0.0	0.0
TC1651530						nan	nan	nan	nan	nan	nan	nan	nan	nan	nan	nan	nan	nan	nan	nan	nan	nan	nan	nan	nan
Aatk	11302	symbol	M. musculus	11302	M. musculus	0.0	0.0	0.0	0.0	0.0	0.0	0.0	0.0	0.0	0.0	0.0	0.0	0.0	0.0	0.0	0.0	0.0	0.0	0.0	0.0
Gm12426	102634926	symbol	M. musculus	102634926	M. musculus	0.0	0.0	0.0	0.0	0.0	0.0	0.0	0.0	0.0	0.0	0.0	0.0	0.0	0.0	0.0	0.0	0.0	0.0	0.0	0.0
Serpinh1	12406	symbol	M. musculus	12406	M. musculus	0.0	0.0	0.0	0.0	0.0	0.0	0.0	0.0	0.0	0.0	0.0	0.0	0.0	0.0	0.0	0.0	0.0	0.0	0.0	0.0
Tiam1	21844	symbol	M. musculus	21844	M. musculus	0.0	0.0	0.0	0.0	0.0	0.0	0.0	0.0	0.0	0.0	0.0	0.0	0.0	0.0	0.0	0.0	0.0	0.0	0.0	0.0
Ifit3b	667370	symbol	M. musculus	667370	M. musculus	0.0	0.0	0.0	0.0	0.0	0.0	0.0	0.0	0.0	0.0	0.0	0.0	0.0	0.0	0.0	0.0	0.0	0.0	0.0	0.0
Ifit3	15959	symbol	M. musculus	15959	M. musculus	0.0	0.0	0.0	0.0	0.0	0.0	0.0	0.0	0.0	0.0	0.0	0.0	0.0	0.0	0.0	0.0	0.0	0.0	0.0	0.0
Isg15	100038882	symbol	M. musculus	100038882	M. musculus	0.0	0.0	0.0	0.0	0.0	0.0	0.0	0.0	0.0	0.0	0.0	0.0	0.0	0.0	0.0	0.0	0.0	1.0	0.0	0.0
Ifi44	99899	symbol	M. musculus	99899	M. musculus	0.0	0.0	0.0	0.0	0.0	0.0	0.0	0.0	0.0	0.0	0.0	0.0	0.0	0.0	0.0	0.0	0.0	0.0	0.0	0.0
Ifit1	15957	symbol	M. musculus	15957	M. musculus	0.0	0.0	0.0	0.0	0.0	0.0	0.0	0.0	0.0	0.0	0.0	0.0	0.0	0.0	0.0	0.0	0.0	0.0	0.0	0.0
Rtp4	67775	symbol	M. musculus	67775	M. musculus	0.0	0.0	0.0	0.0	0.0	0.0	0.0	0.0	0.0	0.0	0.0	0.0	0.0	0.0	0.0	0.0	0.0	1.0	0.0	0.0
Ldha	16828	symbol	M. musculus	16828	M. musculus	1.0	0.0	0.0	1.0	0.0	1.0	0.0	0.0	0.0	0.0	0.0	0.0	0.0	0.0	0.0	0.0	0.0	0.0	0.0	0.0
ENSMUST00000119085						nan	nan	nan	nan	nan	nan	nan	nan	nan	nan	nan	nan	nan	nan	nan	nan	nan	nan	nan	nan
ENSMUST00000119515						nan	nan	nan	nan	nan	nan	nan	nan	nan	nan	nan	nan	nan	nan	nan	nan	nan	nan	nan	nan
Neat1	66961	symbol	M. musculus	66961	M. musculus	0.0	0.0	0.0	0.0	0.0	0.0	0.0	0.0	0.0	0.0	0.0	0.0	0.0	0.0	0.0	0.0	0.0	0.0	0.0	0.0
ENSMUST00000117213	100041561	ensembl_transcript_id	M. musculus	100041561	M. musculus	0.0	0.0	0.0	0.0	0.0	0.0	0.0	0.0	0.0	0.0	0.0	0.0	0.0	0.0	0.0	0.0	0.0	0.0	0.0	0.0
ENSMUST00000121590						nan	nan	nan	nan	nan	nan	nan	nan	nan	nan	nan	nan	nan	nan	nan	nan	nan	nan	nan	nan
Tbc1d4	210789	symbol	M. musculus	210789	M. musculus	0.0	0.0	0.0	0.0	0.0	0.0	0.0	0.0	0.0	0.0	0.0	0.0	0.0	0.0	0.0	0.0	0.0	0.0	0.0	0.0
Gm13315	625342	symbol	M. musculus	625342	M. musculus	0.0	0.0	0.0	0.0	0.0	0.0	0.0	0.0	0.0	0.0	0.0	0.0	0.0	0.0	0.0	0.0	0.0	0.0	0.0	0.0
ENSMUST00000121000						nan	nan	nan	nan	nan	nan	nan	nan	nan	nan	nan	nan	nan	nan	nan	nan	nan	nan	nan	nan
ENSMUST00000118804						nan	nan	nan	nan	nan	nan	nan	nan	nan	nan	nan	nan	nan	nan	nan	nan	nan	nan	nan	nan
Uck1	22245	symbol	M. musculus	22245	M. musculus	0.0	1.0	0.0	1.0	0.0	0.0	0.0	0.0	0.0	0.0	1.0	0.0	0.0	0.0	0.0	0.0	0.0	0.0	0.0	0.0
1700037H04Rik	67326	gene_synonym	M. musculus	67326	M. musculus	0.0	0.0	0.0	0.0	0.0	0.0	0.0	0.0	0.0	0.0	0.0	0.0	0.0	0.0	0.0	0.0	0.0	0.0	0.0	0.0
Camkk2	207565	symbol	M. musculus	207565	M. musculus	0.0	0.0	0.0	0.0	0.0	0.0	0.0	0.0	0.0	0.0	0.0	0.0	0.0	0.0	0.0	0.0	0.0	0.0	0.0	0.0
Pomt1	99011	symbol	M. musculus	99011	M. musculus	0.0	0.0	0.0	0.0	0.0	0.0	0.0	0.0	0.0	0.0	0.0	0.0	0.0	0.0	0.0	0.0	0.0	0.0	0.0	0.0
Tmem255b	272465	symbol	M. musculus	272465	M. musculus	0.0	0.0	0.0	0.0	0.0	0.0	0.0	0.0	0.0	0.0	0.0	0.0	0.0	0.0	0.0	0.0	0.0	0.0	0.0	0.0
Plekhm1	353047	symbol	M. musculus	353047	M. musculus	0.0	0.0	0.0	0.0	0.0	0.0	0.0	0.0	0.0	0.0	0.0	0.0	0.0	0.0	0.0	0.0	0.0	0.0	0.0	0.0
NAP115489-1						nan	nan	nan	nan	nan	nan	nan	nan	nan	nan	nan	nan	nan	nan	nan	nan	nan	nan	nan	nan
Pex11a	18631	symbol	M. musculus	18631	M. musculus	0.0	0.0	0.0	0.0	0.0	0.0	0.0	0.0	0.0	0.0	0.0	0.0	0.0	0.0	0.0	0.0	0.0	0.0	0.0	0.0
ENSMUST00000021240	111266	ensembl_transcript_id	M. musculus	111266	M. musculus	0.0	0.0	0.0	0.0	0.0	0.0	0.0	0.0	0.0	0.0	0.0	0.0	0.0	0.0	0.0	0.0	0.0	0.0	0.0	0.0
Pdhb	68263	symbol	M. musculus	68263	M. musculus	0.0	1.0	0.0	1.0	0.0	1.0	0.0	0.0	0.0	0.0	0.0	0.0	0.0	0.0	0.0	0.0	0.0	0.0	0.0	0.0
Me1	17436	symbol	M. musculus	17436	M. musculus	0.0	1.0	0.0	1.0	0.0	1.0	0.0	0.0	0.0	0.0	0.0	0.0	1.0	0.0	0.0	0.0	0.0	0.0	0.0	0.0
Slc25a1	13358	symbol	M. musculus	13358	M. musculus	0.0	0.0	0.0	0.0	0.0	0.0	0.0	0.0	0.0	0.0	0.0	0.0	0.0	0.0	0.0	0.0	0.0	0.0	0.0	0.0
Tkt	21881	symbol	M. musculus	21881	M. musculus	0.0	1.0	0.0	1.0	0.0	0.0	0.0	1.0	0.0	0.0	0.0	0.0	0.0	0.0	0.0	0.0	0.0	0.0	0.0	0.0
Acaca	107476	symbol	M. musculus	107476	M. musculus	1.0	1.0	0.0	0.0	0.0	1.0	0.0	0.0	0.0	0.0	0.0	0.0	0.0	0.0	0.0	0.0	0.0	0.0	0.0	0.0
Ar	11835	symbol	M. musculus	11835	M. musculus	0.0	0.0	0.0	0.0	0.0	0.0	0.0	0.0	0.0	0.0	0.0	0.0	0.0	0.0	0.0	0.0	0.0	0.0	0.0	1.0
Serpina3i	628900	symbol	M. musculus	628900	M. musculus	0.0	0.0	0.0	0.0	0.0	0.0	0.0	0.0	0.0	0.0	0.0	0.0	0.0	0.0	0.0	0.0	0.0	0.0	0.0	0.0
Slc5a6	330064	symbol	M. musculus	330064	M. musculus	0.0	1.0	0.0	0.0	0.0	1.0	0.0	0.0	0.0	0.0	0.0	0.0	0.0	0.0	0.0	0.0	0.0	0.0	0.0	0.0
Lss	16987	symbol	M. musculus	16987	M. musculus	1.0	0.0	0.0	0.0	0.0	0.0	0.0	0.0	0.0	0.0	0.0	0.0	0.0	0.0	0.0	0.0	0.0	0.0	0.0	0.0
ENSMUST00000187358	666869	ensembl_transcript_id	M. musculus	666869	M. musculus	0.0	0.0	0.0	0.0	0.0	0.0	0.0	0.0	0.0	0.0	0.0	0.0	0.0	0.0	0.0	0.0	0.0	0.0	0.0	0.0
NAP111477-1						nan	nan	nan	nan	nan	nan	nan	nan	nan	nan	nan	nan	nan	nan	nan	nan	nan	nan	nan	nan
Acss2	60525	symbol	M. musculus	60525	M. musculus	1.0	1.0	0.0	0.0	0.0	1.0	0.0	0.0	0.0	0.0	0.0	0.0	0.0	0.0	0.0	0.0	0.0	0.0	0.0	0.0
Adap1	231821	symbol	M. musculus	231821	M. musculus	0.0	0.0	0.0	0.0	0.0	0.0	0.0	0.0	0.0	0.0	0.0	0.0	0.0	0.0	0.0	0.0	0.0	0.0	0.0	0.0
Recql4	79456	symbol	M. musculus	79456	M. musculus	0.0	0.0	0.0	0.0	0.0	0.0	0.0	0.0	0.0	0.0	0.0	0.0	0.0	1.0	0.0	0.0	0.0	0.0	0.0	0.0
Mkks	59030	symbol	M. musculus	59030	M. musculus	0.0	0.0	0.0	0.0	0.0	0.0	0.0	0.0	0.0	0.0	0.0	0.0	0.0	0.0	0.0	0.0	0.0	0.0	0.0	0.0
B930025P03Rik	320014	symbol	M. musculus	320014	M. musculus	0.0	0.0	0.0	0.0	0.0	0.0	0.0	0.0	0.0	0.0	0.0	0.0	0.0	0.0	0.0	0.0	0.0	0.0	0.0	0.0
Gm32817	102635495	symbol	M. musculus	102635495	M. musculus	0.0	0.0	0.0	0.0	0.0	0.0	0.0	0.0	0.0	0.0	0.0	0.0	0.0	0.0	0.0	0.0	0.0	0.0	0.0	0.0
23534663-23535172_F						nan	nan	nan	nan	nan	nan	nan	nan	nan	nan	nan	nan	nan	nan	nan	nan	nan	nan	nan	nan
Tspan18	241556	symbol	M. musculus	241556	M. musculus	0.0	0.0	0.0	0.0	0.0	0.0	0.0	0.0	0.0	0.0	0.0	0.0	0.0	0.0	0.0	0.0	0.0	0.0	0.0	0.0
Mlx	21428	symbol	M. musculus	21428	M. musculus	0.0	0.0	0.0	0.0	0.0	0.0	0.0	0.0	0.0	0.0	0.0	0.0	1.0	0.0	0.0	0.0	0.0	0.0	0.0	0.0
Mlxipl	58805	symbol	M. musculus	58805	M. musculus	1.0	0.0	0.0	0.0	0.0	0.0	0.0	0.0	0.0	0.0	0.0	0.0	1.0	0.0	0.0	0.0	0.0	0.0	0.0	0.0
Pcyt2	68671	symbol	M. musculus	68671	M. musculus	1.0	1.0	0.0	0.0	1.0	0.0	0.0	0.0	0.0	0.0	0.0	0.0	0.0	0.0	0.0	0.0	0.0	0.0	0.0	0.0
Gm13610	105244114	symbol	M. musculus	105244114	M. musculus	0.0	0.0	0.0	0.0	0.0	0.0	0.0	0.0	0.0	0.0	0.0	0.0	0.0	0.0	0.0	0.0	0.0	0.0	0.0	0.0
Acly	104112	symbol	M. musculus	104112	M. musculus	1.0	1.0	0.0	0.0	0.0	1.0	0.0	0.0	0.0	0.0	0.0	0.0	0.0	0.0	0.0	1.0	0.0	0.0	0.0	0.0
Slc16a1	20501	symbol	M. musculus	20501	M. musculus	0.0	0.0	0.0	1.0	0.0	1.0	0.0	0.0	0.0	0.0	0.0	0.0	0.0	0.0	0.0	0.0	0.0	0.0	0.0	0.0
Mvd	192156	symbol	M. musculus	192156	M. musculus	1.0	1.0	0.0	0.0	1.0	0.0	0.0	0.0	0.0	0.0	0.0	0.0	0.0	0.0	0.0	0.0	0.0	0.0	0.0	0.0
Idi1	319554	symbol	M. musculus	319554	M. musculus	1.0	1.0	0.0	0.0	1.0	0.0	0.0	0.0	0.0	0.0	0.0	0.0	0.0	0.0	0.0	0.0	0.0	0.0	0.0	0.0
Dhcr7	13360	symbol	M. musculus	13360	M. musculus	1.0	0.0	0.0	0.0	0.0	0.0	0.0	0.0	0.0	0.0	0.0	0.0	1.0	0.0	0.0	0.0	0.0	0.0	0.0	0.0
Hvcn1	74096	symbol	M. musculus	74096	M. musculus	0.0	0.0	0.0	0.0	0.0	0.0	0.0	0.0	0.0	0.0	0.0	0.0	0.0	0.0	0.0	0.0	0.0	0.0	0.0	0.0
Prrt4	101359	symbol	M. musculus	101359	M. musculus	0.0	0.0	0.0	0.0	0.0	0.0	0.0	0.0	0.0	0.0	0.0	0.0	0.0	0.0	0.0	0.0	0.0	0.0	0.0	0.0
Sbk1	104175	symbol	M. musculus	104175	M. musculus	0.0	0.0	0.0	0.0	0.0	0.0	0.0	0.0	0.0	0.0	0.0	0.0	0.0	0.0	0.0	0.0	0.0	0.0	0.0	0.0
ENSMUST00000098589	100379146	ensembl_transcript_id	M. musculus	100379146	M. musculus	0.0	0.0	0.0	0.0	0.0	0.0	0.0	0.0	0.0	0.0	0.0	0.0	0.0	0.0	0.0	0.0	0.0	0.0	0.0	0.0
BE628866						nan	nan	nan	nan	nan	nan	nan	nan	nan	nan	nan	nan	nan	nan	nan	nan	nan	nan	nan	nan
Ank	11732	symbol	M. musculus	11732	M. musculus	0.0	0.0	0.0	0.0	0.0	0.0	0.0	0.0	0.0	0.0	0.0	0.0	0.0	0.0	0.0	0.0	0.0	0.0	0.0	0.0
BC049987	115487218	symbol	M. musculus	115487218	M. musculus	0.0	0.0	0.0	0.0	0.0	0.0	0.0	0.0	0.0	0.0	0.0	0.0	0.0	0.0	0.0	0.0	0.0	0.0	0.0	0.0
Homer2	26557	symbol	M. musculus	26557	M. musculus	0.0	0.0	0.0	0.0	0.0	0.0	0.0	0.0	0.0	0.0	0.0	0.0	0.0	0.0	0.0	0.0	0.0	0.0	0.0	0.0
Gadd45a	13197	symbol	M. musculus	13197	M. musculus	0.0	0.0	0.0	0.0	0.0	0.0	0.0	0.0	0.0	0.0	0.0	0.0	0.0	0.0	0.0	0.0	0.0	0.0	0.0	0.0
Kank2	235041	symbol	M. musculus	235041	M. musculus	0.0	0.0	0.0	0.0	0.0	0.0	0.0	0.0	0.0	0.0	0.0	0.0	0.0	0.0	0.0	0.0	0.0	0.0	0.0	0.0
Ehbp1l1	114601	symbol	M. musculus	114601	M. musculus	0.0	0.0	0.0	0.0	0.0	0.0	0.0	0.0	0.0	0.0	0.0	0.0	0.0	0.0	0.0	0.0	0.0	0.0	0.0	0.0
Pdhx	27402	symbol	M. musculus	27402	M. musculus	0.0	1.0	0.0	1.0	0.0	1.0	0.0	0.0	0.0	0.0	0.0	0.0	0.0	0.0	0.0	0.0	0.0	0.0	0.0	0.0
Rrp12	107094	symbol	M. musculus	107094	M. musculus	0.0	0.0	0.0	0.0	0.0	0.0	0.0	0.0	0.0	0.0	0.0	0.0	0.0	0.0	0.0	0.0	0.0	0.0	0.0	0.0
Bysl	53414	symbol	M. musculus	53414	M. musculus	0.0	0.0	0.0	0.0	0.0	0.0	0.0	0.0	0.0	0.0	0.0	0.0	0.0	0.0	0.0	0.0	0.0	0.0	0.0	0.0
Naa20	67877	symbol	M. musculus	67877	M. musculus	0.0	0.0	0.0	0.0	0.0	0.0	0.0	0.0	0.0	0.0	0.0	0.0	0.0	0.0	0.0	0.0	0.0	0.0	0.0	0.0
Mrps18b	66973	symbol	M. musculus	66973	M. musculus	0.0	0.0	1.0	0.0	0.0	0.0	0.0	0.0	0.0	0.0	0.0	0.0	0.0	0.0	0.0	0.0	0.0	0.0	0.0	0.0
Rasl2-9	19428	symbol	M. musculus	19428	M. musculus	0.0	1.0	0.0	1.0	0.0	1.0	0.0	0.0	0.0	0.0	0.0	0.0	0.0	0.0	0.0	0.0	0.0	0.0	0.0	0.0
Ran	19384	symbol	M. musculus	19384	M. musculus	0.0	1.0	0.0	1.0	0.0	1.0	0.0	0.0	0.0	0.0	0.0	0.0	0.0	0.0	0.0	0.0	0.0	0.0	0.0	0.0
Ciapin1	109006	symbol	M. musculus	109006	M. musculus	0.0	0.0	0.0	0.0	0.0	0.0	0.0	0.0	0.0	0.0	0.0	0.0	0.0	0.0	0.0	0.0	0.0	0.0	0.0	0.0
Cycs	13063	symbol	M. musculus	13063	M. musculus	0.0	0.0	0.0	1.0	0.0	0.0	0.0	0.0	0.0	0.0	0.0	0.0	0.0	0.0	0.0	0.0	0.0	0.0	0.0	0.0
Hspbp1	66245	symbol	M. musculus	66245	M. musculus	0.0	0.0	0.0	0.0	0.0	0.0	0.0	0.0	0.0	0.0	0.0	0.0	0.0	0.0	0.0	0.0	0.0	0.0	0.0	0.0
Ppan	235036	symbol	M. musculus	235036	M. musculus	0.0	0.0	0.0	0.0	0.0	0.0	0.0	0.0	0.0	0.0	0.0	0.0	0.0	0.0	0.0	0.0	0.0	0.0	0.0	0.0
Klhl25	207952	symbol	M. musculus	207952	M. musculus	1.0	0.0	0.0	0.0	0.0	1.0	0.0	0.0	0.0	0.0	0.0	0.0	1.0	0.0	0.0	0.0	0.0	0.0	0.0	0.0
Pmvk	68603	symbol	M. musculus	68603	M. musculus	1.0	1.0	0.0	0.0	1.0	0.0	0.0	0.0	0.0	0.0	0.0	0.0	0.0	0.0	0.0	0.0	0.0	0.0	0.0	0.0
Cox10	70383	symbol	M. musculus	70383	M. musculus	0.0	0.0	0.0	1.0	0.0	0.0	0.0	0.0	1.0	1.0	0.0	0.0	0.0	0.0	0.0	0.0	0.0	0.0	0.0	0.0
Dph1	116905	symbol	M. musculus	116905	M. musculus	0.0	0.0	0.0	0.0	0.0	0.0	0.0	0.0	0.0	0.0	0.0	0.0	0.0	0.0	0.0	0.0	0.0	0.0	0.0	0.0
Lrrc59	98238	symbol	M. musculus	98238	M. musculus	0.0	0.0	0.0	0.0	0.0	0.0	0.0	0.0	0.0	0.0	0.0	0.0	0.0	0.0	0.0	0.0	0.0	0.0	0.0	0.0
Trmt61a	328162	symbol	M. musculus	328162	M. musculus	0.0	0.0	0.0	0.0	0.0	0.0	0.0	0.0	0.0	0.0	0.0	0.0	0.0	0.0	0.0	0.0	0.0	0.0	0.0	0.0
Aldh4a1	212647	symbol	M. musculus	212647	M. musculus	0.0	0.0	0.0	1.0	0.0	0.0	1.0	0.0	0.0	0.0	0.0	0.0	0.0	0.0	0.0	0.0	0.0	0.0	0.0	0.0
Cdc34	216150	symbol	M. musculus	216150	M. musculus	0.0	0.0	0.0	0.0	0.0	0.0	0.0	0.0	0.0	0.0	0.0	0.0	0.0	0.0	0.0	0.0	0.0	0.0	0.0	0.0
Traf4	22032	symbol	M. musculus	22032	M. musculus	0.0	0.0	0.0	0.0	0.0	0.0	0.0	0.0	0.0	0.0	0.0	0.0	0.0	0.0	0.0	0.0	0.0	0.0	0.0	0.0
Mtfp1	67900	symbol	M. musculus	67900	M. musculus	0.0	0.0	0.0	0.0	0.0	0.0	0.0	0.0	1.0	0.0	0.0	0.0	0.0	0.0	0.0	0.0	0.0	0.0	0.0	0.0
Gm6484	624219	gene_synonym	M. musculus	624219	M. musculus	0.0	0.0	0.0	0.0	0.0	0.0	0.0	0.0	0.0	0.0	0.0	0.0	1.0	0.0	0.0	0.0	0.0	0.0	0.0	0.0
Dio2	13371	symbol	M. musculus	13371	M. musculus	0.0	0.0	0.0	0.0	0.0	0.0	0.0	0.0	0.0	0.0	0.0	0.0	0.0	0.0	0.0	0.0	0.0	0.0	0.0	0.0
Raf1	110157	symbol	M. musculus	110157	M. musculus	0.0	0.0	0.0	0.0	0.0	0.0	0.0	0.0	0.0	0.0	0.0	0.0	0.0	0.0	0.0	0.0	0.0	0.0	0.0	0.0
Ppcs	106564	symbol	M. musculus	106564	M. musculus	0.0	1.0	0.0	0.0	0.0	0.0	0.0	0.0	0.0	0.0	0.0	0.0	0.0	0.0	0.0	0.0	0.0	0.0	0.0	0.0
Mrps17	66258	symbol	M. musculus	66258	M. musculus	0.0	0.0	1.0	0.0	0.0	0.0	0.0	0.0	0.0	0.0	0.0	0.0	0.0	0.0	0.0	0.0	0.0	0.0	0.0	0.0
Hk2	15277	symbol	M. musculus	15277	M. musculus	0.0	1.0	0.0	1.0	0.0	1.0	0.0	0.0	1.0	0.0	0.0	0.0	0.0	0.0	0.0	0.0	0.0	1.0	0.0	0.0
Zfp697	242109	symbol	M. musculus	242109	M. musculus	0.0	0.0	0.0	0.0	0.0	0.0	0.0	0.0	0.0	0.0	0.0	0.0	0.0	0.0	0.0	0.0	0.0	0.0	0.0	0.0
Ldlr	16835	symbol	M. musculus	16835	M. musculus	1.0	1.0	0.0	0.0	0.0	0.0	0.0	0.0	0.0	0.0	0.0	0.0	1.0	0.0	0.0	0.0	0.0	0.0	0.0	0.0
Hspa14	50497	symbol	M. musculus	50497	M. musculus	0.0	0.0	0.0	0.0	0.0	0.0	0.0	0.0	0.0	0.0	0.0	0.0	0.0	0.0	0.0	0.0	0.0	0.0	0.0	0.0
Nisch	64652	symbol	M. musculus	64652	M. musculus	0.0	0.0	0.0	1.0	0.0	0.0	0.0	0.0	0.0	0.0	0.0	0.0	0.0	0.0	0.0	0.0	0.0	0.0	0.0	0.0
127170996-127201096_R						nan	nan	nan	nan	nan	nan	nan	nan	nan	nan	nan	nan	nan	nan	nan	nan	nan	nan	nan	nan
79531631-79531761_F						nan	nan	nan	nan	nan	nan	nan	nan	nan	nan	nan	nan	nan	nan	nan	nan	nan	nan	nan	nan
Mapk8ip1	19099	symbol	M. musculus	19099	M. musculus	0.0	0.0	0.0	0.0	0.0	0.0	0.0	0.0	0.0	0.0	0.0	0.0	0.0	0.0	0.0	0.0	0.0	0.0	0.0	0.0
AK084864						nan	nan	nan	nan	nan	nan	nan	nan	nan	nan	nan	nan	nan	nan	nan	nan	nan	nan	nan	nan
E130101M22						nan	nan	nan	nan	nan	nan	nan	nan	nan	nan	nan	nan	nan	nan	nan	nan	nan	nan	nan	nan
Spon1	233744	symbol	M. musculus	233744	M. musculus	0.0	0.0	0.0	0.0	0.0	0.0	0.0	0.0	0.0	0.0	0.0	0.0	0.0	0.0	0.0	0.0	0.0	0.0	0.0	0.0
Dusp4	319520	symbol	M. musculus	319520	M. musculus	0.0	0.0	0.0	0.0	0.0	0.0	0.0	0.0	0.0	0.0	0.0	0.0	0.0	0.0	0.0	0.0	0.0	0.0	0.0	0.0
Krt10	16661	symbol	M. musculus	16661	M. musculus	0.0	0.0	0.0	0.0	0.0	0.0	0.0	0.0	0.0	0.0	0.0	0.0	0.0	0.0	0.0	0.0	0.0	0.0	0.0	0.0
Gcat	26912	symbol	M. musculus	26912	M. musculus	0.0	0.0	0.0	1.0	0.0	0.0	1.0	0.0	0.0	0.0	0.0	0.0	0.0	0.0	0.0	0.0	0.0	0.0	0.0	0.0
Mrpl55	67212	symbol	M. musculus	67212	M. musculus	0.0	0.0	1.0	0.0	0.0	0.0	0.0	0.0	0.0	0.0	0.0	0.0	0.0	0.0	0.0	0.0	0.0	0.0	0.0	0.0
Dgat2	67800	symbol	M. musculus	67800	M. musculus	1.0	1.0	0.0	1.0	1.0	0.0	0.0	0.0	0.0	0.0	0.0	1.0	1.0	0.0	0.0	0.0	0.0	0.0	0.0	0.0
Lamtor1	66508	symbol	M. musculus	66508	M. musculus	0.0	0.0	1.0	0.0	0.0	0.0	0.0	0.0	0.0	0.0	0.0	0.0	0.0	0.0	0.0	0.0	0.0	0.0	0.0	0.0
Comt	12846	symbol	M. musculus	12846	M. musculus	1.0	0.0	0.0	1.0	0.0	1.0	0.0	0.0	0.0	0.0	0.0	0.0	1.0	0.0	0.0	0.0	0.0	0.0	0.0	0.0
Mrpl34	94065	symbol	M. musculus	94065	M. musculus	0.0	0.0	1.0	0.0	0.0	0.0	0.0	0.0	0.0	0.0	0.0	0.0	0.0	0.0	0.0	0.0	0.0	0.0	0.0	0.0
Slc25a35	71998	symbol	M. musculus	71998	M. musculus	0.0	0.0	0.0	0.0	0.0	0.0	0.0	0.0	0.0	0.0	0.0	0.0	0.0	0.0	0.0	0.0	0.0	0.0	0.0	0.0
Polr2l	66491	symbol	M. musculus	66491	M. musculus	0.0	0.0	0.0	0.0	0.0	0.0	0.0	0.0	0.0	0.0	0.0	0.0	0.0	0.0	0.0	0.0	0.0	0.0	0.0	0.0
Mtmr9	210376	symbol	M. musculus	210376	M. musculus	0.0	0.0	0.0	0.0	1.0	0.0	0.0	0.0	0.0	0.0	0.0	0.0	1.0	0.0	0.0	0.0	0.0	0.0	0.0	0.0
Rtn4ip1	170728	symbol	M. musculus	170728	M. musculus	1.0	0.0	0.0	0.0	0.0	0.0	0.0	0.0	0.0	0.0	0.0	0.0	0.0	0.0	0.0	0.0	0.0	0.0	0.0	0.0
Entpd6	12497	symbol	M. musculus	12497	M. musculus	0.0	0.0	0.0	0.0	0.0	0.0	0.0	0.0	0.0	0.0	0.0	0.0	0.0	0.0	0.0	0.0	0.0	0.0	0.0	0.0
Tssc1	380752	gene_synonym	M. musculus	380752	M. musculus	0.0	0.0	0.0	0.0	0.0	0.0	0.0	0.0	0.0	0.0	0.0	0.0	0.0	0.0	0.0	0.0	0.0	0.0	0.0	0.0
ENSMUST00000193396						nan	nan	nan	nan	nan	nan	nan	nan	nan	nan	nan	nan	nan	nan	nan	nan	nan	nan	nan	nan
6330416G13Rik	230279	gene_synonym	M. musculus	230279	M. musculus	0.0	0.0	0.0	0.0	0.0	0.0	0.0	0.0	0.0	0.0	0.0	0.0	0.0	0.0	0.0	0.0	0.0	0.0	0.0	0.0
Aldh5a1	214579	symbol	M. musculus	214579	M. musculus	0.0	0.0	0.0	1.0	0.0	1.0	1.0	0.0	0.0	0.0	0.0	0.0	0.0	0.0	0.0	0.0	0.0	0.0	0.0	0.0
Chadl	214685	symbol	M. musculus	214685	M. musculus	0.0	0.0	0.0	0.0	0.0	0.0	0.0	0.0	0.0	0.0	0.0	0.0	0.0	0.0	0.0	0.0	0.0	0.0	0.0	0.0
ENSMUST00000121989						nan	nan	nan	nan	nan	nan	nan	nan	nan	nan	nan	nan	nan	nan	nan	nan	nan	nan	nan	nan
Alcam	11658	symbol	M. musculus	11658	M. musculus	0.0	0.0	0.0	0.0	0.0	0.0	0.0	0.0	0.0	0.0	0.0	0.0	0.0	0.0	0.0	0.0	0.0	0.0	0.0	0.0
Pemt	18618	symbol	M. musculus	18618	M. musculus	1.0	1.0	0.0	0.0	1.0	0.0	1.0	0.0	0.0	0.0	0.0	0.0	0.0	0.0	0.0	0.0	0.0	0.0	0.0	0.0
Ndufa11	69875	symbol	M. musculus	69875	M. musculus	0.0	1.0	0.0	1.0	0.0	0.0	0.0	0.0	0.0	0.0	0.0	0.0	0.0	0.0	0.0	0.0	0.0	0.0	0.0	0.0
ENSMUST00000132879						nan	nan	nan	nan	nan	nan	nan	nan	nan	nan	nan	nan	nan	nan	nan	nan	nan	nan	nan	nan
Prkag2	108099	symbol	M. musculus	108099	M. musculus	1.0	0.0	0.0	1.0	0.0	1.0	0.0	0.0	0.0	0.0	0.0	0.0	1.0	0.0	0.0	0.0	0.0	0.0	0.0	0.0
Mrps14	64659	symbol	M. musculus	64659	M. musculus	0.0	0.0	1.0	0.0	0.0	0.0	0.0	0.0	0.0	0.0	0.0	0.0	0.0	0.0	0.0	0.0	0.0	0.0	0.0	0.0
Aimp2	231872	symbol	M. musculus	231872	M. musculus	0.0	0.0	1.0	0.0	0.0	0.0	0.0	0.0	0.0	0.0	0.0	0.0	0.0	0.0	0.0	0.0	0.0	0.0	0.0	0.0
Tpgs2	66648	symbol	M. musculus	66648	M. musculus	0.0	0.0	0.0	0.0	0.0	0.0	0.0	0.0	0.0	0.0	0.0	0.0	0.0	0.0	0.0	0.0	0.0	0.0	0.0	0.0
6430571L13Rik	235599	symbol	M. musculus	235599	M. musculus	0.0	0.0	0.0	0.0	0.0	0.0	0.0	0.0	0.0	0.0	0.0	0.0	0.0	0.0	0.0	0.0	0.0	0.0	0.0	0.0
Dagla	269060	symbol	M. musculus	269060	M. musculus	1.0	0.0	0.0	0.0	1.0	1.0	0.0	0.0	0.0	0.0	0.0	1.0	0.0	0.0	0.0	0.0	0.0	0.0	0.0	0.0
Gatad1	67210	symbol	M. musculus	67210	M. musculus	0.0	0.0	0.0	0.0	0.0	0.0	0.0	0.0	0.0	0.0	0.0	0.0	0.0	0.0	0.0	0.0	0.0	0.0	0.0	0.0
Stx8	55943	symbol	M. musculus	55943	M. musculus	0.0	0.0	0.0	0.0	0.0	0.0	0.0	0.0	0.0	0.0	0.0	0.0	0.0	0.0	0.0	0.0	0.0	0.0	0.0	1.0
Ece2	107522	symbol	M. musculus	107522	M. musculus	0.0	1.0	0.0	0.0	0.0	0.0	0.0	0.0	0.0	0.0	0.0	0.0	0.0	0.0	0.0	0.0	0.0	0.0	0.0	0.0
Msrb1	27361	symbol	M. musculus	27361	M. musculus	0.0	0.0	0.0	0.0	0.0	0.0	0.0	0.0	0.0	0.0	0.0	0.0	0.0	0.0	0.0	0.0	0.0	0.0	0.0	0.0
Arfip2	76932	symbol	M. musculus	76932	M. musculus	0.0	0.0	0.0	0.0	0.0	0.0	0.0	0.0	0.0	0.0	0.0	0.0	0.0	0.0	0.0	0.0	0.0	0.0	0.0	0.0
Inafm2	100043272	symbol	M. musculus	100043272	M. musculus	0.0	0.0	0.0	0.0	0.0	0.0	0.0	0.0	0.0	0.0	0.0	0.0	0.0	0.0	0.0	0.0	0.0	0.0	0.0	0.0
Gga2	74105	symbol	M. musculus	74105	M. musculus	0.0	0.0	0.0	0.0	0.0	0.0	0.0	0.0	0.0	0.0	0.0	0.0	0.0	0.0	0.0	0.0	0.0	0.0	0.0	0.0
Eme2	193838	symbol	M. musculus	193838	M. musculus	0.0	0.0	0.0	0.0	0.0	0.0	0.0	0.0	0.0	0.0	0.0	0.0	0.0	0.0	0.0	0.0	0.0	0.0	0.0	0.0
Alg3	208624	symbol	M. musculus	208624	M. musculus	0.0	0.0	0.0	0.0	0.0	0.0	0.0	0.0	0.0	0.0	0.0	0.0	0.0	0.0	0.0	0.0	0.0	0.0	0.0	0.0
Coro7	78885	symbol	M. musculus	78885	M. musculus	0.0	0.0	0.0	0.0	0.0	0.0	0.0	0.0	0.0	0.0	0.0	0.0	0.0	0.0	0.0	0.0	0.0	0.0	0.0	0.0
Selp	20344	symbol	M. musculus	20344	M. musculus	0.0	0.0	0.0	0.0	0.0	0.0	0.0	0.0	0.0	0.0	0.0	0.0	0.0	0.0	0.0	0.0	0.0	0.0	0.0	0.0
LOC102636700	102636700	Gene_ID	M. musculus	102636700	M. musculus	0.0	0.0	0.0	0.0	0.0	0.0	0.0	0.0	0.0	0.0	0.0	0.0	0.0	0.0	0.0	0.0	0.0	0.0	0.0	0.0
Pnpla5	75772	symbol	M. musculus	75772	M. musculus	0.0	0.0	0.0	0.0	1.0	0.0	0.0	0.0	0.0	0.0	0.0	1.0	0.0	0.0	0.0	0.0	0.0	0.0	0.0	0.0
Gkn3	68888	symbol	M. musculus	68888	M. musculus	0.0	0.0	0.0	0.0	0.0	0.0	0.0	0.0	0.0	0.0	0.0	0.0	0.0	0.0	0.0	0.0	0.0	0.0	0.0	0.0
chr8						nan	nan	nan	nan	nan	nan	nan	nan	nan	nan	nan	nan	nan	nan	nan	nan	nan	nan	nan	nan
126268510-126290810_F						nan	nan	nan	nan	nan	nan	nan	nan	nan	nan	nan	nan	nan	nan	nan	nan	nan	nan	nan	nan
26834450-26847000_R						nan	nan	nan	nan	nan	nan	nan	nan	nan	nan	nan	nan	nan	nan	nan	nan	nan	nan	nan	nan
B430319H21Rik	77849	symbol	M. musculus	77849	M. musculus	0.0	0.0	0.0	0.0	0.0	0.0	0.0	0.0	0.0	0.0	0.0	0.0	0.0	0.0	0.0	0.0	0.0	0.0	0.0	0.0
79549532-79575807_F						nan	nan	nan	nan	nan	nan	nan	nan	nan	nan	nan	nan	nan	nan	nan	nan	nan	nan	nan	nan
Cidea	12683	symbol	M. musculus	12683	M. musculus	0.0	0.0	0.0	0.0	0.0	0.0	0.0	0.0	0.0	0.0	0.0	0.0	1.0	0.0	0.0	0.0	0.0	0.0	0.0	0.0
A830018L16Rik	320492	symbol	M. musculus	320492	M. musculus	0.0	0.0	0.0	0.0	0.0	0.0	0.0	0.0	0.0	0.0	0.0	0.0	0.0	0.0	0.0	0.0	0.0	0.0	0.0	0.0
Sppl2b	73218	symbol	M. musculus	73218	M. musculus	0.0	0.0	0.0	0.0	0.0	0.0	0.0	0.0	0.0	0.0	0.0	0.0	0.0	0.0	0.0	0.0	0.0	0.0	0.0	0.0
Smarcal1	54380	symbol	M. musculus	54380	M. musculus	0.0	0.0	0.0	0.0	0.0	0.0	0.0	0.0	0.0	0.0	0.0	0.0	0.0	0.0	0.0	0.0	0.0	0.0	0.0	0.0
Prkaa2	108079	symbol	M. musculus	108079	M. musculus	1.0	1.0	1.0	0.0	1.0	1.0	0.0	0.0	0.0	0.0	0.0	0.0	1.0	0.0	1.0	0.0	0.0	0.0	0.0	0.0
Nt5dc1	319638	symbol	M. musculus	319638	M. musculus	0.0	0.0	0.0	0.0	0.0	0.0	0.0	0.0	0.0	0.0	0.0	0.0	0.0	0.0	0.0	0.0	0.0	0.0	0.0	0.0
Cntnap1	53321	symbol	M. musculus	53321	M. musculus	0.0	0.0	0.0	0.0	0.0	0.0	0.0	0.0	1.0	0.0	0.0	0.0	0.0	0.0	0.0	0.0	0.0	0.0	0.0	0.0
Pepd	18624	symbol	M. musculus	18624	M. musculus	0.0	0.0	0.0	0.0	0.0	0.0	0.0	0.0	0.0	0.0	0.0	0.0	0.0	0.0	0.0	0.0	0.0	0.0	0.0	0.0
Aars	234734	gene_synonym	M. musculus	234734	M. musculus	0.0	0.0	1.0	0.0	0.0	0.0	1.0	0.0	0.0	0.0	0.0	0.0	0.0	0.0	0.0	0.0	0.0	0.0	0.0	0.0
BC003965						nan	nan	nan	nan	nan	nan	nan	nan	nan	nan	nan	nan	nan	nan	nan	nan	nan	nan	nan	nan
Mcts2	66405	symbol	M. musculus	66405	M. musculus	0.0	0.0	1.0	0.0	0.0	0.0	0.0	0.0	0.0	0.0	0.0	0.0	0.0	0.0	0.0	0.0	0.0	0.0	0.0	0.0
Pgam1	18648	symbol	M. musculus	18648	M. musculus	1.0	1.0	0.0	1.0	0.0	1.0	0.0	1.0	0.0	0.0	0.0	0.0	0.0	0.0	0.0	0.0	0.0	0.0	0.0	0.0
Sod2	20656	symbol	M. musculus	20656	M. musculus	0.0	1.0	0.0	1.0	0.0	0.0	0.0	0.0	1.0	0.0	0.0	0.0	0.0	1.0	0.0	0.0	0.0	0.0	0.0	0.0
Adamts15	235130	symbol	M. musculus	235130	M. musculus	0.0	0.0	0.0	0.0	0.0	0.0	0.0	0.0	0.0	0.0	0.0	0.0	0.0	0.0	0.0	0.0	0.0	0.0	0.0	0.0
Tdo2	56720	symbol	M. musculus	56720	M. musculus	0.0	1.0	0.0	1.0	0.0	0.0	1.0	0.0	0.0	0.0	0.0	0.0	0.0	0.0	0.0	0.0	0.0	0.0	0.0	0.0
Camp	12796	symbol	M. musculus	12796	M. musculus	1.0	0.0	0.0	0.0	0.0	1.0	0.0	0.0	0.0	0.0	0.0	0.0	0.0	0.0	0.0	0.0	0.0	0.0	0.0	0.0
Susd5	382111	symbol	M. musculus	382111	M. musculus	0.0	0.0	0.0	0.0	0.0	0.0	0.0	0.0	0.0	0.0	0.0	0.0	0.0	0.0	0.0	0.0	0.0	0.0	0.0	0.0
Rergl	632971	symbol	M. musculus	632971	M. musculus	0.0	0.0	0.0	0.0	0.0	0.0	0.0	0.0	0.0	0.0	0.0	0.0	0.0	0.0	0.0	0.0	0.0	0.0	0.0	0.0
E030013I19Rik	338535	symbol	M. musculus	338535	M. musculus	0.0	0.0	0.0	0.0	0.0	0.0	0.0	0.0	0.0	0.0	0.0	0.0	0.0	0.0	0.0	0.0	0.0	0.0	0.0	0.0
Cmtm5	67272	symbol	M. musculus	67272	M. musculus	0.0	0.0	0.0	0.0	0.0	0.0	0.0	0.0	0.0	0.0	0.0	0.0	0.0	0.0	0.0	0.0	0.0	0.0	0.0	0.0
Sox10	20665	symbol	M. musculus	20665	M. musculus	0.0	0.0	0.0	0.0	0.0	0.0	0.0	0.0	0.0	0.0	0.0	0.0	0.0	1.0	0.0	0.0	0.0	0.0	0.0	0.0
Sostdc1	66042	symbol	M. musculus	66042	M. musculus	0.0	0.0	0.0	0.0	0.0	0.0	0.0	0.0	0.0	0.0	0.0	0.0	0.0	0.0	0.0	0.0	0.0	0.0	0.0	0.0
Hrc	15464	symbol	M. musculus	15464	M. musculus	0.0	0.0	0.0	0.0	0.0	0.0	0.0	0.0	0.0	0.0	0.0	0.0	0.0	0.0	0.0	0.0	0.0	0.0	0.0	0.0
Calcrl	54598	symbol	M. musculus	54598	M. musculus	0.0	0.0	0.0	0.0	0.0	0.0	0.0	0.0	0.0	0.0	0.0	0.0	0.0	0.0	0.0	0.0	0.0	0.0	0.0	0.0
Chl1	12661	symbol	M. musculus	12661	M. musculus	0.0	0.0	0.0	0.0	0.0	0.0	0.0	0.0	0.0	0.0	0.0	0.0	0.0	0.0	0.0	0.0	0.0	0.0	0.0	0.0
Gfra3	14587	symbol	M. musculus	14587	M. musculus	0.0	0.0	0.0	0.0	0.0	0.0	0.0	0.0	0.0	0.0	0.0	0.0	0.0	0.0	0.0	0.0	0.0	0.0	0.0	0.0
Trim10	19824	symbol	M. musculus	19824	M. musculus	0.0	0.0	0.0	0.0	0.0	0.0	0.0	0.0	0.0	0.0	0.0	0.0	0.0	0.0	0.0	0.0	0.0	0.0	0.0	0.0
Fam46c	74645	gene_synonym	M. musculus	74645	M. musculus	0.0	0.0	0.0	0.0	0.0	0.0	0.0	0.0	0.0	0.0	0.0	0.0	0.0	0.0	0.0	0.0	0.0	0.0	0.0	0.0
Cntfr	12804	symbol	M. musculus	12804	M. musculus	0.0	0.0	0.0	0.0	0.0	0.0	0.0	0.0	0.0	0.0	0.0	0.0	0.0	0.0	0.0	0.0	0.0	0.0	0.0	0.0
Nr2f1	13865	symbol	M. musculus	13865	M. musculus	0.0	0.0	0.0	0.0	0.0	0.0	0.0	0.0	0.0	0.0	0.0	0.0	0.0	0.0	0.0	0.0	0.0	0.0	0.0	0.0
Tmem114	74720	symbol	M. musculus	74720	M. musculus	0.0	0.0	0.0	0.0	0.0	0.0	0.0	0.0	0.0	0.0	0.0	0.0	0.0	0.0	0.0	0.0	0.0	0.0	0.0	0.0
Cma1	17228	symbol	M. musculus	17228	M. musculus	0.0	0.0	0.0	0.0	0.0	0.0	0.0	0.0	0.0	0.0	0.0	0.0	0.0	0.0	0.0	0.0	0.0	0.0	0.0	0.0
Srl	106393	symbol	M. musculus	106393	M. musculus	0.0	0.0	0.0	0.0	0.0	0.0	0.0	0.0	0.0	0.0	0.0	0.0	0.0	0.0	0.0	0.0	0.0	0.0	0.0	0.0
9630010G10Rik	399612	symbol	M. musculus	399612	M. musculus	0.0	0.0	0.0	0.0	0.0	0.0	0.0	0.0	0.0	0.0	0.0	0.0	0.0	0.0	0.0	0.0	0.0	0.0	0.0	0.0
Popdc2	64082	symbol	M. musculus	64082	M. musculus	0.0	0.0	0.0	0.0	0.0	0.0	0.0	0.0	0.0	0.0	0.0	0.0	0.0	0.0	0.0	0.0	0.0	0.0	0.0	0.0
Usp13	72607	symbol	M. musculus	72607	M. musculus	0.0	0.0	0.0	0.0	0.0	0.0	0.0	0.0	0.0	0.0	0.0	0.0	0.0	0.0	0.0	0.0	0.0	0.0	0.0	0.0
Akap17b	338351	symbol	M. musculus	338351	M. musculus	0.0	0.0	0.0	0.0	0.0	0.0	0.0	0.0	0.0	0.0	0.0	0.0	0.0	0.0	0.0	0.0	0.0	0.0	0.0	0.0
Ptprs	19280	symbol	M. musculus	19280	M. musculus	0.0	0.0	0.0	0.0	0.0	0.0	0.0	0.0	0.0	0.0	0.0	0.0	0.0	0.0	0.0	0.0	0.0	0.0	0.0	0.0
Ergic1	67458	symbol	M. musculus	67458	M. musculus	0.0	0.0	0.0	0.0	0.0	0.0	0.0	0.0	0.0	0.0	0.0	0.0	0.0	0.0	0.0	0.0	0.0	0.0	0.0	0.0
Dmpk	13400	symbol	M. musculus	13400	M. musculus	0.0	0.0	0.0	0.0	0.0	0.0	0.0	0.0	0.0	0.0	0.0	0.0	0.0	0.0	0.0	0.0	0.0	0.0	0.0	0.0
Grip2	243547	symbol	M. musculus	243547	M. musculus	0.0	0.0	0.0	0.0	0.0	0.0	0.0	0.0	0.0	0.0	0.0	0.0	0.0	0.0	0.0	0.0	0.0	0.0	0.0	0.0
Stac2	217154	symbol	M. musculus	217154	M. musculus	0.0	0.0	0.0	0.0	0.0	0.0	0.0	0.0	0.0	0.0	0.0	0.0	0.0	0.0	0.0	0.0	0.0	0.0	0.0	1.0
Socs1	12703	symbol	M. musculus	12703	M. musculus	0.0	0.0	0.0	0.0	0.0	0.0	0.0	0.0	0.0	0.0	0.0	0.0	0.0	0.0	0.0	0.0	0.0	0.0	0.0	0.0
Tubb6	67951	symbol	M. musculus	67951	M. musculus	0.0	0.0	0.0	0.0	0.0	0.0	0.0	0.0	0.0	0.0	0.0	0.0	0.0	0.0	0.0	0.0	0.0	0.0	0.0	0.0
Gdf5	14563	symbol	M. musculus	14563	M. musculus	0.0	0.0	0.0	0.0	0.0	0.0	0.0	0.0	0.0	0.0	0.0	0.0	0.0	0.0	0.0	0.0	0.0	0.0	0.0	0.0
Pilra	231805	symbol	M. musculus	231805	M. musculus	0.0	0.0	0.0	0.0	0.0	0.0	0.0	0.0	0.0	0.0	0.0	0.0	0.0	0.0	0.0	0.0	0.0	0.0	0.0	0.0
Stac	20840	symbol	M. musculus	20840	M. musculus	0.0	0.0	0.0	0.0	0.0	0.0	0.0	0.0	0.0	0.0	0.0	0.0	0.0	0.0	0.0	0.0	0.0	0.0	0.0	1.0
Npas4	225872	symbol	M. musculus	225872	M. musculus	0.0	0.0	0.0	0.0	0.0	0.0	0.0	0.0	0.0	0.0	0.0	0.0	0.0	0.0	0.0	0.0	0.0	0.0	0.0	0.0
Akap6	238161	symbol	M. musculus	238161	M. musculus	0.0	0.0	0.0	0.0	0.0	0.0	0.0	0.0	0.0	0.0	0.0	0.0	0.0	0.0	0.0	0.0	0.0	0.0	0.0	0.0
Fbxo2	230904	symbol	M. musculus	230904	M. musculus	0.0	0.0	0.0	1.0	0.0	0.0	0.0	0.0	0.0	0.0	0.0	0.0	0.0	0.0	0.0	0.0	0.0	0.0	0.0	0.0
Rbm38	56190	symbol	M. musculus	56190	M. musculus	0.0	0.0	0.0	0.0	0.0	0.0	0.0	0.0	0.0	0.0	0.0	0.0	0.0	0.0	0.0	0.0	0.0	0.0	0.0	0.0
AU020206	108167440	symbol	M. musculus	108167440	M. musculus	0.0	0.0	0.0	0.0	0.0	0.0	0.0	0.0	0.0	0.0	0.0	0.0	0.0	0.0	0.0	0.0	0.0	0.0	0.0	0.0
Dkk2	56811	symbol	M. musculus	56811	M. musculus	0.0	0.0	0.0	0.0	0.0	0.0	0.0	0.0	0.0	0.0	0.0	0.0	0.0	0.0	0.0	0.0	0.0	0.0	0.0	0.0
Prkcb	18751	symbol	M. musculus	18751	M. musculus	0.0	0.0	0.0	0.0	0.0	0.0	0.0	0.0	0.0	0.0	0.0	0.0	0.0	0.0	0.0	0.0	0.0	0.0	0.0	0.0
Akap5	238276	symbol	M. musculus	238276	M. musculus	0.0	0.0	0.0	0.0	0.0	0.0	0.0	0.0	0.0	0.0	0.0	0.0	0.0	0.0	0.0	0.0	0.0	0.0	0.0	1.0
Fam78b	226610	symbol	M. musculus	226610	M. musculus	0.0	0.0	0.0	0.0	0.0	0.0	0.0	0.0	0.0	0.0	0.0	0.0	0.0	0.0	0.0	0.0	0.0	0.0	0.0	0.0
Gm26588	102639841	symbol	M. musculus	102639841	M. musculus	0.0	0.0	0.0	0.0	0.0	0.0	0.0	0.0	0.0	0.0	0.0	0.0	0.0	0.0	0.0	0.0	0.0	0.0	0.0	0.0
Rabggta	56187	symbol	M. musculus	56187	M. musculus	0.0	0.0	0.0	0.0	0.0	0.0	0.0	0.0	0.0	0.0	0.0	0.0	0.0	0.0	0.0	0.0	0.0	0.0	0.0	0.0
Isyna1	71780	symbol	M. musculus	71780	M. musculus	1.0	1.0	0.0	0.0	1.0	0.0	0.0	0.0	0.0	0.0	0.0	1.0	1.0	0.0	0.0	0.0	0.0	0.0	0.0	0.0
Txnrd1	50493	symbol	M. musculus	50493	M. musculus	0.0	0.0	0.0	0.0	0.0	0.0	1.0	0.0	0.0	0.0	0.0	0.0	0.0	0.0	0.0	0.0	0.0	0.0	0.0	0.0
Nrtn	18188	symbol	M. musculus	18188	M. musculus	0.0	0.0	0.0	0.0	0.0	0.0	0.0	0.0	0.0	0.0	0.0	0.0	0.0	0.0	0.0	0.0	0.0	0.0	0.0	0.0
2010111I01Rik	72061	gene_synonym	M. musculus	72061	M. musculus	0.0	0.0	0.0	0.0	0.0	0.0	0.0	0.0	0.0	0.0	0.0	0.0	0.0	0.0	0.0	0.0	0.0	0.0	0.0	0.0
NAP069232-1						nan	nan	nan	nan	nan	nan	nan	nan	nan	nan	nan	nan	nan	nan	nan	nan	nan	nan	nan	nan
Amd2	100041585	symbol	M. musculus	100041585	M. musculus	0.0	1.0	0.0	0.0	0.0	0.0	0.0	0.0	0.0	0.0	0.0	0.0	0.0	0.0	0.0	0.0	0.0	0.0	0.0	0.0
Lrrtm1	74342	symbol	M. musculus	74342	M. musculus	0.0	0.0	0.0	0.0	0.0	0.0	0.0	0.0	0.0	0.0	0.0	0.0	0.0	0.0	0.0	0.0	0.0	0.0	0.0	0.0
Zfp672	319475	symbol	M. musculus	319475	M. musculus	0.0	0.0	0.0	0.0	0.0	0.0	0.0	0.0	0.0	0.0	0.0	0.0	0.0	0.0	0.0	0.0	0.0	0.0	0.0	0.0
Nup98	269966	symbol	M. musculus	269966	M. musculus	0.0	0.0	0.0	0.0	0.0	0.0	0.0	0.0	0.0	0.0	0.0	0.0	0.0	0.0	0.0	0.0	0.0	0.0	0.0	0.0
Pgp	67078	symbol	M. musculus	67078	M. musculus	1.0	0.0	0.0	1.0	1.0	0.0	0.0	1.0	0.0	0.0	0.0	1.0	1.0	0.0	0.0	0.0	0.0	0.0	0.0	0.0
Gorasp2	70231	symbol	M. musculus	70231	M. musculus	0.0	0.0	0.0	0.0	0.0	0.0	0.0	0.0	0.0	0.0	0.0	0.0	0.0	0.0	0.0	0.0	0.0	0.0	0.0	0.0
Gm4890	234479	symbol	M. musculus	234479	M. musculus	0.0	0.0	0.0	0.0	0.0	0.0	0.0	0.0	0.0	0.0	0.0	0.0	0.0	0.0	0.0	0.0	0.0	0.0	0.0	0.0
Dohh	102115	symbol	M. musculus	102115	M. musculus	0.0	0.0	0.0	0.0	0.0	0.0	0.0	0.0	0.0	0.0	0.0	0.0	0.0	0.0	0.0	0.0	0.0	0.0	0.0	0.0
Eif1ax	66235	symbol	M. musculus	66235	M. musculus	0.0	0.0	1.0	0.0	0.0	0.0	0.0	0.0	0.0	0.0	0.0	0.0	0.0	0.0	0.0	0.0	0.0	0.0	0.0	0.0
Aen	68048	symbol	M. musculus	68048	M. musculus	0.0	0.0	0.0	0.0	0.0	0.0	0.0	0.0	0.0	0.0	0.0	0.0	0.0	0.0	0.0	0.0	0.0	0.0	0.0	0.0
Ankrd24	70615	symbol	M. musculus	70615	M. musculus	0.0	0.0	0.0	0.0	0.0	0.0	0.0	0.0	0.0	0.0	0.0	0.0	0.0	0.0	0.0	0.0	0.0	0.0	0.0	0.0
Senp8	71599	symbol	M. musculus	71599	M. musculus	0.0	0.0	0.0	0.0	0.0	0.0	0.0	0.0	0.0	0.0	0.0	0.0	0.0	0.0	0.0	0.0	0.0	0.0	0.0	0.0
Pop7	74097	symbol	M. musculus	74097	M. musculus	0.0	0.0	0.0	0.0	0.0	0.0	0.0	0.0	0.0	0.0	0.0	0.0	0.0	0.0	0.0	0.0	0.0	0.0	0.0	0.0
P2rx6	18440	symbol	M. musculus	18440	M. musculus	0.0	0.0	0.0	0.0	0.0	0.0	0.0	0.0	0.0	0.0	0.0	0.0	0.0	0.0	0.0	0.0	0.0	0.0	0.0	0.0
Asb7	117589	symbol	M. musculus	117589	M. musculus	0.0	0.0	0.0	0.0	0.0	0.0	0.0	0.0	0.0	0.0	0.0	0.0	0.0	0.0	0.0	0.0	0.0	0.0	0.0	0.0
Casp3	12367	symbol	M. musculus	12367	M. musculus	0.0	0.0	0.0	0.0	0.0	0.0	0.0	0.0	0.0	0.0	0.0	0.0	0.0	0.0	0.0	0.0	0.0	0.0	0.0	0.0
3110045C21Rik	67303	symbol	M. musculus	67303	M. musculus	0.0	0.0	0.0	0.0	0.0	0.0	0.0	0.0	0.0	0.0	0.0	0.0	0.0	0.0	0.0	0.0	0.0	0.0	0.0	0.0
Scd2	20250	symbol	M. musculus	20250	M. musculus	1.0	0.0	0.0	0.0	0.0	1.0	0.0	0.0	0.0	0.0	0.0	0.0	0.0	0.0	0.0	0.0	0.0	0.0	0.0	0.0
Sqle	20775	symbol	M. musculus	20775	M. musculus	1.0	0.0	0.0	0.0	0.0	0.0	0.0	0.0	0.0	0.0	0.0	0.0	0.0	0.0	0.0	0.0	0.0	0.0	0.0	0.0
Hsd17b7	15490	symbol	M. musculus	15490	M. musculus	1.0	0.0	0.0	0.0	0.0	0.0	0.0	0.0	0.0	0.0	0.0	0.0	0.0	0.0	0.0	0.0	0.0	0.0	0.0	0.0
Parm1	231440	symbol	M. musculus	231440	M. musculus	0.0	0.0	0.0	0.0	0.0	0.0	0.0	0.0	0.0	0.0	0.0	0.0	0.0	0.0	0.0	0.0	0.0	0.0	0.0	0.0
Cyp51	13121	symbol	M. musculus	13121	M. musculus	1.0	0.0	0.0	0.0	0.0	0.0	0.0	0.0	0.0	0.0	0.0	0.0	0.0	0.0	0.0	0.0	0.0	0.0	0.0	0.0
ENSMUST00000191760						nan	nan	nan	nan	nan	nan	nan	nan	nan	nan	nan	nan	nan	nan	nan	nan	nan	nan	nan	nan
Pkm	18746	symbol	M. musculus	18746	M. musculus	0.0	1.0	0.0	1.0	0.0	1.0	0.0	0.0	0.0	0.0	0.0	0.0	0.0	0.0	0.0	0.0	0.0	0.0	0.0	0.0
Elovl6	170439	symbol	M. musculus	170439	M. musculus	1.0	1.0	0.0	0.0	0.0	1.0	0.0	0.0	0.0	0.0	0.0	0.0	0.0	0.0	0.0	0.0	0.0	0.0	0.0	0.0
NAP092820-001						nan	nan	nan	nan	nan	nan	nan	nan	nan	nan	nan	nan	nan	nan	nan	nan	nan	nan	nan	nan
Tmem79	71913	symbol	M. musculus	71913	M. musculus	0.0	0.0	0.0	0.0	0.0	0.0	0.0	0.0	0.0	0.0	0.0	0.0	0.0	0.0	0.0	0.0	0.0	0.0	0.0	0.0
4931428F04Rik	74356	gene_synonym	M. musculus	74356	M. musculus	0.0	0.0	0.0	0.0	0.0	0.0	0.0	0.0	0.0	0.0	0.0	0.0	0.0	0.0	0.0	0.0	0.0	0.0	0.0	0.0
Actl6a	56456	symbol	M. musculus	56456	M. musculus	0.0	0.0	0.0	0.0	0.0	0.0	0.0	0.0	0.0	0.0	0.0	0.0	0.0	0.0	0.0	0.0	0.0	0.0	0.0	0.0
Lgi3	213469	symbol	M. musculus	213469	M. musculus	0.0	0.0	0.0	0.0	0.0	0.0	0.0	0.0	0.0	0.0	0.0	0.0	0.0	0.0	0.0	0.0	0.0	0.0	0.0	0.0
Psph	100678	symbol	M. musculus	100678	M. musculus	1.0	0.0	0.0	0.0	0.0	1.0	1.0	0.0	0.0	0.0	0.0	0.0	0.0	0.0	0.0	0.0	0.0	0.0	0.0	0.0
2310068J16Rik	70281	symbol	M. musculus	70281	M. musculus	0.0	0.0	0.0	0.0	0.0	0.0	0.0	0.0	0.0	0.0	0.0	0.0	0.0	0.0	0.0	0.0	0.0	0.0	0.0	0.0
W15861						nan	nan	nan	nan	nan	nan	nan	nan	nan	nan	nan	nan	nan	nan	nan	nan	nan	nan	nan	nan
Trim67	330863	symbol	M. musculus	330863	M. musculus	0.0	0.0	0.0	0.0	0.0	0.0	0.0	0.0	0.0	0.0	0.0	0.0	0.0	0.0	0.0	0.0	0.0	0.0	0.0	0.0
Uxs1	67883	symbol	M. musculus	67883	M. musculus	0.0	1.0	0.0	1.0	0.0	0.0	0.0	0.0	0.0	0.0	0.0	0.0	0.0	0.0	0.0	0.0	0.0	0.0	0.0	0.0
ENSMUST00000122443	227588	ensembl_transcript_id	M. musculus	227588	M. musculus	0.0	0.0	0.0	0.0	0.0	0.0	0.0	0.0	0.0	0.0	0.0	0.0	0.0	0.0	0.0	0.0	0.0	0.0	0.0	0.0
Kcnh1	16510	symbol	M. musculus	16510	M. musculus	0.0	0.0	0.0	0.0	0.0	0.0	0.0	0.0	0.0	0.0	0.0	0.0	0.0	0.0	0.0	0.0	0.0	0.0	0.0	0.0
Cth	107869	symbol	M. musculus	107869	M. musculus	1.0	1.0	0.0	0.0	0.0	1.0	1.0	0.0	0.0	0.0	0.0	0.0	0.0	0.0	0.0	0.0	0.0	0.0	0.0	0.0
Slc25a29	214663	symbol	M. musculus	214663	M. musculus	0.0	0.0	0.0	0.0	0.0	0.0	0.0	0.0	0.0	0.0	0.0	0.0	0.0	0.0	0.0	0.0	0.0	0.0	0.0	0.0
2810474C18Rik	72785	symbol	M. musculus	72785	M. musculus	0.0	0.0	0.0	0.0	0.0	0.0	0.0	0.0	0.0	0.0	0.0	0.0	0.0	0.0	0.0	0.0	0.0	0.0	0.0	0.0
Srm	20810	symbol	M. musculus	20810	M. musculus	0.0	0.0	0.0	0.0	0.0	0.0	0.0	0.0	0.0	0.0	0.0	0.0	0.0	0.0	0.0	0.0	0.0	0.0	0.0	0.0
Alad	17025	symbol	M. musculus	17025	M. musculus	0.0	0.0	0.0	0.0	0.0	0.0	0.0	0.0	0.0	1.0	0.0	0.0	0.0	0.0	0.0	0.0	0.0	0.0	0.0	0.0
Nhp2	52530	symbol	M. musculus	52530	M. musculus	0.0	0.0	0.0	0.0	0.0	0.0	0.0	0.0	0.0	0.0	0.0	0.0	0.0	0.0	0.0	0.0	0.0	0.0	0.0	0.0
Rangrf	57785	symbol	M. musculus	57785	M. musculus	0.0	0.0	0.0	0.0	0.0	0.0	0.0	0.0	0.0	0.0	0.0	0.0	0.0	0.0	0.0	0.0	0.0	0.0	0.0	1.0
ENSMUST00000177157	545826	ensembl_transcript_id	M. musculus	545826	M. musculus	0.0	0.0	0.0	0.0	0.0	0.0	0.0	0.0	0.0	0.0	0.0	0.0	0.0	0.0	0.0	0.0	0.0	0.0	0.0	0.0
Fdps	110196	symbol	M. musculus	110196	M. musculus	1.0	1.0	0.0	0.0	1.0	0.0	0.0	0.0	0.0	0.0	0.0	0.0	1.0	0.0	0.0	0.0	0.0	0.0	0.0	0.0
CJ042244						nan	nan	nan	nan	nan	nan	nan	nan	nan	nan	nan	nan	nan	nan	nan	nan	nan	nan	nan	nan
NAP002856-002						nan	nan	nan	nan	nan	nan	nan	nan	nan	nan	nan	nan	nan	nan	nan	nan	nan	nan	nan	nan
Ptges	64292	symbol	M. musculus	64292	M. musculus	1.0	0.0	0.0	0.0	0.0	1.0	0.0	0.0	0.0	0.0	0.0	0.0	0.0	0.0	0.0	0.0	0.0	0.0	0.0	0.0
AW011956	105332	symbol	M. musculus	105332	M. musculus	0.0	0.0	0.0	0.0	0.0	0.0	0.0	0.0	0.0	0.0	0.0	0.0	0.0	0.0	0.0	0.0	0.0	0.0	0.0	0.0
Slc25a48	328258	symbol	M. musculus	328258	M. musculus	0.0	0.0	0.0	0.0	0.0	0.0	0.0	0.0	0.0	0.0	0.0	0.0	0.0	0.0	0.0	0.0	0.0	0.0	0.0	0.0
Egln3	112407	symbol	M. musculus	112407	M. musculus	0.0	0.0	0.0	0.0	0.0	0.0	0.0	0.0	0.0	0.0	0.0	0.0	0.0	0.0	0.0	0.0	0.0	0.0	0.0	0.0
Rangap1	19387	symbol	M. musculus	19387	M. musculus	0.0	0.0	0.0	0.0	0.0	0.0	0.0	0.0	0.0	0.0	0.0	0.0	0.0	0.0	0.0	0.0	0.0	0.0	0.0	0.0
Slirp	380773	symbol	M. musculus	380773	M. musculus	0.0	0.0	1.0	0.0	0.0	0.0	0.0	0.0	1.0	0.0	0.0	0.0	0.0	0.0	0.0	0.0	0.0	0.0	0.0	0.0
Hoxb5	15413	symbol	M. musculus	15413	M. musculus	0.0	0.0	0.0	0.0	0.0	0.0	0.0	0.0	0.0	0.0	0.0	0.0	0.0	0.0	0.0	0.0	0.0	0.0	0.0	0.0
Lsm6	78651	symbol	M. musculus	78651	M. musculus	0.0	0.0	0.0	0.0	0.0	0.0	0.0	0.0	0.0	0.0	0.0	0.0	0.0	0.0	0.0	0.0	0.0	0.0	0.0	0.0
NAP062849-1						nan	nan	nan	nan	nan	nan	nan	nan	nan	nan	nan	nan	nan	nan	nan	nan	nan	nan	nan	nan
Plch2	269615	symbol	M. musculus	269615	M. musculus	0.0	0.0	0.0	0.0	1.0	0.0	0.0	0.0	0.0	0.0	0.0	0.0	0.0	0.0	0.0	0.0	0.0	0.0	0.0	0.0
Zfp692	103836	symbol	M. musculus	103836	M. musculus	0.0	0.0	0.0	0.0	0.0	0.0	0.0	0.0	0.0	0.0	0.0	0.0	1.0	0.0	0.0	0.0	0.0	0.0	0.0	0.0
Coa4	68185	symbol	M. musculus	68185	M. musculus	0.0	0.0	0.0	0.0	0.0	0.0	0.0	0.0	1.0	0.0	0.0	0.0	0.0	0.0	0.0	0.0	0.0	0.0	0.0	0.0
AK080030						nan	nan	nan	nan	nan	nan	nan	nan	nan	nan	nan	nan	nan	nan	nan	nan	nan	nan	nan	nan
Rhbg	58176	symbol	M. musculus	58176	M. musculus	0.0	0.0	0.0	0.0	0.0	0.0	0.0	0.0	0.0	0.0	0.0	0.0	0.0	0.0	0.0	0.0	0.0	0.0	0.0	0.0
Cstf3	228410	symbol	M. musculus	228410	M. musculus	0.0	0.0	0.0	0.0	0.0	0.0	0.0	0.0	0.0	0.0	0.0	0.0	0.0	0.0	0.0	0.0	0.0	0.0	0.0	0.0
Slitrk6	239250	symbol	M. musculus	239250	M. musculus	0.0	0.0	0.0	0.0	0.0	0.0	0.0	0.0	0.0	0.0	0.0	0.0	0.0	0.0	0.0	0.0	0.0	0.0	0.0	0.0
Atp5g1	11951	gene_synonym	M. musculus	11951	M. musculus	0.0	1.0	0.0	1.0	0.0	0.0	0.0	0.0	0.0	0.0	0.0	0.0	0.0	0.0	0.0	0.0	0.0	0.0	0.0	0.0
ENSMUST00000119634						nan	nan	nan	nan	nan	nan	nan	nan	nan	nan	nan	nan	nan	nan	nan	nan	nan	nan	nan	nan
Fads1	76267	symbol	M. musculus	76267	M. musculus	1.0	0.0	0.0	0.0	0.0	1.0	0.0	0.0	0.0	0.0	0.0	0.0	0.0	0.0	0.0	0.0	0.0	0.0	0.0	0.0
Gm2115	100039239	gene_synonym	M. musculus	100039239	M. musculus	0.0	0.0	0.0	0.0	0.0	0.0	0.0	0.0	0.0	0.0	0.0	0.0	0.0	0.0	0.0	0.0	0.0	0.0	0.0	0.0
Prlr	19116	symbol	M. musculus	19116	M. musculus	0.0	0.0	0.0	0.0	0.0	0.0	0.0	0.0	0.0	0.0	0.0	0.0	0.0	0.0	0.0	0.0	0.0	0.0	0.0	0.0
chr9						nan	nan	nan	nan	nan	nan	nan	nan	nan	nan	nan	nan	nan	nan	nan	nan	nan	nan	nan	nan
78104935-78116974_F						nan	nan	nan	nan	nan	nan	nan	nan	nan	nan	nan	nan	nan	nan	nan	nan	nan	nan	nan	nan
Kcnh2	16511	symbol	M. musculus	16511	M. musculus	0.0	0.0	0.0	0.0	0.0	0.0	0.0	0.0	0.0	0.0	0.0	0.0	0.0	0.0	0.0	0.0	0.0	0.0	0.0	0.0
Adgrb1	107831	symbol	M. musculus	107831	M. musculus	0.0	0.0	0.0	0.0	0.0	0.0	0.0	0.0	0.0	0.0	0.0	0.0	0.0	0.0	0.0	0.0	0.0	0.0	0.0	0.0
Insl6	27356	symbol	M. musculus	27356	M. musculus	0.0	0.0	0.0	0.0	0.0	0.0	0.0	0.0	0.0	0.0	0.0	0.0	0.0	0.0	0.0	0.0	0.0	0.0	0.0	0.0
Thyn1	77862	symbol	M. musculus	77862	M. musculus	0.0	0.0	0.0	0.0	0.0	0.0	0.0	0.0	0.0	0.0	0.0	0.0	0.0	0.0	0.0	0.0	0.0	0.0	0.0	0.0
Cyb561d2	56368	symbol	M. musculus	56368	M. musculus	0.0	0.0	0.0	0.0	0.0	0.0	0.0	0.0	0.0	0.0	0.0	0.0	0.0	0.0	0.0	0.0	0.0	0.0	0.0	0.0
Gmppb	331026	symbol	M. musculus	331026	M. musculus	0.0	1.0	0.0	1.0	0.0	0.0	0.0	0.0	0.0	0.0	0.0	0.0	0.0	0.0	0.0	0.0	0.0	0.0	0.0	0.0
Lypd6b	71897	symbol	M. musculus	71897	M. musculus	0.0	0.0	0.0	0.0	0.0	0.0	0.0	0.0	0.0	0.0	0.0	0.0	0.0	0.0	0.0	0.0	0.0	0.0	0.0	0.0
Gm20627	102631874	symbol	M. musculus	102631874	M. musculus	0.0	0.0	0.0	0.0	0.0	0.0	0.0	0.0	0.0	0.0	0.0	0.0	0.0	0.0	0.0	0.0	0.0	0.0	0.0	0.0
Ephb6	13848	symbol	M. musculus	13848	M. musculus	0.0	0.0	0.0	0.0	0.0	0.0	0.0	0.0	0.0	0.0	0.0	0.0	0.0	0.0	0.0	0.0	0.0	0.0	0.0	0.0
Unc5b	107449	symbol	M. musculus	107449	M. musculus	0.0	0.0	0.0	0.0	0.0	0.0	0.0	0.0	0.0	0.0	0.0	0.0	0.0	0.0	0.0	0.0	0.0	0.0	0.0	0.0
Kcnj12	16515	symbol	M. musculus	16515	M. musculus	0.0	0.0	0.0	0.0	0.0	0.0	0.0	0.0	0.0	0.0	0.0	0.0	0.0	0.0	0.0	0.0	0.0	0.0	0.0	0.0
1700120C14Rik	73600	symbol	M. musculus	73600	M. musculus	0.0	0.0	0.0	0.0	0.0	0.0	0.0	0.0	0.0	0.0	0.0	0.0	0.0	0.0	0.0	0.0	0.0	0.0	0.0	0.0
Traf3	22031	symbol	M. musculus	22031	M. musculus	0.0	0.0	0.0	0.0	0.0	0.0	0.0	0.0	0.0	0.0	0.0	0.0	0.0	0.0	0.0	0.0	0.0	0.0	0.0	0.0
Rhod	11854	symbol	M. musculus	11854	M. musculus	0.0	0.0	0.0	0.0	0.0	0.0	0.0	0.0	0.0	0.0	0.0	0.0	0.0	0.0	0.0	0.0	0.0	0.0	0.0	0.0
Ldoc1l	223732	gene_synonym	M. musculus	223732	M. musculus	0.0	0.0	0.0	0.0	0.0	0.0	0.0	0.0	0.0	0.0	0.0	0.0	0.0	0.0	0.0	0.0	0.0	0.0	0.0	0.0
Pafah2	100163	symbol	M. musculus	100163	M. musculus	0.0	0.0	0.0	0.0	0.0	0.0	0.0	0.0	0.0	0.0	0.0	0.0	0.0	0.0	0.0	0.0	0.0	0.0	0.0	0.0
Tmem180	75146	gene_synonym	M. musculus	75146	M. musculus	0.0	0.0	0.0	0.0	0.0	0.0	0.0	0.0	0.0	0.0	0.0	0.0	0.0	0.0	0.0	0.0	0.0	0.0	0.0	0.0
Atat1	73242	symbol	M. musculus	73242	M. musculus	0.0	0.0	0.0	0.0	0.0	0.0	0.0	0.0	0.0	0.0	0.0	0.0	0.0	0.0	0.0	0.0	0.0	0.0	0.0	0.0
0610007P14Rik	58520	gene_synonym	M. musculus	58520	M. musculus	1.0	0.0	0.0	0.0	0.0	0.0	0.0	0.0	0.0	0.0	0.0	0.0	0.0	0.0	0.0	0.0	0.0	0.0	0.0	0.0
Slc11a2	18174	symbol	M. musculus	18174	M. musculus	0.0	0.0	0.0	0.0	0.0	0.0	0.0	0.0	0.0	1.0	0.0	0.0	0.0	0.0	0.0	0.0	0.0	0.0	0.0	0.0
Prelid1	66494	symbol	M. musculus	66494	M. musculus	0.0	0.0	0.0	0.0	0.0	0.0	0.0	0.0	0.0	0.0	0.0	0.0	0.0	0.0	1.0	0.0	0.0	0.0	0.0	0.0
Tstd2	272027	symbol	M. musculus	272027	M. musculus	0.0	0.0	0.0	0.0	0.0	0.0	0.0	0.0	0.0	0.0	0.0	0.0	0.0	0.0	0.0	0.0	0.0	0.0	0.0	0.0
ENSMUST00000119004						nan	nan	nan	nan	nan	nan	nan	nan	nan	nan	nan	nan	nan	nan	nan	nan	nan	nan	nan	nan
Aga	11593	symbol	M. musculus	11593	M. musculus	0.0	0.0	0.0	0.0	0.0	0.0	0.0	0.0	0.0	0.0	0.0	0.0	0.0	0.0	0.0	0.0	0.0	0.0	0.0	0.0
Nme7	171567	symbol	M. musculus	171567	M. musculus	0.0	1.0	0.0	1.0	0.0	0.0	0.0	0.0	0.0	0.0	1.0	0.0	0.0	0.0	0.0	0.0	0.0	0.0	0.0	0.0
Cebpzos	68554	symbol	M. musculus	68554	M. musculus	0.0	0.0	0.0	0.0	0.0	0.0	0.0	0.0	0.0	0.0	0.0	0.0	0.0	0.0	0.0	0.0	0.0	0.0	0.0	0.0
Pex26	74043	symbol	M. musculus	74043	M. musculus	0.0	0.0	0.0	0.0	0.0	0.0	0.0	0.0	0.0	0.0	0.0	0.0	0.0	0.0	0.0	0.0	0.0	0.0	0.0	0.0
Ttc30a1	78802	gene_synonym	M. musculus	78802	M. musculus	0.0	0.0	0.0	0.0	0.0	0.0	0.0	0.0	0.0	0.0	0.0	0.0	0.0	0.0	0.0	0.0	0.0	0.0	0.0	0.0
Pstk	214580	symbol	M. musculus	214580	M. musculus	0.0	0.0	1.0	0.0	0.0	0.0	0.0	0.0	0.0	0.0	0.0	0.0	0.0	0.0	0.0	0.0	0.0	0.0	0.0	0.0
Ints2	70422	symbol	M. musculus	70422	M. musculus	0.0	0.0	0.0	0.0	0.0	0.0	0.0	0.0	0.0	0.0	0.0	0.0	0.0	0.0	0.0	0.0	0.0	0.0	0.0	0.0
128393530-128394127_F						nan	nan	nan	nan	nan	nan	nan	nan	nan	nan	nan	nan	nan	nan	nan	nan	nan	nan	nan	nan
Nacc2	67991	symbol	M. musculus	67991	M. musculus	0.0	0.0	0.0	0.0	0.0	0.0	0.0	0.0	0.0	0.0	0.0	0.0	0.0	0.0	0.0	0.0	0.0	0.0	0.0	0.0
ENSMUST00000168425	625870	ensembl_transcript_id	M. musculus	625870	M. musculus	0.0	0.0	0.0	0.0	0.0	0.0	0.0	0.0	0.0	0.0	0.0	0.0	0.0	0.0	0.0	0.0	0.0	0.0	0.0	0.0
Capn10	23830	symbol	M. musculus	23830	M. musculus	0.0	0.0	0.0	0.0	0.0	0.0	0.0	0.0	1.0	0.0	0.0	0.0	0.0	0.0	0.0	0.0	0.0	0.0	0.0	0.0
4833447I15Rik	74844	symbol	M. musculus	74844	M. musculus	0.0	0.0	0.0	0.0	0.0	0.0	0.0	0.0	0.0	0.0	0.0	0.0	0.0	0.0	0.0	0.0	0.0	0.0	0.0	0.0
Ppfia4	68507	symbol	M. musculus	68507	M. musculus	0.0	0.0	0.0	0.0	0.0	0.0	0.0	0.0	0.0	0.0	0.0	0.0	0.0	0.0	0.0	0.0	0.0	0.0	0.0	0.0
Wrb	71446	gene_synonym	M. musculus	71446	M. musculus	0.0	0.0	0.0	0.0	0.0	0.0	0.0	0.0	0.0	0.0	0.0	0.0	0.0	0.0	0.0	0.0	0.0	1.0	0.0	0.0
Prdx6	11758	symbol	M. musculus	11758	M. musculus	0.0	0.0	0.0	1.0	1.0	0.0	0.0	0.0	0.0	0.0	0.0	0.0	0.0	0.0	0.0	0.0	0.0	0.0	0.0	0.0
Gcsh	68133	symbol	M. musculus	68133	M. musculus	0.0	0.0	0.0	1.0	0.0	0.0	1.0	0.0	0.0	0.0	0.0	0.0	0.0	0.0	0.0	0.0	0.0	0.0	0.0	0.0
Sufu	24069	symbol	M. musculus	24069	M. musculus	0.0	0.0	0.0	0.0	0.0	0.0	0.0	0.0	0.0	0.0	0.0	0.0	0.0	0.0	0.0	0.0	0.0	0.0	0.0	0.0
Smim1	68859	symbol	M. musculus	68859	M. musculus	0.0	0.0	0.0	0.0	0.0	0.0	0.0	0.0	0.0	0.0	0.0	0.0	0.0	0.0	0.0	0.0	0.0	0.0	0.0	0.0
Elmo3	234683	symbol	M. musculus	234683	M. musculus	0.0	0.0	0.0	0.0	0.0	0.0	0.0	0.0	0.0	0.0	0.0	0.0	0.0	0.0	0.0	0.0	0.0	0.0	0.0	0.0
Cela1	109901	symbol	M. musculus	109901	M. musculus	0.0	0.0	0.0	1.0	0.0	0.0	0.0	0.0	0.0	0.0	0.0	0.0	0.0	0.0	0.0	0.0	0.0	0.0	0.0	0.0
Mutyh	70603	symbol	M. musculus	70603	M. musculus	0.0	0.0	0.0	0.0	0.0	0.0	0.0	0.0	0.0	0.0	0.0	0.0	0.0	0.0	0.0	0.0	0.0	0.0	0.0	0.0
Coprs	66423	symbol	M. musculus	66423	M. musculus	0.0	0.0	0.0	0.0	0.0	0.0	0.0	0.0	0.0	0.0	0.0	0.0	0.0	0.0	0.0	0.0	0.0	0.0	0.0	0.0
9230106L01Rik	77703	symbol	M. musculus	77703	M. musculus	0.0	0.0	0.0	0.0	0.0	0.0	0.0	0.0	0.0	0.0	0.0	0.0	0.0	0.0	0.0	0.0	0.0	0.0	0.0	0.0
Kbtbd11	74901	symbol	M. musculus	74901	M. musculus	0.0	0.0	0.0	0.0	0.0	0.0	0.0	0.0	0.0	0.0	0.0	0.0	0.0	0.0	0.0	0.0	0.0	0.0	0.0	0.0
Pddc1	213350	gene_synonym	M. musculus	213350	M. musculus	1.0	0.0	0.0	1.0	0.0	1.0	0.0	1.0	0.0	0.0	0.0	0.0	0.0	0.0	0.0	0.0	0.0	0.0	0.0	0.0
Ptpn6	15170	symbol	M. musculus	15170	M. musculus	0.0	0.0	0.0	0.0	0.0	0.0	0.0	0.0	0.0	0.0	0.0	0.0	0.0	0.0	0.0	0.0	0.0	0.0	0.0	0.0
Rnft2	269695	symbol	M. musculus	269695	M. musculus	0.0	0.0	0.0	0.0	0.0	0.0	0.0	0.0	0.0	0.0	0.0	0.0	0.0	0.0	0.0	0.0	0.0	0.0	0.0	0.0
Sgsm2	97761	symbol	M. musculus	97761	M. musculus	0.0	0.0	0.0	0.0	0.0	0.0	0.0	0.0	0.0	0.0	0.0	0.0	0.0	0.0	0.0	0.0	0.0	0.0	0.0	0.0
Dcaf4	73828	symbol	M. musculus	73828	M. musculus	0.0	0.0	0.0	0.0	0.0	0.0	0.0	0.0	0.0	0.0	0.0	0.0	0.0	0.0	0.0	0.0	0.0	0.0	0.0	0.0
Cers6	241447	symbol	M. musculus	241447	M. musculus	1.0	1.0	0.0	0.0	0.0	0.0	0.0	0.0	0.0	0.0	0.0	0.0	0.0	0.0	0.0	0.0	0.0	0.0	0.0	0.0
Sac3d1	66406	symbol	M. musculus	66406	M. musculus	0.0	0.0	0.0	0.0	0.0	0.0	0.0	0.0	0.0	0.0	0.0	0.0	0.0	0.0	0.0	0.0	0.0	0.0	0.0	0.0
D930048N14Rik	97775	symbol	M. musculus	97775	M. musculus	0.0	0.0	0.0	0.0	0.0	0.0	0.0	0.0	0.0	0.0	0.0	0.0	0.0	0.0	0.0	0.0	0.0	0.0	0.0	0.0
BE981614						nan	nan	nan	nan	nan	nan	nan	nan	nan	nan	nan	nan	nan	nan	nan	nan	nan	nan	nan	nan
Etaa1os	102633673	symbol	M. musculus	102633673	M. musculus	0.0	0.0	0.0	0.0	0.0	0.0	0.0	0.0	0.0	0.0	0.0	0.0	0.0	0.0	0.0	0.0	0.0	0.0	0.0	0.0
Maged1	94275	symbol	M. musculus	94275	M. musculus	0.0	0.0	0.0	0.0	0.0	0.0	0.0	0.0	0.0	0.0	0.0	0.0	0.0	0.0	0.0	0.0	0.0	0.0	0.0	0.0
Dcaf11	28199	symbol	M. musculus	28199	M. musculus	0.0	0.0	0.0	0.0	0.0	0.0	0.0	0.0	0.0	0.0	0.0	0.0	0.0	0.0	0.0	0.0	0.0	0.0	0.0	0.0
Mcm2	17216	symbol	M. musculus	17216	M. musculus	0.0	0.0	0.0	0.0	0.0	0.0	0.0	0.0	0.0	0.0	0.0	0.0	0.0	0.0	0.0	0.0	0.0	0.0	0.0	0.0
Nudt1	17766	symbol	M. musculus	17766	M. musculus	0.0	1.0	0.0	1.0	0.0	0.0	0.0	0.0	0.0	0.0	0.0	0.0	0.0	0.0	0.0	0.0	0.0	0.0	0.0	0.0
Coa3	52469	symbol	M. musculus	52469	M. musculus	0.0	0.0	0.0	0.0	0.0	0.0	0.0	0.0	1.0	0.0	0.0	0.0	0.0	0.0	0.0	0.0	0.0	0.0	0.0	0.0
Pigyl	66268	symbol	M. musculus	66268	M. musculus	1.0	1.0	0.0	0.0	1.0	0.0	0.0	0.0	0.0	0.0	0.0	0.0	0.0	0.0	0.0	0.0	0.0	0.0	0.0	0.0
Slc39a11	69806	symbol	M. musculus	69806	M. musculus	0.0	0.0	0.0	0.0	0.0	0.0	0.0	0.0	0.0	0.0	0.0	0.0	0.0	0.0	0.0	0.0	0.0	0.0	0.0	0.0
Tbc1d14	100855	symbol	M. musculus	100855	M. musculus	0.0	0.0	0.0	0.0	0.0	0.0	0.0	0.0	0.0	0.0	0.0	0.0	0.0	0.0	0.0	0.0	0.0	0.0	0.0	0.0
Ikzf2	22779	symbol	M. musculus	22779	M. musculus	0.0	0.0	0.0	0.0	0.0	0.0	0.0	0.0	0.0	0.0	0.0	0.0	0.0	0.0	0.0	0.0	0.0	0.0	0.0	0.0
Ormdl1	227102	symbol	M. musculus	227102	M. musculus	1.0	1.0	0.0	0.0	1.0	0.0	0.0	0.0	0.0	0.0	0.0	0.0	1.0	0.0	0.0	0.0	0.0	0.0	0.0	0.0
LOC102641654						nan	nan	nan	nan	nan	nan	nan	nan	nan	nan	nan	nan	nan	nan	nan	nan	nan	nan	nan	nan
Gamt	14431	symbol	M. musculus	14431	M. musculus	1.0	1.0	0.0	0.0	0.0	1.0	1.0	0.0	0.0	0.0	0.0	0.0	0.0	0.0	0.0	0.0	0.0	0.0	0.0	0.0
Ephb1	270190	symbol	M. musculus	270190	M. musculus	0.0	0.0	0.0	0.0	0.0	0.0	0.0	0.0	0.0	0.0	0.0	0.0	0.0	0.0	0.0	0.0	1.0	0.0	0.0	0.0
Apobr	171504	symbol	M. musculus	171504	M. musculus	1.0	0.0	0.0	0.0	1.0	0.0	0.0	0.0	0.0	0.0	0.0	1.0	0.0	0.0	0.0	0.0	0.0	0.0	0.0	0.0
Hivep2	15273	symbol	M. musculus	15273	M. musculus	0.0	0.0	0.0	0.0	0.0	0.0	0.0	0.0	0.0	0.0	0.0	0.0	0.0	0.0	0.0	0.0	0.0	0.0	0.0	0.0
Sft2d2	108735	symbol	M. musculus	108735	M. musculus	0.0	0.0	0.0	0.0	0.0	0.0	0.0	0.0	0.0	0.0	0.0	0.0	0.0	0.0	0.0	0.0	0.0	0.0	0.0	0.0
Dnmt3l	54427	symbol	M. musculus	54427	M. musculus	0.0	0.0	0.0	0.0	0.0	0.0	0.0	0.0	0.0	0.0	0.0	0.0	0.0	0.0	0.0	0.0	0.0	0.0	0.0	0.0
Itpk1	217837	symbol	M. musculus	217837	M. musculus	1.0	0.0	0.0	0.0	0.0	0.0	0.0	0.0	0.0	0.0	0.0	1.0	0.0	0.0	0.0	0.0	0.0	0.0	0.0	0.0
Polr3g	67486	symbol	M. musculus	67486	M. musculus	0.0	0.0	0.0	0.0	0.0	0.0	0.0	0.0	0.0	0.0	0.0	0.0	0.0	0.0	0.0	0.0	0.0	0.0	0.0	0.0
Deb1	26901	gene_synonym	M. musculus	26901	M. musculus	0.0	0.0	0.0	0.0	0.0	0.0	0.0	0.0	0.0	0.0	0.0	0.0	0.0	0.0	0.0	0.0	0.0	0.0	0.0	0.0
2310058D17Rik	75694	symbol	M. musculus	75694	M. musculus	0.0	0.0	0.0	0.0	0.0	0.0	0.0	0.0	0.0	0.0	0.0	0.0	0.0	0.0	0.0	0.0	0.0	0.0	0.0	0.0
N6amt2	68043	gene_synonym	M. musculus	68043	M. musculus	0.0	0.0	0.0	0.0	0.0	0.0	0.0	0.0	0.0	0.0	0.0	0.0	0.0	0.0	0.0	0.0	0.0	0.0	0.0	0.0
1110008P14Rik	73737	gene_synonym	M. musculus	73737	M. musculus	0.0	0.0	0.0	0.0	0.0	0.0	0.0	0.0	0.0	0.0	0.0	0.0	0.0	0.0	0.0	0.0	0.0	0.0	0.0	0.0
Tbc1d7	67046	symbol	M. musculus	67046	M. musculus	0.0	0.0	0.0	0.0	0.0	0.0	0.0	0.0	0.0	0.0	0.0	0.0	0.0	0.0	0.0	0.0	0.0	0.0	0.0	0.0
ENSMUST00000170597	100416276	ensembl_transcript_id	M. musculus	100416276	M. musculus	0.0	0.0	0.0	0.0	0.0	0.0	0.0	0.0	0.0	0.0	0.0	0.0	0.0	0.0	0.0	0.0	0.0	0.0	0.0	0.0
Cptp	79554	symbol	M. musculus	79554	M. musculus	0.0	0.0	0.0	0.0	0.0	0.0	0.0	0.0	0.0	0.0	0.0	0.0	0.0	0.0	0.0	0.0	0.0	0.0	0.0	0.0
Ufsp1	70240	symbol	M. musculus	70240	M. musculus	0.0	0.0	0.0	0.0	0.0	0.0	0.0	0.0	0.0	0.0	0.0	0.0	0.0	0.0	0.0	0.0	0.0	0.0	0.0	0.0
Hs3st6	328779	symbol	M. musculus	328779	M. musculus	0.0	0.0	0.0	0.0	0.0	0.0	0.0	0.0	0.0	0.0	0.0	0.0	0.0	0.0	0.0	0.0	0.0	0.0	0.0	0.0
Mfsd9	211798	symbol	M. musculus	211798	M. musculus	0.0	0.0	0.0	0.0	0.0	0.0	0.0	0.0	0.0	0.0	0.0	0.0	0.0	0.0	0.0	0.0	0.0	0.0	0.0	0.0
Hist2h3c2	97114	gene_synonym	M. musculus	97114	M. musculus	0.0	0.0	0.0	0.0	0.0	0.0	0.0	0.0	0.0	0.0	0.0	0.0	0.0	0.0	0.0	0.0	0.0	0.0	0.0	0.0
Hist2h3c1	15077	gene_synonym	M. musculus	15077	M. musculus	0.0	0.0	0.0	0.0	0.0	0.0	0.0	0.0	0.0	0.0	0.0	0.0	0.0	0.0	0.0	0.0	0.0	0.0	0.0	0.0
Hist2h3b	319154	gene_synonym	M. musculus	319154	M. musculus	0.0	0.0	0.0	0.0	0.0	0.0	0.0	0.0	0.0	0.0	0.0	0.0	0.0	0.0	0.0	0.0	0.0	0.0	0.0	0.0
Cdk5	12568	symbol	M. musculus	12568	M. musculus	0.0	0.0	0.0	0.0	0.0	0.0	0.0	0.0	1.0	0.0	0.0	0.0	0.0	0.0	0.0	0.0	0.0	0.0	1.0	1.0
H19	14955	symbol	M. musculus	14955	M. musculus	0.0	0.0	0.0	0.0	0.0	0.0	0.0	0.0	0.0	0.0	0.0	0.0	0.0	0.0	0.0	0.0	0.0	0.0	0.0	0.0
Phlda1	21664	symbol	M. musculus	21664	M. musculus	0.0	0.0	0.0	0.0	0.0	0.0	0.0	0.0	0.0	0.0	0.0	0.0	0.0	0.0	0.0	0.0	0.0	0.0	0.0	0.0
Kcnj2	16518	symbol	M. musculus	16518	M. musculus	0.0	0.0	0.0	0.0	0.0	0.0	0.0	0.0	0.0	0.0	0.0	0.0	0.0	0.0	0.0	0.0	0.0	0.0	0.0	0.0
Rnf5	54197	symbol	M. musculus	54197	M. musculus	0.0	0.0	0.0	0.0	0.0	0.0	0.0	0.0	0.0	0.0	0.0	0.0	0.0	0.0	0.0	0.0	0.0	0.0	0.0	0.0
Tmem208	66320	symbol	M. musculus	66320	M. musculus	0.0	0.0	0.0	0.0	0.0	0.0	0.0	0.0	0.0	0.0	0.0	0.0	0.0	0.0	0.0	0.0	0.0	0.0	0.0	0.0
Tmem147	69804	symbol	M. musculus	69804	M. musculus	0.0	0.0	0.0	0.0	0.0	0.0	0.0	0.0	0.0	0.0	0.0	0.0	0.0	0.0	0.0	0.0	0.0	1.0	0.0	0.0
Abhd11	68758	symbol	M. musculus	68758	M. musculus	0.0	0.0	0.0	0.0	0.0	0.0	0.0	0.0	0.0	0.0	0.0	0.0	0.0	0.0	0.0	0.0	0.0	0.0	0.0	0.0
Dph6	66632	symbol	M. musculus	66632	M. musculus	0.0	0.0	0.0	0.0	0.0	0.0	0.0	0.0	0.0	0.0	0.0	0.0	0.0	0.0	0.0	0.0	0.0	0.0	0.0	0.0
Ntmt1	66617	symbol	M. musculus	66617	M. musculus	0.0	0.0	0.0	0.0	0.0	0.0	0.0	0.0	0.0	0.0	0.0	0.0	0.0	0.0	0.0	0.0	0.0	0.0	0.0	0.0
Ncdn	26562	symbol	M. musculus	26562	M. musculus	0.0	0.0	0.0	0.0	0.0	0.0	0.0	0.0	0.0	0.0	0.0	0.0	0.0	0.0	0.0	0.0	0.0	0.0	0.0	0.0
Hoxb3	15410	symbol	M. musculus	15410	M. musculus	0.0	0.0	0.0	0.0	0.0	0.0	0.0	0.0	0.0	0.0	0.0	0.0	0.0	0.0	0.0	0.0	0.0	0.0	0.0	0.0
Gm20939	100044193	symbol	M. musculus	100044193	M. musculus	0.0	0.0	0.0	0.0	0.0	0.0	0.0	0.0	0.0	0.0	0.0	0.0	0.0	0.0	0.0	0.0	0.0	0.0	0.0	0.0
Sphk2	56632	symbol	M. musculus	56632	M. musculus	1.0	1.0	0.0	0.0	1.0	0.0	0.0	0.0	0.0	0.0	0.0	1.0	1.0	0.0	0.0	0.0	0.0	0.0	0.0	0.0
Brwd1	93871	symbol	M. musculus	93871	M. musculus	0.0	0.0	0.0	0.0	0.0	0.0	0.0	0.0	0.0	0.0	0.0	0.0	0.0	0.0	0.0	0.0	0.0	0.0	0.0	0.0
Rab3a	19339	symbol	M. musculus	19339	M. musculus	0.0	0.0	0.0	0.0	0.0	0.0	0.0	0.0	1.0	0.0	0.0	0.0	0.0	0.0	0.0	0.0	0.0	0.0	1.0	0.0
4732491K20Rik	224523	symbol	M. musculus	224523	M. musculus	0.0	0.0	0.0	0.0	0.0	0.0	0.0	0.0	0.0	0.0	0.0	0.0	0.0	0.0	0.0	0.0	0.0	0.0	0.0	0.0
Klhl42	232539	symbol	M. musculus	232539	M. musculus	0.0	0.0	0.0	0.0	0.0	0.0	0.0	0.0	0.0	0.0	0.0	0.0	0.0	0.0	0.0	0.0	0.0	0.0	0.0	0.0
Ankrd34a	545554	symbol	M. musculus	545554	M. musculus	0.0	0.0	0.0	0.0	0.0	0.0	0.0	0.0	0.0	0.0	0.0	0.0	0.0	0.0	0.0	0.0	0.0	0.0	0.0	0.0
Cxcl10	15945	symbol	M. musculus	15945	M. musculus	0.0	0.0	0.0	0.0	0.0	0.0	0.0	0.0	0.0	0.0	0.0	0.0	0.0	0.0	0.0	0.0	0.0	0.0	0.0	0.0
Cacna1g	12291	symbol	M. musculus	12291	M. musculus	0.0	0.0	0.0	0.0	0.0	0.0	0.0	0.0	0.0	0.0	0.0	0.0	0.0	0.0	0.0	0.0	0.0	0.0	1.0	0.0
Ccl12	20293	symbol	M. musculus	20293	M. musculus	0.0	0.0	0.0	0.0	0.0	0.0	0.0	0.0	0.0	0.0	0.0	0.0	0.0	0.0	0.0	0.0	0.0	0.0	0.0	0.0
Ggct	110175	symbol	M. musculus	110175	M. musculus	0.0	0.0	0.0	0.0	0.0	0.0	0.0	0.0	1.0	0.0	0.0	0.0	0.0	0.0	0.0	0.0	0.0	0.0	0.0	0.0
Arid5b	71371	symbol	M. musculus	71371	M. musculus	0.0	0.0	0.0	0.0	0.0	0.0	0.0	0.0	0.0	0.0	0.0	0.0	0.0	0.0	0.0	0.0	0.0	0.0	0.0	0.0
Msmo1	66234	symbol	M. musculus	66234	M. musculus	1.0	0.0	0.0	0.0	0.0	0.0	0.0	0.0	0.0	0.0	0.0	0.0	0.0	0.0	0.0	0.0	0.0	0.0	0.0	0.0
Mid1ip1	68041	symbol	M. musculus	68041	M. musculus	0.0	0.0	0.0	0.0	0.0	0.0	0.0	0.0	0.0	0.0	0.0	0.0	1.0	0.0	0.0	0.0	0.0	0.0	0.0	0.0
Nme6	54369	symbol	M. musculus	54369	M. musculus	0.0	1.0	0.0	1.0	0.0	0.0	0.0	0.0	0.0	0.0	1.0	0.0	0.0	0.0	0.0	0.0	0.0	0.0	0.0	0.0
Nup43	69912	symbol	M. musculus	69912	M. musculus	0.0	0.0	0.0	0.0	0.0	0.0	0.0	0.0	0.0	0.0	0.0	0.0	0.0	0.0	0.0	0.0	0.0	0.0	0.0	0.0
Mrpl43	94067	symbol	M. musculus	94067	M. musculus	0.0	0.0	1.0	0.0	0.0	0.0	0.0	0.0	0.0	0.0	0.0	0.0	0.0	0.0	0.0	0.0	0.0	0.0	0.0	0.0
Slmo1	225655	gene_synonym	M. musculus	225655	M. musculus	0.0	0.0	0.0	0.0	0.0	0.0	0.0	0.0	0.0	0.0	0.0	0.0	0.0	0.0	0.0	0.0	0.0	0.0	0.0	0.0
Azin1	54375	symbol	M. musculus	54375	M. musculus	0.0	0.0	0.0	0.0	0.0	0.0	1.0	0.0	0.0	0.0	0.0	0.0	0.0	0.0	0.0	0.0	0.0	0.0	0.0	0.0
Scamp5	56807	symbol	M. musculus	56807	M. musculus	0.0	0.0	0.0	0.0	0.0	0.0	0.0	0.0	0.0	0.0	0.0	0.0	0.0	0.0	0.0	0.0	0.0	0.0	1.0	0.0
Mtss1	211401	symbol	M. musculus	211401	M. musculus	0.0	0.0	0.0	0.0	0.0	0.0	0.0	0.0	0.0	0.0	0.0	0.0	0.0	0.0	0.0	0.0	0.0	0.0	0.0	0.0
Traf3ip2	103213	symbol	M. musculus	103213	M. musculus	0.0	0.0	0.0	0.0	0.0	0.0	0.0	0.0	0.0	0.0	0.0	0.0	0.0	0.0	0.0	0.0	0.0	0.0	0.0	0.0
Ears2	67417	symbol	M. musculus	67417	M. musculus	0.0	0.0	1.0	0.0	0.0	0.0	1.0	0.0	0.0	0.0	0.0	0.0	0.0	0.0	0.0	0.0	0.0	0.0	0.0	0.0
Klc2	16594	symbol	M. musculus	16594	M. musculus	0.0	0.0	0.0	0.0	0.0	0.0	0.0	0.0	0.0	0.0	0.0	0.0	0.0	0.0	0.0	0.0	0.0	0.0	0.0	0.0
Fkbp4	14228	symbol	M. musculus	14228	M. musculus	0.0	0.0	0.0	0.0	0.0	0.0	0.0	0.0	0.0	0.0	0.0	0.0	0.0	0.0	0.0	0.0	0.0	0.0	0.0	0.0
Ppil1	68816	symbol	M. musculus	68816	M. musculus	0.0	0.0	0.0	0.0	0.0	0.0	0.0	0.0	0.0	0.0	0.0	0.0	0.0	0.0	0.0	0.0	0.0	0.0	0.0	0.0
Atp6v1g1	66290	symbol	M. musculus	66290	M. musculus	0.0	0.0	0.0	0.0	0.0	0.0	0.0	0.0	0.0	0.0	0.0	0.0	0.0	0.0	0.0	0.0	0.0	0.0	0.0	0.0
Hnrnpab	15384	symbol	M. musculus	15384	M. musculus	0.0	0.0	0.0	0.0	0.0	0.0	0.0	0.0	0.0	0.0	0.0	0.0	0.0	0.0	0.0	0.0	0.0	0.0	0.0	0.0
Zfyve21	68520	symbol	M. musculus	68520	M. musculus	0.0	0.0	0.0	0.0	0.0	0.0	0.0	0.0	0.0	0.0	0.0	0.0	0.0	0.0	0.0	0.0	0.0	0.0	0.0	0.0
Mettl1	17299	symbol	M. musculus	17299	M. musculus	0.0	0.0	0.0	0.0	0.0	0.0	0.0	0.0	0.0	0.0	0.0	0.0	0.0	0.0	0.0	0.0	0.0	0.0	0.0	0.0
Tuba4a	22145	symbol	M. musculus	22145	M. musculus	0.0	0.0	0.0	0.0	0.0	0.0	0.0	0.0	0.0	0.0	0.0	0.0	0.0	0.0	0.0	0.0	0.0	0.0	0.0	0.0
B3galt6	117592	symbol	M. musculus	117592	M. musculus	0.0	0.0	0.0	0.0	0.0	0.0	0.0	0.0	0.0	0.0	0.0	0.0	0.0	0.0	0.0	0.0	0.0	0.0	0.0	0.0

## Sheet: Enrichment
GroupID	Category	Term	Description	LogP	Log(q-value)	Genes	Symbols	InTerm_InList
1_Summary	GO Biological Processes	GO:0016126	sterol biosynthetic process	-15.0939	-11.2566	13121,13360,15490,16987,17855,18194,20775,20787,58520,66234,68603,108079,110196,192156,208715,231070,235293,319554,11677,12796,12850,14104,14431,14555,14571,16828,18639,18648,20250,21915,21991,22276,26874,27376,56632,60525,64292,66902,67078,67283,70316,71780,72759,76267,96979,100678,104112,104923,107476,107869,108099,108156,110208,114663,170439,170728,207952,213350,270198,14712,18618,18708,20778,…	Cyp51,Dhcr7,Hsd17b7,Lss,Mvk,Nsdhl,Sqle,Srebf1,Erg28,Msmo1,Pmvk,Prkaa2,Fdps,Mvd,Hmgcs1,Insig1,Sc5d,Idi1,Akr1b1,Camp,Coq7,Fasn,Gamt,Gpd1,Gpd2,Ldha,Pfkfb1,Pgam1,Scd2,Dtymk,Tpi1,Uros,Abcd2,Slc25a10,Sphk2,Acss2,Ptges,Mtap,Pgp,Slc25a19,Ndufab1,Isyna1,Tmem135,Fads1,Ptges2,Psph,Acly,Adi1,Acaca,Cth,Prkag2,Mthfd1,Pgd,Impa2,Elovl6,Rtn4ip1,Klhl25,Gatd1,Pfkfb4,Gnpat,Pemt,Pik3r1,Scarb1,Bpnt1,Prpf19,Mlxipl,Pigy…	89/-
1_Member	GO Biological Processes	GO:0016126	sterol biosynthetic process	-15.0939	-11.2566	13121,13360,15490,16987,17855,18194,20775,20787,58520,66234,68603,108079,110196,192156,208715,231070,235293,319554	Cyp51,Dhcr7,Hsd17b7,Lss,Mvk,Nsdhl,Sqle,Srebf1,Erg28,Msmo1,Pmvk,Prkaa2,Fdps,Mvd,Hmgcs1,Insig1,Sc5d,Idi1	18/41
1_Member	GO Biological Processes	GO:0006695	cholesterol biosynthetic process	-14.9532	-11.2566	13121,13360,15490,16987,17855,18194,20775,20787,66234,68603,108079,110196,192156,208715,231070,235293,319554	Cyp51,Dhcr7,Hsd17b7,Lss,Mvk,Nsdhl,Sqle,Srebf1,Msmo1,Pmvk,Prkaa2,Fdps,Mvd,Hmgcs1,Insig1,Sc5d,Idi1	17/36
1_Member	GO Biological Processes	GO:1902653	secondary alcohol biosynthetic process	-14.9532	-11.2566	13121,13360,15490,16987,17855,18194,20775,20787,66234,68603,108079,110196,192156,208715,231070,235293,319554	Cyp51,Dhcr7,Hsd17b7,Lss,Mvk,Nsdhl,Sqle,Srebf1,Msmo1,Pmvk,Prkaa2,Fdps,Mvd,Hmgcs1,Insig1,Sc5d,Idi1	17/36
1_Member	GO Biological Processes	GO:0044283	small molecule biosynthetic process	-14.3379	-10.7662	11677,12796,12850,13121,13360,14104,14431,14555,14571,15490,16828,16987,17855,18194,18639,18648,20250,20775,20787,21915,21991,22276,26874,27376,56632,60525,64292,66234,66902,67078,67283,68603,70316,71780,72759,76267,96979,100678,104112,104923,107476,107869,108079,108099,108156,110196,110208,114663,170439,170728,192156,207952,208715,213350,231070,235293,270198,319554	Akr1b1,Camp,Coq7,Cyp51,Dhcr7,Fasn,Gamt,Gpd1,Gpd2,Hsd17b7,Ldha,Lss,Mvk,Nsdhl,Pfkfb1,Pgam1,Scd2,Sqle,Srebf1,Dtymk,Tpi1,Uros,Abcd2,Slc25a10,Sphk2,Acss2,Ptges,Msmo1,Mtap,Pgp,Slc25a19,Pmvk,Ndufab1,Isyna1,Tmem135,Fads1,Ptges2,Psph,Acly,Adi1,Acaca,Cth,Prkaa2,Prkag2,Mthfd1,Fdps,Pgd,Impa2,Elovl6,Rtn4ip1,Mvd,Klhl25,Hmgcs1,Gatd1,Insig1,Sc5d,Pfkfb4,Idi1	58/502
1_Member	GO Biological Processes	GO:0008610	lipid biosynthetic process	-11.8587	-8.38402	13121,13360,14104,14712,15490,16987,17855,18194,18618,18708,20250,20775,20778,20787,23827,26874,28000,56632,58520,58805,60525,64292,66234,66268,66459,67512,67800,68603,68671,70316,71780,72759,76267,96979,104112,104718,107476,108079,108099,110196,114663,116939,170439,192156,192654,207952,208715,226856,227102,231070,233549,234515,234729,235293,241447,269060,319554	Cyp51,Dhcr7,Fasn,Gnpat,Hsd17b7,Lss,Mvk,Nsdhl,Pemt,Pik3r1,Scd2,Sqle,Scarb1,Srebf1,Bpnt1,Abcd2,Prpf19,Sphk2,Erg28,Mlxipl,Acss2,Ptges,Msmo1,Pigyl,Pyurf,Agpat2,Dgat2,Pmvk,Pcyt2,Ndufab1,Isyna1,Tmem135,Fads1,Ptges2,Acly,Ttc7b,Acaca,Prkaa2,Prkag2,Fdps,Impa2,Pnpla3,Elovl6,Mvd,Pla2g15,Klhl25,Hmgcs1,Lpgat1,Ormdl1,Insig1,Mogat2,Inpp4b,Vac14,Sc5d,Cers6,Dagla,Idi1	57/557
1_Member	GO Biological Processes	GO:0046165	alcohol biosynthetic process	-10.3667	-6.97114	13121,13360,15490,16987,17855,18194,20775,20787,56632,66234,67078,68603,71780,108079,110196,114663,192156,208715,231070,235293,319554	Cyp51,Dhcr7,Hsd17b7,Lss,Mvk,Nsdhl,Sqle,Srebf1,Sphk2,Msmo1,Pgp,Pmvk,Isyna1,Prkaa2,Fdps,Impa2,Mvd,Hmgcs1,Insig1,Sc5d,Idi1	21/99
1_Member	GO Biological Processes	GO:0006694	steroid biosynthetic process	-8.66234	-5.6026	13121,13360,15490,16987,17855,18194,20775,20778,20787,58520,66234,68603,108079,110196,192156,208715,231070,235293,319554	Cyp51,Dhcr7,Hsd17b7,Lss,Mvk,Nsdhl,Sqle,Scarb1,Srebf1,Erg28,Msmo1,Pmvk,Prkaa2,Fdps,Mvd,Hmgcs1,Insig1,Sc5d,Idi1	19/99
1_Member	GO Biological Processes	GO:0016125	sterol metabolic process	-7.67334	-4.67575	13121,13360,15490,16835,16987,17855,18194,20775,20778,20787,58520,66234,68603,108079,110196,171504,192156,208715,231070,235293,319554	Cyp51,Dhcr7,Hsd17b7,Ldlr,Lss,Mvk,Nsdhl,Sqle,Scarb1,Srebf1,Erg28,Msmo1,Pmvk,Prkaa2,Fdps,Apobr,Mvd,Hmgcs1,Insig1,Sc5d,Idi1	21/137
1_Member	GO Biological Processes	GO:0006066	alcohol metabolic process	-7.5692	-4.59964	11677,13121,13360,14571,15490,15926,16835,16987,17855,18194,20775,20778,20787,21991,56632,66234,66375,67078,67800,68603,71780,108079,110196,114663,171504,192156,208715,217837,231070,233549,235293,319554,320129,621603	Akr1b1,Cyp51,Dhcr7,Gpd2,Hsd17b7,Idh1,Ldlr,Lss,Mvk,Nsdhl,Sqle,Scarb1,Srebf1,Tpi1,Sphk2,Msmo1,Dhrs7,Pgp,Dgat2,Pmvk,Isyna1,Prkaa2,Fdps,Impa2,Apobr,Mvd,Hmgcs1,Itpk1,Insig1,Mogat2,Sc5d,Idi1,Grk3,Aldh3b2	34/324
1_Member	GO Biological Processes	GO:0008203	cholesterol metabolic process	-7.54128	-4.59805	13121,13360,15490,16835,16987,17855,18194,20775,20778,20787,66234,68603,108079,110196,171504,192156,208715,231070,235293,319554	Cyp51,Dhcr7,Hsd17b7,Ldlr,Lss,Mvk,Nsdhl,Sqle,Scarb1,Srebf1,Msmo1,Pmvk,Prkaa2,Fdps,Apobr,Mvd,Hmgcs1,Insig1,Sc5d,Idi1	20/127
1_Member	GO Biological Processes	GO:1902652	secondary alcohol metabolic process	-7.50411	-4.5857	13121,13360,15490,15926,16835,16987,17855,18194,20775,20778,20787,66234,68603,108079,110196,171504,192156,208715,231070,235293,319554	Cyp51,Dhcr7,Hsd17b7,Idh1,Ldlr,Lss,Mvk,Nsdhl,Sqle,Scarb1,Srebf1,Msmo1,Pmvk,Prkaa2,Fdps,Apobr,Mvd,Hmgcs1,Insig1,Sc5d,Idi1	21/140
1_Member	GO Biological Processes	GO:0009240	isopentenyl diphosphate biosynthetic process	-5.08946	-2.44726	17855,68603,192156,319554	Mvk,Pmvk,Mvd,Idi1	4/5
1_Member	GO Biological Processes	GO:0046490	isopentenyl diphosphate metabolic process	-5.08946	-2.44726	17855,68603,192156,319554	Mvk,Pmvk,Mvd,Idi1	4/5
1_Member	GO Biological Processes	GO:0019287	isopentenyl diphosphate biosynthetic process, mevalonate pathway	-4.33102	-1.79081	17855,68603,192156	Mvk,Pmvk,Mvd	3/3
1_Member	GO Biological Processes	GO:0008299	isoprenoid biosynthetic process	-3.92908	-1.51128	16987,17855,68603,110196,192156,208715,319554	Lss,Mvk,Pmvk,Fdps,Mvd,Hmgcs1,Idi1	7/32
1_Member	GO Biological Processes	GO:0008202	steroid metabolic process	-3.17492	-1.03466	12846,13121,13360,15490,16835,16987,17855,18194,20775,20778,20787,58520,66234,68603,108079,110196,171504,192156,208715,231070,235293,319554	Comt,Cyp51,Dhcr7,Hsd17b7,Ldlr,Lss,Mvk,Nsdhl,Sqle,Scarb1,Srebf1,Erg28,Msmo1,Pmvk,Prkaa2,Fdps,Apobr,Mvd,Hmgcs1,Insig1,Sc5d,Idi1	22/284
1_Member	GO Biological Processes	GO:0006720	isoprenoid metabolic process	-2.28009	-0.394212	11677,16835,16987,17855,66375,67800,68603,110196,192156,208715,319554	Akr1b1,Ldlr,Lss,Mvk,Dhrs7,Dgat2,Pmvk,Fdps,Mvd,Hmgcs1,Idi1	11/124
2_Summary	GO Biological Processes	GO:0090407	organophosphate biosynthetic process	-10.284	-6.95546	11951,14555,17855,18618,18648,18708,19218,21881,21915,21991,22245,23827,27376,27402,29858,54369,56632,60525,66268,66459,67283,67512,67883,68263,68603,68671,69064,69875,70316,71743,71780,80914,104112,104718,106564,107476,108079,108156,110074,110196,114663,116939,170439,171567,192156,208715,226856,227102,234515,234729,246730,319554,331026,11428,12974,14104,14431,14571,15277,15481,15926,17436,17766,…	Atp5mc1,Gpd1,Mvk,Pemt,Pgam1,Pik3r1,Ptger3,Tkt,Dtymk,Tpi1,Uck1,Bpnt1,Slc25a10,Pdhx,Pmm1,Nme6,Sphk2,Acss2,Pigyl,Pyurf,Slc25a19,Agpat2,Uxs1,Pdhb,Pmvk,Pcyt2,Fuom,Ndufa11,Ndufab1,Coasy,Isyna1,Uck2,Acly,Ttc7b,Ppcs,Acaca,Prkaa2,Mthfd1,Dut,Fdps,Impa2,Pnpla3,Elovl6,Nme7,Mvd,Hmgcs1,Lpgat1,Ormdl1,Inpp4b,Vac14,Oas1a,Idi1,Gmppb,Aco1,Cs,Fasn,Gamt,Gpd2,Hk2,Hspa8,Idh1,Me1,Nudt1,Pfkfb1,Pkm,Ran,Rasl2-9,Rpia,Nudt5,…	92/-
2_Member	GO Biological Processes	GO:0090407	organophosphate biosynthetic process	-10.284	-6.95546	11951,14555,17855,18618,18648,18708,19218,21881,21915,21991,22245,23827,27376,27402,29858,54369,56632,60525,66268,66459,67283,67512,67883,68263,68603,68671,69064,69875,70316,71743,71780,80914,104112,104718,106564,107476,108079,108156,110074,110196,114663,116939,170439,171567,192156,208715,226856,227102,234515,234729,246730,319554,331026	Atp5mc1,Gpd1,Mvk,Pemt,Pgam1,Pik3r1,Ptger3,Tkt,Dtymk,Tpi1,Uck1,Bpnt1,Slc25a10,Pdhx,Pmm1,Nme6,Sphk2,Acss2,Pigyl,Pyurf,Slc25a19,Agpat2,Uxs1,Pdhb,Pmvk,Pcyt2,Fuom,Ndufa11,Ndufab1,Coasy,Isyna1,Uck2,Acly,Ttc7b,Ppcs,Acaca,Prkaa2,Mthfd1,Dut,Fdps,Impa2,Pnpla3,Elovl6,Nme7,Mvd,Hmgcs1,Lpgat1,Ormdl1,Inpp4b,Vac14,Oas1a,Idi1,Gmppb	53/543
2_Member	GO Biological Processes	GO:0055086	nucleobase-containing small molecule metabolic process	-10.1654	-6.89484	11428,11951,12974,14104,14431,14555,14571,15277,15481,15926,17436,17766,17855,18618,18639,18648,18746,19218,19384,19428,19895,21881,21915,21991,22245,27402,29858,53893,54369,56720,60525,66902,67059,67800,67883,68263,68603,69064,69875,70316,71743,72899,74246,80914,104112,106564,107476,108156,110074,110208,170439,171567,192156,208715,246730,270198,331026,433182	Aco1,Atp5mc1,Cs,Fasn,Gamt,Gpd1,Gpd2,Hk2,Hspa8,Idh1,Me1,Nudt1,Mvk,Pemt,Pfkfb1,Pgam1,Pkm,Ptger3,Ran,Rasl2-9,Rpia,Tkt,Dtymk,Tpi1,Uck1,Pdhx,Pmm1,Nudt5,Nme6,Tdo2,Acss2,Mtap,Ola1,Dgat2,Uxs1,Pdhb,Pmvk,Fuom,Ndufa11,Ndufab1,Coasy,Macrod2,Gale,Uck2,Acly,Ppcs,Acaca,Mthfd1,Dut,Pgd,Elovl6,Nme7,Mvd,Hmgcs1,Oas1a,Pfkfb4,Gmppb,Eno1b	58/631
2_Member	GO Biological Processes	GO:0006084	acetyl-CoA metabolic process	-9.43284	-6.2134	12974,14104,17855,27402,56720,60525,68263,68603,104112,106564,107476,192156,208715	Cs,Fasn,Mvk,Pdhx,Tdo2,Acss2,Pdhb,Pmvk,Acly,Ppcs,Acaca,Mvd,Hmgcs1	13/38
2_Member	GO Biological Processes	GO:0072521	purine-containing compound metabolic process	-8.99458	-5.8209	11428,11951,12974,14104,14431,14555,14571,15277,15481,15926,17436,17766,17855,18618,18639,18648,18746,19218,19384,19428,19895,21881,21991,27402,53893,54369,56720,60525,66902,67059,67800,68263,68603,69875,70316,71743,72899,74246,104112,106564,107476,108156,110208,170439,171567,192156,208715,246730,270198,433182	Aco1,Atp5mc1,Cs,Fasn,Gamt,Gpd1,Gpd2,Hk2,Hspa8,Idh1,Me1,Nudt1,Mvk,Pemt,Pfkfb1,Pgam1,Pkm,Ptger3,Ran,Rasl2-9,Rpia,Tkt,Tpi1,Pdhx,Nudt5,Nme6,Tdo2,Acss2,Mtap,Ola1,Dgat2,Pdhb,Pmvk,Ndufa11,Ndufab1,Coasy,Macrod2,Gale,Acly,Ppcs,Acaca,Mthfd1,Pgd,Elovl6,Nme7,Mvd,Hmgcs1,Oas1a,Pfkfb4,Eno1b	50/538
2_Member	GO Biological Processes	GO:0006753	nucleoside phosphate metabolic process	-8.56793	-5.54038	11428,11951,12974,14104,14555,14571,15277,15481,15926,17436,17855,18639,18648,18746,19218,19384,19428,19895,21881,21915,21991,22245,27402,29858,53893,54369,56720,60525,67059,67800,67883,68263,68603,69064,69875,70316,71743,74246,80914,104112,106564,107476,108156,110074,110208,170439,171567,192156,208715,246730,270198,331026,433182	Aco1,Atp5mc1,Cs,Fasn,Gpd1,Gpd2,Hk2,Hspa8,Idh1,Me1,Mvk,Pfkfb1,Pgam1,Pkm,Ptger3,Ran,Rasl2-9,Rpia,Tkt,Dtymk,Tpi1,Uck1,Pdhx,Pmm1,Nudt5,Nme6,Tdo2,Acss2,Ola1,Dgat2,Uxs1,Pdhb,Pmvk,Fuom,Ndufa11,Ndufab1,Coasy,Gale,Uck2,Acly,Ppcs,Acaca,Mthfd1,Dut,Pgd,Elovl6,Nme7,Mvd,Hmgcs1,Oas1a,Pfkfb4,Gmppb,Eno1b	53/606
2_Member	GO Biological Processes	GO:0006790	sulfur compound metabolic process	-6.52016	-3.64751	12974,14104,14431,15926,17855,18618,20656,20850,27402,56720,60525,66902,67096,67283,67493,67800,68263,68603,71743,104112,104923,106564,107476,107869,108156,170439,192156,208715,330064,100041585	Cs,Fasn,Gamt,Idh1,Mvk,Pemt,Sod2,Stat5a,Pdhx,Tdo2,Acss2,Mtap,Mmachc,Slc25a19,Mettl16,Dgat2,Pdhb,Pmvk,Coasy,Acly,Adi1,Ppcs,Acaca,Cth,Mthfd1,Elovl6,Mvd,Hmgcs1,Slc5a6,Amd2	30/293
2_Member	GO Biological Processes	GO:0006637	acyl-CoA metabolic process	-5.54007	-2.76433	12974,14104,17855,27402,56720,60525,67800,68263,68603,104112,106564,107476,170439,192156,208715	Cs,Fasn,Mvk,Pdhx,Tdo2,Acss2,Dgat2,Pdhb,Pmvk,Acly,Ppcs,Acaca,Elovl6,Mvd,Hmgcs1	15/100
2_Member	GO Biological Processes	GO:0035383	thioester metabolic process	-5.54007	-2.76433	12974,14104,17855,27402,56720,60525,67800,68263,68603,104112,106564,107476,170439,192156,208715	Cs,Fasn,Mvk,Pdhx,Tdo2,Acss2,Dgat2,Pdhb,Pmvk,Acly,Ppcs,Acaca,Elovl6,Mvd,Hmgcs1	15/100
2_Member	GO Biological Processes	GO:0044272	sulfur compound biosynthetic process	-5.23001	-2.54769	27402,60525,66902,67283,67493,68263,71743,104112,104923,106564,107476,107869,108156,170439	Pdhx,Acss2,Mtap,Slc25a19,Mettl16,Pdhb,Coasy,Acly,Adi1,Ppcs,Acaca,Cth,Mthfd1,Elovl6	14/93
2_Member	GO Biological Processes	GO:0035384	thioester biosynthetic process	-3.83916	-1.46482	27402,60525,68263,104112,106564,107476,170439	Pdhx,Acss2,Pdhb,Acly,Ppcs,Acaca,Elovl6	7/33
2_Member	GO Biological Processes	GO:0071616	acyl-CoA biosynthetic process	-3.83916	-1.46482	27402,60525,68263,104112,106564,107476,170439	Pdhx,Acss2,Pdhb,Acly,Ppcs,Acaca,Elovl6	7/33
2_Member	GO Biological Processes	GO:1901293	nucleoside phosphate biosynthetic process	-3.76874	-1.4146	11951,19218,21915,22245,27402,29858,54369,60525,67883,68263,69064,69875,70316,71743,80914,104112,106564,107476,108156,110074,170439,171567,246730,331026	Atp5mc1,Ptger3,Dtymk,Uck1,Pdhx,Pmm1,Nme6,Acss2,Uxs1,Pdhb,Fuom,Ndufa11,Ndufab1,Coasy,Uck2,Acly,Ppcs,Acaca,Mthfd1,Dut,Elovl6,Nme7,Oas1a,Gmppb	24/293
2_Member	GO Biological Processes	GO:0006085	acetyl-CoA biosynthetic process	-3.72497	-1.3838	27402,60525,68263,104112,106564	Pdhx,Acss2,Pdhb,Acly,Ppcs	5/16
2_Member	GO Biological Processes	GO:0043603	amide metabolic process	-3.18156	-1.03726	12974,14104,15926,16835,17855,18618,20656,27402,56720,60525,67096,67800,68263,68603,68897,71743,104112,106564,107476,107522,107869,108156,170439,192156,192654,208715,227102,240638,241447,330064	Cs,Fasn,Idh1,Ldlr,Mvk,Pemt,Sod2,Pdhx,Tdo2,Acss2,Mmachc,Dgat2,Pdhb,Pmvk,Disp1,Coasy,Acly,Ppcs,Acaca,Ece2,Cth,Mthfd1,Elovl6,Mvd,Pla2g15,Hmgcs1,Ormdl1,Slc16a12,Cers6,Slc5a6	30/439
2_Member	GO Biological Processes	GO:0072522	purine-containing compound biosynthetic process	-2.37492	-0.461311	11951,19218,27402,54369,60525,66902,68263,69875,70316,71743,104112,106564,107476,108156,170439,171567,246730	Atp5mc1,Ptger3,Pdhx,Nme6,Acss2,Mtap,Pdhb,Ndufa11,Ndufab1,Coasy,Acly,Ppcs,Acaca,Mthfd1,Elovl6,Nme7,Oas1a	17/230
3_Summary	GO Biological Processes	GO:0032543	mitochondrial translation	-8.94756	-5.81527	14548,18120,56282,64655,64659,66258,66973,67212,67417,67994,68572,69163,71984,74600,75619,76563,76784,94065,94067,229487,66971,74238,380773,13684,19652,22628,66235,66405,66508,69536,71807,108079,214424,214580,218629,231872,234734,329384	Mrps33,Mrpl49,Mrpl12,Mrps22,Mrps14,Mrps17,Mrps18b,Mrpl55,Ears2,Mrps11,Mrpl58,Mrpl44,Sars2,Mrpl47,Fastkd2,Qrsl1,Mtif2,Mrpl34,Mrpl43,Gatb,Cdk5rap1,Mterf2,Slirp,Eif4e,Rbm3,Ywhag,Eif1ax,Mcts2,Lamtor1,Hemk1,Tars2,Prkaa2,Parp16,Pstk,Dhx29,Aimp2,Aars1,Ptrh1	38/-
3_Member	GO Biological Processes	GO:0032543	mitochondrial translation	-8.94756	-5.81527	14548,18120,56282,64655,64659,66258,66973,67212,67417,67994,68572,69163,71984,74600,75619,76563,76784,94065,94067,229487	Mrps33,Mrpl49,Mrpl12,Mrps22,Mrps14,Mrps17,Mrps18b,Mrpl55,Ears2,Mrps11,Mrpl58,Mrpl44,Sars2,Mrpl47,Fastkd2,Qrsl1,Mtif2,Mrpl34,Mrpl43,Gatb	20/106
3_Member	GO Biological Processes	GO:0140053	mitochondrial gene expression	-8.88273	-5.78823	14548,18120,56282,64655,64659,66258,66971,66973,67212,67417,67994,68572,69163,71984,74238,74600,75619,76563,76784,94065,94067,229487,380773	Mrps33,Mrpl49,Mrpl12,Mrps22,Mrps14,Mrps17,Cdk5rap1,Mrps18b,Mrpl55,Ears2,Mrps11,Mrpl58,Mrpl44,Sars2,Mterf2,Mrpl47,Fastkd2,Qrsl1,Mtif2,Mrpl34,Mrpl43,Gatb,Slirp	23/141
3_Member	GO Biological Processes	GO:0006412	translation	-4.28788	-1.75765	13684,14548,18120,19652,22628,56282,64655,64659,66235,66258,66405,66508,66973,67212,67417,67994,68572,69163,69536,71807,71984,74600,75619,76563,76784,94065,94067,108079,214424,214580,218629,229487,231872,234734,329384	Eif4e,Mrps33,Mrpl49,Rbm3,Ywhag,Mrpl12,Mrps22,Mrps14,Eif1ax,Mrps17,Mcts2,Lamtor1,Mrps18b,Mrpl55,Ears2,Mrps11,Mrpl58,Mrpl44,Hemk1,Tars2,Sars2,Mrpl47,Fastkd2,Qrsl1,Mtif2,Mrpl34,Mrpl43,Prkaa2,Parp16,Pstk,Dhx29,Gatb,Aimp2,Aars1,Ptrh1	35/473
4_Summary	GO Biological Processes	GO:0005996	monosaccharide metabolic process	-6.56735	-3.67243	11677,14555,14571,15277,16828,18639,18648,18708,18746,19895,21991,27376,29858,53893,64652,67883,68263,69064,74246,110208,246730,270198,319625,331026,433182,12846,12974,15926,18682,19384,19428,53412,67078,67800,74653,108099,110078,233549,432486,17436,20501,27402,11428,21881,57028,12122,12850,13063,20656,69089,69875,70316,70383,11951,15481,21915,22245,54369,67059,80914,110074,171567,19218,108156,17…	Akr1b1,Gpd1,Gpd2,Hk2,Ldha,Pfkfb1,Pgam1,Pik3r1,Pkm,Rpia,Tpi1,Slc25a10,Pmm1,Nudt5,Nisch,Uxs1,Pdhb,Fuom,Gale,Pgd,Oas1a,Pfkfb4,Galm,Gmppb,Eno1b,Comt,Cs,Idh1,Phkg1,Ran,Rasl2-9,Ppp1r3c,Pgp,Dgat2,Pomk,Prkag2,Pygb,Mogat2,Gnptab,Me1,Slc16a1,Pdhx,Aco1,Tkt,Pdxp,Bid,Coq7,Cycs,Sod2,Oxa1l,Ndufa11,Ndufab1,Cox10,Atp5mc1,Hspa8,Dtymk,Uck1,Nme6,Ola1,Uck2,Dut,Nme7,Ptger3,Mthfd1,Nudt1,Nqo2,Prodh,Scarb1,Abcd2,Gcat,Tdo…	82/-
4_Member	GO Biological Processes	GO:0005996	monosaccharide metabolic process	-6.56735	-3.67243	11677,14555,14571,15277,16828,18639,18648,18708,18746,19895,21991,27376,29858,53893,64652,67883,68263,69064,74246,110208,246730,270198,319625,331026,433182	Akr1b1,Gpd1,Gpd2,Hk2,Ldha,Pfkfb1,Pgam1,Pik3r1,Pkm,Rpia,Tpi1,Slc25a10,Pmm1,Nudt5,Nisch,Uxs1,Pdhb,Fuom,Gale,Pgd,Oas1a,Pfkfb4,Galm,Gmppb,Eno1b	25/215
4_Member	GO Biological Processes	GO:0005975	carbohydrate metabolic process	-6.45282	-3.60136	11677,12846,12974,14555,14571,15277,15926,16828,18639,18648,18682,18708,18746,19384,19428,19895,21991,27376,29858,53412,53893,64652,67078,67800,67883,68263,69064,74246,74653,108099,110078,110208,233549,246730,270198,319625,331026,432486,433182	Akr1b1,Comt,Cs,Gpd1,Gpd2,Hk2,Idh1,Ldha,Pfkfb1,Pgam1,Phkg1,Pik3r1,Pkm,Ran,Rasl2-9,Rpia,Tpi1,Slc25a10,Pmm1,Ppp1r3c,Nudt5,Nisch,Pgp,Dgat2,Uxs1,Pdhb,Fuom,Gale,Pomk,Prkag2,Pygb,Pgd,Mogat2,Oas1a,Pfkfb4,Galm,Gmppb,Gnptab,Eno1b	39/446
4_Member	GO Biological Processes	GO:0006090	pyruvate metabolic process	-5.94949	-3.11823	15277,16828,17436,18639,18648,18746,19384,19428,20501,21991,27402,68263,74246,270198,433182	Hk2,Ldha,Me1,Pfkfb1,Pgam1,Pkm,Ran,Rasl2-9,Slc16a1,Tpi1,Pdhx,Pdhb,Gale,Pfkfb4,Eno1b	15/93
4_Member	GO Biological Processes	GO:0019362	pyridine nucleotide metabolic process	-5.39086	-2.66434	11428,14555,14571,15277,15926,17436,18639,18648,18746,19384,19428,19895,21881,21991,74246,110208,270198,433182	Aco1,Gpd1,Gpd2,Hk2,Idh1,Me1,Pfkfb1,Pgam1,Pkm,Ran,Rasl2-9,Rpia,Tkt,Tpi1,Gale,Pgd,Pfkfb4,Eno1b	18/143
4_Member	GO Biological Processes	GO:0046496	nicotinamide nucleotide metabolic process	-5.39086	-2.66434	11428,14555,14571,15277,15926,17436,18639,18648,18746,19384,19428,19895,21881,21991,74246,110208,270198,433182	Aco1,Gpd1,Gpd2,Hk2,Idh1,Me1,Pfkfb1,Pgam1,Pkm,Ran,Rasl2-9,Rpia,Tkt,Tpi1,Gale,Pgd,Pfkfb4,Eno1b	18/143
4_Member	GO Biological Processes	GO:0072524	pyridine-containing compound metabolic process	-5.31732	-2.60604	11428,14555,14571,15277,15926,17436,18639,18648,18746,19384,19428,19895,21881,21991,57028,74246,110208,270198,433182	Aco1,Gpd1,Gpd2,Hk2,Idh1,Me1,Pfkfb1,Pgam1,Pkm,Ran,Rasl2-9,Rpia,Tkt,Tpi1,Pdxp,Gale,Pgd,Pfkfb4,Eno1b	19/159
4_Member	GO Biological Processes	GO:0019318	hexose metabolic process	-5.23048	-2.54769	11677,14555,14571,15277,16828,18639,18648,18708,18746,21991,27376,29858,64652,68263,69064,74246,246730,270198,319625,331026,433182	Akr1b1,Gpd1,Gpd2,Hk2,Ldha,Pfkfb1,Pgam1,Pik3r1,Pkm,Tpi1,Slc25a10,Pmm1,Nisch,Pdhb,Fuom,Gale,Oas1a,Pfkfb4,Galm,Gmppb,Eno1b	21/191
4_Member	GO Biological Processes	GO:0006091	generation of precursor metabolites and energy	-4.92732	-2.29771	11428,12122,12846,12850,12974,13063,15277,15926,16828,18639,18648,18682,18746,19384,19428,19895,20656,21881,21991,27402,53412,68263,69089,69875,70316,70383,74246,108099,110078,110208,270198,433182	Aco1,Bid,Comt,Coq7,Cs,Cycs,Hk2,Idh1,Ldha,Pfkfb1,Pgam1,Phkg1,Pkm,Ran,Rasl2-9,Rpia,Sod2,Tkt,Tpi1,Pdhx,Ppp1r3c,Pdhb,Oxa1l,Ndufa11,Ndufab1,Cox10,Gale,Prkag2,Pygb,Pgd,Pfkfb4,Eno1b	32/386
4_Member	GO Biological Processes	GO:0015980	energy derivation by oxidation of organic compounds	-4.77559	-2.17011	11428,12122,12846,12850,12974,13063,15277,15926,16828,18639,18648,18682,18746,19384,19428,20656,21991,27402,53412,68263,69089,69875,70316,70383,74246,108099,110078,270198,433182	Aco1,Bid,Comt,Coq7,Cs,Cycs,Hk2,Idh1,Ldha,Pfkfb1,Pgam1,Phkg1,Pkm,Ran,Rasl2-9,Sod2,Tpi1,Pdhx,Ppp1r3c,Pdhb,Oxa1l,Ndufa11,Ndufab1,Cox10,Gale,Prkag2,Pygb,Pfkfb4,Eno1b	29/339
4_Member	GO Biological Processes	GO:0016052	carbohydrate catabolic process	-4.65264	-2.05874	14571,15277,16828,18639,18648,18682,18746,19384,19428,21991,53893,74246,110078,270198,319625,433182	Gpd2,Hk2,Ldha,Pfkfb1,Pgam1,Phkg1,Pkm,Ran,Rasl2-9,Tpi1,Nudt5,Gale,Pygb,Pfkfb4,Galm,Eno1b	16/132
4_Member	GO Biological Processes	GO:0009141	nucleoside triphosphate metabolic process	-4.48797	-1.91635	11951,15277,15481,18639,18648,18746,19384,19428,21915,21991,22245,53893,54369,67059,69875,70316,74246,80914,110074,171567,270198,433182	Atp5mc1,Hk2,Hspa8,Pfkfb1,Pgam1,Pkm,Ran,Rasl2-9,Dtymk,Tpi1,Uck1,Nudt5,Nme6,Ola1,Ndufa11,Ndufab1,Gale,Uck2,Dut,Nme7,Pfkfb4,Eno1b	22/230
4_Member	GO Biological Processes	GO:0009060	aerobic respiration	-4.21317	-1.72073	11428,12122,12850,12974,13063,15277,15926,18639,18648,18746,19384,19428,21991,68263,69089,69875,70316,70383,74246,270198,433182	Aco1,Bid,Coq7,Cs,Cycs,Hk2,Idh1,Pfkfb1,Pgam1,Pkm,Ran,Rasl2-9,Tpi1,Pdhb,Oxa1l,Ndufa11,Ndufab1,Cox10,Gale,Pfkfb4,Eno1b	21/223
4_Member	GO Biological Processes	GO:0045333	cellular respiration	-4.15917	-1.67568	11428,12122,12850,12974,13063,15277,15926,18639,18648,18746,19384,19428,20656,21991,27402,68263,69089,69875,70316,70383,74246,270198,433182	Aco1,Bid,Coq7,Cs,Cycs,Hk2,Idh1,Pfkfb1,Pgam1,Pkm,Ran,Rasl2-9,Sod2,Tpi1,Pdhx,Pdhb,Oxa1l,Ndufa11,Ndufab1,Cox10,Gale,Pfkfb4,Eno1b	23/259
4_Member	GO Biological Processes	GO:0046365	monosaccharide catabolic process	-4.04685	-1.58073	15277,16828,18648,18746,21991,53893,74246,319625,433182	Hk2,Ldha,Pgam1,Pkm,Tpi1,Nudt5,Gale,Galm,Eno1b	9/52
4_Member	GO Biological Processes	GO:0009199	ribonucleoside triphosphate metabolic process	-4.02404	-1.56636	11951,15277,15481,18639,18648,18746,19384,19428,21991,22245,53893,54369,67059,69875,70316,74246,80914,171567,270198,433182	Atp5mc1,Hk2,Hspa8,Pfkfb1,Pgam1,Pkm,Ran,Rasl2-9,Tpi1,Uck1,Nudt5,Nme6,Ola1,Ndufa11,Ndufab1,Gale,Uck2,Nme7,Pfkfb4,Eno1b	20/213
4_Member	GO Biological Processes	GO:0009117	nucleotide metabolic process	-3.98469	-1.5434	11428,11951,14555,14571,15277,15481,15926,17436,18639,18648,18746,19218,19384,19428,19895,21881,21915,21991,22245,53893,54369,67059,69875,70316,74246,80914,108156,110074,110208,171567,246730,270198,433182	Aco1,Atp5mc1,Gpd1,Gpd2,Hk2,Hspa8,Idh1,Me1,Pfkfb1,Pgam1,Pkm,Ptger3,Ran,Rasl2-9,Rpia,Tkt,Dtymk,Tpi1,Uck1,Nudt5,Nme6,Ola1,Ndufa11,Ndufab1,Gale,Uck2,Mthfd1,Dut,Pgd,Nme7,Oas1a,Pfkfb4,Eno1b	33/451
4_Member	GO Biological Processes	GO:0006006	glucose metabolic process	-3.87232	-1.48122	14555,14571,15277,16828,18639,18648,18708,18746,21991,27376,64652,68263,246730,270198,319625,433182	Gpd1,Gpd2,Hk2,Ldha,Pfkfb1,Pgam1,Pik3r1,Pkm,Tpi1,Slc25a10,Nisch,Pdhb,Oas1a,Pfkfb4,Galm,Eno1b	16/153
4_Member	GO Biological Processes	GO:0006096	glycolytic process	-3.8697	-1.48122	15277,18639,18648,18746,19384,19428,21991,74246,270198,433182	Hk2,Pfkfb1,Pgam1,Pkm,Ran,Rasl2-9,Tpi1,Gale,Pfkfb4,Eno1b	10/67
4_Member	GO Biological Processes	GO:0009191	ribonucleoside diphosphate catabolic process	-3.86957	-1.48122	15277,18639,18648,18746,19384,19428,21991,53893,74246,270198,433182	Hk2,Pfkfb1,Pgam1,Pkm,Ran,Rasl2-9,Tpi1,Nudt5,Gale,Pfkfb4,Eno1b	11/80
4_Member	GO Biological Processes	GO:0072526	pyridine-containing compound catabolic process	-3.82034	-1.45284	15277,18639,18648,18746,19384,19428,21991,57028,74246,270198,433182	Hk2,Pfkfb1,Pgam1,Pkm,Ran,Rasl2-9,Tpi1,Pdxp,Gale,Pfkfb4,Eno1b	11/81
4_Member	GO Biological Processes	GO:0009134	nucleoside diphosphate catabolic process	-3.77193	-1.4146	15277,18639,18648,18746,19384,19428,21991,53893,74246,270198,433182	Hk2,Pfkfb1,Pgam1,Pkm,Ran,Rasl2-9,Tpi1,Nudt5,Gale,Pfkfb4,Eno1b	11/82
4_Member	GO Biological Processes	GO:0006163	purine nucleotide metabolic process	-3.6167	-1.28812	11428,11951,14555,14571,15277,15481,15926,17436,18639,18648,18746,19218,19384,19428,19895,21881,21991,53893,54369,67059,69875,70316,74246,108156,110208,171567,246730,270198,433182	Aco1,Atp5mc1,Gpd1,Gpd2,Hk2,Hspa8,Idh1,Me1,Pfkfb1,Pgam1,Pkm,Ptger3,Ran,Rasl2-9,Rpia,Tkt,Tpi1,Nudt5,Nme6,Ola1,Ndufa11,Ndufab1,Gale,Mthfd1,Pgd,Nme7,Oas1a,Pfkfb4,Eno1b	29/394
4_Member	GO Biological Processes	GO:0046032	ADP catabolic process	-3.60504	-1.28261	15277,18639,18648,18746,19384,19428,21991,74246,270198,433182	Hk2,Pfkfb1,Pgam1,Pkm,Ran,Rasl2-9,Tpi1,Gale,Pfkfb4,Eno1b	10/72
4_Member	GO Biological Processes	GO:0061620	glycolytic process through glucose-6-phosphate	-3.57365	-1.27546	15277,18648,18746,21991,74246,433182	Hk2,Pgam1,Pkm,Tpi1,Gale,Eno1b	6/26
4_Member	GO Biological Processes	GO:0019320	hexose catabolic process	-3.47552	-1.2255	15277,16828,18648,18746,21991,74246,319625,433182	Hk2,Ldha,Pgam1,Pkm,Tpi1,Gale,Galm,Eno1b	8/49
4_Member	GO Biological Processes	GO:0009132	nucleoside diphosphate metabolic process	-3.4749	-1.2255	15277,18639,18648,18746,19384,19428,21915,21991,53893,74246,270198,433182	Hk2,Pfkfb1,Pgam1,Pkm,Ran,Rasl2-9,Dtymk,Tpi1,Nudt5,Gale,Pfkfb4,Eno1b	12/103
4_Member	GO Biological Processes	GO:0009137	purine nucleoside diphosphate catabolic process	-3.41068	-1.18148	15277,18639,18648,18746,19384,19428,21991,74246,270198,433182	Hk2,Pfkfb1,Pgam1,Pkm,Ran,Rasl2-9,Tpi1,Gale,Pfkfb4,Eno1b	10/76
4_Member	GO Biological Processes	GO:0009181	purine ribonucleoside diphosphate catabolic process	-3.41068	-1.18148	15277,18639,18648,18746,19384,19428,21991,74246,270198,433182	Hk2,Pfkfb1,Pgam1,Pkm,Ran,Rasl2-9,Tpi1,Gale,Pfkfb4,Eno1b	10/76
4_Member	GO Biological Processes	GO:0019364	pyridine nucleotide catabolic process	-3.36428	-1.15416	15277,18639,18648,18746,19384,19428,21991,74246,270198,433182	Hk2,Pfkfb1,Pgam1,Pkm,Ran,Rasl2-9,Tpi1,Gale,Pfkfb4,Eno1b	10/77
4_Member	GO Biological Processes	GO:0046031	ADP metabolic process	-3.36428	-1.15416	15277,18639,18648,18746,19384,19428,21991,74246,270198,433182	Hk2,Pfkfb1,Pgam1,Pkm,Ran,Rasl2-9,Tpi1,Gale,Pfkfb4,Eno1b	10/77
4_Member	GO Biological Processes	GO:0044282	small molecule catabolic process	-3.34548	-1.14952	14571,15277,16828,17766,18105,18648,18746,19125,20501,20778,21991,26874,26912,53893,56720,57028,68133,72039,74246,76282,212647,213350,214579,319625,433182,621603	Gpd2,Hk2,Ldha,Nudt1,Nqo2,Pgam1,Pkm,Prodh,Slc16a1,Scarb1,Tpi1,Abcd2,Gcat,Nudt5,Tdo2,Pdxp,Gcsh,Mccc1,Gale,Gpt,Aldh4a1,Gatd1,Aldh5a1,Galm,Eno1b,Aldh3b2	26/351
4_Member	GO Biological Processes	GO:0009205	purine ribonucleoside triphosphate metabolic process	-3.30101	-1.11666	11951,15277,15481,18639,18648,18746,19384,19428,21991,53893,54369,67059,69875,70316,74246,171567,270198,433182	Atp5mc1,Hk2,Hspa8,Pfkfb1,Pgam1,Pkm,Ran,Rasl2-9,Tpi1,Nudt5,Nme6,Ola1,Ndufa11,Ndufab1,Gale,Nme7,Pfkfb4,Eno1b	18/206
4_Member	GO Biological Processes	GO:0061615	glycolytic process through fructose-6-phosphate	-3.29911	-1.11666	15277,18648,18746,21991,74246,433182	Hk2,Pgam1,Pkm,Tpi1,Gale,Eno1b	6/29
4_Member	GO Biological Processes	GO:0006007	glucose catabolic process	-3.1354	-0.999858	15277,16828,18648,18746,21991,433182	Hk2,Ldha,Pgam1,Pkm,Tpi1,Eno1b	6/31
4_Member	GO Biological Processes	GO:0009185	ribonucleoside diphosphate metabolic process	-3.13215	-0.999858	15277,18639,18648,18746,19384,19428,21991,53893,74246,270198,433182	Hk2,Pfkfb1,Pgam1,Pkm,Ran,Rasl2-9,Tpi1,Nudt5,Gale,Pfkfb4,Eno1b	11/97
4_Member	GO Biological Processes	GO:0009144	purine nucleoside triphosphate metabolic process	-3.10621	-0.977856	11951,15277,15481,18639,18648,18746,19384,19428,21991,53893,54369,67059,69875,70316,74246,171567,270198,433182	Atp5mc1,Hk2,Hspa8,Pfkfb1,Pgam1,Pkm,Ran,Rasl2-9,Tpi1,Nudt5,Nme6,Ola1,Ndufa11,Ndufab1,Gale,Nme7,Pfkfb4,Eno1b	18/214
4_Member	GO Biological Processes	GO:0009135	purine nucleoside diphosphate metabolic process	-3.02097	-0.91547	15277,18639,18648,18746,19384,19428,21991,74246,270198,433182	Hk2,Pfkfb1,Pgam1,Pkm,Ran,Rasl2-9,Tpi1,Gale,Pfkfb4,Eno1b	10/85
4_Member	GO Biological Processes	GO:0009179	purine ribonucleoside diphosphate metabolic process	-3.02097	-0.91547	15277,18639,18648,18746,19384,19428,21991,74246,270198,433182	Hk2,Pfkfb1,Pgam1,Pkm,Ran,Rasl2-9,Tpi1,Gale,Pfkfb4,Eno1b	10/85
4_Member	GO Biological Processes	GO:0046034	ATP metabolic process	-3.00115	-0.899351	11951,15277,15481,18639,18648,18746,19384,19428,21991,53893,67059,69875,70316,74246,270198,433182	Atp5mc1,Hk2,Hspa8,Pfkfb1,Pgam1,Pkm,Ran,Rasl2-9,Tpi1,Nudt5,Ola1,Ndufa11,Ndufab1,Gale,Pfkfb4,Eno1b	16/183
4_Member	GO Biological Processes	GO:0061621	canonical glycolysis	-2.92926	-0.85249	15277,18648,18746,21991,433182	Hk2,Pgam1,Pkm,Tpi1,Eno1b	5/23
4_Member	GO Biological Processes	GO:0061718	glucose catabolic process to pyruvate	-2.92926	-0.85249	15277,18648,18746,21991,433182	Hk2,Pgam1,Pkm,Tpi1,Eno1b	5/23
4_Member	GO Biological Processes	GO:0046434	organophosphate catabolic process	-2.59238	-0.622823	11758,14555,15277,18639,18648,18746,19384,19428,21991,53893,57028,74246,110074,192654,270198,319625,433182	Prdx6,Gpd1,Hk2,Pfkfb1,Pgam1,Pkm,Ran,Rasl2-9,Tpi1,Nudt5,Pdxp,Gale,Dut,Pla2g15,Pfkfb4,Galm,Eno1b	17/219
4_Member	GO Biological Processes	GO:0009259	ribonucleotide metabolic process	-2.35811	-0.446881	11951,15277,15481,18639,18648,18746,19218,19384,19428,21991,22245,53893,54369,67059,69875,70316,74246,80914,108156,171567,270198,433182	Atp5mc1,Hk2,Hspa8,Pfkfb1,Pgam1,Pkm,Ptger3,Ran,Rasl2-9,Tpi1,Uck1,Nudt5,Nme6,Ola1,Ndufa11,Ndufab1,Gale,Uck2,Mthfd1,Nme7,Pfkfb4,Eno1b	22/330
4_Member	GO Biological Processes	GO:0009154	purine ribonucleotide catabolic process	-2.30538	-0.414998	15277,18639,18648,18746,19384,19428,21991,74246,270198,433182	Hk2,Pfkfb1,Pgam1,Pkm,Ran,Rasl2-9,Tpi1,Gale,Pfkfb4,Eno1b	10/106
4_Member	GO Biological Processes	GO:0019693	ribose phosphate metabolic process	-2.22304	-0.362106	11951,15277,15481,18639,18648,18746,19218,19384,19428,21991,22245,53893,54369,67059,69875,70316,74246,80914,108156,171567,270198,433182	Atp5mc1,Hk2,Hspa8,Pfkfb1,Pgam1,Pkm,Ptger3,Ran,Rasl2-9,Tpi1,Uck1,Nudt5,Nme6,Ola1,Ndufa11,Ndufab1,Gale,Uck2,Mthfd1,Nme7,Pfkfb4,Eno1b	22/339
4_Member	GO Biological Processes	GO:1901136	carbohydrate derivative catabolic process	-2.11073	-0.29688	14555,15277,17766,18639,18648,18746,19384,19428,21991,74246,109901,110074,230904,270198,319625,433182	Gpd1,Hk2,Nudt1,Pfkfb1,Pgam1,Pkm,Ran,Rasl2-9,Tpi1,Gale,Cela1,Dut,Fbxo2,Pfkfb4,Galm,Eno1b	16/225
4_Member	GO Biological Processes	GO:0009150	purine ribonucleotide metabolic process	-2.07272	-0.277441	11951,15277,15481,18639,18648,18746,19218,19384,19428,21991,53893,54369,67059,69875,70316,74246,108156,171567,270198,433182	Atp5mc1,Hk2,Hspa8,Pfkfb1,Pgam1,Pkm,Ptger3,Ran,Rasl2-9,Tpi1,Nudt5,Nme6,Ola1,Ndufa11,Ndufab1,Gale,Mthfd1,Nme7,Pfkfb4,Eno1b	20/308
4_Member	GO Biological Processes	GO:0009261	ribonucleotide catabolic process	-2.06057	-0.272498	15277,18639,18648,18746,19384,19428,21991,74246,270198,433182	Hk2,Pfkfb1,Pgam1,Pkm,Ran,Rasl2-9,Tpi1,Gale,Pfkfb4,Eno1b	10/115
5_Summary	GO Biological Processes	GO:0008654	phospholipid biosynthetic process	-5.78404	-2.97208	17855,18618,18708,23827,56632,66268,66459,67512,68603,68671,71780,104718,108079,110196,114663,116939,192156,208715,226856,227102,234515,234729,319554,11758,14712,66659,67078,192654,210376,269615,14555,67800,75772,171504,231070,233549,269060	Mvk,Pemt,Pik3r1,Bpnt1,Sphk2,Pigyl,Pyurf,Agpat2,Pmvk,Pcyt2,Isyna1,Ttc7b,Prkaa2,Fdps,Impa2,Pnpla3,Mvd,Hmgcs1,Lpgat1,Ormdl1,Inpp4b,Vac14,Idi1,Prdx6,Gnpat,Acp6,Pgp,Pla2g15,Mtmr9,Plch2,Gpd1,Dgat2,Pnpla5,Apobr,Insig1,Mogat2,Dagla	37/-
5_Member	GO Biological Processes	GO:0008654	phospholipid biosynthetic process	-5.78404	-2.97208	17855,18618,18708,23827,56632,66268,66459,67512,68603,68671,71780,104718,108079,110196,114663,116939,192156,208715,226856,227102,234515,234729,319554	Mvk,Pemt,Pik3r1,Bpnt1,Sphk2,Pigyl,Pyurf,Agpat2,Pmvk,Pcyt2,Isyna1,Ttc7b,Prkaa2,Fdps,Impa2,Pnpla3,Mvd,Hmgcs1,Lpgat1,Ormdl1,Inpp4b,Vac14,Idi1	23/206
5_Member	GO Biological Processes	GO:0006644	phospholipid metabolic process	-5.18226	-2.51373	11758,14712,17855,18618,18708,23827,56632,66268,66459,66659,67078,67512,68603,68671,71780,104718,108079,110196,114663,116939,192156,192654,208715,210376,226856,227102,234515,234729,269615,319554	Prdx6,Gnpat,Mvk,Pemt,Pik3r1,Bpnt1,Sphk2,Pigyl,Pyurf,Acp6,Pgp,Agpat2,Pmvk,Pcyt2,Isyna1,Ttc7b,Prkaa2,Fdps,Impa2,Pnpla3,Mvd,Pla2g15,Hmgcs1,Mtmr9,Lpgat1,Ormdl1,Inpp4b,Vac14,Plch2,Idi1	30/340
5_Member	GO Biological Processes	GO:0046486	glycerolipid metabolic process	-4.22579	-1.7242	11758,14555,14712,18618,18708,23827,66268,66459,66659,67078,67512,67800,68671,75772,104718,108079,114663,116939,171504,192654,210376,226856,231070,233549,234515,234729,269060,269615	Prdx6,Gpd1,Gnpat,Pemt,Pik3r1,Bpnt1,Pigyl,Pyurf,Acp6,Pgp,Agpat2,Dgat2,Pcyt2,Pnpla5,Ttc7b,Prkaa2,Impa2,Pnpla3,Apobr,Pla2g15,Mtmr9,Lpgat1,Insig1,Mogat2,Inpp4b,Vac14,Dagla,Plch2	28/345
5_Member	GO Biological Processes	GO:0045017	glycerolipid biosynthetic process	-3.75859	-1.41099	18618,18708,23827,66268,66459,67512,67800,68671,104718,108079,114663,116939,192654,226856,233549,234515,234729,269060	Pemt,Pik3r1,Bpnt1,Pigyl,Pyurf,Agpat2,Dgat2,Pcyt2,Ttc7b,Prkaa2,Impa2,Pnpla3,Pla2g15,Lpgat1,Mogat2,Inpp4b,Vac14,Dagla	18/189
5_Member	GO Biological Processes	GO:0006650	glycerophospholipid metabolic process	-3.22653	-1.06568	11758,14712,18618,18708,23827,66268,66459,66659,67078,67512,68671,104718,108079,114663,116939,192654,210376,226856,234515,234729,269615	Prdx6,Gnpat,Pemt,Pik3r1,Bpnt1,Pigyl,Pyurf,Acp6,Pgp,Agpat2,Pcyt2,Ttc7b,Prkaa2,Impa2,Pnpla3,Pla2g15,Mtmr9,Lpgat1,Inpp4b,Vac14,Plch2	21/263
5_Member	GO Biological Processes	GO:0046474	glycerophospholipid biosynthetic process	-2.24907	-0.382886	18618,18708,23827,66268,66459,67512,68671,104718,108079,114663,116939,234515,234729	Pemt,Pik3r1,Bpnt1,Pigyl,Pyurf,Agpat2,Pcyt2,Ttc7b,Prkaa2,Impa2,Pnpla3,Inpp4b,Vac14	13/161
6_Summary	GO Biological Processes	GO:0032787	monocarboxylic acid metabolic process	-5.51578	-2.75707	11484,11677,12846,14104,14431,15277,15926,16828,17436,18639,18648,18746,19384,19428,20250,20501,21991,26874,27402,60525,64292,66400,68263,70316,72759,72852,74246,76267,78894,96979,104112,107476,108079,108099,110208,116939,170439,192654,207952,213350,214579,269060,270198,330064,433182,12796,22276,66902,100678,104923,107869,108156	Aspa,Akr1b1,Comt,Fasn,Gamt,Hk2,Idh1,Ldha,Me1,Pfkfb1,Pgam1,Pkm,Ran,Rasl2-9,Scd2,Slc16a1,Tpi1,Abcd2,Pdhx,Acss2,Ptges,Alkbh7,Pdhb,Ndufab1,Tmem135,Mblac2,Gale,Fads1,Aacs,Ptges2,Acly,Acaca,Prkaa2,Prkag2,Pgd,Pnpla3,Elovl6,Pla2g15,Klhl25,Gatd1,Aldh5a1,Dagla,Pfkfb4,Slc5a6,Eno1b,Camp,Uros,Mtap,Psph,Adi1,Cth,Mthfd1	52/-
6_Member	GO Biological Processes	GO:0032787	monocarboxylic acid metabolic process	-5.51578	-2.75707	11484,11677,12846,14104,14431,15277,15926,16828,17436,18639,18648,18746,19384,19428,20250,20501,21991,26874,27402,60525,64292,66400,68263,70316,72759,72852,74246,76267,78894,96979,104112,107476,108079,108099,110208,116939,170439,192654,207952,213350,214579,269060,270198,330064,433182	Aspa,Akr1b1,Comt,Fasn,Gamt,Hk2,Idh1,Ldha,Me1,Pfkfb1,Pgam1,Pkm,Ran,Rasl2-9,Scd2,Slc16a1,Tpi1,Abcd2,Pdhx,Acss2,Ptges,Alkbh7,Pdhb,Ndufab1,Tmem135,Mblac2,Gale,Fads1,Aacs,Ptges2,Acly,Acaca,Prkaa2,Prkag2,Pgd,Pnpla3,Elovl6,Pla2g15,Klhl25,Gatd1,Aldh5a1,Dagla,Pfkfb4,Slc5a6,Eno1b	45/599
6_Member	GO Biological Processes	GO:0046394	carboxylic acid biosynthetic process	-4.54007	-1.95745	11677,12796,14104,14431,16828,20250,22276,26874,60525,64292,66902,70316,72759,76267,96979,100678,104112,104923,107476,107869,108079,108099,108156,170439,207952,213350	Akr1b1,Camp,Fasn,Gamt,Ldha,Scd2,Uros,Abcd2,Acss2,Ptges,Mtap,Ndufab1,Tmem135,Fads1,Ptges2,Psph,Acly,Adi1,Acaca,Cth,Prkaa2,Prkag2,Mthfd1,Elovl6,Klhl25,Gatd1	26/296
6_Member	GO Biological Processes	GO:0016053	organic acid biosynthetic process	-4.41616	-1.86384	11677,12796,14104,14431,16828,20250,22276,26874,60525,64292,66902,70316,72759,76267,96979,100678,104112,104923,107476,107869,108079,108099,108156,170439,207952,213350	Akr1b1,Camp,Fasn,Gamt,Ldha,Scd2,Uros,Abcd2,Acss2,Ptges,Mtap,Ndufab1,Tmem135,Fads1,Ptges2,Psph,Acly,Adi1,Acaca,Cth,Prkaa2,Prkag2,Mthfd1,Elovl6,Klhl25,Gatd1	26/301
6_Member	GO Biological Processes	GO:0006633	fatty acid biosynthetic process	-3.99865	-1.54925	14104,20250,26874,60525,64292,70316,72759,76267,96979,104112,107476,108079,108099,170439,207952	Fasn,Scd2,Abcd2,Acss2,Ptges,Ndufab1,Tmem135,Fads1,Ptges2,Acly,Acaca,Prkaa2,Prkag2,Elovl6,Klhl25	15/134
6_Member	GO Biological Processes	GO:0072330	monocarboxylic acid biosynthetic process	-3.93593	-1.51128	14104,14431,16828,20250,26874,60525,64292,70316,72759,76267,96979,104112,107476,108079,108099,170439,207952,213350	Fasn,Gamt,Ldha,Scd2,Abcd2,Acss2,Ptges,Ndufab1,Tmem135,Fads1,Ptges2,Acly,Acaca,Prkaa2,Prkag2,Elovl6,Klhl25,Gatd1	18/183
6_Member	GO Biological Processes	GO:0006636	unsaturated fatty acid biosynthetic process	-2.55252	-0.593684	20250,26874,64292,72759,76267,96979,170439	Scd2,Abcd2,Ptges,Tmem135,Fads1,Ptges2,Elovl6	7/53
7_Summary	GO Biological Processes	GO:0006520	amino acid metabolic process	-4.87893	-2.26155	11484,13190,14431,18618,19125,26912,50493,54375,56720,66902,67417,68133,71807,71984,72039,75387,76282,76563,100678,104923,107869,108156,212647,214579,229487,234734	Aspa,Dct,Gamt,Pemt,Prodh,Gcat,Txnrd1,Azin1,Tdo2,Mtap,Ears2,Gcsh,Tars2,Sars2,Mccc1,Sirt4,Gpt,Qrsl1,Psph,Adi1,Cth,Mthfd1,Aldh4a1,Aldh5a1,Gatb,Aars1	26/-
7_Member	GO Biological Processes	GO:0006520	amino acid metabolic process	-4.87893	-2.26155	11484,13190,14431,18618,19125,26912,50493,54375,56720,66902,67417,68133,71807,71984,72039,75387,76282,76563,100678,104923,107869,108156,212647,214579,229487,234734	Aspa,Dct,Gamt,Pemt,Prodh,Gcat,Txnrd1,Azin1,Tdo2,Mtap,Ears2,Gcsh,Tars2,Sars2,Mccc1,Sirt4,Gpt,Qrsl1,Psph,Adi1,Cth,Mthfd1,Aldh4a1,Aldh5a1,Gatb,Aars1	26/283
7_Member	GO Biological Processes	GO:1901605	alpha-amino acid metabolic process	-4.13822	-1.66351	11484,13190,14431,18618,19125,26912,50493,54375,56720,66902,68133,72039,75387,76282,100678,104923,107869,108156,212647,214579	Aspa,Dct,Gamt,Pemt,Prodh,Gcat,Txnrd1,Azin1,Tdo2,Mtap,Gcsh,Mccc1,Sirt4,Gpt,Psph,Adi1,Cth,Mthfd1,Aldh4a1,Aldh5a1	20/209
7_Member	GO Biological Processes	GO:0170033	L-amino acid metabolic process	-3.56833	-1.27546	11484,13190,14431,18618,19125,26912,54375,56720,66902,72039,75387,76282,100678,104923,108156,212647,214579	Aspa,Dct,Gamt,Pemt,Prodh,Gcat,Azin1,Tdo2,Mtap,Mccc1,Sirt4,Gpt,Psph,Adi1,Mthfd1,Aldh4a1,Aldh5a1	17/179
7_Member	GO Biological Processes	GO:0170039	proteinogenic amino acid metabolic process	-3.37769	-1.15416	11484,13190,19125,26912,54375,56720,66902,68133,72039,75387,76282,100678,104923,108156,212647,214579	Aspa,Dct,Prodh,Gcat,Azin1,Tdo2,Mtap,Gcsh,Mccc1,Sirt4,Gpt,Psph,Adi1,Mthfd1,Aldh4a1,Aldh5a1	16/169
7_Member	GO Biological Processes	GO:0009069	serine family amino acid metabolic process	-2.84521	-0.792306	26912,50493,68133,100678,107869,108156	Gcat,Txnrd1,Gcsh,Psph,Cth,Mthfd1	6/35
8_Summary	GO Biological Processes	GO:0046166	glyceraldehyde-3-phosphate biosynthetic process	-4.41427	-1.86384	14555,18648,21881,21991,27376,19895,15926,57028,213350,621603,11677,14571,18639,110208,270198,53412,67078	Gpd1,Pgam1,Tkt,Tpi1,Slc25a10,Rpia,Idh1,Pdxp,Gatd1,Aldh3b2,Akr1b1,Gpd2,Pfkfb1,Pgd,Pfkfb4,Ppp1r3c,Pgp	17/-
8_Member	GO Biological Processes	GO:0046166	glyceraldehyde-3-phosphate biosynthetic process	-4.41427	-1.86384	14555,18648,21881,21991,27376	Gpd1,Pgam1,Tkt,Tpi1,Slc25a10	5/12
8_Member	GO Biological Processes	GO:0019682	glyceraldehyde-3-phosphate metabolic process	-4.26716	-1.75624	14555,18648,19895,21881,21991,27376	Gpd1,Pgam1,Rpia,Tkt,Tpi1,Slc25a10	6/20
8_Member	GO Biological Processes	GO:0006081	aldehyde metabolic process	-3.45794	-1.21367	14555,15926,18648,19895,21881,21991,27376,57028,213350,621603	Gpd1,Idh1,Pgam1,Rpia,Tkt,Tpi1,Slc25a10,Pdxp,Gatd1,Aldh3b2	10/75
8_Member	GO Biological Processes	GO:0046184	aldehyde biosynthetic process	-3.33881	-1.1474	14555,18648,21881,21991,27376	Gpd1,Pgam1,Tkt,Tpi1,Slc25a10	5/19
8_Member	GO Biological Processes	GO:0046364	monosaccharide biosynthetic process	-3.04975	-0.932978	11677,14555,14571,18639,18648,21991,27376,110208,270198	Akr1b1,Gpd1,Gpd2,Pfkfb1,Pgam1,Tpi1,Slc25a10,Pgd,Pfkfb4	9/70
8_Member	GO Biological Processes	GO:0019319	hexose biosynthetic process	-2.77892	-0.754412	11677,14555,14571,18639,18648,21991,27376,270198	Akr1b1,Gpd1,Gpd2,Pfkfb1,Pgam1,Tpi1,Slc25a10,Pfkfb4	8/62
8_Member	GO Biological Processes	GO:0016051	carbohydrate biosynthetic process	-2.33321	-0.432018	11677,14555,14571,18639,18648,21991,27376,53412,67078,110208,270198	Akr1b1,Gpd1,Gpd2,Pfkfb1,Pgam1,Tpi1,Slc25a10,Ppp1r3c,Pgp,Pgd,Pfkfb4	11/122
8_Member	GO Biological Processes	GO:0006094	gluconeogenesis	-2.32948	-0.432018	14555,14571,18639,18648,21991,27376,270198	Gpd1,Gpd2,Pfkfb1,Pgam1,Tpi1,Slc25a10,Pfkfb4	7/58
9_Summary	GO Biological Processes	GO:0007005	mitochondrion organization	-4.26849	-1.75624	12122,12390,12568,12850,15277,17118,19339,20656,23830,30059,52469,53321,53333,56046,56295,66117,66271,66400,67844,67900,68185,68493,69089,70383,72433,72759,105675,110175,170770,215951,380773,403187	Bid,Cav2,Cdk5,Coq7,Hk2,Marcks,Rab3a,Sod2,Capn10,Timm10,Coa3,Cntnap1,Tomm40,Uqcc1,Higd1a,Fmc1,Tmem126a,Alkbh7,Rab32,Mtfp1,Coa4,Ndufaf4,Oxa1l,Cox10,Rab38,Tmem135,Ppif,Ggct,Bbc3,Afg1l,Slirp,Opa3	32/-
9_Member	GO Biological Processes	GO:0007005	mitochondrion organization	-4.26849	-1.75624	12122,12390,12568,12850,15277,17118,19339,20656,23830,30059,52469,53321,53333,56046,56295,66117,66271,66400,67844,67900,68185,68493,69089,70383,72433,72759,105675,110175,170770,215951,380773,403187	Bid,Cav2,Cdk5,Coq7,Hk2,Marcks,Rab3a,Sod2,Capn10,Timm10,Coa3,Cntnap1,Tomm40,Uqcc1,Higd1a,Fmc1,Tmem126a,Alkbh7,Rab32,Mtfp1,Coa4,Ndufaf4,Oxa1l,Cox10,Rab38,Tmem135,Ppif,Ggct,Bbc3,Afg1l,Slirp,Opa3	32/417
10_Summary	GO Biological Processes	GO:0046148	pigment biosynthetic process	-3.96121	-1.52789	13190,15288,17025,18174,22276,66154,70383,73822,320129,67096,77697	Dct,Hmbs,Alad,Slc11a2,Uros,Tmem14c,Cox10,Mfsd12,Grk3,Mmachc,Mmab	11/-
10_Member	GO Biological Processes	GO:0046148	pigment biosynthetic process	-3.96121	-1.52789	13190,15288,17025,18174,22276,66154,70383,73822	Dct,Hmbs,Alad,Slc11a2,Uros,Tmem14c,Cox10,Mfsd12	8/42
10_Member	GO Biological Processes	GO:0006783	heme biosynthetic process	-3.67424	-1.33941	15288,17025,18174,22276,66154,70383	Hmbs,Alad,Slc11a2,Uros,Tmem14c,Cox10	6/25
10_Member	GO Biological Processes	GO:0006784	heme A biosynthetic process	-3.5292	-1.25965	15288,17025,22276,70383	Hmbs,Alad,Uros,Cox10	4/10
10_Member	GO Biological Processes	GO:0046160	heme a metabolic process	-3.5292	-1.25965	15288,17025,22276,70383	Hmbs,Alad,Uros,Cox10	4/10
10_Member	GO Biological Processes	GO:0042440	pigment metabolic process	-3.44466	-1.20548	13190,15288,17025,18174,22276,66154,70383,73822,320129	Dct,Hmbs,Alad,Slc11a2,Uros,Tmem14c,Cox10,Mfsd12,Grk3	9/62
10_Member	GO Biological Processes	GO:0006779	porphyrin-containing compound biosynthetic process	-3.21552	-1.06303	15288,17025,18174,22276,66154,70383	Hmbs,Alad,Slc11a2,Uros,Tmem14c,Cox10	6/30
10_Member	GO Biological Processes	GO:0033014	tetrapyrrole biosynthetic process	-3.21552	-1.06303	15288,17025,18174,22276,66154,70383	Hmbs,Alad,Slc11a2,Uros,Tmem14c,Cox10	6/30
10_Member	GO Biological Processes	GO:0033013	tetrapyrrole metabolic process	-3.07339	-0.952791	15288,17025,18174,22276,66154,67096,70383,77697	Hmbs,Alad,Slc11a2,Uros,Tmem14c,Mmachc,Cox10,Mmab	8/56
10_Member	GO Biological Processes	GO:0042168	heme metabolic process	-2.59497	-0.622823	15288,17025,18174,22276,66154,70383	Hmbs,Alad,Slc11a2,Uros,Tmem14c,Cox10	6/39
10_Member	GO Biological Processes	GO:0006782	protoporphyrinogen IX biosynthetic process	-2.47755	-0.554293	15288,17025,22276	Hmbs,Alad,Uros	3/9
10_Member	GO Biological Processes	GO:0006785	heme B biosynthetic process	-2.47755	-0.554293	15288,17025,22276	Hmbs,Alad,Uros	3/9
10_Member	GO Biological Processes	GO:0046492	heme B metabolic process	-2.47755	-0.554293	15288,17025,22276	Hmbs,Alad,Uros	3/9
10_Member	GO Biological Processes	GO:0006778	porphyrin-containing compound metabolic process	-2.18305	-0.345831	15288,17025,18174,22276,66154,70383	Hmbs,Alad,Slc11a2,Uros,Tmem14c,Cox10	6/47
10_Member	GO Biological Processes	GO:0046501	protoporphyrinogen IX metabolic process	-2.09452	-0.295585	15288,17025,22276	Hmbs,Alad,Uros	3/12
11_Summary	GO Biological Processes	GO:0009147	pyrimidine nucleoside triphosphate metabolic process	-3.89163	-1.48138	21915,22245,54369,80914,110074,171567,67283	Dtymk,Uck1,Nme6,Uck2,Dut,Nme7,Slc25a19	7/-
11_Member	GO Biological Processes	GO:0009147	pyrimidine nucleoside triphosphate metabolic process	-3.89163	-1.48138	21915,22245,54369,80914,110074,171567	Dtymk,Uck1,Nme6,Uck2,Dut,Nme7	6/23
11_Member	GO Biological Processes	GO:0009148	pyrimidine nucleoside triphosphate biosynthetic process	-3.58674	-1.28229	21915,22245,54369,80914,171567	Dtymk,Uck1,Nme6,Uck2,Nme7	5/17
11_Member	GO Biological Processes	GO:0006241	CTP biosynthetic process	-3.1819	-1.03726	22245,54369,80914,171567	Uck1,Nme6,Uck2,Nme7	4/12
11_Member	GO Biological Processes	GO:0072528	pyrimidine-containing compound biosynthetic process	-3.09735	-0.972886	21915,22245,54369,67283,80914,110074,171567	Dtymk,Uck1,Nme6,Slc25a19,Uck2,Dut,Nme7	7/43
11_Member	GO Biological Processes	GO:0009209	pyrimidine ribonucleoside triphosphate biosynthetic process	-3.03471	-0.921729	22245,54369,80914,171567	Uck1,Nme6,Uck2,Nme7	4/13
11_Member	GO Biological Processes	GO:0006221	pyrimidine nucleotide biosynthetic process	-2.98466	-0.890158	21915,22245,54369,80914,110074,171567	Dtymk,Uck1,Nme6,Uck2,Dut,Nme7	6/33
11_Member	GO Biological Processes	GO:0008655	pyrimidine-containing compound salvage	-2.83425	-0.792306	22245,54369,80914	Uck1,Nme6,Uck2	3/7
11_Member	GO Biological Processes	GO:0010138	pyrimidine ribonucleotide salvage	-2.83425	-0.792306	22245,54369,80914	Uck1,Nme6,Uck2	3/7
11_Member	GO Biological Processes	GO:0032262	pyrimidine nucleotide salvage	-2.83425	-0.792306	22245,54369,80914	Uck1,Nme6,Uck2	3/7
11_Member	GO Biological Processes	GO:0046036	CTP metabolic process	-2.77887	-0.754412	22245,54369,80914,171567	Uck1,Nme6,Uck2,Nme7	4/15
11_Member	GO Biological Processes	GO:0009208	pyrimidine ribonucleoside triphosphate metabolic process	-2.56235	-0.600858	22245,54369,80914,171567	Uck1,Nme6,Uck2,Nme7	4/17
11_Member	GO Biological Processes	GO:0006220	pyrimidine nucleotide metabolic process	-2.18305	-0.345831	21915,22245,54369,80914,110074,171567	Dtymk,Uck1,Nme6,Uck2,Dut,Nme7	6/47
11_Member	GO Biological Processes	GO:0072527	pyrimidine-containing compound metabolic process	-2.0946	-0.295585	21915,22245,54369,67283,80914,110074,171567	Dtymk,Uck1,Nme6,Slc25a19,Uck2,Dut,Nme7	7/64
11_Member	GO Biological Processes	GO:0009220	pyrimidine ribonucleotide biosynthetic process	-2.06611	-0.274444	22245,54369,80914,171567	Uck1,Nme6,Uck2,Nme7	4/23
12_Summary	GO Biological Processes	GO:0046460	neutral lipid biosynthetic process	-3.58903	-1.28229	67512,67800,116939,192654,226856,233549,269060,14571,21991,67078,56632,71780,114663,217837,320129,75772,171504,231070	Agpat2,Dgat2,Pnpla3,Pla2g15,Lpgat1,Mogat2,Dagla,Gpd2,Tpi1,Pgp,Sphk2,Isyna1,Impa2,Itpk1,Grk3,Pnpla5,Apobr,Insig1	18/-
12_Member	GO Biological Processes	GO:0046460	neutral lipid biosynthetic process	-3.58903	-1.28229	67512,67800,116939,192654,226856,233549,269060	Agpat2,Dgat2,Pnpla3,Pla2g15,Lpgat1,Mogat2,Dagla	7/36
12_Member	GO Biological Processes	GO:0046463	acylglycerol biosynthetic process	-3.58903	-1.28229	67512,67800,116939,192654,226856,233549,269060	Agpat2,Dgat2,Pnpla3,Pla2g15,Lpgat1,Mogat2,Dagla	7/36
12_Member	GO Biological Processes	GO:0006071	glycerol metabolic process	-2.92926	-0.85249	14571,21991,67078,67800,233549	Gpd2,Tpi1,Pgp,Dgat2,Mogat2	5/23
12_Member	GO Biological Processes	GO:0019400	alditol metabolic process	-2.67695	-0.66176	14571,21991,67078,67800,233549	Gpd2,Tpi1,Pgp,Dgat2,Mogat2	5/26
12_Member	GO Biological Processes	GO:0006640	monoacylglycerol biosynthetic process	-2.6419	-0.657688	67800,233549,269060	Dgat2,Mogat2,Dagla	3/8
12_Member	GO Biological Processes	GO:0006651	diacylglycerol biosynthetic process	-2.6419	-0.657688	67800,192654,233549	Dgat2,Pla2g15,Mogat2	3/8
12_Member	GO Biological Processes	GO:0019432	triglyceride biosynthetic process	-2.60091	-0.62589	67512,67800,116939,226856,233549	Agpat2,Dgat2,Pnpla3,Lpgat1,Mogat2	5/27
12_Member	GO Biological Processes	GO:0019751	polyol metabolic process	-2.51888	-0.567915	14571,21991,56632,67078,67800,71780,114663,217837,233549,320129	Gpd2,Tpi1,Sphk2,Pgp,Dgat2,Isyna1,Impa2,Itpk1,Mogat2,Grk3	10/99
12_Member	GO Biological Processes	GO:0006639	acylglycerol metabolic process	-2.11234	-0.29688	67512,67800,75772,116939,171504,192654,226856,231070,233549,269060	Agpat2,Dgat2,Pnpla5,Pnpla3,Apobr,Pla2g15,Lpgat1,Insig1,Mogat2,Dagla	10/113
12_Member	GO Biological Processes	GO:0006638	neutral lipid metabolic process	-2.06057	-0.272498	67512,67800,75772,116939,171504,192654,226856,231070,233549,269060	Agpat2,Dgat2,Pnpla5,Pnpla3,Apobr,Pla2g15,Lpgat1,Insig1,Mogat2,Dagla	10/115
13_Summary	GO Biological Processes	GO:0019216	regulation of lipid metabolic process	-3.54368	-1.25965	11551,12683,13360,15926,16835,20778,20787,20850,21428,21835,26874,56632,58805,66117,67800,68041,72433,75387,108079,108099,110196,207952,210376,226856,227102,231070,403187,624219,672511,12846,14555,18639,18682,76282,433182,17436,54219,67078,71780,103836,381290	Adra2a,Cidea,Dhcr7,Idh1,Ldlr,Scarb1,Srebf1,Stat5a,Mlx,Thrsp,Abcd2,Sphk2,Mlxipl,Fmc1,Dgat2,Mid1ip1,Rab38,Sirt4,Prkaa2,Prkag2,Fdps,Klhl25,Mtmr9,Lpgat1,Ormdl1,Insig1,Opa3,Angptl8,Rnf213,Comt,Gpd1,Pfkfb1,Phkg1,Gpt,Eno1b,Me1,Cd320,Pgp,Isyna1,Zfp692,Atp2b4	41/-
13_Member	GO Biological Processes	GO:0019216	regulation of lipid metabolic process	-3.54368	-1.25965	11551,12683,13360,15926,16835,20778,20787,20850,21428,21835,26874,56632,58805,66117,67800,68041,72433,75387,108079,108099,110196,207952,210376,226856,227102,231070,403187,624219,672511	Adra2a,Cidea,Dhcr7,Idh1,Ldlr,Scarb1,Srebf1,Stat5a,Mlx,Thrsp,Abcd2,Sphk2,Mlxipl,Fmc1,Dgat2,Mid1ip1,Rab38,Sirt4,Prkaa2,Prkag2,Fdps,Klhl25,Mtmr9,Lpgat1,Ormdl1,Insig1,Opa3,Angptl8,Rnf213	29/398
13_Member	GO Biological Processes	GO:0046889	positive regulation of lipid biosynthetic process	-3.52484	-1.25965	16835,20778,20787,21428,26874,56632,58805,67800,68041,72433,75387,110196,226856,231070	Ldlr,Scarb1,Srebf1,Mlx,Abcd2,Sphk2,Mlxipl,Dgat2,Mid1ip1,Rab38,Sirt4,Fdps,Lpgat1,Insig1	14/132
13_Member	GO Biological Processes	GO:0046890	regulation of lipid biosynthetic process	-2.99513	-0.896998	13360,15926,16835,20778,20787,21428,21835,26874,56632,58805,67800,68041,72433,75387,110196,207952,226856,227102,231070	Dhcr7,Idh1,Ldlr,Scarb1,Srebf1,Mlx,Thrsp,Abcd2,Sphk2,Mlxipl,Dgat2,Mid1ip1,Rab38,Sirt4,Fdps,Klhl25,Lpgat1,Ormdl1,Insig1	19/237
13_Member	GO Biological Processes	GO:0062013	positive regulation of small molecule metabolic process	-2.94543	-0.854531	12846,14555,18639,18682,20787,21428,26874,58805,67800,68041,76282,108079,108099,110196,207952,226856,231070,433182	Comt,Gpd1,Pfkfb1,Phkg1,Srebf1,Mlx,Abcd2,Mlxipl,Dgat2,Mid1ip1,Gpt,Prkaa2,Prkag2,Fdps,Klhl25,Lpgat1,Insig1,Eno1b	18/221
13_Member	GO Biological Processes	GO:0062012	regulation of small molecule metabolic process	-2.83245	-0.792306	12846,13360,14555,16835,17436,18639,18682,20787,21428,26874,54219,56632,58805,67078,67800,68041,71780,75387,76282,103836,108079,108099,110196,207952,226856,231070,381290,433182	Comt,Dhcr7,Gpd1,Ldlr,Me1,Pfkfb1,Phkg1,Srebf1,Mlx,Abcd2,Cd320,Sphk2,Mlxipl,Pgp,Dgat2,Mid1ip1,Isyna1,Sirt4,Gpt,Zfp692,Prkaa2,Prkag2,Fdps,Klhl25,Lpgat1,Insig1,Atp2b4,Eno1b	28/421
13_Member	GO Biological Processes	GO:0045834	positive regulation of lipid metabolic process	-2.48506	-0.554293	16835,20778,20787,21428,26874,56632,58805,67800,68041,72433,75387,110196,207952,226856,231070	Ldlr,Scarb1,Srebf1,Mlx,Abcd2,Sphk2,Mlxipl,Dgat2,Mid1ip1,Rab38,Sirt4,Fdps,Klhl25,Lpgat1,Insig1	15/187
13_Member	GO Biological Processes	GO:0042304	regulation of fatty acid biosynthetic process	-2.28804	-0.399912	20787,26874,58805,68041,207952,226856,231070	Srebf1,Abcd2,Mlxipl,Mid1ip1,Klhl25,Lpgat1,Insig1	7/59
13_Member	GO Biological Processes	GO:0045723	positive regulation of fatty acid biosynthetic process	-2.2683	-0.393468	20787,26874,58805,68041,226856	Srebf1,Abcd2,Mlxipl,Mid1ip1,Lpgat1	5/32
14_Summary	GO Biological Processes	GO:0048066	developmental pigmentation	-3.53917	-1.25965	13190,20656,20665,24136,67844,72433,76633,320129,55946,73822,79456	Dct,Sod2,Sox10,Zeb2,Rab32,Rab38,Lrmda,Grk3,Ap3m1,Mfsd12,Recql4	11/-
14_Member	GO Biological Processes	GO:0048066	developmental pigmentation	-3.53917	-1.25965	13190,20656,20665,24136,67844,72433,76633,320129	Dct,Sod2,Sox10,Zeb2,Rab32,Rab38,Lrmda,Grk3	8/48
14_Member	GO Biological Processes	GO:0043473	pigmentation	-2.62053	-0.642752	13190,20656,20665,24136,55946,67844,72433,73822,76633,79456,320129	Dct,Sod2,Sox10,Zeb2,Ap3m1,Rab32,Rab38,Mfsd12,Lrmda,Recql4,Grk3	11/112
14_Member	GO Biological Processes	GO:0050931	pigment cell differentiation	-2.15351	-0.32618	20656,20665,67844,72433,76633	Sod2,Sox10,Rab32,Rab38,Lrmda	5/34
15_Summary	GO Biological Processes	GO:0090199	regulation of release of cytochrome c from mitochondria	-3.47552	-1.2255	12122,15234,22035,56295,66494,105675,108079,170770,22042,72759,223601	Bid,Hgf,Tnfsf10,Higd1a,Prelid1,Ppif,Prkaa2,Bbc3,Tfrc,Tmem135,Cyrib	11/-
15_Member	GO Biological Processes	GO:0090199	regulation of release of cytochrome c from mitochondria	-3.47552	-1.2255	12122,15234,22035,56295,66494,105675,108079,170770	Bid,Hgf,Tnfsf10,Higd1a,Prelid1,Ppif,Prkaa2,Bbc3	8/49
15_Member	GO Biological Processes	GO:0090201	negative regulation of release of cytochrome c from mitochondria	-2.21151	-0.362106	15234,56295,66494,105675	Hgf,Higd1a,Prelid1,Ppif	4/21
15_Member	GO Biological Processes	GO:0010821	regulation of mitochondrion organization	-2.08048	-0.283376	12122,15234,22035,22042,56295,66494,72759,105675,108079,170770,223601	Bid,Hgf,Tnfsf10,Tfrc,Higd1a,Prelid1,Tmem135,Ppif,Prkaa2,Bbc3,Cyrib	11/132
16_Summary	GO Biological Processes	GO:0006101	citrate metabolic process	-3.35471	-1.15416	11428,12974,104112,15926,75387	Aco1,Cs,Acly,Idh1,Sirt4	5/-
16_Member	GO Biological Processes	GO:0006101	citrate metabolic process	-3.35471	-1.15416	11428,12974,104112	Aco1,Cs,Acly	3/5
16_Member	GO Biological Processes	GO:0072350	tricarboxylic acid metabolic process	-3.22687	-1.06568	11428,12974,15926,75387,104112	Aco1,Cs,Idh1,Sirt4,Acly	5/20
17_Summary	GO Biological Processes	GO:0014859	negative regulation of skeletal muscle cell proliferation	-3.35471	-1.15416	12390,68050,270190,11600	Cav2,Akirin1,Ephb1,Angpt1	4/-
17_Member	GO Biological Processes	GO:0014859	negative regulation of skeletal muscle cell proliferation	-3.35471	-1.15416	12390,68050,270190	Cav2,Akirin1,Ephb1	3/5
17_Member	GO Biological Processes	GO:0014857	regulation of skeletal muscle cell proliferation	-2.56235	-0.600858	11600,12390,68050,270190	Angpt1,Cav2,Akirin1,Ephb1	4/17
18_Summary	GO Biological Processes	GO:0141164	mitochondrial protein quality control	-3.35471	-1.15416	66271,69089,215951,53333,67775,69804,71446,12122,13198,15277,15502,30059,100038882	Tmem126a,Oxa1l,Afg1l,Tomm40,Rtp4,Tmem147,Get1,Bid,Ddit3,Hk2,Dnaja1,Timm10,Isg15	13/-
18_Member	GO Biological Processes	GO:0141164	mitochondrial protein quality control	-3.35471	-1.15416	66271,69089,215951	Tmem126a,Oxa1l,Afg1l	3/5
18_Member	GO Biological Processes	GO:0051204	protein insertion into mitochondrial membrane	-2.47755	-0.554293	53333,66271,69089	Tomm40,Tmem126a,Oxa1l	3/9
18_Member	GO Biological Processes	GO:0051205	protein insertion into membrane	-2.18305	-0.345831	53333,66271,67775,69089,69804,71446	Tomm40,Tmem126a,Rtp4,Oxa1l,Tmem147,Get1	6/47
18_Member	GO Biological Processes	GO:0070585	protein localization to mitochondrion	-2.16678	-0.33156	12122,13198,15277,15502,30059,53333,66271,69089,100038882	Bid,Ddit3,Hk2,Dnaja1,Timm10,Tomm40,Tmem126a,Oxa1l,Isg15	9/94
19_Summary	GO Biological Processes	GO:0017158	regulation of calcium ion-dependent exocytosis	-3.23707	-1.06568	11551,12291,12568,16500,19339,56807,171180,319508,18430,19218	Adra2a,Cacna1g,Cdk5,Kcnb1,Rab3a,Scamp5,Syt12,Syt15,Oxtr,Ptger3	10/-
19_Member	GO Biological Processes	GO:0017158	regulation of calcium ion-dependent exocytosis	-3.23707	-1.06568	11551,12291,12568,16500,19339,56807,171180,319508	Adra2a,Cacna1g,Cdk5,Kcnb1,Rab3a,Scamp5,Syt12,Syt15	8/53
19_Member	GO Biological Processes	GO:0014061	regulation of norepinephrine secretion	-2.06611	-0.274444	11551,16500,18430,19218	Adra2a,Kcnb1,Oxtr,Ptger3	4/23
20_Summary	GO Biological Processes	GO:1903076	regulation of protein localization to plasma membrane	-3.23209	-1.06568	11835,12568,13844,18708,20840,55943,57785,72585,77037,217154,226849,238276,381290,13822,72433	Ar,Cdk5,Ephb2,Pik3r1,Stac,Stx8,Rangrf,Lypd1,Mrap,Stac2,Ppp2r5a,Akap5,Atp2b4,Epb41l2,Rab38	15/-
20_Member	GO Biological Processes	GO:1903076	regulation of protein localization to plasma membrane	-3.23209	-1.06568	11835,12568,13844,18708,20840,55943,57785,72585,77037,217154,226849,238276,381290	Ar,Cdk5,Ephb2,Pik3r1,Stac,Stx8,Rangrf,Lypd1,Mrap,Stac2,Ppp2r5a,Akap5,Atp2b4	13/125
20_Member	GO Biological Processes	GO:1904375	regulation of protein localization to cell periphery	-2.86322	-0.800129	11835,12568,13822,13844,18708,20840,55943,57785,72433,72585,77037,217154,226849,238276,381290	Ar,Cdk5,Epb41l2,Ephb2,Pik3r1,Stac,Stx8,Rangrf,Rab38,Lypd1,Mrap,Stac2,Ppp2r5a,Akap5,Atp2b4	15/171
20_Member	GO Biological Processes	GO:1904377	positive regulation of protein localization to cell periphery	-2.12285	-0.301351	13822,13844,20840,57785,72433,217154,238276,381290	Epb41l2,Ephb2,Stac,Rangrf,Rab38,Stac2,Akap5,Atp2b4	8/79
