# Supplementary material for: Hepatic FGF21 is not required for fasting metabolism but guides protein appetite post energy depletion
Source: EMBO Rep. 2026 Apr 27;27(12):3189–213. doi: 10.1038/s44319-026-00790-9 (PMC13303862; doi:10.1038/s44319-026-00790-9)
Supplement: Supplementary file 6 — Source data Fig. 4 [file 44319_2026_790_MOESM6_ESM.zip › Figure 4/4L/gene list TRRUST cluster1_epWAT.xlsx]

## Sheet: 4L
Category	CategoryID	GO	Description	LogP	Enrichment	Z-score	#TotalGeneInLibrary	#GeneInGO	#GeneInHitList	#GeneInGOAndHitList	%InGO	STDV %InGO	GeneID	Hits	Log(q-value)	GeneList
TRRUST	34	TRR01124	Regulated by: Ppara	-5.9	5.5	6.8	21222	48	973	12	1.2	0.35	12491|12609|16194|16855|18035|18787|22228|22229|26457|27273|57875|228775	Cd36|Cebpd|Il6ra|Lgals4|Nfkbia|Serpine1|Ucp2|Ucp3|Slc27a1|Pdk4|Angptl4|Trib3	-3	MyList
TRRUST	34	TRR00951	Regulated by: Nfkb1	-4.9	2.6	5.1	21222	210	973	25	2.6	0.51	11540|11798|12048|12575|13614|13819|14268|14962|16364|17392|17869|18035|18534|18626|18627|18793|19252|20308|21859|22214|22329|22339|27273|85030|333654	Adora2a|Xiap|Bcl2l1|Cdkn1a|Edn1|Epas1|Fn1|Cfb|Irf4|Mmp3|Myc|Nfkbia|Pck1|Per1|Per2|Plaur|Dusp1|Ccl9|Timp3|Ube2h|Vcam1|Vegfa|Pdk4|Tnfrsf25|Ppp1r13l	-2.3	MyList
TRRUST	34	TRR01494	Regulated by: Trp53	-4.4	2.7	4.8	21222	172	973	21	2.2	0.47	11607|12575|12577|12795|16598|16600|17748|17869|17988|18627|18669|18787|19122|19252|21366|21825|56484|56501|60599|74747|140742	Agtr1a|Cdkn1a|Cdkn1c|Plk3|Klf2|Klf4|Mt1|Myc|Ndrg1|Per2|Abcb1b|Serpine1|Prnp|Dusp1|Slc6a6|Thbs1|Foxo3|Elf4|Trp53inp1|Ddit4|Sesn1	-1.9	MyList
TRRUST	34	TRR01347	Regulated by: Sp1	-4	2.2	4.4	21222	280	973	28	2.9	0.54	11303|11517|12480|12575|12577|12609|12696|13136|13819|13857|15894|17254|17289|17869|17988|18671|18787|18793|19088|20657|20887|21859|22228|22229|22339|104110|353170|380629	Abca1|Adcyap1r1|Cd1d2|Cdkn1a|Cdkn1c|Cebpd|Cirbp|Cd55|Epas1|Epor|Icam1|Slc3a2|Mertk|Myc|Ndrg1|Abcb1a|Serpine1|Plaur|Prkar2b|Sod3|Sult1a1|Timp3|Ucp2|Ucp3|Vegfa|Adcy4|Txlng|Heca	-1.7	MyList
TRRUST	34	TRR00991	Regulated by: Nr3c2	-3.9	12	6.6	21222	7	973	4	0.41	0.21	14229|14605|20393|21961	Fkbp5|Tsc22d3|Sgk1|Tns1	-1.6	MyList
TRRUST	34	TRR00949	Regulated by: Nfil3	-3.1	8.7	5.4	21222	10	973	4	0.41	0.21	11863|18627|18670|18671	Arnt|Per2|Abcb4|Abcb1a	-0.99	MyList
TRRUST	34	TRR00376	Regulated by: Fli1	-2.6	6.7	4.5	21222	13	973	4	0.41	0.21	14247|16007|16331|17130	Fli1|Ccn1|Inpp5d|Smad6	-0.68	MyList
TRRUST	34	TRR00316	Regulated by: Epas1	-2.6	6.7	4.5	21222	13	973	4	0.41	0.21	14254|17684|18787|22329	Flt1|Cited2|Serpine1|Vcam1	-0.68	MyList
TRRUST	34	TRR01315	Regulated by: Smad3	-2.6	3.4	3.7	21222	52	973	8	0.82	0.29	14219|14268|17869|18003|18787|22339|23876|100503895	Ccn2|Fn1|Myc|Nedd9|Serpine1|Vegfa|Fbln5|Tpsab1	-0.68	MyList
TRRUST	34	TRR00399	Regulated by: Foxo1	-2.6	3.3	3.7	21222	53	973	8	0.82	0.29	12575|12775|13614|16197|16598|18534|27273|228775	Cdkn1a|Ccr7|Edn1|Il7r|Klf2|Pck1|Pdk4|Trib3	-0.68	MyList
TRRUST	34	TRR00553	Regulated by: Hif1a	-2.6	5	4.1	21222	22	973	5	0.51	0.23	14219|17684|17748|18787|22339	Ccn2|Cited2|Mt1|Serpine1|Vegfa	-0.68	MyList
TRRUST	34	TRR00293	Regulated by: Egr1	-2.5	2.8	3.4	21222	79	973	10	1	0.32	12176|12359|12577|15370|15894|15979|17988|18787|21825|67443	Bnip3|Cat|Cdkn1c|Nr4a1|Icam1|Ifngr1|Ndrg1|Serpine1|Thbs1|Map1lc3b	-0.66	MyList
TRRUST	34	TRR01366	Regulated by: Stat1	-2.3	3.7	3.6	21222	35	973	6	0.62	0.25	12491|12609|14962|17748|18566|99439	Cd36|Cebpd|Cfb|Mt1|Pdcd1|Duox1	-0.55	MyList
TRRUST	34	TRR00159	Regulated by: Clock	-2.3	5.5	3.9	21222	16	973	4	0.41	0.21	18626|18627|18787|21832	Per1|Per2|Serpine1|Thpo	-0.55	MyList
TRRUST	34	TRR00804	Regulated by: Mecp2	-2.3	5.5	3.9	21222	16	973	4	0.41	0.21	14229|18626|18627|22634	Fkbp5|Per1|Per2|Plagl1	-0.55	MyList
TRRUST	34	TRR01190	Regulated by: Rela	-2.3	2.2	3.1	21222	127	973	13	1.3	0.37	11798|12048|12741|13819|14268|15894|16364|17392|17869|21946|22329|27273|99439	Xiap|Bcl2l1|Cldn5|Epas1|Fn1|Icam1|Irf4|Mmp3|Myc|Pglyrp1|Vcam1|Pdk4|Duox1	-0.54	MyList
TRRUST	34	TRR01370	Regulated by: Stat5a	-2.2	4	3.5	21222	27	973	5	0.51	0.23	12048|13857|14783|18534|27273	Bcl2l1|Epor|Grb10|Pck1|Pdk4	-0.47	MyList
TRRUST	34	TRR00176	Regulated by: Ctcf	-2	6.5	3.8	21222	10	973	3	0.31	0.18	16002|108960|246103	Igf2|Irak2|Atxn7	-0.42	MyList
TRRUST	34	TRR00538	Regulated by: Hdac2	-2	6.5	3.8	21222	10	973	3	0.31	0.18	12480|12575|18035	Cd1d2|Cdkn1a|Nfkbia	-0.42	MyList
TRRUST	34	TRR01126	Regulated by: Pparg	-2	2.9	3.1	21222	52	973	7	0.72	0.27	12359|18787|20411|22228|22229|26457|57875	Cat|Serpine1|Sorbs1|Ucp2|Ucp3|Slc27a1|Angptl4	-0.42	MyList
