# Supplementary material for: Hepatic FGF21 is not required for fasting metabolism but guides protein appetite post energy depletion
Source: EMBO Rep. 2026 Apr 27;27(12):3189–213. doi: 10.1038/s44319-026-00790-9 (PMC13303862; doi:10.1038/s44319-026-00790-9)
Supplement: Supplementary file 6 — Source data Fig. 4 [file 44319_2026_790_MOESM6_ESM.zip › Figure 4/4L/gene list TRRUST cluster2_epWAT.xlsx]

## Sheet: 4L
Category	CategoryID	GO	Description	LogP	Enrichment	Z-score	#TotalGeneInLibrary	#GeneInGO	#GeneInHitList	#GeneInGOAndHitList	%InGO	STDV %InGO	GeneID	Hits	Log(q-value)	GeneList
TRRUST	34	TRR01360	Regulated by: Srebf1	-3.6	5.4	5.1	21222	36	765	7	0.92	0.34	12683|14104|20528|21835|26874|60525|107476	Cidea|Fasn|Slc2a4|Thrsp|Abcd2|Acss2|Acaca	-0.74	MyList
TRRUST	34	TRR00946	Regulated by: Nfia	-3.4	17	6.8	21222	5	765	3	0.39	0.23	15234|17826|20528	Hgf|Fam89b|Slc2a4	-0.74	MyList
TRRUST	34	TRR00322	Regulated by: Esr1	-3.1	5.4	4.7	21222	31	765	6	0.78	0.32	14955|18708|20528|20787|20850|26379	H19|Pik3r1|Slc2a4|Srebf1|Stat5a|Esrra	-0.7	MyList
TRRUST	34	TRR00323	Regulated by: Esr2	-2.5	6.2	4.2	21222	18	765	4	0.52	0.26	11835|12367|20528|20850	Ar|Casp3|Slc2a4|Stat5a	-0.19	MyList
TRRUST	34	TRR01494	Regulated by: Trp53	-2.4	2.3	3.2	21222	172	765	14	1.8	0.48	12367|12568|12580|13197|15234|15258|20528|20656|20787|54124|74012|107831|170770|319520	Casp3|Cdk5|Cdkn2c|Gadd45a|Hgf|Hipk2|Slc2a4|Sod2|Srebf1|Cks1b|Rap2b|Adgrb1|Bbc3|Dusp4	-0.19	MyList
TRRUST	34	TRR01361	Regulated by: Srebf2	-2.1	6.9	4	21222	12	765	3	0.39	0.23	17855|60525|208715	Mvk|Acss2|Hmgcs1	0	MyList
