# Supplementary material for: Hepatic FGF21 is not required for fasting metabolism but guides protein appetite post energy depletion
Source: EMBO Rep. 2026 Apr 27;27(12):3189–213. doi: 10.1038/s44319-026-00790-9 (PMC13303862; doi:10.1038/s44319-026-00790-9)
Supplement: Supplementary file 7 — Source data Fig. 5 [file 44319_2026_790_MOESM7_ESM.zip]

Archive with 25 entries (18 files):
- Figure 5/
- Figure 5/5A/
- Figure 5/5A/BAT_weight_fed_fasted.xlsx
- Figure 5/5B/
- Figure 5/5B/BAT FGF21LKO Fasted.tif
- Figure 5/5B/BAT FGF21LKO Fed.tif
- Figure 5/5B/BAT FGF21LWT Fasted.tif
- Figure 5/5B/BAT FGF21LWT Fed.tif
- Figure 5/5C/
- Figure 5/5C/All_microarray_BAT.xlsx
- Figure 5/5C/Microarray_clusters_FC1.5_p0.05_BAT.xlsx
- Figure 5/5C/Working_set_groups_genes_BAT.xlsx
- Figure 5/5D/
- Figure 5/5D/Clusters_profiles_BAT.xlsx
- Figure 5/5E/
- Figure 5/5E/gene list pathway GO cluster1_BAT.xlsx
- Figure 5/5E/gene list pathway GO cluster2_BAT.xlsx
- Figure 5/5E/HeatmapSelectedGO cluster1_BAT.pdf
- Figure 5/5E/HeatmapSelectedGO cluster2_BAT.pdf
- Figure 5/5F/
- Figure 5/5F/gene list TRRUST cluster1_BAT.xlsx
- Figure 5/5F/gene list TRRUST cluster2_BAT.xlsx
- Figure 5/5F/HeatmapSelectedGO_TRRUST cluster1_BAT.pdf
- Figure 5/5F/HeatmapSelectedGO_TRRUST cluster2_BAT.pdf
- Figure 5/5F/Thumbs.db
