# Supplementary material for: Hepatic FGF21 is not required for fasting metabolism but guides protein appetite post energy depletion
Source: EMBO Rep. 2026 Apr 27;27(12):3189–213. doi: 10.1038/s44319-026-00790-9 (PMC13303862; doi:10.1038/s44319-026-00790-9)
Supplement: Supplementary file 7 — Source data Fig. 5 [file 44319_2026_790_MOESM7_ESM.zip › Figure 5/5A/BAT_weight_fed_fasted.xlsx]

## Sheet: 5A
Scatter plot with bar represent the mean of replicates and errors bars represent the standard error of the mean.
	Genotype	Nutritional condition	Body weight (g)	BAT weight (g)	Relative BAT weight (% of body weight)		Analysis	Two-way ANOVA alpha=0.05
	FGF21 LWT	Fed	31.5	0.0708	0.224762		Interaction P value	0.5592
			29.7	0.0781	0.262963		Nutritional condition P value	0.002
			30.5	0.0594	0.194754		Genotype P value	0.0273
			29.6	0.058	0.195946
			30	0.0869	0.289667		Post-hoc analysis	Šídák's multiple comparisons test; alpha=0.05
			29.8	0.0744	0.249664		Fed vs Fasted:	Adjusted P Value	Summary
			31.9	0.0673	0.210972		FGF21 LWT	0.0127	*
			33.9	0.0888	0.261947		FGF21 LKO	0.1326	ns
			33.1	0.0792	0.239275
	FGF21 LKO	Fed	26.5	0.08	0.301887		Post-hoc analysis	Šídák's multiple comparisons test; alpha=0.05
			28.6	0.0861	0.301049		FGF21 LWT vs FGF21 LKO:	Adjusted P Value	Summary
			28.6	0.0673	0.235315		Fed	0.4178	ns
			30.4	0.0763	0.250987		Fasted	0.0896	ns
			31.2	0.0794	0.254487
			31.4	0.07	0.22293		ns: not significant
			31.1	0.0792	0.254662
			30.3	0.0817	0.269637
	FGF21 LWT	Fasted	24	0.0414	0.1725
			23.6	0.0353	0.149576
			23.6	0.0407	0.172458
			30.8	0.0607	0.197078
			29.1	0.0559	0.192096
			25.9	0.0605	0.233591
			29.1	0.0491	0.168729
			27.5	0.0517	0.188
			28.4	0.0398	0.140141
			26.6	0.0494	0.185714
	FGF21 LKO	Fasted	28.1	0.051	0.181495
			21.3	0.0803	0.376995
			26	0.0418	0.160769
			27.8	0.0546	0.196403
			28.1	0.0592	0.210676
			28.7	0.0629	0.219164
			27.8	0.0463	0.166547
			27	0.0704	0.260741
