# Supplementary material for: Hepatic FGF21 is not required for fasting metabolism but guides protein appetite post energy depletion
Source: EMBO Rep. 2026 Apr 27;27(12):3189–213. doi: 10.1038/s44319-026-00790-9 (PMC13303862; doi:10.1038/s44319-026-00790-9)
Supplement: Supplementary file 7 — Source data Fig. 5 [file 44319_2026_790_MOESM7_ESM.zip › Figure 5/5C/All_microarray_BAT.xlsx]

## Sheet: 5C
	Row	Col	Start	Sequence	ProbeName	GeneName	SystematicName	Description	Amean	logFC_BAT_Fasted_FGF21LWT-BAT_Fed_FGF21LWT	logFC_BAT_Fasted_FGF21LKO-BAT_Fed_FGF21LKO	logFC_BAT_Fed_FGF21LKO-BAT_Fed_FGF21LWT	logFC_BAT_Fasted_FGF21LKO-BAT_Fasted_FGF21LWT	logFC_(BAT_Fasted_FGF21LWT-BAT_Fed_FGF21LWT)-(BAT_Fasted_FGF21LKO-BAT_Fed_FGF21LKO)	SE.lfc_BAT_Fasted_FGF21LWT-BAT_Fed_FGF21LWT	SE.lfc_BAT_Fasted_FGF21LKO-BAT_Fed_FGF21LKO	SE.lfc_BAT_Fed_FGF21LKO-BAT_Fed_FGF21LWT	SE.lfc_BAT_Fasted_FGF21LKO-BAT_Fasted_FGF21LWT	SE.lfc_(BAT_Fasted_FGF21LWT-BAT_Fed_FGF21LWT)-(BAT_Fasted_FGF21LKO-BAT_Fed_FGF21LKO)	P.value_BAT_Fasted_FGF21LWT-BAT_Fed_FGF21LWT	P.value_BAT_Fasted_FGF21LKO-BAT_Fed_FGF21LKO	P.value_BAT_Fed_FGF21LKO-BAT_Fed_FGF21LWT	P.value_BAT_Fasted_FGF21LKO-BAT_Fasted_FGF21LWT	P.value_(BAT_Fasted_FGF21LWT-BAT_Fed_FGF21LWT)-(BAT_Fasted_FGF21LKO-BAT_Fed_FGF21LKO)	adj.P.Val_BAT_Fasted_FGF21LWT-BAT_Fed_FGF21LWT	adj.P.Val_BAT_Fasted_FGF21LKO-BAT_Fed_FGF21LKO	adj.P.Val_BAT_Fed_FGF21LKO-BAT_Fed_FGF21LWT	adj.P.Val_BAT_Fasted_FGF21LKO-BAT_Fasted_FGF21LWT	adj.P.Val_(BAT_Fasted_FGF21LWT-BAT_Fed_FGF21LWT)-(BAT_Fasted_FGF21LKO-BAT_Fed_FGF21LKO)
4	1	4	6947	ACGGAGCCAGGGACTTGGAACCTTTAGGAACAATCAGTGCATCCGGTGACAGCCTGGGTT	A_51_P399985	Myo9b	NM_015742	ref|Mus musculus myosin IXb (Myo9b), transcript variant 3, mRNA [NM_015742]	10,0758109644207	-0,0665943544265808	-0,0998820838812815	0,0665804866736899	0,0332927572189892	0,0332877294547007	0,0830634703993723	0,0830634703993723	0,0830634703993723	0,0830634703993723	0,117469486376568	0,430510247437357	0,240808581651102	0,430605009929444	0,692075050264053	0,77929997876101	0,580820398949454	0,35638926202269	0,904034728975437	0,999548079443255	0,983155095216282
6	1	6	1744	GCTTCTTTCCTGGTTTGAAACAAGTTGTGTTTTAGTCTGAAACTTAGGCAAATAACAATG	A_55_P2805880	Nepn	NM_025684	ref|Mus musculus nephrocan (Nepn), mRNA [NM_025684]	7,64139417430284	-1,39899601966847	-1,29547021021993	-0,0584909976071675	0,045034811841373	-0,103525809448541	0,147111377473756	0,147111377473756	0,147111377473756	0,147111377473756	0,208046905202773	1,19630975615617e-09	5,14712848871049e-09	0,694411914988914	0,762125090618063	0,623250520667435	6,99454970835937e-08	1,89461288980601e-07	0,953150052132726	0,999548079443255	0,976152295185279
7	1	7	3450	CATCTATTCCAAAACTCATATTAGATTTTGAAGATGGTCATGCAGCTTTGTAAACTTGCC	A_55_P2419483	4732460I02Rik	AK084197	gb|Mus musculus 12 days embryo eyeball cDNA, RIKEN full-length enriched library, clone:D230007J06 product:unclassifiable, full insert sequence. [AK084197]	5,98917063574845	0,224414967012104	0,348666028462814	-0,0731422764970162	0,0511087849536942	-0,12425106145071	0,0821757556016485	0,0821757556016485	0,0821757556016485	0,0821757556016485	0,116214068070108	0,0115978375311019	0,000280408376223076	0,382188450383317	0,539792320185989	0,295544887540387	0,0343222559963948	0,00146521500200272	0,892648027812405	0,999548079443255	0,968169480302826
8	1	8	232	ATTTCCTGGATTTAGAAAGACCACTTCCAACTCCTCAAAGCGAAGAGACCTGTGTTGCGT	A_55_P2739683	Mff	AK184380	gb|Mus musculus cDNA, clone:Y0G0129M03, strand:plus, reference:ENSEMBL:Mouse-Transcript-ENST:ENSMUST00000027332, based on BLAT search. [AK184380]	9,39811321872637	-0,250553586690417	-0,153781216478988	-0,119166786121186	-0,0223944159097567	-0,0967723702114291	0,0774636502589473	0,0774636502589473	0,0774636502589473	0,0774636502589473	0,109550144787129	0,00350731771325626	0,0585633962768948	0,136931457611675	0,774969478347649	0,385730097274028	0,0128884678480181	0,118942230684384	0,873308159580537	0,999548079443255	0,968169480302826
9	1	9	2489	ATTAAGCTCAACTTTTTCTGAGTTCAGTTCCCTAGATATGTATAGAGAAAGAGAAAAGGC	A_51_P211903	Golga5	NM_013747	ref|Mus musculus golgi autoantigen, golgin subfamily a, 5 (Golga5), transcript variant 2, mRNA [NM_013747]	8,56044732717826	0,487055038581786	0,58330283020301	-0,125781995889966	-0,0295342042687423	-0,0962477916212237	0,0829545602900709	0,0829545602900709	0,0829545602900709	0,0829545602900709	0,117315464222915	4,52500603237866e-06	2,72514102781093e-07	0,142400692520305	0,724903209090368	0,419983318223769	5,13775914584681e-05	4,58607432462892e-06	0,873308159580537	0,999548079443255	0,968169480302826
10	1	10	62	GCACAGGTGGCACACAAGGGGTAGGAGACACATTTAGGGACAGAGGGACAGCCAAACGGA	A_66_P121325	AK182395	AK182395	gb|Mus musculus cDNA, clone:Y0G0121M24, strand:unspecified. [AK182395]	5,05909599284694	-0,0202332756564463	-0,0953645315271157	-0,00285468846370573	-0,0779859443343751	0,0751312558706694	0,0837387116388534	0,0837387116388534	0,0837387116388534	0,0837387116388534	0,118424421695316	0,81110667379381	0,265917307794208	0,973084589121324	0,360893620117058	0,531754852954851	0,885511897307975	0,384130617713464	0,998123618351774	0,999548079443255	0,968503580981533
11	1	11	4945	AGAGGGAGGTGCTGCTTGCAGTCCCTTAGTACATGGGTGCTCTGGATTCCAGGGAGACAA	A_51_P226429	Rhobtb2	NM_153514	ref|Mus musculus Rho-related BTB domain containing 2 (Rhobtb2), mRNA [NM_153514]	8,20586982098152	-0,364306665307698	-0,337114866358165	0,139942003360865	0,167133802310397	-0,0271917989495325	0,0878322806619408	0,0878322806619408	0,0878322806619408	0,0878322806619408	0,124213602526277	0,000357319076495846	0,000783112040291187	0,124071034647033	0,0690162811068087	0,828554127600636	0,00193263671256229	0,00345991086158622	0,873308159580537	0,999548079443255	0,985137163763762
13	1	13	3266	CAGGATGATTGTACAGAATCATTGCTTATGCCATGATAGCTTTCTACACTGTATTACATA	A_55_P2737159	App	NM_001198823	ref|Mus musculus amyloid beta (A4) precursor protein (App), transcript variant 1, mRNA [NM_001198823]	10,6894593060673	-0,117884991748136	-0,0488912809483768	-0,0613054929448271	0,00768821785493223	-0,0689937107997594	0,0753042397628081	0,0753042397628081	0,0753042397628081	0,0753042397628081	0,106496277176759	0,13045775532357	0,522289811519289	0,423521763890147	0,919521952058815	0,523179055630355	0,239526688247383	0,636858752915154	0,903166013019876	0,999548079443255	0,968503580981533
14	1	14	1634	GGACTTCTAATGCACTTCGTTAGCTTGTGTTGTATATTACATGTGTTTGAAGTGGATTTT	A_55_P2728466	2310057M21Rik	NM_026655	ref|Mus musculus RIKEN cDNA 2310057M21 gene (2310057M21Rik), mRNA [NM_026655]	7,67122763973875	-0,0607676135228274	-0,0921710567366985	-0,0393349426541896	-0,0707383858680606	0,031403443213871	0,102792015484597	0,102792015484597	0,102792015484597	0,102792015484597	0,145369862401982	0,559886378678332	0,37872341658576	0,705307329761652	0,497887910183827	0,830778687690181	0,696616572088256	0,502136876215194	0,954340839510324	0,999548079443255	0,985137163763762
15	1	15	2848	GAAGAGACTGCAGGCTGACTGACTCAACAAGATTACATTGCTTTATTATTTACTATTACA	A_55_P2101526	L1td1	NM_001081202	ref|Mus musculus LINE-1 type transposase domain containing 1 (L1td1), mRNA [NM_001081202]	7,20597977108144	-0,115409386947856	0,11374501873286	-0,116945846535677	0,112208559145039	-0,229154405680716	0,120273095965213	0,120273095965213	0,120273095965213	0,120273095965213	0,170091843502605	0,346763066467177	0,353635053669893	0,340499915744669	0,360059618171174	0,190379849276107	0,498357119475818	0,476915817013822	0,888687294766657	0,999548079443255	0,968169480302826
17	1	17	2904	CGCGCAGATGTCCAAAAGTCTAAATAAATGCATTCAGAGGTTTTTGGGGTCCATGGCCAA	A_66_P135936	Eef2	NM_007907	ref|Mus musculus eukaryotic translation elongation factor 2 (Eef2), mRNA [NM_007907]	14,3255637478228	0,0734566589232148	0,0123093163371575	0,0075408492945428	-0,0536064932915146	0,0611473425860574	0,0479388703532456	0,0479388703532456	0,0479388703532456	0,0479388703532456	0,0677958006184053	0,138414749388046	0,799525299505473	0,876312049388099	0,274445258926962	0,375978935121615	0,25075149505059	0,862112981201182	0,98229478130911	0,999548079443255	0,968169480302826
18	1	18	2425	CACCACCACCACTAATAACAAACAAAAACTAAAACTTTGGATCTTTCTTCTGTAAGTGGT	A_55_P2805396	Mr1	NM_008209	ref|Mus musculus major histocompatibility complex, class I-related (Mr1), mRNA [NM_008209]	7,48283579172661	-0,42063068129406	-0,239956612239089	-0,0320468690046347	0,148627200050337	-0,180674069054971	0,0986371480181177	0,0986371480181177	0,0986371480181177	0,0986371480181177	0,139493992481024	0,00026545839040251	0,0227395725985671	0,748050578482941	0,144799817410424	0,207464410293923	0,00150424785927218	0,0556812629785388	0,963535822312682	0,999548079443255	0,968169480302826
19	1	19	432	ACACTAAAATAGTTGATTTTGACCTCCACCACTCCCTTTTGGTACTAGCACAGAGCCCAG	A_55_P2717104	Vav2	ENSMUST00000146843	ens|vav 2 oncogene [Source:MGI Symbol;Acc:MGI:102718] [ENSMUST00000146843]	6,10618910658093	0,073057028095838	0,0572970626139284	0,00892361158616328	-0,00683635389574633	0,0157599654819096	0,12521815472191	0,12521815472191	0,12521815472191	0,12521815472191	0,177085212663058	0,5649953814	0,651336252664436	0,943772744727125	0,956908780388876	0,929816903191468	0,700725492235015	0,746199080077602	0,994056487789287	0,999548079443255	0,993627819772416
20	1	20	4158	AAATCAGCCTAGTGTCAATGTTTGGTTTGGGGGTGGAATTAAATGCCGATGTTTTTGTTA	A_55_P2909714	Fam102a	NM_153560	ref|Mus musculus family with sequence similarity 102, member A (Fam102a), mRNA [NM_153560]	9,76941619036043	-0,0965299361090484	0,107058407986738	-0,0482254741575474	0,155362869938239	-0,203588344095786	0,177883347164295	0,177883347164295	0,177883347164295	0,177883347164295	0,251565042080068	0,592326479811865	0,552872234319208	0,788606945946056	0,391028527632708	0,42623351189256	0,72330986604327	0,663879712108696	0,969823870821223	0,999548079443255	0,968169480302826
21	1	21	307	AAGATGGTAGAGTCTACATCAACATGCCTGGCAGAGGCTGACCACGGCACCTTCTGACCC	A_55_P2744310	Hcst	NM_011827	ref|Mus musculus hematopoietic cell signal transducer (Hcst), mRNA [NM_011827]	5,9475192295348	0,121991762834535	0,215987500520231	0,053991902223923	0,147987639909619	-0,0939957376856961	0,126349422971296	0,126349422971296	0,126349422971296	0,126349422971296	0,178685067564021	0,343836326279499	0,100159289542467	0,672921861835933	0,252895853450098	0,603645971216735	0,495334966941458	0,180875442367108	0,949384712284997	0,999548079443255	0,974094618300551
22	1	22	873	AATTTGGATATTTCCTGTGTTTTGCAAACCGTTCACTTTCTAATTTGGATTCTTCCTGCG	A_52_P83363	ENSMUST00000061934	ENSMUST00000061934	ens|predicted gene 9812 [Source:MGI Symbol;Acc:MGI:3708566] [ENSMUST00000061934]	6,13825645364742	0,186936063849625	0,314911357046336	-0,0453048855390215	0,0826704076576892	-0,127975293196711	0,0623984341772445	0,0623984341772445	0,0623984341772445	0,0623984341772445	0,0882447118843041	0,00623103535657587	3,60612281386403e-05	0,474765307712954	0,197582401949497	0,159828383063863	0,0206685700663924	0,000266821760904196	0,913392945859402	0,999548079443255	0,968169480302826
23	1	23	2084	GGCATTGCCTATGTTGAAACGTAGCCAAGATGTGAATTGAAAATAGTACTTCTCTTTATT	A_55_P2091691	Nudt3	NM_019837	ref|Mus musculus nudix (nucleotide diphosphate linked moiety X)-type motif 3 (Nudt3), transcript variant 1, mRNA [NM_019837]	11,6540155245258	-0,285108520832006	-0,0986570238887428	-0,101220866925521	0,0852306300177421	-0,186451496943263	0,105502157803008	0,105502157803008	0,105502157803008	0,105502157803008	0,14920258242464	0,0123850056459569	0,358962629881948	0,346832750297023	0,427040799388092	0,223373980464082	0,0362148620175787	0,48217076959041	0,888687294766657	0,999548079443255	0,968169480302826
24	1	24	894	TGTGAAAGACCAAGAATCCATACTGAAGACTGTAGGGAAATTGACTGCAACCCAAGTAGC	A_66_P106200	Slc35f5	NM_028787	ref|Mus musculus solute carrier family 35, member F5 (Slc35f5), mRNA [NM_028787]	5,98228636002823	0,101246230260418	0,2341172558368	-0,0922291500801542	0,0406418754962283	-0,132871025576383	0,0758138876444216	0,0758138876444216	0,0758138876444216	0,0758138876444216	0,107217028122971	0,194148970658146	0,00499782474522489	0,23551566606616	0,596799286513174	0,227126151609799	0,325033892346169	0,0161049866217582	0,873308159580537	0,999548079443255	0,968169480302826
25	1	25	1122	CAGTGGATTGGACAGCAAATTGGACAGCAGAGTGTCACTATTAAATGATCTTGGTCACAG	A_66_P137157	Arl6ip4	NM_144509	ref|Mus musculus ADP-ribosylation factor-like 6 interacting protein 4 (Arl6ip4), mRNA [NM_144509]	11,3120772731411	-0,398613087280784	-0,380553843424055	-0,0132464409171504	0,00481280293957909	-0,0180592438567295	0,0695924520390767	0,0695924520390767	0,0695924520390767	0,0695924520390767	0,0984185895124614	6,46961597143445e-06	1,24032246089448e-05	0,850627545890313	0,945432789375902	0,855938559182671	6,90227435337937e-05	0,00010915834470708	0,978672259021381	0,999548079443255	0,985659457938788
27	1	27	418	CCCAACATCCAGGCCGTGCTGCTGCCCAAGAAGACCGAGAGCCACCACAAGGCCAAGTGA	A_55_P2084656	Hist1h2ah	NM_175659	ref|Mus musculus histone cluster 1, H2ah (Hist1h2ah), mRNA [NM_175659]	12,9403043747081	-0,189048636365346	-0,126990093032688	0,0206378406713323	0,0826963840039898	-0,0620585433326575	0,0705818019456699	0,0705818019456699	0,0705818019456699	0,0705818019456699	0,0998177415682981	0,0130849670286772	0,0844683791942106	0,772475327010494	0,252745322321313	0,539938636430577	0,0378715555062584	0,158185393199346	0,966976473013613	0,999548079443255	0,968503580981533
28	1	28	2962	CCACTGAATTTAGTACATTGATGAAGCTAGAACCTAAAGTTTGTATGCTTCAATACTCTC	A_55_P2021266	Hpse	NM_152803	ref|Mus musculus heparanase (Hpse), mRNA [NM_152803]	5,12346227471409	0,00178015237475559	-0,0504666749106732	-0,0073322254028545	-0,0595790526882833	0,0522468272854288	0,0718961126763869	0,0718961126763869	0,0718961126763869	0,0718961126763869	0,101676457628851	0,980449326715837	0,489411946992857	0,919609765432919	0,415380466491695	0,61201322015546	0,989502373242135	0,606782949282075	0,9913071660973	0,999548079443255	0,975534035280492
30	1	30	2962	GGCAGCAGAAGATAACCCCACATTCTACATTGCTACTGTTTTGTATGAAATAAATTGATA	A_55_P1994204	Ythdc1	NM_177680	ref|Mus musculus YTH domain containing 1 (Ythdc1), mRNA [NM_177680]	10,300921446497	0,235453328538794	0,301933458741219	-0,00435046093375213	0,062129669268673	-0,0664801302024252	0,0611726148496745	0,0611726148496745	0,0611726148496745	0,0611726148496745	0,0865111415662354	0,000762000423822083	4,78390694995901e-05	0,943888312953468	0,319842784793722	0,449647921729337	0,00362510384890671	0,000337204953792283	0,994056487789287	0,999548079443255	0,968169480302826
31	1	31	3390	TTGAATGGAGGTTTTGAGCTTCTTTATCTGCTGAGCCATCTTGCTGGCCCTTATACCTGT	A_55_P2249897	AK081173	AK081173	gb|Mus musculus 10 days neonate cerebellum cDNA, RIKEN full-length enriched library, clone:B930096F20 product:unclassifiable, full insert sequence. [AK081173]	8,24057179413317	0,178917771593406	0,237942517364766	0,0575330278635313	0,116557773634892	-0,0590247457713602	0,0961596518479402	0,0961596518479402	0,0961596518479402	0,0961596518479402	0,135990283796432	0,0749866729652521	0,0207333971571865	0,555192229043016	0,237162067577598	0,66810593396956	0,155312170120276	0,0516641547040758	0,926932839022259	0,999548079443255	0,978183880051442
32	1	32	155	AGGATGTCACGCTCCATATCGTTGAGCGGCCGTATTCCGGATTTCCCGATGCTTCCTCAG	A_52_P457839	Ptrf	NM_008986	ref|Mus musculus polymerase I and transcript release factor (Ptrf), mRNA [NM_008986]	5,51968358495898	-0,0676176407548814	-0,0116302954945455	-0,0185874394312346	0,0373999058291012	-0,0559873452603359	0,0926054895946264	0,0926054895946264	0,0926054895946264	0,0926054895946264	0,130963939334921	0,472294741802354	0,901093947014427	0,842597206810179	0,689859338286594	0,672792652626068	0,620581280560055	0,933770745998727	0,977442629878168	0,999548079443255	0,978217249242796
43	1	43	253	CAAAAAGAAGTTCAAGGACCCCAATGCACCCAAAAGGCCTCCTTCTTCTTGTTCTGTTCT	A_55_P2030183	ENSMUST00000120842	ENSMUST00000120842	ens|predicted gene 8152 [Source:MGI Symbol;Acc:MGI:3644504] [ENSMUST00000120842]	11,59867885403	0,561062165335288	0,508631748974491	0,0820614059771447	0,0296309896163471	0,0524304163607976	0,0868619335493941	0,0868619335493941	0,0868619335493941	0,0868619335493941	0,122841324479504	1,06907964340136e-06	4,705179828003e-06	0,354129698226842	0,735950843194436	0,673286779282289	1,56319122679888e-05	4,84867567073724e-05	0,888830541001269	0,999548079443255	0,978217249242796
44	1	44	6010	TCCACCTTCTAGTATGTTGGCATGGAACTTTAGAAAAATCTGACAATACAGAATAAAGAC	A_52_P222685	Pum2	NM_001160219	ref|Mus musculus pumilio RNA-binding family member 2 (Pum2), transcript variant 1, mRNA [NM_001160219]	9,95198077097702	-0,0864912627585976	0,219295121430108	-0,21921903925039	0,0865673449383149	-0,305786384188705	0,106262346113927	0,106262346113927	0,106262346113927	0,106262346113927	0,150277651043899	0,423613517175043	0,0499231187203883	0,0499964950965136	0,423211317409263	0,0529627548712426	0,574141748238093	0,104752115664446	0,873308159580537	0,999548079443255	0,968169480302826
45	1	45	437	ATGACTTGAATGAGATCTTCCCAGAAACCAAGCTGGACAAAAAGAAGTACCCGTACTGGC	A_55_P2152305	Atp5h	NM_027862	ref|Mus musculus ATP synthase, H+ transporting, mitochondrial F0 complex, subunit D (Atp5h), mRNA [NM_027862]	15,5985199185134	-0,0169572741901884	0,0141979498872793	-0,00140683476644554	0,0297483893110222	-0,0311552240774677	0,0473188266936811	0,0473188266936811	0,0473188266936811	0,0473188266936811	0,0669189264657859	0,723178676815777	0,766701575731995	0,976525375137365	0,535446399264385	0,645687238481589	0,823764937533448	0,837529078880417	0,998123618351774	0,999548079443255	0,977406484569772
47	1	47	2295	GCAGAGAGAAAGTGGGGACACGGAGAAAGAAGAAGGACCCCGATTCCGATTAGGTTTTTT	A_55_P2905295	Supv3l1	NM_181423	ref|Mus musculus suppressor of var1, 3-like 1 (S. cerevisiae) (Supv3l1), mRNA [NM_181423]	10,6553722032624	0,00396111331112259	-0,0765923245215827	0,109943923776157	0,0293904859434519	0,0805534378327053	0,0897798498105598	0,0897798498105598	0,0897798498105598	0,0897798498105598	0,126967881229913	0,965170451095486	0,401959616285799	0,232512008730364	0,746208510596938	0,531744702508137	0,981202757583959	0,524820548226672	0,873308159580537	0,999548079443255	0,968503580981533
51	1	51	979	TGTGATTGGTGGAGAGCGAGATCGACTTTACCGGGCTCGGAAGAAGTGCCAGTTCCTGCT	A_51_P290601	Znhit2	NM_013859	ref|Mus musculus zinc finger, HIT domain containing 2 (Znhit2), mRNA [NM_013859]	9,77808496170191	-0,176203536514468	-0,278672667494643	-0,0199084112417243	-0,1223775422219	0,102469130980175	0,0727800504400446	0,0727800504400446	0,0727800504400446	0,0727800504400446	0,102926534402509	0,0233322808197161	0,00080148360661507	0,786756893317176	0,105530139770829	0,329314035972369	0,060612928449897	0,00352747633086787	0,969280304205869	0,999548079443255	0,968169480302826
52	1	52	3091	GTGCACAGTTACTGTGAAATTAACAAAGAATGGTGACTGGTTATATGTTTATAACTGGCA	A_52_P100381	Zbtb42	NM_001100460	ref|Mus musculus zinc finger and BTB domain containing 42 (Zbtb42), mRNA [NM_001100460]	5,3178823398767	0,0530118278920471	-0,0717990378691633	0,125476477480378	0,000665611719167458	0,12481086576121	0,128664708338919	0,128664708338919	0,128664708338919	0,128664708338919	0,181959375531679	0,683953942126509	0,581947295328963	0,339096319455057	0,995914778038427	0,499276479148506	0,795333896318596	0,689503766350194	0,888687294766657	0,999548079443255	0,968275885703657
54	1	54	1363	TAAGAGTCTCTATGAAATCAATAAGGATGTCTTCCTCAGTGCCCAAGTACCTGGGACAAA	A_51_P187579	Gm31711	XR_382099	ref|PREDICTED: Mus musculus predicted gene, 31711 (Gm31711), transcript variant X2, ncRNA [XR_382099]	6,96215678644248	-0,420733535417145	-0,282074298074445	-0,037259954985446	0,101399282357254	-0,1386592373427	0,122429280071076	0,122429280071076	0,122429280071076	0,122429280071076	0,17314114830809	0,00213637534605385	0,0301098825422757	0,763470869667835	0,415633148930373	0,431011838382713	0,00852160021604049	0,0697777355083711	0,966457922787349	0,999548079443255	0,968169480302826
55	1	55	13701	CCGTATTACGGTAATAACATGGTTTCGAAAACTTTCTGTTTTTATTTTGTCACAGAGCTG	A_55_P2123841	Zfhx4	NM_030708	ref|Mus musculus zinc finger homeodomain 4 (Zfhx4), mRNA [NM_030708]	7,68363461610492	-0,2201219098732	-0,19819183892607	0,0993660093191817	0,121296080266311	-0,0219300709471293	0,102135565794915	0,102135565794915	0,102135565794915	0,102135565794915	0,144441502347819	0,0413024829730925	0,0640548589580463	0,340233150471913	0,246514313981296	0,880581935084373	0,0961300085715015	0,127635175810477	0,888687294766657	0,999548079443255	0,989650898830279
56	1	56	2590	ATTTTTCAGAGTGACCTTCAGAGGGCAGCAGCCATTCCCACCACACGAAGGGCTGGTCCT	A_51_P359603	Itgb7	NM_013566	ref|Mus musculus integrin beta 7 (Itgb7), mRNA [NM_013566]	6,23216126866614	-0,0864427032094923	-0,255134633144126	0,21524248456968	0,0465505546350471	0,168691929934633	0,190990005726064	0,190990005726064	0,190990005726064	0,190990005726064	0,270100656375515	0,654864717692339	0,194021427008697	0,270797587014115	0,809491439758134	0,538107676765222	0,773864164997416	0,302168071665008	0,875753932311417	0,999548079443255	0,968503580981533
57	1	57	3380	CCCCACCCCCACCCCCTGCATAGACCTTTGCTGAATTAAAGTTTGTAAGTAAACGGTTTT	A_55_P2081571	Raver1	NM_027911	ref|Mus musculus ribonucleoprotein, PTB-binding 1 (Raver1), mRNA [NM_027911]	13,1703489601262	-0,023371986410158	-0,0816970781511834	0,0270965585905198	-0,0312285331505056	0,0583250917410254	0,0688951836802709	0,0688951836802709	0,0688951836802709	0,0688951836802709	0,0974325031428247	0,737354555703208	0,247204261275077	0,697539595631594	0,654387083747131	0,55498675017231	0,835103807740987	0,363625668468046	0,953191943746748	0,999548079443255	0,969269671240324
58	1	58	4012	GTTAAAGCACTGGGGTAGTCTAATTCTAACTGGTAATTATGTTTGCCAATTATCTGTTTG	A_55_P1961894	Fbxw11	NM_134015	ref|Mus musculus F-box and WD-40 domain protein 11 (Fbxw11), transcript variant 1, mRNA [NM_134015]	10,5715815024448	-0,031886547700239	0,154852598128773	-0,177382377474833	0,00935676835417887	-0,186739145829012	0,0965695227805016	0,0965695227805016	0,0965695227805016	0,0965695227805016	0,136569928828083	0,744095024527717	0,12178599857254	0,0785435859062257	0,923610283910785	0,184078174276003	0,839709613109679	0,210698092209628	0,873308159580537	0,999548079443255	0,968169480302826
59	1	59	1834	GCACCACCCATGTTCATCTTCCCAGCGCCAAACAATGGCGAGCCTGTTCGCCCAGTGCCT	A_66_P113176	Ggn	NM_182694	ref|Mus musculus gametogenetin (Ggn), transcript variant 1, mRNA [NM_182694]	5,36476568058769	-0,0546816541851127	-0,264399304325639	0,16210966229999	-0,0476079878405358	0,209717650140526	0,194373012202916	0,194373012202916	0,194373012202916	0,194373012202916	0,274884950016674	0,780853227116352	0,186278842905756	0,412428236854622	0,808574214565939	0,452877032929618	0,86487978698234	0,292962088464162	0,900696377763836	0,999548079443255	0,968169480302826
60	1	60	3271	TCTATTAGGAATACTGGGAATTGTATCTACCAGGCCAATTGCCTGTTTAGCTCTGTGGTC	A_52_P641477	Wars2	NM_027462	ref|Mus musculus tryptophanyl tRNA synthetase 2 (mitochondrial) (Wars2), mRNA [NM_027462]	6,45176154883264	-0,572862286909769	-0,647836948418747	0,0479139764161243	-0,0270606850928541	0,0749746615089784	0,0807547023187118	0,0807547023187118	0,0807547023187118	0,0807547023187118	0,114204395244524	2,35435100293016e-07	2,82262036314072e-08	0,558465597419283	0,740438218627069	0,517698108110318	4,50337557403896e-06	7,17095639001889e-07	0,927069841835256	0,999548079443255	0,968503580981533
61	1	61	6405	CTGTCATGAGAAGCAGTTGACAAAAATAAGTTTTATGGTTTACAGTGTGGTTTACGTAGA	A_52_P152219	Rpgrip1l	NM_173431	ref|Mus musculus Rpgrip1-like (Rpgrip1l), mRNA [NM_173431]	5,45642711538552	-0,433461163757991	-0,335044040970048	-0,0607701324449028	0,037646990343041	-0,0984171227879438	0,0960294777828123	0,0960294777828123	0,0960294777828123	0,0960294777828123	0,135806189868059	0,000140447463465101	0,00187638601733538	0,532779063018095	0,698462041040724	0,475590350880234	0,000883908071585986	0,00718094708731121	0,922780602766187	0,999548079443255	0,968169480302826
62	1	62	652	TAATTGCAGGAAAGGCAGAAGGAGATGGCAAGATGCACATTACCCTCTGTGACTTCATTG	A_65_P12392	Timp2	NM_011594	ref|Mus musculus tissue inhibitor of metalloproteinase 2 (Timp2), mRNA [NM_011594]	7,35668359676042	0,399222105200874	0,0797894055831794	0,131653560752891	-0,187779138864803	0,319432699617694	0,168315393557177	0,168315393557177	0,168315393557177	0,168315393557177	0,238033912324725	0,0259872869403458	0,639714363867346	0,441691022143893	0,275529875544461	0,192060659752445	0,0660386368444293	0,736897661353828	0,906163481467981	0,999548079443255	0,968169480302826
65	1	65	982	AGGCCCCCAGCAACTGTATCATCTGGATGCCACTGTTCCCCTGAGGATCAACAGTGAGGC	A_66_P122652	Pih1d1	NM_029406	ref|Mus musculus PIH1 domain containing 1 (Pih1d1), transcript variant 1, mRNA [NM_029406]	10,5411064152678	-0,168101974929893	-0,138064220639112	0,0137027003080856	0,0437404545988667	-0,030037754290781	0,0708788516051064	0,0708788516051064	0,0708788516051064	0,0708788516051064	0,100237833225371	0,0259980047637625	0,0631146843788717	0,848316897755753	0,5429199333514	0,766990826290245	0,0660603979503178	0,126171759839938	0,978301967766921	0,999548079443255	0,983155095216282
67	1	67	598	GAAGAGGAAGACAGCTCAGAAGCTTGCCTTCCAGGCGGCTGTATCAGATGCCTTCCAGAA	A_66_P126719	Rdm1	NM_025654	ref|Mus musculus RAD52 motif 1 (Rdm1), mRNA [NM_025654]	8,1258022145998	0,217419689171759	0,434437468163094	-0,086235240996495	0,13078253799484	-0,217017778991335	0,136997896495925	0,136997896495925	0,136997896495925	0,136997896495925	0,193744283241123	0,125483620344828	0,00409034344795755	0,534941590596823	0,349200550349484	0,273651317961684	0,232524250136768	0,0136635919818362	0,923280129629074	0,999548079443255	0,968169480302826
68	1	68	2610	GGGGGAATTTCATTTCTTTTGTGTGTCTCCTTTGTCCATTTCTTTTCAAAGATGCTGCTG	A_51_P228706	Kcnc4	NM_145922	ref|Mus musculus potassium voltage gated channel, Shaw-related subfamily, member 4 (Kcnc4), mRNA [NM_145922]	5,44483433376434	-0,0704239089756671	-0,429793009999044	0,304134950095922	-0,055234150927455	0,359369101023377	0,22209631688767	0,22209631688767	0,22209631688767	0,22209631688767	0,314091623495656	0,753896039676769	0,064736356359662	0,183450965638154	0,805694870749509	0,263747956758607	0,846118607927126	0,128633669801047	0,873308159580537	0,999548079443255	0,968169480302826
69	1	69	214	CGTTGCAGGAAGACGAGAGAGAGAGGAGAGATAATTACGTCCCTGAGGTCTCAGCCCTAG	A_55_P2000894	NAP113768-1	NAP113768-1	Unknown	12,7518167569125	0,13561598784705	0,0831581944193669	0,0765797572183473	0,0241219637906642	0,0524577934276831	0,0461040480283205	0,0461040480283205	0,0461040480283205	0,0461040480283205	0,0652009700019514	0,00708864972910716	0,0837377979404725	0,109608371710093	0,605586941082856	0,428907671697743	0,0230099701454461	0,157297577678783	0,873308159580537	0,999548079443255	0,968169480302826
72	1	72	1977	CGTGTGTTGTTTCTGTTGCTGTTGCTTTTGTTGTTTTATATACTGCATGTGTTCACTAAA	A_55_P2902822	Serpine2	NM_009255	ref|Mus musculus serine (or cysteine) peptidase inhibitor, clade E, member 2 (Serpine2), mRNA [NM_009255]	10,4066589976724	-0,908060577377416	-0,426409397637075	-0,282448646914103	0,199202532826238	-0,481651179740341	0,160426892665016	0,160426892665016	0,160426892665016	0,160426892665016	0,226877887376238	7,65982884261406e-06	0,0137120602584613	0,0909355251262843	0,226243200362217	0,0441749531457989	7,8893406776027e-05	0,0369259785389899	0,873308159580537	0,999548079443255	0,968169480302826
79	1	79	3742	TTAAATAGGATACTTTTATATGATGGGTGCTTTGAGTGTGAATGCAGCAGGCTCTATCTC	A_51_P147085	Nfatc3	NM_010901	ref|Mus musculus nuclear factor of activated T cells, cytoplasmic, calcineurin dependent 3 (Nfatc3), mRNA [NM_010901]	9,3322802824544	-0,0391742930789274	-0,0152183338632916	-0,00878701718617769	0,0151689420294581	-0,0239559592156358	0,0599428687666633	0,0599428687666633	0,0599428687666633	0,0599428687666633	0,0847720179773658	0,519576526673563	0,801731787234466	0,884669731915084	0,802361098900388	0,779891313016527	0,662778718196523	0,8637328294924	0,983600816592222	0,999548079443255	0,983155095216282
80	1	80	0	TCTGTTGAGGGTTTTGGTGGCTTCATTGGCTCCTTTCCGAAGCTGCTTGTAGTTACATGA	A_30_P01029081	chr13:12792150-12869825_R	chr13:12792150-12869825_R	lincRNA:chr13:12792150-12869825 reverse strand	6,65253673753765	0,11035176173025	-0,20812096810296	0,149092568562495	-0,169380161270714	0,31847272983321	0,098070613530188	0,098070613530188	0,098070613530188	0,098070613530188	0,138692791724642	0,271525936188665	0,0442483769915819	0,141401575856916	0,0968860230399457	0,0306154677128015	0,417068843573632	0,0952301351383368	0,873308159580537	0,999548079443255	0,968169480302826
81	1	81	299	AGTTCTCTCATGCCCACCATCACAACTCCAGACCATAGGGTTTGTACAGGTTCTATTTCA	A_55_P2739989	Fads2	AK192544	gb|Mus musculus cDNA, clone:Y1G0109D13, strand:unspecified. [AK192544]	5,80270809156227	-0,315044360560386	-0,417834586452693	0,114707578069398	0,0119173521770914	0,102790225892306	0,108713461197315	0,108713461197315	0,108713461197315	0,108713461197315	0,153744051237764	0,00785698006194749	0,000772746253923631	0,301780421132497	0,913613127661884	0,510089125107578	0,0249881467336826	0,0034242956655763	0,882528010626061	0,999548079443255	0,968275885703657
82	1	82	2056	CTGCTAAATGGTGTTTGGTCATGTGGTGGACCTGTGTAAATATGTATATTTGTCTTTTTA	A_55_P2000062	Irf1	NM_008390	ref|Mus musculus interferon regulatory factor 1 (Irf1), transcript variant 1, mRNA [NM_008390]	10,3431079586549	-0,425393804161692	-0,0621099602681205	-0,182105680410153	0,181178163483418	-0,363283843893571	0,147699090866246	0,147699090866246	0,147699090866246	0,147699090866246	0,208878057453221	0,00819291159146392	0,67781754879421	0,229434031337763	0,23174434487978	0,0947001460327598	0,0258713754085959	0,767504031948302	0,873308159580537	0,999548079443255	0,968169480302826
83	1	83	613	TGAATTTGCTCTCCTCTCTTCTGATAGTCCTTGGATTATATGTCCTGATTCTGATAGCCA	A_55_P2112403	Olfr1008	NM_146866	ref|Mus musculus olfactory receptor 1008 (Olfr1008), mRNA [NM_146866]	6,57889569438808	-0,0866617928162103	-0,225056701633072	0,118604770346875	-0,019790138469987	0,138394908816862	0,119150936539179	0,119150936539179	0,119150936539179	0,119150936539179	0,168504870423163	0,47400136437879	0,0709526259863909	0,329380634785426	0,869463212953419	0,41948473333844	0,622132015614527	0,138042475761086	0,88620983333021	0,999548079443255	0,968169480302826
85	1	85	2718	TGGGATGCGGTGACATTAAAGAGCCACACTGACAAAATACCCGGGACTGGAAGGTTCTGT	A_51_P198645	Parvb	NM_133167	ref|Mus musculus parvin, beta (Parvb), mRNA [NM_133167]	5,99892526151707	0,0824806798018303	-0,0782806691868849	-0,0714418911102275	-0,232203240098943	0,160761348988715	0,110119032708384	0,110119032708384	0,110119032708384	0,110119032708384	0,155731829531604	0,461065725148755	0,483956495252269	0,522595014820908	0,0455051289347506	0,312137348700049	0,609987825195479	0,60206410749483	0,920164697046279	0,999548079443255	0,968169480302826
89	1	89	201	AGGACTAATGGAAAAAAGTTTGAGCTGTTGGAGCCCATTCCATATGAATTCGTGGCCTAA	A_55_P1995210	ENSMUST00000121293	ENSMUST00000121293	ens|predicted gene 11849 [Source:MGI Symbol;Acc:MGI:3652012] [ENSMUST00000121293]	13,4312404999798	-0,0274081327955447	-0,0118536719259907	-0,0114441043995193	0,00411035647003466	-0,0155544608695539	0,0534395084056668	0,0534395084056668	0,0534395084056668	0,0534395084056668	0,0755748775538449	0,61268306828166	0,826318715035718	0,832223232269071	0,93932252581106	0,838656331140438	0,739903751648717	0,880695490356018	0,976026750191275	0,999548079443255	0,985137163763762
91	1	91	1448	TTTTCATGAACTTGTGAAAGAGAGACAGGAAAGAGAAGCTAAAACTGCCAGCCAGCTCTT	A_55_P2137783	Rad50	NM_009012	ref|Mus musculus RAD50 homolog (S. cerevisiae) (Rad50), mRNA [NM_009012]	5,34675133054012	0,120720635659415	0,086820732174993	0,128353695285321	0,0944537918008983	0,0338999034844223	0,0956629411562117	0,0956629411562117	0,0956629411562117	0,0956629411562117	0,135287828799614	0,218995322025559	0,373052622572141	0,192135623599748	0,333232949572302	0,804256393282715	0,355357459988764	0,496345658102927	0,873308159580537	0,999548079443255	0,984777914193219
95	1	95	1226	ACCTGGATGTTGTCTGTGAGGAGTCTAAATGGACACAAATAAAGCCAATATATTTACACT	A_66_P105032	Gm13889	NM_001145034	ref|Mus musculus predicted gene 13889 (Gm13889), mRNA [NM_001145034]	8,15526262273866	0,00516064741043465	0,212990319183648	-0,0976949937598395	0,110134678013374	-0,207829671773213	0,157918600943535	0,157918600943535	0,157918600943535	0,157918600943535	0,223330627205332	0,974198404053327	0,189905507706425	0,541930742491703	0,492188132736671	0,361253049766795	0,98572298267431	0,297358935619161	0,924792988996025	0,999548079443255	0,968169480302826
96	1	96	765	TCGCAGCCATTGTTATTATCCTAGTATCCTTGGTCTATCTCAAGAAAAAGCAGGTTCCAG	A_52_P545613	Fcgr2b	NM_010187	ref|Mus musculus Fc receptor, IgG, low affinity IIb (Fcgr2b), transcript variant 2, mRNA [NM_010187]	5,3635308956534	0,0772135138184957	-0,0225385191041267	-0,0125844241232693	-0,112336457045892	0,0997520329226225	0,133844827422566	0,133844827422566	0,133844827422566	0,133844827422566	0,189285170194479	0,569341406842237	0,867673259885366	0,925865206729182	0,409511391721878	0,602994683797911	0,704201138224956	0,910307097777267	0,992791650554541	0,999548079443255	0,974094618300551
97	1	97	0	AAGAAGATCCTGTGCCGCCTCTTTTGGGTCTTTGTCCATGTCTACATTCATCACTTTGAC	A_30_P01022188	chr17:79959134-79972206_F	chr17:79959134-79972206_F	lincRNA:chr17:79959134-79972206 forward strand	6,25637115540285	0,0926496243411199	0,13252303259831	0,0556546928929462	0,0955281011501361	-0,0398734082571899	0,150895584624581	0,150895584624581	0,150895584624581	0,150895584624581	0,2133985822783	0,544944099909905	0,388445880552314	0,715461338403333	0,532620911005617	0,853335831274257	0,684612939165837	0,511708523350019	0,956381356618842	0,999548079443255	0,985659457938788
98	1	98	2783	TCTGTGTTCTGAGACTGAGGACCTAGTCCAGGACTTGTCTGTCAAAAAGTTTCCCTATCA	A_55_P2743485	Csf2rb	NM_007780	ref|Mus musculus colony stimulating factor 2 receptor, beta, low-affinity (granulocyte-macrophage) (Csf2rb), mRNA [NM_007780]	6,14984517669859	0,139883917494099	0,248054140184155	-0,0690146179410958	0,0391556047489603	-0,108170222690056	0,143653534791693	0,143653534791693	0,143653534791693	0,143653534791693	0,203156777185248	0,339807008073202	0,0969539057044862	0,635239084945604	0,787495607870039	0,599270268956098	0,491354042987056	0,176301782511621	0,941524266343273	0,999548079443255	0,974021756983821
99	1	99	198	TGTTCTGAGTACCGCCCCAAAATCAAAGGCGATCATTCTGGCTTATCTATTGGCGATGTT	A_55_P2013780	NAP059649-1	NAP059649-1	Unknown	11,274641911038	0,567848815635257	0,579994830026658	0,0337404386785654	0,0458864530699667	-0,0121460143914014	0,0824078512678965	0,0824078512678965	0,0824078512678965	0,0824078512678965	0,116542300909084	3,80096407782902e-07	2,68374158466509e-07	0,685822738982101	0,582761417773967	0,917853624392069	6,58819449148635e-06	4,52883238684651e-06	0,952442555747969	0,999548079443255	0,992075969788659
100	1	100	992	TTCATCTCATAGATGGAGACAAGATAGCGACGTTAATTAGCAGTTTCCTTAAAGAGCTAC	A_66_P114412	Pgm3	NM_001163746	ref|Mus musculus phosphoglucomutase 3 (Pgm3), transcript variant 2, mRNA [NM_001163746]	5,95853258983081	0,0290944604558492	0,0551625110482101	-0,0348897492758171	-0,00882169868345617	-0,0260680505923609	0,166428688500785	0,166428688500785	0,166428688500785	0,166428688500785	0,235365708445777	0,862677855090557	0,743158238002003	0,835704670598586	0,958162236138973	0,912723389755275	0,918388597763581	0,819961061303254	0,976591877193298	0,999548079443255	0,992075969788659
102	1	102	1846	AAATAGAAATGGTCTTGATCATCTTAAGTCAAAGGCTTTTCATGGACAGATAAACTCCCC	A_52_P232453	Nars2	NM_153591	ref|Mus musculus asparaginyl-tRNA synthetase 2 (mitochondrial)(putative) (Nars2), mRNA [NM_153591]	7,1906288111045	-0,105005997037503	-0,0293633211442765	-0,0473230610982824	0,0283196147949445	-0,0756426758932269	0,0933948104952071	0,0933948104952071	0,0933948104952071	0,0933948104952071	0,132080207657587	0,271901555440331	0,75591105991512	0,616950454392086	0,764309300082468	0,57212767787203	0,417430349521449	0,829337923997716	0,938795577862678	0,999548079443255	0,970055041994721
103	1	103	2459	CACTCCAGCAGTGGCAATTTCATTGTCTCCTCCTATGACTCTTCCTCGGACACGGCCTGA	A_55_P2021065	E130308A19Rik	NM_153158	ref|Mus musculus RIKEN cDNA E130308A19 gene (E130308A19Rik), transcript variant 1, mRNA [NM_153158]	6,82572850475608	-0,452227374408603	-0,601493773779977	0,15151590817251	0,00224950880113628	0,149266399371374	0,0775398218755951	0,0775398218755951	0,0775398218755951	0,0775398218755951	0,109657867720461	4,98758882611204e-06	5,11242563619591e-08	0,0623438433381544	0,977093664323332	0,185987703298356	5,56107085768173e-05	1,16116440634844e-06	0,873308159580537	0,999548079443255	0,968169480302826
105	1	105	4720	CAAGCCATGTAACTGGATTGTCATTTATGAAGCTTTATGTAGCCTGTTATGTTGGTAATA	A_55_P2108938	Hps5	NM_001005247	ref|Mus musculus Hermansky-Pudlak syndrome 5 homolog (human) (Hps5), transcript variant 1, mRNA [NM_001005247]	8,84700836417363	-0,128867703006826	0,0381911248381783	-0,0974895635677289	0,0695692642772752	-0,167058827845004	0,109051755919796	0,109051755919796	0,109051755919796	0,109051755919796	0,154222472222375	0,248799420312381	0,729209304512233	0,380137614982239	0,529497101207719	0,289377269439601	0,390573818637018	0,808264247558289	0,892094179151731	0,999548079443255	0,968169480302826
106	1	106	1437	AATTAAAAAGAAGTTTCCTTTGCAAATTGGAAGGGTGGCCCTGGGCAGTGAGGCTAGTCT	A_55_P1994302	ENSMUST00000120958	ENSMUST00000120958	ens|predicted gene 2673 [Source:MGI Symbol;Acc:MGI:3780842] [ENSMUST00000120958]	6,12892296272098	-0,0299409652511651	-0,159771855457993	0,160077943616355	0,0302470534095276	0,129830890206827	0,10391650972894	0,10391650972894	0,10391650972894	0,10391650972894	0,146960137413142	0,775703473904433	0,137140061391249	0,136422799020649	0,773476644439482	0,385686955417064	0,861106401537153	0,231043327603213	0,873308159580537	0,999548079443255	0,968169480302826
107	1	107	2704	ACCAAAACTGTGAAAGGAGGCATTTCGGAGACGAGGATTGAGAAGCGAATAGTCATCACA	A_55_P2744444	Epb4.1l3	NM_013813	ref|Mus musculus erythrocyte protein band 4.1-like 3 (Epb4.1l3), mRNA [NM_013813]	5,12125136833301	0,0459885713552763	-0,0707618219714341	0,122797195261324	0,00604680193461338	0,11675039332671	0,101031128501023	0,101031128501023	0,101031128501023	0,101031128501023	0,142879592148006	0,653027464058048	0,490357446098227	0,235920130119012	0,952765776574544	0,421827021280365	0,772508488778684	0,607709470606032	0,873308159580537	0,999548079443255	0,968169480302826
108	1	108	2588	CTTGAGTAGTGGGATAAGTCACTGTTTTCTTTACAAAACAAAACAGTCCTGTTGGGAATG	A_52_P304858	Gnb1	NM_008142	ref|Mus musculus guanine nucleotide binding protein (G protein), beta 1 (Gnb1), transcript variant 1, mRNA [NM_008142]	9,70870667621999	-0,0900317579897347	-0,112467996558687	0,0061482591757045	-0,0162879793932476	0,022436238568952	0,0753032671123644	0,0753032671123644	0,0753032671123644	0,0753032671123644	0,10649490164131	0,243438133502583	0,148218415666624	0,935599041633774	0,830567506935601	0,834901151073878	0,384206647329858	0,245453621104612	0,993641567657108	0,999548079443255	0,985137163763762
110	1	110	72	CTAAATAGATTTGGCAATGCCTGGGGCTCTTGCTTTAGAATAAAAAAGAAATCCCGTCTG	A_55_P2868879	Sfxn5	ENSMUST00000134392	ens|sideroflexin 5 [Source:MGI Symbol;Acc:MGI:2137681] [ENSMUST00000134392]	6,35652787119128	-0,785808041355106	-1,05497860853825	-0,0336385256638216	-0,302809092846969	0,269170567183147	0,159491634297621	0,159491634297621	0,159491634297621	0,159491634297621	0,225555232308745	4,89247410418534e-05	7,34770129760062e-07	0,834722193128513	0,0696024480911187	0,244290030312734	0,00037104388073839	1,04325664582519e-05	0,976342981805256	0,999548079443255	0,968169480302826
111	1	111	1504	TTCATACAGTTACTGACTTATGAATGATTGATTTTGACAGAGACCCCAAGCTGCCCATTT	A_51_P169745	Tuba1a	NM_011653	ref|Mus musculus tubulin, alpha 1A (Tuba1a), mRNA [NM_011653]	10,3594436529554	-1,02181739864783	-0,883898983929662	-0,182822278372109	-0,0449038636539427	-0,137918414718166	0,103262998222505	0,103262998222505	0,103262998222505	0,103262998222505	0,146035932577576	5,52525029371077e-10	8,71099834217889e-09	0,0892461387423349	0,667523775352031	0,35428962054078	3,73985043059072e-08	2,88130130709697e-07	0,873308159580537	0,999548079443255	0,968169480302826
113	1	113	1638	TGTGTAGTCCCAAAGGAGAAGACTCTCTGATGAGTCTGTGTCTAGGGATTCAGATGATCA	A_52_P682099	Fam149b	XR_383123	ref|PREDICTED: Mus musculus family with sequence similarity 149, member B (Fam149b), transcript variant X6, misc_RNA [XR_383123]	7,1823384088766	-0,350861465254928	-0,0468391737269735	-0,116556676261006	0,187465615266949	-0,304022291527954	0,0865646449580234	0,0865646449580234	0,0865646449580234	0,0865646449580234	0,122420894921648	0,000454429778043967	0,593391293692678	0,19062425770044	0,0404106397319846	0,020324355735654	0,00236686357302261	0,699091825374813	0,873308159580537	0,999548079443255	0,968169480302826
114	1	114	262	CTTCTTTAGGTCTCTCCTTCTATCTTAAAGATTTGCCTTATTTTTTCTTTATTTTCCCTT	A_51_P509629	Dnmbp	AK076939	gb|Mus musculus adult male testis cDNA, RIKEN full-length enriched library, clone:4930565I18 product:unclassifiable, full insert sequence. [AK076939]	5,51177235238645	-0,0637901045729423	-0,182251983632727	0,0475922823580426	-0,0708695967017423	0,118461879059785	0,0994068994717192	0,0994068994717192	0,0994068994717192	0,0994068994717192	0,140582585426364	0,527093698574449	0,0790700145198557	0,636403881180205	0,482709011401061	0,407673327045542	0,668780393349737	0,150343841325054	0,941524266343273	0,999548079443255	0,968169480302826
115	1	115	858	GTGATAAAGAGGATCTTTACCGGACCTTCGATGCCTTTTCCACCTTCTACCTGAATTCCA	A_52_P180565	2310061I04Rik	NM_001033630	ref|Mus musculus RIKEN cDNA 2310061I04 gene (2310061I04Rik), mRNA [NM_001033630]	11,772705928595	0,167306895572713	0,122226344842499	0,0607064180302324	0,0156258673000185	0,0450805507302139	0,0768172291685401	0,0768172291685401	0,0768172291685401	0,0768172291685401	0,108635967314072	0,0393742917411783	0,124555979999501	0,437043404687154	0,840510019487084	0,681819484937599	0,0923502282083691	0,214293314933492	0,90466088862486	0,999548079443255	0,978863672375815
116	1	116	2394	AGAGGAAATAACCCTTTCCTCCTTACATTACATTTGGTTATGGTGTTTTGTCACAGCATT	A_55_P2132942	Adal	NM_001290811	ref|Mus musculus adenosine deaminase-like (Adal), transcript variant 2, mRNA [NM_001290811]	7,72399300635076	-0,592791425975361	-0,558663658450486	-0,0443703322690974	-0,0102425647442228	-0,0341277675248746	0,0690786912167788	0,0690786912167788	0,0690786912167788	0,0690786912167788	0,0976920219897517	8,31372145916647e-09	2,44310182271526e-08	0,526705120134093	0,883354853433309	0,729854505439087	3,09363261384663e-07	6,39167133857469e-07	0,921052136000054	0,999548079443255	0,979826186944726
117	1	117	4161	ACAGATACGGATGGATGAACAGAGAAGACACAAACAGCTTTGGACACACCTGTCCTAGAA	A_55_P2106039	Map3k6	NM_016693	ref|Mus musculus mitogen-activated protein kinase kinase kinase 6 (Map3k6), mRNA [NM_016693]	10,8822037692846	1,83096240648016	1,69239454817522	0,0376879919591584	-0,100879866345789	0,138567858304947	0,15235507324509	0,15235507324509	0,15235507324509	0,15235507324509	0,215462610879552	1,07915160743515e-11	5,47202247668207e-11	0,806708361443852	0,514138486619858	0,526193346437791	1,76005035038174e-09	5,86477741791895e-09	0,97279631016602	0,999548079443255	0,968503580981533
119	1	119	2762	CAGGCCTGCAGGTGAACATGCGGGTAGAATGTTGTATACATAACAAATAAATCTTTATTT	A_55_P2348582	LOC105247671	XR_888659	ref|PREDICTED: Mus musculus uncharacterized LOC105247671 (LOC105247671), transcript variant X2, ncRNA [XR_888659]	5,16900781232574	-0,114640836680757	-0,124466221970628	0,0171053501106675	0,00727996482079707	0,00982538528987043	0,0832806771989762	0,0832806771989762	0,0832806771989762	0,0832806771989762	0,117776663178408	0,181248435999861	0,147957320990794	0,838981749492052	0,931060901516378	0,934200553676957	0,308044983350576	0,245172253362502	0,977290241994301	0,999548079443255	0,993719502201426
121	1	121	584	TTAAACATCAACTAATGAAAAGATTCTTCCTCTAAGGCCCTCCTTTTTCTGCCGCTCTTC	A_55_P2713745	Ift46	ENSMUST00000133167	ens|intraflagellar transport 46 [Source:MGI Symbol;Acc:MGI:1923818] [ENSMUST00000133167]	5,80882251656664	-0,0342722563307358	-0,12930919394589	0,170764693965869	0,075727756350715	0,0950369376151539	0,129554143466305	0,129554143466305	0,129554143466305	0,129554143466305	0,183217226751678	0,793603209872411	0,328099657042295	0,199809202449737	0,564275125189741	0,608671441551863	0,873450648663192	0,450644673187191	0,873308159580537	0,999548079443255	0,975002919470671
122	1	122	347	TATGGAATACACAGCAGGGCATCAGCCGTCCAAACCAAATGTGATCTCGGAGCTGGGACA	A_52_P134899	Zfp2	NM_001044698	ref|Mus musculus zinc finger protein 2 (Zfp2), transcript variant 4, mRNA [NM_001044698]	7,56994223707822	-0,0785542316433219	0,232314145996996	-0,0709954127000483	0,239872964940269	-0,310868377640317	0,112851950486471	0,112851950486471	0,112851950486471	0,112851950486471	0,159596758918225	0,493007143134168	0,0504519955581813	0,535174429958921	0,043936730876336	0,0631214640922401	0,6393953566864	0,105565653596626	0,923280129629074	0,999548079443255	0,968169480302826
123	1	123	522	CCAGCCTCTCATGGAATACTGCACTTAAAAACAGTCAGTCCACATCTCTCATGGTGTTGA	A_51_P462870	Mkl2	NM_181860	ref|Mus musculus MKL/myocardin-like 2 (Mkl2), transcript variant 2, mRNA [NM_181860]	5,6118561193774	-0,213245430253228	-0,230260331816931	-0,0129078361834729	-0,0299227377471754	0,0170149015637024	0,116286603407567	0,116286603407567	0,116286603407567	0,116286603407567	0,164454091661283	0,0790089648417255	0,059167190759586	0,912531398707247	0,799107335004697	0,918447967785423	0,161806898208455	0,119890589682159	0,990115259959879	0,999548079443255	0,99224767562289
126	1	126	1495	TAATTACGCTGGACAAAGGCTCACCTATCATTGTACCAGTGCTCATCTGACTGATCCAAA	A_51_P390377	Rcor3	NM_144814	ref|Mus musculus REST corepressor 3 (Rcor3), transcript variant 1, mRNA [NM_144814]	8,9965038963599	0,206720837189668	0,283588823477976	0,0797504649096883	0,156618451197996	-0,0768679862883079	0,0776306299231638	0,0776306299231638	0,0776306299231638	0,0776306299231638	0,109786289692905	0,0135590885978688	0,00124685471912628	0,314432483231476	0,0548626304669996	0,490502231769485	0,0389825386392737	0,00509815434029202	0,885378619707373	0,999548079443255	0,968275885703657
131	1	131	527	GGGCCTGCTCCTCCCCTCCTAGCCCCAGCGAATGGGAGGTCTGTAGGGTTGGCCCTGTAA	A_55_P1958133	Zfp692	AK080545	gb|Mus musculus 7 days neonate cerebellum cDNA, RIKEN full-length enriched library, clone:A730082L10 product:hypothetical protein, full insert sequence. [AK080545]	10,5079385222046	0,0465157126553013	-0,0746360024978809	0,1527161643469	0,0315644491937181	0,121151715153182	0,0991160320362569	0,0991160320362569	0,0991160320362569	0,0991160320362569	0,140171236754281	0,643050789345499	0,458701295612657	0,136341659976358	0,7528677193078	0,395900475193002	0,764556787843063	0,578484725294094	0,873308159580537	0,999548079443255	0,968169480302826
132	1	132	0	TCGCGTGTCCTCCCCGCTCCTGTCCCGGGTACCTAGCTGTCGCGTTCCGGCGCGGAGGTT	A_30_P01020514	chr17:39983902-39985688_F	chr17:39983902-39985688_F	lincRNA:chr17:39983902-39985688 forward strand	12,7667076640328	-0,345003426029384	-0,320183696036544	-0,0409061850208712	-0,0160864550280309	-0,0248197299928403	0,100047285847401	0,100047285847401	0,100047285847401	0,100047285847401	0,141488228524013	0,00207465213078126	0,0038108238426128	0,686230938554801	0,873594286063968	0,862209468568237	0,00831759723248106	0,0128729184380515	0,952442555747969	0,999548079443255	0,98670695372104
134	1	134	1928	ACTTCACATTGTTTCTTTGCAGGTCGCACAGCATTTAAATCTGCGCCCGCAATGCACAAT	A_55_P2333126	Mgea5	AK088506	gb|Mus musculus 2 days neonate thymus thymic cells cDNA, RIKEN full-length enriched library, clone:E430019C04 product:unclassifiable, full insert sequence. [AK088506]	7,85494950962456	0,154226714677391	0,0251492373727604	0,0584058397763725	-0,0706716375282586	0,129077477304631	0,0777129177026351	0,0777129177026351	0,0777129177026351	0,0777129177026351	0,109902662186651	0,0586383622959863	0,749007155049917	0,459561428426821	0,372108336515935	0,251631231130113	0,127334947926312	0,824190109030704	0,909277441983816	0,999548079443255	0,968169480302826
135	1	135	5394	CCTGATTTTCAAGCATGAACTTTTTCCATATTAAGCAATACTTCTGTGATTAAAGTGGCC	A_52_P107769	LOC105244251	XR_866592	ref|PREDICTED: Mus musculus uncharacterized LOC105244251 (LOC105244251), transcript variant X2, ncRNA [XR_866592]	5,79074489536334	0,0678731419312957	0,254071223876051	-0,103503455758931	0,0826946261858241	-0,186198081944755	0,0959810889275864	0,0959810889275864	0,0959810889275864	0,0959810889275864	0,135737757692731	0,48622493896493	0,0140564937823177	0,291495964522744	0,397377497720456	0,182722681914509	0,633116573744806	0,0376814314000197	0,877895026441056	0,999548079443255	0,968169480302826
136	1	136	2204	TTGTTTACTGTTTGGAAGTCGTTTTACTCGATAGCAGCCTCCATATACTTTGGGGGGATC	A_55_P2504051	Bcl2l11	NM_001284410	ref|Mus musculus BCL2-like 11 (apoptosis facilitator) (Bcl2l11), transcript variant 4, mRNA [NM_001284410]	6,01024791651251	0,496673119099044	0,354815991076583	0,0978624185201138	-0,0439947095023472	0,141857128022461	0,101414938246666	0,101414938246666	0,101414938246666	0,101414938246666	0,143422381095664	5,27474808164892e-05	0,00183185411941046	0,344101546580454	0,668268892475371	0,332404939768841	0,000393801620841294	0,00703775354082991	0,888687294766657	0,999548079443255	0,968169480302826
137	1	137	874	CGAATACTGAAAATGCATTCTATTAGTCTAGAGATGTTGACTTTCTTTTCCTAGCCCTTT	A_55_P2742760	0610030E20Rik	BC054353	gb|Mus musculus cDNA clone IMAGE:3962411, partial cds. [BC054353]	8,18489442470116	1,26586867662009	1,20372705357546	0,200510622648345	0,138368999603713	0,0621416230446314	0,129927112807297	0,129927112807297	0,129927112807297	0,129927112807297	0,183744685052058	7,48145277804211e-10	1,97441701524305e-09	0,135742131537234	0,297395558921276	0,738131508374394	4,73959308017205e-08	8,99554419512767e-08	0,873308159580537	0,999548079443255	0,981183496315723
138	1	138	736	TTTCTCCTAGTTGGTAATTCATAAGGCATTGTCAGCAAATTGCCACAGACACACTGCAGA	A_55_P2557883	Gm32092	XR_874644	ref|PREDICTED: Mus musculus predicted gene, 32092 (Gm32092), transcript variant X4, ncRNA [XR_874644]	5,13641498670681	-0,297297852452875	-0,203297566756871	-0,0540899450624712	0,0399103406335328	-0,094000285696004	0,0893357384360016	0,0893357384360016	0,0893357384360016	0,0893357384360016	0,126339812900809	0,00279164567009836	0,0319997260509838	0,550502925852594	0,659030100016704	0,464021419071221	0,0106490967325897	0,0733731193345771	0,926112053688646	0,999548079443255	0,968169480302826
139	1	139	756	TGTTGGTCGTTGGTTCCAGAAAATTCTCCTTGGCCCTCACTCAGCCCTTCTCCTAGCTCA	A_66_P138501	XR_107734	XR_107734	gb|PREDICTED: Mus musculus predicted gene 13842 (Gm13842), misc_RNA [XR_107734]	6,60524699201675	0,0560690630847276	-0,112061880070824	0,173310274164566	0,00517933100901402	0,168130943155552	0,139771964330217	0,139771964330217	0,139771964330217	0,139771964330217	0,197667407595322	0,691831208568763	0,430499251852566	0,226879466682492	0,970744584514905	0,403340725240017	0,801794233634444	0,552299918841145	0,873308159580537	0,999548079443255	0,968169480302826
140	1	140	2157	CCTGCTTGGGCCACCCCGGTCCTTGCACACAACTTTGACAAACTCCATGGAAGTAAAAAA	A_55_P1983368	Sh3d21	NM_001162533	ref|Mus musculus SH3 domain containing 21 (Sh3d21), transcript variant 1, mRNA [NM_001162533]	9,53992964320513	1,45604082607115	1,44747323998093	0,187644261406245	0,179076675316029	0,00856758609021568	0,110283038055756	0,110283038055756	0,110283038055756	0,110283038055756	0,155963768118158	1,48064780139663e-12	1,67949120661284e-12	0,101664764305396	0,117372194088303	0,956642571077878	3,81509436020364e-10	3,7047884444002e-10	0,873308159580537	0,999548079443255	0,99574222670887
142	1	142	225	TGATTATGGAAGATTCCCACAAGAGTAACACGACAGAGACTGCATCTCAGCCTGGTTCAA	A_55_P2721419	Atf1	NM_007497	ref|Mus musculus activating transcription factor 1 (Atf1), mRNA [NM_007497]	7,66852857761487	0,182347352745928	0,118985111751796	0,0752595412370329	0,011897300242901	0,0633622409941319	0,0762552004431221	0,0762552004431221	0,0762552004431221	0,0762552004431221	0,107841138668142	0,0249078133535235	0,131655712038965	0,333433317681579	0,877311450185593	0,562274457813812	0,063883176331722	0,223895032864045	0,887397012534802	0,999548079443255	0,969269671240324
144	1	144	417	AAATTGAGCTACTTGGGAGCTATGATCCATAGAAACAGCTCATCATTGAAGATCCCTATT	A_55_P2186615	Acp1	NM_001110239	ref|Mus musculus acid phosphatase 1, soluble (Acp1), transcript variant 1, mRNA [NM_001110239]	8,98429569749702	0,0818417290514599	0,136696082793781	0,0371155956813709	0,0919699494236923	-0,0548543537423214	0,0657768105541166	0,0657768105541166	0,0657768105541166	0,0657768105541166	0,0930224575752774	0,225326806782484	0,0484609910534795	0,577764667410256	0,174729592446388	0,560863178009595	0,362656582308777	0,102455416650471	0,932154150050278	0,999548079443255	0,969269671240324
146	1	146	520	AGCAACGGCCTGCTTACCTTACTCCTTTAATCTACGTTATTCTGGAAAGTAACACTTGAA	A_52_P40954	5330426P16Rik	NR_028300	ref|Mus musculus RIKEN cDNA 5330426P16 gene (5330426P16Rik), long non-coding RNA [NR_028300]	6,07673761469909	-0,552449641860787	-0,42651676164705	-0,00173755685990606	0,124195323353831	-0,125932880213737	0,0891233599729278	0,0891233599729278	0,0891233599729278	0,0891233599729278	0,126039464397974	2,01714949924163e-06	7,01436693347241e-05	0,984605167027414	0,176125831017001	0,327603494990217	2,62632008262195e-05	0,000457410716533669	0,999214095815847	0,999548079443255	0,968169480302826
148	1	148	4259	GTCTGCGTGTGTAAGATCTGCTCTAACCAGGCGTAGAATAAATGTGCATGACCATGTTTC	A_55_P2759760	Rrp12	NM_199447	ref|Mus musculus ribosomal RNA processing 12 homolog (S. cerevisiae) (Rrp12), mRNA [NM_199447]	8,77516007876343	-0,00343444947954552	-0,110251055353274	-0,0987923327180322	-0,205608938591761	0,106816605873728	0,113717107674588	0,113717107674588	0,113717107674588	0,113717107674588	0,160820275947243	0,976153824440685	0,341873620786576	0,393513075758842	0,0830366193483129	0,512840700899107	0,98678374897842	0,464691278086698	0,896674952508498	0,999548079443255	0,968454477862144
151	1	151	353	CTGACTGACTGCTCACGCTTAAAACCTGGAGTGCACTTCACTCACAGCAGTATTTTAGAA	A_51_P408162	Bola3	NM_175277	ref|Mus musculus bolA-like 3 (E. coli) (Bola3), mRNA [NM_175277]	13,5591385997356	-0,22372556847472	-0,0830578552186161	-0,0245438643800622	0,116123848876041	-0,140667713256104	0,0766657384728887	0,0766657384728887	0,0766657384728887	0,0766657384728887	0,108421727117708	0,00749044332109778	0,2893147715704	0,751608241105864	0,142803465948741	0,206718054211906	0,0240469032678777	0,409858137400277	0,96379902526659	0,999548079443255	0,968169480302826
153	1	153	2144	GAGGAGTGCTACAAGTCTGAGGTCACCATGATCTACTTAGCAACACCTTCTCTTGAAAAA	A_55_P2344598	E330037I15Rik	AK087890	gb|Mus musculus 2 days pregnant adult female ovary cDNA, RIKEN full-length enriched library, clone:E330037I15 product:hypothetical Proline-rich region profile containing protein, full insert sequence. [AK087890]	7,53171734166373	0,0236856936882894	0,19504992218104	-0,277973357562674	-0,106609129069923	-0,171364228492751	0,40738091746492	0,40738091746492	0,40738091746492	0,40738091746492	0,576123618530884	0,954113296270486	0,636384480977282	0,501500101035128	0,795771251270942	0,768665585162742	0,974939910362437	0,73450353669071	0,915624395494765	0,999548079443255	0,983155095216282
154	1	154	1493	CTGTCTTCCAAGTGCTGGGATTAAAGGCATGCACTACCGCCACCTACAAAAAAGAAAAAA	A_55_P2091756	Nxnl1	NM_145598	ref|Mus musculus nucleoredoxin-like 1 (Nxnl1), mRNA [NM_145598]	7,34852057532542	0,0810624877656521	0,135216247775613	-0,00415700163414634	0,0499967583758147	-0,0541537600099611	0,0943483855950369	0,0943483855950369	0,0943483855950369	0,0943483855950369	0,133428766496507	0,398668391998168	0,164602302235008	0,965217917567811	0,600997104354046	0,688408758333627	0,54990997154302	0,266039523015645	0,997395019435795	0,999548079443255	0,978863672375815
156	1	156	5484	ATTTCATACCCTGCTAAACACTGCCATACACTAAGTTCATAAACAGAGATGACAGATTCC	A_55_P2006852	Dgkb	NM_178681	ref|Mus musculus diacylglycerol kinase, beta (Dgkb), mRNA [NM_178681]	5,19013086910987	0,136875404002291	-0,0985102697500819	0,0695751137536194	-0,165810559998754	0,235385673752373	0,0747027275380877	0,0747027275380877	0,0747027275380877	0,0747027275380877	0,105645610430626	0,0792428546023802	0,199610858357791	0,360863840783014	0,0360619121230346	0,0354199974402312	0,162092085983778	0,308826720280861	0,890684163504425	0,999548079443255	0,968169480302826
157	1	157	1007	GGTGTATCCAAGCTACATATGTAATGTAGGAGGTTTCATATCTTTCTCATGTTTCAAAGA	A_55_P2728038	Commd8	NM_178599	ref|Mus musculus COMM domain containing 8 (Commd8), mRNA [NM_178599]	8,32038731923335	-0,103692551571227	-0,0661397618489001	-0,0327058625720191	0,00484692715030732	-0,0375527897223265	0,0674326274449525	0,0674326274449525	0,0674326274449525	0,0674326274449525	0,095364136279104	0,137086716226918	0,336379649913031	0,632025756300778	0,943289520262999	0,697188403406001	0,248777988455834	0,458851891877986	0,941464499324152	0,999548079443255	0,978997515169474
158	1	158	1599	CCCAGCCCCAGACCTCTCAGGTTTCCATGGATAATAAAATCCAATGGCTTGCTTAAAAAA	A_55_P2148519	Teddm2	NM_178243	ref|Mus musculus transmembrane epididymal family member 2 (Teddm2), mRNA [NM_178243]	6,84083685496009	-0,169111204175223	0,021524206485835	-0,121454572351072	0,0691808383099852	-0,190635410661057	0,136850241301082	0,136850241301082	0,136850241301082	0,136850241301082	0,193535467262021	0,228413717271111	0,876326416273137	0,383543179049815	0,617764316083985	0,334360086584081	0,366183279251636	0,915999201464749	0,893564391461547	0,999548079443255	0,968169480302826
159	1	159	2341	GTTCTAGGTCAGTCTGCTTTACAGAGTGAGTTATAGGACTACACAGAGAAATCCAAAAAA	A_55_P1983523	Cd300ld	NM_145437	ref|Mus musculus CD300 molecule-like family member d (Cd300ld), mRNA [NM_145437]	6,37222472178964	-0,416488327841454	-0,102657242771627	-0,175716211443596	0,138114873626231	-0,313831085069826	0,119029367719205	0,119029367719205	0,119029367719205	0,119029367719205	0,168332946149194	0,00183011762907293	0,396902237054676	0,152769839051755	0,257225463625717	0,0744441989950271	0,00749767484188848	0,519899880065383	0,873308159580537	0,999548079443255	0,968169480302826
161	1	161	179	TGGTACTTTGCAGGAGACAAGTGAGGCCTATCTGTTTGGCCTTTTTGAAGATACCTATCT	A_55_P2129219	NAP113071-1	NAP113071-1	Unknown	10,6765204023203	-0,0717334122812421	-0,0466916606775971	0,00595237607286947	0,0309941276765144	-0,025041751603645	0,0740215922662947	0,0740215922662947	0,0740215922662947	0,0740215922662947	0,104682339691445	0,342085087296526	0,534092227433884	0,936569087098603	0,679114533912357	0,812951426968195	0,493628674542451	0,64703025988059	0,993641567657108	0,999548079443255	0,984777914193219
168	2	4	1407	TATTTTCTCTGCTTATGCTAGTCCCTTGGAATTGAACAATCGGAACTAATAAAACTTAGC	A_51_P403693	Uba5	NM_025692	ref|Mus musculus ubiquitin-like modifier activating enzyme 5 (Uba5), mRNA [NM_025692]	9,03914156110967	-0,181929070835293	0,0308298167449514	-0,148246367536677	0,0645125200435679	-0,212758887580245	0,117745458902302	0,117745458902302	0,117745458902302	0,117745458902302	0,16651722488748	0,135295026105813	0,795664201992971	0,22002175106297	0,588778958017155	0,213473406829555	0,246328370670177	0,859419563426238	0,873308159580537	0,999548079443255	0,968169480302826
176	2	12	460	TAAAAGTTCACTTAGACAAAGTACAGCAGAGCAACATGGAACACAAGGTCGAAACTTTTT	A_52_P497388	ENSMUST00000178086	ENSMUST00000178086	ens|predicted gene 4761 [Source:MGI Symbol;Acc:MGI:3648855] [ENSMUST00000178086]	10,2639583901438	0,0488323080104305	0,0981515720536148	-0,0461864041664182	0,00313285987676615	-0,0493192640431843	0,154754236834212	0,154754236834212	0,154754236834212	0,154754236834212	0,21885554056564	0,755050382741814	0,531871666303655	0,767906592587525	0,984014593319869	0,823598038746199	0,846887179852562	0,645130307061302	0,966742287297201	0,999548079443255	0,985137163763762
177	2	13	629	CCCTCAGGGTCCACATCTTGAGCTTAATAAATGTGCATTCGTTTTTTCCCCCCGAAAAAA	A_55_P2742900	Fxyd7	BC061101	gb|Mus musculus FXYD domain-containing ion transport regulator 7, mRNA (cDNA clone MGC:74220 IMAGE:6531288), complete cds. [BC061101]	6,88081568880226	0,954336165666527	0,614296195944847	0,151866968860744	-0,188173000860936	0,34003996972168	0,133123777466914	0,133123777466914	0,133123777466914	0,133123777466914	0,188265451568048	1,97566088632859e-07	0,000108608365929769	0,265116141837556	0,170234490546123	0,083341225573338	3,8862724023675e-06	0,000661400142232088	0,875753932311417	0,999548079443255	0,968169480302826
178	2	14	3408	CTAAAGCTGACACAATTTGCATTTCATAAATACATAGTTTACAGAACCATTTGCAGCCTC	A_51_P141274	Sec24d	NM_027135	ref|Mus musculus Sec24 related gene family, member D (S. cerevisiae) (Sec24d), mRNA [NM_027135]	6,37534435202358	0,212469833347994	0,22717596160094	-0,158122713552619	-0,143416585299673	-0,0147061282529464	0,120550296711028	0,120550296711028	0,120550296711028	0,120550296711028	0,170483864556836	0,0906086514187354	0,0715616308119051	0,201934645290459	0,245709315786403	0,93196839474244	0,179914678785213	0,139059682106257	0,873308159580537	0,999548079443255	0,993683752706661
179	2	15	287	AAGTGAGAAATTTTGAAGTACAGCGTGGTGACATTGTGTCATTGGTGTAAGTAACTCAGT	A_55_P1958137	Immp2l	ENSMUST00000140790	ens|IMP2 inner mitochondrial membrane peptidase-like (S. cerevisiae) [Source:MGI Symbol;Acc:MGI:2135611] [ENSMUST00000140790]	10,6848403862093	-0,0258708871785647	0,235342704636448	-0,0946573314846777	0,166556260330335	-0,261213591815013	0,0959278039169002	0,0959278039169002	0,0959278039169002	0,0959278039169002	0,135662401307947	0,789683495771307	0,0217273399102019	0,333523197935495	0,0952292505726194	0,0659965454084476	0,870451573674903	0,0536568698716664	0,887397012534802	0,999548079443255	0,968169480302826
181	2	17	302	ATGACAAGGCCCTACCTACGTGCAATCACGACCCACCACACAGTGCGCGACACTCCCAGA	A_66_P134652	Gm30455	XR_375442	ref|PREDICTED: Mus musculus predicted gene, 30455 (Gm30455), transcript variant X1, ncRNA [XR_375442]	5,26633211955183	-0,0954468396910277	-0,111951005977471	0,0281156199574557	0,0116114536710121	0,0165041662864436	0,079431526725263	0,079431526725263	0,079431526725263	0,079431526725263	0,112333142374868	0,241133698871858	0,171434206173113	0,72643300952572	0,884988305098561	0,884410677295268	0,381491060316709	0,274577707358963	0,959462887019906	0,999548079443255	0,989772679625232
183	2	19	829	TTAAAGTTACGACAGCAGCTGCTGCTGCAGCCACCTCCCAGGATCCTGAGCAACACCTGA	A_55_P2043996	Cops7a	NM_001164089	ref|Mus musculus COP9 (constitutive photomorphogenic) homolog, subunit 7a (Arabidopsis thaliana) (Cops7a), transcript variant 2, mRNA [NM_001164089]	7,2209055487925	0,0113512245303937	-0,056794812816797	0,0325775213033452	-0,0355685160438455	0,0681460373471907	0,10737476042856	0,10737476042856	0,10737476042856	0,10737476042856	0,151850842454632	0,916678884008983	0,60166398277923	0,764177208293342	0,743301821741673	0,657589540413181	0,952851309969606	0,706158534109866	0,966662532889697	0,999548079443255	0,977869179973741
184	2	20	6761	AGTGAAATTGGAACTCCTTTGAGATTCCCGAACAGGATCTGGCATTCTCTTGAAAGCTGA	A_51_P246727	Mlxip	NM_133917	ref|Mus musculus MLX interacting protein (Mlxip), transcript variant 2, mRNA [NM_133917]	7,39151992381816	0,28103230856703	0,391482079189585	0,00748086116299973	0,117930631785555	-0,110449770622555	0,125625327578014	0,125625327578014	0,125625327578014	0,125625327578014	0,17766104203839	0,034748873275055	0,00466981896653736	0,953003735106468	0,357132769450935	0,53995828762238	0,0834092650978345	0,0152193367534851	0,995153007507242	0,999548079443255	0,968503580981533
186	2	22	1117	ATATTGGCACAGGGGACTCAAAGATTCCCAAATACCCTCTTCCCACTCTCTTCACAAGAA	A_55_P2156530	NAP115184-1	NAP115184-1	Unknown	5,54134702270056	0,00269711730684286	-0,140549246040523	0,173948735314965	0,0307023719675987	0,143246363347366	0,113368652246188	0,113368652246188	0,113368652246188	0,113368652246188	0,160327485554518	0,981214604252256	0,226950755105434	0,137907718896589	0,788826175622898	0,380407290834808	0,989783011712895	0,340881946362438	0,873308159580537	0,999548079443255	0,968169480302826
189	2	25	1893	GCCAGTTATCTGCCTTGAGTATTTTGTAGACTTTCTGAATAAAGTCAAGTTCTCTTTTTC	A_52_P608322	Maff	NM_010755	ref|Mus musculus v-maf musculoaponeurotic fibrosarcoma oncogene family, protein F (avian) (Maff), transcript variant 1, mRNA [NM_010755]	8,69648573379219	-0,089235526917772	0,170009815011744	-0,142648766467023	0,116596575462493	-0,259245341929516	0,293137201855167	0,293137201855167	0,293137201855167	0,293137201855167	0,414558606499676	0,763412943706002	0,567296629587916	0,630898896991282	0,694297280814923	0,537590945470902	0,852879907634545	0,676695166559995	0,941464499324152	0,999548079443255	0,968503580981533
190	2	26	91	TAGTGGAATTTATGGATGACACCAGCCGCTCTATCATCCGAAATGTCAAAGGTCCCGTAA	A_55_P2055881	ENSMUST00000084281	ENSMUST00000084281	ens|predicted gene 16020 [Source:MGI Symbol;Acc:MGI:3801865] [ENSMUST00000084281]	13,1848206725771	0,117243649932259	0,00709165476821561	0,0389758157857862	-0,0711761793782575	0,110151995164044	0,0841009461191939	0,0841009461191939	0,0841009461191939	0,0841009461191939	0,118936698610173	0,175958425598653	0,933493017702465	0,647188351474482	0,405664056349221	0,363515294944903	0,301166660955461	0,954473886514371	0,943930588257187	0,999548079443255	0,968169480302826
195	2	31	2354	CCTGCCCTAAGAAATGTTTTAACACCTTTTGGTGATGCAGATTTTGGAACAATCTTTTAA	A_55_P1970841	Nr2c2	NM_011630	ref|Mus musculus nuclear receptor subfamily 2, group C, member 2 (Nr2c2), mRNA [NM_011630]	7,55545376394991	0,15166150066104	0,105241758503343	0,00537560597560827	-0,0410441361820881	0,0464197421576964	0,0575054123024023	0,0575054123024023	0,0575054123024023	0,0575054123024023	0,0813249339879139	0,0143724302135166	0,0795736094683512	0,926291650145943	0,482211080897327	0,573400778312058	0,0408148862769577	0,151039124273776	0,99286704106743	0,999548079443255	0,970055041994721
197	2	33	396	GCTGAAGAAGTGTCCTCTGTACCTTTGGGCTGTTTTAATCCATAAAATGAATTTGAAGGC	A_55_P2716771	Asb13	ENSMUST00000156595	ens|ankyrin repeat and SOCS box-containing 13 [Source:MGI Symbol;Acc:MGI:2145525] [ENSMUST00000156595]	5,61551968515545	0,214730727292518	0,00118699728469718	0,0666281766568781	-0,146915553350943	0,213543730007821	0,108944228289161	0,108944228289161	0,108944228289161	0,108944228289161	0,154070405188801	0,0602588641124262	0,991396152456133	0,546516600566617	0,189967530648785	0,178378885864918	0,13030942177976	0,993989563357856	0,925629952914999	0,999548079443255	0,968169480302826
198	2	34	1597	GCCTGGGCAGGTCCCATCCTCTTTGCATTCCATTTTAGAAGAATAAATACTTTCTAGAGC	A_55_P2205306	4930442P07Rik	AK015366	gb|Mus musculus adult male testis cDNA, RIKEN full-length enriched library, clone:4930442P07 product:unclassifiable, full insert sequence. [AK015366]	5,09236947053052	-0,0233072131762517	-0,152951412770288	0,111149171718889	-0,0184950278751472	0,129644199594036	0,0664217124070895	0,0664217124070895	0,0664217124070895	0,0664217124070895	0,0939344865221512	0,728700698983911	0,0301907943605254	0,107126859322166	0,783032807408226	0,180152800331639	0,828239642371082	0,0699071240509312	0,873308159580537	0,999548079443255	0,968169480302826
201	2	37	2459	ATGGGAGGTATAGATTCCTTTTCCTCGCCCTTTCTACAACATTGCTTCTCTCTCGCTTTC	A_55_P2731106	Tob2	AK044623	gb|Mus musculus adult retina cDNA, RIKEN full-length enriched library, clone:A930027O20 product:unclassifiable, full insert sequence. [AK044623]	10,3105269354744	0,500067212528565	0,920799948578756	-0,378300935732668	0,042431800317523	-0,420732736050191	0,212538519011947	0,212538519011947	0,212538519011947	0,212538519011947	0,300574856113388	0,0270877641422908	0,000223209142679157	0,0876477194000163	0,843427461745261	0,174270786704633	0,0683423865819897	0,00121090564982808	0,873308159580537	0,999548079443255	0,968169480302826
202	2	38	487	TCAGCGAAGATGTGGGACGTATTGTCAAAAAGGTAGGGTCTGTGGAAGGGCTCAGAATCT	A_55_P2730028	Arhgap4	ENSMUST00000149135	ens|Rho GTPase activating protein 4 [Source:MGI Symbol;Acc:MGI:2159577] [ENSMUST00000149135]	5,6676284148512	-0,311355338637338	-0,297511261378864	-0,0775331410919158	-0,0636890638334409	-0,0138440772584749	0,109302312806238	0,109302312806238	0,109302312806238	0,109302312806238	0,154576813169329	0,00882268051137702	0,0118410841201571	0,484886633229771	0,56549266994414	0,929372857030837	0,0274891809612684	0,032762256027094	0,914613830166339	0,999548079443255	0,993627819772416
205	2	41	1545	CCCCCAACCAGTGGGCCCTTTATTTATGACGACTTTATTTATTGTATTAAGATTTAATAG	A_55_P2797255	Zfp36	NM_011756	ref|Mus musculus zinc finger protein 36 (Zfp36), mRNA [NM_011756]	8,99263602106763	1,13020760704391	1,20501474545937	-0,0522041504347417	0,0226029879807168	-0,0748071384154585	0,175956896477922	0,175956896477922	0,175956896477922	0,175956896477922	0,248840629392156	1,16667186532445e-06	4,20294468924611e-07	0,769236094618118	0,898848192930589	0,766269022055638	1,68817804316084e-05	6,55830483774373e-06	0,966835732746571	0,999548079443255	0,983155095216282
206	2	42	1348	CTATGAGCAGGTGAAGCATGCTGTGCAGATGACAGAGGAAGCCAACTTTGAGAAGACCAA	A_55_P1981336	Sdccag8	NM_029756	ref|Mus musculus serologically defined colon cancer antigen 8 (Sdccag8), mRNA [NM_029756]	6,21201057935444	-0,0578837531267578	-0,189406252769007	0,0679403920121686	-0,0635821076300811	0,13152249964225	0,0954629938188344	0,0954629938188344	0,0954629938188344	0,0954629938188344	0,135005060563335	0,549928476334738	0,0586962063211212	0,483457371226407	0,511683760142848	0,339590409506347	0,688494015817065	0,119140942553834	0,914395816878438	0,999548079443255	0,968169480302826
207	2	43	937	TAACCAGTATGGGCAGGAGGTATATGACACGCCCCCTATGGCAGTCAAAGGCCCCAATGG	A_55_P2739607	Bcar1	NM_009954	ref|Mus musculus breast cancer anti-estrogen resistance 1 (Bcar1), transcript variant 2, mRNA [NM_009954]	5,89036336104336	0,0259316535149736	-0,186379150952766	0,142811647176411	-0,0694991572913288	0,21231080446774	0,101236490684087	0,101236490684087	0,101236490684087	0,101236490684087	0,143170018132494	0,799999838128591	0,0779066998958556	0,171063075874609	0,498919721437928	0,150996921232779	0,877781178625832	0,148731413498956	0,873308159580537	0,999548079443255	0,968169480302826
209	2	45	1512	AAACCTCAACAACCTTTGTGTTTACCATTACAACTTACTGGTCATGCTAGTGACTGGGTT	A_51_P395293	Ccz1	NM_177682	ref|Mus musculus CCZ1 vacuolar protein trafficking and biogenesis associated (Ccz1), mRNA [NM_177682]	10,8631415768417	0,17376718876006	0,398369393702668	-0,146121567848715	0,0784806370938931	-0,224602204942608	0,10207199634414	0,10207199634414	0,10207199634414	0,10207199634414	0,14435160156838	0,101490065478282	0,000665137899820594	0,165056953970159	0,449404423815066	0,13270113732094	0,1969798954105	0,0030263330292772	0,873308159580537	0,999548079443255	0,968169480302826
211	2	47	6898	TTCTATGGAGTACACCTACCAGAGACTACCAGTGTAAAGTGATAAATAAAAATACAACCT	A_55_P1963585	Mbd5	NM_029924	ref|Mus musculus methyl-CpG binding domain protein 5 (Mbd5), transcript variant 1, mRNA [NM_029924]	6,66443549976705	0,338762207949164	0,477836944377797	-0,0133681756437536	0,12570656078488	-0,139074736428634	0,0874891126379706	0,0874891126379706	0,0874891126379706	0,0874891126379706	0,123728289652605	0,000718927001263198	1,26126198921215e-05	0,879823957129627	0,163567671879482	0,272022237850883	0,0034551316164157	0,000110778616766608	0,982833126300066	0,999548079443255	0,968169480302826
218	2	54	260	TCGATCTGGCAGGATACCTGTGTCCCACATGGAAGGCCCTCCCATGATGCCAATGATGAG	A_55_P2129477	ENSMUST00000077551	ENSMUST00000077551	ens|predicted pseudogene 4822 [Source:MGI Symbol;Acc:MGI:3643987] [ENSMUST00000077551]	7,27451755025221	-0,147558910129909	-0,189963026687091	0,0242760693803667	-0,0181280471768153	0,042404116557182	0,106182746282071	0,106182746282071	0,106182746282071	0,106182746282071	0,150165079882126	0,177279050853997	0,0861335627411213	0,821080499795483	0,865858990905775	0,780049977650027	0,302876818258498	0,160705080976528	0,974348880410164	0,999548079443255	0,983155095216282
219	2	55	6662	GGTGAACAGAGCTCATAATGGAAGTGTAAGGTGTGCCGCTGTGTAATATTTCTAATAAAT	A_51_P153982	Specc1	NM_001029936	ref|Mus musculus sperm antigen with calponin homology and coiled-coil domains 1 (Specc1), transcript variant 2, mRNA [NM_001029936]	6,35889652364944	-0,368005446408026	-0,341262059493643	-0,0467527644758157	-0,0200093775614327	-0,0267433869143829	0,0976517812586445	0,0976517812586445	0,0976517812586445	0,0976517812586445	0,138100473445866	0,000933208047820716	0,00184999392330601	0,636398375693103	0,839359221821799	0,848064414227361	0,00429188917988283	0,00709855007838928	0,941524266343273	0,999548079443255	0,985533214431191
220	2	56	607	TCACAGAAGAAAAGAAGAACATTAAGGCTTTTGCCAGTCTCCAAATGGCCCGTGCCAATG	A_55_P2011235	Rpl13	NM_016738	ref|Mus musculus ribosomal protein L13 (Rpl13), mRNA [NM_016738]	13,4382612205564	-0,0742410958636501	-0,175924430027807	0,105753287467882	0,00406995330372517	0,101683334164157	0,0827595179858224	0,0827595179858224	0,0827595179858224	0,0827595179858224	0,11703963275101	0,378516857381142	0,0439206499276591	0,213425052455274	0,961180907540908	0,393492271308014	0,530418348385383	0,09466171844865	0,873308159580537	0,999548079443255	0,968169480302826
224	2	60	2860	TTTCACAGGTGTCCCCTAAGACGGTTAAAAAACATAGATATTTCCACTCTGACTGGTAAC	A_66_P124292	Ggta1	NM_010283	ref|Mus musculus glycoprotein galactosyltransferase alpha 1, 3 (Ggta1), transcript variant 1, mRNA [NM_010283]	6,75913368510182	-0,465592338352708	-0,366612634901867	-0,0221715376990161	0,0768081657518245	-0,0989797034508406	0,0763745006292817	0,0763745006292817	0,0763745006292817	0,0763745006292817	0,108009854609403	2,59494392512503e-06	6,75943604802109e-05	0,774058923658385	0,324517940671511	0,368499457098642	3,23446447642411e-05	0,000444495064375334	0,967059995474299	0,999548079443255	0,968169480302826
225	2	61	450	AAGAAATATGAGGAAAGGAAAAAGAATGCCAAAATCAGCAGCCTCCTGGAGGAGCAGCTC	A_55_P2138436	ENSMUST00000186115	ENSMUST00000186115	ens|predicted gene 29257 [Source:MGI Symbol;Acc:MGI:5579963] [ENSMUST00000186115]	12,4568862751563	0,00345787764192629	-0,0847571858086003	0,074818617457634	-0,0133964459928926	0,0882150634505265	0,0786702591003346	0,0786702591003346	0,0786702591003346	0,0786702591003346	0,111256547375099	0,965301587753547	0,291933683598847	0,350983504984647	0,866200421353252	0,43554022926658	0,981227727475468	0,412500949608657	0,888687294766657	0,999548079443255	0,968169480302826
226	2	62	73387	ATCAAACTCAGGGGTGAAATCAACCAAGTGGAAACAAGAAGAACTATTCAAAGAATCAAC	A_55_P2726757	Kcnq1ot1	NR_001461	ref|Mus musculus KCNQ1 overlapping transcript 1 (Kcnq1ot1), long non-coding RNA [NR_001461]	11,3411169868717	0,125193617674746	-0,0265949628333715	0,121137840383895	-0,0306507401242229	0,151788580508118	0,0929519868246273	0,0929519868246273	0,0929519868246273	0,0929519868246273	0,131453960416913	0,19049923357953	0,777224282831575	0,20475632677323	0,744426791112773	0,2594892908897	0,320428301059606	0,846039363164985	0,873308159580537	0,999548079443255	0,968169480302826
227	2	63	2985	GACCTTTACCTCAGATGTTATTTTGAGAATTGTCACCTCTCTTCCAGGATAGCTAGATTT	A_55_P2721174	Myo1b	ENSMUST00000151525	ens|myosin IB [Source:MGI Symbol;Acc:MGI:107752] [ENSMUST00000151525]	7,50652130721104	1,43916676724296	1,42884608822222	-0,0200890359128545	-0,0304097149335938	0,0103206790207393	0,242423434384831	0,242423434384831	0,242423434384831	0,242423434384831	0,342838508744092	3,84880997483066e-06	4,27739978754458e-06	0,934638297496547	0,901210811200997	0,976231239773741	4,48782693049838e-05	4,45797526463942e-05	0,993641567657108	0,999548079443255	0,997075686123672
228	2	64	940	GTTGAGGCAAATGTATAAGTCATAAGAGTATCCAGAGCTCATATTTTGATCAAATGCTGA	A_55_P2043509	Hnmt	NM_080462	ref|Mus musculus histamine N-methyltransferase (Hnmt), mRNA [NM_080462]	7,80917700446774	0,183400075512269	0,483043220859554	-0,09996464450328	0,199678500844005	-0,299643145347285	0,129917539978555	0,129917539978555	0,129917539978555	0,129917539978555	0,183731147027822	0,170773958097992	0,00105938216115636	0,449071489257017	0,137271587954717	0,115859895934728	0,294238654933729	0,00444025978012993	0,906590100958871	0,999548079443255	0,968169480302826
231	2	67	2950	CCCTTATTTAAGGTATCTGAACCACTGGCTGTGTTTAAAATATGCATAATGCTAACCATA	A_55_P2937607	Vamp1	ENSMUST00000159547	ens|vesicle-associated membrane protein 1 [Source:MGI Symbol;Acc:MGI:1313276] [ENSMUST00000159547]	5,22545569416947	0,145137372055553	0,0741576402099113	0,073870376107295	0,00289064426165364	0,0709797318456413	0,100895472460408	0,100895472460408	0,100895472460408	0,100895472460408	0,14268774553555	0,163098878497721	0,469404002433609	0,471108194853009	0,977378715471429	0,623361690899653	0,283950591216052	0,588112022335608	0,912689443153075	0,999548079443255	0,976152295185279
234	2	70	692	CAGCGTTGGCGATGAGCCTCGGAAAGTGCTCTTGCGGCTCTATGGGGCAATCTTAAAGAT	A_55_P2080956	Chka	NM_013490	ref|Mus musculus choline kinase alpha (Chka), transcript variant 1, mRNA [NM_013490]	5,36210947427837	0,291634971953978	0,312963487151868	-0,0420112968636701	-0,02068278166578	-0,0213285151978901	0,11988428568559	0,11988428568559	0,11988428568559	0,11988428568559	0,169541982731972	0,0227437510455356	0,0152749922099971	0,729045519387405	0,864460806594016	0,900928616109854	0,0593404437166622	0,0403135977418345	0,959936878225545	0,999548079443255	0,990999639878823
236	2	72	0	ACATGTGCATTTACCCATTTATTCAAAACCGTAGACACAGAACATGGAGCCCCTCCCATG	A_30_P01020307	chr15:85298353-85298992_F	chr15:85298353-85298992_F	lincRNA:chr15:85298353-85298992 forward strand	5,77865595358171	-0,0146026592716977	-0,130138758116636	0,149219052100231	0,0336829532552931	0,115536098844938	0,101722873267669	0,101722873267669	0,101722873267669	0,101722873267669	0,143857866978697	0,887041514921534	0,21290258179004	0,155270884394648	0,743399662146788	0,4297171383735	0,933627378450822	0,324938723884829	0,873308159580537	0,999548079443255	0,968169480302826
237	2	73	1399	TGTATATAAGACTATGACCGATTGTATTTCTATAAGGGAGACGATGGCATCTCTGCCGCC	A_51_P144264	Klf2	NM_008452	ref|Mus musculus Kruppel-like factor 2 (lung) (Klf2), mRNA [NM_008452]	10,6226132145767	0,599138542459331	0,668567784560302	0,0930253858993471	0,162454628000319	-0,0694292421009717	0,158765662635143	0,158765662635143	0,158765662635143	0,158765662635143	0,224528553337771	0,000921125712466632	0,000304148819383658	0,563347023664962	0,316314075013441	0,759798315880164	0,00424396042008292	0,00156683654232892	0,928674539764251	0,999548079443255	0,983071361019429
238	2	74	280	ACTGACTACGGAGTCAGCCATGAAGAAAATAGAGGACAACAACACTCTTGTGTTCATTGT	A_55_P2109875	Rpl23a	NM_207523	ref|Mus musculus ribosomal protein L23A (Rpl23a), mRNA [NM_207523]	12,3934413703764	-0,175249499840787	-0,160224139814144	-0,00673295178693856	0,00829240823970423	-0,0150253600266428	0,0724752650225733	0,0724752650225733	0,0724752650225733	0,0724752650225733	0,102495502731508	0,0234858985382288	0,0367453884728958	0,926747607987228	0,909850909108313	0,884665481549854	0,060932246572372	0,0819587620103245	0,993065736644009	0,999548079443255	0,989772679625232
239	2	75	1202	CAACAGCCTGGCCTGAGGGGCATTAACTACAGAGAAATAAAGTCACTTCTGAGTCTTGTG	A_55_P2049282	Ly6h	NM_011837	ref|Mus musculus lymphocyte antigen 6 complex, locus H (Ly6h), transcript variant 1, mRNA [NM_011837]	5,83367280489415	-0,747284881189993	-0,425397737341406	-0,116137870233208	0,205749273615378	-0,321887143848587	0,126313401783317	0,126313401783317	0,126313401783317	0,126313401783317	0,178634125911449	4,04910968125787e-06	0,00253092963670139	0,366936100538953	0,116284851141639	0,0840237161713552	4,68504909610297e-05	0,00917839911538002	0,891790011881149	0,999548079443255	0,968169480302826
240	2	76	838	AGCCGCCAGAAGATTGATCCCCTGCTGTACATGACAGAGTGGTTCATGTGTGCTTTTGCC	A_65_P11578	Tbc1d10a	NM_134023	ref|Mus musculus TBC1 domain family, member 10a (Tbc1d10a), mRNA [NM_134023]	5,48933656268695	0,512538074874335	0,312599429189756	0,167364401843989	-0,0325742438405898	0,199938645684579	0,102754181104185	0,102754181104185	0,102754181104185	0,102754181104185	0,14531635650808	4,18794169396474e-05	0,00557845316014564	0,116305047604806	0,753952906517753	0,181454548830458	0,00032533739098137	0,0176132326539458	0,873308159580537	0,999548079443255	0,968169480302826
242	2	78	1867	CATTCACTTCTGTCATTGTGATCTTTGCTGTTAGAAAAAGAAATGATGGAAAGATAAGGG	A_52_P206613	Adss	NM_007422	ref|Mus musculus adenylosuccinate synthetase, non muscle (Adss), mRNA [NM_007422]	8,5285620165543	0,232924162852811	0,547539279152366	-0,304574232258656	0,0100408840408992	-0,314615116299555	0,135698907065136	0,135698907065136	0,135698907065136	0,135698907065136	0,191907234770722	0,0988462407092358	0,000475936478078334	0,0342043119287579	0,941623336372191	0,11406034337252	0,192797052952041	0,00229092061080658	0,873308159580537	0,999548079443255	0,968169480302826
244	2	80	0	CGGCCCGCCCAAGCGGGGAGGCCCGGGCCAAAGCTCTCGGCATCTGCGCCCCAGCCCGGT	A_30_P01024220	chr4:44181997-44249172_F	chr4:44181997-44249172_F	lincRNA:chr4:44181997-44249172 forward strand	7,13296578605469	0,0285039999855821	-0,048507215914352	0,0706078354743678	-0,00640338042556632	0,0770112158999341	0,12235408536411	0,12235408536411	0,12235408536411	0,12235408536411	0,17303480693368	0,817748553014707	0,695246685486346	0,56921537190618	0,95869138918441	0,660229323709011	0,889125779240381	0,781695157411699	0,929827892446017	0,999548079443255	0,977869179973741
246	2	82	1060	GTGTCAGAACTGTCAGTGCCCACTTCAGTGTGAGATTGATGTAAATTGGCTCAAGCACTA	A_66_P128024	Prox2	AK086375	gb|Mus musculus 15 days embryo head cDNA, RIKEN full-length enriched library, clone:D930024H22 product:unclassifiable, full insert sequence. [AK086375]	5,38011123399357	0,0514900888341225	-0,058983695739995	0,125141833745795	0,0146680491716777	0,110473784574117	0,0572296175849102	0,0572296175849102	0,0572296175849102	0,0572296175849102	0,0809349013580058	0,377137772657542	0,312893310217953	0,0386619769582243	0,799883496000526	0,184815505322993	0,529187185851435	0,434422446519418	0,873308159580537	0,999548079443255	0,968169480302826
247	2	83	2169	TGTAGCCTTATGGGGAGTCAGAACCAAAGGGGAAGGTGGATTTCTCCAGGAATTTCTTAT	A_51_P355852	Prkch	NM_008856	ref|Mus musculus protein kinase C, eta (Prkch), mRNA [NM_008856]	6,2298043654701	0,268742713087118	0,120586251203153	0,0235342197351853	-0,12462224214878	0,148156461883965	0,107955471848571	0,107955471848571	0,107955471848571	0,107955471848571	0,152672092420636	0,0200562983698257	0,274958839406809	0,829256883574543	0,259611633238946	0,341432974486232	0,0535172065630142	0,394256824443116	0,975300268005687	0,999548079443255	0,968169480302826
248	2	84	1662	GAAGTCTGCAGAACTATTTGCTCTATGAAGAGGTTTTAAGAATGAATGAGATTCTAGAAC	A_52_P127932	Asb3	NM_023906	ref|Mus musculus ankyrin repeat and SOCS box-containing 3 (Asb3), mRNA [NM_023906]	6,55380030860094	-0,128676302299966	0,103189878730326	-0,162641490705075	0,0692246903252176	-0,231866181030292	0,0720077455914789	0,0720077455914789	0,0720077455914789	0,0720077455914789	0,101834330411381	0,0864711157870944	0,164636400020701	0,0331848170091312	0,345881056004073	0,0319148857811364	0,173496751227842	0,266080608129597	0,873308159580537	0,999548079443255	0,968169480302826
249	2	85	291	TCGTACTGGTGTATCTTCCTCATCGCCAATCGTGAGCTACAATAAAGCCTGCCTTCCTCA	A_66_P123526	4930504D19Rik	AK019668	gb|Mus musculus adult male testis cDNA, RIKEN full-length enriched library, clone:4930504D19 product:unclassifiable, full insert sequence. [AK019668]	5,51219581638528	-0,166501882791109	-0,112639593159585	0,00773304078729531	0,061595330418819	-0,0538622896315237	0,0848763299658726	0,0848763299658726	0,0848763299658726	0,0848763299658726	0,120033256962191	0,0613952888317245	0,196856959551405	0,928155318288907	0,474976754554647	0,657619076049686	0,132393441603371	0,305497929636864	0,993245188461303	0,999548079443255	0,977869179973741
253	2	89	927	GCAAGCAGTGTTCCAAAAGTTGTAGGCTCTGCTGTTGGTAGTGGGTCCATCACTAGTAAC	A_66_P131788	Ythdf2	NM_145393	ref|Mus musculus YTH domain family 2 (Ythdf2), mRNA [NM_145393]	6,38525619385521	0,127284596420732	-0,0423514444178759	0,0537944110214905	-0,115841629817117	0,169636040838608	0,0796814978571571	0,0796814978571571	0,0796814978571571	0,0796814978571571	0,112686654939794	0,123145809325308	0,599909985815029	0,505998768495778	0,158842538414402	0,145164822980524	0,229050458327728	0,704632828387681	0,916154335213888	0,999548079443255	0,968169480302826
254	2	90	4838	TTAGTGCCCAGCACATTTCAAAAGTAAAGTCTGTTAGTATGTTCTGTGAAGCCATAATCG	A_51_P192179	Dido1	NM_177852	ref|Mus musculus death inducer-obliterator 1 (Dido1), transcript variant 2, mRNA [NM_177852]	7,46722083744841	-0,23586627709366	-0,333384753725462	-0,0970894515698122	-0,194607928201615	0,0975184766318025	0,122556348009311	0,122556348009311	0,122556348009311	0,122556348009311	0,173320849509684	0,0661164399525267	0,0118863190724066	0,435937722050355	0,125284987595992	0,578849241123951	0,14042129817998	0,0328518402197702	0,904379055041137	0,999548079443255	0,971527525003842
256	2	92	3008	CAGAGCTCTGGTCTGTGTGCTTTCATGTCGCTGCTTTATTAAATCTTGCCTTCTACATTT	A_55_P2844759	Wdr92	NM_178909	ref|Mus musculus WD repeat domain 92 (Wdr92), mRNA [NM_178909]	15,2513573926805	1,62712468307529	1,40006219512499	-0,0374266877504592	-0,264489175700758	0,227062487950299	0,164988067234606	0,164988067234606	0,164988067234606	0,164988067234606	0,233328362312904	5,90118011472268e-10	1,02150876597866e-08	0,82244916102729	0,121886535724786	0,340105501751751	3,94209116944721e-08	3,27973840653797e-07	0,974603495605638	0,999548079443255	0,968169480302826
257	2	93	3642	AGCTCAGATTACAGGTGGTGACTGAAAGAGATGCTCAACAATGGAAAATAGACATTTTCC	A_66_P140682	AK053269	AK053269	gb|Mus musculus 0 day neonate eyeball cDNA, RIKEN full-length enriched library, clone:E130003N16 product:unclassifiable, full insert sequence. [AK053269]	6,07693772106477	-0,104759020391837	-0,166156995216515	-0,0226715103224731	-0,0840694851471513	0,0613979748246782	0,0709716635985166	0,0709716635985166	0,0709716635985166	0,0709716635985166	0,100369089205203	0,152816269487283	0,0277825209591377	0,75212994672636	0,247695704821779	0,546424598881191	0,270175428416023	0,0654477303049386	0,963983037482632	0,999548079443255	0,968520484772929
259	2	95	4403	CAAACCAAAGACCCGGCTTGACTCCTGTTTAACATCAGAGTTGCTCTCTAAATAGTCTTT	A_52_P153700	Phldb2	NM_153412	ref|Mus musculus pleckstrin homology-like domain, family B, member 2 (Phldb2), transcript variant 2, mRNA [NM_153412]	6,54248140413319	-0,156305766074919	-0,326737203514225	0,111794022539592	-0,0586374148997137	0,170431437439306	0,0934018401188338	0,0934018401188338	0,0934018401188338	0,0934018401188338	0,132090149046658	0,10710893741472	0,00183398206881143	0,242930581818661	0,536014828218927	0,209147684792007	0,205158310782743	0,00704328133691083	0,874338799936399	0,999548079443255	0,968169480302826
261	2	97	3325	GTCATGGTGCATACTTGAGGGGGGTTTATTAAAAATGAAAGTACTAACTTAATGTCTACT	A_55_P2822536	Apcdd1	AK172004	gb|Mus musculus activated spleen cDNA, RIKEN full-length enriched library, clone:F830028H24 product:DRAPC1 (Adenomatosis polyposis coli down-regulated 1) (APCDD1 protein) homolog [Homo sapiens], full insert sequence. [AK172004]	6,92485550027347	-0,297100007038143	0,0214010076876159	-0,218866356790019	0,0996346579357397	-0,318501014725759	0,249020756430932	0,249020756430932	0,249020756430932	0,249020756430932	0,352168531057031	0,244403576409344	0,932220481366575	0,388092420378397	0,692587484405833	0,374696819868745	0,385334777738039	0,953617948877758	0,895050003282618	0,999548079443255	0,968169480302826
262	2	98	348	TGACTACACTTCCAGTTTTGGCTACCATCGTTTCTTACAAGCTCTTTGTAACAGATGCTT	A_52_P676063	Tmem126b	NM_026734	ref|Mus musculus transmembrane protein 126B (Tmem126b), mRNA [NM_026734]	8,91319811630999	0,272929441976149	0,470361485898389	-0,103044516219393	0,0943875277028461	-0,197432043922239	0,0854950542676655	0,0854950542676655	0,0854950542676655	0,0854950542676655	0,120908265261156	0,0038853486885524	1,14059675716008e-05	0,239749984351239	0,28044196481528	0,115429825218171	0,0140287990447944	0,000101813617956455	0,874162309262341	0,999548079443255	0,968169480302826
263	2	99	2762	CTTATAGTTGGGGATATCTCAAACTCAAAGGCTGTGTCTTTATACCAGGGATGTGTTTAC	A_66_P105238	Ctage5	NM_146034	ref|Mus musculus CTAGE family, member 5 (Ctage5), transcript variant 1, mRNA [NM_146034]	10,2635611667282	0,358719251023404	0,278902002062411	0,0385314790103042	-0,0412857699506883	0,0798172489609925	0,0646760885343587	0,0646760885343587	0,0646760885343587	0,0646760885343587	0,0914658015665331	1,01916768752655e-05	0,000234954820354069	0,556864847321037	0,529241433729838	0,391430140475494	9,99671133555317e-05	0,00126592323905487	0,926932839022259	0,999548079443255	0,968169480302826
264	2	100	264	AACTACTTCATTGGCAACGGCGCAGGAGGCCTGACATTGGGAGTGCGCACTCACAGCTAT	A_55_P1962483	ENSMUST00000132879	ENSMUST00000132879	ens|predicted pseudogene 4943 [Source:MGI Symbol;Acc:MGI:3645174] [ENSMUST00000132879]	11,3820487140694	-0,29688966073058	-0,497438460699081	0,155185751178527	-0,0453630487899748	0,200548799968502	0,0863239502416148	0,0863239502416148	0,0863239502416148	0,0863239502416148	0,122080501189312	0,00212213324218387	5,93378234556707e-06	0,0847083990996864	0,604017962434251	0,113361163489959	0,00847802598981653	5,86530091166272e-05	0,873308159580537	0,999548079443255	0,968169480302826
265	2	101	2058	AATTGAAGCCATCACGAGCTCAGGACAGATGAGCTCTTTCATACGTCTGAAGCAGTTCTT	A_55_P2722794	Gle1	NM_028923	ref|Mus musculus GLE1 RNA export mediator (yeast) (Gle1), mRNA [NM_028923]	7,2882858846008	0,256349141775727	0,256005538670573	-0,0438267055047268	-0,044170308609881	0,000343603105154244	0,0789423845006647	0,0789423845006647	0,0789423845006647	0,0789423845006647	0,111641390806912	0,00339943639669801	0,00343567759593085	0,583870517600804	0,580943611593742	0,997569546687917	0,0125522060206593	0,0118033329351744	0,932623349170445	0,999548079443255	0,999698074239778
268	2	104	491	TGCCAAGGAAGCAAAAAAGGCTAAGCAGGCATCAAAGAAGACAGCAATGGCTGCTGCCAA	A_55_P2004333	Rpl24	NM_024218	ref|Mus musculus ribosomal protein L24 (Rpl24), mRNA [NM_024218]	13,5608898405946	-0,0297429893321297	-0,136871422553241	0,0954025002394161	-0,0117259329816957	0,107128433221112	0,0654047999945825	0,0654047999945825	0,0654047999945825	0,0654047999945825	0,0924963551966383	0,653339360226562	0,0470337980042171	0,157516659873631	0,859208103097631	0,258085563240978	0,77271712490904	0,100024297017985	0,873308159580537	0,999548079443255	0,968169480302826
269	2	105	4546	GAGATCTGTCTCTTCTGGAGTACTTGATGACAGCTACAGTGTACTTATATACAATAAATA	A_55_P2721935	Bcl7a	ENSMUST00000117971	ens|B cell CLL/lymphoma 7A [Source:MGI Symbol;Acc:MGI:1924295] [ENSMUST00000117971]	10,5996523331591	0,167343621376611	0,257542258851323	-0,012211217580111	0,0779874198946011	-0,0901986374747121	0,117057660043958	0,117057660043958	0,117057660043958	0,117057660043958	0,165544530413825	0,165616625711154	0,0375790694184329	0,917776531284521	0,511563485157771	0,59083455395652	0,287420023633429	0,0834540035132895	0,991049154046881	0,999548079443255	0,972711230820835
270	2	106	483	CCCCTTTTGATTTTGGTTCTGCTTTTAATTATAGGTCCATGTGTGTTAAATAGGCAAGTC	A_55_P2556889	Gm20362	NR_040301	ref|Mus musculus predicted gene, 20362 (Gm20362), transcript variant 1, long non-coding RNA [NR_040301]	5,20802880140817	-0,0424154578197689	0,163922648833651	-0,129911737101158	0,0764263695522622	-0,20633810665342	0,0759483016215452	0,0759483016215452	0,0759483016215452	0,0759483016215452	0,107407118192392	0,58164758683085	0,0410309000875606	0,0999561714245072	0,32422739340969	0,0665732520253049	0,714064634345272	0,0896588246530561	0,873308159580537	0,999548079443255	0,968169480302826
271	2	107	1323	GTACACGTGTGAGTGCGGTATATAGTTTGGAGTGGAGAAAATTATTCTTCAGCTTTCCCA	A_52_P529486	Wdr77	NM_027432	ref|Mus musculus WD repeat domain 77 (Wdr77), mRNA [NM_027432]	7,80731886153929	-0,062628321291891	0,197543959816279	-0,263111128791288	-0,00293884768311781	-0,26017228110817	0,131051963162038	0,131051963162038	0,131051963162038	0,131051963162038	0,185335463679373	0,637016299171146	0,144656073498552	0,0559634029064644	0,982292722240626	0,173080491797666	0,759771034899085	0,240932039695808	0,873308159580537	0,999548079443255	0,968169480302826
272	2	108	156	ACCAAGAGGGCTGGAGAACTCACTGAGTGTGTGATCACCATCATGCAGAACCCACAACAG	A_55_P2038831	ENSMUST00000072050	ENSMUST00000072050	ens|predicted gene 5321 [Source:MGI Symbol;Acc:MGI:3645266] [ENSMUST00000072050]	12,1494070658839	0,0747349992758135	-0,005622187684029	0,0405292316906909	-0,0398279552691516	0,0803571869598425	0,0595490051511307	0,0595490051511307	0,0595490051511307	0,0595490051511307	0,0842150107105543	0,22145404194171	0,925558413521514	0,502581264301962	0,509934657343198	0,349419148438737	0,358059120442979	0,949336725610379	0,916154335213888	0,999548079443255	0,968169480302826
274	2	110	266	GAGGCTCCACCCTTTCCATGTCATCCGTATCAACATGATGTTGTCTTGTGCTGGGTCCAA	A_66_P133413	ENSMUST00000098432	ENSMUST00000098432	ens|ribosomal protein L10, pseudogene 2 [Source:MGI Symbol;Acc:MGI:3648679] [ENSMUST00000098432]	13,2040474644493	0,0441907599109683	0,0437733929791726	-0,0188959079694602	-0,0193132749012559	0,000417366931795726	0,0631246055803634	0,0631246055803634	0,0631246055803634	0,0631246055803634	0,0892716733312022	0,49056611245768	0,494631389278529	0,767233413965355	0,762254870331489	0,996308024001695	0,637091831434875	0,611449268588061	0,966742287297201	0,999548079443255	0,999632265013629
275	2	111	3222	GAGAAGTGTATTTCTACGTTGCTTATATCTGATCACTTTTGTATTTGTTGATTTAAAGCC	A_66_P119174	Cmtm6	NM_026036	ref|Mus musculus CKLF-like MARVEL transmembrane domain containing 6 (Cmtm6), mRNA [NM_026036]	10,3498695007039	-0,456361314169612	-0,129720920497091	-0,299950543815671	0,0266898498568509	-0,326640393672522	0,10842474122319	0,10842474122319	0,10842474122319	0,10842474122319	0,153335739534629	0,000305718335770269	0,243122003206971	0,0106831777616948	0,807633579059239	0,0435114071564809	0,00169940819640826	0,358860389078715	0,873308159580537	0,999548079443255	0,968169480302826
276	2	112	2644	TGGACAGTCTCGACGCCCGCCTCTCCCCACCTGCTGGTCTCTTCACCTCCGCTAGAAGCT	A_66_P115018	Stat5a	NM_011488	ref|Mus musculus signal transducer and activator of transcription 5A (Stat5a), transcript variant 1, mRNA [NM_011488]	10,6843769249617	0,0181648836735597	-0,11356069890086	0,142116875603842	0,0103912930294214	0,13172558257442	0,118440293048334	0,118440293048334	0,118440293048334	0,118440293048334	0,167499868760398	0,879379859657193	0,34713806391176	0,24178918097417	0,930809499599717	0,439251571490768	0,929285328881807	0,470055966952058	0,874338799936399	0,999548079443255	0,968169480302826
277	2	113	340	AGAGAAATCCACATTTGTCCCGGAAAGCCAGAACAGTGTCCACAAGAGCCACCGCCACCG	A_55_P2728778	1700041B01Rik	XR_875473	ref|PREDICTED: Mus musculus RIKEN cDNA 1700041B01 gene (1700041B01Rik), transcript variant X1, misc_RNA [XR_875473]	5,37899266672548	-0,0372712452982498	-0,16932283906409	0,228649072351271	0,09659747858543	0,132051593765841	0,122722920979746	0,122722920979746	0,122722920979746	0,122722920979746	0,173556419263598	0,763949706810475	0,180286291610201	0,0746212148689539	0,4388514878089	0,454090777811098	0,853330445947201	0,285637279664754	0,873308159580537	0,999548079443255	0,968169480302826
278	2	114	2785	CCTTTCGTTCGAGCCAGTATCTTTGTTCCCGTTTGTAATAAAGCTTCTGTTTTAAGAGCT	A_55_P1953650	Zdhhc18	NM_001017968	ref|Mus musculus zinc finger, DHHC domain containing 18 (Zdhhc18), mRNA [NM_001017968]	11,1539816730346	-0,298015857613219	-0,306900774597885	0,0371163311754881	0,028231414190822	0,00888491698466609	0,0624640915259929	0,0624640915259929	0,0624640915259929	0,0624640915259929	0,0883375653973734	7,28244168454201e-05	5,06654905062427e-05	0,557889533743216	0,655319961541287	0,920712951123654	0,000513674320063095	0,000352029292975847	0,926932839022259	0,999548079443255	0,99224767562289
279	2	115	4144	ATAACTGTCCTACCGCACAGTATTATAGTATCTTTTGCACAATTTGCAGTAAATAAAAGC	A_66_P126535	Alg13	NR_037145	ref|Mus musculus asparagine-linked glycosylation 13 (Alg13), transcript variant 2, non-coding RNA [NR_037145]	6,38026995772474	0,0735950461495447	0,211268912727491	-0,107731948730854	0,0299419178470925	-0,137673866577947	0,066588467408868	0,066588467408868	0,066588467408868	0,066588467408868	0,09417031370726	0,279927608499184	0,0040742298752881	0,118646955603131	0,656958926853839	0,156612043270861	0,426004582678279	0,0136145529941536	0,873308159580537	0,999548079443255	0,968169480302826
282	2	118	115	TCTCCAAGATACGAGTGGTTCGCAAATCTATCGCCCAAGTCCTCACTGTTATTAGCCAAA	A_66_P108822	ENSMUST00000092020	ENSMUST00000092020	ens|predicted gene 8444 [Source:MGI Symbol;Acc:MGI:3645809] [ENSMUST00000092020]	12,3454686113681	-0,0130454367291897	-0,0740184262331187	0,054837566937044	-0,00613542256688504	0,060972989503929	0,0515795809241549	0,0515795809241549	0,0515795809241549	0,0515795809241549	0,0729445428844604	0,802466533403366	0,164072665493865	0,298198833912496	0,906296115675052	0,411396721634855	0,879417736417098	0,265323351583403	0,882146303223096	0,999548079443255	0,968169480302826
283	2	119	1360	CTTGGCTTGTTCAACCAAGTAGTGAATACTGACAACTTCACTCACTATCAATAATAAATC	A_55_P1998411	Chchd3	NM_025336	ref|Mus musculus coiled-coil-helix-coiled-coil-helix domain containing 3 (Chchd3), mRNA [NM_025336]	12,8591105209934	-0,0749634511705644	0,0349531771917775	-0,0327273334902127	0,0771892948721291	-0,109916628362342	0,0546567074996261	0,0546567074996261	0,0546567074996261	0,0546567074996261	0,0772962570206305	0,182789123552933	0,528501298178782	0,554882199370825	0,170601731527999	0,167778824747527	0,310182085692625	0,642287229677282	0,926932839022259	0,999548079443255	0,968169480302826
286	2	122	631	GGAGATGCAGCTGAAGGAAGCCAAGCACATCGCTGAGGACTCAGACCGCAAATATGAGGA	A_55_P2121408	Tpm2	NM_001277875	ref|Mus musculus tropomyosin 2, beta (Tpm2), transcript variant Tpm2.3, mRNA [NM_001277875]	10,1859886220184	-0,251153311383581	-1,10418782318794	0,597200481173816	-0,255834030630542	0,853034511804358	0,405237179870411	0,405237179870411	0,405237179870411	0,405237179870411	0,573091915750561	0,541200533845574	0,0117626933537854	0,153446884829702	0,53374833246366	0,149537823510985	0,681182659528467	0,0325924185445298	0,873308159580537	0,999548079443255	0,968169480302826
287	2	123	2807	TGTTTCCATGTTGCTGCAGTGATCTGGAATGTGCTTTACTAAGACAAATATTACAGAACC	A_55_P2141786	Pard6g	NM_053117	ref|Mus musculus par-6 family cell polarity regulator gamma (Pard6g), mRNA [NM_053117]	7,7115132738015	0,0276985802004113	-0,00565970395579374	0,0960365267150243	0,0626782425588193	0,033358284156205	0,0987846278705209	0,0987846278705209	0,0987846278705209	0,0987846278705209	0,13970256048847	0,781557873279237	0,954781811932354	0,340575442483642	0,531709807850238	0,813285515380918	0,865428968473937	0,968860745192226	0,888687294766657	0,999548079443255	0,984777914193219
288	2	124	412	TCAAAACACCACGTGGAGCTATTTAATCTGTTATGCCATATTTTCAGTAAACCTGAAAAC	A_55_P2169721	Rps17	NM_009092	ref|Mus musculus ribosomal protein S17 (Rps17), mRNA [NM_009092]	13,2876862557841	0,0722555070065631	0,28680788038703	-0,170570597842353	0,0439817755381142	-0,214552373380467	0,122510478495002	0,122510478495002	0,122510478495002	0,122510478495002	0,173255980220449	0,560796504102352	0,0277876568741425	0,176492690187351	0,722704391771656	0,227459816613716	0,697317101617515	0,0654548002669552	0,873308159580537	0,999548079443255	0,968169480302826
289	2	125	1129	CTGTTTTGAGGTCTCAACATCATGGTTTTCAATTAATTTGGGGGGAAAATATCTTGAGAA	A_55_P2067308	ENSMUST00000191852	ENSMUST00000191852	ens|cDNA sequence BC085271 [Source:MGI Symbol;Acc:MGI:3612444] [ENSMUST00000191852]	10,9132094273049	-0,0814377481150501	-0,0524373932747455	-0,023927266187723	0,0050730886525816	-0,0290003548403046	0,0562799953844244	0,0562799953844244	0,0562799953844244	0,0562799953844244	0,0795919327629482	0,16072051625657	0,360679571396777	0,674485112713317	0,928917525182642	0,718750513859796	0,280746754636982	0,483904656435108	0,949425347338177	0,999548079443255	0,979105543717975
290	2	126	2694	GTGGTCAGGAGGATTGCTGGATGTGCTCGGGTGCTCAATAAATGTTGATTCTTGTCATTA	A_55_P2493828	Hps1	NM_019424	ref|Mus musculus Hermansky-Pudlak syndrome 1 homolog (human) (Hps1), mRNA [NM_019424]	9,28353750964569	0,199539768932448	0,217596233453813	0,0433554613657847	0,0614119258871497	-0,018056464521365	0,0813384391275866	0,0813384391275866	0,0813384391275866	0,0813384391275866	0,115029923756491	0,021733481340444	0,013182340960885	0,598875876552395	0,457522081757512	0,876568903221259	0,0571470718515302	0,0357348544375084	0,935886364067212	0,999548079443255	0,989650898830279
293	2	129	1983	ACTGCCTCAGCCCTGCAATGCCCGAAAGCTTGGCAACTACTGCCACGAAGCGTAAACATG	A_55_P2000039	Prf1	NM_011073	ref|Mus musculus perforin 1 (pore forming protein) (Prf1), mRNA [NM_011073]	5,78388179408507	0,00919221302155293	-0,0307462108164867	0,00646066295403003	-0,0334777608840096	0,0399384238380396	0,087508606054499	0,087508606054499	0,087508606054499	0,087508606054499	0,123755857506637	0,917206822927484	0,72836500528	0,941753233111941	0,705380517377495	0,749678652507757	0,953076982669192	0,807678846764868	0,993947619682132	0,999548079443255	0,981530566155997
294	2	130	1961	CTTGTTACTTAATGGGCTATTTGAAGGTCTGTTTTCTGTCTCTCTGACCACAAGAAAAAA	A_55_P2727993	Tle4	AK017548	gb|Mus musculus 8 days embryo whole body cDNA, RIKEN full-length enriched library, clone:5730411M05 product:TRANSDUCIN-LIKE ENHANCER PROTEIN 4 homolog [Homo sapiens], full insert sequence. [AK017548]	6,10526613359977	0,0285569140037083	-0,0635396425763632	0,0352364453597716	-0,0568601112203	0,0920965565800715	0,0788831321785566	0,0788831321785566	0,0788831321785566	0,0788831321785566	0,111557595369384	0,72048160893713	0,428378170178094	0,659068376236631	0,477927553685756	0,417120576120968	0,821577860583521	0,550131154883595	0,946619075215699	0,999548079443255	0,968169480302826
297	2	133	2340	CTGGGAAGCGCCGACTCCTGCATCTCAAAAGACAGACTTAGACTCAACTGCAGTCTGCAC	A_52_P573543	Pde4c	NM_201607	ref|Mus musculus phosphodiesterase 4C, cAMP specific (Pde4c), mRNA [NM_201607]	5,66908878383075	-0,0142535342935197	0,0354821306844935	-0,0368134128717701	0,0129222521062431	-0,0497356649780132	0,0933827935867669	0,0933827935867669	0,0933827935867669	0,0933827935867669	0,132063213182693	0,879950819298516	0,707285230191278	0,696869754907218	0,891085308909928	0,709748137992676	0,929428898091077	0,790853319529026	0,953191943746748	0,999548079443255	0,979105543717975
299	2	135	766	ATAGTGCCTTGATTCTTGTGCACCAGGGAATATTGGAAGACTCTGTGATCATGGGTTACA	A_51_P143805	Tmem42	NM_025339	ref|Mus musculus transmembrane protein 42 (Tmem42), transcript variant 1, mRNA [NM_025339]	9,46363411477077	0,0998183263743044	0,0151566686540381	0,0291199596439107	-0,0555416980763557	0,0846616577202663	0,0667971794041037	0,0667971794041037	0,0667971794041037	0,0667971794041037	0,0944654770415522	0,148006553540629	0,822402260666085	0,666739003364875	0,413819751322578	0,378962685455355	0,263602285354482	0,877965842271528	0,948698081543649	0,999548079443255	0,968169480302826
301	2	137	442	TTGAGGTTGAAGTCACCATTGCAGATGCCTAAGACAACTGAATAAATCGTCTTAATGGTC	A_55_P2121543	Rps20	NM_026147	ref|Mus musculus ribosomal protein S20 (Rps20), mRNA [NM_026147]	14,8091146716606	-0,0339399706518044	-0,0103502741000359	-0,0371694831390155	-0,0135797865872469	-0,0235896965517686	0,0572166881174942	0,0572166881174942	0,0572166881174942	0,0572166881174942	0,0809166163298318	0,558560606184608	0,857955168569592	0,522050617993003	0,814390525129573	0,773128900966311	0,695584240675763	0,902952611336611	0,919988801010221	0,999548079443255	0,983155095216282
302	2	138	1665	CAGTTACATGTTTATCTTCATGGTTGCTATCCCTTCCCCAAATCTTTATTGCAGATGGCG	A_55_P2576195	AK090142	AK090142	gb|Mus musculus 13 days embryo spinal cord cDNA, RIKEN full-length enriched library, clone:G630005B13 product:unclassifiable, full insert sequence. [AK090142]	6,20928700604533	-0,294830824950902	-0,464847530567887	0,121427220886155	-0,0485894847308295	0,170016705616985	0,0803519058293848	0,0803519058293848	0,0803519058293848	0,0803519058293848	0,113634754986442	0,00119733354296284	5,60750069193518e-06	0,143684601302896	0,550999375479986	0,14753483602172	0,00528543637983394	5,60969612450624e-05	0,873308159580537	0,999548079443255	0,968169480302826
305	2	141	424	ACACCAAGACCACTGGCCGCAGGGGCCGAACTGTGGGTGTATCCAAGAAGAAATGAGTCT	A_51_P287677	Rps18	NM_011296	ref|Mus musculus ribosomal protein S18 (Rps18), mRNA [NM_011296]	15,2348584064519	0,105649780176233	0,122072905191855	-0,0195227365556949	-0,00309961154007254	-0,0164231250156224	0,0610896820353849	0,0610896820353849	0,0610896820353849	0,0610896820353849	0,0863938568555013	0,0964675612658842	0,0570411263562264	0,752032227291785	0,959950088553276	0,850819029550713	0,189333890187402	0,116490942875624	0,963983037482632	0,999548079443255	0,985659457938788
306	2	142	518	GGAGGCAGCCCTGAAGTACATGATCATCTTGTTTACTCACAAAGAAGACCTTGAGGATCA	A_51_P377948	Gimap9	NM_174960	ref|Mus musculus GTPase, IMAP family member 9 (Gimap9), mRNA [NM_174960]	5,49868360427436	-0,577711059479094	-0,308170925292504	-0,104475724725783	0,165064409460807	-0,26954013418659	0,0684702221559175	0,0684702221559175	0,0684702221559175	0,0684702221559175	0,0968315167915973	1,13443719435633e-08	0,000145201539893612	0,140006239219822	0,0238665032793186	0,0102661906925983	3,94377701285191e-07	0,000842894664183628	0,873308159580537	0,999548079443255	0,968169480302826
310	2	146	793	ATTCTTGAGAACTCCAAAGAGCTTCTGTTAAATGTAGGTTACAAAATAAACCAGGGGTGG	A_55_P2728946	Tmem57	ENSMUST00000136113	ens|transmembrane protein 57 [Source:MGI Symbol;Acc:MGI:1913396] [ENSMUST00000136113]	7,1898942011688	0,318807896105639	0,822346869505115	-0,238530041113113	0,265008932286364	-0,503538973399476	0,110350079683879	0,110350079683879	0,110350079683879	0,110350079683879	0,156058579297894	0,00802283527514879	1,02455133028249e-07	0,0407541938548986	0,0243544250008076	0,00357508462690168	0,0254207063352911	2,01635384397444e-06	0,873308159580537	0,999548079443255	0,968169480302826
311	2	147	1922	TAGATAAAATGAGACAGTAGTCCTGTCTGTAGTCATGCTATAAAATTGTGATGCTACCAT	A_55_P2612988	Mtm1	ENSMUST00000151415	ens|X-linked myotubular myopathy gene 1 [Source:MGI Symbol;Acc:MGI:1099452] [ENSMUST00000151415]	5,9909981766824	-0,0321640914637191	0,0288350921588441	0,0299699374283682	0,0909691210509314	-0,0609991836225632	0,0761516097712642	0,0761516097712642	0,0761516097712642	0,0761516097712642	0,107694639335065	0,676483570834169	0,708245703885735	0,697353777931578	0,243825354468708	0,57633018413877	0,789883444360903	0,791570452021965	0,953191943746748	0,999548079443255	0,971312271925997
312	2	148	1998	AACCACCCTTCCTAGTTTCCCTAGAGTCAGTGAGTAGAATCTACGGGGAAATCTTAGTAT	A_51_P188023	Slc39a9	AK014732	gb|Mus musculus 0 day neonate head cDNA, RIKEN full-length enriched library, clone:4833420C05 product:hypothetical DNA/RNA polymerases structure containing protein, full insert sequence. [AK014732]	5,58926009529883	0,335412378561884	0,295978539388657	-0,0357278666752068	-0,0751617058484335	0,0394338391732267	0,0733676939725043	0,0733676939725043	0,0733676939725043	0,0733676939725043	0,103757587855954	0,000121159675518936	0,00047687522978351	0,630660012314863	0,31575079247681	0,707217041877409	0,000781446775507281	0,00229399879128051	0,941464499324152	0,999548079443255	0,979105543717975
313	2	149	2108	CCACGTATTTTGACACATGCAGGCAAAACACCAATGTACTTAAAACATTTCAAGATAAGT	A_55_P2733467	Pdgfb	AK087840	gb|Mus musculus 2 days pregnant adult female ovary cDNA, RIKEN full-length enriched library, clone:E330027M19 product:platelet derived growth factor, B polypeptide, full insert sequence. [AK087840]	8,46754781447258	-0,0434746848897163	-0,0314644843254559	-0,0277485229025771	-0,0157383223383167	-0,0120102005642604	0,151672664191383	0,151672664191383	0,151672664191383	0,151672664191383	0,214497538740714	0,776830868636301	0,837393779279278	0,856360848655642	0,918210709663888	0,955807572347451	0,862033403665245	0,888172128411955	0,979947625994375	0,999548079443255	0,995693335093656
316	2	152	380	ATGGAAAGAGACCCCTTGTATGCCCAATGTTGCTGTAAAAAACGAACAAGAAGATTTGAA	A_52_P545954	Atf7ip	NM_019426	ref|Mus musculus activating transcription factor 7 interacting protein (Atf7ip), mRNA [NM_019426]	6,1803059630499	-0,00118043878217478	-0,180043811779706	0,196355115261587	0,0174917422640561	0,178863372997531	0,079938773906182	0,079938773906182	0,079938773906182	0,079938773906182	0,113050498217599	0,98833927088856	0,033641109992331	0,0215841340321444	0,828629120804419	0,126593301252712	0,994142923071385	0,0763793938974344	0,873308159580537	0,999548079443255	0,968169480302826
317	2	153	1459	CACAATGCACCAAGACGACCTGGCTTTATTGAAGGACATTTTGAATAGACCTGTGGATCC	A_51_P193711	Supv3l1	NM_181423	ref|Mus musculus suppressor of var1, 3-like 1 (S. cerevisiae) (Supv3l1), mRNA [NM_181423]	7,77774625381452	-0,0395160603466485	0,157089683128576	-0,134772991197321	0,0618327522779039	-0,196605743475224	0,07428460379383	0,07428460379383	0,07428460379383	0,07428460379383	0,105054294160746	0,599605888108328	0,0449385010212922	0,08204900966169	0,413333319620715	0,0734139219307925	0,729336549554806	0,0964716318920997	0,873308159580537	0,999548079443255	0,968169480302826
318	2	154	0	TCTGAAAATAGAAGTAGCTAGAAAACCAGCCTCTCCTCGCCAGCTCCCGAGTGGGGGAGG	A_30_P01027404	chr11:79531631-79531761_F	chr11:79531631-79531761_F	lincRNA:chr11:79531631-79531761 forward strand	7,9605659678691	0,0376878810038832	-0,267410276976351	0,141524423503097	-0,163573734477137	0,305098157980235	0,136155960253028	0,136155960253028	0,136155960253028	0,136155960253028	0,192553605587765	0,784283997184984	0,061112966981378	0,30887665298471	0,241230271438355	0,126061983881149	0,866928004675222	0,122931561607493	0,885378619707373	0,999548079443255	0,968169480302826
320	2	156	1398	TTGATGTGTCTTGTGGATAGTTCTTTTGTGGCCTCAAAAGGGAGTGAGTGTTAGGAGTGA	A_55_P2737657	Slc6a6	AK162776	gb|Mus musculus 16 days neonate thymus cDNA, RIKEN full-length enriched library, clone:A130042D17 product:solute carrier family 6 (neurotransmitter transporter, taurine), member 6, full insert sequence. [AK162776]	5,38461418789425	0,34380528401988	0,366511725600997	0,0111483281299094	0,0338547697110263	-0,0227064415811169	0,0778651072177283	0,0778651072177283	0,0778651072177283	0,0778651072177283	0,110117890662946	0,000180592019963696	8,57476954118316e-05	0,887337201482962	0,667568217994149	0,838358188015407	0,001086813055177	0,000540764260945615	0,98428237001196	0,999548079443255	0,985137163763762
321	2	157	1497	CGTATGGGACCTACACTTAATCTCTATGCTTTACACTAGCTTCTGCATTTAATAGGTTAG	A_51_P151484	Atp1b1	NM_009721	ref|Mus musculus ATPase, Na+/K+ transporting, beta 1 polypeptide (Atp1b1), mRNA [NM_009721]	8,62753643628696	0,137756609732193	-0,0633601246050937	0,0652439565267322	-0,135872777810555	0,201116734337287	0,143972431389092	0,143972431389092	0,143972431389092	0,143972431389092	0,203607765078284	0,348113950325904	0,663779914594365	0,65446248214468	0,354626368391969	0,33303843525681	0,499736408300616	0,75666665704857	0,94575703135196	0,999548079443255	0,968169480302826
322	2	158	476	ATTTAAGGTTTATCCTGAAGACTTTTGCCCTTCCCCACCTCTTTATTTGACCCTAGGCTC	A_55_P2722383	Rab3il1	ENSMUST00000129882	ens|RAB3A interacting protein (rabin3)-like 1 [Source:MGI Symbol;Acc:MGI:1922010] [ENSMUST00000129882]	7,37766740683107	-0,139398491562432	-0,146316845579837	0,0975804402756326	0,0906620862582272	0,00691835401740537	0,120976287645805	0,120976287645805	0,120976287645805	0,120976287645805	0,171086306714247	0,260459133740388	0,238163395216071	0,427746366835839	0,460825289307208	0,968075768494376	0,404651295031809	0,353495437909425	0,903889697447273	0,999548079443255	0,996325431148898
332	3	4	2479	CATGCACATGTGGTGTAGGAACTTTTTTCTACCATAAGTGACACCAATAAATGTTTGTTA	A_55_P2076772	Hspa5	NM_022310	ref|Mus musculus heat shock protein 5 (Hspa5), transcript variant 2, mRNA [NM_022310]	12,4946178953467	0,0702316321229244	0,0821425454778328	-0,108204946327595	-0,0962940329726862	-0,0119109133549085	0,088158564162904	0,088158564162904	0,088158564162904	0,088158564162904	0,124675037078518	0,433397839944534	0,360661524248167	0,231478843563326	0,285461034801605	0,924675839872622	0,583868390526331	0,483901617139864	0,873308159580537	0,999548079443255	0,993079180461448
335	3	7	1777	AGTGACCGCCGCACACACTTAGTATTTATAAATGAACCTTTATTAAAGACACTTTATGCC	A_52_P71544	Slc25a26	NM_026255	ref|Mus musculus solute carrier family 25 (mitochondrial carrier, phosphate carrier), member 26 (Slc25a26), mRNA [NM_026255]	9,13708280279247	-0,280962018894327	-0,0453405042168065	-0,114996479218167	0,120625035459353	-0,23562151467752	0,0754300799459299	0,0754300799459299	0,0754300799459299	0,0754300799459299	0,106674242070421	0,00104164884837384	0,553365472811022	0,140332269533003	0,122756358576996	0,0368971407569522	0,00470868892655738	0,664185865784528	0,873308159580537	0,999548079443255	0,968169480302826
339	3	11	612	CACTGCTGCAAGAAAAAGGCAGAGGCTTCAGTTTTCTCTCGCCCAAGTCCCTTGCTCCTC	A_51_P199098	Tmem107	NM_025838	ref|Mus musculus transmembrane protein 107 (Tmem107), transcript variant 1, mRNA [NM_025838]	6,77846265243043	-0,423703481366251	-0,432913179306482	0,000551036634839797	-0,0086586613053905	0,0092096979402303	0,136981737839931	0,136981737839931	0,136981737839931	0,136981737839931	0,193721431450666	0,00493710667322622	0,00419818543255504	0,996823325352311	0,950118077938131	0,962472161490378	0,0170994651320978	0,0139582409952818	0,999642447718477	0,999548079443255	0,996223468917052
341	3	13	1611	AGGGGTCTTCTGTGTACTTCTCTAGGAGCAGTTACTTCCAGACTGTGTCAGTCAACTAAA	A_52_P445387	Clk4	NM_007714	ref|Mus musculus CDC like kinase 4 (Clk4), transcript variant 1, mRNA [NM_007714]	9,65842710343786	0,58888271900395	0,693166541993799	0,00261852786282368	0,106902350852673	-0,104283822989849	0,0908221127203621	0,0908221127203621	0,0908221127203621	0,0908221127203621	0,128441863572514	1,00709552881392e-06	6,78859152113548e-08	0,977235448144783	0,250619006351521	0,424753035615356	1,48459438002367e-05	1,45524410906378e-06	0,998123618351774	0,999548079443255	0,968169480302826
342	3	14	3459	GTTTGATTCAACACTGCACTAAGGGGGAAATGTTCCATTGAATAAAAGAGCAGTGTGGTT	A_55_P2168761	Sf1	NM_001110791	ref|Mus musculus splicing factor 1 (Sf1), transcript variant 1, mRNA [NM_001110791]	10,8435307015084	0,711490150196084	0,756072662165089	-0,0797940295506994	-0,0352115175816952	-0,0445825119690042	0,0779811254163901	0,0779811254163901	0,0779811254163901	0,0779811254163901	0,110281965172976	2,64179262595895e-09	8,22486677953453e-10	0,316308192780985	0,655620687708215	0,689571597090679	1,24514916931435e-07	4,5195495554496e-08	0,885378619707373	0,999548079443255	0,978978436740169
347	3	19	0	AAGCCCACCTCAAGGATCAGAGTTTACCTTTGTAATAAACATCCTAGGATTTAAAAAGGG	A_30_P01020937	chr2:167085700-167117795_R	chr2:167085700-167117795_R	lincRNA:chr2:167085700-167117795 reverse strand	12,01997380165	0,0093401480373192	0,115771636214111	-0,0954616059014022	0,0109698822753899	-0,106431488176792	0,0634423623044531	0,0634423623044531	0,0634423623044531	0,0634423623044531	0,0897210491999451	0,884175668801004	0,0803926270050016	0,145338766427873	0,864159029900547	0,247036919384875	0,931820984830178	0,152274131418331	0,873308159580537	0,999548079443255	0,968169480302826
349	3	21	5969	ACCAGGAGAGGAAACGAGGCTTCATTTGTTCCTTCCAGAAGGGCTGGGGGCCGTAGAGTT	A_51_P362429	Myh11	NM_013607	ref|Mus musculus myosin, heavy polypeptide 11, smooth muscle (Myh11), transcript variant 1, mRNA [NM_013607]	8,21289709074173	0,203793151719802	-0,0920089616456234	0,173190371279485	-0,12261174208594	0,295802113365426	0,130208605562052	0,130208605562052	0,130208605562052	0,130208605562052	0,184142775923542	0,130533064672939	0,486544698411248	0,195882313016759	0,355671822170332	0,121159245783266	0,239578883574863	0,604401148267459	0,873308159580537	0,999548079443255	0,968169480302826
350	3	22	1364	TGACCACATCAGGAGACCACAAAGCAAAAGTATTTTGTGTCCAGAGACCTGACCGTTAAC	A_52_P624362	Aamp	NM_146110	ref|Mus musculus angio-associated migratory protein (Aamp), transcript variant 2, mRNA [NM_146110]	9,69657270811024	0,451204677715676	0,347345315270745	0,0265284141085882	-0,0773309483363427	0,103859362444931	0,079123334858748	0,079123334858748	0,079123334858748	0,079123334858748	0,111897293257429	6,89126875870742e-06	0,000192727297388945	0,740302685820441	0,338064279631542	0,362484068997744	7,24374640656451e-05	0,00106899500588636	0,962198181767919	0,999548079443255	0,968169480302826
351	3	23	273	AGAACGGTCCTCAGAACATATACAACCTGTACGAGCAAGTCAGCTACAACTGTTTCATCG	A_55_P2502711	Rnasek	NM_173742	ref|Mus musculus ribonuclease, RNase K (Rnasek), mRNA [NM_173742]	10,9416515663353	-0,167902805487387	-0,0350414959550402	-0,105224049218233	0,0276372603141137	-0,132861309532347	0,0876127925675141	0,0876127925675141	0,0876127925675141	0,0876127925675141	0,123903199486359	0,0671918327140796	0,692694438961042	0,241366540677864	0,755125144462366	0,29415990881626	0,142291137202797	0,779625763801012	0,874338799936399	0,999548079443255	0,968169480302826
352	3	24	574	GCTCGGACACACGAGTCAATCAACTTGCCTCTCTGGGAACCTTGTTTCTCTTTGTGGCCC	A_52_P272854	Olfr1375	NM_146516	ref|Mus musculus olfactory receptor 1375, pseudogene 1 (Olfr1375-ps1), mRNA [NM_146516]	5,08919071821227	0,000553362490533615	-0,0364736732084605	0,0456085769440628	0,00858154124506871	0,0370270356989941	0,103126956522188	0,103126956522188	0,103126956522188	0,103126956522188	0,145843540559939	0,995762677674431	0,726642475867246	0,662229749270439	0,934366187904308	0,801730822015506	0,997811682613061	0,806525538910946	0,948303853172766	0,999548079443255	0,984777914193219
353	3	25	3035	AGTGAGATACTGCTCTTTTGAGATAAATATGCCTCCTTTTCAGTGTCTTGATGTCCTAAT	A_52_P64356	Sparcl1	NM_010097	ref|Mus musculus SPARC-like 1 (Sparcl1), mRNA [NM_010097]	12,7628674045273	0,109157013110195	0,0193499351489592	0,0634391473934119	-0,0263679305678242	0,0898070779612361	0,0813384667762852	0,0813384667762852	0,0813384667762852	0,0813384667762852	0,115029962857656	0,192045720837629	0,813965381124065	0,442985615606641	0,748589732903551	0,44253097255995	0,322216464696218	0,871797069862585	0,906163481467981	0,999548079443255	0,968169480302826
354	3	26	405	ATTCTCCGTTTGAAAAAGAATCCATCATCCCCATTATATACAACCCTGGGGGTGATTACC	A_55_P2171746	NAP112785-1	NAP112785-1	Unknown	8,52521146565386	-0,0412169939506963	0,0935728647106462	-0,113534112503482	0,0212557461578609	-0,134789858661343	0,0644958604913296	0,0644958604913296	0,0644958604913296	0,0644958604913296	0,0912109206237614	0,528782481397612	0,159661733788857	0,0909830688817243	0,744561496085559	0,152360080473174	0,670257480141115	0,259986621425063	0,873308159580537	0,999548079443255	0,968169480302826
355	3	27	232	TCTATGGAGGACGGCAGAGAAACGGTGTCAGACCCAGCCACTTCAGAGGCTCTAAGAGTG	A_52_P131372	ENSMUST00000181233	ENSMUST00000181233	ens|ribosomal protein S19, pseudogene 6 [Source:MGI Symbol;Acc:MGI:5011818] [ENSMUST00000181233]	14,5462020991569	-0,131129192627977	-0,154224262903321	0,0318184605513423	0,008723390275998	0,0230950702753443	0,0641012246942047	0,0641012246942047	0,0641012246942047	0,0641012246942047	0,0906528213272694	0,0518031428184411	0,0241193590788526	0,624104948629796	0,892877338592735	0,80105732029211	0,115250904447761	0,0583792065105603	0,940044876204142	0,999548079443255	0,984777914193219
357	3	29	3079	TGGGTAAGTGTTGGATGAGGTCCTCTGTGCTGATGGGCTAATGTTGTGGGCAGATGCAGT	A_51_P237752	Ptrf	NM_008986	ref|Mus musculus polymerase I and transcript release factor (Ptrf), mRNA [NM_008986]	13,8092772692705	-0,220573591273386	-0,133390068318832	-0,0854138951333603	0,00176962782119361	-0,0871835229545539	0,0890698565191098	0,0890698565191098	0,0890698565191098	0,0890698565191098	0,125963799087951	0,0206434004365662	0,147167093545638	0,347062652906761	0,984311638469637	0,495440743688702	0,0547455409259638	0,24415309069886	0,888687294766657	0,999548079443255	0,968275885703657
359	3	31	4147	TGGATGCCTTAACAATGCAAATCATATCCATTTCACCTGTACATTGTACTGTGCACCCCC	A_55_P2734622	Ebf1	NM_001290711	ref|Mus musculus early B cell factor 1 (Ebf1), transcript variant 4, mRNA [NM_001290711]	9,35266508391643	-0,70210109805415	-0,684914222328073	-0,0997315745120098	-0,0825446987859326	-0,0171868757260771	0,0975661781153397	0,0975661781153397	0,0975661781153397	0,0975661781153397	0,137979412319622	1,85343589703763e-07	2,80055726240531e-07	0,31679650229394	0,405817386626679	0,901899585406884	3,68308823557795e-06	4,69695425845147e-06	0,885378619707373	0,999548079443255	0,990999639878823
360	3	32	430	AAGACACAGAAGCACGTCAGCAGGGCCTATGATGGCTCCATGTGTGCCAAGTGTGTCCGT	A_55_P2024358	Rpl34	NM_026724	ref|Mus musculus ribosomal protein L34 (Rpl34), transcript variant 1, mRNA [NM_026724]	13,0505804946911	0,0890794733170459	-0,00211046165491169	0,0816546905863014	-0,00953524438565623	0,0911899349719576	0,065319289517802	0,065319289517802	0,065319289517802	0,065319289517802	0,0923754251206504	0,185193098273714	0,974489821838661	0,223218827830002	0,885146786951491	0,333325960322381	0,31344616798789	0,982339051096986	0,873308159580537	0,999548079443255	0,968169480302826
362	3	34	0	AGCTCACGCACTGCAAGTCCCTGCCGCCGCCGCCGCCGCTGACGCAGTGCTGCCGCCAAA	A_30_P01024756	chr7:82902248-82955248_F	chr7:82902248-82955248_F	lincRNA:chr7:82902248-82955248 forward strand	13,2680724948992	-0,0945942845903929	-0,0191591618539579	-0,053410635744795	0,0220244869916399	-0,0754351227364349	0,113402083585577	0,113402083585577	0,113402083585577	0,113402083585577	0,16037476460809	0,412352970549042	0,867240616072821	0,641868441403372	0,847627484295391	0,642302702315514	0,56323800708191	0,909976448224791	0,942678354833104	0,999548079443255	0,977406484569772
363	3	35	2729	GCTGGGAAACCTTAGATCTTATCAATTACAATGCTGCTGGGTTTTATATTCTGATATCAA	A_55_P2009762	Mapkapk3	NM_178907	ref|Mus musculus mitogen-activated protein kinase-activated protein kinase 3 (Mapkapk3), mRNA [NM_178907]	9,96084692121838	-1,53744668548342	-1,31222778737539	-0,153512232193773	0,0717066659142525	-0,225218898108025	0,143643196105705	0,143643196105705	0,143643196105705	0,143643196105705	0,203142156075306	1,16153145896263e-10	2,57969366868441e-09	0,295744298693441	0,622145230427926	0,278463679985019	1,13063103475277e-08	1,0926704851729e-07	0,881340430220457	0,999548079443255	0,968169480302826
365	3	37	4842	TTCATCCTTGAGGAATTCTAGTCCCGTAAGAATGGCTAAGATTACTCATGTTGAGGGCAA	A_52_P25812	Prdm2	NM_001081355	ref|Mus musculus PR domain containing 2, with ZNF domain (Prdm2), transcript variant 1, mRNA [NM_001081355]	6,03023456108122	0,275146663853233	0,321605970290718	-0,068775597175545	-0,0223162907380603	-0,0464593064374847	0,0859123170994823	0,0859123170994823	0,0859123170994823	0,0859123170994823	0,121498364016986	0,00378940873920419	0,000994057862422797	0,431189429650011	0,797248047795087	0,705511595712224	0,0137487694665103	0,00420793324218356	0,904034728975437	0,999548079443255	0,979105543717975
367	3	39	1866	AATTATGCCCAGAAGTGTGGACATCAGGGAAAGATTGCCTCAAGCTCCTCTCATTAAACA	A_66_P121171	Gm15413	NR_045874	ref|Mus musculus predicted gene 15413 (Gm15413), long non-coding RNA [NR_045874]	5,37542655325419	-0,0457208034256782	-0,308304676638385	0,220575099267664	-0,0420087739450432	0,262583873212707	0,179780385352399	0,179780385352399	0,179780385352399	0,179780385352399	0,254247859214023	0,801400294136138	0,0991403139177282	0,231654493789421	0,817208157429426	0,311912152582128	0,878783199299129	0,179564079706148	0,873308159580537	0,999548079443255	0,968169480302826
368	3	40	4194	TACATCTGACGGACAACAGGGGCGGCTACCAAAGTGGAATAAAAGAACAATGTGAATGTT	A_55_P2042202	Pigo	NM_020035	ref|Mus musculus phosphatidylinositol glycan anchor biosynthesis, class O (Pigo), transcript variant 1, mRNA [NM_020035]	10,2647870296832	-0,198755421536356	-0,21090763537461	-0,0361772557643043	-0,0483294696025585	0,0121522138382542	0,0983971246413979	0,0983971246413979	0,0983971246413979	0,0983971246413979	0,139154548166381	0,0545905376794978	0,0423302547901806	0,716317592255932	0,62773164038659	0,931128475745611	0,120179140316539	0,0919539689958568	0,956439907797932	0,999548079443255	0,993683752706661
371	3	43	310	AATGCAGACGTACGAGGTGGATCTGAATAAGTGCGGACCTATGGTGTTGGATGCTTTAAT	A_51_P234853	Sdhb	NM_023374	ref|Mus musculus succinate dehydrogenase complex, subunit B, iron sulfur (Ip) (Sdhb), mRNA [NM_023374]	14,1827194744822	-0,0667098747195691	0,0625955554665527	-0,0904177170760185	0,0388877131101033	-0,129305430186122	0,0838459342832766	0,0838459342832766	0,0838459342832766	0,0838459342832766	0,118576057413253	0,433983272148082	0,462522127133115	0,291493411837855	0,646934916076912	0,286235686144163	0,584477317635371	0,58143960755935	0,877895026441056	0,999548079443255	0,968169480302826
372	3	44	1696	ATTTGCAATGTGAATGCAAAAAGGCTGCTTACTGAAATGGATGCCAAAATGAGCCATCTG	A_52_P680538	Gm15672	XR_868641	ref|PREDICTED: Mus musculus uncharacterized LOC105242543 (LOC105242543), transcript variant X3, ncRNA [XR_868641]	5,9978855668806	-0,265439942481018	-0,294037591049292	0,0196630804012381	-0,0089345681670352	0,0285976485682733	0,0835422773370862	0,0835422773370862	0,0835422773370862	0,0835422773370862	0,118146621641642	0,00402950602661625	0,00173893976617724	0,815903806978411	0,915712700809118	0,810778603502746	0,0144573734832796	0,00673905094925765	0,973701968906421	0,999548079443255	0,984777914193219
373	3	45	2170	TTTTCTTGCTCTACAGAATCTGAAGTCAGTTAACCCATTGCTTATCCACCAGCCCATCAG	A_55_P2721364	Rnpepl1	ENSMUST00000180306	ens|arginyl aminopeptidase (aminopeptidase B)-like 1 [Source:MGI Symbol;Acc:MGI:1914170] [ENSMUST00000180306]	6,42650517044308	0,0020407798322104	-0,286527174160422	0,247067269542851	-0,0415006844497814	0,288567953992632	0,141127389340097	0,141127389340097	0,141127389340097	0,141127389340097	0,199584268027073	0,988581074475684	0,053454412878104	0,0926682995255402	0,771214668631286	0,161044249238099	0,994318387814985	0,110669764190981	0,873308159580537	0,999548079443255	0,968169480302826
376	3	48	315	GGTGTGGTCACAGCCCTAGGACTTTGCCCGTACTCTGAATAATACCAACTTTGGCCCTGC	A_66_P135616	Gm14285	XR_374988	ref|PREDICTED: Mus musculus predicted gene 14285 (Gm14285), transcript variant X1, ncRNA [XR_374988]	6,77611406485765	-0,112614844211085	0,155521267886561	-0,00225974642764992	0,265876365669996	-0,268136112097646	0,158242627953065	0,158242627953065	0,158242627953065	0,158242627953065	0,223788870596784	0,483478149219843	0,33542608264705	0,988723430346788	0,105783415005463	0,242452314162872	0,630450242892695	0,457836295678589	0,999375788898029	0,999548079443255	0,968169480302826
383	3	55	275	TGCGCATGCTTAAAAATGCCGAGAGTAACGCTGAACTTAAGGGTTTAGATGTAGATTCTC	A_52_P350306	ENSMUST00000121305	ENSMUST00000121305	ens|predicted gene 11472 [Source:MGI Symbol;Acc:MGI:3650288] [ENSMUST00000121305]	11,8027288383093	0,083830482028656	0,162543544073449	-0,0679916596724528	0,0107214023723401	-0,0787130620447929	0,0939392083994422	0,0939392083994422	0,0939392083994422	0,0939392083994422	0,132850102557084	0,380969079771105	0,0963067747789467	0,476135478228133	0,910075071553156	0,55901349956575	0,532977776335339	0,175426740822911	0,913392945859402	0,999548079443255	0,969269671240324
387	3	59	0	CTCCCAAGCAGCTTTGAGACAGTATTAAAGTCAAGTATGGTCCCTGCCATCCTAATAGCA	A_30_P01028822	chr18:36470130-36489110_F	chr18:36470130-36489110_F	lincRNA:chr18:36470130-36489110 forward strand	5,63120950544409	-0,0323108257565368	-0,0859880738466634	0,0545766698731942	0,000899421783067567	0,0536772480901266	0,117545505065409	0,117545505065409	0,117545505065409	0,117545505065409	0,166234447459497	0,785741438911315	0,471478279948223	0,646579758120196	0,993957604929606	0,749542944921715	0,867989405403048	0,590156230395673	0,94368564413459	0,999548079443255	0,981530566155997
389	3	61	433	ATGTGGGCAAAGCTGGATCTGAAAAAGGCCTTGGTGACTGCCTGGTTAAGATCTACAAAT	A_52_P401311	ENSMUST00000165691	ENSMUST00000165691	ens|predicted pseudogene 5529 [Source:MGI Symbol;Acc:MGI:3646377] [ENSMUST00000165691]	11,2496369384521	-0,2554958081323	-0,320826490431255	-0,0491831949402908	-0,114513877239245	0,0653306822989546	0,0651797684146012	0,0651797684146012	0,0651797684146012	0,0651797684146012	0,0921781124842665	0,000637092188012046	4,95237464715333e-05	0,457781035056233	0,0915797523171957	0,485253440558815	0,00312602347076738	0,000346372516950309	0,908554714245733	0,999548079443255	0,968275885703657
390	3	62	464	ATGGGAGGTTATACCTGATCTTTACTTCTACAGAGACCCAGAGGAGATTGAGAAGGTGGA	A_55_P2090698	ENSMUST00000120646	ENSMUST00000120646	ens|predicted gene 7722 [Source:MGI Symbol;Acc:MGI:3644420] [ENSMUST00000120646]	12,5738473051786	-0,268527131440324	-0,245404237758645	-0,00911071727255752	0,0140121764091212	-0,0231228936816787	0,0599114004462338	0,0599114004462338	0,0599114004462338	0,0599114004462338	0,0847275150518294	0,000152317586717564	0,000407459377119174	0,880392189980582	0,817043541381877	0,787237919693056	0,00094522603601173	0,00201281124878816	0,982833126300066	0,999548079443255	0,983394388819418
392	3	64	992	TTTATGATCCTTTTCTGGGTGAGGACTCGCTGAGTGCAACTCTTATCTCAAAGCACTGCT	A_55_P2139587	NAP092820-001	NAP092820-001	Unknown	10,5130343531493	-0,568018359647018	-0,729443978908582	0,127760661070621	-0,0336649581909434	0,161425619261564	0,1192737228866	0,1192737228866	0,1192737228866	0,1192737228866	0,168678516540961	7,44569579333754e-05	2,47312164106552e-06	0,294663623691831	0,78015131846606	0,348027229570103	0,000522904087071268	2,83904364501501e-05	0,881320608127078	0,999548079443255	0,968169480302826
393	3	65	93	AACGCACAGCAAGTGGTGCTGGTGTGTGCCCGCGGCGAGCGCTTCCTGACCGGGTCTGCG	A_66_P117353	Amdhd1	NM_027908	ref|Mus musculus amidohydrolase domain containing 1 (Amdhd1), mRNA [NM_027908]	5,48934583149082	0,0208431926129249	-0,210796888775289	0,166475276035321	-0,065164805352893	0,231640081388214	0,109863094953567	0,109863094953567	0,109863094953567	0,109863094953567	0,155369878887617	0,851110657139905	0,0668856406989231	0,142647071988771	0,558585310727367	0,148906025148066	0,910225547596519	0,132014645324131	0,873308159580537	0,999548079443255	0,968169480302826
395	3	67	2295	AACATGTTTAAAGAGGCACAGCACCACAAAATCTGTCAGAGGAGTAGCCAGTCCCTTCTT	A_55_P2240688	AK156446	AK156446	gb|Mus musculus activated spleen cDNA, RIKEN full-length enriched library, clone:F830022C22 product:hypothetical protein, full insert sequence. [AK156446]	6,70570800850411	0,186323475789815	0,0556381773852737	-0,034918088260798	-0,16560338666534	0,130685298404542	0,107786950117486	0,107786950117486	0,107786950117486	0,107786950117486	0,152433766702981	0,0966119975327635	0,610407417139745	0,74875477403526	0,137410331473845	0,39967369207246	0,189539770193205	0,713138206299823	0,963554406589254	0,999548079443255	0,968169480302826
396	3	68	2874	ATTCACAGATCTAGACCTAGTAATTAGGAAGTAGCTGCCCAGATGAACAAAGGGGCATGG	A_55_P2233296	Tmem260	NM_172600	ref|Mus musculus transmembrane protein 260 (Tmem260), mRNA [NM_172600]	6,41558836861378	0,0330869566644729	0,0939605656637026	0,00867189009582692	0,0695454990950566	-0,0608736089992297	0,0715050164321749	0,0715050164321749	0,0715050164321749	0,0715050164321749	0,101123364016093	0,647696190660205	0,201148973035614	0,90447299521643	0,340373148187939	0,552788687440426	0,768473497582448	0,310727483057987	0,987215768890242	0,999548079443255	0,969269671240324
402	3	74	3498	TTGGGATTGAATCTAGGGTCTCATGCATGCTGGATAAATGCTCTACCACTGAGTGAAAGC	A_55_P2168023	Sema3g	NM_001025379	ref|Mus musculus sema domain, immunoglobulin domain (Ig), short basic domain, secreted, (semaphorin) 3G (Sema3g), mRNA [NM_001025379]	6,42588354244143	0,160690346875064	0,0568847316455141	0,105191334010322	0,00138571878077176	0,10380561522955	0,138138652351275	0,138138652351275	0,138138652351275	0,138138652351275	0,195357555643116	0,256065275415969	0,684113639203812	0,453719125561091	0,99207848117115	0,600010259284659	0,39932221924547	0,772835178147051	0,907094857890965	0,999548079443255	0,974021756983821
404	3	76	917	ATTGACAGAGGCATTCCCTACAGACGTGGCTACCTTCTTTATGGGCCCCCTGGTTGTGGA	A_66_P101017	Bcs1l	NM_025784	ref|Mus musculus BCS1-like (yeast) (Bcs1l), transcript variant 1, mRNA [NM_025784]	8,66603090608527	-0,313278493043242	-0,272444872717276	0,0242348565266379	0,0650684768526038	-0,0408336203259658	0,091088291345361	0,091088291345361	0,091088291345361	0,091088291345361	0,128818296994001	0,00212195641116911	0,00630334187097484	0,792446818413605	0,481845977754226	0,753971785068694	0,00847802598981653	0,0194753192712445	0,970377672692765	0,999548079443255	0,981626379931905
405	3	77	2590	ACAGAGTCATCTTCAGCTACATAATGAGTTCCAGACCTGCCTGGGCTATATTATGAGACT	A_55_P2259500	D130012P04Rik	AK083809	gb|Mus musculus 12 days embryo spinal ganglion cDNA, RIKEN full-length enriched library, clone:D130012P04 product:hypothetical protein, full insert sequence. [AK083809]	6,57463307943049	0,0936661000334587	-0,0257115633005656	0,0624543610389239	-0,0569233022951003	0,119377663334024	0,0888488700761372	0,0888488700761372	0,0888488700761372	0,0888488700761372	0,125651277063198	0,302192202849	0,774750536572186	0,488806213519012	0,527752433453422	0,351465893050667	0,451001086578537	0,844186245642372	0,914613830166339	0,999548079443255	0,968169480302826
406	3	78	1550	TGGAAACTTTAGGAGAAGGCTATCTACATTTAGAAAGCATTCTTTGTCCAGTATGACTTA	A_51_P140017	Cysltr1	NM_021476	ref|Mus musculus cysteinyl leukotriene receptor 1 (Cysltr1), transcript variant 1, mRNA [NM_021476]	5,37505096427504	-0,112102734074471	-0,278145727675019	-0,0222276835015061	-0,188270677102055	0,166042993600549	0,114133352368858	0,114133352368858	0,114133352368858	0,114133352368858	0,161408934839147	0,335712752923153	0,0225246892421515	0,847212478902614	0,111949521576057	0,313785734538401	0,487064655537509	0,0552610034839853	0,978161765220529	0,999548079443255	0,968169480302826
407	3	79	184	TTCTGAACTATAAGCTTATTACTCCAGCCGTGGTCTCTGAGAGACTGAAGATTCGCGGTT	A_55_P1964464	ENSMUST00000119876	ENSMUST00000119876	ens|ribosomal protein S25, pseudogene 1 [Source:MGI Symbol;Acc:MGI:3642902] [ENSMUST00000119876]	13,419275388463	-0,0295306927581169	-0,0466700430152276	0,0246233438030377	0,00748399354592699	0,0171393502571107	0,058719604728419	0,058719604728419	0,058719604728419	0,058719604728419	0,0830420613841175	0,619572460678558	0,434456573081312	0,678667329987741	0,899634676499544	0,838209578881359	0,745841576275998	0,556004317534922	0,950673748096492	0,999548079443255	0,985137163763762
410	3	82	185	AAATTCTGCCATCAGGAAGTGTGTCAGGGTGCAATTCATTAAGAACGGCAAGAAGCACAG	A_55_P2060415	ENSMUST00000077976	ENSMUST00000077976	ens|predicted gene 9701 [Source:MGI Symbol;Acc:MGI:3780108] [ENSMUST00000077976]	13,5127086605775	0,016971569904646	0,0250560794483725	-0,0143802242727791	-0,00629571472905255	-0,00808450954372653	0,0574697428469169	0,0574697428469169	0,0574697428469169	0,0574697428469169	0,081274489760204	0,770272840893569	0,666709395064443	0,804526689186817	0,913670684732489	0,921582967627522	0,85759280491934	0,758990252894704	0,972306859952157	0,999548079443255	0,992306052728296
411	3	83	4214	CCAAGAAAGAGTATTTGTGTGTATGTGTGTGTATGAGTGCGTGCAAGAGGGTATATGTGT	A_55_P2018457	Hdac7	NM_001204276	ref|Mus musculus histone deacetylase 7 (Hdac7), transcript variant 2, mRNA [NM_001204276]	9,91320230897167	0,081124528643608	0,157832032569885	-0,124065453784739	-0,047357949858462	-0,0767075039262775	0,0848411610405749	0,0848411610405749	0,0848411610405749	0,0848411610405749	0,119983520591061	0,348427258030149	0,0750319001868545	0,156514346683679	0,581837502336529	0,528620802173074	0,500069115601967	0,14436672461906	0,873308159580537	0,999548079443255	0,968503580981533
412	3	84	6269	CATGTTGATTTCCCCATGAAATTGGCAGCATGGTCCTGTAAAGAAATAGTTATTGAAAAA	A_55_P2819657	Atrnl1	NM_181415	ref|Mus musculus attractin like 1 (Atrnl1), mRNA [NM_181415]	8,16086915765124	-0,0595666813210336	0,102476884533148	-0,115836650087077	0,0462069157671046	-0,162043565854182	0,0823896259263373	0,0823896259263373	0,0823896259263373	0,0823896259263373	0,116516526383872	0,476615532406124	0,225480735202272	0,172442248457689	0,580065303132516	0,176959556248235	0,62439767426175	0,339205686525958	0,873308159580537	0,999548079443255	0,968169480302826
417	3	89	487	ATGGTTATAATGCTGATCGGGAATAAGAGTGATCTAGAATCTCGAAGGGATGTGAAGAGA	A_52_P107936	Rab2b	NM_172601	ref|Mus musculus RAB2B, member RAS oncogene family (Rab2b), mRNA [NM_172601]	5,54327796610457	-0,0171757303878906	-0,0158812064122635	0,0173092581471357	0,0186037821227627	-0,00129452397562702	0,0969572346475776	0,0969572346475776	0,0969572346475776	0,0969572346475776	0,137118236208795	0,860866430511259	0,871251648394336	0,859796634416825	0,849439666142	0,992544713849131	0,91703329948361	0,912623600815357	0,980295407893827	0,999548079443255	0,999320580313579
420	3	92	5901	GCTGCAGAAATCTTCAGGCCTAAAGCAAGCTGCTGTTGCTACTATTTGATGGGGAAATGA	A_51_P140597	Gbf1	NM_178930	ref|Mus musculus golgi-specific brefeldin A-resistance factor 1 (Gbf1), mRNA [NM_178930]	8,53412484776997	-0,130791355524789	-0,123618097565142	-0,102457853167904	-0,0952845952082573	-0,00717325795964641	0,0684076374935653	0,0684076374935653	0,0684076374935653	0,0684076374935653	0,0967430087133022	0,0677903046529421	0,083195709319011	0,14712438293634	0,176313262650133	0,941502297044465	0,143192774956497	0,156490205456077	0,873308159580537	0,999548079443255	0,994458332937306
423	3	95	360	CAGGATTTCTGGAAAAAGTCTCGGAACACCCTAGTTCCACAGAGGCTGCTCTTTGAGGTG	A_52_P595561	Snx21	NM_133924	ref|Mus musculus sorting nexin family member 21 (Snx21), mRNA [NM_133924]	7,02736204269429	1,24308290202667	1,22932430654632	-0,0406409028809893	-0,0543994983613416	0,0137585954803523	0,0962006081551238	0,0962006081551238	0,0962006081551238	0,0962006081551238	0,136048204761516	2,34189429168644e-12	2,9660645584466e-12	0,676418222707984	0,576951768688208	0,920280011732046	5,65410730485744e-10	5,7976755835257e-10	0,950151233979314	0,999548079443255	0,99224767562289
425	3	97	5567	AAAGACAAAGAGTATTACGTCTGAGCACCCAGTCCAGGCACCCCACTGCCAGCTGCTCCT	A_55_P1954067	Nrxn2	NM_001205234	ref|Mus musculus neurexin II (Nrxn2), transcript variant 1, mRNA [NM_001205234]	6,52403294538355	-0,109190241331945	-0,0638704102884295	0,0219899925487379	0,0673098235922538	-0,0453198310435159	0,0834226629315334	0,0834226629315334	0,0834226629315334	0,0834226629315334	0,117977461327054	0,202865072148969	0,451300995225547	0,794321127887337	0,427607891009987	0,704228558441752	0,335504252547556	0,57171505187596	0,970438568599846	0,999548079443255	0,979105543717975
428	3	100	2118	TCTAAACATGTTTCATGTTGGGCAGGTCCAACTATTTTTCCTTGGAGAGATGATAAAATT	A_55_P2733222	Il15	AK085441	gb|Mus musculus 0 day neonate kidney cDNA, RIKEN full-length enriched library, clone:D630025K20 product:interleukin 15, full insert sequence. [AK085441]	6,27770649227425	0,0735913989753314	0,0258391024594768	0,12821023426438	0,0804579377485251	0,0477522965158546	0,200229102772187	0,200229102772187	0,200229102772187	0,200229102772187	0,283166712722224	0,71641315214775	0,898386155132485	0,527981123860372	0,69133536274289	0,867483569854032	0,818551947799758	0,931468443805913	0,921397678987292	0,999548079443255	0,987314819911984
434	3	106	3095	CCCTGAGAGCTGTGCTATTCTGAAATGTTAGAATGTATCTAATAACAATAAATCCACAAG	A_55_P2491978	Adam33	NM_033615	ref|Mus musculus a disintegrin and metallopeptidase domain 33 (Adam33), transcript variant 1, mRNA [NM_033615]	5,88381498597438	0,122731340215421	0,0599078782050757	0,0447354287896697	-0,0180880332206756	0,0628234620103454	0,0801317911508269	0,0801317911508269	0,0801317911508269	0,0801317911508269	0,113323465822748	0,138582016382667	0,461892654719909	0,581785266426546	0,823307495589464	0,584409533021438	0,250971696079696	0,581003962053735	0,932231954148286	0,999548079443255	0,972112092482613
435	3	107	401	GAACAGTTTCTACAGCAGGAGCTGCTCATCAATATCACAGAGCACGAGCTAGTCCCTGAG	A_52_P362033	Polr2e	NM_025554	ref|Mus musculus polymerase (RNA) II (DNA directed) polypeptide E (Polr2e), mRNA [NM_025554]	9,5280334198931	-0,166744264056552	-0,0734740370967693	0,0217278482644154	0,114998075224198	-0,0932702269597829	0,100225049108708	0,100225049108708	0,100225049108708	0,100225049108708	0,141739623739044	0,109066855715706	0,470543363918877	0,830188222391737	0,262431009958968	0,516722626637129	0,208037818348677	0,589322793255478	0,975581053592495	0,999548079443255	0,968503580981533
436	3	108	1847	CTTCGCTTACAGTCTGAGACATCAGTCTAAAATTTCTATACTTGTGGCTTTATGAAAAAC	A_55_P1974587	Vangl1	NM_177545	ref|Mus musculus vang-like 1 (van gogh, Drosophila) (Vangl1), mRNA [NM_177545]	5,94367448179836	-0,219356386892199	-0,143973508170905	-0,0126006452190861	0,0627822335022072	-0,0753828787212933	0,0642844605369373	0,0642844605369373	0,0642844605369373	0,0642844605369373	0,0909119559411747	0,00226828202966404	0,0345597478844208	0,84623549439566	0,338411253529063	0,415101329398974	0,00894534579981462	0,0780432309347554	0,978067557910517	0,999548079443255	0,968169480302826
438	3	110	3063	CCTCTTCTGGTGTGCCTGAAGACAGCTAGAGTGTACTTATGTATATTAATAAATAAATCT	A_55_P2159740	Mfsd2b	NM_001033488	ref|Mus musculus major facilitator superfamily domain containing 2B (Mfsd2b), mRNA [NM_001033488]	15,1070798453957	-0,118343122319795	0,0150602307599197	-0,0468629251801449	0,0865404278995694	-0,133403353079714	0,0966561738121372	0,0966561738121372	0,0966561738121372	0,0966561738121372	0,136692471892216	0,232594411466252	0,87747295654021	0,632147321483619	0,379420776417941	0,338747976412944	0,371226372176485	0,916726650079432	0,941464499324152	0,999548079443255	0,968169480302826
439	3	111	3387	TTCGTGAGACCATGCAGGAGGAGGCATAGCTCCATTGCAGGTGGAAGTCTCTCTCTCTAA	A_55_P2119917	Ikzf4	NM_011772	ref|Mus musculus IKAROS family zinc finger 4 (Ikzf4), mRNA [NM_011772]	5,74167200011352	-0,179688799934999	-0,0960297117817657	0,0322084514044567	0,11586753955769	-0,0836590881532331	0,201101448121146	0,201101448121146	0,201101448121146	0,201101448121146	0,284400395345793	0,380374709136428	0,637276231399456	0,874083846153816	0,569822634947073	0,771143611030312	0,532340560114161	0,735034750495415	0,981727431896275	0,999548079443255	0,983155095216282
443	3	115	493	GGAAACGCTAGTGTGGTAGAGCAGAGTTGGAAATAAAGCTCTATCTTTAACTCTAAAAAA	A_55_P2059556	LOC102641064	XM_011251191	ref|PREDICTED: Mus musculus 60S ribosomal protein L24-like (LOC102641064), mRNA [XM_011251191]	13,8605029205567	-0,0985270323995291	-0,0146122494690122	-0,0871520981252054	-0,00323731519468851	-0,0839147829305169	0,0630902767905577	0,0630902767905577	0,0630902767905577	0,0630902767905577	0,0892231250910792	0,131342335989899	0,818788684553583	0,179778710649081	0,959497642980341	0,356249894537563	0,240632092861036	0,875311995181019	0,873308159580537	0,999548079443255	0,968169480302826
445	3	117	109	AGAAACATCATTACAGGCCCAGTACTGTGGTACTCCGTGAAATCAGACGCTATCGGAAAT	A_55_P1954400	NAP113365-1	NAP113365-1	Unknown	9,13826381702392	-0,121638433875141	-0,0638749725662464	-0,0655746347350394	-0,00781117342614479	-0,0577634613088946	0,0906158248895024	0,0906158248895024	0,0906158248895024	0,0906158248895024	0,12815012852436	0,191935987054865	0,487600759597994	0,476212760314713	0,932015694774168	0,656182496157393	0,322138115664583	0,605343787028302	0,913392945859402	0,999548079443255	0,977869179973741
446	3	118	1271	TTCTGAAGACTAGCTGTTGATAATGAGAATTAATTAGCCAAGCCTTCACTCCTTGTTCTG	A_51_P320539	Otulin	NM_001013792	ref|Mus musculus OTU deubiquitinase with linear linkage specificity (Otulin), mRNA [NM_001013792]	8,98497594230393	0,0582506962882796	-0,119350187244819	0,0651723430491415	-0,112428540483958	0,177600883533099	0,0859020456714353	0,0859020456714353	0,0859020456714353	0,0859020456714353	0,121483838024137	0,504135409248377	0,177367307220471	0,455366858344198	0,202891924251961	0,156621994976609	0,64956927000772	0,282018065442547	0,907655113472652	0,999548079443255	0,968169480302826
450	3	122	1352	GTGAGTTCACTGAAGAAGTCTGGGGAGCTGTGGCTGGATGCTTACCTCCATAAATGAAGC	A_51_P364609	Fads2	NM_019699	ref|Mus musculus fatty acid desaturase 2 (Fads2), mRNA [NM_019699]	6,3334198465568	-0,541895066772862	-0,44596061409748	-0,0682970414256499	0,0276374112497324	-0,0959344526753823	0,115313292015109	0,115313292015109	0,115313292015109	0,115313292015109	0,163077621489656	8,74459024193767e-05	0,0007274500928636	0,559159402585801	0,81260206175839	0,561796861421378	0,000597163977724483	0,00325764199611271	0,927577828333208	0,999548079443255	0,969269671240324
451	3	123	176	ACTTCATCCTGAAGCGCCCTGGTCATTGGCATCTTGTCCATGCAAATGCTGGACCAAACA	A_52_P498743	ENSMUST00000119956	ENSMUST00000119956	ens|predicted gene 11573 [Source:MGI Symbol;Acc:MGI:3649590] [ENSMUST00000119956]	10,5392135158878	-0,0787356841743829	-0,0892814303272562	0,0365672001596007	0,0260214540067274	0,0105457461528733	0,0751626217110497	0,0751626217110497	0,0751626217110497	0,0751626217110497	0,106295999007285	0,305198842056856	0,246419702802465	0,630982865506577	0,732181919327492	0,921787662248387	0,454360404697384	0,362750056523558	0,941464499324152	0,999548079443255	0,992306052728296
457	3	129	1944	CCATCAAAATCCAGCCTGTGAATGTTTTCAGTACTTAAGAAGTGATTTCGAATCAATACA	A_65_P06678	Msmo1	ENSMUST00000135943	ens|methylsterol monoxygenase 1 [Source:MGI Symbol;Acc:MGI:1913484] [ENSMUST00000135943]	5,28339045540166	-0,535063620999334	-0,561929530447308	0,106677047842837	0,079811138394863	0,0268659094479737	0,0912981659857265	0,0912981659857265	0,0912981659857265	0,0912981659857265	0,129115104556804	4,64726867609263e-06	2,24612990383766e-06	0,25400545360496	0,390610099411562	0,836909433569344	5,24262517094747e-05	2,63114557918325e-05	0,875753932311417	0,999548079443255	0,985137163763762
459	3	131	879	CTACGAGAGATTGTGATCGGTGTCCTTCATCAGTTGAAAAACCAACTCTACTGATTGCCC	A_51_P261443	Mlx	NM_011550	ref|Mus musculus MAX-like protein X (Mlx), transcript variant 3, mRNA [NM_011550]	8,88403879856839	-0,712766909296468	-0,80570370245292	0,00170316284543226	-0,0912336303110202	0,0929367931564524	0,0975324616299261	0,0975324616299261	0,0975324616299261	0,0975324616299261	0,137931730008675	1,42907106365116e-07	1,66688052564569e-08	0,986210765398582	0,358811398323326	0,506829152639736	2,99509070086616e-06	4,75440843510216e-07	0,999214095815847	0,999548079443255	0,968275885703657
460	3	132	2194	TGCCTTCCGGGCTGGCCTACCCCGGGACCTAACCTTCAACCTGCGCCAAGGTTCTGAAAA	A_66_P112714	Kcnh4	NM_001081194	ref|Mus musculus potassium voltage-gated channel, subfamily H (eag-related), member 4 (Kcnh4), mRNA [NM_001081194]	10,2688078202074	-0,110135107519026	-0,161770816601555	0,112697335372458	0,0610616262899288	0,0516357090825288	0,125822017129309	0,125822017129309	0,125822017129309	0,125822017129309	0,177939203069408	0,390000114320958	0,210707548610466	0,379239836748647	0,631825694179714	0,774144256802455	0,541290218418849	0,322214096827794	0,892094179151731	0,999548079443255	0,983155095216282
462	3	134	544	AAAGAGATCCATCTGTGGTTTAAGCCCGAAGAACTGATCGACTACAAGTCTTGTGCCCAT	A_55_P2016959	Nme2	NM_001077529	ref|Mus musculus NME/NM23 nucleoside diphosphate kinase 2 (Nme2), transcript variant 2, mRNA [NM_001077529]	14,3995414995924	-0,0401465559742835	-0,00341153178435327	0,00576479163389187	0,0424998158238221	-0,0367350241899302	0,0479902486878802	0,0479902486878802	0,0479902486878802	0,0479902486878802	0,0678684605560578	0,411024377814376	0,943911756654135	0,905376188177566	0,384549976017083	0,593269810043738	0,561789431039401	0,961951084605613	0,987431339613734	0,999548079443255	0,972711230820835
464	3	136	587	AGGGCTAGGTCAGTGCTGTACTACTGCCCTGTATCCTCAGCTACATTAAAATATACCTGT	A_55_P2884896	Vps33a	ENSMUST00000200325	ens|vacuolar protein sorting 33A (yeast) [Source:MGI Symbol;Acc:MGI:1924823] [ENSMUST00000200325]	7,42929410122524	-0,0919779054061696	-0,177729892608942	-0,0273090693470115	-0,113061056549784	0,0857519872027721	0,0962787027646664	0,0962787027646664	0,0962787027646664	0,0962787027646664	0,136158647217479	0,348854708240962	0,0771578237209479	0,779093525773631	0,251694372506165	0,534728808652868	0,500495183608665	0,147632556587809	0,967907364089244	0,999548079443255	0,968503580981533
466	3	138	4088	CAGGTGATCTGAGCTCTTCTATCTATTTTTGTGTGCACTAATTCTTTCTCATTACATGTA	A_51_P272323	Mlph	NM_053015	ref|Mus musculus melanophilin (Mlph), mRNA [NM_053015]	5,24596865556453	-0,625984546992047	-0,542126754480576	-0,00746532921509679	0,0763924632963739	-0,0838577925114707	0,0860205111979647	0,0860205111979647	0,0860205111979647	0,0860205111979647	0,121651373578428	1,53505445290331e-07	1,56572975201583e-06	0,931555939622125	0,38324114203038	0,497171417221714	3,16025652046421e-06	1,95025286118857e-05	0,993641567657108	0,999548079443255	0,968275885703657
467	3	139	384	AAGGCTCTCTCCATTCCCATCATGTGTGAGGTGATGCCCACAATCAATGAGGGGGACCCC	A_55_P2016924	Ppfia4	NM_001144855	ref|Mus musculus protein tyrosine phosphatase, receptor type, f polypeptide (PTPRF), interacting protein (liprin), alpha 4 (Ppfia4), mRNA [NM_001144855]	5,17561697545327	-0,0823282835096775	-0,115285277714924	0,0492810542880422	0,0163240600827956	0,0329569942052466	0,0812499265188979	0,0812499265188979	0,0812499265188979	0,0812499265188979	0,114904748024843	0,320951626416076	0,168677200780316	0,549805028220097	0,842446180835531	0,776690746835725	0,471110094746983	0,271324117633305	0,926040823015282	0,999548079443255	0,983155095216282
468	3	140	349	TGTCATGGTGAGATCATTATGGACCAATTAGAAGAGACAAAATTAAAATTCAGATGCTGC	A_52_P40257	Cd59a	NM_007652	ref|Mus musculus CD59a antigen (Cd59a), transcript variant 2, mRNA [NM_007652]	9,16377505700342	-0,401788567972098	-0,1529628251203	-0,187640240786234	0,0611855020655643	-0,248825742851798	0,137518205384899	0,137518205384899	0,137518205384899	0,137518205384899	0,194480111128533	0,00742850310933739	0,276929830316246	0,184969166588581	0,660325836397489	0,212869869345596	0,0238841194845079	0,396373728681823	0,873308159580537	0,999548079443255	0,968169480302826
469	3	141	2057	TTACTGGGAGAAGTCAGCTTGCTCATAGTACCAGACCATCGGCATAGGAATAAAGTGCAT	A_55_P2141860	Aen	NM_026531	ref|Mus musculus apoptosis enhancing nuclease (Aen), transcript variant 1, mRNA [NM_026531]	10,0321991944785	-0,440385964998244	-0,632003676983146	0,0101263577788853	-0,181491354206017	0,191617711984902	0,0801864075291169	0,0801864075291169	0,0801864075291169	0,0801864075291169	0,113400705045653	1,16846690846312e-05	3,86358993703047e-08	0,900549219726293	0,0328529700706873	0,103917840950824	0,000112136251478235	9,21909685986211e-07	0,986713994930984	0,999548079443255	0,968169480302826
475	3	147	362	TTTAGCAGGAATGTTTAGAGATTTCTTTTCTGCTCTGGGTCTGTTCCTGTCTGGCTCCCA	A_55_P2714812	Wdr62	ENSMUST00000152234	ens|WD repeat domain 62 [Source:MGI Symbol;Acc:MGI:1923696] [ENSMUST00000152234]	5,35796931876096	-0,0268503051324824	0,0125829419687546	0,0709371660284992	0,110370413129736	-0,0394332471012371	0,086959002942226	0,086959002942226	0,086959002942226	0,086959002942226	0,122978601331338	0,760138451832561	0,886145985940314	0,422595369965909	0,216429268635892	0,751226377755641	0,850633766791605	0,922865573700901	0,902499071672669	0,999548079443255	0,981530566155997
476	3	148	42	TCGGAGCCCCGGACATGTCGCGATTGAGGAGATACGAGGTGGCGCTGGAAGCGGAGGAGG	A_55_P2070576	Ccl27a	NM_001048179	ref|Mus musculus chemokine (C-C motif) ligand 27A (Ccl27a), transcript variant 1, mRNA [NM_001048179]	6,52962174254136	-0,0144522900217732	-0,179390657093614	0,0839537138732833	-0,0809846531985574	0,164938367071841	0,0942172609259	0,0942172609259	0,0942172609259	0,0942172609259	0,133243328211052	0,879359735314156	0,0688616036183858	0,381665663128839	0,398468530764201	0,227635163305157	0,929285328881807	0,134990958183669	0,892648027812405	0,999548079443255	0,968169480302826
477	3	149	527	ATGGTTCTTTCGTGTCTCGTCTGCCCTGTATGTTCCTTTTCCTGTAACTCCCCAAGAAGT	A_55_P2081483	Atp5g2	NM_026468	ref|Mus musculus ATP synthase, H+ transporting, mitochondrial F0 complex, subunit C2 (subunit 9) (Atp5g2), mRNA [NM_026468]	14,5185543810571	-0,0788601696796238	-0,000735526972036382	-0,000986948713126878	0,0771376939944606	-0,0781246427075875	0,0601982418232595	0,0601982418232595	0,0601982418232595	0,0601982418232595	0,0851331700174689	0,202489081214836	0,990351502274723	0,987053669977521	0,212194314362446	0,367841885953883	0,335008914272341	0,993359645816899	0,999375788898029	0,999548079443255	0,968169480302826
479	3	151	979	AAGGACATGTTTGTAAGTAACTAGGAACTCCTGAGCCCTGGTGAGTGGTCTTAGAACAGT	A_51_P127297	Hsd11b1	NM_008288	ref|Mus musculus hydroxysteroid 11-beta dehydrogenase 1 (Hsd11b1), transcript variant 1, mRNA [NM_008288]	12,8528303095604	-0,260267680397147	0,0695670504944079	-0,529571840299182	-0,199737109407627	-0,329834730891555	0,193009975694056	0,193009975694056	0,193009975694056	0,193009975694056	0,272957325299836	0,189990227362889	0,721649837939069	0,0112590674860085	0,310965308962276	0,238575467124482	0,319747535616714	0,80260789648605	0,873308159580537	0,999548079443255	0,968169480302826
480	3	152	1180	CAACTCGTGGGACACAAAATCAGCTACGTTGCGAGCTCTGTGATGTGTCTTGTACAGGAG	A_52_P213318	Zfr	NM_011767	ref|Mus musculus zinc finger RNA binding protein (Zfr), mRNA [NM_011767]	7,53251503435927	-0,0392108744070896	-0,0650135171201809	0,00716192507911728	-0,018640717633974	0,0258026427130913	0,0797048239786981	0,0797048239786981	0,0797048239786981	0,0797048239786981	0,112719643057235	0,627185662210721	0,422637765252752	0,929141302761952	0,817051024429651	0,82086183752639	0,751701003584612	0,544767074078523	0,993289248450414	0,999548079443255	0,985137163763762
481	3	153	505	AGCAGACACTCAAAAAGGATTGGTACAGCATTCTGGGTGCAGACCCATCTGCAAATATGT	A_52_P42946	Dnajc24	NM_026992	ref|Mus musculus DnaJ (Hsp40) homolog, subfamily C, member 24 (Dnajc24), transcript variant 1, mRNA [NM_026992]	7,50500004111911	-0,378047953514608	-0,355119429839995	0,0900336884682025	0,112962212142816	-0,0229285236746133	0,0464074600701102	0,0464074600701102	0,0464074600701102	0,0464074600701102	0,0656300594264377	2,14469361719211e-08	6,48572377774973e-08	0,0641070820168937	0,0226685328960398	0,729839890025419	6,45344413055393e-07	1,40640213913269e-06	0,873308159580537	0,999548079443255	0,979826186944726
483	3	155	486	AACTGAAATCTGCACAATTGCCGTCAACAAGCAAGGCTCACACCAGAAAGAGTGTGGCTG	A_66_P139949	Trip12	NM_133975	ref|Mus musculus thyroid hormone receptor interactor 12 (Trip12), mRNA [NM_133975]	7,42138509365558	0,100919700631864	-0,0266665460086344	0,164629783159064	0,0370435365185662	0,127586246640498	0,084043503300297	0,084043503300297	0,084043503300297	0,084043503300297	0,118855462196628	0,241446231806627	0,75374066612054	0,0617449855470746	0,663293534635813	0,293650757081505	0,381944196443007	0,827735263944271	0,873308159580537	0,999548079443255	0,968169480302826
485	3	157	332	AAGCCAGCGATGATTTTAGTTCTGAACTGGATGAAGAATACCTAATTGAACTGGAAAAAA	A_55_P2796441	Ttc1	NM_133795	ref|Mus musculus tetratricopeptide repeat domain 1 (Ttc1), mRNA [NM_133795]	8,01237535208159	-0,0158351474456495	0,110477635637349	-0,0932911762764048	0,0330216068065941	-0,126312783082999	0,116873696860844	0,116873696860844	0,116873696860844	0,116873696860844	0,165284367185288	0,893345319559101	0,353859621227296	0,432503150639012	0,779930560146397	0,452124604175511	0,938073773572642	0,477107946195445	0,904034728975437	0,999548079443255	0,968169480302826
486	3	158	406	ACAATTTTAAAAAGCTGCTCACCAAAGGTACTCATTTTGGCACCAACAAAGGAATTTGCA	A_52_P498702	ENSMUST00000121247	ENSMUST00000121247	ens|predicted gene 14980 [Source:MGI Symbol;Acc:MGI:3646514] [ENSMUST00000121247]	5,46810186397345	0,0932353748203498	0,12733492571738	-0,0739066474637724	-0,0398070965667419	-0,0340995508970305	0,0743236598910133	0,0743236598910133	0,0743236598910133	0,0743236598910133	0,105109527823076	0,22165603875472	0,0994473477421597	0,329870007714878	0,597128106201018	0,748407434931472	0,358309651006813	0,179907639180489	0,886449050781887	0,999548079443255	0,981530566155997
489	3	161	1652	CCATCTCTACCTGGAAGACCTACCAGCTTGTCTACTTCCTAGATAAGATCTTGCAGAAGT	A_66_P114386	Rnpep	NM_145417	ref|Mus musculus arginyl aminopeptidase (aminopeptidase B) (Rnpep), transcript variant 1, mRNA [NM_145417]	8,23381554023364	-0,336321398829591	-0,258316961357773	-0,0137647335464202	0,0642397039253986	-0,0780044374718187	0,0684159744053333	0,0684159744053333	0,0684159744053333	0,0684159744053333	0,0967547988869929	5,03313640586372e-05	0,000916610271963077	0,842229578487774	0,357027703684973	0,427972844300345	0,000379272618521979	0,00393408512862988	0,977442629878168	0,999548079443255	0,968169480302826
490	3	162	3404	CGCATGTTGGAACTCGTCACACTTATACAATGGGACTGAACTCGATTCGTGTAAAATACA	A_52_P194316	Atp13a3	NM_001128094	ref|Mus musculus ATPase type 13A3 (Atp13a3), transcript variant 2, mRNA [NM_001128094]	7,40446797524897	0,19186667490504	0,205812284803469	0,027413784285752	0,0413593941841803	-0,0139456098984283	0,0737818890780949	0,0737818890780949	0,0737818890780949	0,0737818890780949	0,104343348191749	0,0156283326825545	0,0101271169212511	0,713459058932481	0,58024731420335	0,894783339673388	0,0436187817870459	0,028788954110829	0,955287408951429	0,999548079443255	0,989772679625232
495	4	3	442	CCAAGAGCTCCTGAGCCCCACACCCCGGAAGCAATAAAGAGTCCACTGACTTCCAAAAAA	A_55_P2044109	Rpl28	BC024395	gb|Mus musculus ribosomal protein L28, mRNA (cDNA clone MGC:36185 IMAGE:4981342), complete cds. [BC024395]	14,175774886936	-0,0999932158335071	-0,150689463813087	0,0457896015002088	-0,00490664647937145	0,0506962479795803	0,0621331205623372	0,0621331205623372	0,0621331205623372	0,0621331205623372	0,0878695017718198	0,120507572187884	0,0231161708187856	0,46823000281702	0,937705750832621	0,56930084338409	0,225126617828849	0,0563805057233001	0,911694710880551	0,999548079443255	0,969457319073827
498	4	6	3684	TTCCTCCCGTGTCTTTGATTTATCCTGCCACAGTACATACCAGAGCTTCTCTGGTGAAGG	A_66_P105965	Drp2	NM_010078	ref|Mus musculus dystrophin related protein 2 (Drp2), mRNA [NM_010078]	5,15355003710223	0,05748089048077	-0,326003524097255	0,0583093095552165	-0,325175105022809	0,383484414578025	0,123662493546897	0,123662493546897	0,123662493546897	0,123662493546897	0,174885175530897	0,646213819089303	0,0144087057395733	0,641491781686594	0,0146300607432749	0,0381668076004876	0,767338243393858	0,0384407670222567	0,942673814811884	0,999548079443255	0,968169480302826
499	4	7	1079	GTCTGTTTTTAGATTCTTGAAGAATTAGTCTGTTCAAGACATTGTGTTTAAAGCTGGGAG	A_51_P461452	Ube2r2	NM_026275	ref|Mus musculus ubiquitin-conjugating enzyme E2R 2 (Ube2r2), mRNA [NM_026275]	10,9343485543232	0,0746259475602589	0,391215591112086	-0,213478771579402	0,103110871972426	-0,316589643551827	0,0852391794301132	0,0852391794301132	0,0852391794301132	0,0852391794301132	0,12054640359562	0,389912567851083	0,000115726894524206	0,0193932188457157	0,238088732869886	0,0147385410061572	0,541217707354002	0,000697820656814393	0,873308159580537	0,999548079443255	0,968169480302826
503	4	11	3641	GCCAGTGGTTTCACACAAATTCCCTTGTATTTATTTGTTGATTAAATCAAGTGAGAAAGG	A_66_P139250	Kctd3	NM_172650	ref|Mus musculus potassium channel tetramerisation domain containing 3 (Kctd3), mRNA [NM_172650]	8,5612262058774	0,0431140524302691	0,257829235304582	-0,118191113733902	0,0965240691404112	-0,214715182874313	0,0702760563539547	0,0702760563539547	0,0702760563539547	0,0702760563539547	0,0993853520058587	0,545270827821371	0,00119864948767056	0,105463235075647	0,182185349923424	0,0408520541791311	0,684681077506881	0,00492865637534594	0,873308159580537	0,999548079443255	0,968169480302826
504	4	12	2163	ACCCCAAGATTCTATTCTTGCCATATTATCACGTATTCCTTAGATAAAATTCTGGGTAGT	A_52_P138822	B3gnt2	NM_016888	ref|Mus musculus UDP-GlcNAc:betaGal beta-1,3-N-acetylglucosaminyltransferase 2 (B3gnt2), transcript variant 1, mRNA [NM_016888]	6,22366484981323	-0,00110150914060458	0,136349828704886	-0,14613610074931	-0,00868476290381892	-0,137451337845491	0,102771207446003	0,102771207446003	0,102771207446003	0,102771207446003	0,145340435391597	0,99153622434903	0,196977801070503	0,167796582702157	0,933349298541039	0,353636557810031	0,995806719361826	0,305592660211687	0,873308159580537	0,999548079443255	0,968169480302826
506	4	14	2325	GACTCAGCTTTGAAAGTTTATGGCAGATTTGATCTGTTGTCTGATGCCCCCAGCTGCTCC	A_66_P101975	Otos	ENSMUST00000159803	ens|otospiralin [Source:MGI Symbol;Acc:MGI:2672814] [ENSMUST00000159803]	5,14242080452138	0,013205862233999	-0,0178793778656354	0,0508545196877641	0,0197692795881297	0,0310852400996344	0,088586036773292	0,088586036773292	0,088586036773292	0,088586036773292	0,125279574641671	0,88273033582481	0,841735632457948	0,571217180688803	0,825279753402837	0,806128961085124	0,930829496430582	0,891328151762177	0,930939147105825	0,999548079443255	0,984777914193219
507	4	15	1050	CACAACACATCTTACCCGAGAGTTGATCCAGTCGTAATTATGCAGGTCATCCATCCAGAT	A_52_P619219	Nudt12	NM_026497	ref|Mus musculus nudix (nucleoside diphosphate linked moiety X)-type motif 12 (Nudt12), mRNA [NM_026497]	7,08664321784974	0,156385681963477	0,0333235340256506	0,0973450695684193	-0,0257170783694072	0,123062147937826	0,0697099960411145	0,0697099960411145	0,0697099960411145	0,0697099960411145	0,0985848218343188	0,0342853167842481	0,636916892771257	0,175259338781173	0,715398020549643	0,223865092556169	0,0825291555376522	0,734749614755223	0,873308159580537	0,999548079443255	0,968169480302826
508	4	16	784	TCAGATCTGTTGCAATCATGTTCCAGAACTCAGTCTATATCACTTTCCTTCCCAAATGGA	A_51_P112817	Cyp27a1	NM_024264	ref|Mus musculus cytochrome P450, family 27, subfamily a, polypeptide 1 (Cyp27a1), mRNA [NM_024264]	6,73027142215806	-0,257119359031258	-0,105733607272521	-0,0376941948445637	0,113691556914174	-0,151385751758737	0,118112749544614	0,118112749544614	0,118112749544614	0,118112749544614	0,16703665229517	0,0394645385341362	0,379499781551624	0,752359984004096	0,345281878800946	0,373709029638264	0,0925194342483128	0,503013975789388	0,963983037482632	0,999548079443255	0,968169480302826
513	4	21	622	TGAGGATACCCAGCTTTTGAGGACATTGTTAGGGTTGTTATCTTGGTTTTGTTTTTAAGA	A_66_P114211	LOC102632821	XR_885966	ref|PREDICTED: Mus musculus 60S acidic ribosomal protein P1-like (LOC102632821), transcript variant X5, misc_RNA [XR_885966]	5,64133330626522	-0,11159056147301	0,00644082130679724	-0,0962708049026553	0,0217605778771519	-0,118031382779807	0,107166646291877	0,107166646291877	0,107166646291877	0,107166646291877	0,151556524620012	0,308033980883956	0,952568638549529	0,377859441336437	0,840790225352981	0,443647713011651	0,457315543594822	0,967397310387045	0,892060044013065	0,999548079443255	0,968169480302826
515	4	23	3218	TTATCCATAGAGCCATGTCATTGGCCACAGTTCCAAAGAAAGAGAGGAAGGAAGGAAAGG	A_55_P1979818	Srp54b	NM_001100109	ref|Mus musculus signal recognition particle 54B (Srp54b), mRNA [NM_001100109]	5,37507489929235	0,085625706770327	0,0524921595410826	-0,0536347969358211	-0,0867683441650655	0,0331335472292444	0,0816024190502106	0,0816024190502106	0,0816024190502106	0,0816024190502106	0,11540324774326	0,30440208737242	0,526098109102929	0,517208728672014	0,298135852742353	0,776470635310574	0,453558173640425	0,640204001322142	0,918775261117298	0,999548079443255	0,983155095216282
516	4	24	163	TCAATGATGCAAATCTATGTCTGGTTGTCCTTGACCTGCTGGGTGCTGCAACTGTGACCA	A_66_P104320	ENSMUST00000100380	ENSMUST00000100380	ens|cytochrome P450, family 2, subfamily d, polypeptide 37, pseudogene [Source:MGI Symbol;Acc:MGI:3721937] [ENSMUST00000100380]	5,48745291647084	-0,0847286481619705	-0,111510006453067	0,0899392457086252	0,0631578874175283	0,026781358291097	0,0608397222097712	0,0608397222097712	0,0608397222097712	0,0608397222097712	0,08604036028007	0,176385198234424	0,079153638608287	0,152222920401504	0,309480988138869	0,758263884829569	0,301702719416708	0,150456194098772	0,873308159580537	0,999548079443255	0,982882511792952
517	4	25	1221	AATGTATCCTCACGACTTCAAAAAACTTTTTGAAACCATAGAGCAATCGGAAGACTCTGT	A_52_P69325	Tfb2m	NM_008249	ref|Mus musculus transcription factor B2, mitochondrial (Tfb2m), mRNA [NM_008249]	8,05500791769333	0,376421738041992	0,354173163497333	-0,0114185910277822	-0,0336671655724405	0,0222485745446583	0,0872923073851299	0,0872923073851299	0,0872923073851299	0,0872923073851299	0,123449964994892	0,000235009355264631	0,0004496649740344	0,897007687095733	0,703100014836772	0,858477421795159	0,00135805820790127	0,00218415517241685	0,98612416871941	0,999548079443255	0,986302970059856
518	4	26	2592	TCCTTCTCCCCTCCACTGTAAAATGTTGGGATTATGGGTCACAGGAAGAAGTGGTTTTTT	A_55_P2830399	Hsp90b1	NM_011631	ref|Mus musculus heat shock protein 90, beta (Grp94), member 1 (Hsp90b1), mRNA [NM_011631]	12,3631089422026	0,0432715836818947	0,123912665350776	-0,113398228804057	-0,0327571471351753	-0,0806410816688814	0,0684902885754851	0,0684902885754851	0,0684902885754851	0,0684902885754851	0,096859894994298	0,533444804995836	0,0828565521073295	0,110694177523127	0,636746153209773	0,41323512785407	0,674438586952925	0,155938350154366	0,873308159580537	0,999548079443255	0,968169480302826
519	4	27	2154	TTAGTTTTTTGGCCTTGGCTTTGTGAACTCTTGAAAGCCTGCTGTGTGAACATTCTCACT	A_51_P211491	Gusb	NM_010368	ref|Mus musculus glucuronidase, beta (Gusb), mRNA [NM_010368]	9,20183157137658	0,0327964940123735	0,0575408073291825	-0,0795914716193895	-0,0548471583025805	-0,024744313316809	0,0826663675878587	0,0826663675878587	0,0826663675878587	0,0826663675878587	0,116907898194869	0,695040198115299	0,493020373737373	0,345166048670933	0,513295233350444	0,834146944560982	0,803954164763567	0,610146540988672	0,888687294766657	0,999548079443255	0,985137163763762
521	4	29	76	AAGAAAGACGTGAAAAATGAAGATGGGACATTTTGAAATGGTCACCACGCTGCTGGCAGC	A_55_P2744836	Art3	ENSMUST00000125462	ens|ADP-ribosyltransferase 3 [Source:MGI Symbol;Acc:MGI:1202729] [ENSMUST00000125462]	6,5641588162248	0,371263229784159	0,43875794326348	0,0669312292417867	0,134425942721109	-0,0674947134793218	0,130141331334466	0,130141331334466	0,130141331334466	0,130141331334466	0,184047635798492	0,00873633555727133	0,00250861747427604	0,611708301631326	0,31184988034714	0,717010909897951	0,027275585058248	0,00911661890174836	0,937578004534772	0,999548079443255	0,979105543717975
522	4	30	844	GGATGTCGCCACCTTCCTTCGCTGGGCATCAGAACCAGAGCATGACCATCGAAAACGCAT	A_51_P295610	Cyc1	NM_025567	ref|Mus musculus cytochrome c-1 (Cyc1), mRNA [NM_025567]	15,2922520866044	-0,0722090014421344	-0,0435477404882008	0,0133750465821425	0,0420363075360761	-0,0286612609539336	0,0753966627586093	0,0753966627586093	0,0753966627586093	0,0753966627586093	0,106626983030896	0,347671394367705	0,568880427169318	0,86067356872907	0,582281231160966	0,790361771885746	0,499296178019089	0,678077643393425	0,98046368838284	0,999548079443255	0,983813765633326
525	4	33	216	TTGAAGAGGAAGCAGAAGAATTGGGCCGCCCGGCAGCCCGACCCCATGAAATTTGACTAC	A_55_P2138343	Ndufaf5	NM_027093	ref|Mus musculus NADH dehydrogenase (ubiquinone) complex I, assembly factor 5 (Ndufaf5), mRNA [NM_027093]	7,05341171032661	-0,119106547917711	-0,0549786034858259	-0,0170678891142035	0,0470600553176812	-0,0641279444318847	0,0940931863260757	0,0940931863260757	0,0940931863260757	0,0940931863260757	0,133067860229235	0,217619393820748	0,564424979221512	0,857569031243703	0,621490757580145	0,634191954899678	0,353545402660322	0,674161455061743	0,979947625994375	0,999548079443255	0,977243410452614
527	4	35	594	GTTCCATTTCTCCTGGTTGGTAACAAGTCAGATCTAGAAGATAAAAGGCAGGTTTCTGTA	A_51_P365694	Rala	NM_019491	ref|Mus musculus v-ral simian leukemia viral oncogene homolog A (ras related) (Rala), mRNA [NM_019491]	11,3293263453496	-0,245362642468248	-0,0660894925123046	-0,096855369690573	0,0824177802653701	-0,179273149955943	0,0922954630983199	0,0922954630983199	0,0922954630983199	0,0922954630983199	0,130525495659149	0,0136970219439269	0,480802854811505	0,304356108454508	0,380660989492762	0,182193440377463	0,0393056907511036	0,598967096015536	0,8833937999704	0,999548079443255	0,968169480302826
529	4	37	734	TGATATCCCTATATTTACCGAAGAATTCCTGAACCACAGCAAAGCTCGTGAGGCAGAGCT	A_55_P2743035	Hmg20a	NM_025812	ref|Mus musculus high mobility group 20A (Hmg20a), mRNA [NM_025812]	6,11393976840699	0,0250227988199709	0,200273329943267	-0,0860561121674328	0,0891944189558629	-0,175250531123296	0,112434321762781	0,112434321762781	0,112434321762781	0,112434321762781	0,159006142713146	0,82574912504668	0,0874250333357736	0,451437775304601	0,435308935611959	0,281229138722252	0,894362651827129	0,162511450266232	0,907094857890965	0,999548079443255	0,968169480302826
531	4	39	568	TGGCAGCTGCCAACAAGAAGCATTAGAACAAAGGATGCTGGGTTAATAAATTGCCTCATT	A_66_P140589	Rps19	NM_023133	ref|Mus musculus ribosomal protein S19 (Rps19), mRNA [NM_023133]	14,9137629005492	-0,0585711342172228	-0,0124745875739798	-0,021679915115838	0,024416631527405	-0,046096546643243	0,0529522727163305	0,0529522727163305	0,0529522727163305	0,0529522727163305	0,0748858222339134	0,279550012917126	0,815738927537283	0,685828991523991	0,648838553892209	0,543931039624767	0,425588284859292	0,872873390198854	0,952442555747969	0,999548079443255	0,968503580981533
534	4	42	5001	TGACACTTTTTCTTCATTCTTTGGTAGATAGTGACAGTTTAGTTGACTTCTGTTGTTTGG	A_52_P137500	Fam199x	NM_146261	ref|Mus musculus family with sequence similarity 199, X-linked (Fam199x), mRNA [NM_146261]	7,71114512892383	-0,372091767502033	-0,253091535655468	-0,0345373707751202	0,0844628610714446	-0,119000231846565	0,0792355341732929	0,0792355341732929	0,0792355341732929	0,0792355341732929	0,112055967049748	8,8187574750982e-05	0,00386818393041646	0,666784512660882	0,296953255222386	0,298729135734967	0,000600961779065807	0,0130279279079997	0,948698081543649	0,999548079443255	0,968169480302826
535	4	43	4401	GAAAGATGTTAGCAAAAAAGTCACTCATAGACGTTGGTACTACAGTCTAACAGATTGGAT	A_65_P10019	Pcf11	NM_029078	ref|Mus musculus cleavage and polyadenylation factor subunit homolog (S. cerevisiae) (Pcf11), mRNA [NM_029078]	6,09951450062027	-0,0663832393175037	0,0384270242259985	0,011359893449721	0,116170156993223	-0,104810263543502	0,0902093666261556	0,0902093666261556	0,0902093666261556	0,0902093666261556	0,127575309735796	0,468875045717009	0,673889102302921	0,900828911567793	0,209996733198694	0,419347924259171	0,617500500462801	0,764297675413803	0,986713994930984	0,999548079443255	0,968169480302826
536	4	44	1763	ACTGGGCACTCTGAAAGGAAGTACATTTTAGCCCAGATATGATCTGCTTGCTTTTCAGTT	A_55_P2429432	2610301B20Rik	NM_026005	ref|Mus musculus RIKEN cDNA 2610301B20 gene (2610301B20Rik), mRNA [NM_026005]	6,76635775223036	-0,111311371064842	-0,117225312852128	-0,0418619021018145	-0,0477758438891005	0,00591394178728599	0,0769041257311956	0,0769041257311956	0,0769041257311956	0,0769041257311956	0,108758857611502	0,160611227156939	0,140391822713794	0,591187737731971	0,540248835560474	0,957081379510165	0,280623479804323	0,235396405536739	0,93346714116781	0,999548079443255	0,995769815810099
537	4	45	5305	CACACTTGATGTTGGCCACTTTGTCATCTTTCTGTCACTATGACAAAACAAAATCATATT	A_55_P2123942	Lmbrd1	NM_026719	ref|Mus musculus LMBR1 domain containing 1 (Lmbrd1), mRNA [NM_026719]	9,08149473883079	0,140142728003692	0,220615612586309	0,0295969774395903	0,110069862022208	-0,0804728845826173	0,0722072006803297	0,0722072006803297	0,0722072006803297	0,0722072006803297	0,102116402503118	0,0640084979468505	0,00540616831440043	0,685491783773939	0,140377720361958	0,438316427002942	0,136854373059503	0,0171793898700535	0,952442555747969	0,999548079443255	0,968169480302826
539	4	47	1153	GAGACGTCCTACAAGGCAGATTCAGACCAATATTTCTTCGTATAGTTTATTCTTTCTTTT	A_55_P2739247	Cfap20	NM_008187	ref|Mus musculus cilia and flagella associated protein 20 (Cfap20), mRNA [NM_008187]	9,90070580179361	0,0661720984955494	0,105325889207004	-0,0377363998908056	0,00141739082064873	-0,0391537907114543	0,0657603960797219	0,0657603960797219	0,0657603960797219	0,0657603960797219	0,0929992440029692	0,324243414808022	0,122201093227311	0,571365259351395	0,982980518064708	0,677460919233155	0,474510862201392	0,211249361252512	0,93095615711545	0,999548079443255	0,978863672375815
541	4	49	405	TGTGGAGCGGATTATCTTGACTAGGGACAAGACGGTGGTCATGGGAGACCTGCTCATTGA	A_52_P423849	Nt5c	NM_015807	ref|Mus musculus 5',3'-nucleotidase, cytosolic (Nt5c), mRNA [NM_015807]	7,64245542168953	-0,593596427163654	-0,561557834402984	-0,0289141259987673	0,00312446676190259	-0,0320385927606699	0,0714885420436822	0,0714885420436822	0,0714885420436822	0,0714885420436822	0,101100065712455	1,51880823655454e-08	4,09998988457297e-08	0,68942732781316	0,96549741218035	0,754036516084055	4,94370468675533e-07	9,65544468823168e-07	0,952802525236842	0,999548079443255	0,981654995895654
542	4	50	273	CTTCCTGCAAAGGCTGCTGGACACAGAATCTGTGTGATGCTGTACCCATCCTGGATTTAA	A_55_P2185214	ENSMUST00000118311	ENSMUST00000118311	ens|predicted gene 11810 [Source:MGI Symbol;Acc:MGI:3652275] [ENSMUST00000118311]	13,9026687840089	-0,0387566009195339	-0,00109920230570104	-0,00274910332994338	0,0349082952838895	-0,0376573986138329	0,0493859913228126	0,0493859913228126	0,0493859913228126	0,0493859913228126	0,0698423387199616	0,440201951479807	0,982425107682365	0,956065069042389	0,4864111576599	0,594689396326738	0,590880017347714	0,987805169757556	0,995153007507242	0,999548079443255	0,973434031078926
543	4	51	4420	CTTCATGAAACCTTGGATGTTTGGATTTGATGCCCTTAAATAAAACAGTGACTGAAATGT	A_55_P2316335	Gfm2	NM_001146043	ref|Mus musculus G elongation factor, mitochondrial 2 (Gfm2), transcript variant 2, mRNA [NM_001146043]	7,09899579845959	-0,421451670499284	-0,390396697553338	-0,11463560462476	-0,0835806316788137	-0,0310549729459462	0,106052364494569	0,106052364494569	0,106052364494569	0,106052364494569	0,149980692189954	0,000555502574997311	0,0011621023571556	0,290378161750915	0,438283906269743	0,837695052689783	0,00279639138968438	0,00479855719315443	0,877889297112502	0,999548079443255	0,985137163763762
544	4	52	1726	AACTGGGATGTAATGGGATAGTTGTCTATAAAACTTTAGTTTAAATACAGCACTCCCCTC	A_55_P2824210	Phf23	NM_030064	ref|Mus musculus PHD finger protein 23 (Phf23), transcript variant 1, mRNA [NM_030064]	8,24147682633323	-0,164838399533723	0,00825366339474876	-0,272997462511846	-0,0999053995833741	-0,173092062928472	0,137801300864216	0,137801300864216	0,137801300864216	0,137801300864216	0,19488046859483	0,243202743116291	0,952730688728036	0,0590500909158196	0,475404790320985	0,383176088856182	0,384029380442461	0,967529837305966	0,873308159580537	0,999548079443255	0,968169480302826
546	4	54	3584	GAAGCTTGTGTTCCAATCTCAGATCTACCCATATTCTGATTTTAAAGAATTGTTACAGGA	A_66_P136846	Armc1	ENSMUST00000029125	ens|armadillo repeat containing 1 [Source:MGI Symbol;Acc:MGI:1921502] [ENSMUST00000029125]	5,09623744444682	-0,0275625825830472	-0,0645477595450856	0,00153396222594981	-0,0354512147360886	0,0369851769620384	0,0772232808780629	0,0772232808780629	0,0772232808780629	0,0772232808780629	0,109210211148703	0,724243835437837	0,411409207286658	0,984314699910145	0,650276581623665	0,737785553850075	0,82464125969011	0,534223906908207	0,999214095815847	0,999548079443255	0,981183496315723
547	4	55	5450	GCCTGTATGTCATCTTATATGTGGACATTAAAAGCCAATATACTCCAGTAGCATGTAATA	A_55_P2484105	Lrch3	NM_001081255	ref|Mus musculus leucine-rich repeats and calponin homology (CH) domain containing 3 (Lrch3), mRNA [NM_001081255]	9,69140516617619	0,630881930192551	0,813361273037817	-0,12270784934084	0,0597714935044262	-0,182479342845266	0,128445346355615	0,128445346355615	0,128445346355615	0,128445346355615	0,18164915083982	5,08672227467285e-05	1,45508811249357e-06	0,348853961788514	0,645843203708143	0,325040491790456	0,000382464635571405	1,83529048561407e-05	0,888687294766657	0,999548079443255	0,968169480302826
549	4	57	2209	GAAAATCAATTTGTAGGTGACTGTCTCATATCACCGCCACCTGGTATGTCCCATTCACAC	A_66_P110576	Kansl1l	AK145440	gb|Mus musculus 1 cell embryo 1 cell cDNA, RIKEN full-length enriched library, clone:I0C0045H18 product:hypothetical protein, full insert sequence. [AK145440]	6,47215820211477	0,594084962495969	0,649867888621817	0,0909119698351253	0,146694895960973	-0,0557829261258478	0,0959003892374526	0,0959003892374526	0,0959003892374526	0,0959003892374526	0,135623631096464	2,03650009663549e-06	4,98701387472654e-07	0,352506317635998	0,139065015442189	0,684466317353141	2,64701848084092e-05	7,56989205083491e-06	0,888687294766657	0,999548079443255	0,978863672375815
550	4	58	8733	AGAGTTGTATATAGGTGGCATTTACATACCCAAAAGCAAAGTACCCCGGCAGAATTTCTT	A_51_P125467	Igf2r	NM_010515	ref|Mus musculus insulin-like growth factor 2 receptor (Igf2r), mRNA [NM_010515]	10,4715709668873	0,0791102116415647	0,208764212082272	-0,0510477351462555	0,0786062652944519	-0,129654000440707	0,0702045896921561	0,0702045896921561	0,0702045896921561	0,0702045896921561	0,0992842828834855	0,270851709044908	0,00656864500812306	0,474121439507883	0,273839598393732	0,20386544300271	0,416297156180591	0,0201387654473622	0,912873568489212	0,999548079443255	0,968169480302826
552	4	60	3404	GTCTCCAGCCCCTGAGGGAGAATATTTTAAAGTGTTTTGTTTTTAGAATTAACCTACAAT	A_55_P2182835	Chrnb4	NM_148944	ref|Mus musculus cholinergic receptor, nicotinic, beta polypeptide 4 (Chrnb4), mRNA [NM_148944]	5,31568471260704	-0,00821877795442028	-0,0121289648763652	-0,0103995624188435	-0,0143097493407884	0,00391018692194489	0,130662983089282	0,130662983089282	0,130662983089282	0,130662983089282	0,18478536278499	0,950362177728991	0,926805522060101	0,937217090483588	0,91369568867086	0,983290926924905	0,972973248360091	0,950012065570381	0,993641567657108	0,999548079443255	0,997940316701394
553	4	61	5613	CTTGTTCACTACAAGATAGATCCAAACGTCACAGAATTCTGCAGCAGTTCACAACTAGAC	A_55_P2723230	Hspa12a	NM_175199	ref|Mus musculus heat shock protein 12A (Hspa12a), mRNA [NM_175199]	8,70001656522308	-1,32904252270187	-1,20392840133228	0,0366056635570331	0,161719784926619	-0,125114121369585	0,129303694165054	0,129303694165054	0,129303694165054	0,129303694165054	0,182863037953162	2,61130823626828e-10	1,7953597374856e-09	0,779508316359051	0,222999259116681	0,500349789137324	2,10705087211732e-08	8,35346286354834e-08	0,967976834448454	0,999548079443255	0,968275885703657
554	4	62	1815	TGGAATCCATCCTCACTGCCATCATCATAATCTCATATTTTCACCACACTTGTTTATCAA	A_55_P2102887	Zfp28	M36516	gb|Mouse zinc finger protein (mkr5) mRNA, 3' end. [M36516]	7,33486041925267	0,706835052251109	1,04011648499494	-0,0418647122172731	0,291416720526555	-0,333281432743828	0,157979665707249	0,157979665707249	0,157979665707249	0,157979665707249	0,22341698582236	0,000155404471572272	7,91229242023752e-07	0,793252487162679	0,0773602873015927	0,148683865518494	0,000960300666535468	1,10526975029304e-05	0,970377672692765	0,999548079443255	0,968169480302826
556	4	64	4028	CAACAGAGACAGTGACACAATCCATGATTAGACAGAGTTTACAATATACTGTGGCCGTGA	A_52_P18081	Tmem206	NM_025864	ref|Mus musculus transmembrane protein 206 (Tmem206), mRNA [NM_025864]	12,3523718777358	-0,42727720497715	-0,138651778115788	-0,119889745985253	0,168735680876109	-0,288625426861362	0,104572565049031	0,104572565049031	0,104572565049031	0,104572565049031	0,147887939744483	0,000418137867540335	0,197252206460192	0,262805679640813	0,119581364388875	0,0626424821040332	0,00221012640829542	0,305863616591606	0,875753932311417	0,999548079443255	0,968169480302826
557	4	65	1015	GAATGCTTTATGTGGGTATATGTTACAGTGTGTATGGGACAGTCTTTGACTGTACTGTAT	A_51_P514675	Zcchc10	NM_026479	ref|Mus musculus zinc finger, CCHC domain containing 10 (Zcchc10), mRNA [NM_026479]	7,20597645952169	-0,264983159391046	-0,145003347152443	-0,0999124759598686	0,0200673362787347	-0,119979812238603	0,0879318877796248	0,0879318877796248	0,0879318877796248	0,0879318877796248	0,124354468263014	0,00597428422986981	0,112058025479491	0,266976648257912	0,821396232010656	0,344174853856076	0,0199796449852161	0,197444154536958	0,875753932311417	0,999548079443255	0,968169480302826
558	4	66	1561	GCTTCCCCTTTGTTTCACATGTCCGCAGGTTCCCGGACAATATTGCCTCAGCAGCCGCAA	A_55_P2160820	Foxd4	NM_008022	ref|Mus musculus forkhead box D4 (Foxd4), mRNA [NM_008022]	5,27434013217163	-0,0976576379353853	-0,148088386735405	0,163258645354716	0,112827896554696	0,0504307488000197	0,104717286757807	0,104717286757807	0,104717286757807	0,104717286757807	0,148092607147803	0,360244011238687	0,170044452518914	0,131965646013915	0,291898767560854	0,73639113301783	0,512058618662405	0,272936345240796	0,873308159580537	0,999548079443255	0,981183496315723
559	4	67	1172	AGACATTAGAAGGTAAATATGATAGAAGTCACTAAGTCCAAGTTAAAATCTCCAGGAAGG	A_52_P129140	Polb	AK047252	gb|Mus musculus 10 days neonate cerebellum cDNA, RIKEN full-length enriched library, clone:B930042D15 product:unclassifiable, full insert sequence. [AK047252]	5,51411643274762	-0,0792551271190876	-0,0610057471906664	-0,0105924724787201	0,00765690744970104	-0,0182493799284211	0,090195320817551	0,090195320817551	0,090195320817551	0,090195320817551	0,127555445962773	0,388200092418726	0,505215197424717	0,907480957996442	0,933045052290654	0,887419016893226	0,539841577513368	0,62102743679589	0,988261396425056	0,999548079443255	0,989772679625232
562	4	70	174	GTGAGAGCCAGGGTAGTCCTTATGCGCTTGTCTAAGACAAAGATGCAGGTAAGCAGGGCC	A_55_P2073227	ENSMUST00000104927	ENSMUST00000104927	ens|predicted gene 2178 [Source:MGI Symbol;Acc:MGI:3780348] [ENSMUST00000104927]	5,13806461771126	-0,114806867480387	-0,108385768620003	-0,00374247689068774	0,0026786219696957	-0,00642109886038345	0,0987178633336614	0,0987178633336614	0,0987178633336614	0,0987178633336614	0,139608141174958	0,256174459826657	0,283034288878799	0,970069689618299	0,978575221316747	0,96369258329335	0,399370616595737	0,40315884816509	0,997972426035269	0,999548079443255	0,996223468917052
564	4	72	2780	GCCCCAGGAAGAACCAGCAAGAGACAGTCTAATGAGACATACCGAGACATCATTCGAAGA	A_66_P110447	ENSMUST00000186192	ENSMUST00000186192	ens|RNA binding motif protein 6, pseudogene 1 [Source:MGI Symbol;Acc:MGI:1889580] [ENSMUST00000186192]	8,0098971266094	-0,0241729191892031	0,173705550670436	-0,174623037299738	0,0232554325599015	-0,197878469859639	0,0932590473618725	0,0932590473618725	0,0932590473618725	0,0932590473618725	0,131888209593155	0,79767103867026	0,0746969807677573	0,0732725977878611	0,805183150045699	0,146454879547923	0,876072404459757	0,143905759939051	0,873308159580537	0,999548079443255	0,968169480302826
566	4	74	1152	AATACTGACCACCAACTATCTCTAAGCCACTGCAGATGTGAGAATTGACATATTTTAGTT	A_55_P2055134	NAP094051-001	NAP094051-001	Unknown	10,1606119595767	0,0700074081843844	0,102234059828854	-0,0945501618113358	-0,0623235101668662	-0,0322266516444696	0,069248474585058	0,069248474585058	0,069248474585058	0,069248474585058	0,0979321319318377	0,322034754594128	0,152744759157917	0,184690083447141	0,376987653073159	0,744931968597242	0,472315586212817	0,251177722047627	0,873308159580537	0,999548079443255	0,981530566155997
569	4	77	1939	GAAGTTTAGAGAATTACAACATTCAGTAACCTTAGGCTACCTGAAGGGTTTGAGCAATGC	A_51_P277629	Zfp81	NM_207541	ref|Mus musculus zinc finger protein 81 (Zfp81), mRNA [NM_207541]	5,56053619415902	0,219792272076306	0,26322233892652	0,132541056654217	0,17597112350443	-0,0434300668502132	0,0909980319550805	0,0909980319550805	0,0909980319550805	0,0909980319550805	0,128690650940135	0,0236261725614665	0,00795596682843579	0,15809654857011	0,0649136904350273	0,738666622744605	0,0612350940700417	0,0236038563031928	0,873308159580537	0,999548079443255	0,981183496315723
570	4	78	2316	CCTGCCCATTGGATTCTCCTCAATTTCCGTGTTTATATTTAAGTGTTTGTGTATATATGT	A_55_P1971199	Slc4a1ap	NM_009206	ref|Mus musculus solute carrier family 4 (anion exchanger), member 1, adaptor protein (Slc4a1ap), mRNA [NM_009206]	9,08185904930384	-0,0278249456611874	-0,100138978302814	0,034128204864551	-0,0381858277770757	0,0723140326416267	0,0590186449864823	0,0590186449864823	0,0590186449864823	0,0590186449864823	0,0834649681727661	0,641533657026859	0,102570323983516	0,568428875098546	0,523712036144609	0,394777582737767	0,763466135911412	0,184436504455932	0,929544973710478	0,999548079443255	0,968169480302826
573	4	81	3924	TACATCTATCTATGCCTCATTCCCCTTCCTCTCTTATACGGGAATAAAGCCAAAGAGTTC	A_55_P2340206	E230006M18Rik	AK053951	gb|Mus musculus 2 days pregnant adult female oviduct cDNA, RIKEN full-length enriched library, clone:E230006M18 product:unclassifiable, full insert sequence. [AK053951]	6,81411138407261	-0,0955666945843383	-0,135548495317341	0,0928154425690311	0,0528336418360285	0,0399818007330026	0,0867105958027235	0,0867105958027235	0,0867105958027235	0,0867105958027235	0,122627300585663	0,281241081536663	0,130978768156492	0,294994278793101	0,547995567654423	0,747193546882297	0,42749425154061	0,223003553179764	0,881320608127078	0,999548079443255	0,981530566155997
576	4	84	1012	GGATCGACGGGGTCATTTGATTCTGGAGACAGCCTAGAGTTCGAATATGTCCTGGCTGCT	A_51_P288549	Jmjd7	NM_001114637	ref|Mus musculus jumonji domain containing 7 (Jmjd7), mRNA [NM_001114637]	7,91819952178858	-0,263027298140219	-0,0380970241390859	-0,0945111954795932	0,13041907852154	-0,224930274001133	0,104898533638788	0,104898533638788	0,104898533638788	0,104898533638788	0,148348928945024	0,0192647598700988	0,719622854896504	0,376477294832648	0,225668956065833	0,142413625496146	0,0517430538165259	0,800852060715615	0,892060044013065	0,999548079443255	0,968169480302826
577	4	85	844	ACATCCTTCTTTGTCAAGCTTTGCGAACATTTTTTCCAGAGTCTGAAGTTCTTCATTCTT	A_55_P2613353	Fam175a	NM_172405	ref|Mus musculus family with sequence similarity 175, member A (Fam175a), mRNA [NM_172405]	6,26687251546337	-0,146897976876488	-0,0500817056869041	0,0182676871009688	0,115083958290553	-0,0968162711895841	0,0726384315515086	0,0726384315515086	0,0726384315515086	0,0726384315515086	0,102726255049653	0,054326501010355	0,497086801896081	0,803559600467203	0,126094877759195	0,355264307119203	0,119692403102645	0,613359526958025	0,972125554795308	0,999548079443255	0,968169480302826
579	4	87	4613	CTTCTTGAAGTCTTTCCCAGTGAAAACGCTCAATTCTGCTGTTTCCATAGAATTTTTAAT	A_55_P2822952	Egf	NM_010113	ref|Mus musculus epidermal growth factor (Egf), mRNA [NM_010113]	6,00348608128404	0,458537064591178	0,193872599799577	0,148391175784684	-0,116273289006918	0,264664464791601	0,162413373809023	0,162413373809023	0,162413373809023	0,162413373809023	0,229687195951491	0,00936026618778357	0,244163371181338	0,369904692518862	0,480896721259271	0,260458035078722	0,0288272882532965	0,36017639022533	0,891790011881149	0,999548079443255	0,968169480302826
580	4	88	640	CCTCTACTGGGATACATGCAGGCTCAGGTAAATATGTTTTGGATTATATCTGCCTTAAAA	A_66_P117701	Appl1	ENSMUST00000142645	ens|adaptor protein, phosphotyrosine interaction, PH domain and leucine zipper containing 1 [Source:MGI Symbol;Acc:MGI:1920243] [ENSMUST00000142645]	5,5657653375794	0,177284057244636	0,104954187838338	0,0642051151563594	-0,00812475424993853	0,0723298694062979	0,0701860809426102	0,0701860809426102	0,0701860809426102	0,0701860809426102	0,0992581075588551	0,0184853369801974	0,147741601250778	0,369327767424929	0,908797555559197	0,473173689952935	0,0500174199158852	0,24492068433993	0,891790011881149	0,999548079443255	0,968169480302826
582	4	90	0	GCCCCCCAAGTCCCTCTAATAGAGATGATTCAGCAAAACAAACAAAAAATTCAAAAATTA	A_30_P01024885	chr5:75389503-75396250_F	chr5:75389503-75396250_F	lincRNA:chr5:75389503-75396250 forward strand	6,12448738388345	-0,0645317190817902	-0,243917580928411	0,0909951630985759	-0,0883906987480447	0,179385861846621	0,116437133161238	0,116437133161238	0,116437133161238	0,116437133161238	0,164666972880464	0,584512950629634	0,0468242669612382	0,442087587138978	0,455104983196636	0,286710319844707	0,716664111172658	0,0996754841408973	0,906163481467981	0,999548079443255	0,968169480302826
584	4	92	2005	GATTGGTTCAGTTTTTGTCTCTTACAGACTAGTCATAGAATATTTCAATGGATTTCTGCC	A_52_P803280	AK054451	AK054451	gb|Mus musculus 2 days pregnant adult female ovary cDNA, RIKEN full-length enriched library, clone:E330027D08 product:unclassifiable, full insert sequence. [AK054451]	5,27809212349095	0,261459473173235	0,211183664967797	0,064451704713365	0,0141758965079273	0,0502758082054378	0,0957496197820304	0,0957496197820304	0,0957496197820304	0,0957496197820304	0,135410410887815	0,0116047015863442	0,0371487012525913	0,507242140985871	0,883528283587158	0,713655342954953	0,0343392549739901	0,0826599040498515	0,916161723508424	0,999548079443255	0,979105543717975
587	4	95	776	AGAAGTGAAGAAGAAAAGGTGGAATCGTCCCAAAATGTCTCTTGCCCAGAAGAAAGACCG	A_55_P1964525	ENSMUST00000121367	ENSMUST00000121367	ens|ribosomal protein L5, pseudogene 1 [Source:MGI Symbol;Acc:MGI:3647110] [ENSMUST00000121367]	13,1113955901581	0,115108590285706	0,133768873547224	0,0317579703435058	0,0504182536050237	-0,0186602832615179	0,0588412902599952	0,0588412902599952	0,0588412902599952	0,0588412902599952	0,0832141507132171	0,0620681814302027	0,0321560206473757	0,594318982055834	0,399930239057391	0,824449283077456	0,133483557719755	0,0736566491177224	0,934715965623764	0,999548079443255	0,985137163763762
589	4	97	1047	AAATTAAAAACAATAAGGTAGGAGGTATTTCCCACGTCACCCCAAGGTGACCAGCCATGG	A_55_P2500851	Shisa5	NM_001284332	ref|Mus musculus shisa family member 5 (Shisa5), transcript variant 3, mRNA [NM_001284332]	7,04387128623435	-0,0143557025661387	0,0667409709667224	-0,0661345113506142	0,0149621621822469	-0,0810966735328611	0,0899092499931157	0,0899092499931157	0,0899092499931157	0,0899092499931157	0,127150880723057	0,874466777751347	0,465039131171936	0,469060343438844	0,869213318580012	0,529592125037096	0,925923763361137	0,583860037670703	0,911694710880551	0,999548079443255	0,968503580981533
591	4	99	48	GGGAATCCAGCGGGGAAAAGGTCACGGGACTTCTTGGAAAAGGGGCCCGAACTCGAACCT	A_66_P118837	Isoc2b	NM_026158	ref|Mus musculus isochorismatase domain containing 2b (Isoc2b), mRNA [NM_026158]	7,21927815385548	0,43252380615146	0,432092462225738	0,131868290167253	0,131436946241531	0,000431343925721528	0,106322111040199	0,106322111040199	0,106322111040199	0,106322111040199	0,150362171413187	0,000437579406608025	0,000442111673698328	0,226762702011118	0,2282401064982	0,9977346222397	0,00229547643548593	0,00215380173799462	0,873308159580537	0,999548079443255	0,99974436454888
593	4	101	707	CGTGCTGCTTCTATTTTATGCAGTCTTCACTTTGAGAATGGTGAGAAATACTGTTTTAAA	A_55_P2027436	Bri3	NM_018772	ref|Mus musculus brain protein I3 (Bri3), transcript variant 1, mRNA [NM_018772]	14,0929166418006	0,115732054541526	0,167475219331818	-0,037917491195298	0,0138256735949938	-0,0517431647902917	0,0731300666603706	0,0731300666603706	0,0731300666603706	0,0731300666603706	0,103421532088345	0,126502794767364	0,0310228065109195	0,608821167861846	0,851625123782244	0,621372694074524	0,233861611790482	0,07149889456087	0,936333601617205	0,999548079443255	0,976152295185279
596	4	104	2085	AAACAACATGTATTTTCTAGTTTGCTACCTAGTCTGTAACACAAGGAGAGGTCCTTTCTC	A_55_P2898441	Tmem65	NM_175212	ref|Mus musculus transmembrane protein 65 (Tmem65), mRNA [NM_175212]	7,2138654653483	-0,0227988514090613	0,222108798434677	-0,161974628222013	0,0829330216217254	-0,244907649843738	0,118301317547379	0,118301317547379	0,118301317547379	0,118301317547379	0,167303327722109	0,848787163081762	0,0725531756192057	0,183516662021605	0,489967583375136	0,156099670143938	0,908860219911575	0,140621079066756	0,873308159580537	0,999548079443255	0,968169480302826
597	4	105	0	GGAGTATGGGGTTTCTGACCAAGGACAGTGATTAAACCCTTATGAAATCTGAGGACTATT	A_30_P01033149	chr9:68349343-68411643_F	chr9:68349343-68411643_F	lincRNA:chr9:68349343-68411643 forward strand	5,35080393397291	-0,189845429372967	-0,216761751962541	0,0242284023021613	-0,00268792028741327	0,0269163225895745	0,083782636575906	0,083782636575906	0,083782636575906	0,083782636575906	0,118486540937022	0,0326735458560841	0,0161045729787202	0,774904555006671	0,974669664278511	0,822200876792928	0,0793722280969142	0,0420862879633103	0,96727663222956	0,999548079443255	0,985137163763762
599	4	107	1768	TTATTAGACATATGGGTTCGTTTGGGCCAGTCCCATGTCTGGAGTGGAAAGAAAGACACT	A_55_P2720455	Ankrd44	ENSMUST00000179398	ens|ankyrin repeat domain 44 [Source:MGI Symbol;Acc:MGI:3045243] [ENSMUST00000179398]	7,48194347489966	0,203340255043353	-0,00351661593775709	0,158357890553841	-0,0484989804272695	0,20685687098111	0,0945767314983229	0,0945767314983229	0,0945767314983229	0,0945767314983229	0,133751696369847	0,0417532898365896	0,970644289269282	0,10692842777592	0,612738964768139	0,134940874683218	0,0970025286383929	0,979331859084394	0,873308159580537	0,999548079443255	0,968169480302826
600	4	108	1728	CCTTCATCCTCTCTGCAGCAATACTGGGATCTCAATTTTTTGGTTACTTAGTAATTTATT	A_55_P2013043	Serpinb6b	NM_011454	ref|Mus musculus serine (or cysteine) peptidase inhibitor, clade B, member 6b (Serpinb6b), mRNA [NM_011454]	5,76915011846967	-0,179808726458515	-0,190648866786907	0,165914751441962	0,15507461111357	0,0108401403283915	0,107380917106594	0,107380917106594	0,107380917106594	0,107380917106594	0,151859549312207	0,106906816671965	0,0884000051190802	0,135295062896266	0,161514901334535	0,943679687850018	0,204899163195137	0,163956022076049	0,873308159580537	0,999548079443255	0,994458332937306
602	4	110	0	GTGCTTCTCCCTTCCACTGTTCGTCATGTAACATCAGATCATACCCTTGAACTAAGTCAG	A_30_P01023401	chr9:41488229-41545481_R	chr9:41488229-41545481_R	lincRNA:chr9:41488229-41545481 reverse strand	6,15029688721915	0,0319555065296875	0,0214244659529985	0,0131632445940912	0,00263220401740227	0,010531040576689	0,101094454490399	0,101094454490399	0,101094454490399	0,101094454490399	0,142969148621032	0,754639434624171	0,833939600890243	0,897478327907884	0,979441223026832	0,941886592523049	0,846519146281055	0,886215752837056	0,986132421085809	0,999548079443255	0,994458332937306
607	4	115	604	AAGAAAGTCAGGCTAAGGAACAATATGAGCAAATCCTCGCATTTGTGCAAGGAACCGTAG	A_55_P2624903	Eif2s3x	NM_012010	ref|Mus musculus eukaryotic translation initiation factor 2, subunit 3, structural gene X-linked (Eif2s3x), mRNA [NM_012010]	6,39513752348461	0,0209871527952421	-0,0773602344248987	0,0423318252101872	-0,0560155620099536	0,0983473872201408	0,0665466497444226	0,0665466497444226	0,0665466497444226	0,0665466497444226	0,0941111745990545	0,755179682215188	0,256366882112548	0,530665622356909	0,408167723965578	0,306340682220926	0,846939261744041	0,373963907675307	0,9226167675611	0,999548079443255	0,968169480302826
608	4	116	2363	CTCAGACCTTTGTAGTGCTTTGAGGTACTGTTGTTTGACACTTTGCTTCCTGTGCACCAT	A_52_P680856	Srpk2	NM_009274	ref|Mus musculus serine/arginine-rich protein specific kinase 2 (Srpk2), mRNA [NM_009274]	7,74286372954875	0,148300522352169	0,096821193775356	0,0487023158427053	-0,00277701273410802	0,0514793285768134	0,0708831253752517	0,0708831253752517	0,0708831253752517	0,0708831253752517	0,100243877249073	0,0470821692004888	0,184519058919046	0,498563004570834	0,969070315064863	0,612228723979047	0,106951657432611	0,290795815407884	0,915270408940837	0,999548079443255	0,975683842757044
611	4	119	2247	GCATTTTTTACTTTGTGTACTTCATTGTAGATATGGCAATCAGCTGTATGAAGTTTCTGC	A_52_P730698	LOC105243111	AK044424	gb|Mus musculus adult retina cDNA, RIKEN full-length enriched library, clone:A930012B14 product:unclassifiable, full insert sequence. [AK044424]	5,35550137962535	0,0428577257962317	0,0347733725627597	-0,00595287027677482	-0,0140372235102468	0,00808435323347201	0,0752860815595045	0,0752860815595045	0,0752860815595045	0,0752860815595045	0,106470597599378	0,574421135500122	0,648289273779981	0,937626963549374	0,853644232179418	0,94009854176807	0,708056315847426	0,743402734307259	0,993641567657108	0,999548079443255	0,994458332937306
612	4	120	1182	ATCACAGGGATCAAACACTCGCTGGGGACTTTGTACACAACATCTACTGACAAGACCATT	A_51_P357561	Fbxw9	NM_026791	ref|Mus musculus F-box and WD-40 domain protein 9 (Fbxw9), mRNA [NM_026791]	6,47432518372313	0,222457058842298	0,225668786518931	0,0487721489341615	0,0519838766107945	-0,00321172767663302	0,0678749808205425	0,0678749808205425	0,0678749808205425	0,0678749808205425	0,0959897184222249	0,00315828454884338	0,00281294645438865	0,479291867903732	0,451153440113828	0,973582861138492	0,011825536797733	0,0100058659146711	0,913665245291471	0,999548079443255	0,997075686123672
613	4	121	748	AGTTTAGAGACTGAACCCTCGGAAAGCCAGGACAACGAGATTTTGGACACGTCATTTGAT	A_51_P506674	Rpp38	NM_001013376	ref|Mus musculus ribonuclease P/MRP 38 subunit (Rpp38), mRNA [NM_001013376]	7,88479767359561	0,572217043082595	0,428556441244012	0,146141389971856	0,00248078813327268	0,143660601838583	0,108903089480165	0,108903089480165	0,108903089480165	0,108903089480165	0,15401222612718	2,12917158612308e-05	0,000612830984990547	0,192068071673326	0,98201267755604	0,360141145066039	0,000185362462162708	0,00282906107524543	0,873308159580537	0,999548079443255	0,968169480302826
614	4	122	1492	CAGAGGAGACTTCTGCACTTGGACTCCTTACATTTGTACTTCTGATTGTACTTGTCTTTA	A_66_P122621	Gm9889	AK038322	gb|Mus musculus 16 days neonate thymus cDNA, RIKEN full-length enriched library, clone:A130095K04 product:hypothetical Proline-rich region containing protein, full insert sequence. [AK038322]	5,76007052145134	0,917210284279333	0,787272114699269	0,0751929269936662	-0,0547452425863977	0,129938169580064	0,101585924854455	0,101585924854455	0,101585924854455	0,101585924854455	0,143664192675385	3,21995142701978e-09	5,19871950836726e-08	0,466303424367235	0,594873823297257	0,374666601881043	1,46258695445548e-07	1,17727575750042e-06	0,911271919054858	0,999548079443255	0,968169480302826
615	4	123	6668	AGCTATAGATGATTTGTAGGCAAATGTGTGTGGATGTGTCCAATAAAGTTTTACATATGG	A_55_P1965989	Zfp329	NM_026046	ref|Mus musculus zinc finger protein 329 (Zfp329), mRNA [NM_026046]	6,86385700415439	-0,425687320656849	-0,373000703470364	-0,131423068348576	-0,0787364511620918	-0,0526866171864846	0,0984930485699665	0,0984930485699665	0,0984930485699665	0,0984930485699665	0,139290205087119	0,000229203628978465	0,000890699653524833	0,194509978816041	0,431826681601373	0,708541179221168	0,00133052663228658	0,00384440213631453	0,873308159580537	0,999548079443255	0,979105543717975
616	4	124	2971	GCCCACAATCCATGTGTTACTTTTCACTGTAATAATCACTGAAAGAGATATAGGAAATGG	A_51_P201105	Pnpla8	NM_026164	ref|Mus musculus patatin-like phospholipase domain containing 8 (Pnpla8), mRNA [NM_026164]	11,459108556721	0,113457895092864	0,221756140008802	-0,111355355580045	-0,0030571106641073	-0,108298244915938	0,0727769258088053	0,0727769258088053	0,0727769258088053	0,0727769258088053	0,102922115506633	0,131979899154484	0,00551396241843541	0,138958299091074	0,966838006565814	0,303082626350017	0,241540388437077	0,0174477931552184	0,873308159580537	0,999548079443255	0,968169480302826
618	4	126	1729	AATGTATGCTTAGCATGTGCTAGGTCCTGGATTCAATCTTTAATAACACTGCCCTCCACG	A_55_P2935500	Cd180	AK089613	gb|Mus musculus activated spleen cDNA, RIKEN full-length enriched library, clone:F830005B01 product:lymphocyte antigen 78, full insert sequence. [AK089613]	5,93869683764855	-0,165135594526599	0,0247047423146807	-0,0139842229177392	0,17585611392354	-0,18984033684128	0,114647126228222	0,114647126228222	0,114647126228222	0,114647126228222	0,162135520799052	0,162569018083326	0,831194444867682	0,903924804542263	0,138023795507527	0,253046677675112	0,283349888157739	0,884472811679086	0,987189230839441	0,999548079443255	0,968169480302826
621	4	129	1338	GGACATGGTGAGCCTCAATGTTATAGACCTCCCAAATTTTTTGGAGGATTTATAATTTTT	A_55_P2018061	Cd209a	NM_133238	ref|Mus musculus CD209a antigen (Cd209a), mRNA [NM_133238]	5,22346389767752	-0,398263905754005	-0,39039949831674	-0,0415562146190096	-0,0336918071817447	-0,00786440743726491	0,136974672735319	0,136974672735319	0,136974672735319	0,136974672735319	0,193711439883904	0,00768051098049917	0,00878993570516447	0,764187789693911	0,807778258461455	0,967948919459756	0,0245133577270808	0,0256585118613626	0,966662532889697	0,999548079443255	0,996325431148898
622	4	130	1429	TTGAGCGACTACCAGATTTTAACCAGATTTGTAGTAACATGCGTTGGATTCGTGACTAAT	A_66_P139037	Pmpcb	NM_028431	ref|Mus musculus peptidase (mitochondrial processing) beta (Pmpcb), mRNA [NM_028431]	13,5081159189021	-0,0869338953112901	0,170800379384811	-0,13888170298666	0,118852571709441	-0,257734274696102	0,109921738682474	0,109921738682474	0,109921738682474	0,109921738682474	0,155452813644387	0,436699812304479	0,133201242804914	0,218457209617933	0,290241639773228	0,110230241529469	0,587284633547366	0,225871944855895	0,873308159580537	0,999548079443255	0,968169480302826
623	4	131	861	TAAAGAATCCTAAAGCAATAGAGCTTTTTATACCTCCCTACCCCCTCAGAGAGGAAGACC	A_51_P270891	1700056E22Rik	NM_028516	ref|Mus musculus RIKEN cDNA 1700056E22 gene (1700056E22Rik), mRNA [NM_028516]	9,97750115125984	0,416392633325808	0,302283780220147	0,127749771751844	0,0136409186461837	0,114108853105661	0,0891418383241657	0,0891418383241657	0,0891418383241657	0,0891418383241657	0,126065596732905	9,39768811547914e-05	0,00239017889040087	0,164617110399755	0,879647090135443	0,374304666332397	0,000634695843605333	0,00877171336175602	0,873308159580537	0,999548079443255	0,968169480302826
624	4	132	301	ATAAGGAACGTTGCATATCACATCCGAGTACGCTTGTCCAGAAAACGTAGTGAGGATGAG	A_55_P2038298	Rpl31-ps12	NM_001258458	ref|Mus musculus ribosomal protein L31, pseudogene 1 2 (Rpl31-ps12), mRNA [NM_001258458]	13,2560976159255	0,0197999510703042	-0,00604475331242682	0,0428201243311452	0,0169754199484142	0,025844704382731	0,0518461255105914	0,0518461255105914	0,0518461255105914	0,0518461255105914	0,073321493853576	0,705868755776403	0,908146648332061	0,416922348065762	0,746165533405526	0,727525291640496	0,81129406273719	0,938454019400191	0,901476514931839	0,999548079443255	0,979510867317155
625	4	133	295	GTTTCCTTGGCCTTTACAGAGATGAGCATCAGGACTTTAAGGATGAGCAACGACGTCTAA	A_52_P579658	Mrps33	NM_010270	ref|Mus musculus mitochondrial ribosomal protein S33 (Mrps33), transcript variant 1, mRNA [NM_010270]	11,2846237704659	-0,221491588502552	-0,207389864344133	0,0203057276681058	0,0344074518265245	-0,0141017241584187	0,0553304870067126	0,0553304870067126	0,0553304870067126	0,0553304870067126	0,0782491251376013	0,000516042140420982	0,000982185979266121	0,716815246272144	0,539851431678628	0,858483381144318	0,00263232142897823	0,00416769810355076	0,956439907797932	0,999548079443255	0,986302970059856
629	4	137	450	CAGCACAAGTATGTTCCTAAAGTGCTGTATTTACTGAATCTGTTTCCTGGAAAAGTAATT	A_55_P1974467	Ndufb6	NM_001033305	ref|Mus musculus NADH dehydrogenase (ubiquinone) 1 beta subcomplex, 6 (Ndufb6), mRNA [NM_001033305]	14,3407655869379	-0,22096724399386	-0,00257737306152883	-0,189548510037817	0,0288413608945142	-0,218389870932331	0,0990051860607558	0,0990051860607558	0,0990051860607558	0,0990051860607558	0,140014476872393	0,0351346625287632	0,97944467164917	0,0674435541296655	0,773294612676699	0,131794461354558	0,0841442648173816	0,985648774889456	0,873308159580537	0,999548079443255	0,968169480302826
630	4	138	1232	AGACATCCGCCTTCCTGACCCTCGATTTCCTCTTCAATAAACCAAAGCCTGTAAGGCTCA	A_55_P2182462	Gm10835	AK137940	gb|Mus musculus 16 days neonate thymus cDNA, RIKEN full-length enriched library, clone:A130041K16 product:hypothetical protein, full insert sequence. [AK137940]	5,9522044074276	0,000738806586222829	0,101012606046042	-0,0577969767544424	0,0424768227053764	-0,100273799459819	0,0930123292288697	0,0930123292288697	0,0930123292288697	0,0930123292288697	0,131539297463379	0,993727486020415	0,288169976827679	0,540150847446805	0,651972891900131	0,453238986283545	0,996881144327105	0,408632836770582	0,924408407071593	0,999548079443255	0,968169480302826
631	4	139	379	TCTGAAGAAGAGAAAGAAGCTAAGTCCGACTAAGCATCCATCACGTCTGACAGTGGTCCC	A_55_P1989102	Hmgn1	NM_008251	ref|Mus musculus high mobility group nucleosomal binding domain 1 (Hmgn1), mRNA [NM_008251]	8,88741710416325	0,276334737961335	0,326930181626853	-0,0307086742148801	0,0198867694506379	-0,050595443665518	0,122383708085293	0,122383708085293	0,122383708085293	0,122383708085293	0,173076699787731	0,0332365676200735	0,0132987719332729	0,803992630870621	0,872264712571507	0,772525522443747	0,080533560660014	0,0359868453815209	0,972149970232492	0,999548079443255	0,983155095216282
633	4	141	380	ATACTTTAAGACTAAGCGGGTGCTCCCACCCAATTGGAAATATGAGTCATCCACAGCATC	A_55_P2176248	ENSMUST00000117939	ENSMUST00000117939	ens|ribosomal protein S13, pseudogene 5 [Source:MGI Symbol;Acc:MGI:3650602] [ENSMUST00000117939]	13,0016457358662	-0,0375883660888778	0,0647624177144248	-0,0996283381198335	0,00272244568346913	-0,102350783803303	0,0634522156393434	0,0634522156393434	0,0634522156393434	0,0634522156393434	0,0897349839197816	0,559083814168039	0,31751356154592	0,129364922268186	0,966128856664088	0,265200100755319	0,696002333890785	0,439233062220664	0,873308159580537	0,999548079443255	0,968169480302826
635	4	143	950	ACTGTAGCACTCAGAGAGACAGTGAGAAAGCTTCCTTGTCACAGAGAGCGAAAACAAAAC	A_55_P2007470	Pdgfa	NM_008808	ref|Mus musculus platelet derived growth factor, alpha (Pdgfa), mRNA [NM_008808]	9,34537419188937	-0,119465395076897	-0,160984408992265	0,0192814209851626	-0,022237592930205	0,0415190139153676	0,0991669186735663	0,0991669186735663	0,0991669186735663	0,0991669186735663	0,140243201326907	0,239969311525512	0,117463104072557	0,847458596182043	0,824449318785279	0,769716718329318	0,380078466346157	0,204872223951806	0,978161765220529	0,999548079443255	0,983155095216282
637	4	145	2185	GAACATGGTTGTCATGTTTCCCTCTTTTATCTTTCTCTGCATGGATTTCTTTGACAAAAA	A_55_P2908274	Gpc3	NM_016697	ref|Mus musculus glypican 3 (Gpc3), mRNA [NM_016697]	6,82874718253368	0,421629511174059	0,104035334105267	0,142662543488279	-0,174931633580513	0,317594177068792	0,12037380869707	0,12037380869707	0,12037380869707	0,12037380869707	0,1702342728139	0,00181371041719256	0,395923830327305	0,247457973005216	0,158999797576507	0,0742576837240133	0,0074439840445083	0,518973002970922	0,875543940416068	0,999548079443255	0,968169480302826
638	4	146	1879	GAAGTCACCTTGGTTCCTGCCTCACTTCAGCAATACCTCACGCCCTGCGGTAGAGCTACA	A_51_P228574	Tat	NM_146214	ref|Mus musculus tyrosine aminotransferase (Tat), mRNA [NM_146214]	6,08665924650728	-0,34932423673319	-0,102955957753661	-0,288653722828419	-0,0422854438488898	-0,246368278979529	0,430922854588988	0,430922854588988	0,430922854588988	0,430922854588988	0,609416945296276	0,425469592076284	0,813179009030575	0,509293158612188	0,922638955059563	0,689564691730175	0,575996672358295	0,871076536294561	0,916161723508424	0,999548079443255	0,978978436740169
639	4	147	0	TGTGTTATCTGTGGAAGTGCCAGTGTGTTATCTATGGAAGTGCAAGTGTGTTATCTGTGG	A_55_P2529039	A_55_P2529039	A_55_P2529039	Unknown	8,03657934087067	0,119213934897732	0,151120269558286	0,0693377039223018	0,101244038582855	-0,0319063346605537	0,123347813934587	0,123347813934587	0,123347813934587	0,123347813934587	0,174440151355366	0,343358352261008	0,232304394021585	0,579194899944063	0,419769506449163	0,85639422116428	0,494925432353658	0,347002354435126	0,932230036334308	0,999548079443255	0,985659457938788
644	4	152	1498	CACAAGATTGGTTCGTGTCTCAACATCTGTAGCTTCAGCACACACTGATGGGAAAATAAA	A_55_P2077228	Cenpl	NM_001159930	ref|Mus musculus centromere protein L (Cenpl), transcript variant 1, mRNA [NM_001159930]	5,53076429367553	-0,170435900208088	-0,0764138145833932	0,0168960923324875	0,110918177957182	-0,0940220856246947	0,0796470382150647	0,0796470382150647	0,0796470382150647	0,0796470382150647	0,112637921646593	0,042644348400069	0,346839792095259	0,833776154004566	0,176394744898579	0,412033100966272	0,0987360122814254	0,469763787281367	0,976272441201634	0,999548079443255	0,968169480302826
646	4	154	0	CCAGACTTCCTGCTCTTCTCCAGGGTCCTGGTACTGCCTGGGTCGTGTTGAAAGCATCTT	A_30_P01018455	chr8:122963590-122964126_F	chr8:122963590-122964126_F	lincRNA:chr8:122963590-122964126 forward strand	5,6008634292839	-0,0603570451895994	0,0694599854742606	-0,0619449988972098	0,0678720317666501	-0,12981703066386	0,0633699663192279	0,0633699663192279	0,0633699663192279	0,0633699663192279	0,0896186658157783	0,350280535685797	0,283819221035061	0,337983511862169	0,29471251966837	0,160293946552293	0,501742585499295	0,40399540204155	0,888687294766657	0,999548079443255	0,968169480302826
647	4	155	18	TCACCTCTGGGAGTCCAAGCTGCCCCAAGTCCAGGGAACTCTGCTCTGCCTCAGCAAGTG	A_55_P2719784	Cracr2b	ENSMUST00000167572	ens|calcium release activated channel regulator 2B [Source:MGI Symbol;Acc:MGI:2446129] [ENSMUST00000167572]	6,72818524094049	0,0024558353550761	-0,117613813980677	0,104771817434933	-0,0152978319008197	0,120069649335753	0,0758459806522463	0,0758459806522463	0,0758459806522463	0,0758459806522463	0,107262414489894	0,974435116580088	0,133951945788256	0,179782096541369	0,841839730112481	0,273953790282847	0,985816601048524	0,226931574217333	0,873308159580537	0,999548079443255	0,968169480302826
652	4	160	1868	TGCTTTCTCTCCCAGCTGTTTCCAGTTTCACTGGTGTAAACCTGTACTGCGGGCAGGGCC	A_55_P2047986	Ankrd23	NM_153502	ref|Mus musculus ankyrin repeat domain 23 (Ankrd23), mRNA [NM_153502]	7,77907795083537	-0,217264755811514	-0,81023443301782	0,567829791630249	-0,0251398855760572	0,592969677206305	0,32345904421239	0,32345904421239	0,32345904421239	0,32345904421239	0,4574401671974	0,508140117533899	0,019374266787722	0,0918237843179459	0,938688057720897	0,2071022847479	0,653110005190493	0,0489941252160933	0,873308159580537	0,999548079443255	0,968169480302826
653	4	161	318	CATCGTAGCTACTGCTCATCAAGGGCTCGGGAGAGAAACTTTGCTGGAGAGGTCCTAGGC	A_52_P18922	Chid1	NM_026522	ref|Mus musculus chitinase domain containing 1 (Chid1), transcript variant 2, mRNA [NM_026522]	6,341941483406	0,0857192437928083	0,0849870113990407	0,00793248189782325	0,00720024950405573	0,000732232393767518	0,0964470470031141	0,0964470470031141	0,0964470470031141	0,0964470470031141	0,136396721922639	0,382873611016291	0,38688717183816	0,935126589669904	0,941102768752394	0,995760652784139	0,534836932163167	0,510137372619836	0,993641567657108	0,999548079443255	0,999509383431016
658	5	2	1258	AGACTGACATAAGAGGTTTGCTACAAGTTCAAGGCCAGGTCTGGGCTATGTAGGGAGACC	A_55_P2171785	Dnmt3aos	NR_045884	ref|Mus musculus DNA methyltransferase 3A, opposite strand (Dnmt3aos), long non-coding RNA [NR_045884]	5,34122212262424	-0,00888348146774121	-0,0604083195105618	0,109918710961515	0,0583938729186944	0,0515248380428206	0,109154984305183	0,109154984305183	0,109154984305183	0,109154984305183	0,154368459205012	0,935805645789749	0,585053032565262	0,323896743148589	0,597555829786269	0,741421066136867	0,964858385687207	0,692060340438875	0,885378619707373	0,999548079443255	0,981530566155997
661	5	5	4206	GTACCTCTGTCACAGTTGCCTGTTTCTGTCTAAATGTTTTCAACATACTAGACTATATTA	A_55_P2730781	Reck	NM_016678	ref|Mus musculus reversion-inducing-cysteine-rich protein with kazal motifs (Reck), mRNA [NM_016678]	6,72070874717211	0,22511387645591	0,225750117292008	0,0312753349855344	0,0319115758216322	-0,000636240836097812	0,0974027619240123	0,0974027619240123	0,0974027619240123	0,0974027619240123	0,137748306925536	0,0296467131655779	0,0292314531000082	0,750895809650001	0,746011898855834	0,996352546048466	0,0734820273268853	0,0681282163995478	0,963738079781372	0,999548079443255	0,999632265013629
662	5	6	1941	AGTTTGGCCCTAGAGCAGAGGGTACAATGGGAGCAACGTGACCACTGCCAGCTAGTTCCT	A_52_P14496	Tcp10c	NM_001167578	ref|Mus musculus t-complex protein 10c (Tcp10c), mRNA [NM_001167578]	5,54871122593764	-0,092322274602628	0,311826126670474	-0,18255671540266	0,221591685870442	-0,404148401273102	0,127673682593253	0,127673682593253	0,127673682593253	0,127673682593253	0,180557853481496	0,476540972604834	0,0222604657979494	0,165535112047223	0,0953475145254366	0,0346554869853286	0,624351549032578	0,0547294044770586	0,873308159580537	0,999548079443255	0,968169480302826
664	5	8	639	GAAACTGGAAACGGATTTTAAAAGGTCACGGATCGCCTACAGTGACGAAGTACGGAATGA	A_52_P361664	Vti1a	NM_016862	ref|Mus musculus vesicle transport through interaction with t-SNAREs 1A (Vti1a), transcript variant 2, mRNA [NM_016862]	6,8865779811389	0,0979178892924191	0,203029109221242	-0,10337786495609	0,00173335497273275	-0,105111219928823	0,102748186408026	0,102748186408026	0,102748186408026	0,102748186408026	0,145307878727469	0,350015415748367	0,0596599086580893	0,32430574113185	0,986678655770596	0,476385477376118	0,501526831986374	0,120689590240439	0,885378619707373	0,999548079443255	0,968169480302826
670	5	14	5950	TATTTGAGACATTCCAGGAAAGTTACTTTTTGTCAGACTTGCCTGTGTGTGGGGGTGGGT	A_55_P2494508	Ube4a	NM_145400	ref|Mus musculus ubiquitination factor E4A (Ube4a), mRNA [NM_145400]	9,86084506373923	0,118560837022278	0,0959661344369831	-0,0555708386680909	-0,0781655412533855	0,0225947025852946	0,094703903257825	0,094703903257825	0,094703903257825	0,094703903257825	0,133931544396886	0,222564338628234	0,320925388001435	0,562780985823329	0,417222962741637	0,867431687171217	0,359209798453464	0,443013427287052	0,928511581143062	0,999548079443255	0,987314819911984
671	5	15	3283	CCCAGGGTTATACTGGCAATCAGTTCAAGTCATTGTTAACCATTATATGTGAAATATATC	A_55_P2494328	Net1	NM_019671	ref|Mus musculus neuroepithelial cell transforming gene 1 (Net1), transcript variant 1, mRNA [NM_019671]	11,3087503447992	0,74678468646	0,825571090772566	-0,306961490301205	-0,228175085988639	-0,0787864043125666	0,398046680876521	0,398046680876521	0,398046680876521	0,398046680876521	0,562923014553171	0,072747043165374	0,0488739208899171	0,448068923248478	0,571771550836955	0,889850038963312	0,151522983325637	0,103108033736524	0,906563483905502	0,999548079443255	0,989772679625232
675	5	19	1117	CAGGGGGAGTTGGGGGTGGGGCCTCAGCATTCCTGACACCTCCCAATGATCTATAAACTA	A_66_P102297	9430078K24Rik	NR_131073	ref|Mus musculus RIKEN cDNA 9430078K24 gene (9430078K24Rik), transcript variant 1, long non-coding RNA [NR_131073]	5,51252355263844	-0,131720028879521	-0,0504931040221397	0,0368289642199944	0,118055889077375	-0,0812269248573809	0,0814184264106952	0,0814184264106952	0,0814184264106952	0,0814184264106952	0,115143042857081	0,118660169594546	0,540941969219036	0,65505035336254	0,159895280086319	0,487267695984216	0,222257673800121	0,653083539795806	0,945899949304197	0,999548079443255	0,968275885703657
676	5	20	260	TGGAAAGAGTCTGACCTGTGCTCAGCAAGCAGTGTCCACATCCCTCCCCAAAGGCCTGTT	A_51_P200134	Snrpg	NM_026506	ref|Mus musculus small nuclear ribonucleoprotein polypeptide G (Snrpg), mRNA [NM_026506]	11,5948043709136	-0,233327209492701	-0,255455059237459	0,0795478239102518	0,0574199741654944	0,0221278497447575	0,0739294336377119	0,0739294336377119	0,0739294336377119	0,0739294336377119	0,104552007709014	0,00424198221999936	0,00203910779858908	0,292536281709488	0,444867487085831	0,83415623766178	0,0150890555486799	0,00769799597640215	0,878970246994711	0,999548079443255	0,985137163763762
677	5	21	2997	CCTCTCTTTCTGGTGTGTCTGAAGATAGTACCGTGTACTCATATACATAAAATAAATGTA	A_55_P2387284	BC099970	BC099970	gb|Mus musculus cDNA clone IMAGE:30083193. [BC099970]	11,1482549901117	0,0352063504622517	0,116049394576452	-0,0928085027230043	-0,0119654586088043	-0,0808430441142001	0,112654353897725	0,112654353897725	0,112654353897725	0,112654353897725	0,159317315142541	0,757324309513712	0,313129169311606	0,418077084376965	0,916287945657096	0,616442334389383	0,848351526315557	0,434671725931875	0,901682904277999	0,999548079443255	0,976152295185279
679	5	23	4158	TACTTGCCTACCTACCTCACAGGGGTGTTGTGAGGAATCCTTTATGGTTTTCTGTTTTTT	A_55_P2893221	Pald1	NM_013753	ref|Mus musculus phosphatase domain containing, paladin 1 (Pald1), mRNA [NM_013753]	10,8973985437874	-0,737974597828268	-0,657127932175865	-0,0676461059197617	0,0132005597326419	-0,0808466656524036	0,109960123652551	0,109960123652551	0,109960123652551	0,109960123652551	0,15550709818966	5,82735659954348e-07	3,49043133990313e-06	0,544171381948446	0,905435459213228	0,607861927220259	9,46891404638062e-06	3,7710925209341e-05	0,925423345163796	0,999548079443255	0,975002919470671
680	5	24	681	CTAGCTCTATTGAAGCTGCAATGGGTATCAAAAACTTCATGCCAACTCTAGAAGAGAGCC	A_52_P257590	Tgif1	NM_009372	ref|Mus musculus TGFB-induced factor homeobox 1 (Tgif1), transcript variant 2, mRNA [NM_009372]	5,0485145857011	0,182571950113326	0,267264347662617	-0,149422606581468	-0,0647302090321773	-0,0846923975492908	0,0866947588565252	0,0866947588565252	0,0866947588565252	0,0866947588565252	0,122604903761563	0,0457641125299621	0,00506103559663363	0,097540737743058	0,462468452201895	0,49627800026784	0,104595288822539	0,0162749316690069	0,873308159580537	0,999548079443255	0,968275885703657
681	5	25	3144	CAGCTGGATCTGAAGGATATTTGGAGAGAGAGGTATCCAGGGATGCCTCATCTCATAGCC	A_52_P365342	Lrrn2	NM_010732	ref|Mus musculus leucine rich repeat protein 2, neuronal (Lrrn2), mRNA [NM_010732]	5,15810752353076	-0,30777244564501	-0,103159395033257	-0,175634905267044	0,0289781453447082	-0,204613050611752	0,130468028321568	0,130468028321568	0,130468028321568	0,130468028321568	0,184509655108438	0,0267273063843912	0,436804973833164	0,190712810014117	0,826092108229816	0,278345480074467	0,0675719548448387	0,558078007736676	0,873308159580537	0,999548079443255	0,968169480302826
682	5	26	4779	CACGTGGGAGGTTAAATTAAACCAGAAGTAATGACCTAATTACAAAAAAGGGAATGGCAT	A_55_P2131920	Prrx1	NM_175686	ref|Mus musculus paired related homeobox 1 (Prrx1), transcript variant 2, mRNA [NM_175686]	6,24164608873426	-0,426652500111877	-0,207402014898815	-0,0432399576684297	0,176010527544633	-0,219250485213062	0,0810085344907168	0,0810085344907168	0,0810085344907168	0,0810085344907168	0,11456336814474	2,06340568882506e-05	0,0171138015049636	0,598368184604304	0,0398107504180875	0,0675423064063546	0,000180817791456856	0,0442858791244151	0,935459403270135	0,999548079443255	0,968169480302826
684	5	28	549	CTGACTGCTTAACTGATGGTGCAGATGTGGTCAGTGACCTTGAACAGGAAGAGATGAAAA	A_51_P521125	Cfap36	NM_025740	ref|Mus musculus cilia and flagella associated protein 36 (Cfap36), mRNA [NM_025740]	7,60630422005341	-0,143664185785992	-0,224396017126269	-0,00795489604426525	-0,088686727384542	0,0807318313402767	0,0888530364933801	0,0888530364933801	0,0888530364933801	0,0888530364933801	0,12565716926697	0,11886421231485	0,0185035978949116	0,929398383367494	0,328090641792173	0,526602274925088	0,222571876518957	0,047185434874217	0,993289248450414	0,999548079443255	0,968503580981533
686	5	30	1623	GCTCTTGTTGCAGTTTTGTACTCCACTTGGTTTTTCAATTGAGCTTATGGCTTTTTTAAA	A_55_P2462358	Fam118b	NM_001286604	ref|Mus musculus family with sequence similarity 118, member B (Fam118b), transcript variant 3, mRNA [NM_001286604]	8,37205753494995	-0,659537045762768	-0,765608909985152	-0,0517666261125189	-0,157838490334903	0,106071864222384	0,0655549425544243	0,0655549425544243	0,0655549425544243	0,0655549425544243	0,0927086888410559	3,98813086160478e-10	1,95521318562672e-11	0,437388954821812	0,024025303226111	0,263752901660693	2,91868184368931e-08	2,6014377188911e-09	0,904929244796078	0,999548079443255	0,968169480302826
688	5	32	15196	GGTGTACCATTTTAGCATATGCATTATGTGATTGGAATTGAGGCATTTTAGTGGACAATA	A_55_P2742510	Herc2	NM_010418	ref|Mus musculus hect (homologous to the E6-AP (UBE3A) carboxyl terminus) domain and RCC1 (CHC1)-like domain (RLD) 2 (Herc2), mRNA [NM_010418]	8,21633548804958	0,0670324055769029	0,0275828382438021	-0,0858026682817634	-0,125252235614864	0,0394495673331008	0,112297569575177	0,112297569575177	0,112297569575177	0,112297569575177	0,158812745914752	0,556104668394642	0,80804481508453	0,452212152699155	0,275646745866101	0,805917828395454	0,693788790776963	0,867577215495548	0,907094857890965	0,999548079443255	0,984777914193219
689	5	33	933	CTTTGTCCGCTGATGGAGGTGTCTTTGGCTGGGGAAATTCCGAGTACCTGCAGTTGGCCT	A_66_P106466	Wbscr16	NM_033572	ref|Mus musculus Williams-Beuren syndrome chromosome region 16 homolog (human) (Wbscr16), mRNA [NM_033572]	5,90743390538433	-0,00709169071480265	-0,140127841606577	0,109499363100141	-0,0235367877916337	0,133036150891774	0,104997060994683	0,104997060994683	0,104997060994683	0,104997060994683	0,148488267667995	0,94670516943545	0,194429376301586	0,307307446308537	0,824509253027037	0,379109682576145	0,971221691154637	0,302542173872582	0,885326882414312	0,999548079443255	0,968169480302826
690	5	34	2703	GAGTGACTTCCCATGAACTCTAGTTGGCATAGAGCAAGAATGTGGGATGTGGGACCCCTT	A_51_P354038	Tmc6	NM_145439	ref|Mus musculus transmembrane channel-like gene family 6 (Tmc6), transcript variant 1, mRNA [NM_145439]	8,92281147869222	-0,481784272785841	-0,315967359115202	-0,0318744940928646	0,133942419577775	-0,165816913670639	0,142472682701949	0,142472682701949	0,142472682701949	0,142472682701949	0,201486800144775	0,00244646579948001	0,0362047897405033	0,824849778096401	0,356439736130981	0,418560734282295	0,00953157996742769	0,0809886381427966	0,974706417081569	0,999548079443255	0,968169480302826
696	5	40	5409	TTCTCTGTAGATCTTCCCCACGGCGGTGTTATTAATGAATTCAAAGCAGGTGCCATTATT	A_51_P189272	Tmcc3	NM_172051	ref|Mus musculus transmembrane and coiled coil domains 3 (Tmcc3), transcript variant 1, mRNA [NM_172051]	11,2170841910561	0,926119551602074	0,92800056722891	-0,0229432891322521	-0,0210622735054162	-0,00188101562683585	0,112817779683848	0,112817779683848	0,112817779683848	0,112817779683848	0,159548434105718	1,86798777993939e-08	1,80078641407109e-08	0,84054888072109	0,853457269616615	0,990690088850809	5,75117165657616e-07	5,03793002082554e-07	0,977408279745782	0,999548079443255	0,999096813062212
697	5	41	2527	GGTAGGATTTCTAAACCATTAAAATTGAATGCACGTATTCACGGTCAAGATTAGAGGATA	A_55_P2237117	C130023C23Rik	AK047948	gb|Mus musculus 16 days embryo head cDNA, RIKEN full-length enriched library, clone:C130023C23 product:unclassifiable, full insert sequence. [AK047948]	5,62796753558671	0,00948520091444394	-0,112132348105871	0,0385204326343676	-0,0830971163859475	0,121617549020315	0,0893018875671964	0,0893018875671964	0,0893018875671964	0,0893018875671964	0,126291940543046	0,916287076235439	0,221226465829474	0,670030598750978	0,361289938249941	0,345075635603275	0,952637811322766	0,334512570039616	0,949167065261224	0,999548079443255	0,968169480302826
698	5	42	968	CATTGCAGGTGGGGATGAGAAAGCAGCGGCCCAAGTGGCAGCAGTCCTGGCGCAGCATCA	A_66_P118571	Sharpin	NM_025340	ref|Mus musculus SHANK-associated RH domain interacting protein (Sharpin), mRNA [NM_025340]	7,36962346865815	-0,089092833310958	-0,0810879319269056	0,00202954553074441	0,0100344469147968	-0,00800490138405241	0,105738256489928	0,105738256489928	0,105738256489928	0,105738256489928	0,149536476389742	0,407712137743188	0,450571275441983	0,984843635489929	0,925176303584372	0,95774782593206	0,558790880005437	0,571134911212933	0,999214095815847	0,999548079443255	0,995935215020681
700	5	44	2898	CCTGTGTCAGATCTACTGTAAAAAGAGGGTAAAGTACAATAAACTGAGAGCGATTATATA	A_55_P2492258	Atp1b2	NM_013415	ref|Mus musculus ATPase, Na+/K+ transporting, beta 2 polypeptide (Atp1b2), mRNA [NM_013415]	8,23137565553889	-0,368410057252852	-0,117275329031211	-0,177185968823128	0,0739487593985135	-0,251134728221642	0,123620202973705	0,123620202973705	0,123620202973705	0,123620202973705	0,174825367628729	0,00646764712757849	0,352161689761783	0,164559852443615	0,55526718695007	0,163662315284258	0,0213168866199948	0,475451619544529	0,873308159580537	0,999548079443255	0,968169480302826
702	5	46	1104	TGTCTCTCCGCTTTGCTGTAACCGTGCTTCCACCATTGTGTTCTTTGTACAATTGAAATG	A_55_P2060183	Lamtor3	NM_019920	ref|Mus musculus late endosomal/lysosomal adaptor, MAPK and MTOR activator 3 (Lamtor3), mRNA [NM_019920]	11,36698640267	0,0847409315105896	0,11706745048304	-0,0732435573727894	-0,0409170384003392	-0,0323265189724502	0,0609144602557136	0,0609144602557136	0,0609144602557136	0,0609144602557136	0,0861460558382671	0,176836174191772	0,0664743521874987	0,240838569094724	0,508126754325012	0,710740663578074	0,302305462369988	0,131397407605279	0,874338799936399	0,999548079443255	0,979105543717975
704	5	48	571	TAGAAAGGGAAGGCTCCCCTGAAACTCTTACAAACTTGAGGAAAGGGTACCTGTTCATGT	A_51_P168055	Hacd3	NM_021345	ref|Mus musculus 3-hydroxyacyl-CoA dehydratase 3 (Hacd3), mRNA [NM_021345]	5,50581990020762	0,0181201816526535	-0,0194865211945965	0,0270680896441808	-0,0105386132030691	0,03760670284725	0,0780070073272285	0,0780070073272285	0,0780070073272285	0,0780070073272285	0,110318567722304	0,818266073480309	0,804846050108751	0,731593155389883	0,893651249980894	0,736125971747128	0,889483970115689	0,865506596585225	0,960442215093063	0,999548079443255	0,981183496315723
709	5	53	2579	AAGGAAAGAGACTTGCAGAGGAAGTTTGAGAAAAACCTCACCCTCCTCACCCCAAAAGAA	A_51_P441970	Stox2	NM_175162	ref|Mus musculus storkhead box 2 (Stox2), transcript variant 2, mRNA [NM_175162]	7,31988325739207	-0,143105378354801	-0,206147271855342	0,00994585833027717	-0,0530960351702641	0,0630418935005412	0,0820255716129781	0,0820255716129781	0,0820255716129781	0,0820255716129781	0,116001675836479	0,0937324473594961	0,0190183700681031	0,904491430866364	0,523522583824048	0,591785434863627	0,184836600484717	0,0482616036117101	0,987215768890242	0,999548079443255	0,972711230820835
711	5	55	1982	CTCTTCAGGGCAGACAGACCACCTACACTAATAGCCCACAATAAAGTTATTTTTGTTAAA	A_55_P2087622	Il4i1	NM_010215	ref|Mus musculus interleukin 4 induced 1 (Il4i1), mRNA [NM_010215]	6,35725170513223	0,823746781605013	1,02665357383903	-0,0854463441465052	0,117460448087508	-0,202906792234013	0,149028621770815	0,149028621770815	0,149028621770815	0,149028621770815	0,210758298090057	1,06889501267573e-05	3,81670655076351e-07	0,571692761365977	0,43824571540789	0,345194151925551	0,000104112004061827	6,0506263718375e-06	0,93095615711545	0,999548079443255	0,968169480302826
712	5	56	1486	TGGACACCACCAAGCAGTGGGACTATTATGCAAGGAGAGAAAAAGACCGAGACCGAGACC	A_55_P1986049	Fip1l1	NM_001159573	ref|Mus musculus FIP1 like 1 (S. cerevisiae) (Fip1l1), transcript variant 1, mRNA [NM_001159573]	6,36252793314197	0,162860723650543	0,165042991561659	-0,0397050849863767	-0,0375228170752608	-0,00218226791111586	0,10159586928655	0,10159586928655	0,10159586928655	0,10159586928655	0,143678256226124	0,121898842690059	0,117219234372271	0,69935313100235	0,715089839320252	0,988006228080503	0,227254959236493	0,204547381259681	0,953554666591669	0,999548079443255	0,998863880891502
714	5	58	1604	CATGGGTAAAGGGTTTTAGGTTAGACAGATATGCCCTCCATGTCTGGATTGAAGCATCCT	A_55_P2589852	Phykpl	ENSMUST00000109105	ens|5-phosphohydroxy-L-lysine phospholyase [Source:MGI Symbol;Acc:MGI:1920197] [ENSMUST00000109105]	5,34588393113802	0,123512975033436	0,132011107837538	0,0165319773471868	0,0250301101512891	-0,00849813280410228	0,0868834399922307	0,0868834399922307	0,0868834399922307	0,0868834399922307	0,122871739182642	0,167900524852346	0,141615049116203	0,850678237412749	0,775731317350134	0,945428327746051	0,290462982003083	0,236917449392835	0,978672259021381	0,999548079443255	0,994572875481961
717	5	61	4974	ATCGTAAAGCTGTCAGTATATGTTGAAATCAAGGAACGAGAGAACTGCCCTACAGAGAGT	A_51_P338563	Slc36a1	NM_153139	ref|Mus musculus solute carrier family 36 (proton/amino acid symporter), member 1 (Slc36a1), mRNA [NM_153139]	6,47152322315876	0,0291838319935378	-0,192734372285966	-0,0721501173272108	-0,294068321606715	0,221918204279504	0,13979570783059	0,13979570783059	0,13979570783059	0,13979570783059	0,197700985975568	0,836381839195792	0,180599971460761	0,610459339871559	0,0459881678280522	0,272662949988239	0,900746020632271	0,286016028352349	0,937395046030736	0,999548079443255	0,968169480302826
719	5	63	1013	AGAGACTTGTTGGAATCTGCAAATGGACTCAGAACACACTGGCTTCAAGAGGAGTCTAGG	A_51_P342652	Cd79b	NM_008339	ref|Mus musculus CD79B antigen (Cd79b), mRNA [NM_008339]	6,0615020340298	-0,147298352199463	-0,0855556787173057	-0,0724439382653825	-0,0107012647832256	-0,0617426734821569	0,177702739108256	0,177702739108256	0,177702739108256	0,177702739108256	0,251309623717743	0,415258046680212	0,634517700275746	0,687099535189914	0,952474806993565	0,80799818745538	0,5661720053052	0,733204511997548	0,952442555747969	0,999548079443255	0,984777914193219
725	5	69	2131	CCTCCCCAGTACCCTTTAAAAAGAAACTTTATCACCTTTAGGATCTTTTAGTCTTTACTA	A_55_P2002702	Ddx18	NM_025860	ref|Mus musculus DEAD (Asp-Glu-Ala-Asp) box polypeptide 18 (Ddx18), mRNA [NM_025860]	8,69111257245479	0,423522359508677	0,462029770482388	-0,100832699950764	-0,0623252889770534	-0,0385074109737111	0,0807423220865372	0,0807423220865372	0,0807423220865372	0,0807423220865372	0,114186886952278	2,17832763528782e-05	6,55984641327365e-06	0,223673073304887	0,447642154223723	0,738848997183368	0,000188997968175424	6,35252479873687e-05	0,873308159580537	0,999548079443255	0,981183496315723
726	5	70	2723	CTATATCTGTTGCAAGTGACCACAATGTGAAGGAAGTAAAGTCTCTGATTGAAGGAAAAT	A_51_P317166	Paxbp1	NM_026110	ref|Mus musculus PAX3 and PAX7 binding protein 1 (Paxbp1), mRNA [NM_026110]	9,37425712898004	0,236891662674312	1,11033148525186	-0,71309420254944	0,160345620028112	-0,873439822577552	0,365188571586757	0,365188571586757	0,365188571586757	0,365188571586757	0,51645463076165	0,522650030884648	0,00560216075417148	0,0625143473225933	0,664500659330426	0,10363095215171	0,665041094201978	0,0176776220072456	0,873308159580537	0,999548079443255	0,968169480302826
729	5	73	5694	ACATACAGATAACCTATGTGGAGCCACATTTCGACACTTATGAGCTCAAGGATCGGGTGA	A_55_P2504400	Dock6	NM_177030	ref|Mus musculus dedicator of cytokinesis 6 (Dock6), mRNA [NM_177030]	6,9921047422961	-0,0881411110517565	0,0916476555353807	-0,227991523414571	-0,0482027568274335	-0,179788766587137	0,0890331946734389	0,0890331946734389	0,0890331946734389	0,0890331946734389	0,125911951408581	0,331976682761072	0,31348421123452	0,01709460590133	0,593178810494872	0,166097704553064	0,482717484459669	0,435052633514659	0,873308159580537	0,999548079443255	0,968169480302826
731	5	75	539	TAAGCAAGATATCGCAATGGCAAAATCAGCGAAGTTGATCCAGCAGCAGCTTGAGAAGGA	A_55_P2740799	Srprb	NM_009275	ref|Mus musculus signal recognition particle receptor, B subunit (Srprb), mRNA [NM_009275]	6,59088671000863	-0,212676260240887	-0,107311594967141	-0,0772664789854982	0,0280981862882479	-0,105364665273746	0,0881986748266106	0,0881986748266106	0,0881986748266106	0,0881986748266106	0,124731762123127	0,023835881559992	0,235447449583859	0,389613275934303	0,752778755330159	0,406533214114798	0,0616235919386572	0,35048498393729	0,895926156589046	0,999548079443255	0,968169480302826
732	5	76	2175	GCTAATATTAGGCTACATCTTTTTACCTTTACATATGGCGTAAGACAAGACTGCTTTTCT	A_55_P2017759	Evi2a	NM_001033711	ref|Mus musculus ecotropic viral integration site 2a (Evi2a), transcript variant 1, mRNA [NM_001033711]	6,08410126569222	-0,0360453691867013	0,35790437302896	-0,282131060172383	0,111818682043278	-0,393949742215661	0,113129917681086	0,113129917681086	0,113129917681086	0,113129917681086	0,159989863894743	0,752748101437419	0,00416493920487291	0,0198570517838649	0,332729500057315	0,021298050784321	0,845418200295745	0,0138643136841643	0,873308159580537	0,999548079443255	0,968169480302826
738	5	82	3537	GAGGAAATTTGGCCTACCCGAGACATTTCTCATCTACAATTTTAGATATGTAAATATGTG	A_55_P2714424	Eif2s2	ENSMUST00000147136	ens|eukaryotic translation initiation factor 2, subunit 2 (beta) [Source:MGI Symbol;Acc:MGI:1914454] [ENSMUST00000147136]	6,59620709537929	-0,0535163986143248	-0,0976126086043463	0,0737227923280726	0,029626582338051	0,0440962099900215	0,117338733735372	0,117338733735372	0,117338733735372	0,117338733735372	0,165942028640249	0,652394527695822	0,413603992679011	0,535697184746202	0,802795747291713	0,792695229100315	0,772049283531257	0,536188297967353	0,923302252877349	0,999548079443255	0,984419057363985
740	5	84	1235	TAGGCAGTTACTCTTCCGAGTTTATACTCGCCTCTTCTTTAAGAGGATTTCCTGAAAAGG	A_65_P10357	Srsf6	NM_026499	ref|Mus musculus serine/arginine-rich splicing factor 6 (Srsf6), mRNA [NM_026499]	9,49288442380363	0,235979680662142	0,117643223300171	-0,0155224779780863	-0,133858935340058	0,118336457361972	0,0859503610687244	0,0859503610687244	0,0859503610687244	0,0859503610687244	0,121552166314254	0,0112128244877636	0,183651068754255	0,85818645255561	0,132354782279517	0,339911313453199	0,0334313131508952	0,28974062619722	0,979947625994375	0,999548079443255	0,968169480302826
741	5	85	1134	AGTTGAAGCTCATTTTAAGACTCGTTGGAACCCCAGGGGCTGAGCTTCTGAAGAAAATCT	A_55_P2179348	Mapk14	NM_001168514	ref|Mus musculus mitogen-activated protein kinase 14 (Mapk14), transcript variant 4, mRNA [NM_001168514]	6,12693931367322	-0,671998738618968	-0,746558231708637	0,0681394267703617	-0,00642006631930681	0,0745594930896685	0,108892621965121	0,108892621965121	0,108892621965121	0,108892621965121	0,15399742282544	2,15790508667612e-06	4,12814223063878e-07	0,537335391159345	0,95346976000211	0,632623409078567	2,77890322417737e-05	6,47122173189399e-06	0,924003692166979	0,999548079443255	0,977243410452614
742	5	86	914	TGCGTAGCTGTGTGTGAGGTCATCGATCATCCAGATGTCAAGTGCCAAATCAAGAAGAAG	A_55_P2020896	Parp16	NM_177460	ref|Mus musculus poly (ADP-ribose) polymerase family, member 16 (Parp16), mRNA [NM_177460]	6,78214873510921	-0,451105079664926	-0,534223942041007	0,0504359172382802	-0,0326829451378003	0,0831188623760806	0,112365051863286	0,112365051863286	0,112365051863286	0,112365051863286	0,158908180281815	0,000501116173743695	7,59832121161641e-05	0,65752685703249	0,773632884498268	0,605686228487458	0,00256814710334768	0,00048774233724433	0,946619075215699	0,999548079443255	0,974679916966644
745	5	89	1969	GTGTCTGTCCTCCCCTGAAGGTTTGCATTATAAATGTCCAGTGGGGATCTCTATTTTGTT	A_55_P1959379	BC080695	NM_001007579	ref|Mus musculus cDNA sequence BC080695 (BC080695), mRNA [NM_001007579]	6,22338040100549	-0,0609118375995017	-0,228313517628078	0,200991019754486	0,0335893397259097	0,167401680028576	0,0891616925873499	0,0891616925873499	0,0891616925873499	0,0891616925873499	0,126093674901171	0,500991600121283	0,0170976522405874	0,0335007158502091	0,709660909962829	0,196695637122609	0,646720287618216	0,0442552940233743	0,873308159580537	0,999548079443255	0,968169480302826
747	5	91	954	AGAGGAGGAGATCCGAAACATTCCTATGTTTTCTTCATATAATCCAGGGGAACCAAACAA	A_55_P2080975	Rbm41	NM_001172148	ref|Mus musculus RNA binding motif protein 41 (Rbm41), transcript variant 3, mRNA [NM_001172148]	5,14263097053266	0,0653550654778785	-0,157234270370113	0,116335096946345	-0,106254238901646	0,222589335847991	0,0813358764201868	0,0813358764201868	0,0813358764201868	0,0813358764201868	0,11502629954093	0,429493793833213	0,0649967455884104	0,165411446908185	0,203705685830191	0,0647425498980934	0,579743445100482	0,129023825541882	0,873308159580537	0,999548079443255	0,968169480302826
751	5	95	1747	AGATTATAAAGACTTTCTCTGGGCAAATCTATGCTCTTTTTGACTAAGTCTTCTGGTTTC	A_52_P328249	Pkm	AK083076	gb|Mus musculus 12 days embryo spinal cord cDNA, RIKEN full-length enriched library, clone:C530045D03 product:pyruvate kinase 3, full insert sequence. [AK083076]	8,38848887519076	-1,02111310062672	-1,24059569720753	0,0342270671565501	-0,185255529424258	0,219482596580807	0,147068588702232	0,147068588702232	0,147068588702232	0,147068588702232	0,207986392741768	3,35756952060009e-07	1,13915837410775e-08	0,817928665701718	0,219804237141465	0,301719048269062	5,98545329306047e-06	3,53889301589582e-07	0,973994426034662	0,999548079443255	0,968169480302826
752	5	96	1558	GGTGGGCAAGATCTAGGAATTGATGGGCAGGAAAACATAATCAAAATGTATTGTGTGAAA	A_55_P2100705	Auh	ENSMUST00000120535	ens|AU RNA binding protein/enoyl-coenzyme A hydratase [Source:MGI Symbol;Acc:MGI:1338011] [ENSMUST00000120535]	5,99894167110586	-0,0532597479607491	-0,0709607738488165	0,051290054284256	0,0335890283961886	0,0177010258880674	0,0778135022103462	0,0778135022103462	0,0778135022103462	0,0778135022103462	0,11004491016162	0,500189751670049	0,370796284142329	0,51602715809053	0,669808360835289	0,873544246243721	0,645869542900154	0,494104983240855	0,918512036230442	0,999548079443255	0,989034443642913
753	5	97	481	CTCGACACAGCCAAAGAGAAAAAGGAAGAAAGGCAGTGGAAAGAGATGAAACTTCACACT	A_52_P579517	Cox10	NM_178379	ref|Mus musculus cytochrome c oxidase assembly protein 10 (Cox10), mRNA [NM_178379]	6,30802144233733	-0,23252229339233	-0,542005304097682	0,166689214807236	-0,142793795898116	0,309483010705351	0,0977009638414677	0,0977009638414677	0,0977009638414677	0,0977009638414677	0,138170028121527	0,0255333611845068	1,0161063701167e-05	0,100786133100798	0,156728282455391	0,0345421531239412	0,065160542708227	9,24754753483732e-05	0,873308159580537	0,999548079443255	0,968169480302826
754	5	98	781	AGGACCTCATCCAAGGGTCTCCCGTTCTTGAGTTCTCCAGGGCAAGCAGTTCCAGCAATG	A_55_P2031403	Smim24	AK030337	gb|Mus musculus 11 days pregnant adult female ovary and uterus cDNA, RIKEN full-length enriched library, clone:5033427P15 product:weakly similar to HSPC323 (FRAGMENT) [Homo sapiens], full insert sequence. [AK030337]	6,67771800217433	0,0234255432828627	-0,146117695902288	0,119544956480537	-0,0499982827046139	0,169543239185151	0,141256287976914	0,141256287976914	0,141256287976914	0,141256287976914	0,199766558227432	0,869662375666336	0,311165928559472	0,405675055161778	0,726437505867347	0,404359355740735	0,922620848476963	0,432481288313791	0,899173773911449	0,999548079443255	0,968169480302826
756	5	100	375	GAGTCCTGAATTCCTACTGGGTTGGTGAAGATTACATATAAATTTTTTGAGGTTATCTTC	A_55_P2125322	NAP111669-1	NAP111669-1	Unknown	12,741069075166	-0,172488632804042	-0,0592542150579565	-0,101053635862641	0,0121807818834441	-0,113234417746085	0,0814298229082871	0,0814298229082871	0,0814298229082871	0,0814298229082871	0,115159159938539	0,0446087653649484	0,473794332170319	0,226501648591673	0,882330373390836	0,335192894845181	0,10241811783003	0,592333910204734	0,873308159580537	0,999548079443255	0,968169480302826
758	5	102	259	ATCTGTAGGAACAGGCACCAAAGGCAGTGTTTGCATAGCCTGTACTTGGTCAGATGGAAA	A_55_P2063029	Phc2	ENSMUST00000120946	ens|polyhomeotic-like 2 (Drosophila) [Source:MGI Symbol;Acc:MGI:1860454] [ENSMUST00000120946]	5,20339870536771	0,0808221651753058	0,122983168796365	-0,038636022982617	0,00352498063844209	-0,0421610036210591	0,0832860632716699	0,0832860632716699	0,0832860632716699	0,0832860632716699	0,117784280235459	0,341436022202487	0,152665118256467	0,64686725579398	0,966587762381207	0,723482381997618	0,492965640757765	0,251069844047252	0,943903478663447	0,999548079443255	0,979105543717975
760	5	104	1463	GTGAGTTCCACGGTAGCCTGTGCTACAAAGTAAGATCTTGTTTAATAAAGCTAAAACCAA	A_55_P2852578	Stap2	NM_145934	ref|Mus musculus signal transducing adaptor family member 2 (Stap2), transcript variant 1, mRNA [NM_145934]	9,31076750110184	-0,0338027935164522	0,0883376942294039	-0,0258262126096582	0,0963142751361978	-0,122140487745856	0,0678637284821443	0,0678637284821443	0,0678637284821443	0,0678637284821443	0,0959738052126537	0,622910151483594	0,205273513516367	0,706848938303371	0,168580998908151	0,215232611396653	0,748419712570139	0,315699276292262	0,954607212220664	0,999548079443255	0,968169480302826
763	5	107	1080	AAGGCCCCTTGACTGGATGCTGAGTGGGAATATTGGTTCTAGCACCTTCTCCTCTGGGCA	A_51_P118712	Dgcr6	NM_010047	ref|Mus musculus DiGeorge syndrome critical region gene 6 (Dgcr6), transcript variant 3, mRNA [NM_010047]	12,4568848075937	-0,051284761775932	0,029655998654178	-0,0353172616150683	0,0456234988150417	-0,08094076043011	0,0699848079634972	0,0699848079634972	0,0699848079634972	0,0699848079634972	0,0989734645820543	0,470718264523451	0,675490474107216	0,618373502501197	0,520604195020786	0,421446990824389	0,619236460735286	0,765575845238245	0,938795577862678	0,999548079443255	0,968169480302826
764	5	108	3131	ATTGTCTTGTATGCATTTGAGAGAAATAAATATACTCAGACTTATGTTTTAAGAAATTTC	A_55_P2165324	Acsl3	NM_028817	ref|Mus musculus acyl-CoA synthetase long-chain family member 3 (Acsl3), transcript variant 1, mRNA [NM_028817]	7,90127127806615	-0,678664375599802	-0,389745914691949	0,0345364168270077	0,323454877734861	-0,288918460907853	0,159934557417892	0,159934557417892	0,159934557417892	0,159934557417892	0,226181620192522	0,000280081711656605	0,0225304255268422	0,830843055390395	0,0543151731782302	0,213586262374219	0,00157865173581155	0,0552618116553904	0,975644323302479	0,999548079443255	0,968169480302826
765	5	109	0	TCCTGTGGAGGAAGCTAACACAGCGGTAAGCAAATGTGGACTGACAGAGGACACAGGGCC	A_30_P01027995	chr12:33606225-33638225_R	chr12:33606225-33638225_R	lincRNA:chr12:33606225-33638225 reverse strand	5,7643751188091	0,536548875435064	0,661237483933387	-0,00254227627439008	0,122146332223933	-0,124688608498323	0,121028945543086	0,121028945543086	0,121028945543086	0,121028945543086	0,171160776226747	0,000172553622413237	1,25558094119389e-05	0,983413437310259	0,322845373414185	0,473303870651721	0,00104727616200211	0,000110311240168731	0,999214095815847	0,999548079443255	0,968169480302826
767	5	111	7163	TGACTAGCCAACCAATGTTACAGACACTTTCATTCAAAGTAAATATGTCATTGTCTTCAC	A_51_P514712	Parp14	NM_001039530	ref|Mus musculus poly (ADP-ribose) polymerase family, member 14 (Parp14), mRNA [NM_001039530]	8,61757100181844	-0,27511831413392	0,0614967530527224	-0,117472975413568	0,219142091773074	-0,336615067186642	0,0937954621305834	0,0937954621305834	0,0937954621305834	0,0937954621305834	0,132646814634123	0,00723001669669717	0,51823436602433	0,222375671279048	0,0280727669759679	0,0180042665573577	0,0233649633172564	0,632996141140024	0,873308159580537	0,999548079443255	0,968169480302826
769	5	113	1363	CTGCCATGATGATAATGGACTGAACCTTCGAACCTATATGACTACACCTATTAAATACCC	A_55_P2021490	Gm16386	AK144317	gb|Mus musculus cDNA, RIKEN full-length enriched library, clone:G630018L09 product:hypothetical protein, full insert sequence. [AK144317]	6,61970483485475	-0,103573639689207	-0,050695908021182	-0,0519817208166096	0,000896010851415774	-0,0528777316680253	0,0924703434645264	0,0924703434645264	0,0924703434645264	0,0924703434645264	0,130772813844831	0,273672487649811	0,588548111286804	0,579186061439044	0,992348265771536	0,68950722772752	0,419231905291693	0,694955091103353	0,932230036334308	0,999548079443255	0,978978436740169
771	5	115	2213	CCCTGACTGTATATGTCATTTATATTGTGTCCTAAATTACTATGCCATGGGCTATTTTAG	A_55_P1984770	Fam220a	NM_026050	ref|Mus musculus family with sequence similarity 220, member A (Fam220a), mRNA [NM_026050]	9,38053763022528	-0,311878769816287	-0,234767529334432	-0,233229135389667	-0,156117894907812	-0,0771112404818552	0,127354343627461	0,127354343627461	0,127354343627461	0,127354343627461	0,180106239985079	0,0219411234437274	0,0775451606223531	0,0793854968217346	0,23204594953308	0,672332245862416	0,0576086015240968	0,148198062515744	0,873308159580537	0,999548079443255	0,978217249242796
772	5	116	941	ATGACAGTGAATACATCTACAGCAACTGGGTGGTGGACCTCAGGGTCTACCTGACCTCCA	A_66_P101575	ENSMUST00000182170	ENSMUST00000182170	ens|predicted gene 4819 [Source:MGI Symbol;Acc:MGI:3647912] [ENSMUST00000182170]	13,4843171178669	-0,461039333199663	-0,498718978774141	0,0681215594596676	0,0304419138851895	0,0376796455744781	0,107156534910976	0,107156534910976	0,107156534910976	0,107156534910976	0,151542224968009	0,000240905137150451	9,81492465190015e-05	0,530923569087971	0,778758604951324	0,805735668080155	0,00138456107128531	0,000605664385168758	0,92277436622655	0,999548079443255	0,984777914193219
775	5	119	0	ACCTAACCCTGATTTTCATTAGCTGTGGGTTCTGGTCTTTTGTTCTCCGCCCGCTGTTTT	A_52_P544476	Terc	NR_001579	ref|Mus musculus telomerase RNA component (Terc), telomerase RNA [NR_001579]	5,5246972485932	0,110450769392465	-0,0593449916796134	0,198328264658556	0,0285325035864776	0,169795761072079	0,123460213493287	0,123460213493287	0,123460213493287	0,123460213493287	0,174599108335684	0,379796203666169	0,63505901070712	0,12115028112489	0,819174002427428	0,340425178255761	0,531797935738975	0,733498300610303	0,873308159580537	0,999548079443255	0,968169480302826
776	5	120	1688	CCCTTCATGCAGTGTATTCCATAATAAATAAGCTTGTATCGATGTCTCTTTAATACACAC	A_65_P00713	AK141802	AK141802	gb|Mus musculus 12 days embryo spinal ganglion cDNA, RIKEN full-length enriched library, clone:D130003P04 product:unclassifiable, full insert sequence. [AK141802]	6,90410271165711	-0,301322121197275	-0,295703531322204	-0,126969120478069	-0,121350530602998	-0,00561858987507158	0,0872452266524184	0,0872452266524184	0,0872452266524184	0,0872452266524184	0,123383382784165	0,00204746242326786	0,00240023843887691	0,158429240590517	0,176906060102397	0,964052346863442	0,00823011180155205	0,00880336256134497	0,873308159580537	0,999548079443255	0,996223468917052
778	5	122	827	AGTATTTTGATGACTAAGGGTGCAACTCAAAGGCAGAGTGCTTATTGTGTGTGTGGCCCA	A_55_P2368355	2610319H10Rik	AK012053	gb|Mus musculus 10 days embryo whole body cDNA, RIKEN full-length enriched library, clone:2610319H10 product:unclassifiable, full insert sequence. [AK012053]	9,4118462625744	-0,153600611538701	-0,249663773466022	0,0492161391173482	-0,0468470228099722	0,0960631619273205	0,0605698473828788	0,0605698473828788	0,0605698473828788	0,0605698473828788	0,0856586996397357	0,0180752396062172	0,000381593963318715	0,424394471208392	0,446750817598344	0,273092293935224	0,0491419575107141	0,00190436752983047	0,90330861955261	0,999548079443255	0,968169480302826
780	5	124	354	CTGCAGTTCAACGAATTTGTAAATACCGTACCTACCAAAGGATTTAACACTGAGAAAATT	A_55_P2097665	Arl4a	NM_001039515	ref|Mus musculus ADP-ribosylation factor-like 4A (Arl4a), transcript variant 2, mRNA [NM_001039515]	10,1693997909356	1,44182794047897	1,54140734577363	-0,177131074109582	-0,0775516688149249	-0,0995794052946568	0,157067396742896	0,157067396742896	0,157067396742896	0,157067396742896	0,22212684268044	2,3530586623596e-09	6,49690403658122e-10	0,270484210943004	0,625934637238335	0,657923809674477	1,14160577065301e-07	3,78682267558198e-08	0,875753932311417	0,999548079443255	0,977869179973741
784	5	128	1158	TGAGTGTGCTCAAGGGTTCTGTCTGCTGATGTCAGTTCTTTTTGATTAAAGTGTCTCCTT	A_55_P2101340	Ramp3	NM_019511	ref|Mus musculus receptor (calcitonin) activity modifying protein 3 (Ramp3), mRNA [NM_019511]	7,75583955405793	-0,211487203352743	-0,234612748076378	-0,0468195127623474	-0,0699450574859828	0,0231255447236354	0,17552361814619	0,17552361814619	0,17552361814619	0,17552361814619	0,248227881299139	0,239892309221076	0,193766510541517	0,791927007400082	0,693759467949328	0,926541196150282	0,38001539498536	0,301893737104878	0,970377672692765	0,999548079443255	0,993334354249746
785	5	129	14000	TTTTATGAAGTGTCCAGACTAGTGTCTTAATTATTTTCATACTGACTAAGTAGCCTGGAC	A_52_P631189	Vps13a	XM_006527125	ref|PREDICTED: Mus musculus vacuolar protein sorting 13A (yeast) (Vps13a), transcript variant X2, mRNA [XM_006527125]	5,25872407613016	-0,199366135453785	-0,050312254871419	-0,0621348004214308	0,0869190801609347	-0,149053880582366	0,0809196890179956	0,0809196890179956	0,0809196890179956	0,0809196890179956	0,114437721672262	0,0212315293037908	0,539914805012032	0,44999758187162	0,293350761717324	0,205005452683974	0,0560772806885033	0,652228656184655	0,906739368690195	0,999548079443255	0,968169480302826
788	5	132	878	AGATGAAGATTTTTTAGACCTTTCTGTTGACGTGGAACAAAACACATCAATTACTCACTG	A_52_P507187	Usp12	NM_011669	ref|Mus musculus ubiquitin specific peptidase 12 (Usp12), mRNA [NM_011669]	5,16913643565126	-0,133851989499021	-0,0286140870703244	-0,0653000012131546	0,0399379012155423	-0,105237902428697	0,0681988524877289	0,0681988524877289	0,0681988524877289	0,0681988524877289	0,0964477421264283	0,0612757946516386	0,678500999794984	0,347783743762334	0,563558181646938	0,285953620540612	0,132207467664021	0,768136082399712	0,888687294766657	0,999548079443255	0,968169480302826
789	5	133	2268	CTGTGTTATTTTGCATCTCCCATCTGCACAGATATTTGGGGTATTAAAGCAGAATGTGCT	A_55_P1987483	Pgm2	NM_028132	ref|Mus musculus phosphoglucomutase 2 (Pgm2), mRNA [NM_028132]	14,1458379432964	-0,335076376558431	-0,283592395172064	-0,0126581744579859	0,0388258069283811	-0,051483981386367	0,0646183900613004	0,0646183900613004	0,0646183900613004	0,0646183900613004	0,0913842036034059	2,53545776039476e-05	0,000193317023592955	0,846330435746662	0,553526339435588	0,578358393358233	0,000214876190849154	0,00107149070452046	0,978067557910517	0,999548079443255	0,971379621428318
791	5	135	2595	GCAGAAACTCCTAGAGTATATTCTGAGTTTTGTGGTGCTGTAGCGATCTCTCAGCACCTA	A_52_P11388	Gpam	NM_008149	ref|Mus musculus glycerol-3-phosphate acyltransferase, mitochondrial (Gpam), mRNA [NM_008149]	7,53030903785401	0,0758105272270679	0,0974223845723534	-0,270365622728357	-0,248753765383071	-0,0216118573452855	0,164190810218544	0,164190810218544	0,164190810218544	0,164190810218544	0,232200870628092	0,648403136841823	0,558451643309396	0,112551545157666	0,142714871569336	0,926610837510772	0,769014697785324	0,668850602990223	0,873308159580537	0,999548079443255	0,993334354249746
792	5	136	688	TTAGGTGGGGAACAGATACCAGGACTCCTACCTGATGGTCTTAAGAGTTCGAGCAGGTGG	A_52_P375939	Pex11g	AK029391	gb|Mus musculus 0 day neonate head cDNA, RIKEN full-length enriched library, clone:4833429A22 product:unclassifiable, full insert sequence. [AK029391]	6,03890581325186	-0,350719543725069	-0,385392329743852	-0,0317853236155115	-0,0664581096342944	0,034672786018783	0,0908658884004605	0,0908658884004605	0,0908658884004605	0,0908658884004605	0,128503771733011	0,000741604611218676	0,000281553707475319	0,729510308486466	0,471564194223721	0,789586182134671	0,00354743846945196	0,00147001275443636	0,960033061124007	0,999548079443255	0,983813765633326
794	5	138	1921	GATCTAACTGGCTTTTCAAATGTATGGAGTATAACGTTCCAACTCCTCTAATGTAACAAC	A_52_P508991	Fmo1	NM_010231	ref|Mus musculus flavin containing monooxygenase 1 (Fmo1), mRNA [NM_010231]	12,3001722368159	0,0165409072728266	0,262301889009683	-0,236372184270396	0,00938879746646037	-0,245760981736856	0,152783722038022	0,152783722038022	0,152783722038022	0,152783722038022	0,216068811816013	0,914679026553983	0,0987830356262748	0,134813439729165	0,951504158569	0,266496375837611	0,951849044011183	0,179031947012777	0,873308159580537	0,999548079443255	0,968169480302826
795	5	139	250	TCTGCCGAGTGACTGGTGGGATGAAGGTGAAGGCTGACCGAGATGAGTCCTCTCCATATG	A_66_P134025	Rps14	NM_020600	ref|Mus musculus ribosomal protein S14 (Rps14), mRNA [NM_020600]	14,1371176733932	0,13227979156918	0,144177893021267	-0,000387982784847196	0,0115101186672391	-0,0118981014520863	0,0550768167849861	0,0550768167849861	0,0550768167849861	0,0550768167849861	0,0778903812696654	0,0243435525877718	0,0150269403001169	0,994437166786028	0,836210128215053	0,879858068612187	0,0627126131642383	0,0397889502143509	0,999607776457569	0,999548079443255	0,989650898830279
796	5	140	0	TTGAGATGTTTCGAAGAAAAATACAAAGTACCTTTAACCACGCCCTGCCTCCCACACACA	A_30_P01018611	chr14:78957377-78962977_R	chr14:78957377-78962977_R	lincRNA:chr14:78957377-78962977 reverse strand	8,35203895956994	0,427863088408918	0,239455989245675	0,11942232696768	-0,068984772195563	0,188407099163243	0,116932998112036	0,116932998112036	0,116932998112036	0,116932998112036	0,165368231818989	0,00122830000308033	0,0515763500164577	0,317216546886174	0,560690387315277	0,265719335561418	0,0054007196509598	0,107536654712677	0,885378619707373	0,999548079443255	0,968169480302826
798	5	142	329	TCTTTGCACATTTCCTCCTCCCAGACAACAGACTCAGGCACTTATTTCTGTGCTATAGAT	A_55_P2120696	ENSMUST00000103658	ENSMUST00000103658	ens|T cell receptor alpha variable 13-2 [Source:MGI Symbol;Acc:MGI:3651611] [ENSMUST00000103658]	5,41223958911109	-0,00593214239932216	-0,127086352352261	0,031326351452555	-0,0898278585003842	0,121154209952939	0,0607670213556835	0,0607670213556835	0,0607670213556835	0,0607670213556835	0,0859375457462231	0,923036990315128	0,0471612808138092	0,610869035044678	0,152240032003387	0,171319956101624	0,956768202462475	0,100267590647138	0,937553052005692	0,999548079443255	0,968169480302826
800	5	144	919	TCCCAGGCTACACTTGAGTTTGTAATATTAAGTGCATCTTTAATAGTTCCATCTGCTAAA	A_52_P544560	Slc22a15	ENSMUST00000182040	ens|solute carrier family 22 (organic anion/cation transporter), member 15 [Source:MGI Symbol;Acc:MGI:3607704] [ENSMUST00000182040]	5,2644336148613	-0,0486873209099157	-0,0952589157959194	-0,00630642193678899	-0,0528780168227927	0,0465715948860037	0,0800401856451926	0,0800401856451926	0,0800401856451926	0,0800401856451926	0,113193916074292	0,548663365476424	0,245533388474767	0,937846810665895	0,515079402169133	0,684375810531501	0,687415360284318	0,361740570700236	0,993641567657108	0,999548079443255	0,978863672375815
803	5	147	411	ACATGAGTCAATACAGTCACCACCTTGGTGGAGAACAAGAATGTTCAGCTGGTGCTGATT	A_55_P2024799	ENSMUST00000120032	ENSMUST00000120032	ens|predicted gene 13666 [Source:MGI Symbol;Acc:MGI:3651577] [ENSMUST00000120032]	11,0180632747391	-0,0379907757733111	-0,0185906253218242	-0,0163225382832302	0,00307761216825675	-0,0194001504514869	0,0575411724143577	0,0575411724143577	0,0575411724143577	0,0575411724143577	0,0813755064232332	0,515336008266333	0,749406049179483	0,779077538973664	0,957784127230986	0,81357526547035	0,659467966207387	0,82454027127678	0,967907364089244	0,999548079443255	0,984777914193219
805	5	149	468	AAGAGCACCTTTGATGCCACCTCTAAGACCTACAGCTGCCTGACCCCAACCTCTGGAAAG	A_52_P675887	ENSMUST00000121977	ENSMUST00000121977	ens|ribosomal protein S2, pseudogene 4 [Source:MGI Symbol;Acc:MGI:3651115] [ENSMUST00000121977]	12,1715667382376	-0,201873180898351	-0,172190510407798	-0,0513260003222751	-0,021643329831722	-0,0296826704905531	0,0827384803191884	0,0827384803191884	0,0827384803191884	0,0827384803191884	0,117009880997536	0,0223823983630491	0,0481664356551673	0,540830543645371	0,795852594860831	0,801887597498048	0,0585670847079546	0,101945140474822	0,924601745625491	0,999548079443255	0,984777914193219
809	5	153	1661	AAGGGAAAACCTGCTCGAAGCTGAATTGGTGGACTCTGCTCAATAAAGGCCATTACTCAA	A_51_P497061	Ppp2r2d	NM_026391	ref|Mus musculus protein phosphatase 2, regulatory subunit B, delta (Ppp2r2d), mRNA [NM_026391]	11,9322204809743	0,861609317161513	0,851472758047818	-0,0710095551822487	-0,0811461142959438	0,010136559113695	0,0845458892390691	0,0845458892390691	0,0845458892390691	0,0845458892390691	0,119565943204785	3,09344646823916e-10	3,90846449132221e-10	0,409186933160536	0,346651249251093	0,933135159749971	2,40129761035821e-08	2,57170253718716e-08	0,899784428419643	0,999548079443255	0,993683752706661
810	5	154	3473	CCACTCTCAAGACCTCAGCAATAAGAAACTAAATGAAGCCGTGATTAAGCTCCCCAATTC	A_52_P68235	Rnf213	ENSMUST00000093902	ens|ring finger protein 213 [Source:MGI Symbol;Acc:MGI:1289196] [ENSMUST00000093902]	5,17199116548649	-0,0239989595731229	0,121941636231112	0,00123260952056992	0,147173205324805	-0,145940595804235	0,0649765315232058	0,0649765315232058	0,0649765315232058	0,0649765315232058	0,0918906921160805	0,715079513475544	0,0726644187544664	0,985020475584436	0,0327370219685267	0,125218844308803	0,817790013135919	0,140763655198246	0,999214095815847	0,999548079443255	0,968169480302826
812	5	156	122	AAAGGAAGGAGGCTCCATGGAGATGCAATGTGATTAGCTGGCCTTCTGCTCTGACCACCG	A_52_P67212	2900052N01Rik	NR_015605	ref|Mus musculus RIKEN cDNA 2900052N01 gene (2900052N01Rik), long non-coding RNA [NR_015605]	5,59432879835083	-0,109321858065315	-0,213729025480036	0,0244533321411637	-0,0799538352735567	0,10440716741472	0,110162344600746	0,110162344600746	0,110162344600746	0,110162344600746	0,155793081797194	0,330833473021517	0,0640996101860637	0,82619505824923	0,474931547241363	0,509095511827446	0,481534982900682	0,127699450817041	0,975132051701446	0,999548079443255	0,968275885703657
814	5	158	6009	GGCGTTGGGTGGCCTCTGGTATTTATTTGGCATTTATAAATATATAAACTCCTTTTTTAC	A_55_P2039180	Zswim8	NM_027996	ref|Mus musculus zinc finger SWIM-type containing 8 (Zswim8), transcript variant 1, mRNA [NM_027996]	10,6298024397726	-0,0224965627777891	0,0579422766828905	-0,0975072008420224	-0,0170683613813427	-0,0804388394606796	0,0675244887829456	0,0675244887829456	0,0675244887829456	0,0675244887829456	0,0954940478291516	0,741880757668817	0,399258015858468	0,161550308078222	0,802577842962311	0,407841052741373	0,837976826926509	0,522195398418876	0,873308159580537	0,999548079443255	0,968169480302826
816	5	160	2302	GGTGATGCTTGTTCTCAGTATTCCTTTATTGTCAGGAAACTGTGTCATTATTAAAGTTTG	A_55_P2091551	Arhgap9	NM_001285785	ref|Mus musculus Rho GTPase activating protein 9 (Arhgap9), transcript variant 1, mRNA [NM_001285785]	6,48263859714935	0,0657520163241134	0,479689478412235	-0,308496582538377	0,105440879549744	-0,413937462088121	0,123253471435637	0,123253471435637	0,123253471435637	0,123253471435637	0,174306730913843	0,598572968018267	0,000683774841806912	0,0194592527224994	0,400673934081046	0,025823565557549	0,728484732292454	0,00309783671002323	0,873308159580537	0,999548079443255	0,968169480302826
817	5	161	2826	GCGCCTTAAGGAAAGATTTCCAGCAAGGTGTTTGTTTCCGTTTTCTCTCTGTGCTTCTGT	A_51_P451052	Pgm5	NM_175013	ref|Mus musculus phosphoglucomutase 5 (Pgm5), mRNA [NM_175013]	6,72004860952456	-0,100456005383845	-0,46674481148493	0,163365034309868	-0,202923771791218	0,366288806101085	0,119509293902788	0,119509293902788	0,119509293902788	0,119509293902788	0,169011664266955	0,408814801267946	0,000660641411568622	0,18419778550547	0,102332946091751	0,0402730785622183	0,55987670000794	0,00301078878738363	0,873308159580537	0,999548079443255	0,968169480302826
818	5	162	1069	TTCACGCTAACCGGACACGCCATGCACTCGTTAGGTTCCTTTCTTTAGAAAACTCGTTTT	A_51_P135423	Capzb	NM_001037761	ref|Mus musculus capping protein (actin filament) muscle Z-line, beta (Capzb), transcript variant 1, mRNA [NM_001037761]	11,4252146531699	-0,0671071913941024	-0,0341630925831691	-0,00273121522014819	0,0302128835907851	-0,0329440988109333	0,0871379508717603	0,0871379508717603	0,0871379508717603	0,0871379508717603	0,123231671920244	0,448676161395124	0,698446152130759	0,975252536368868	0,731794104874245	0,791475977408376	0,598898979613307	0,783799579717942	0,998123618351774	0,999548079443255	0,984353036886281
821	6	1	2272	GTTTACTTGTTTCTCACTTTTTGCTTCACAGAGCAGACATGTTTGGGCCCAGATTGTCTG	A_51_P305472	Rpn2	NM_019642	ref|Mus musculus ribophorin II (Rpn2), mRNA [NM_019642]	12,2064603241025	-0,177762668652132	-0,0924236081133678	-0,0523401785666255	0,032998881972139	-0,0853390605387645	0,0640478195440704	0,0640478195440704	0,0640478195440704	0,0640478195440704	0,090577295039649	0,0104618352504292	0,161825470377993	0,421781995030502	0,611070750563324	0,355414888349155	0,0316071329637069	0,262645171116347	0,902432660286969	0,999548079443255	0,968169480302826
825	6	5	1537	CAGCTTGCTAGATGATGTCACGATTGTCTTGAGCATCATTTGCATTATCATTATTTTGTT	A_55_P2502256	Rabl2	NM_026817	ref|Mus musculus RAB, member RAS oncogene family-like 2 (Rabl2), mRNA [NM_026817]	7,54211934564979	-0,655885717033442	-0,490873522054665	-0,14579583626354	0,0192163587152372	-0,165012194978777	0,0928185196098184	0,0928185196098184	0,0928185196098184	0,0928185196098184	0,131265209271598	2,51149902712644e-07	1,95278232158235e-05	0,129218314860073	0,837716900837691	0,220715233612547	4,7483364801749e-06	0,000159925778697537	0,873308159580537	0,999548079443255	0,968169480302826
826	6	6	251	ACGAAACAGGTCACCTGCAGATACTTTATGCATGGGGTTTGTAAGGAAGGCGATAACTGT	A_52_P642207	Mkrn1	NM_018810	ref|Mus musculus makorin, ring finger protein, 1 (Mkrn1), mRNA [NM_018810]	8,08213345596895	0,284629966616364	0,355184741681229	-0,147922957191716	-0,0773681821268504	-0,0705547750648652	0,109786126762569	0,109786126762569	0,109786126762569	0,109786126762569	0,155261029428037	0,0159093132432511	0,00350069918448116	0,190337115640095	0,487711625849887	0,65357034462093	0,0442700211148529	0,011983748843872	0,873308159580537	0,999548079443255	0,977869179973741
828	6	8	1796	CTTCCCACCACAATGGACAGAAACCCTCTGAAACCGTGAGCCAAAATAAATCTTTCATTT	A_66_P127849	Gm19510	NR_045076	ref|Mus musculus predicted gene, 19510 (Gm19510), long non-coding RNA [NR_045076]	5,36976143035447	-0,439378961082122	-0,38271697040628	0,0181087118066667	0,0747707024825086	-0,0566619906758419	0,10830362604702	0,10830362604702	0,10830362604702	0,10830362604702	0,15316445680988	0,000450128346613896	0,00167900691279659	0,868599098848786	0,496521649392862	0,714642527024357	0,0023484895972182	0,0065398513668914	0,981161060685448	0,999548079443255	0,979105543717975
829	6	9	2567	TCGAGTTGAACCTTCCCACAAGTCTAAGATTGTTGAGTTCCTTCAGTCCTTTGATGAGAT	A_52_P168097	Atp2a2	NM_009722	ref|Mus musculus ATPase, Ca++ transporting, cardiac muscle, slow twitch 2 (Atp2a2), transcript variant 2, mRNA [NM_009722]	6,84088816680234	0,124086258285301	-0,0650133551360419	0,0839495677204809	-0,105150045700862	0,189099613421343	0,0903926556070942	0,0903926556070942	0,0903926556070942	0,0903926556070942	0,127834519498473	0,182415947642373	0,478883941601614	0,362202478962104	0,256063413905181	0,151969360893825	0,309617369864957	0,597089788713759	0,891510562587498	0,999548079443255	0,968169480302826
831	6	11	2374	ACATGACTTGCGAATATTTATATAAAAATGAGTGTTACAATGAGATTACCCCCTACCCTC	A_52_P617619	Fbrs	AK037952	gb|Mus musculus 16 days neonate thymus cDNA, RIKEN full-length enriched library, clone:A130066O17 product:CDNA FLJ12489 FIS, CLONE NT2RM2001588 homolog [Homo sapiens], full insert sequence. [AK037952]	6,71285524616878	-0,111269681031992	0,0696540699750434	-0,222560638202355	-0,0416368871953203	-0,180923751007035	0,103158006406313	0,103158006406313	0,103158006406313	0,103158006406313	0,145887451727178	0,291382292173578	0,505936767660242	0,04110587368426	0,690033695386602	0,226803307518322	0,43892723373256	0,621590462395254	0,873308159580537	0,999548079443255	0,968169480302826
833	6	13	2541	GTTCAACAGCCTGGATGCTCTCCTGCTTCAGCCTGCTTTTGCCAGGCAACTTTGGCACAC	A_66_P128977	AK037511	AK037511	gb|Mus musculus 16 days neonate thymus cDNA, RIKEN full-length enriched library, clone:A130022L22 product:unclassifiable, full insert sequence. [AK037511]	5,76727274763093	-0,203331064060838	-0,235692713955384	0,0578263205314045	0,0254646706368584	0,032361649894546	0,0984745258480554	0,0984745258480554	0,0984745258480554	0,0984745258480554	0,13926401000258	0,049811138140573	0,0247902166143317	0,562492850391272	0,798136566975425	0,818199189627507	0,111735248933078	0,0596732314200534	0,928364505258757	0,999548079443255	0,985137163763762
834	6	14	834	GGCACATACCATGTTATCTTAGATGAAACCCATTACAAGGAGTTGTTGGCACATCATGTG	A_51_P323435	Gtf2h2	NM_022011	ref|Mus musculus general transcription factor II H, polypeptide 2 (Gtf2h2), mRNA [NM_022011]	6,66306986757312	-0,432218396267597	-0,115569359279366	-0,181503818199543	0,135145218788688	-0,316649036988231	0,0881554324325608	0,0881554324325608	0,0881554324325608	0,0881554324325608	0,124670608142992	5,20161567688617e-05	0,202167930906185	0,0504176520476365	0,1382341501352	0,0179153662025175	0,000389289577458345	0,31190867955346	0,873308159580537	0,999548079443255	0,968169480302826
835	6	15	472	GAGGTTTTCCCTGTACCCTGCATTTTCGAGTAAGATATTTTATACCTGATCCCAACACAC	A_51_P343757	Ptpn3	NM_011207	ref|Mus musculus protein tyrosine phosphatase, non-receptor type 3 (Ptpn3), mRNA [NM_011207]	5,13670160941176	-0,115568518044411	-0,22426666870839	0,14719659340381	0,0384984427398312	0,108698150663979	0,0719672990973562	0,0719672990973562	0,0719672990973562	0,0719672990973562	0,101777130430842	0,121275185266039	0,00467023480247673	0,0518383004684089	0,597569041105704	0,296055131307755	0,226243595195139	0,0152193367534851	0,873308159580537	0,999548079443255	0,968169480302826
838	6	18	0	ATCTATCGTTTCCACCAGATGGCAGACTTGAGCACGTCTATTTGTAAACCCAGCTGAGAA	A_30_P01019139	chr17:85418489-85427364_F	chr17:85418489-85427364_F	lincRNA:chr17:85418489-85427364 forward strand	8,21019382238898	0,657804662601492	0,691839882150996	-0,0467618074068961	-0,0127265878573919	-0,0340352195495042	0,121759097174984	0,121759097174984	0,121759097174984	0,121759097174984	0,172193366567167	1,46412229060362e-05	7,25389033940433e-06	0,70429284059662	0,917615785142571	0,844963837848623	0,000135016293757859	6,92124311915103e-05	0,954117539031209	0,999548079443255	0,985480456299524
841	6	21	901	GCTTCTAACCATCTATGTAGATTGGCACCGGCATGATAATCGGCATAGAAACATGCTCAT	A_52_P445538	Agtpbp1	NM_001048008	ref|Mus musculus ATP/GTP binding protein 1 (Agtpbp1), transcript variant 2, mRNA [NM_001048008]	6,1820077408985	-0,0264257888670283	0,133837007675269	-0,0719684148992288	0,0882943816430686	-0,160262796542297	0,0689998011583129	0,0689998011583129	0,0689998011583129	0,0689998011583129	0,0975804545991328	0,705074457312615	0,064157811711702	0,307242442582189	0,212803466958111	0,113443074297877	0,810868247780717	0,127798793133516	0,885317900052165	0,999548079443255	0,968169480302826
842	6	22	995	CTTCAGCGGGACAGTTCTTCGCATCTCTAGATCCCATTAGCGAGGCGTCTGCCATCCTCA	A_51_P179701	Hlx	NM_008250	ref|Mus musculus H2.0-like homeobox (Hlx), mRNA [NM_008250]	6,1362626856174	-0,142285134807756	-0,390553630867366	0,131735598629062	-0,116532897430548	0,24826849605961	0,134574284493983	0,134574284493983	0,134574284493983	0,134574284493983	0,190316778278045	0,300813154017636	0,0077794741114317	0,337308833139541	0,395026168173635	0,204329624490373	0,449468004896874	0,0231901842508963	0,888687294766657	0,999548079443255	0,968169480302826
843	6	23	712	TGCTTCATGACTGTGGACACAATGTGGACTAGCTACTTCATAGCCCTCATTAAACGGTGA	A_55_P2197638	1110046J04Rik	NR_040707	ref|Mus musculus RIKEN cDNA 1110046J04 gene (1110046J04Rik), long non-coding RNA [NR_040707]	5,76286149763634	-0,299925577771678	-0,147963271255088	-0,0967820369499837	0,0551802695666064	-0,15196230651659	0,108880436058637	0,108880436058637	0,108880436058637	0,108880436058637	0,153980189351221	0,010979351401889	0,186689820800769	0,382813758322525	0,616882787843069	0,333456318283106	0,0328758664731173	0,293492785346246	0,893202116207332	0,999548079443255	0,968169480302826
847	6	27	6460	CTGCTTTGTACAGAAGTTACTGCAATAAAGGAAGTGGAGTCATCACAAGTTTAATACTTA	A_55_P2099448	Slc12a2	NM_009194	ref|Mus musculus solute carrier family 12, member 2 (Slc12a2), mRNA [NM_009194]	9,9863434496428	0,972579831260997	0,824648083569413	-0,134717511197641	-0,282649258889226	0,147931747691585	0,142577591236377	0,142577591236377	0,142577591236377	0,142577591236377	0,201635163216971	4,48099692934667e-07	5,62557880084898e-06	0,354060782373702	0,0588923009441164	0,470202188751263	7,59095733964793e-06	5,62594576619802e-05	0,888830541001269	0,999548079443255	0,968169480302826
848	6	28	2026	ATATCTTTAAGCAAATGGAGAGGAATGACTACCGGACACTACGCCAGAGCATTATTGACA	A_66_P122883	Pde8a	NM_008803	ref|Mus musculus phosphodiesterase 8A (Pde8a), mRNA [NM_008803]	5,60742357326468	0,076748257343489	0,108863065939957	0,0216422505626586	0,0537570591591265	-0,032114808596468	0,0881317485349341	0,0881317485349341	0,0881317485349341	0,0881317485349341	0,124637114053759	0,392398446932251	0,228599404277863	0,808087470692215	0,54757040860035	0,798842122303426	0,543824758992305	0,342703512148234	0,972895170302061	0,999548079443255	0,984777914193219
850	6	30	869	TCAGACAGTGTTTCTGTAAAACTAAAAAGACTGATCTCAGTAACTTCTGAATCCAGTGCC	A_52_P58471	Tmem199	NM_199199	ref|Mus musculus transmembrane protein 199 (Tmem199), mRNA [NM_199199]	7,31887746503736	-0,346942938184483	-0,436456885867807	-0,0262356119795495	-0,115749559662873	0,089513947683324	0,090544043292927	0,090544043292927	0,090544043292927	0,090544043292927	0,128048614016954	0,000795868406737572	6,42011347217381e-05	0,7744709035192	0,213237759913281	0,491175932227465	0,00376297873359868	0,000426459097235254	0,967252550247548	0,999548079443255	0,968275885703657
852	6	32	3435	CTCTTGAGTGACTATCATCTGCATATCTCTGTAAGTTCAAGTGTGTCGTTTCCAATCCCT	A_52_P414420	Dcun1d1	NM_033623	ref|Mus musculus DCN1, defective in cullin neddylation 1, domain containing 1 (S. cerevisiae) (Dcun1d1), transcript variant 3, mRNA [NM_033623]	8,81858688321718	-0,0992686555995217	0,0708776939425828	-0,120500806810542	0,0496455427315627	-0,170146349542105	0,0584008540979747	0,0584008540979747	0,0584008540979747	0,0584008540979747	0,0825912799195282	0,101988089785212	0,236593761121062	0,0499614846306345	0,403609090583305	0,050294437303227	0,19767122686436	0,351751750059368	0,873308159580537	0,999548079443255	0,968169480302826
854	6	34	1916	TAAAGCCCCTTCCTGCGAATGAATGTTAATGCTATATTACCCTTAGATCCCTACTTCAGT	A_65_P14330	AK139039	AK139039	gb|Mus musculus adult male aorta and vein cDNA, RIKEN full-length enriched library, clone:A530098L17 product:unclassifiable, full insert sequence. [AK139039]	6,20328436304557	0,219886935327755	0,279353678020946	0,0402410726152924	0,0997078153084834	-0,059466742693191	0,153017708763146	0,153017708763146	0,153017708763146	0,153017708763146	0,216399719016097	0,163517570401245	0,0802685551918697	0,794789014330443	0,520791988589888	0,785801296801583	0,284453406538238	0,152094576646466	0,970438568599846	0,999548079443255	0,983394388819418
856	6	36	1172	TTTTATTTTGCACTCACTTTGATAAGGGTCATGGGTCCTTCAAAGTTTTAGACCTAAATG	A_51_P411223	Mospd1	NM_027409	ref|Mus musculus motile sperm domain containing 1 (Mospd1), transcript variant 1, mRNA [NM_027409]	6,91012217171274	0,208360385951581	0,3679409173663	-0,116881322735237	0,0426992086794824	-0,159580531414719	0,0653097300634386	0,0653097300634386	0,0653097300634386	0,0653097300634386	0,0923619060106408	0,00390423874121059	8,18523129931134e-06	0,0860301512717049	0,519406550253072	0,0967674579312193	0,0140853945502999	7,68474513175324e-05	0,873308159580537	0,999548079443255	0,968169480302826
859	6	39	1755	TAGGAGAAAGGCCAAAGATGAACTCTGAGAAGCAAAATATCTTCTGTTCAAATCATGGTG	A_51_P262421	Kdelc1	NM_023645	ref|Mus musculus KDEL (Lys-Asp-Glu-Leu) containing 1 (Kdelc1), mRNA [NM_023645]	6,76232142931389	-0,221974715970205	-0,151272326920453	-0,105842858331819	-0,0351404692820667	-0,0707023890497522	0,0802302162171297	0,0802302162171297	0,0802302162171297	0,0802302162171297	0,113462659886391	0,0106761943858579	0,0714229029566793	0,199432299542311	0,665273126943872	0,539023898199525	0,032162231682571	0,138834097277653	0,873308159580537	0,999548079443255	0,968503580981533
865	6	45	0	TTTCTCGACTTTTCTATTATTCATGATCACAGCACAACTCTGTGTGTGTGTGTGATTAGT	A_30_P01024113	chr8:35143801-35144482_F	chr8:35143801-35144482_F	lincRNA:chr8:35143801-35144482 forward strand	6,97314917399193	0,389754106296043	0,533153573256695	-0,199017372448143	-0,055617905487491	-0,143399466960652	0,136990934391524	0,136990934391524	0,136990934391524	0,136990934391524	0,193734437338656	0,00889447048611199	0,000683783147004019	0,15912614184012	0,68831141273171	0,466306206388285	0,0276706832432189	0,00309783671002323	0,873308159580537	0,999548079443255	0,968169480302826
866	6	46	1682	TGTAAGAAATGGCCAAATGAACGTTGTAGGTCCTTTGTATTCAGCATTATTTCTATGACC	A_65_P13058	B930053N05Rik	BC050212	gb|Mus musculus RIKEN cDNA B930053N05 gene, mRNA (cDNA clone IMAGE:30012489), partial cds. [BC050212]	6,22785102206649	0,330558208378426	0,394091868874418	0,0177642296794538	0,0812978901754464	-0,0635336604959926	0,109436535727431	0,109436535727431	0,109436535727431	0,109436535727431	0,154766633044861	0,00587474399754417	0,00141968844448254	0,872397711452612	0,464704895245707	0,685040870723862	0,0196972553802842	0,00568134783147006	0,98136450951354	0,999548079443255	0,978863672375815
867	6	47	889	AAACGTAGACAAGTATGAGCTGTTTGAAAAGCTGGAACTTGTGAAGGGCCAGAAGCGGAA	A_55_P2168587	Cdk9	NM_130860	ref|Mus musculus cyclin-dependent kinase 9 (CDC2-related kinase) (Cdk9), mRNA [NM_130860]	7,22126879065496	0,404807141451034	0,397043639206752	-0,0738462152506827	-0,0816097174949642	0,00776350224428146	0,0742086047646648	0,0742086047646648	0,0742086047646648	0,0742086047646648	0,104946815302974	1,282677251731e-05	1,67010838475689e-05	0,329523338765098	0,282264983711499	0,941637714490754	0,000120864935133915	0,000139991425077681	0,88620983333021	0,999548079443255	0,994458332937306
868	6	48	2180	GGAAACATTTTGCATAGAGTTGCTGCCTCTTTGAAATTATGTTCTCAAAGTAGTTTCCCA	A_52_P419939	Prpf6	ENSMUST00000139955	ens|PRP6 pre-mRNA splicing factor 6 homolog (yeast) [Source:MGI Symbol;Acc:MGI:1922946] [ENSMUST00000139955]	5,26056095382581	0,392044519050771	0,251558487993847	0,131204281538142	-0,0092817495187818	0,140486031056923	0,090666798118837	0,090666798118837	0,090666798118837	0,090666798118837	0,128222215556603	0,000228031008862253	0,0104844299679742	0,160694598695954	0,919304653698077	0,284015514897753	0,00132472277259083	0,0296480302202365	0,873308159580537	0,999548079443255	0,968169480302826
869	6	49	718	AGGAAGCAGAGAAGCTACGAGAAGAACGCCTTGCACAGTATGAGTCCAAGAAAGCTAAAA	A_51_P412595	Eef1b2	NM_018796	ref|Mus musculus eukaryotic translation elongation factor 1 beta 2 (Eef1b2), mRNA [NM_018796]	12,4974678627741	0,0754485379601544	0,0716030968617805	-0,0349116652304282	-0,0387571063288021	0,00384544109837393	0,0570918445485017	0,0570918445485017	0,0570918445485017	0,0570918445485017	0,0807400608613875	0,198679655043745	0,221754948421116	0,546569040900511	0,50366872235676	0,962403942507202	0,330346714113688	0,335129884592057	0,925629952914999	0,999548079443255	0,996223468917052
872	6	52	0	CTGCACGGACTGCAGCAGACCCTTGGACGGCATAGCTACAAGTATGAACAAGAGCTCCTT	A_30_P01025682	chr11:22681800-22707775_F	chr11:22681800-22707775_F	lincRNA:chr11:22681800-22707775 forward strand	7,69403716884954	0,0714207791877408	0,0878619068898709	-0,0805779055188314	-0,0641367778167012	-0,0164411277021301	0,0984185918992791	0,0984185918992791	0,0984185918992791	0,0984185918992791	0,139184907453623	0,474990597867307	0,380787344460476	0,420929738259387	0,520751556573608	0,90694384327159	0,623039087602985	0,504110425104578	0,902116002771862	0,999548079443255	0,991079542668348
876	6	56	4175	CCATTGGCACTCTCCCTTCTGTCTACGACTATTCCGAAGAACTGTACTATAAATAAACTT	A_55_P2738817	Otud5	NM_001290536	ref|Mus musculus OTU domain containing 5 (Otud5), transcript variant 1, mRNA [NM_001290536]	8,89966972145091	0,183183459745246	0,215672074769381	-0,0185227355069788	0,0139658795171567	-0,0324886150241355	0,069373165033182	0,069373165033182	0,069373165033182	0,069373165033182	0,0981084708546729	0,014267755766577	0,00475376698466514	0,79172953619157	0,842134091194849	0,743380808679044	0,0405673152183591	0,0154521364660026	0,970377672692765	0,999548079443255	0,981530566155997
880	6	60	394	AAACTCCAGCTAAGGCCCAGGCTTCAGCTTCACCCCAGGCTCCCAAAGGTGCCGAGGTCC	A_66_P125880	ENSMUST00000117685	ENSMUST00000117685	ens|predicted gene 11270 [Source:MGI Symbol;Acc:MGI:3649599] [ENSMUST00000117685]	12,889364128108	-0,160856602902292	-0,158687831029921	0,0172315093983748	0,0194002812707463	-0,00216877187237152	0,100941538419945	0,100941538419945	0,100941538419945	0,100941538419945	0,142752892640291	0,124009179553199	0,12891321022392	0,865872342005502	0,849194032142087	0,988003136611454	0,230376822990621	0,220257263562121	0,980792910199843	0,999548079443255	0,998863880891502
881	6	61	368	ACCGGAAATGCCAGTGCCGAACAGGTCTTTACTACTATGACCCAAAATTTCCAGAATCGT	A_55_P2155197	Tnfrsf22	NM_023680	ref|Mus musculus tumor necrosis factor receptor superfamily, member 22 (Tnfrsf22), mRNA [NM_023680]	5,50093866998296	-0,590581113129391	-0,38926629873816	-0,0616542127984125	0,139660601592819	-0,201314814391232	0,124651407721182	0,124651407721182	0,124651407721182	0,124651407721182	0,176283711368194	7,92519583961922e-05	0,00459644266176641	0,625332502772785	0,273532490782277	0,264627480210164	0,000551150725412576	0,0150203692736952	0,940458544056979	0,999548079443255	0,968169480302826
883	6	63	1848	CCCCTTTCCTCTACCCATTTATCTGTATATATATGTGTGTGTATGTACACACACACACAC	A_55_P2520428	Fam169b	NM_001013811	ref|Mus musculus family with sequence similarity 169, member B (Fam169b), mRNA [NM_001013811]	5,18670821661442	-0,0590996318240755	-0,197671786960752	0,0494689049961599	-0,0891032501405169	0,138572155136677	0,106653196119412	0,106653196119412	0,106653196119412	0,106653196119412	0,15083039642251	0,584573838231582	0,0760516084997232	0,646913773279571	0,411635632700169	0,367301973734281	0,716681448534857	0,145998899312454	0,943919489015304	0,999548079443255	0,968169480302826
885	6	65	1524	CCTAGACCTCGAAGCATTAAAGTTCCTGGGGAGGATCTGGTAGAATCTTAGGCACATTTC	A_66_P140350	Gm34868	XR_381698	ref|PREDICTED: Mus musculus predicted gene, 34868 (Gm34868), ncRNA [XR_381698]	5,30806067481769	0,11498768079278	0,0232041218476366	-0,0197300841726529	-0,111513643117796	0,091783558945143	0,0995310147201461	0,0995310147201461	0,0995310147201461	0,0995310147201461	0,140758110893987	0,259246334402039	0,81761698577811	0,844520057474027	0,273540191357811	0,520502665579138	0,403186248011985	0,874465697935513	0,977673908535947	0,999548079443255	0,968503580981533
888	6	68	56	TGCCTTTTGCTCGGCAAAGTGAAGATTGTTGCTATCAACAACCCCTTCATTGACCTCAAC	A_52_P532370	ENSMUST00000182326	ENSMUST00000182326	ens|predicted gene 8254 [Source:MGI Symbol;Acc:MGI:3647610] [ENSMUST00000182326]	11,5102463318959	-0,364493806316947	-0,461569674690328	0,138589844393671	0,0415139760202905	0,0970758683733806	0,13734838774055	0,13734838774055	0,13734838774055	0,13734838774055	0,194239952712764	0,0138434592765485	0,0025762583038816	0,322936347475014	0,765040886215349	0,62174756447915	0,0396310253366213	0,00930865332472516	0,885378619707373	0,999548079443255	0,976152295185279
889	6	69	1355	ACTGATCACATATTTTTAGGGTTTCGGATGAGTTAGGCTGTATTCTTGGGGCTATAGAGA	A_66_P106848	B230322F03Rik	AK045908	gb|Mus musculus adult male corpora quadrigemina cDNA, RIKEN full-length enriched library, clone:B230322F03 product:hypothetical protein, full insert sequence. [AK045908]	6,50345146259955	0,173331323692639	-0,110230974281195	0,134890028829906	-0,148672269143928	0,283562297973834	0,0854164714813339	0,0854164714813339	0,0854164714813339	0,0854164714813339	0,120797132418957	0,0535659519199232	0,209063739671097	0,127268936470206	0,0944600573433917	0,0274079053627502	0,11832283104738	0,320308342702726	0,873308159580537	0,999548079443255	0,968169480302826
893	6	73	595	CGGTCCTCCGGACAGAGTTCGGTGCTCCTGGGGTAGCCCTTTTGCATTAGCACTTCAAAA	A_51_P445487	Mturn	NM_001289740	ref|Mus musculus maturin, neural progenitor differentiation regulator homolog (Xenopus) (Mturn), transcript variant 1, mRNA [NM_001289740]	8,32083071170764	-0,419478709208025	-0,327494999950309	0,0600092199213602	0,151992929179077	-0,0919837092577165	0,124372827649673	0,124372827649673	0,124372827649673	0,124372827649673	0,175889739652858	0,00250026179667427	0,0145095712462666	0,633789068660719	0,233446210499623	0,605754675755571	0,00969926963684544	0,038672850621786	0,941464499324152	0,999548079443255	0,974707733303823
894	6	74	1378	TTTTGGCAGTTATGGGCATACAGAAAGACAGACAGGCAAAACACCTATACACATTAAATG	A_55_P2737762	Oxa1l	ENSMUST00000198107	ens|oxidase assembly 1-like [Source:MGI Symbol;Acc:MGI:1916339] [ENSMUST00000198107]	6,49676890246261	0,42827826478567	0,226914737325651	0,086345311337344	-0,115018216122675	0,201363527460019	0,0860954162741505	0,0860954162741505	0,0860954162741505	0,0860954162741505	0,121757305353061	4,33485201777779e-05	0,0144289545155758	0,325828252972449	0,193993852783622	0,111077311431289	0,00033547509482358	0,038488090766123	0,885378619707373	0,999548079443255	0,968169480302826
895	6	75	1839	TGAAAGCTTAAGCCCAGAAGAAAGTGAAAACGTGACTGGAGAAGAGTCTTCAGGCAGCAT	A_52_P539540	Setd3	NM_028262	ref|Mus musculus SET domain containing 3 (Setd3), mRNA [NM_028262]	8,62484470675529	0,44187395035196	0,450230170534628	-0,00806573351225381	0,00029048667041387	-0,00835622018266768	0,0616391469895209	0,0616391469895209	0,0616391469895209	0,0616391469895209	0,0871709176456892	1,97596330157554e-07	1,44140373995794e-07	0,896972153485608	0,996278448186513	0,92442079466548	3,8862724023675e-06	2,70479323589905e-06	0,98612416871941	0,999548079443255	0,993015769952972
896	6	76	0	AAATGGTGTGGAGCTGTGCAATTCTGTGACTGCTTTTTGTGTCGAGTTACATTGTGATGG	A_30_P01025227	chr2:104597982-104600748_R	chr2:104597982-104600748_R	lincRNA:chr2:104597982-104600748 reverse strand	9,10536304153172	-0,251271632842057	-0,349390849937803	0,121429544683192	0,0233103275874456	0,0981192170957463	0,0800612627944588	0,0800612627944588	0,0800612627944588	0,0800612627944588	0,11322372366464	0,00442611831376314	0,000205888351261081	0,142292009967903	0,773412102799264	0,394672201658337	0,0156225189168072	0,00112973311137567	0,873308159580537	0,999548079443255	0,968169480302826
897	6	77	2458	ATCATTCTTGTCATAGCGAGGAGAAGTGTCCCCCTTGTACTTTCCTAACTCAGAAGTGGT	A_55_P2132467	Nfx1	NM_001290448	ref|Mus musculus nuclear transcription factor, X-box binding 1 (Nfx1), transcript variant 2, mRNA [NM_001290448]	7,69913897345207	0,365701835025751	0,39627679860128	-0,02430531316356	0,00626965041196836	-0,0305749635755284	0,0807545456700295	0,0807545456700295	0,0807545456700295	0,0807545456700295	0,114204173709833	0,000135262434375963	5,14539433081199e-05	0,766001588504613	0,938753905143348	0,791181323416574	0,000855843327039986	0,000356538036093462	0,966732244120586	0,999548079443255	0,984345779614485
900	6	80	4362	ACTGCTATAATGTATGATTGATTCTAAGACTGATCCAGTTGTAAAGGAAAACCATGTGAG	A_52_P1116825	Gtf3c3	ENSMUST00000041638	ens|general transcription factor IIIC, polypeptide 3 [Source:MGI Symbol;Acc:MGI:2138383] [ENSMUST00000041638]	7,83639740858081	-0,0672033637085754	0,10721063898535	-0,105701802156614	0,0687122005373118	-0,174414002693926	0,13145171714435	0,13145171714435	0,13145171714435	0,13145171714435	0,185900801182771	0,613814787824801	0,422687751998908	0,429159237276934	0,605922048129267	0,357403949421978	0,740859275085972	0,544808602790807	0,904034728975437	0,999548079443255	0,968169480302826
901	6	81	0	TTCAAAATGATTCCAAATATCTGATTTTGTGTCCCAGCCAGAGTCCAACAAAGTTTTTTC	A_30_P01018186	chr11:3538125-3554450_F	chr11:3538125-3554450_F	lincRNA:chr11:3538125-3554450 forward strand	6,9232258447357	-0,0191191203673338	-0,207031834787676	0,115051196851035	-0,072861517569307	0,187912714420342	0,0735252221731804	0,0735252221731804	0,0735252221731804	0,0735252221731804	0,103980366373807	0,797035891275953	0,00952502545346341	0,130613387813929	0,331501507390748	0,0831774677804235	0,875814023018322	0,0274025455483294	0,873308159580537	0,999548079443255	0,968169480302826
904	6	84	2676	TTGATGGAACTAAATTCACCTGTGGTTTTGACGGCTGTGGCTCCACCTACAAAAACGCAA	A_55_P2733767	Rlf	NM_001081013	ref|Mus musculus rearranged L-myc fusion sequence (Rlf), mRNA [NM_001081013]	7,35297313790941	0,367959109274782	0,329082649092255	0,125851569533379	0,0869751093508517	0,0388764601825269	0,0921507366786747	0,0921507366786747	0,0921507366786747	0,0921507366786747	0,130320821593654	0,000529364052780666	0,00152981679544311	0,184585071187079	0,354579509342217	0,768009523211589	0,00268953779392888	0,00605020541492026	0,873308159580537	0,999548079443255	0,983155095216282
906	6	86	1970	AAACCTGCACACCACAAACTATAACCGATAGTAAAAGTCAGATATATGGGGGGTATTGAA	A_55_P1969530	Zfp146	NM_011980	ref|Mus musculus zinc finger protein 146 (Zfp146), mRNA [NM_011980]	7,52012628150156	-0,0642046332948309	0,0154729293108522	-0,0392291573786654	0,0404484052270178	-0,0796775626056831	0,0697486455565746	0,0697486455565746	0,0697486455565746	0,0697486455565746	0,0986394805032617	0,366387022188813	0,826300506104684	0,578990706621887	0,56732980172207	0,427092369310587	0,518419883449626	0,880695490356018	0,932154150050278	0,999548079443255	0,968169480302826
912	6	92	1855	GAGAATTTCATTCATCAATAAACCAAAGCCAATAGCTGGAGACTTGAGATCTGGTTGGAA	A_51_P447976	Fam46c	NM_001142952	ref|Mus musculus family with sequence similarity 46, member C (Fam46c), mRNA [NM_001142952]	7,99953338228315	-0,668795204199887	-0,854930307033843	-0,0863955354706434	-0,2725306383046	0,186135102833957	0,233107409639793	0,233107409639793	0,233107409639793	0,233107409639793	0,329663660202256	0,00840922654337244	0,00120246151808111	0,714140029068255	0,253739127912019	0,577526538702718	0,0264238270416977	0,00494366788246217	0,955740106118931	0,999548079443255	0,971379621428318
913	6	93	3961	CGGGACTAGATCCGTTGTCTCTTTTAGCCACTGAATGTGTAGAAAAAACGTCTGATTCTG	A_55_P2736690	Dennd4c	NM_184088	ref|Mus musculus DENN/MADD domain containing 4C (Dennd4c), mRNA [NM_184088]	6,30131492417994	0,182689154444505	0,0731354441619558	0,0801868201626847	-0,0293668901198645	0,109553710282549	0,0762513883355163	0,0762513883355163	0,0762513883355163	0,0762513883355163	0,107835747533865	0,0246579710002795	0,346972873999143	0,303363000072971	0,703502513517934	0,319709258519458	0,0633301331738053	0,469894539223609	0,88276704073621	0,999548079443255	0,968169480302826
916	6	96	1860	GAGTCGGAAGATGATGATTCAGAGGAGGAATCTGAGGAAGACAGCTCAGAAAAGCAATCT	A_51_P347452	Htatsf1	NM_028242	ref|Mus musculus HIV TAT specific factor 1 (Htatsf1), transcript variant 1, mRNA [NM_028242]	9,60694146127498	0,110579261191159	-0,161094632932272	0,195135465307434	-0,0765384288159972	0,271673894123431	0,116775906638437	0,116775906638437	0,116775906638437	0,116775906638437	0,165146070926493	0,353029198204338	0,180346238324533	0,107596979550367	0,51837193088048	0,112884021029761	0,504554620053166	0,285702731051761	0,873308159580537	0,999548079443255	0,968169480302826
917	6	97	437	CCCTTACTTTCCATTCATCCCAGACCAGCCGTTCAGGGTGGAGATTCTTTGCGAGCACCC	A_66_P108877	Lgalsl	NM_173752	ref|Mus musculus lectin, galactoside binding-like (Lgalsl), mRNA [NM_173752]	8,13905819613227	-0,196983590324534	-0,380608427679599	0,130530052502374	-0,053094784852691	0,183624837355065	0,103297355961877	0,103297355961877	0,103297355961877	0,103297355961877	0,146084521758567	0,0684618872115929	0,00115218374224073	0,218395717123934	0,611912853714351	0,22075560002802	0,144332947310359	0,00476250443577584	0,873308159580537	0,999548079443255	0,968169480302826
918	6	98	3355	CTGATGAAGTACACCAGCTGACAGTGGCTAAGATGGAACTGAAGAATCAGTCCAGGATGC	A_51_P187507	Acad10	NM_028037	ref|Mus musculus acyl-Coenzyme A dehydrogenase family, member 10 (Acad10), mRNA [NM_028037]	9,79365907308071	0,436354754449788	0,531553400479638	0,0295003377413323	0,124698983771182	-0,09519864602985	0,0684793541093302	0,0684793541093302	0,0684793541093302	0,0684793541093302	0,0968444313239646	1,32101165251706e-06	5,05480478498753e-08	0,670431478866334	0,0809950850818786	0,335328058049135	1,88307109667495e-05	1,15063418201401e-06	0,949167065261224	0,999548079443255	0,968169480302826
919	6	99	618	ACTTTAAATTACTGTTCCTTTTTTGGTTTCCTTATCCAGCCGCTCCCCTATAAGACCTCA	A_55_P2106593	NAP112482-1	NAP112482-1	Unknown	8,71522688724606	0,0179737998930847	0,0967408265123613	-0,156970750188474	-0,0782037235691977	-0,0787670266192766	0,0749718926007868	0,0749718926007868	0,0749718926007868	0,0749718926007868	0,106026267312812	0,812549843527307	0,209115175387578	0,0469322819483394	0,307204453635035	0,464690619208307	0,886507376253711	0,320338204822838	0,873308159580537	0,999548079443255	0,968169480302826
920	6	100	0	GTGACTGTAAATAGTGCCCAGTCACATTCTGCTTTAAAAGGAAAATACAGATGAGATAAA	A_30_P01031737	chr3:51138643-51146693_F	chr3:51138643-51146693_F	lincRNA:chr3:51138643-51146693 forward strand	5,49938349549879	-0,425176543218591	-0,306504976465356	-0,140715267999517	-0,0220437012462815	-0,118671566753235	0,117243422223582	0,117243422223582	0,117243422223582	0,117243422223582	0,165807237807624	0,00133263471935559	0,015146765599442	0,241676943440306	0,85243089644338	0,481011651620149	0,00579509938517674	0,0400445571885041	0,874338799936399	0,999548079443255	0,968275885703657
921	6	101	2775	GAAGTGCAGTTAATCCCTTAGGTATTTCTCAAGTTGTAATATCTCTGTGTCTGTTACTGT	A_51_P392593	Dmxl1	ENSMUST00000181907	ens|Dmx-like 1 [Source:MGI Symbol;Acc:MGI:2443926] [ENSMUST00000181907]	5,59085648283859	0,024500277479147	-0,0828034165821965	0,059276160058225	-0,0480275340031184	0,107303694061343	0,0936375768891163	0,0936375768891163	0,0936375768891163	0,0936375768891163	0,132423531184342	0,795804713888664	0,385235055858798	0,532644044819667	0,612664247441186	0,425658550089251	0,874994231622413	0,508374318172691	0,922780602766187	0,999548079443255	0,968169480302826
922	6	102	444	TCTGTGGGGCTGGCGGTCATTCTGGACACAGACAGTAAGAGGGATTCAGAAGCAGCCAGA	A_55_P2055379	Park2	NM_016694	ref|Mus musculus Parkinson disease (autosomal recessive, juvenile) 2, parkin (Park2), mRNA [NM_016694]	5,49451286411478	0,158887020894392	-0,0519275237144878	0,139274187548667	-0,0715403570602131	0,21081454460888	0,0846334179973989	0,0846334179973989	0,0846334179973989	0,0846334179973989	0,119689727561913	0,0725714167038888	0,54523016979329	0,112766768958	0,406222946878192	0,0908084112053265	0,151187986069754	0,656969604922417	0,873308159580537	0,999548079443255	0,968169480302826
923	6	103	4024	TAAAGGTCCCGGTGTCACCCTGGGCTTTTCAGGGAGGTGTTTAATAAAGGCTTAATAAAC	A_55_P1954758	Prickle1	NM_001033217	ref|Mus musculus prickle homolog 1 (Drosophila) (Prickle1), mRNA [NM_001033217]	9,32544468011168	-0,267239766766023	-0,500516963922504	0,100497333251178	-0,132779863905302	0,233277197156481	0,127946765908898	0,127946765908898	0,127946765908898	0,127946765908898	0,180944051610139	0,0474238988958115	0,000650028185179173	0,439803357085941	0,309630854202909	0,209504200797562	0,107536724444858	0,00297036724500206	0,905592392117395	0,999548079443255	0,968169480302826
924	6	104	2010	ATCCCCAAGGACTTCTGGGAGCAGGAGGTTCGTGATATTCGGGGCTACCTGACAGAGCAA	A_52_P21659	Pck2	NM_028994	ref|Mus musculus phosphoenolpyruvate carboxykinase 2 (mitochondrial) (Pck2), mRNA [NM_028994]	9,38415364249646	1,4089008199688	1,45370723828829	-0,0507841589794857	-0,00597774065999701	-0,0448064183194887	0,1178853084524	0,1178853084524	0,1178853084524	0,1178853084524	0,16671500201792	1,21102564639504e-11	6,29078928319739e-12	0,670430591142621	0,959974222670149	0,790391250351686	1,90422914716742e-09	1,05403377596393e-09	0,949167065261224	0,999548079443255	0,983813765633326
925	6	105	2791	TTTAGTTACAGTTTGGGGTGGGTTTGTTGTTGTTGTTGTTGTTGTTGTTGTTGGGTTTTT	A_55_P1975210	Fubp3	NM_001033389	ref|Mus musculus far upstream element (FUSE) binding protein 3 (Fubp3), transcript variant 1, mRNA [NM_001033389]	9,92101014413871	-0,0375898592607626	0,132525655518267	-0,217723972827152	-0,0476084580481224	-0,170115514779029	0,120311625655308	0,120311625655308	0,120311625655308	0,120311625655308	0,170146332712891	0,757383675913928	0,281502780485611	0,0827820973974245	0,695785334016373	0,327288276163758	0,848387033605116	0,401387567673447	0,873308159580537	0,999548079443255	0,968169480302826
928	6	108	2015	TAAAACACTTTGTTTGCTGGACATGGTAGGCACTCACTCCTTTAATCCCAGCACTCCAAA	A_55_P2735360	Cpd	AK142583	gb|Mus musculus 0 day neonate kidney cDNA, RIKEN full-length enriched library, clone:D630049G17 product:carboxypeptidase D, full insert sequence. [AK142583]	7,83054557110761	0,478853114887548	0,291142294907456	0,0803894880474152	-0,107321331932677	0,187710819980092	0,130050634430743	0,130050634430743	0,130050634430743	0,130050634430743	0,183919371007182	0,00115953671970293	0,034629514213693	0,542255809518405	0,417301113657899	0,317529306265996	0,00514302255164634	0,0781604832403573	0,924829994318746	0,999548079443255	0,968169480302826
929	6	109	0	AGAGTAGAGGGAGGACACCCCCAACCCCTAGTCAGCAGCTTCCAAAAGGATGTCCATATT	A_30_P01023912	chr17:32076069-32076590_R	chr17:32076069-32076590_R	lincRNA:chr17:32076069-32076590 reverse strand	6,14429248021511	-0,0820025297755942	-0,0782383362633334	0,0602279085023341	0,0639921020145948	-0,00376419351226076	0,0860834004685668	0,0860834004685668	0,0860834004685668	0,0860834004685668	0,121740312437842	0,350211537908578	0,372380915442295	0,490817643398378	0,464409977953246	0,975586972989419	0,501714066969715	0,495742602869558	0,914849718372878	0,999548079443255	0,997075686123672
930	6	110	4088	AGCATTCAGTCAGCACCCAGGGCTCTGGCTGGGATACAATCCTGTATAGTTCCCATTTTT	A_51_P191700	Col18a1	NM_009929	ref|Mus musculus collagen, type XVIII, alpha 1 (Col18a1), transcript variant 2, mRNA [NM_009929]	8,87951576184173	-0,406736365719802	-0,606097800233361	-0,0612860293214723	-0,260647463835031	0,199361434513559	0,114194907565492	0,114194907565492	0,114194907565492	0,114194907565492	0,161495987033061	0,00156590156145501	1,86093539025887e-05	0,596387694860256	0,0315349076603183	0,228878837691049	0,00660372050440647	0,000153510898402253	0,934770116930157	0,999548079443255	0,968169480302826
931	6	111	3470	ATTTTAATGTGTTCCTCAGAACGTATGTATTGACTTCTACAATAAATGACTGGCTGGTGA	A_55_P1960331	Srbd1	NM_030133	ref|Mus musculus S1 RNA binding domain 1 (Srbd1), mRNA [NM_030133]	7,22458004111768	-0,0869507166839778	0,088919748032704	-0,139995675761805	0,0358747889548763	-0,175870464716682	0,0965577858839865	0,0965577858839865	0,0965577858839865	0,0965577858839865	0,136553330349851	0,376723730519593	0,366191377059523	0,15993000951321	0,713469852946211	0,209948309270919	0,528872442891432	0,489465577630248	0,873308159580537	0,999548079443255	0,968169480302826
933	6	113	551	TGAGCTCCTGGTATTATGATCTTCTTCTTTTTCTTCCCTCTTGTTTCCTCTTTTATAAAA	A_66_P130086	Adap2os	XR_862104	ref|PREDICTED: Mus musculus uncharacterized LOC105242792 (LOC105242792), ncRNA [XR_862104]	5,26491635048202	-0,0203941647939754	0,030308429520181	0,0574481103260336	0,10815070464019	-0,0507025943141564	0,109821731845277	0,109821731845277	0,109821731845277	0,109821731845277	0,155311382618892	0,854225400339225	0,784907025627674	0,605658059295287	0,33447135310768	0,74688386095687	0,912240847910327	0,851911169733935	0,936161189391958	0,999548079443255	0,981530566155997
936	6	116	550	AGTGCCCTGTCTCCTCTGGTCTTTGACTTGATCAATATTTCTCTACTTTTTTGGGGGGTG	A_55_P2735910	Smco4	NM_133214	ref|Mus musculus single-pass membrane protein with coiled-coil domains 4 (Smco4), mRNA [NM_133214]	7,70002014864623	-0,0578946939327185	-0,232973505512669	0,129815645062763	-0,0452631665171879	0,175078811579951	0,0807659893444252	0,0807659893444252	0,0807659893444252	0,0807659893444252	0,114220357509367	0,480344670863592	0,00810838408435474	0,120954039397336	0,580340858523534	0,138287504967435	0,627779220750158	0,0239679237245238	0,873308159580537	0,999548079443255	0,968169480302826
937	6	117	124	AGCAGGACATCAAGCCCAAAAGAGATCTAACATGCTTCTTTAAATGGCCCCGCTATACCA	A_55_P1970461	ENSMUST00000139800	ENSMUST00000139800	ens|predicted gene 5353 [Source:MGI Symbol;Acc:MGI:3643866] [ENSMUST00000139800]	5,54491952727461	-0,0240044944517539	-0,0576260781673232	0,0282743700037091	-0,0053472137118602	0,0336215837155693	0,081429567022325	0,081429567022325	0,081429567022325	0,081429567022325	0,115158798061141	0,770668862878444	0,485902261850706	0,73142310578164	0,948182474393992	0,772805906977776	0,857815684959482	0,603849628402743	0,960442215093063	0,999548079443255	0,983155095216282
939	6	119	1060	TTAAGGTTCTGATGAAGGCAGACCCTGATCACCAGGAGTCTTTACAAACAGAGGCTATTC	A_55_P2729313	Tsr1	NM_177325	ref|Mus musculus TSR1 20S rRNA accumulation (Tsr1), mRNA [NM_177325]	5,16644184155088	0,0113022357003052	-0,0704020441827558	0,0120233052230727	-0,0696809746599882	0,0817042798830609	0,0712543962763673	0,0712543962763673	0,0712543962763673	0,0712543962763673	0,100768933592746	0,875285658542444	0,332907742141661	0,867404949086451	0,337787343343845	0,425376036839061	0,926438912707667	0,455493850492977	0,980921781117657	0,999548079443255	0,968169480302826
941	6	121	2876	GTACACTAGCTTTTTGTAAAGCTTGATCCTTCCTTGATGATACATTGCTGCTCTTATTTT	A_55_P1988970	Mkks	NM_001286981	ref|Mus musculus McKusick-Kaufman syndrome (Mkks), transcript variant 3, mRNA [NM_001286981]	9,95081385054663	-0,96107196958789	-0,97377532614331	-0,0929580724922374	-0,105661429047657	0,01270335655542	0,125284003538312	0,125284003538312	0,125284003538312	0,125284003538312	0,17717833695228	6,21262146904423e-08	4,93863550792684e-08	0,465238992845235	0,407275472681348	0,94343123162668	1,52393119587067e-06	1,12753865930047e-06	0,911173938043906	0,999548079443255	0,994458332937306
944	6	124	7315	GCTCTTGGAATATGAAAAGACCTAACCAAGACCAAGACCTCGCTATGAAATACTAGCTTA	A_52_P400999	Arhgap31	NM_020260	ref|Mus musculus Rho GTPase activating protein 31 (Arhgap31), mRNA [NM_020260]	9,59196293960512	-0,119750658637241	-0,127861282961788	-0,0297609356377109	-0,0378715599622588	0,0081106243245479	0,060317081506766	0,060317081506766	0,060317081506766	0,060317081506766	0,0853012347096319	0,0585460005837582	0,0444635789847081	0,626171042154583	0,535965009765874	0,925032295469177	0,127161399015315	0,0956261667131317	0,940603771041605	0,999548079443255	0,993161103946664
945	6	125	1618	GAATGTTCCTGGAGGCTGTTTCTTATGTATAGGGTTTTTAAAATGTGATTCCTTTGTTTG	A_55_P2053491	Pdia6	NM_027959	ref|Mus musculus protein disulfide isomerase associated 6 (Pdia6), mRNA [NM_027959]	12,2793643840596	0,147859086521917	0,493299309731789	-0,238790851070505	0,106649372139367	-0,345440223209872	0,0954358860414549	0,0954358860414549	0,0954358860414549	0,0954358860414549	0,134966724376919	0,134284996187562	2,64422354127702e-05	0,0194956163030476	0,274750295748668	0,0171447125180064	0,244896601029145	0,000205988775972144	0,873308159580537	0,999548079443255	0,968169480302826
946	6	126	6402	TGTGAAAGGTTTCCATCCTCTACTGTGGTCCAGAAATCAATGTGTTTGTCTGACAAAAAA	A_55_P1992045	Msi2	NM_054043	ref|Mus musculus musashi RNA-binding protein 2 (Msi2), transcript variant 1, mRNA [NM_054043]	10,2911941040751	0,345765854828272	0,417947864147765	0,0153235387090298	0,0875055480285223	-0,0721820093194925	0,0921937412152737	0,0921937412152737	0,0921937412152737	0,0921937412152737	0,130381639192555	0,000976711191052214	0,000133612508157742	0,86937200656216	0,35192546065657	0,584916163139067	0,00446051810247885	0,000786490060497731	0,981225396524727	0,999548079443255	0,972112092482613
951	6	131	1325	TAGACAAAAGAAACATAAACCTTACCACCAAGAAACAACCGCTGTGCCACATACCATGTT	A_52_P123794	Mtap7d3	NM_177293	ref|Mus musculus MAP7 domain containing 3 (Mtap7d3), mRNA [NM_177293]	5,10121603069651	-0,197623778418975	0,0105135972280879	-0,178233028433259	0,0299043472138036	-0,208137375647063	0,0672099212032699	0,0672099212032699	0,0672099212032699	0,0672099212032699	0,0950491820916912	0,00710753525761077	0,87699198307293	0,0139037641480269	0,660316630904021	0,038408336478236	0,0230523411922274	0,916393498439869	0,873308159580537	0,999548079443255	0,968169480302826
954	6	134	2801	CCAGCCATCTCTGTTCCTGATCAGGGTCTGGCTCTCTAGAGGTTGCATTAGAAATATATT	A_51_P461031	Ostm1	NM_172416	ref|Mus musculus osteopetrosis associated transmembrane protein 1 (Ostm1), mRNA [NM_172416]	8,99512566449337	0,161912635067095	0,00664437176106603	0,0657380058078267	-0,0895302574982022	0,155268263306029	0,0699485537450185	0,0699485537450185	0,0699485537450185	0,0699485537450185	0,0989221933745885	0,0294188655159849	0,925105184404747	0,356601552787984	0,212695522491757	0,129488679316929	0,0730575244554247	0,949221134565417	0,889041186941903	0,999548079443255	0,968169480302826
956	6	136	410	CTTTGTGAGGACTAATGGAAAAGAGCTGTTGGGGCCCATTCCATACCAATTCATGGCCTA	A_66_P122877	ENSMUST00000079153	ENSMUST00000079153	ens|predicted gene 8526 [Source:MGI Symbol;Acc:MGI:3645225] [ENSMUST00000079153]	13,2026999564001	-0,0183748007561384	0,12950536064305	-0,0953404313571689	0,0525397300420192	-0,147880161399188	0,0610331848262417	0,0610331848262417	0,0610331848262417	0,0610331848262417	0,0863139577360948	0,765937693726004	0,0442731968730848	0,131242324078389	0,397773384507641	0,0994411386294351	0,854817387296974	0,0952768642983244	0,873308159580537	0,999548079443255	0,968169480302826
957	6	137	2298	TCCTTCTGAGGTAGCATCTCCAATCAAAAAGCTTGATAATAAAGATGTCTGTGAGTTCTG	A_66_P124472	Cyb5d2	NM_001024926	ref|Mus musculus cytochrome b5 domain containing 2 (Cyb5d2), mRNA [NM_001024926]	10,0848640594541	-0,0317074369824386	0,0158114938117304	0,0100083240985427	0,0575272548927117	-0,047518930794169	0,059935128685351	0,059935128685351	0,059935128685351	0,059935128685351	0,0847610718494002	0,601603043059622	0,794159064857167	0,868768180765116	0,346632745289257	0,580207614282358	0,731185686788257	0,858416135651852	0,98117664476516	0,999548079443255	0,972080836709045
958	6	138	0	CGAAGGATGCACTCCTTCCCATGCTCGGCTTTGCTGTCCTGTTTTGGCAATACCAGGGAA	A_66_P131343	A_66_P131343	A_66_P131343	Unknown	5,12791669878292	-0,02801697717398	0,0154277449437021	-0,0653242860169021	-0,02187956389922	-0,0434447221176821	0,085254941265939	0,085254941265939	0,085254941265939	0,085254941265939	0,120568694197613	0,745264504065361	0,857905439333041	0,450951394875663	0,799627703493106	0,72172418282235	0,840620671107738	0,902931266290108	0,906937063663797	0,999548079443255	0,979105543717975
959	6	139	0	GCTGCAGTGTTGTTCCACATCTCTCCTAGTTTCTTTGCAACATCACCAATGGATAAGTCA	A_30_P01033003	chr6:142915873-142938323_F	chr6:142915873-142938323_F	lincRNA:chr6:142915873-142938323 forward strand	6,777944888859	0,34289775729339	0,254677826454692	0,0366454678617387	-0,0515744629769594	0,0882199308386982	0,0651812237823096	0,0651812237823096	0,0651812237823096	0,0651812237823096	0,0921801706850179	2,09539966872453e-05	0,000657780945003837	0,57914302438998	0,436484324072843	0,348009230807772	0,000182941755815579	0,0030013213297184	0,932230036334308	0,999548079443255	0,968169480302826
961	6	141	386	GCTGACATAAAGCTGGTTAGCACACATGTACATGCACTGCACGTAAAATAAATAAATATT	A_55_P2715156	Tcaf1	ENSMUST00000141794	ens|TRPM8 channel-associated factor 1 [Source:MGI Symbol;Acc:MGI:1914665] [ENSMUST00000141794]	5,24689660384142	0,444176850824583	0,486354783357168	-0,0547362462538592	-0,0125583137212741	-0,0421779325325851	0,0854073244158493	0,0854073244158493	0,0854073244158493	0,0854073244158493	0,120784196514893	2,4394355072746e-05	7,03075743691496e-06	0,527618855432409	0,884318042672241	0,729957993163317	0,000208061116895838	6,74943908987747e-05	0,921052136000054	0,999548079443255	0,979826186944726
962	6	142	1034	CCTAGTTTTCCAGTGGCAGCACCTTCAAAGGCAGAATTGTGGGTAATTCCTTAAATAATG	A_51_P151516	B230208H11Rik	NR_038027	ref|Mus musculus RIKEN cDNA B230208H11 gene (B230208H11Rik), transcript variant 1, long non-coding RNA [NR_038027]	6,71468356812885	-0,451028968828704	-0,423433686263063	0,0305747669326211	0,0581700494982629	-0,0275952825656418	0,113255564036619	0,113255564036619	0,113255564036619	0,113255564036619	0,160167554674801	0,000543797701105276	0,00100580399607912	0,789477152789725	0,61217588046811	0,864641812537556	0,00274739250474378	0,00424792866773801	0,969915380081828	0,999548079443255	0,986711478453605
964	6	144	1204	ATCCCCGTGCACAAGTGGTGCATCAGACACTTCTACAAGCCTATGCTCAGACATGGCAGC	A_52_P456134	Dgat1	NM_010046	ref|Mus musculus diacylglycerol O-acyltransferase 1 (Dgat1), mRNA [NM_010046]	11,7006939397576	0,405460446828059	0,281253395381498	-0,00839392756538437	-0,132600979011945	0,124207051446561	0,0805631549497555	0,0805631549497555	0,0805631549497555	0,0805631549497555	0,113933506357509	3,73643562999373e-05	0,00186654290604161	0,917876507182687	0,112702690144492	0,286371083141694	0,000294970621232924	0,00715399232313099	0,991049154046881	0,999548079443255	0,968169480302826
965	6	145	3713	GTGGGTGGAGGATTCCTTCAGTTTTGCTTTTACAAACAATCCCCTAGAAGCATGAGCTAT	A_51_P329949	Fam13a	NM_153574	ref|Mus musculus family with sequence similarity 13, member A (Fam13a), mRNA [NM_153574]	12,3153444475328	1,71619112329899	2,13405591400195	0,0158678680234061	0,433732658726372	-0,417864790702966	0,147233297970754	0,147233297970754	0,147233297970754	0,147233297970754	0,208219326823159	2,03523171069436e-11	1,97395607097179e-13	0,915063558433519	0,00701574791599552	0,0560582674226732	2,79762475997101e-09	8,64649157830527e-11	0,990653040718679	0,999548079443255	0,968169480302826
966	6	146	3798	CCACCCTCTCTCCTAGCTTGGTAATGAAGTGTATTTATTGGTGAAGGAAACAGCTGCTCT	A_52_P517140	Wdtc1	NM_199306	ref|Mus musculus WD and tetratricopeptide repeats 1 (Wdtc1), mRNA [NM_199306]	8,30926399809837	0,111723387084361	0,0820249748890696	-0,0500566101882622	-0,0797550223835533	0,029698412195291	0,0888027163861289	0,0888027163861289	0,0888027163861289	0,0888027163861289	0,125586005888835	0,220353289775787	0,36477095394723	0,578154772784657	0,377970911956042	0,815050840955268	0,356881078127255	0,487942020326759	0,932154150050278	0,999548079443255	0,98502391386052
968	6	148	2099	AGATCAAATCTATGAAAATAAAGACTGTCTTAAAGCCCGTCCCCCTGGTCGGGATCATGG	A_66_P138459	Gm11738	AK039839	gb|Mus musculus 0 day neonate thymus cDNA, RIKEN full-length enriched library, clone:A430017M22 product:unclassifiable, full insert sequence. [AK039839]	9,08527321010978	-0,0190019134307526	-0,182882354574799	0,26457039709538	0,100689955951333	0,163880441144046	0,136308433697131	0,136308433697131	0,136308433697131	0,136308433697131	0,192769235600316	0,890284409976858	0,192151005040934	0,063992269874195	0,467196344392319	0,403578859887296	0,935943169218325	0,30006026569903	0,873308159580537	0,999548079443255	0,968169480302826
970	6	150	4704	TGCATTATCCTACCTGTGGAGTCACGTAATAAGAAGCCAAAATGTGCCTGAGATTTAAAG	A_55_P2730406	Mypn	NM_182992	ref|Mus musculus myopalladin (Mypn), mRNA [NM_182992]	5,79157397673149	-0,383719148731928	-0,936671742736017	0,417612264247133	-0,135340329756956	0,552952594004089	0,461766911138403	0,461766911138403	0,461766911138403	0,461766911138403	0,653037028387061	0,414106367368346	0,0536530225023687	0,374707464051712	0,771949458257465	0,405433547348089	0,565028899797447	0,110988800787013	0,892060044013065	0,999548079443255	0,968169480302826
971	6	151	4417	GGGTGTTTTTAAAGTTCCACATTTATATTCCCAACCTGAGAAACAAGTACTCTATCTACT	A_55_P2101580	Zhx3	NM_177263	ref|Mus musculus zinc fingers and homeoboxes 3 (Zhx3), mRNA [NM_177263]	6,87731549699176	0,820822281011646	0,732952062300882	0,266105260917723	0,17823504220696	0,0878702187107638	0,167297679278154	0,167297679278154	0,167297679278154	0,167297679278154	0,236594646988709	5,15614019919477e-05	0,000197104504318944	0,124673811879963	0,297217054977503	0,713573762347411	0,000386830366497945	0,00108894023629324	0,873308159580537	0,999548079443255	0,979105543717975
972	6	152	1966	TGATTATAAAGATGTGTGTGTGTGTGTCTGTGCATGTGCACATGTGCACATGTATGTTAA	A_55_P2067952	ENSMUST00000148137	ENSMUST00000148137	ens|predicted gene 5097 [Source:MGI Symbol;Acc:MGI:3647308] [ENSMUST00000148137]	10,4444636610956	1,04324315839178	1,21079766308217	-0,224129336807199	-0,0565748321168105	-0,167554504690388	0,168237874710499	0,168237874710499	0,168237874710499	0,168237874710499	0,237924284120414	2,00584415920412e-06	1,85004122459769e-07	0,195195857382691	0,739558262537288	0,488006797817315	2,6149317010849e-05	3,33703150073393e-06	0,873308159580537	0,999548079443255	0,968275885703657
975	6	155	518	TGTCGTGCACACCCTCACCAAACATCCTAGGCCGATGAGTTCCTAGTTAAATCATTATCT	A_66_P130788	M17518	M17518	gb|Mouse lactate dehydrogenase A-4 pseudogene mRNA, 3' end. [M17518]	12,4307358966559	-0,445153124193592	-0,504093170295073	0,0211537176126892	-0,0377863284887923	0,0589400461014815	0,119401785068492	0,119401785068492	0,119401785068492	0,119401785068492	0,168859623815418	0,00103281017364496	0,000295903900244729	0,860853472387079	0,754363443954158	0,730071520150472	0,00467908178846066	0,00153286119096197	0,98046368838284	0,999548079443255	0,979864374307271
978	6	158	130	TATGTTCTATTACAGATCAGCACCTGTATCCTCTTGACCAGCCTGAAGTCCTGCTTCACA	A_55_P2131844	ENSMUST00000117983	ENSMUST00000117983	ens|predicted gene 14839 [Source:MGI Symbol;Acc:MGI:3801784] [ENSMUST00000117983]	5,1379257865204	-0,260601092282274	-0,0824146793311558	-0,0514560334814131	0,126730379469705	-0,178186412951118	0,0987445521086152	0,0987445521086152	0,0987445521086152	0,0987445521086152	0,13964588480246	0,0143135987520944	0,412090229321883	0,607030094823916	0,211496966464118	0,214067762987659	0,0406750291878331	0,534779342943901	0,936161189391958	0,999548079443255	0,968169480302826
980	6	160	2626	GGAAAGTTTGTAACTAGTCCTGGTGTCAATGCTTACTGGCATTTTATTGCCATGAGATAA	A_65_P09765	Stat1	AK039458	gb|Mus musculus adult male spinal cord cDNA, RIKEN full-length enriched library, clone:A330045H06 product:signal transducer and activator of transcription 1, full insert sequence. [AK039458]	9,0356269717392	-0,566974110289353	-0,241858583984628	-0,103383529928625	0,2217319963761	-0,325115526304725	0,121702196261708	0,121702196261708	0,121702196261708	0,121702196261708	0,1721128965239	9,70067001830472e-05	0,0583168420786618	0,403937795064095	0,0808463243731085	0,0709345283922491	0,00065128518524471	0,118551416284289	0,898789393971857	0,999548079443255	0,968169480302826
985	7	1	2072	ATGGCGGGAACCGTAGCCAGGAGGGACGATTCTGACGTTGGGTGATAAATCCACCCTGAA	A_51_P426246	Anks3	NM_028301	ref|Mus musculus ankyrin repeat and sterile alpha motif domain containing 3 (Anks3), mRNA [NM_028301]	8,13960959708851	-0,147342830227212	-0,103857717149648	0,108533899495177	0,15201901257274	-0,0434851130775638	0,11225486726169	0,11225486726169	0,11225486726169	0,11225486726169	0,158752355723873	0,201635716235259	0,363996165800227	0,343178788186924	0,188170329741537	0,786471495261184	0,333885312480721	0,487203179490421	0,888687294766657	0,999548079443255	0,983394388819418
986	7	2	433	TTTAAGAGTAAAGGCAACTACGATGAAGGGTTTGGTCGTAAACAGCACAAGGAGCTCTGG	A_55_P2182736	Limd2	NM_172397	ref|Mus musculus LIM domain containing 2 (Limd2), mRNA [NM_172397]	5,28194600491113	-0,200510871192043	-0,044742194987375	-0,000377192008800264	0,155391484195868	-0,155768676204668	0,0854337642827245	0,0854337642827245	0,0854337642827245	0,0854337642827245	0,120821588133215	0,0274347841204136	0,605244889330188	0,996513516397531	0,0813274316172333	0,20949647476742	0,0690814938572819	0,709009136023937	0,999629310363955	0,999548079443255	0,968169480302826
989	7	5	732	TCCAAGACTTACAGCTACCTGACCCCCAACCTCTGGAAAGAGACTGTCTTCACCAAGACT	A_55_P2139665	ENSMUST00000121713	ENSMUST00000121713	ens|predicted gene 10420 [Source:MGI Symbol;Acc:MGI:3704275] [ENSMUST00000121713]	13,7827097148531	-0,252436399415584	-0,270229197872546	0,0362593556182045	0,0184665571612435	0,017792798456961	0,062084997232383	0,062084997232383	0,062084997232383	0,062084997232383	0,0878014451059321	0,000439886881093377	0,000212007323784759	0,564604939730984	0,768668282389733	0,841103673952194	0,0023044270541748	0,00115895321124769	0,929066375523159	0,999548079443255	0,985225030938879
990	7	6	1035	GAGGGCTGCCTGCCTGGCCCGTGTTTCCCTTTGTATAGCTTCATTAAATCCTCAATAACC	A_55_P2187053	Tpm1	NM_001164255	ref|Mus musculus tropomyosin 1, alpha (Tpm1), transcript variant Tpm1.10, mRNA [NM_001164255]	8,47000253091848	-0,0930240178903379	-0,00859771724698177	0,0139321149203937	0,0983584155637498	-0,0844263006433561	0,0895431894644071	0,0895431894644071	0,0895431894644071	0,0895431894644071	0,126633192958708	0,309129779679507	0,92429712196908	0,877645600001201	0,28281524087687	0,511269098320699	0,458476216723083	0,948709481934052	0,982391109515354	0,999548079443255	0,968275885703657
992	7	8	512	AAATCTAAAGGCAAATATGCCTACCTCCTGGAGTCCACCATGAATGAGTATATTGAGCAA	A_66_P116640	Gria1	AB104707	gb|Mus musculus glur-1 mRNA for AMPA-selective glutamate receptor 1 short type, partial cds. [AB104707]	5,20251661764945	0,000644340106535246	0,117407699452261	0,0345359610158651	0,151299320361591	-0,116763359345726	0,0838795157716686	0,0838795157716686	0,0838795157716686	0,0838795157716686	0,118623548809582	0,993933880556722	0,174283186659868	0,684158117321824	0,083727712055678	0,334695530911324	0,996990337792143	0,278181731877401	0,952442555747969	0,999548079443255	0,968169480302826
993	7	9	1322	TTGAGTAAGAGTTGAAAAGATACTTGTATAGCATAAAACCTATGAGAGATTCATGAGTCA	A_52_P392467	Bzw2	BC058796	gb|Mus musculus basic leucine zipper and W2 domains 2, mRNA (cDNA clone IMAGE:6486091), complete cds. [BC058796]	5,11573614416545	0,0885955582312397	0,179975796530545	-0,0393361960164649	0,0520440422828408	-0,0913802382993056	0,0971255493657908	0,0971255493657908	0,0971255493657908	0,0971255493657908	0,137356269166039	0,37067161532038	0,0761087024102835	0,689031725636374	0,596956720124728	0,512161486340094	0,522593987287459	0,146069834391553	0,952746184795836	0,999548079443255	0,968275885703657
994	7	10	416	CCTGGGCTTCTAAAATGCTATTGTGTGTGTGTATTGGTAACAATGGGAGAATAAAACTGA	A_52_P345566	Tmbim4	BC027637	gb|Mus musculus transmembrane BAX inhibitor motif containing 4, mRNA (cDNA clone MGC:41260 IMAGE:1346012), complete cds. [BC027637]	5,98152408324758	0,294039924348051	0,596705363061877	-0,152470854961439	0,150194583752388	-0,302665438713826	0,097537696094998	0,097537696094998	0,097537696094998	0,097537696094998	0,137939132660171	0,00595829187378761	2,46113159742609e-06	0,130985693939801	0,136565185829325	0,0380528815462964	0,0199316367870282	2,82845641080505e-05	0,873308159580537	0,999548079443255	0,968169480302826
995	7	11	3476	TCCAAGTGTTGGCACGAACCTCTTCATTGTGCATATGGAAGACACTGGACCCATTTTCTT	A_51_P206835	Large	NM_010687	ref|Mus musculus like-glycosyltransferase (Large), mRNA [NM_010687]	8,2438819180867	-0,519283636135919	-0,429823014981375	0,110281864550243	0,199742485704787	-0,0894606211545437	0,259690105789933	0,259690105789933	0,259690105789933	0,259690105789933	0,367257269622226	0,0568833032584366	0,110805590227411	0,674830083245278	0,449240266655642	0,809600000690614	0,12428959199816	0,195777400458273	0,949531629821194	0,999548079443255	0,984777914193219
996	7	12	1709	TGACCCACCTTCAGACGACTCCCAGGTTGTTCCTGTCCCACCTACAGATGACTCTGTGGA	A_51_P242205	Cel	NM_009885	ref|Mus musculus carboxyl ester lipase (Cel), mRNA [NM_009885]	5,82342949190379	-0,034328712805606	-0,249562946810761	0,244810346327935	0,0295761123227791	0,215234234005155	0,099481774171131	0,099481774171131	0,099481774171131	0,099481774171131	0,140688474241751	0,733018100688789	0,0192138556992267	0,0213682872824399	0,768772448129794	0,139014424512525	0,831535890323151	0,0486808166790355	0,873308159580537	0,999548079443255	0,968169480302826
997	7	13	670	TGAGCCCTGCAGGTAGAAATGTCCCTTGGGAGAATTAAGTATTGTTGACTCAAATAAAGC	A_51_P236829	Zswim7	NM_027198	ref|Mus musculus zinc finger SWIM-type containing 7 (Zswim7), mRNA [NM_027198]	10,547407914798	0,173212383799296	0,336661347198543	-0,0757457073148835	0,0877032560843638	-0,163448963399247	0,0708416406756465	0,0708416406756465	0,0708416406756465	0,0708416406756465	0,100185209024261	0,0221282338433486	7,63821956857164e-05	0,295514444840995	0,227582320114218	0,115734794336013	0,0580357459673898	0,000489554950693026	0,881320608127078	0,999548079443255	0,968169480302826
999	7	15	1330	CCGCCCATTTCAGCCTTTTATGCTGAGTGTTTTAACAAGAAGATACAATTCAATGCTCAT	A_52_P194763	Osbpl9	NM_173350	ref|Mus musculus oxysterol binding protein-like 9 (Osbpl9), transcript variant b, mRNA [NM_173350]	8,17693374852853	0,435657346336088	0,596730167203309	-0,135753790511495	0,0253190303557265	-0,161072820867221	0,0757304612405628	0,0757304612405628	0,0757304612405628	0,0757304612405628	0,107099045371174	6,07951023508238e-06	3,88115085967741e-08	0,0855455666231967	0,741009270836671	0,145527414954039	6,55048329637267e-05	9,24660820974583e-07	0,873308159580537	0,999548079443255	0,968169480302826
1000	7	16	694	GGCAGTTCGGAGAGTGAAGCTCACTTTGTTTACCTACCTGCAGCATATTCAACAGAGAAT	A_51_P226269	Rgcc	NM_025427	ref|Mus musculus regulator of cell cycle (Rgcc), mRNA [NM_025427]	14,3821391740481	0,817537099755562	0,865552152611695	-0,0839611009255918	-0,0359460480694587	-0,0480150528561332	0,111837262969791	0,111837262969791	0,111837262969791	0,111837262969791	0,158161774070564	1,42225425344595e-07	5,32267943917562e-08	0,460043075996966	0,750655569727289	0,764040405894248	2,99102605755554e-06	1,19826723174745e-06	0,909371385114321	0,999548079443255	0,983155095216282
1001	7	17	1521	TGCCTGAAGATCACTTGGGGTGGACCGAGGTTGTGCCTGGGATTGACAGAGCCTGTGATT	A_52_P339054	Nap1l4	NM_008672	ref|Mus musculus nucleosome assembly protein 1-like 4 (Nap1l4), transcript variant 2, mRNA [NM_008672]	9,57622909075701	0,168749639775186	0,136286993672581	0,0370169605654205	0,00455431446281551	0,032462646102605	0,0979071103675364	0,0979071103675364	0,0979071103675364	0,0979071103675364	0,138461563334529	0,0975369807365184	0,176579718988737	0,708664532692748	0,963280067522464	0,816605486499782	0,190840943975761	0,281085246758834	0,954940417104738	0,999548079443255	0,985137163763762
1003	7	19	1074	TATGACGAACAGCTGGGGTGTCTGTATTGTCTTGTGGAATTCTCAAAAGAGATTGTCTGT	A_55_P2025911	Sms	NM_009214	ref|Mus musculus spermine synthase (Sms), mRNA [NM_009214]	6,31420815986896	-0,0936742329924707	0,00377394431977418	-0,0946994100262533	0,0027487672859916	-0,0974481773122449	0,0846809101745587	0,0846809101745587	0,0846809101745587	0,0846809101745587	0,119756891642959	0,27951155198357	0,964818330324101	0,274410605721512	0,974371145213804	0,423739497779526	0,425576751703708	0,975475966775401	0,875753932311417	0,999548079443255	0,968169480302826
1004	7	20	2435	GAAGCAGTACTGGCGATTCCACACCAAGTATATGATGTGGTTCCAGAGGCACGAGGAGCC	A_55_P2167339	Cnot3	NM_146176	ref|Mus musculus CCR4-NOT transcription complex, subunit 3 (Cnot3), mRNA [NM_146176]	6,00772155383897	0,137246855138052	0,000878077504807173	0,0338375859934654	-0,10253119163978	0,136368777633245	0,0777075302556146	0,0777075302556146	0,0777075302556146	0,0777075302556146	0,109895043186008	0,0899729218383387	0,991076889392525	0,667095382425755	0,199363007261417	0,226534432937845	0,178918848784431	0,993799450014834	0,948698081543649	0,999548079443255	0,968169480302826
1005	7	21	8201	TAGTGGCAGTATTGTAGCTGATCGGGAAATGTTTGATATCTCAGCAATTTTGCATTTTTG	A_66_P122173	Mkl2	NM_153588	ref|Mus musculus MKL/myocardin-like 2 (Mkl2), transcript variant 1, mRNA [NM_153588]	9,57518570668114	0,546314370437159	0,549120445873459	0,0550033529682903	0,0578094284045907	-0,0028060754363004	0,0870942060971091	0,0870942060971091	0,0870942060971091	0,0870942060971091	0,123169807466649	1,68312720958821e-06	1,55580722289007e-06	0,533607344160209	0,513118206383605	0,982010788993371	2,27199080139114e-05	1,94235183502669e-05	0,922938499618427	0,999548079443255	0,997731158704558
1006	7	22	1032	GACACCACCCGAGACCTCAATCGGATTGGACCAAGGATCTTCCAAGTTGTCTGGGGACCA	A_51_P300709	Srm	NM_009272	ref|Mus musculus spermidine synthase (Srm), mRNA [NM_009272]	9,81321110899077	-0,0399780927038389	-0,0432749914984836	0,100056201968535	0,09675930317389	0,00329689879464468	0,11851504024428	0,11851504024428	0,11851504024428	0,11851504024428	0,167605577258653	0,738779328005133	0,718175328822709	0,406796675746872	0,422215941968438	0,984467400596269	0,835993829872579	0,799701899633903	0,899173773911449	0,999548079443255	0,998246962424901
1007	7	23	2158	CTCCCAAAGTGTTGGAAATGTAAGCCATCTTCAACATTTTTTAAATCCAAAGTGAAAACC	A_55_P2019615	Neil1	XM_011242818	ref|PREDICTED: Mus musculus nei endonuclease VIII-like 1 (E. coli) (Neil1), transcript variant X1, mRNA [XM_011242818]	8,41219463647926	-0,0617875245077588	0,0503327009241481	-0,0317136710447095	0,0804065543871975	-0,112120225431907	0,0699220953896015	0,0699220953896015	0,0699220953896015	0,0699220953896015	0,0988847756095197	0,385570785903654	0,47851682201322	0,654187460421055	0,261400941009555	0,267963102492102	0,537258415695426	0,596798161341036	0,945592377740947	0,999548079443255	0,968169480302826
1008	7	24	1092	CATTACTACCGTGGCAATAATATTGAACTGGGCACAGCGTGTGGAAAATACTACAGAGTG	A_55_P1963105	Gm6109	XM_006543103	ref|PREDICTED: Mus musculus predicted gene 6109 (Gm6109), mRNA [XM_006543103]	12,756089473525	0,0276934397751365	0,123707234200904	-0,053145383166866	0,0428684112589011	-0,0960137944257671	0,0669312313922665	0,0669312313922665	0,0669312313922665	0,0669312313922665	0,0946550551812751	0,68269308270851	0,0768161456863817	0,434893476578156	0,527874573261284	0,320445461742936	0,794531818948165	0,147107404848906	0,904379055041137	0,999548079443255	0,968169480302826
1010	7	26	1809	GGAGTTGTTTGCAGAGTAGAGAGTGTCGACAAAGATTATAACTACATTAATCCTACGTTT	A_52_P384203	Yme1l1	ENSMUST00000125004	ens|YME1-like 1 (S. cerevisiae) [Source:MGI Symbol;Acc:MGI:1351651] [ENSMUST00000125004]	5,27901142964432	0,195186700227567	0,164678602817141	0,0690161764208721	0,0385080790104464	0,0305080974104257	0,085037642341136	0,085037642341136	0,085037642341136	0,085037642341136	0,120261387111067	0,0306779938842864	0,0645596730289525	0,424932601832805	0,65469969224934	0,801883813598614	0,075487412605729	0,128382430404938	0,90330861955261	0,999548079443255	0,984777914193219
1011	7	27	1628	GTTAGAGATAATGTACCCATGGAGACTAGCAAAATAGTATGTAGATGTGATCTCAATTGT	A_55_P2003793	Tspan3	NM_019793	ref|Mus musculus tetraspanin 3 (Tspan3), mRNA [NM_019793]	12,3489619809674	-0,0976082480454679	0,122902622157056	-0,121346510704781	0,0991643594977436	-0,220510870202524	0,121845605584489	0,121845605584489	0,121845605584489	0,121845605584489	0,172315707933147	0,430877632485584	0,323107253504808	0,329148408506731	0,423663114970393	0,21278317026568	0,581188191416196	0,445383681305719	0,88620983333021	0,999548079443255	0,968169480302826
1012	7	28	182	GTACTGATATGTAGAGGTCTGTTATACTAATTAGAGGTCTGTTATACTAATGTTATTTAT	A_52_P153939	AK077774	AK077774	gb|Mus musculus adult male thymus cDNA, RIKEN full-length enriched library, clone:5830431N23 product:unclassifiable, full insert sequence. [AK077774]	8,43061346585186	-0,00932320995749336	0,203182942166624	-0,311577333640626	-0,0990711815165088	-0,212506152124117	0,151353011209213	0,151353011209213	0,151353011209213	0,151353011209213	0,214045481158076	0,951387870582856	0,191906947381336	0,0504479750262677	0,518915984234782	0,330624305135419	0,973372270214884	0,299712261020044	0,873308159580537	0,999548079443255	0,968169480302826
1015	7	31	3673	CAAAACTTTGTACTCCATTCCCATCTGCCTTATCATACACTCAGTGGTGCTCTTATAGGG	A_55_P2716177	Tmx4	ENSMUST00000137377	ens|thioredoxin-related transmembrane protein 4 [Source:MGI Symbol;Acc:MGI:106558] [ENSMUST00000137377]	5,70042390723688	-0,123158203684542	-0,173851973149171	-0,115606046026945	-0,166299815491573	0,0506937694646288	0,0917679054223591	0,0917679054223591	0,0917679054223591	0,0917679054223591	0,129779416438872	0,192029063347865	0,0701693418916857	0,219764649436646	0,082382199201323	0,699498383515149	0,322216464696218	0,136848515524925	0,873308159580537	0,999548079443255	0,978997515169474
1016	7	32	926	AAAGTACCTTCACTTGAAGATGTGCTTCTACACAGCGTATGCGTATTGCTACCATGGCCA	A_55_P2860418	Brox	NM_027861	ref|Mus musculus BRO1 domain and CAAX motif containing (Brox), mRNA [NM_027861]	5,66906585830563	0,138993027383746	0,163115743435559	0,0427699094948721	0,0668926255466848	-0,0241227160518127	0,0652946988118709	0,0652946988118709	0,0652946988118709	0,0652946988118709	0,0923406486108142	0,043649898505083	0,0196685852816605	0,518625755924958	0,315741452627824	0,796120156788191	0,100638633578679	0,0495667101098277	0,919302978851374	0,999548079443255	0,984777914193219
1017	7	33	9462	CTGCTCAGGTCCCTTCATTTGTACTTTGGAGTTTTTCTCATGTAAATTTGTATAATGGAA	A_55_P2757886	Braf	NM_139294	ref|Mus musculus Braf transforming gene (Braf), mRNA [NM_139294]	9,08952199733565	0,33121142961647	0,304987881752673	-0,0496838304795073	-0,0759073783433042	0,0262235478637969	0,0592504975908585	0,0592504975908585	0,0592504975908585	0,0592504975908585	0,0837928572703464	9,13444932873322e-06	2,79235004332596e-05	0,409932395247276	0,212286890252384	0,756993848016676	9,10534737703569e-05	0,000215502232641482	0,900272939587564	0,999548079443255	0,982390712654476
1018	7	34	234	AACGTTCCATATTGCATCCGAGTACGCTTGCAGAAAACGTAATGAGGATGAGAATTCCCC	A_55_P2180477	ENSMUST00000181130	ENSMUST00000181130	ens|ribosomal protein L31, pseudogene 16 [Source:MGI Symbol;Acc:MGI:3648831] [ENSMUST00000181130]	13,2528353635987	0,00353138362836347	0,00569561731956725	0,0113904927506354	0,0135547264418392	-0,00216423369120378	0,0520667051104674	0,0520667051104674	0,0520667051104674	0,0520667051104674	0,0736334405153035	0,94648267885334	0,913794334188887	0,828665275481143	0,796807933442721	0,976792940996811	0,971058418624142	0,942077785303837	0,975287185735558	0,999548079443255	0,997184123750432
1028	7	44	340	ATACATTTAAAGCCAACTGAATGGGAAAAGGTCTGAGAAATACAGGGTGGGAGGGATTGA	A_55_P2845109	Gm35973	XR_389517	ref|PREDICTED: Mus musculus predicted gene, 35973 (Gm35973), ncRNA [XR_389517]	5,12147973626917	-0,093024061951037	-0,181204829783601	0,0899968559315614	0,00181608809899725	0,0881807678325641	0,0798705425743459	0,0798705425743459	0,0798705425743459	0,0798705425743459	0,112954004542738	0,255496232690964	0,0324780737661564	0,270880041247779	0,98204574181664	0,442559344587075	0,398597002481446	0,0742058642189187	0,875753932311417	0,999548079443255	0,968169480302826
1031	7	47	0	CCTTCCCTTCCCATTCCATCTGGGATGGATTTGTTCTTAAAGATTTTCATATTAGTAAAA	A_55_P2549139	A_55_P2549139	A_55_P2549139	Unknown	6,45132940090288	0,0500008008084922	0,0655401158317179	0,0406500250986337	0,0561893401218594	-0,0155393150232257	0,0666717101896176	0,0666717101896176	0,0666717101896176	0,0666717101896176	0,0942880367767657	0,460508948856921	0,335317699765118	0,547738673927289	0,407603883639275	0,870464514021877	0,609624617470465	0,457708734817168	0,925629952914999	0,999548079443255	0,988124597573835
1033	7	49	1271	TCTATATTCTGGTCATAAGGGTATGTGCTAGGACCTGAGGAATTGCCTGCCTTACACTCT	A_55_P2049262	Gm3373	XR_874105	ref|PREDICTED: Mus musculus predicted gene 3373 (Gm3373), transcript variant X11, misc_RNA [XR_874105]	7,40656254603039	0,0473788582363603	-0,132862374902294	-0,0890211553136959	-0,269262388452351	0,180241233138655	0,110376237778899	0,110376237778899	0,110376237778899	0,110376237778899	0,156095572430636	0,671538523563262	0,240336254882225	0,427793487513808	0,0224021129414815	0,25949127703942	0,786565597429015	0,355930749961302	0,903889697447273	0,999548079443255	0,968169480302826
1036	7	52	2118	CACCATGCCAAGAAAGAAGCTGCCCAGAAGGTGGGCACTGTTGCTGCTGCTACCTCTTAG	A_55_P1953093	Pabpc4	NM_148917	ref|Mus musculus poly(A) binding protein, cytoplasmic 4 (Pabpc4), transcript variant 2, mRNA [NM_148917]	10,6290565069552	0,219272544026365	0,319100060362352	-0,0556110388325113	0,0442164775034755	-0,0998275163359867	0,0898880429400715	0,0898880429400715	0,0898880429400715	0,0898880429400715	0,127120889421024	0,0224070523979854	0,00161257905124587	0,541912223725138	0,627216991891267	0,439898911955717	0,0586265927661942	0,00632969734889743	0,924792988996025	0,999548079443255	0,968169480302826
1037	7	53	240	TTTCCTGGCCAAGCCTGCTACCCTGCAGTTTAAAAACGGCGTGGAGCCCACAGTTGTGCA	A_55_P2739733	Ccdc97	ENSMUST00000125699	ens|coiled-coil domain containing 97 [Source:MGI Symbol;Acc:MGI:1196455] [ENSMUST00000125699]	5,1024161203566	0,0970903722727625	0,0001970801425486	0,0817830355843752	-0,0151102565458388	0,0968932921302139	0,0665832046193	0,0665832046193	0,0665832046193	0,0665832046193	0,094162870998877	0,157643873087943	0,997662596614081	0,231149459861731	0,822377550416072	0,313653703459706	0,276938033495044	0,998183467251222	0,873308159580537	0,999548079443255	0,968169480302826
1039	7	55	1766	TAGCACCCTGTCCCTCAGAACCGTGTCACTCGGAAGCTGCAAATAAAAGTTCCTTGTCTC	A_55_P2144666	Prpsap1	NM_026364	ref|Mus musculus phosphoribosyl pyrophosphate synthetase-associated protein 1 (Prpsap1), mRNA [NM_026364]	11,3730789749006	0,277411709284349	0,246980143650717	0,024087757448882	-0,00634380818475044	0,0304315656336325	0,0688900829342082	0,0688900829342082	0,0688900829342082	0,0688900829342082	0,0974252895985645	0,000485799485786181	0,00147736462606012	0,729621369231385	0,927387600549654	0,757443348213215	0,0025055649845544	0,00587458879059206	0,960033061124007	0,999548079443255	0,982474899399564
1042	7	58	420	AGACTCTCAGACTGAAAGGAAGAAGTCAAACCATATGAAGTCCAAGGTGGAGAACCCCAA	A_52_P326713	Ccl25	NM_009138	ref|Mus musculus chemokine (C-C motif) ligand 25 (Ccl25), transcript variant 1, mRNA [NM_009138]	5,88716419807077	-0,0440485835422288	0,132726390782665	-0,132946070203282	0,0438289041216118	-0,176774974324894	0,0885496993732279	0,0885496993732279	0,0885496993732279	0,0885496993732279	0,125228185797679	0,623363936152258	0,146830802243606	0,146191823688471	0,625088444105042	0,17078629654014	0,748847555645688	0,243740244620943	0,873308159580537	0,999548079443255	0,968169480302826
1044	7	60	1430	TGTAACCCTGGCTAGCCTCAAACTTATGATCATCCTATCTGTCTCCTAAGGGCTGGAATT	A_55_P2738017	Dpagt1	AK164129	gb|Mus musculus 12 days embryo spinal cord cDNA, RIKEN full-length enriched library, clone:C530043K03 product:dolichyl-phosphate (UDP-N-acetylglucosamine) acetylglucosaminephosphotransferase 1 (GlcNAc-1-P transferase), full insert sequence. [AK164129]	5,52625282165055	0,0509255626516278	0,00863301969994268	0,0613375605082886	0,0190450175566035	0,0422925429516852	0,0685947523435762	0,0685947523435762	0,0685947523435762	0,0685947523435762	0,0970076290719091	0,464981400949363	0,900885847688362	0,380018716834235	0,783642043142038	0,666720855945649	0,613699037333904	0,93358665208262	0,892094179151731	0,999548079443255	0,978072895128168
1045	7	61	3266	AATCAGGAGGGGAGTAATGATGAACATACAGACGGCCACATCTTGCCAATCAAGCATCAT	A_52_P52849	Cpxm2	NM_018867	ref|Mus musculus carboxypeptidase X 2 (M14 family) (Cpxm2), mRNA [NM_018867]	5,83390339259013	-0,108067823718779	0,0507603329548765	-0,0415148305328987	0,117313326140756	-0,158828156673655	0,101486880060437	0,101486880060437	0,101486880060437	0,101486880060437	0,143524122184402	0,297452656672073	0,621474537313122	0,686087959799626	0,258985151939978	0,279330090453419	0,445655380151211	0,722270108141415	0,952442555747969	0,999548079443255	0,968169480302826
1051	7	67	1696	GCCTTCCAAGAAGATCACCAAGATAATTCCATTTTTCTTAGCTACAATGTTTTTGGAGAA	A_55_P2022158	Gc	NM_008096	ref|Mus musculus group specific component (Gc), mRNA [NM_008096]	7,31967009968215	-1,7102882939838	-1,52319457750968	-0,506388848028979	-0,319295131554852	-0,187093716474127	1,04654513862522	1,04654513862522	1,04654513862522	1,04654513862522	1,48003832867941	0,11515178336865	0,158391559338894	0,632828669415909	0,76290208264183	0,9004503983345	0,217238908610691	0,258412365246844	0,941464499324152	0,999548079443255	0,990905864900852
1055	7	71	5922	ACACTTCTCAACTAAGACCTTTTCTTTAGCACTTTGATGTTTCTTAAGGTGAAACTTAGG	A_52_P625808	Sf3b1	NM_031179	ref|Mus musculus splicing factor 3b, subunit 1 (Sf3b1), mRNA [NM_031179]	6,82475469665663	0,109442989472483	0,439959414388206	-0,360624194974944	-0,0301077700592209	-0,330516424915723	0,131632146616962	0,131632146616962	0,131632146616962	0,131632146616962	0,186155966989991	0,413856906016256	0,00269428400425429	0,0113666813047054	0,821002721602447	0,0883938176017139	0,564751661380684	0,00966336836336941	0,873308159580537	0,999548079443255	0,968169480302826
1059	7	75	4119	GGCCCTTTTCCTTGTTTGCTTTGTGTTAGCTTATTGTAAACAGCCATTTGTTGTAAATTA	A_55_P2128283	Nr2f2	NM_009697	ref|Mus musculus nuclear receptor subfamily 2, group F, member 2 (Nr2f2), transcript variant 1, mRNA [NM_009697]	7,72980576427442	0,293200321784082	0,371655129919489	-0,0607062033661627	0,0177486047692446	-0,0784548081354073	0,0850265313017723	0,0850265313017723	0,0850265313017723	0,0850265313017723	0,120245673728507	0,00207498276876173	0,000202239786871613	0,48207510359952	0,836396208060747	0,520256388118697	0,00831783522758167	0,0011140992355475	0,914395816878438	0,999548079443255	0,968503580981533
1060	7	76	2706	CGGTCCCTCCGTTTGCCACTCGTGAGAAGCACAGATAAGATTATTATAATACCCACCTTT	A_52_P541175	Marveld1	NM_183195	ref|Mus musculus MARVEL (membrane-associating) domain containing 1 (Marveld1), mRNA [NM_183195]	9,24309620937059	-0,0357631885135561	-0,173508221294373	0,245367466732388	0,107622433951571	0,137745032780817	0,111663539949731	0,111663539949731	0,111663539949731	0,111663539949731	0,157916092619499	0,75150709604815	0,13319832383493	0,0377978667850143	0,344671356010354	0,39163251380811	0,84458509594412	0,225871944855895	0,873308159580537	0,999548079443255	0,968169480302826
1063	7	79	0	AATTTGGGGTTATTAGATAGGGAAACCGAAGTGTGCTCTTTGGGACGTTTCCTGGCCAAT	A_30_P01028752	chr14:26973425-26986650_R	chr14:26973425-26986650_R	lincRNA:chr14:26973425-26986650 reverse strand	5,19109229395084	0,0420612598011596	-0,0231844411144211	0,03837734204388	-0,0268683588717007	0,0652457009155807	0,0797490437594942	0,0797490437594942	0,0797490437594942	0,0797490437594942	0,112782179270962	0,602702777126481	0,773743591684282	0,634677066004186	0,739087291770736	0,568263264224327	0,731903333942635	0,843418749625776	0,941464499324152	0,999548079443255	0,969283786917741
1064	7	80	2339	ACATACTTTGAAGAGCAAGGAGTCCATTGTTGTTGATTCTAAACTTGTGTTGTATGTCTA	A_51_P186161	Rnf149	NM_001033135	ref|Mus musculus ring finger protein 149 (Rnf149), mRNA [NM_001033135]	9,30492045957827	0,210545261866979	0,287988033816303	-0,0836883515933149	-0,00624557964399131	-0,0774427719493236	0,0643823724473293	0,0643823724473293	0,0643823724473293	0,0643823724473293	0,0910504242927689	0,0032144746692724	0,000155852498664568	0,205889547803164	0,923519065760948	0,40335530885885	0,011991996874222	0,000893391159852869	0,873308159580537	0,999548079443255	0,968169480302826
1065	7	81	1083	AGTTATGGGGATTCATTGTATTACAACAACACGTACGGAGCGCTCGATGCCTACTACAAG	A_55_P2744950	Gm21992	NM_001290127	ref|Mus musculus predicted gene 21992 (Gm21992), transcript variant 1, mRNA [NM_001290127]	5,69069382129358	-0,0132432533102946	-0,159205811781582	0,132831956743921	-0,0131306017273669	0,145962558471288	0,0935844163396747	0,0935844163396747	0,0935844163396747	0,0935844163396747	0,132348350814338	0,888637132267359	0,101717804432613	0,168537565882616	0,889577942560124	0,280929131834596	0,934794557073616	0,183161341291566	0,873308159580537	0,999548079443255	0,968169480302826
1067	7	83	2357	CTACATATGAACAGGTTTTGTACTTCAGACATGACATGTTCATAGCCAAACTGTAAATCA	A_55_P2101585	Cd55	NM_010016	ref|Mus musculus CD55 antigen (Cd55), mRNA [NM_010016]	6,54340512900866	0,257862731940354	0,0881384218875985	0,160153389940278	-0,00957092011247784	0,169724310052755	0,131168832029892	0,131168832029892	0,131168832029892	0,131168832029892	0,185500741217312	0,0608825072008051	0,507980774768326	0,233856310240926	0,942432405988363	0,369241312207653	0,131500382910051	0,623203280820365	0,873308159580537	0,999548079443255	0,968169480302826
1069	7	85	95	AAACTTCCTGAGCTGGACCGTTGTCTCTGTTTTTCTAGGTTTCTCCAGCATTTTGCCATC	A_55_P2739796	4930402H24Rik	AK186845	gb|Mus musculus cDNA, clone:Y0G0138P16, strand:minus, reference:ENSEMBL:Mouse-Transcript-ENST:ENSMUST00000044766, based on BLAT search. [AK186845]	5,05029002562507	-0,169616338768773	-0,207540431135161	0,119322083386409	0,0813979910200207	0,0379240923663886	0,0830877524095182	0,0830877524095182	0,0830877524095182	0,0830877524095182	0,117503826324638	0,05225429180048	0,0196817686744125	0,163772724614123	0,336942607930289	0,749657511341895	0,116070857176774	0,0495807796698598	0,873308159580537	0,999548079443255	0,981530566155997
1078	7	94	315	CTTTAGATTATGCTAAGAAGAATGAGCCTAAACACGGACTCGCAAGACATGGCTTTTATG	A_55_P2073010	Gm4832	NM_001190356	ref|Mus musculus predicted gene 4832 (Gm4832), mRNA [NM_001190356]	10,7052671833388	-0,0205427407478638	0,0727965214599333	-0,0199975044968426	0,0733417577109545	-0,0933392622077971	0,109171363016705	0,109171363016705	0,109171363016705	0,109171363016705	0,154391622200981	0,852312158075908	0,511199995072098	0,856186000909886	0,508069856986547	0,551095377656806	0,911020394995386	0,626400281696866	0,979947625994375	0,999548079443255	0,969269671240324
1080	7	96	1072	CAACATGAGCATTCCTGTAATAGTGGTGCTCTCAGTTCTCACCGGGAAGACTTGTTCTAA	A_65_P12860	Snrnp48	AK172155	gb|Mus musculus activated spleen cDNA, RIKEN full-length enriched library, clone:F830048N08 product:hypothetical protein, full insert sequence. [AK172155]	7,74508288897085	0,0756622442450618	-0,0274638222395112	0,081311876835084	-0,021814189649489	0,103126066484573	0,0803877239471112	0,0803877239471112	0,0803877239471112	0,0803877239471112	0,113685409454309	0,35589256850222	0,735568378461489	0,321783188542646	0,788413207933936	0,373286409955255	0,507576070301646	0,813460204154447	0,885378619707373	0,999548079443255	0,968169480302826
1081	7	97	1790	AGGGCTAACCTCACTTCAGACTTGAGACTATGCTCTGCCCTCACTAAATCCACAAAGTTT	A_66_P117204	A630012P03Rik	NR_045367	ref|Mus musculus RIKEN cDNA A630012P03 gene (A630012P03Rik), long non-coding RNA [NR_045367]	5,38758087770464	0,0115884732087101	-0,0445765595836791	0,0834895909732447	0,0273245581808554	0,0561650327923893	0,109289191347896	0,109289191347896	0,109289191347896	0,109289191347896	0,154558256624983	0,916428442045495	0,686948941582878	0,452289640483074	0,80468098192721	0,719467311000774	0,952751741545381	0,77506728167553	0,907094857890965	0,999548079443255	0,979105543717975
1083	7	99	309	TGCTGCAAGAAGAAGTGCGGCCATACCAACAACCTGCGCCCCAAGAAGAAGGTCAAATAA	A_55_P2076278	ENSMUST00000081864	ENSMUST00000081864	ens|predicted pseudogene 5239 [Source:MGI Symbol;Acc:MGI:3648788] [ENSMUST00000081864]	15,9643427395293	0,0692153713879353	0,154776156772769	-0,0607214793511144	0,0248393060337193	-0,0855607853848337	0,0634609301505118	0,0634609301505118	0,0634609301505118	0,0634609301505118	0,0897473080996654	0,286152954086501	0,022430599886222	0,348110895427594	0,698917647990571	0,349835179240134	0,432975792955885	0,0550698257435614	0,888687294766657	0,999548079443255	0,968169480302826
1084	7	100	297	CTGCGCGAGATCCGCCACCCCAACATCATAACACTGCATGACGTGTTCGAGAACAAGACA	A_51_P493285	Dapk3	NM_007828	ref|Mus musculus death-associated protein kinase 3 (Dapk3), transcript variant 2, mRNA [NM_007828]	6,31209966549447	0,221063980446463	-0,0401957090984135	0,105174155553637	-0,156085533991239	0,261259689544876	0,07883641200759	0,07883641200759	0,07883641200759	0,07883641200759	0,111491523069967	0,00978851683681657	0,614765343009287	0,194593143697146	0,0591963113638395	0,0276537303102102	0,0299178133224152	0,7170274619556	0,873308159580537	0,999548079443255	0,968169480302826
1088	7	104	678	ATTCTTTGCATTTAAAGAGTTTCTGCAGCATGGCCGGACCCAACCTGATTGCAATAGGGT	A_51_P110471	Ddah1	NM_026993	ref|Mus musculus dimethylarginine dimethylaminohydrolase 1 (Ddah1), mRNA [NM_026993]	5,03416481577674	-0,12078303538062	-0,300413874091999	0,119813653889286	-0,0598171848220925	0,179630838711379	0,0812623509702386	0,0812623509702386	0,0812623509702386	0,0812623509702386	0,114922318852434	0,150099919022138	0,00111734548734839	0,153259951150942	0,468743638841475	0,131017689998986	0,26635590700022	0,00464102510607914	0,873308159580537	0,999548079443255	0,968169480302826
1089	7	105	0	CGGGTGCTGTGAAAGACACAGTGTCTGGGCCTGCTGGAGCCAGCCAGTTCAGGTCTTTTG	A_30_P01024819	chr7:77481448-77495548_R	chr7:77481448-77495548_R	lincRNA:chr7:77481448-77495548 reverse strand	5,21493671985021	-0,0136176246375133	-0,118099672213013	0,108657155957656	0,00417510838215573	0,1044820475755	0,0846767548126251	0,0846767548126251	0,0846767548126251	0,0846767548126251	0,119751015073756	0,873570596939201	0,175770704442192	0,211571749774307	0,961079671257023	0,391511261295064	0,925294377620208	0,279978303640583	0,873308159580537	0,999548079443255	0,968169480302826
1090	7	106	2074	TTAGAAAATAAGTTACAAACTATAGTAAAAGGCTCCCCTGTCACAGGCAGCTTTCGCACC	A_55_P2064841	Prss53	NM_001081268	ref|Mus musculus protease, serine 53 (Prss53), mRNA [NM_001081268]	10,5083422053148	-0,296833737284063	-0,38462726778406	0,0995555448619108	0,0117620143619135	0,0877935304999973	0,104110577973381	0,104110577973381	0,104110577973381	0,104110577973381	0,147234591356457	0,00876976711495271	0,00112416929078264	0,348400002858672	0,910981149728222	0,556521444505616	0,0273632440499318	0,00466431377455713	0,888687294766657	0,999548079443255	0,969269671240324
1094	7	110	828	AGCCAATTGAAAAGGTGTTGGATGTAGACTTTGCGATAAAGGCCCGCACGATCCGCCAGC	A_52_P157450	Abhd1	NM_021304	ref|Mus musculus abhydrolase domain containing 1 (Abhd1), mRNA [NM_021304]	6,91477307079058	-0,373911852445898	-0,424050285262093	0,0934605889945788	0,0433221561783839	0,0501384328161949	0,0998008887666407	0,0998008887666407	0,0998008887666407	0,0998008887666407	0,141139770430672	0,000986202579137294	0,00027613004181463	0,358280438913999	0,668070567023085	0,725486755171801	0,00449783481801394	0,00144804161828633	0,8897053406593	0,999548079443255	0,979105543717975
1097	7	113	0	CTTCTTTCTCTCTTGCCCTCTTGGGCGCTTCTCTTTCCCATTTCCTTCCTCTGCTCTCCA	A_30_P01018086	chr2:181663381-181664097_F	chr2:181663381-181664097_F	lincRNA:chr2:181663381-181664097 forward strand	7,0379718810491	-0,000847904617653938	-0,249591151114259	0,246667015714714	-0,00207623078189112	0,248743246496606	0,144225656818395	0,144225656818395	0,144225656818395	0,144225656818395	0,203965879914742	0,995357434657128	0,0962605919607902	0,10000178110326	0,988632272993463	0,234391368787146	0,99765758492893	0,175373872293627	0,873308159580537	0,999548079443255	0,968169480302826
1098	7	114	3400	TGAGCAGTGTAAGAATCTCACCACTGGGCGACAGTGTCAGGAATGCATGCCAGGGTACTA	A_52_P526537	Atrnl1	NM_181415	ref|Mus musculus attractin like 1 (Atrnl1), mRNA [NM_181415]	5,92421326678103	0,0957761960813475	-0,0392835224480512	0,0637814961166168	-0,0712782224127819	0,135059718529399	0,0697472444887017	0,0697472444887017	0,0697472444887017	0,0697472444887017	0,098637499094074	0,182280129323703	0,578460635527132	0,369491410678672	0,316909523575882	0,183491012478739	0,309455363785139	0,686486821478226	0,891790011881149	0,999548079443255	0,968169480302826
1100	7	116	1029	AGACCTTTGTCCCCGGCAGGGGATCCAGAAAGACCTATGGCTCCATCAACCTGCGTATGA	A_55_P2002768	Tmem74b	NM_001160363	ref|Mus musculus transmembrane protein 74B (Tmem74b), mRNA [NM_001160363]	5,30033858938549	-0,0796067554833861	-0,113301659376831	0,0715915085680097	0,0378966046745646	0,0336949038934451	0,0736640283837397	0,0736640283837397	0,0736640283837397	0,0736640283837397	0,104176667999321	0,290491780754591	0,136997478347916	0,34072928429296	0,61160123625084	0,749139669647366	0,437886976131816	0,230853851456573	0,888687294766657	0,999548079443255	0,981530566155997
1101	7	117	232	AAAGAGAGGTGTCCCTTGCAGTTTTGAATCCCTTCTCTTCCTCAAATCAGTGTCAGGAGT	A_55_P2109678	LOC102639950	XR_382821	ref|PREDICTED: Mus musculus uncharacterized LOC102639950 (LOC102639950), transcript variant X2, ncRNA [XR_382821]	5,11818382027815	0,0791227825732728	-0,046310864829028	0,148097269240695	0,0226636218383947	0,125433647402301	0,0932484656496421	0,0932484656496421	0,0932484656496421	0,0932484656496421	0,131873244792205	0,4044636829837	0,623923498019446	0,125218211829953	0,810017816304795	0,350920051252912	0,555555500947284	0,72429228267322	0,873308159580537	0,999548079443255	0,968169480302826
1102	7	118	1157	ATTTTTGCTAATGGTCATCTTTTTCACTGTTTTCTCATGGAATTCTGAATTTAGCCCCGC	A_52_P859153	Tcf12	ENSMUST00000184196	ens|transcription factor 12 [Source:MGI Symbol;Acc:MGI:101877] [ENSMUST00000184196]	7,59112652998284	0,347741098884126	0,385760324076981	-0,0803750831415435	-0,0423558579486887	-0,0380192251928548	0,0983449204979967	0,0983449204979967	0,0983449204979967	0,0983449204979967	0,139080720358771	0,00166988043288094	0,000632819140171984	0,421741237703814	0,67050672940664	0,786894596063263	0,00695685271858186	0,00290858710402523	0,902432660286969	0,999548079443255	0,983394388819418
1105	7	121	1807	GCTCAGTTTTTCATGTGAAAACTCTCTTCTCAAGATTTCTCGTGGTATTCTGAACCTTGG	A_52_P236963	Slc38a9	NM_178746	ref|Mus musculus solute carrier family 38, member 9 (Slc38a9), mRNA [NM_178746]	7,56878756219698	0,262184015165586	0,242530282071374	-0,0363829331879515	-0,0560366662821634	0,0196537330942119	0,080653448804416	0,080653448804416	0,080653448804416	0,080653448804416	0,114061201151369	0,00337094367658255	0,00606669614059626	0,655931169004023	0,493806533862756	0,864627371058281	0,0124620056681184	0,0188677388237106	0,946126934970295	0,999548079443255	0,986711478453605
1108	7	124	2573	TTCTGTATGGTGTTATGTTGACACTTTGCAACTGAGCTATTAAAGGCAGCCCTTGGCTCC	A_55_P2912540	Ano10	NM_133979	ref|Mus musculus anoctamin 10 (Ano10), transcript variant 1, mRNA [NM_133979]	11,1207005833263	0,143156145200365	0,353449661253304	-0,100643196061924	0,109650319991015	-0,210293516052939	0,0832383172507962	0,0832383172507962	0,0832383172507962	0,0832383172507962	0,11771675716519	0,0982245889396571	0,000278054972067468	0,238302973945394	0,200069556169841	0,086560956356152	0,191856436875256	0,00145564650051779	0,873308159580537	0,999548079443255	0,968169480302826
1109	7	125	1020	GACTTGCCAGAGTCTGTCCCTCCTGGAGTTGGCCCACCTGAATTCTTCTGTTCTCCATAA	A_66_P100435	Gm33602	AK078946	gb|Mus musculus adult male cecum cDNA, RIKEN full-length enriched library, clone:9130219M01 product:unclassifiable, full insert sequence. [AK078946]	5,59268045461356	0,0712234773474556	-0,0194752760787527	0,107538170947846	0,0168394175216378	0,0906987534262083	0,0924288033376983	0,0924288033376983	0,0924288033376983	0,0924288033376983	0,130714067234089	0,448413838761305	0,834880538672787	0,255979234718596	0,856952303059003	0,49436815754276	0,598600945800825	0,886596461107288	0,875753932311417	0,999548079443255	0,968275885703657
1110	7	126	962	GATGCTGCAATGTGGGAACATTGTAAAGGAAGAGTGGATAGAAATCCAGTCTCGAATCAA	A_52_P309494	Ttc23	NM_025905	ref|Mus musculus tetratricopeptide repeat domain 23 (Ttc23), transcript variant 1, mRNA [NM_025905]	5,74449679726466	-0,0487183663467086	-0,184624632405062	0,042410710060766	-0,0934955559975874	0,135906266058353	0,0714151658350635	0,0714151658350635	0,0714151658350635	0,0714151658350635	0,10099629608307	0,501597900625582	0,0161761399230229	0,558114112820142	0,202763805319969	0,190883012914601	0,647088304820835	0,0422481092265528	0,926951158299499	0,999548079443255	0,968169480302826
1112	7	128	1502	CACACTTGTGGACACACACACAGAGACACACACACACAAATAAGGACACTTGTTCACATA	A_66_P104444	Gm35147	XR_862981	ref|PREDICTED: Mus musculus predicted gene, 35147 (Gm35147), transcript variant X5, ncRNA [XR_862981]	6,98791324543282	-0,339497125774114	-0,445549218358781	0,124518204730188	0,0184661121455196	0,106052092584668	0,121970355883442	0,121970355883442	0,121970355883442	0,121970355883442	0,172492131497837	0,0102699962519381	0,00124723802241931	0,317401930097396	0,880916135645522	0,544408345005309	0,0311287687897316	0,00509904163245612	0,885378619707373	0,999548079443255	0,968503580981533
1115	7	131	1214	CCGCTGACCAGATAACATTAGAACTATCTGCATTATCTATGCAGAATGGGGTTTTTATTA	A_66_P117605	Ybx1	M60419	gb|Mouse Y-box binding protein 1/DNA binding protein B mRNA, complete cds. [M60419]	13,1340756257533	0,00705619769826882	0,23892364746542	-0,163818901727225	0,0680485480399255	-0,231867449767151	0,0839298732775698	0,0839298732775698	0,0839298732775698	0,0839298732775698	0,118694765077394	0,933690173989973	0,00886128411414713	0,0626168232329945	0,425392705577298	0,0624141046747946	0,963450794136505	0,0258200792082086	0,873308159580537	0,999548079443255	0,968169480302826
1116	7	132	616	GACGGTCTTCGACCGACACAAGATGCTCAGTTAGATGGTTGCCATGATTGCATCAGAGAC	A_52_P305748	Tmem9	NM_025439	ref|Mus musculus transmembrane protein 9 (Tmem9), transcript variant 2, mRNA [NM_025439]	7,79933392045148	-0,0616475844335058	0,167956150191903	-0,122416030546832	0,107187704078576	-0,229603734625409	0,0989744038714688	0,0989744038714688	0,0989744038714688	0,0989744038714688	0,139970944282823	0,539198141453224	0,102526095201248	0,228009934901743	0,289485408233458	0,113860506113477	0,679387442500051	0,184367786702285	0,873308159580537	0,999548079443255	0,968169480302826
1117	7	133	3640	CAAGTTCAAAGCTGTGCACATGTGGACACTCAATAAATGTTTATTGGTGATGAGAAGCCT	A_55_P1998545	Ncdn	NM_011986	ref|Mus musculus neurochondrin (Ncdn), mRNA [NM_011986]	9,35439041274675	-0,903814342979782	-1,14294117480628	0,00705271756173254	-0,232074114264767	0,2391268318265	0,119870377529488	0,119870377529488	0,119870377529488	0,119870377529488	0,169522313628986	8,37778264371818e-08	1,13712933126616e-09	0,9535655900751	0,0646233964631227	0,171086870245523	1,93725166984681e-06	5,81110992588048e-08	0,995153007507242	0,999548079443255	0,968169480302826
1118	7	134	1082	CATTTGGATGATTCTGAAGTATAAAAAACGACCAAGATTTTAAACTCTCATCTCCTCCTC	A_65_P14021	Cr1l	AK160440	gb|Mus musculus 10 day old male pancreas cDNA, RIKEN full-length enriched library, clone:1810009N12 product:complement receptor related protein, full insert sequence. [AK160440]	5,62366253929981	0,0149560901393899	0,0699163963915641	-0,0879648094911625	-0,0330045032389883	-0,0549603062521742	0,0816651253334067	0,0816651253334067	0,0816651253334067	0,0816651253334067	0,115491927819402	0,856214025512264	0,400318514195538	0,292035314038037	0,689654968274936	0,638426520537736	0,913823469325665	0,52314276492283	0,878579464514028	0,999548079443255	0,977406484569772
1121	7	137	2669	TAAGGATACAGTAGGAGGTGGAGACCTGGAAGATGAAAACGACCTTCTCCTGCCCTCTCA	A_51_P170737	Cspg5	NM_013884	ref|Mus musculus chondroitin sulfate proteoglycan 5 (Cspg5), transcript variant 1, mRNA [NM_013884]	5,39724423180403	0,0508036093903295	-0,143627776649721	0,12943382978954	-0,0649975562505105	0,19443138604005	0,08703670093974	0,08703670093974	0,08703670093974	0,08703670093974	0,123088482893191	0,564819692980289	0,111819599516493	0,149894272494786	0,462386482315984	0,127176552899375	0,70058662727191	0,19717134742508	0,873308159580537	0,999548079443255	0,968169480302826
1122	7	138	3352	CCTCCCCTAGTAGAAGCAGGTTCTTGGAAGTTACAATTTAAGGTACCCCCAAAAAGTTGG	A_52_P480939	Tnpo1	NM_178716	ref|Mus musculus transportin 1 (Tnpo1), transcript variant 1, mRNA [NM_178716]	9,07020050154753	0,202798541929022	0,394914636848423	-0,105119683834303	0,0869964110850976	-0,192116094919401	0,0711359340835027	0,0711359340835027	0,0711359340835027	0,0711359340835027	0,100601402752968	0,00877551508709216	1,00606125438537e-05	0,152373986877283	0,233117724060045	0,0680947497889949	0,0273728223398189	9,1672660273296e-05	0,873308159580537	0,999548079443255	0,968169480302826
1124	7	140	1170	AGGCGTGTTCGTCATTTGCTAGCCCCTTCTTTCTCTAGTTATGTCTTGTTCTTTGTGTTT	A_55_P2917114	Ccnd2	NM_009829	ref|Mus musculus cyclin D2 (Ccnd2), mRNA [NM_009829]	10,2429779860616	-0,934077472499986	-0,573977705298745	-0,314458130046953	0,0456416371542883	-0,360099767201241	0,170723665926942	0,170723665926942	0,170723665926942	0,170723665926942	0,241439723771935	1,2311049956159e-05	0,002567079872746	0,0777727095136583	0,79147026545639	0,148756230983083	0,00011700270740287	0,00928205224742193	0,873308159580537	0,999548079443255	0,968169480302826
1125	7	141	2665	TTGCCTGCAAGTTTTGATTTCTTAAGAGTCTCAAGTGGCCGCATTCCTTGCTCAACTGGT	A_55_P2146577	Gm13570	XM_006543655	ref|PREDICTED: Mus musculus predicted gene 13570 (Gm13570), mRNA [XM_006543655]	5,33231059340337	-0,0711232212888628	-0,0144996083778697	-0,0109032989319688	0,0457203139790243	-0,0566236129109932	0,0898780486238617	0,0898780486238617	0,0898780486238617	0,0898780486238617	0,127106755323494	0,436436791357445	0,873176034848986	0,904445192102528	0,615572775349324	0,659930942240363	0,587008154432687	0,913921269176979	0,987215768890242	0,999548079443255	0,977869179973741
1126	7	142	1140	GAGACCTGCCCTGCAGCGGGTGGGATAAGGTCTGTGTGCGTCTGTTCATTGTCATCTTTT	A_55_P2045642	Stmn4	NM_019675	ref|Mus musculus stathmin-like 4 (Stmn4), mRNA [NM_019675]	5,81773894355215	-0,275294012122465	-0,401150550316581	0,227851167154943	0,101994628960828	0,125856538194116	0,0975166782709883	0,0975166782709883	0,0975166782709883	0,0975166782709883	0,137909408968405	0,00936520934243082	0,000389688160619996	0,0280634738398647	0,305930167134227	0,370451228371629	0,0288396152312558	0,0019378232859115	0,873308159580537	0,999548079443255	0,968169480302826
1128	7	144	1171	AGAAGGTGCCTACTTTGCTAACGGACTACATTTTAAAAGTGCTTTGTCCAACCTAACCTC	A_66_P136787	Fez1	NM_183171	ref|Mus musculus fasciculation and elongation protein zeta 1 (zygin I) (Fez1), mRNA [NM_183171]	6,17201640868003	0,11506484262285	0,121433943510437	0,0149359807690299	0,0213050816566174	-0,00636910088758746	0,107352333529521	0,107352333529521	0,107352333529521	0,107352333529521	0,151819126029849	0,294360729439801	0,269065239743444	0,890498085637973	0,84434295599299	0,966881156520621	0,442277103854693	0,387819225356719	0,985089138295716	0,999548079443255	0,996314056179496
1130	7	146	7602	ACAGACAGTGATGAGGTTTCCAGGGTGTTTATTCCTATTAAAAAGTGGAACTTCCCTCAC	A_52_P115845	Ralgapb	NM_001291137	ref|Mus musculus Ral GTPase activating protein, beta subunit (non-catalytic) (Ralgapb), transcript variant 1, mRNA [NM_001291137]	8,11103789295206	-0,418300330754161	-0,411121207311943	-0,0963512532710258	-0,0891721298288077	-0,00717912344221894	0,0764114625617447	0,0764114625617447	0,0764114625617447	0,0764114625617447	0,108062126675583	1,22174526273249e-05	1,54829359554239e-05	0,219343797647627	0,254578361386587	0,947577042379637	0,000116266769850725	0,000131615686793792	0,873308159580537	0,999548079443255	0,994828544696911
1133	7	149	4860	ACATTATGCAAAGTATTTTGAACATACACACACCTCCCTTCTCCCTGTCCACTCCCAACA	A_66_P106281	Pik3r4	ENSMUST00000187573	ens|phosphatidylinositol 3 kinase, regulatory subunit, polypeptide 4, p150 [Source:MGI Symbol;Acc:MGI:1922919] [ENSMUST00000187573]	7,81193731230575	0,023565297109875	-0,002576301667359	0,0896253158439153	0,0634837170666813	0,026141598777234	0,0818385831011395	0,0818385831011395	0,0818385831011395	0,0818385831011395	0,115737234147029	0,775837124651091	0,97514463876611	0,28422906257956	0,445427984181894	0,823198521748737	0,861192409081264	0,98277297245091	0,877677184514353	0,999548079443255	0,985137163763762
1135	7	151	803	GGATGTCTCTCACAAACTGGTCTTCTAAATTGTTAACCTAATTAAACAGCTTCGTATGTT	A_55_P2081378	NAP112043-1	NAP112043-1	Unknown	12,7142542555747	-0,0100907932084233	0,0875983999550254	-0,121714524228402	-0,0240253310649532	-0,0976891931634487	0,10704324085969	0,10704324085969	0,10704324085969	0,10704324085969	0,151382002984144	0,925671922729309	0,421142754322184	0,266644129925872	0,82429466414253	0,524792425664192	0,958397855638226	0,543233107434388	0,875753932311417	0,999548079443255	0,968503580981533
1136	7	152	381	TAAAGAAAAGAGAGAAGGATATTCCTGGACTGACAGATACTACTGTGCCTCGTCGGTTGG	A_55_P1955239	Rps6	NM_009096	ref|Mus musculus ribosomal protein S6 (Rps6), mRNA [NM_009096]	11,7398998456933	0,18963180125739	0,090116283217073	0,0113980125536912	-0,0881175054866254	0,0995155180403167	0,0521664411698637	0,0521664411698637	0,0521664411698637	0,0521664411698637	0,0737744886031594	0,0013040134168308	0,09682184913907	0,828876419446967	0,104030107299632	0,189848415455281	0,00568353367261777	0,176117077649143	0,975287185735558	0,999548079443255	0,968169480302826
1141	7	157	0	CAGGTTTTAGAGCTATGGGGTGTTTGTTTTGGGCTGTTTCTTGGTTTTGGCTTTAGCTGA	A_30_P01032760	chr4:126710640-126721240_F	chr4:126710640-126721240_F	lincRNA:chr4:126710640-126721240 forward strand	7,88872456055279	0,193163011344826	0,0395010881639273	0,180435221705016	0,0267732985241178	0,153661923180898	0,0800253390254327	0,0800253390254327	0,0800253390254327	0,0800253390254327	0,113172919783272	0,0237083256390262	0,62603240094976	0,033465296841181	0,740838340316986	0,187062010387956	0,0614025408179594	0,726081078712469	0,873308159580537	0,999548079443255	0,968169480302826
1142	7	158	954	CCAATCACACAAATTTTGTACTGAATCCTAGTAGCCAACCTACTTATCTTAACCTGAATT	A_51_P315595	CYTB	ENSMUST00000082421	ens|mitochondrially encoded cytochrome b [Source:MGI Symbol;Acc:MGI:102501] [ENSMUST00000082421]	16,947021627686	0,0462714481746715	0,105156958267031	-0,048099218286918	0,0107862918054416	-0,0588855100923595	0,0566748679447334	0,0566748679447334	0,0566748679447334	0,0566748679447334	0,0801503668931462	0,422212451231348	0,0757502932008272	0,404370220137035	0,850646367605566	0,469587442865095	0,572725100851867	0,14554803171599	0,898789393971857	0,999548079443255	0,968169480302826
1144	7	160	697	AACCTTTATGCCTCTCCCTGCTTCCTGTAGCACCCCCATTGTGAGTGTTGTGTGGATGAA	A_66_P100720	4930438E09Rik	NR_045961	ref|Mus musculus RIKEN cDNA 4930438E09 gene (4930438E09Rik), long non-coding RNA [NR_045961]	7,72923843175293	-0,0936815636293193	-0,140883961045307	0,0423178385442098	-0,00488455887177786	0,0472023974159876	0,0908559149742124	0,0908559149742124	0,0908559149742124	0,0908559149742124	0,128489667178348	0,312686307855229	0,133966830763373	0,645544705548264	0,957566339367246	0,716540228474035	0,462297486448577	0,226944252202572	0,943297110244337	0,999548079443255	0,979105543717975
1146	7	162	3825	CCAGACTAACCTGAACTACAAGGTGAATTTGAGGCCAGCCTGGACAACTTAGAATCTATG	A_55_P2069052	Sacs	AK046501	gb|Mus musculus adult male corpora quadrigemina cDNA, RIKEN full-length enriched library, clone:B230399B09 product:hypothetical protein, full insert sequence. [AK046501]	7,6636426144011	-0,00842467566936023	-0,0477143687019943	0,0727264200040239	0,0334367269713898	0,0392896930326341	0,105861978071413	0,105861978071413	0,105861978071413	0,105861978071413	0,149711445128235	0,937224202970334	0,656200926658669	0,498616428829971	0,754821968690097	0,795205728546915	0,965695561243242	0,750219826621035	0,915270408940837	0,999548079443255	0,984777914193219
1148	7	164	2940	AACACCTGGTTTTATAGGTTCTCTTTCGTTTGTTAAGAAACTGGATTCTTTTCTCCTAAC	A_52_P72497	Acbd3	NM_133225	ref|Mus musculus acyl-Coenzyme A binding domain containing 3 (Acbd3), mRNA [NM_133225]	9,01154927875952	0,268390947490781	0,464385994293506	-0,0109771000636503	0,185017946739075	-0,195995046802725	0,0899706530951789	0,0899706530951789	0,0899706530951789	0,0899706530951789	0,127237717822767	0,00642294808108628	2,69421293628669e-05	0,903900243653586	0,0506745959552605	0,136438071828541	0,0211991855825907	0,000209298092354757	0,987189230839441	0,999548079443255	0,968169480302826
1149	8	1	1474	TCCATTTAGACATGCACAAAACTGTTTCTTGGTCCAAAAGATTAAAACTGCCCTCTGAAG	A_52_P154833	Ankrd49	NM_019683	ref|Mus musculus ankyrin repeat domain 49 (Ankrd49), mRNA [NM_019683]	7,6856993851541	0,123291057922751	0,240138070259893	-0,0255896618991454	0,0912573504379965	-0,116847012337142	0,0573264237136887	0,0573264237136887	0,0573264237136887	0,0573264237136887	0,0810718058982452	0,0416938371732963	0,000321739229851256	0,659286750741349	0,124385229030079	0,162318020529968	0,0969011169110598	0,00164337302443765	0,946619075215699	0,999548079443255	0,968169480302826
1151	8	3	1654	TGTAGGCCCTAGGATATCTGTCCCACCATTTTCCCTGTAACAAAAGTAAGGAATCTGTAA	A_55_P1984259	Lincpint	NR_110469	ref|Mus musculus long intergenic non-protein coding RNA, Trp53 induced transcript (Lincpint), transcript variant A, long non-coding RNA [NR_110469]	9,13960139149841	1,03553986487577	1,30792916801363	-0,00877545637417043	0,263613846763686	-0,272389303137857	0,134290729797299	0,134290729797299	0,134290729797299	0,134290729797299	0,189915771380321	5,67354350984229e-08	7,53216485964108e-10	0,948434635742026	0,0612345060005475	0,164290007689437	1,41663022067414e-06	4,22987617081163e-08	0,994730005415593	0,999548079443255	0,968169480302826
1152	8	4	2975	ACTGTGGACACCAAAATGGCTTAACTGAGATACAGTGAAAACATGACAAATAAACCAACT	A_52_P489729	Sec61a1	NM_016906	ref|Mus musculus Sec61 alpha 1 subunit (S. cerevisiae) (Sec61a1), mRNA [NM_016906]	10,941521325209	0,23041445885508	0,455861907827197	-0,218476970488567	0,00697047848355048	-0,225447448972117	0,0887362062736111	0,0887362062736111	0,0887362062736111	0,0887362062736111	0,125491946385677	0,0157646312812083	2,86531971456943e-05	0,0213097074410712	0,938034061191455	0,0849046184263902	0,043917338909739	0,000220136389596913	0,873308159580537	0,999548079443255	0,968169480302826
1155	8	7	619	CATCTCTTATCCTGTTCGTTCCTTTCCTCTTCATCATGGGATCTTATACATTGGTCCTGA	A_52_P390844	Olfr740	NM_146667	ref|Mus musculus olfactory receptor 740 (Olfr740), mRNA [NM_146667]	5,33712149312275	-0,0640361637005542	-0,211493750156469	0,173864517375819	0,0264069309199035	0,147457586455915	0,128948982585178	0,128948982585178	0,128948982585178	0,128948982585178	0,182361400026171	0,623950367686958	0,1139090522233	0,190036922980223	0,839451569315543	0,426620701861156	0,749375878339894	0,200078092002254	0,873308159580537	0,999548079443255	0,968169480302826
1157	8	9	1564	TAGAACTTTGAACACTAAATGGAAGAAAATCCATTAGCAGACCGAAGTCTCTTCAGTGAA	A_52_P480301	Sppl3	NM_029012	ref|Mus musculus signal peptide peptidase 3 (Sppl3), mRNA [NM_029012]	6,39535866251026	0,258057619194926	0,295533111003187	0,0285929945366705	0,066068486344931	-0,0374754918082605	0,119716763126121	0,119716763126121	0,119716763126121	0,119716763126121	0,169305070056368	0,041270132243613	0,0210044010051685	0,813241110931629	0,586094472540929	0,826677322925334	0,0960668365796568	0,0522248575754522	0,973457021609063	0,999548079443255	0,985137163763762
1158	8	10	3434	CTGTATTTACATATACTTTATGTATCAAGTGTGTGTGTGTATGTGTGTGCTTTTAGCTCC	A_55_P2109589	Slc1a4	NM_018861	ref|Mus musculus solute carrier family 1 (glutamate/neutral amino acid transporter), member 4 (Slc1a4), mRNA [NM_018861]	9,70144596654693	0,955760680447419	1,11373836880803	-0,183474443034799	-0,0254967546741902	-0,157977688360608	0,150651720317728	0,150651720317728	0,150651720317728	0,150651720317728	0,213053706068169	1,41378728100465e-06	1,17462264868652e-07	0,235011048655157	0,867011801034315	0,465528386287968	1,97943130640021e-05	2,2705231177083e-06	0,873308159580537	0,999548079443255	0,968169480302826
1159	8	11	5838	GCAGGCCCTTCTTGTTGGGCTGGATTGTACATAATGTTAATAGTGAAACCCAACACCACA	A_51_P355987	Setd1a	NM_178029	ref|Mus musculus SET domain containing 1A (Setd1a), mRNA [NM_178029]	9,05663703270561	0,191172813025315	0,241572665181113	-0,057338224685779	-0,00693837252998009	-0,0503998521557989	0,0775717634344924	0,0775717634344924	0,0775717634344924	0,0775717634344924	0,109703039906257	0,0211980960104373	0,00469332264479854	0,466915216540632	0,929464541437051	0,650031252498469	0,0560034482054134	0,0152848283520778	0,911271919054858	0,999548079443255	0,977838368091718
1160	8	12	1937	ACTTCCCCCTGCTCCGCCCCCCACTGCATGGGGGAAGGGCATAAAGAATCATTTATATGC	A_55_P2011922	March9	NM_001033262	ref|Mus musculus membrane-associated ring finger (C3HC4) 9 (March9), mRNA [NM_001033262]	8,82420480320291	0,0988740876674452	-0,0931606179863635	0,130483131347155	-0,0615515743066535	0,192034705653809	0,155580596440232	0,155580596440232	0,155580596440232	0,155580596440232	0,220024189527871	0,531053842026519	0,554873358392595	0,409851756943475	0,695846880817752	0,391353585886529	0,672219498171867	0,665630943467674	0,900272939587564	0,999548079443255	0,968169480302826
1161	8	13	784	AAACCCGAGACCATTAATGATTCATCCGCACCAATGAAGAAGTTGTAACTAACTAGCATG	A_51_P427444	Snx3	NM_017472	ref|Mus musculus sorting nexin 3 (Snx3), mRNA [NM_017472]	11,1214589071407	-0,129670775477473	0,0884803396208333	-0,136666087361572	0,0814850277367345	-0,218151115098307	0,078448495478172	0,078448495478172	0,078448495478172	0,078448495478172	0,110942926252995	0,111255503358258	0,270426725376811	0,0941826106549814	0,309205364650137	0,0608273141835377	0,211488283499057	0,389325036169002	0,873308159580537	0,999548079443255	0,968169480302826
1162	8	14	189	AGGTTCCTGCCAGTGTGAAGACAGAGGGACTGCTGTGACACACCTCCCCACACACTATGT	A_55_P1960178	TC1726791	TC1726791	tc|RL29_MOUSE (P47915) 60S ribosomal protein L29, partial (27%) [TC1726791]	14,0731619168421	-0,197761402155313	-0,21577994169782	0,0220584758341289	0,00403993629162258	0,0180185395425063	0,0596936980275756	0,0596936980275756	0,0596936980275756	0,0596936980275756	0,0844196373388015	0,00289572308176444	0,0013720064184452	0,714947389182915	0,946598053253759	0,832771113052667	0,0109778265495872	0,00552224478896911	0,956032755444094	0,999548079443255	0,985137163763762
1163	8	15	4366	TTCGCATGATGTAAGTAGTGTCTCATGACTGGAGTTTGCTTTGTTTTATAGTATCTGTAC	A_55_P2490194	Papola	NM_011112	ref|Mus musculus poly (A) polymerase alpha (Papola), mRNA [NM_011112]	10,9327997351656	-0,500282271482037	-0,495784527022064	-0,0427078960137326	-0,0382101515537592	-0,00449774445997342	0,0863417483111689	0,0863417483111689	0,0863417483111689	0,0863417483111689	0,122105671460659	5,4822696301348e-06	6,24275146003627e-06	0,625315254793779	0,662023630048688	0,970918765279037	6,00858042093159e-05	6,11550304369432e-05	0,940458544056979	0,999548079443255	0,996899351846156
1166	8	18	1001	CTAATGCTTCAGAGGAAAAACTGTGCTGGTGAGAAACTTTCTGAGTTCAGTCAGAGTGAA	A_55_P2641670	Zfp426	NM_146221	ref|Mus musculus zinc finger protein 426 (Zfp426), transcript variant 1, mRNA [NM_146221]	5,2981684074364	-0,0283271429296734	-0,101379159101687	0,124780985404588	0,051728969232574	0,0730520161720136	0,0856958831447677	0,0856958831447677	0,0856958831447677	0,0856958831447677	0,12119228018287	0,743825181883277	0,248293714615078	0,158215971639732	0,551701906270647	0,552262295447984	0,839548248800156	0,364961353929714	0,873308159580537	0,999548079443255	0,969269671240324
1167	8	19	1490	CCTTAGCCTGCCTATTTTCCTCACTCTTAGATAGAAAAGGAATATAATGGCAGTTTTTAT	A_55_P2720908	Raly	ENSMUST00000152038	ens|hnRNP-associated with lethal yellow [Source:MGI Symbol;Acc:MGI:97850] [ENSMUST00000152038]	6,16078439708027	0,222653451964529	0,283249913349441	-0,0968745771823869	-0,036278115797475	-0,0605964613849119	0,0775750487384764	0,0775750487384764	0,0775750487384764	0,0775750487384764	0,109707686027707	0,0083870428615264	0,00125233025091728	0,223685890207124	0,64421633828761	0,585776520772986	0,0263703351333186	0,0051178128953253	0,873308159580537	0,999548079443255	0,972112092482613
1168	8	20	2862	AGGGGTGGGGAAGCTAGACTGAGCCTTGCCACCTTCCAATAAAATCATTTCCTGATCCCC	A_55_P2111444	Trpv6	NM_022413	ref|Mus musculus transient receptor potential cation channel, subfamily V, member 6 (Trpv6), mRNA [NM_022413]	5,15627464362913	0,0507083344789097	-0,00468107887039793	0,182765397242558	0,12737598389325	0,0553894133493076	0,102219545236992	0,102219545236992	0,102219545236992	0,102219545236992	0,144560267213764	0,624317356681345	0,96384984774553	0,0863071564744779	0,224652149973747	0,704946848801579	0,749640460156775	0,974721768851367	0,873308159580537	0,999548079443255	0,979105543717975
1171	8	23	2593	ACTAGGGGACCTGATGCCTAGGTATCCTGAATAAAACATTCCCATCTGCATGTTAAAAAA	A_55_P2742485	Scaf4	BC041782	gb|Mus musculus splicing factor, arginine/serine-rich 15, mRNA (cDNA clone IMAGE:4527716). [BC041782]	6,33415194085854	0,643972796605421	0,833307983102628	-0,0859665288258125	0,103368657671395	-0,189335186497208	0,121749375978659	0,121749375978659	0,121749375978659	0,121749375978659	0,17217961871948	1,948826165623e-05	4,24205339164906e-07	0,486870255101056	0,404183979013222	0,282306107867892	0,000172303655969816	6,60923989302558e-06	0,914613830166339	0,999548079443255	0,968169480302826
1174	8	26	1200	GACTGAGCAGGGAGGGGAAGGAGGGGTTTCTGCTCTTGGCTTTCAAAGTTCTCAGTGTGT	A_66_P121059	Mirg	NR_028265	ref|Mus musculus miRNA containing gene (Mirg), long non-coding RNA [NR_028265]	6,10396555150421	-0,673819120683333	-0,699307532570958	0,0600779333179489	0,0345895214303233	0,0254884118876255	0,144757957518031	0,144757957518031	0,144757957518031	0,144757957518031	0,204718666783427	9,79783875720814e-05	6,25053983817734e-05	0,681780176539153	0,813157857565374	0,901943906213511	0,000656113516501416	0,000417365096947285	0,951799946949623	0,999548079443255	0,990999639878823
1175	8	27	1898	ACTCCCATCCTAGCTTTGGCCTCTCAGGAAGAAAAACTGGATCCAGCACCAGGGAATTAG	A_55_P2741864	Def6	NM_027185	ref|Mus musculus differentially expressed in FDCP 6 (Def6), mRNA [NM_027185]	6,00954611732823	-0,118096169089028	0,00237936216412216	0,0103548013505144	0,130830332603664	-0,12047553125315	0,0913912510271359	0,0913912510271359	0,0913912510271359	0,0913912510271359	0,12924674668482	0,208486567747282	0,979442940246102	0,910725641372413	0,16506059115736	0,360470717614948	0,342485882557123	0,985648774889456	0,989357335151128	0,999548079443255	0,968169480302826
1176	8	28	351	GAGGCCCCAATGTTTGGTGACAAAGTTTATGTCCACTACAAAGGGATGTTGTCAGATGGA	A_52_P481493	Fkbp5	NM_010220	ref|Mus musculus FK506 binding protein 5 (Fkbp5), mRNA [NM_010220]	7,2161529521215	2,36285703104625	2,52308419307483	-0,183245061468798	-0,0230178994402195	-0,160227162028579	0,276128199670795	0,276128199670795	0,276128199670795	0,276128199670795	0,390504244928104	8,75961156965723e-09	2,56880849619404e-09	0,513202711856706	0,934251230230957	0,685188684600634	3,19746678510512e-07	1,09184157149601e-07	0,91749642796366	0,999548079443255	0,978863672375815
1189	8	41	2390	AAGAATGAAAAATGAACAATTCACATGTGAGCCACTGCTTATATATTAAGTCTCTCCCTC	A_51_P375146	Cd36	NM_007643	ref|Mus musculus CD36 antigen (Cd36), transcript variant 2, mRNA [NM_007643]	13,0746408688408	0,200236698441447	0,277692341175266	-0,0883574544465322	-0,0109018117127135	-0,0774556427338187	0,09612911084887	0,09612911084887	0,09612911084887	0,09612911084887	0,135947092301339	0,0479826701306743	0,00802879413267958	0,367083783683621	0,91064239267771	0,574098282286775	0,108484419490591	0,0237670289337924	0,891790011881149	0,999548079443255	0,970236539242523
1191	8	43	1945	CTGCATTTTGAGAGCCTGGTTTACCTTTTTATGAAAACATGATGTCATTTCTTGGGAATA	A_55_P2051727	Rnf8	NM_021419	ref|Mus musculus ring finger protein 8 (Rnf8), mRNA [NM_021419]	9,53867169700688	0,307080179260923	0,351665884641188	-0,0821975410092772	-0,0376118356290132	-0,0445857053802641	0,0889322382004988	0,0889322382004988	0,0889322382004988	0,0889322382004988	0,12576917739534	0,00205136361238515	0,000583899946704627	0,36446729856814	0,676082110331333	0,726030691910037	0,00824039186204027	0,00271463091834536	0,891790011881149	0,999548079443255	0,97919270355585
1193	8	45	222	GAGTCCAGGACAAATGCTTGTGAAAGTAAATCTAGAGTTATCAAAAAGGATCATGTACTG	A_52_P609024	Cenpw	NM_001109747	ref|Mus musculus centromere protein W (Cenpw), mRNA [NM_001109747]	6,36759970019023	0,165656952930169	0,638692377835206	-0,19658180128174	0,276453623623297	-0,473035424905037	0,170664396616014	0,170664396616014	0,170664396616014	0,170664396616014	0,241355904308589	0,341317572173288	0,000996641308123141	0,260627435018087	0,118216774299774	0,0616160047762089	0,492864245925278	0,00421445535645728	0,875753932311417	0,999548079443255	0,968169480302826
1197	8	49	830	GCCTAACCCCTCACCGACAGCTTGATGGAAAGGAGAGGTTCCATGTGACTGGGAGTAAGG	A_51_P269084	Chchd10	NM_175329	ref|Mus musculus coiled-coil-helix-coiled-coil-helix domain containing 10 (Chchd10), mRNA [NM_175329]	17,0065825626345	-0,0395950938225447	0,00957264476836883	-0,0722814462146033	-0,0231137076236898	-0,0491677385909135	0,047335990966504	0,047335990966504	0,047335990966504	0,047335990966504	0,0669432004132003	0,411072587398082	0,841428740219973	0,13972582846427	0,62973821071931	0,469718113357753	0,561789431039401	0,89118784223229	0,873308159580537	0,999548079443255	0,968169480302826
1203	8	55	1968	AGAGTTGCCAGTGCGCCAGCCTACCAGCAACTATCTGCTTATTTATAGATAAACACCTTG	A_55_P1994128	Tmem184a	NM_001161548	ref|Mus musculus transmembrane protein 184a (Tmem184a), transcript variant 1, mRNA [NM_001161548]	7,32413923350799	0,390046470471612	1,0081168356109	-0,543066083663525	0,075004281475767	-0,618070365139292	0,192875807236263	0,192875807236263	0,192875807236263	0,192875807236263	0,272767582447182	0,0543320334682933	2,28338720882502e-05	0,00952875089786468	0,700769301768374	0,0326738946926079	0,119695991536486	0,000182373583216965	0,873308159580537	0,999548079443255	0,968169480302826
1204	8	56	1371	AGCTGCTGTCACTCCTGTGGTTTGGGAAGTGGCTCCTTGTGGCCTCTTGCTGTGAACTTG	A_55_P2856671	Ccnd3	ENSMUST00000182281	ens|cyclin D3 [Source:MGI Symbol;Acc:MGI:88315] [ENSMUST00000182281]	8,02162482384211	0,0420980951917933	-0,123368869069613	0,0540673742416757	-0,11139959001973	0,165466964261405	0,0777444556785532	0,0777444556785532	0,0777444556785532	0,0777444556785532	0,109947263619924	0,593116974180247	0,125524082883166	0,493396171403462	0,164677227228822	0,145270078936592	0,72386048670511	0,215511474850979	0,915270408940837	0,999548079443255	0,968169480302826
1207	8	59	2399	CACTATTTTGTCTTTTGAGATGAAACCAAATGGTGTCTTTTTAAGATGGTTGCTAGGAAG	A_51_P176972	Amigo2	NM_178114	ref|Mus musculus adhesion molecule with Ig like domain 2 (Amigo2), transcript variant 1, mRNA [NM_178114]	5,39395496909069	0,058539271079705	0,0450351208385413	-0,0773212495521296	-0,0908253997932933	0,0135041502411637	0,0690225459160992	0,0690225459160992	0,0690225459160992	0,0690225459160992	0,0976126205440671	0,404680697364558	0,520246623109603	0,273606640499603	0,200540435822728	0,891112723764923	0,555778891991045	0,634821790742862	0,875753932311417	0,999548079443255	0,989772679625232
1208	8	60	1858	CCCATGATCCCTGAGCTGGTGCCTTCTGCCCAGTAATAAATGGTCTCTTCAGATTTCCTC	A_55_P2140107	Cyp21a1	NM_009995	ref|Mus musculus cytochrome P450, family 21, subfamily a, polypeptide 1 (Cyp21a1), mRNA [NM_009995]	5,77954595736651	-0,185222865321996	-0,178202900903709	-0,0564189108825479	-0,0493989464642608	-0,00701996441828712	0,128958119549043	0,128958119549043	0,128958119549043	0,128958119549043	0,182374321644388	0,163714873363033	0,179633295203226	0,665628840602232	0,705017099059847	0,969611048562447	0,284748167624785	0,284808733518864	0,948698081543649	0,999548079443255	0,996621433107229
1213	8	65	1853	GTAGAGAAATGGGAGAGAGAACCAGTGGGCAATTGATTTTCAATTCTTTTATGTTTAAAG	A_55_P2935081	Acss2	ENSMUST00000149788	ens|acyl-CoA synthetase short-chain family member 2 [Source:MGI Symbol;Acc:MGI:1890410] [ENSMUST00000149788]	6,0921899498393	-1,08660084230972	-1,14180987955318	0,186182401054085	0,130973363810625	0,0552090372434595	0,0990126886832655	0,0990126886832655	0,0990126886832655	0,0990126886832655	0,140025087182899	7,00307360854229e-11	2,53971377739879e-11	0,0721405941477343	0,198264951776963	0,696826701579785	7,43004300986587e-09	3,11498200986235e-09	0,873308159580537	0,999548079443255	0,978997515169474
1215	8	67	968	TTACTACATTAAGCTGAAGGACTTGAGAGACCAGCTGAAAGGCATTGAACGCAACACCGA	A_55_P2107402	Gm9855	NR_037190	ref|Mus musculus predicted pseudogene 9855 (Gm9855), non-coding RNA [NR_037190]	5,580999115995	0,0331812812611805	-0,0736222194190503	0,0116185561589504	-0,0951849445212805	0,106803500680231	0,102525377330181	0,102525377330181	0,102525377330181	0,102525377330181	0,144992779107761	0,748990341270881	0,479576866726085	0,910708523864375	0,362363707842513	0,46843725201354	0,842957783146665	0,597731225867047	0,989357335151128	0,999548079443255	0,968169480302826
1217	8	69	3952	AAAGATATATTCTCCACTACACTGTCAACTGTGTCACAGCCCGTCGTGAATGATGTCACC	A_55_P1960097	Epb4.1l3	NM_013813	ref|Mus musculus erythrocyte protein band 4.1-like 3 (Epb4.1l3), mRNA [NM_013813]	6,19780637998649	-0,0919537550172027	-0,206644180953306	0,0788555322554814	-0,0358348936806223	0,114690425936104	0,105606974040222	0,105606974040222	0,105606974040222	0,105606974040222	0,149350814968866	0,392462062816228	0,0620094446907628	0,46244256811669	0,73729251630356	0,449957512736125	0,543845608083842	0,124416541886413	0,910220440595323	0,999548079443255	0,968169480302826
1218	8	70	757	GAGGGGTACAAGTTCTATCCACCCAAAGTGGAGATGTTCTTCAAGGACGATGCCAATAAT	A_52_P449768	Paics	NM_025939	ref|Mus musculus phosphoribosylaminoimidazole carboxylase, phosphoribosylaminoribosylaminoimidazole, succinocarboxamide synthetase (Paics), mRNA [NM_025939]	7,97218853637404	0,165762181664476	0,0525596230858651	0,118279497662621	0,00507693908400952	0,113202558578611	0,0793084859622794	0,0793084859622794	0,0793084859622794	0,0793084859622794	0,112159136459132	0,0472856944085249	0,513768706425345	0,148777995377765	0,949483915535051	0,322812183475093	0,107277265550187	0,628994852322377	0,873308159580537	0,999548079443255	0,968169480302826
1220	8	72	2305	GTCAGAGTGTTTAGTCACAGCATCAGAAAGGAAACTAAGACAACGATTAAAAGTTCTATT	A_55_P2285501	Rptor	AK137878	gb|Mus musculus 16 days neonate thymus cDNA, RIKEN full-length enriched library, clone:A130034B03 product:unclassifiable, full insert sequence. [AK137878]	6,07357927436147	-0,102865320403075	-0,198787230447513	0,0867431833494079	-0,00917872669502984	0,0959219100444377	0,0879871544304958	0,0879871544304958	0,0879871544304958	0,0879871544304958	0,124432627110223	0,253749281593654	0,0331416616111979	0,333952887611879	0,917775770259877	0,44824068968685	0,396640078623187	0,0754595805593323	0,887549921119479	0,999548079443255	0,968169480302826
1225	8	77	3739	GGTGTCTGTCCAATGTGGAGGGTCTTTTTTGAGCTATCTCCTAAAATAAAATATTTTGAT	A_55_P1984932	Zc3h18	NM_001029993	ref|Mus musculus zinc finger CCCH-type containing 18 (Zc3h18), transcript variant 1, mRNA [NM_001029993]	9,48768726152908	0,0737916558964109	0,0650597959401544	0,0225381695559026	0,0138063095996461	0,00873185995625647	0,0638405053920904	0,0638405053920904	0,0638405053920904	0,0638405053920904	0,090284108554247	0,259013458091928	0,318233677505641	0,727115172289659	0,830595180288573	0,923748723635658	0,402936106139761	0,440129951270995	0,959483328753446	0,999548079443255	0,992839331232713
1226	8	78	0	CTCTCTTGCTTTCTTTATTCCAGGACTTGGATCAGTTCCTTGTACACAGAAGGCAGTGAA	A_30_P01019507	chr11:97457180-97487074_R	chr11:97457180-97487074_R	lincRNA:chr11:97457180-97487074 reverse strand	6,54722904950908	0,0102100790795783	0,574434676604013	-0,204792696040437	0,359431901483998	-0,564224597524435	0,189467701870883	0,189467701870883	0,189467701870883	0,189467701870883	0,267947793617465	0,957466487593187	0,00571850805776492	0,290399747945793	0,0698124503200502	0,0457822109449164	0,976413923656577	0,0179859260281931	0,877889297112502	0,999548079443255	0,968169480302826
1228	8	80	2115	ACACAGTGGCATTAGACCTTTTTTCCTTACGTTCAGGGCAATAAAGAATGGACTTGATAT	A_55_P2905362	Lcmt2	NM_177846	ref|Mus musculus leucine carboxyl methyltransferase 2 (Lcmt2), mRNA [NM_177846]	9,34184854330888	0,303393700232483	0,212540726071719	-0,0704076893820869	-0,161260663542851	0,0908529741607644	0,0956759727389737	0,0956759727389737	0,0956759727389737	0,0956759727389737	0,135306258240695	0,00409104511925514	0,0359200347208951	0,46886451777627	0,104744368275142	0,508284026346247	0,014643897437147	0,0804942053288303	0,911694710880551	0,999548079443255	0,968275885703657
1229	8	81	179	AACCGGAAGAGTCTACAATGTCACCCAGCATGCCGTGGGCATCATTGTAAACAAGCAAGT	A_55_P2052479	ENSMUST00000080223	ENSMUST00000080223	ens|ribosomal protein L21, pseudogene 3 [Source:MGI Symbol;Acc:MGI:3646431] [ENSMUST00000080223]	12,3872073726531	0,0162363633866249	0,0334188688610819	-0,00441519754872921	0,0127673079257278	-0,017182505474457	0,0538247069213889	0,0538247069213889	0,0538247069213889	0,0538247069213889	0,0761196305189852	0,76549314153337	0,540478913010805	0,935297995649573	0,814496348636086	0,82330616739594	0,854474160169507	0,65275580710325	0,993641567657108	0,999548079443255	0,985137163763762
1231	8	83	4007	CTAGTGCGGACCAGGGCTGTGGGTCATCTGAGGGATGTGCGTCGCTTGGTGGTAGCCATG	A_66_P120481	Aqr	NM_001290788	ref|Mus musculus aquarius (Aqr), transcript variant 2, mRNA [NM_001290788]	7,5751148255233	-0,0347078553511926	-0,089253733301792	0,0998134467677065	0,0452675688171071	0,0545458779505994	0,0825275595169329	0,0825275595169329	0,0825275595169329	0,0825275595169329	0,116711593938399	0,677785912717078	0,290130544372166	0,23816762157614	0,588362289769307	0,644424866081026	0,790831905922259	0,410805022005974	0,873308159580537	0,999548079443255	0,977406484569772
1234	8	86	5038	AGATGGTGGCTTCTGGCTGTCCCAGTGCCCACCTCTTTGCATCGGTTCCCTCCATTATCA	A_51_P221337	Ranbp10	NM_145824	ref|Mus musculus RAN binding protein 10 (Ranbp10), mRNA [NM_145824]	9,73281937252149	0,119986963785811	0,0426366773784057	0,0520415474514149	-0,0253087389559905	0,0773502864074054	0,0967752405882349	0,0967752405882349	0,0967752405882349	0,0967752405882349	0,136860857741801	0,22691519774267	0,663430614490188	0,595654760284769	0,795903215521428	0,577156014159448	0,364486028245887	0,756380958633827	0,934770116930157	0,999548079443255	0,971379621428318
1235	8	87	108	ACGCTGCATTGGAGCTCCACAGGAAAGGATCTTCGTATCGGACATCGGAGCAACGGACAG	A_55_P2745482	Fas	L15353	gb|Mouse Fas mRNA containing retrotransposable element ETn, long terminal repeat. [L15353]	6,11328843536009	-0,283295488562205	-0,381714965128124	0,12691749570028	0,0284980191343607	0,098419476565919	0,0995297630839664	0,0995297630839664	0,0995297630839664	0,0995297630839664	0,140756340813126	0,00886888510548799	0,000789023524620287	0,214351697845821	0,777064188631185	0,491079832777696	0,0276050913718884	0,00348251609499169	0,873308159580537	0,999548079443255	0,968275885703657
1236	8	88	375	AATCACTTTGAGAAGAGTCACAAGAACATGTCTGTGCACCTGTCCCCCTGTTTTAGGGAT	A_55_P2087589	Rps11	NM_013725	ref|Mus musculus ribosomal protein S11 (Rps11), mRNA [NM_013725]	13,6584878985561	-0,0048340716537929	-0,117364467916644	0,0807733829025157	-0,0317570133603358	0,112530396262851	0,0629848622250218	0,0629848622250218	0,0629848622250218	0,0629848622250218	0,0890740463828266	0,939453466228404	0,0745857444678696	0,211838560344932	0,618678827977134	0,218501154061981	0,967115064008572	0,14376306183125	0,873308159580537	0,999548079443255	0,968169480302826
1237	8	89	2095	ACCTGGTGCCTATCTTCAGTGGCTTCTTGAAGGATCTGGTCAAAGACAAGAGGAGAGTGC	A_52_P91891	Ppp4r1l-ps	NR_027957	ref|Mus musculus protein phosphatase 4, regulatory subunit 1-like, pseudogene (Ppp4r1l-ps), non-coding RNA [NR_027957]	5,85980621530255	0,318778487973502	0,168917251328448	0,0682126956422549	-0,0816485410027985	0,149861236645053	0,0708650849690694	0,0708650849690694	0,0708650849690694	0,0708650849690694	0,10021836426198	0,00014610054683381	0,0253272794433896	0,345280280635433	0,260503713336648	0,147747652776009	0,000913113527724882	0,0606991591600135	0,888687294766657	0,999548079443255	0,968169480302826
1238	8	90	393	CTGCACGAACTGAATGTTCCCTTTTTCAAAGTTGGATCTGGGGACACTAACAATTTTCCC	A_51_P262871	Nans	NM_053179	ref|Mus musculus N-acetylneuraminic acid synthase (sialic acid synthase) (Nans), mRNA [NM_053179]	6,24148985894612	-0,0926403910038118	0,178227319196279	-0,0442605347804665	0,226607175419624	-0,270867710200091	0,115248923432935	0,115248923432935	0,115248923432935	0,115248923432935	0,162986590567755	0,429319304508467	0,134969394654954	0,704299367299013	0,0608389368344874	0,109429879303577	0,579621703792815	0,228348741378246	0,954117539031209	0,999548079443255	0,968169480302826
1239	8	91	3046	TTGAGCGGGAGTGAGTCTAAACTGAAGATTTGCCTGGAAATTTCTGCCTGGATATGCCAC	A_66_P137782	Rem1	AK078772	gb|Mus musculus 15 days embryo male testis cDNA, RIKEN full-length enriched library, clone:8030472A05 product:inferred: rad and gem related GTP binding protein, full insert sequence. [AK078772]	5,40063867052979	-0,0666893150493255	-0,064349810344309	0,0894065817436624	0,091746086448679	-0,00233950470501654	0,0735505789054637	0,0735505789054637	0,0735505789054637	0,0735505789054637	0,104016226208499	0,373495901050276	0,390223592177482	0,235867596442246	0,224188777996332	0,98224008605043	0,525761239463941	0,513388645985838	0,873308159580537	0,999548079443255	0,997731158704558
1240	8	92	3376	CCAAGTCCTGTGTTGTGTTTTGTCATTTCTGTTGAGGCTCTATATTGTAGCTTAATTTTT	A_55_P2000515	Peli1	NM_023324	ref|Mus musculus pellino 1 (Peli1), mRNA [NM_023324]	9,21365507509168	0,833252280787008	0,863476935813409	0,0429615976809963	0,0731862527073979	-0,0302246550264016	0,0920961319549852	0,0920961319549852	0,0920961319549852	0,0920961319549852	0,130243598852842	3,09643168356258e-09	1,57155430169104e-09	0,645038253805876	0,434526509650203	0,818440111420217	1,4191747127264e-07	7,45928761585922e-08	0,943297110244337	0,999548079443255	0,985137163763762
1242	8	94	891	AAATGATTCTTCTCTGGACTTCTGGTGCAATATATGTGGGTCTGATATTCATCCAGTTGG	A_52_P503078	Mbtd1	NM_134012	ref|Mus musculus mbt domain containing 1 (Mbtd1), mRNA [NM_134012]	5,87701975132001	0,380600883230689	0,301318457104647	0,15947611155618	0,0801936854301379	0,0792824261260421	0,0632793544080709	0,0632793544080709	0,0632793544080709	0,0632793544080709	0,0894905212221076	3,17308764286012e-06	7,45693759059736e-05	0,0187236534644254	0,217105788413276	0,384371284765562	3,82291604343328e-05	0,000480244949386465	0,873308159580537	0,999548079443255	0,968169480302826
1245	8	97	2270	CTTGATATCTAAAATCTACCTCGCATGTGATTACATAAATGTGCACTGCCTGCATGTGCA	A_55_P2538469	Gm30591	XR_400605	ref|PREDICTED: Mus musculus predicted gene, 30591 (Gm30591), transcript variant X1, ncRNA [XR_400605]	5,03801729746173	0,0356416611421508	0,123818655419204	-0,00404314407216155	0,0841338502048918	-0,0881769942770534	0,101434847277448	0,101434847277448	0,101434847277448	0,101434847277448	0,143450536717011	0,728347075263054	0,233967729883803	0,96853204954471	0,414961634149016	0,544497395047124	0,827960479802608	0,348739416348119	0,997668084881073	0,999548079443255	0,968503580981533
1246	8	98	833	AAACTCAAGCTTCACTTCTACCCTAGATTATCATAGTAATTAAGTCCTTAGAGTTCTTCC	A_52_P577384	Il18bp	NM_010531	ref|Mus musculus interleukin 18 binding protein (Il18bp), mRNA [NM_010531]	7,24134979276579	-0,86616405487127	-0,564353791508545	-0,213506129451004	0,0883041339117199	-0,301810263362724	0,137429316456475	0,137429316456475	0,137429316456475	0,137429316456475	0,194354403200411	1,56451340396901e-06	0,000396845783716931	0,133264571710279	0,526560626827928	0,133427765874461	2,14615890492695e-05	0,00196958326648245	0,873308159580537	0,999548079443255	0,968169480302826
1248	8	100	3154	AGGCAGTCTAAGCCAGATGTCCCCACCTCAATCTCGACATTAAGTCACTCTTGTAGTTAT	A_51_P472033	Serpina10	ENSMUST00000044231	ens|serine (or cysteine) peptidase inhibitor, clade A (alpha-1 antiproteinase, antitrypsin), member 10 [Source:MGI Symbol;Acc:MGI:2667725] [ENSMUST00000044231]	5,11425947942777	0,01285376818202	-0,246032954360978	0,152612290030202	-0,106274432512796	0,258886722542998	0,132391975225848	0,132391975225848	0,132391975225848	0,132391975225848	0,187230526913757	0,923455317484514	0,0753190905121951	0,26027739924293	0,429944563274531	0,179375661643655	0,956985253771234	0,144837500989961	0,875753932311417	0,999548079443255	0,968169480302826
1249	8	101	2311	CTTCTGTAGCTGCTTGTTACATTTGCATCTGTGAGTCAAGAAATGTTTGTTATCTTTGAT	A_55_P2006236	Ugdh	NM_009466	ref|Mus musculus UDP-glucose dehydrogenase (Ugdh), mRNA [NM_009466]	9,09056571067953	-0,00904702689037329	0,0315199568435265	-0,0581293585640275	-0,0175623748301277	-0,0405669837338998	0,087831359170543	0,087831359170543	0,087831359170543	0,087831359170543	0,124212299340644	0,918807964526082	0,722804203502564	0,514332090814257	0,843185555652244	0,746782062218113	0,954145962950229	0,803488470717312	0,917908287907016	0,999548079443255	0,981530566155997
1250	8	102	1518	AGGCAGAGACTGGGACAAGGAGACAGCTTGGTCACATACCAGGACGCAGAAGGACACTAT	A_51_P137121	Mybph	NM_016749	ref|Mus musculus myosin binding protein H (Mybph), mRNA [NM_016749]	5,51499116488962	-0,368109943638001	-0,936678316058974	0,30177109826619	-0,266797274154783	0,568568372420973	0,353197518077074	0,353197518077074	0,353197518077074	0,353197518077074	0,499496720261114	0,307606651749801	0,0139002726441054	0,401261465030585	0,45731027076099	0,266143167090462	0,456813830384676	0,0373442705523139	0,898720163679168	0,999548079443255	0,968169480302826
1252	8	104	1493	AGCGCGGGACCATCGTCTTCATCACCCTGATCCTAGTGGAAATAAAATTCAGACTTGATG	A_55_P2003414	Kng1	NM_023125	ref|Mus musculus kininogen 1 (Kng1), transcript variant 2, mRNA [NM_023125]	12,3343178637942	-0,85890111544534	-1,11634647779074	0,0834628405020901	-0,173982521843312	0,257445362345402	0,173732119079966	0,173732119079966	0,173732119079966	0,173732119079966	0,245694319022705	4,68664275493968e-05	1,15970185026909e-06	0,635248174501155	0,326519536057803	0,305067822878095	0,000357823307151296	1,52743892323672e-05	0,941524266343273	0,999548079443255	0,968169480302826
1255	8	107	1602	AGACCTAAGTTCCATCCTCAGCACCCCATTAACTGATTTGATGAAGCAAGCCTGTAATCC	A_55_P2733297	Slc36a2	ENSMUST00000125560	ens|solute carrier family 36 (proton/amino acid symporter), member 2 [Source:MGI Symbol;Acc:MGI:1891430] [ENSMUST00000125560]	12,087162625354	-0,0042751573960409	-0,189743370438075	-0,0431109911936183	-0,228579204235652	0,185468213042034	0,108481012438082	0,108481012438082	0,108481012438082	0,108481012438082	0,1534153190499	0,968887315254896	0,092945576268059	0,694550743878796	0,0456531046645069	0,238366358744838	0,983155934088282	0,170509588340985	0,953150052132726	0,999548079443255	0,968169480302826
1257	8	109	8328	CTTCCAAATTCAGAGTGAAAAGAAAGCTGTTCTGCATCAAACCATCTAAGCAATAAATGT	A_55_P1981714	Rreb1	NM_001177869	ref|Mus musculus ras responsive element binding protein 1 (Rreb1), transcript variant 6, mRNA [NM_001177869]	9,97831128262357	-0,25603218860728	-0,731188541093671	-0,00453315339195903	-0,479689505878349	0,47515635248639	0,188966303149869	0,188966303149869	0,188966303149869	0,188966303149869	0,267238708746051	0,187957044366404	0,000723731332022792	0,981057869265934	0,0179714528730681	0,0879657708879557	0,317039417943934	0,00324457112397559	0,998944052044301	0,999548079443255	0,968169480302826
1258	8	110	0	CTTCCTCTCCTACTGTCCATTCCTCAGGCAGACACCACAGACAATCCCACCTTCCCATCC	A_30_P01033145	chr7:48794017-48815817_F	chr7:48794017-48815817_F	lincRNA:chr7:48794017-48815817 forward strand	6,91562546781136	-0,0380158726917097	-0,255423880710599	0,253922796883187	0,0365147888642978	0,217408008018889	0,123796117183049	0,123796117183049	0,123796117183049	0,123796117183049	0,175074147889397	0,761405230110527	0,0499694122941498	0,0512261315249134	0,770540058688291	0,226206050242416	0,851460927300375	0,104823109086992	0,873308159580537	0,999548079443255	0,968169480302826
1261	8	113	3701	AGGACACGCTAGAGGAGCCAAGGGTGAAGAAGCACAAAAAGTCTAAAAAGAAAAAGAAGT	A_51_P115749	Usp42	NM_029749	ref|Mus musculus ubiquitin specific peptidase 42 (Usp42), mRNA [NM_029749]	8,03379169579017	-0,0964519482123407	-0,0691551358361266	0,0437163334430934	0,0710131458193075	-0,0272968123762141	0,0795133688839064	0,0795133688839064	0,0795133688839064	0,0795133688839064	0,112448884665595	0,236823900575377	0,392990716992651	0,587494851737136	0,38059835372201	0,810245185522022	0,376348323943487	0,516121187494268	0,933162409032536	0,999548079443255	0,984777914193219
1263	8	115	162	AGCAAAATTCAAAGAAAGCAAAGTGTTCGAGGCTAATGAGTAGGTCCCAGACAGTGCTCC	A_55_P2743765	Timm44	BC128353	gb|Mus musculus translocase of inner mitochondrial membrane 44, mRNA (cDNA clone IMAGE:40111000), partial cds. [BC128353]	5,61718127819956	-0,0216821219758856	-0,115304373198568	0,0599846208877741	-0,0336376303349084	0,0936222512226825	0,113315928349875	0,113315928349875	0,113315928349875	0,113315928349875	0,160252922705291	0,849853332706532	0,318955668014968	0,601378912773333	0,769114599948217	0,56448055256523	0,909662880941412	0,440929607424479	0,936113821397313	0,999548079443255	0,969269671240324
1265	8	117	2715	GTAGAGGCGCAAACCATCGAAGAGCTCAAGCAACAGAAATCGTTCGTGAAACTTCATAAG	A_51_P284665	Plcb1	U85712	gb|Mus musculus phospholipase C-beta-1a mRNA, complete cds. [U85712]	7,69030275365342	0,155164159127181	-0,0237774680437761	0,21315790267369	0,0342162755027333	0,178941627170957	0,102029658223404	0,102029658223404	0,102029658223404	0,102029658223404	0,144291726423829	0,141272077638507	0,817686012630945	0,0473753432314204	0,740245404744609	0,226811288237746	0,25486493554671	0,874498291853836	0,873308159580537	0,999548079443255	0,968169480302826
1268	8	120	2898	ACTAGAGGAGGATGCTTGCTTGCTTCGTTGAGTTGCTTGGTTGGTTGGTTTTGGTCAAAT	A_66_P118696	Nup107	NM_134010	ref|Mus musculus nucleoporin 107 (Nup107), mRNA [NM_134010]	8,809690562264	-0,124141537466548	-0,00333912807969128	-0,0107133484600457	0,110089060926811	-0,120802409386856	0,0615056597587349	0,0615056597587349	0,0615056597587349	0,0615056597587349	0,086982138193508	0,054763238872616	0,95714987890941	0,863168797683932	0,0859881162150226	0,177534554836323	0,120472839023687	0,970314408090998	0,980645491541459	0,999548079443255	0,968169480302826
1272	8	124	3721	GTAGGATATTCAGTCCTCCCAACTGTATATAATGCAGCACCTCTCATATATGTAATATAT	A_55_P1999334	Inpp5b	NM_008385	ref|Mus musculus inositol polyphosphate-5-phosphatase B (Inpp5b), transcript variant 1, mRNA [NM_008385]	9,08012202283511	-0,480296869703919	-0,345068613492565	-0,0933908696054608	0,0418373866058932	-0,135228256211354	0,0653897677398027	0,0653897677398027	0,0653897677398027	0,0653897677398027	0,0924750963780557	1,31132189309489e-07	2,01007435674048e-05	0,166004928907661	0,528302088262132	0,156515819690389	2,8078039026589e-06	0,000163830143344967	0,873308159580537	0,999548079443255	0,968169480302826
1273	8	125	345	AAGCAGCTCTCATGACTTACACAAAGGACAATTGGGGAACCTGGGAGCAATAAATATACC	A_55_P2633284	Arih1	ENSMUST00000168982	ens|ariadne ubiquitin-conjugating enzyme E2 binding protein homolog 1 (Drosophila) [Source:MGI Symbol;Acc:MGI:1344363] [ENSMUST00000168982]	5,05352602914786	-0,0259312789877137	-0,116319134037427	0,0257673405388772	-0,0646205145108363	0,0903878550497135	0,0615036739795467	0,0615036739795467	0,0615036739795467	0,0615036739795467	0,0869793298776482	0,677021800849999	0,0706157429415675	0,678942409164791	0,303783229909601	0,308986440926087	0,790239905026142	0,137491739273199	0,95072851286432	0,999548079443255	0,968169480302826
1274	8	126	0	AAAGGATACACTGTTTGAATGTGCTGGTATCTGCTTTGCTTCTGGAGTTGAGCCACCAGT	A_30_P01028956	chr1:193815525-193825775_F	chr1:193815525-193825775_F	lincRNA:chr1:193815525-193825775 forward strand	7,21573111076204	-0,115655446275943	0,213418691355014	-0,264557950322699	0,064516187308258	-0,329074137630957	0,0813294794550186	0,0813294794550186	0,0813294794550186	0,0813294794550186	0,115017252866031	0,167766443756954	0,0148112222316117	0,00335317464299853	0,435327802312259	0,00856770912197068	0,290349968905639	0,0393468806156367	0,873308159580537	0,999548079443255	0,968169480302826
1276	8	128	435	CAGGTTGGGGATAAAGTGTCCTTCTCTAGATAGTTGGCAAGCTCCAGTAAGATAAATGGC	A_51_P192860	Hint1	NM_008248	ref|Mus musculus histidine triad nucleotide binding protein 1 (Hint1), mRNA [NM_008248]	15,1446498897703	-0,0679972333821297	-0,01470273024003	-0,112316811548119	-0,0590223084060195	-0,0532945031420997	0,0648590059687454	0,0648590059687454	0,0648590059687454	0,0648590059687454	0,0917244858830372	0,304816195775433	0,822570061943739	0,0960524959872646	0,371790015244279	0,56659248424235	0,453987177183536	0,878068626908472	0,873308159580537	0,999548079443255	0,969269671240324
1277	8	129	3041	ACCGACTGGGGGGCCTTGAAACTATCAAAGCACAGCTCAGAGGCCAGGCTCACAACTCAA	A_51_P442759	Arhgef19	NM_172520	ref|Mus musculus Rho guanine nucleotide exchange factor (GEF) 19 (Arhgef19), mRNA [NM_172520]	5,52189927630758	-0,584967377386117	-0,813869342926535	0,0703058452073586	-0,158596120333059	0,228901965540418	0,113502515357434	0,113502515357434	0,113502515357434	0,113502515357434	0,160516796581943	2,74768955751481e-05	1,96779643379685e-07	0,541425682207495	0,175002942029484	0,166628892279712	0,000229563098671714	3,51202411251915e-06	0,924601745625491	0,999548079443255	0,968169480302826
1279	8	131	803	CCAACGGGTGCTAACCATCCAGACCTGCTTTGGAGTCGCCGTGGGAAAGTTTCTTAATAA	A_55_P2162573	Art3	NM_181728	ref|Mus musculus ADP-ribosyltransferase 3 (Art3), mRNA [NM_181728]	9,79910243654673	0,452143315971865	0,585597845141024	0,116351313186437	0,249805842355595	-0,133454529169159	0,184927757156328	0,184927757156328	0,184927757156328	0,184927757156328	0,261527342229717	0,0221327262404875	0,00413509034306354	0,535129700351737	0,18924277409051	0,614470804263521	0,0580425634609842	0,0137815369672842	0,923280129629074	0,999548079443255	0,975953792590469
1281	8	133	313	CACGGCCAACATCCTTTTGACAACACCAGCAAACGTGGAGCGATTTGGTGCAAATTAAAA	A_52_P142327	1700031C06Rik	AK006576	gb|Mus musculus adult male testis cDNA, RIKEN full-length enriched library, clone:1700031C06 product:inferred: protein phosphatase 3, catalytic subunit, gamma isoform, full insert sequence. [AK006576]	6,26664977446088	0,444164368619169	0,656830444976805	-0,0755832524739004	0,137082823883736	-0,212666076357636	0,0904889963620199	0,0904889963620199	0,0904889963620199	0,0904889963620199	0,127970765900698	5,12819070644717e-05	1,60236961629679e-07	0,411731040085766	0,142744377110767	0,109443748394444	0,00038492186888882	2,95086229278632e-06	0,900696377763836	0,999548079443255	0,968169480302826
1282	8	134	3421	GAAGTTGCCCGATGTGTGGATGCCGGAAGCTTTGAGCAGGGCCTCGCGGTGCATGCGCAG	A_66_P105958	Sec31b	NM_001033343	ref|Mus musculus Sec31 homolog B (S. cerevisiae) (Sec31b), mRNA [NM_001033343]	6,27370965390936	0,346974335141928	0,286045890494071	0,0505416712918265	-0,0103867733560303	0,0609284446478568	0,0737791945893342	0,0737791945893342	0,0737791945893342	0,0737791945893342	0,1043395376092	8,66575665836356e-05	0,000709898985998807	0,499826502487625	0,889207217103299	0,564660339583967	0,000592836748457705	0,00319209894540188	0,915457025153913	0,999548079443255	0,969269671240324
1285	8	137	1372	ACAGATCCTAAGTTTCACACCACCCTGTCTCAACACACATGCACGCAAATCTGTCCAAAG	A_66_P127612	4833438C02Rik	XR_877896	ref|PREDICTED: Mus musculus RIKEN cDNA 4833438C02 gene (4833438C02Rik), misc_RNA [XR_877896]	6,71017359212183	0,321865259794282	0,510447815737175	-0,0596275389033298	0,128955017039563	-0,188582555942893	0,0874134826839403	0,0874134826839403	0,0874134826839403	0,0874134826839403	0,123621332745894	0,0011593929086116	4,89822648907219e-06	0,501630887394286	0,153039735151268	0,140098303796725	0,00514302255164634	5,00965378945736e-05	0,915743732708079	0,999548079443255	0,968169480302826
1286	8	138	228	GAAGGCCGAGGAGGTTGTGCCACCAGCAATGTACCAGTTCAGCCAATATGTGTGCCAGCA	A_51_P353386	2410015M20Rik	NM_153152	ref|Mus musculus RIKEN cDNA 2410015M20 gene (2410015M20Rik), mRNA [NM_153152]	13,1867620721374	-0,0844875778363789	-0,0214963565120136	-0,0302404773315139	0,0327507439928514	-0,0629912213243653	0,0653178996048561	0,0653178996048561	0,0653178996048561	0,0653178996048561	0,0923734594869117	0,208051381128184	0,744907832405237	0,647518356999195	0,620615378085473	0,501763223966004	0,341887102639605	0,821152757764134	0,943965121659813	0,999548079443255	0,968275885703657
1287	8	139	2226	GCCATCCTTAACTCTGAAAGAGTTGACCTTCTATGAAAACTTATTTAAGAAAGGACTTTC	A_55_P2759442	Spata5l1	NM_001033256	ref|Mus musculus spermatogenesis associated 5-like 1 (Spata5l1), mRNA [NM_001033256]	7,40752731646613	0,00201198749899056	0,0667018326984659	-0,026040584667963	0,0386492605315123	-0,0646898451994753	0,0798520700954691	0,0798520700954691	0,0798520700954691	0,0798520700954691	0,11292788051258	0,980104841414679	0,411707915075607	0,747143406123048	0,632728250183112	0,572034688985893	0,98948629864549	0,534453348520248	0,963259746805328	0,999548079443255	0,970055041994721
1290	8	142	6459	GGACCTAAATAACCCTACTGTATTTCGAGATCTTTCTAAACCAATTGGAGTAGTTAATGA	A_55_P1987409	Nbeal1	NM_173444	ref|Mus musculus neurobeachin like 1 (Nbeal1), mRNA [NM_173444]	7,47494418040673	-0,0795090875590247	0,076275922977179	-0,11161971841728	0,0441652921189233	-0,155785010536204	0,0835412918450474	0,0835412918450474	0,0835412918450474	0,0835412918450474	0,118145227945435	0,350638799865233	0,370229767063213	0,193941193839223	0,601852456396208	0,199646432429653	0,502161928139551	0,493634638424976	0,873308159580537	0,999548079443255	0,968169480302826
1291	8	143	863	CTGACAGAATACGATTACAGCAGGACTACAAATGTACCATTAAAGGAGGCTATTTCCTGA	A_52_P172145	Pdf	NM_026513	ref|Mus musculus peptide deformylase (mitochondrial) (Pdf), mRNA [NM_026513]	9,25190106554177	-0,363540096982497	-0,285369683633172	-0,0853091314591001	-0,00713871810977551	-0,0781704133493246	0,0951812018441509	0,0951812018441509	0,0951812018441509	0,0951812018441509	0,134606546530969	0,000820946379976594	0,00619660457323457	0,378929540520562	0,940830021250789	0,566788456339913	0,00386210309451536	0,0191935344894452	0,892094179151731	0,999548079443255	0,969269671240324
1294	8	146	4893	CTGATATCTGAGCATTGTCTGGGACACGAGGGAAAGAAGAATAAAGCTGAAACCCCTTGA	A_52_P322141	Ccdc88b	NM_001081291	ref|Mus musculus coiled-coil domain containing 88B (Ccdc88b), mRNA [NM_001081291]	8,12732414238181	-0,350491818334063	-0,349023051248169	0,0906378393373775	0,092106606423271	-0,00146876708589261	0,0795470023140883	0,0795470023140883	0,0795470023140883	0,0795470023140883	0,112496449518708	0,000184930975768968	0,000193857078857719	0,265675850039589	0,258206342585268	0,989690029493785	0,00110965823464346	0,00107409572676823	0,875753932311417	0,999548079443255	0,998939639698684
1297	8	149	65	CGCTGCCACTCTGCTGCCAAACTGGAAGGTTAATGCATACGCAGGACCCAACATTGTAAC	A_66_P129593	Cldn20	NM_001101560	ref|Mus musculus claudin 20 (Cldn20), mRNA [NM_001101560]	5,56263439105415	-0,193608473694684	-0,0393661456620977	-0,0658119301330418	0,0884303978995442	-0,154242328032586	0,0741657087427489	0,0741657087427489	0,0741657087427489	0,0741657087427489	0,104886151167008	0,0152771172783247	0,600403212860987	0,383615207690813	0,244687292824102	0,154287580136763	0,0428256509405735	0,705077108875664	0,893596406458687	0,999548079443255	0,968169480302826
1298	8	150	4010	CTGACTCTTTAATTAGTCTGGGAGCTGAACAGGAATGTGTGTGTGTGTGTGTGTGTGTGT	A_55_P2503980	Igsf9	NM_033608	ref|Mus musculus immunoglobulin superfamily, member 9 (Igsf9), transcript variant 1, mRNA [NM_033608]	12,2398061266164	1,32059916916328	1,43383072684511	-0,223603461347688	-0,110371903665856	-0,113231557681832	0,156858650136823	0,156858650136823	0,156858650136823	0,156858650136823	0,221831630399032	1,18055046386773e-08	2,5499777934792e-09	0,166778074027384	0,488370950455636	0,614367176015835	4,08555737281179e-07	1,08593637643971e-07	0,873308159580537	0,999548079443255	0,975953792590469
1299	8	151	2012	GAGTAGGTTCTGCTGTCAAGACCTTTAGCTCGTGACATTTTATATGCATTTTTTAGTTTG	A_52_P195772	Rbmx	NR_029425	ref|Mus musculus RNA binding motif protein, X chromosome (Rbmx), transcript variant 2, non-coding RNA [NR_029425]	7,88318246441268	0,0472475184167687	-0,00227972917307628	0,0910166865541386	0,0414894389642937	0,0495272475898449	0,0870167706989606	0,0870167706989606	0,0870167706989606	0,0870167706989606	0,12306029727638	0,592115204442459	0,979313609479187	0,305908751549909	0,637781918645299	0,690875098892006	0,723151294456093	0,985613926798754	0,884314201193931	0,999548079443255	0,978997515169474
1301	8	153	226	TTTCTACTTAAACTCTGGCTTGCCCCTCTTGAGTCTACGACAGACTATGTAATAGGCCAC	A_55_P2175494	Gm20492	XR_380932	ref|PREDICTED: Mus musculus predicted gene 20492 (Gm20492), ncRNA [XR_380932]	8,15624058097405	0,204150637500367	0,255730727836591	0,0750463020159149	0,126626392352138	-0,0515800903362233	0,0740538856286916	0,0740538856286916	0,0740538856286916	0,0740538856286916	0,104728009402522	0,010924787290544	0,00204964959149966	0,320891198552545	0,100069859935085	0,626793042453555	0,0327476613454552	0,00773398422034981	0,885378619707373	0,999548079443255	0,976516780422353
1311	8	163	1199	GGGTTCTGGTCTTATCTCTGGCCTTGATTAGCACTAAAGCCTTCAGAAAGTTGTTTCTCC	A_55_P2114074	Acrbp	NM_001127340	ref|Mus musculus proacrosin binding protein (Acrbp), transcript variant 2, mRNA [NM_001127340]	8,61545408822762	-0,218519278934217	-0,13840300680852	-0,0494750013471315	0,030641270778565	-0,0801162721256965	0,111173463812108	0,111173463812108	0,111173463812108	0,111173463812108	0,157223020299078	0,0609208190919236	0,225075773486132	0,660255488557442	0,785181556243976	0,614966459604532	0,131564597478276	0,338762682438238	0,947167296254715	0,999548079443255	0,976152295185279
1312	8	164	2107	GAGGAGGCGGCTGCACCCACGAGCAATAAAATTGATCCCAGGGTTTTCTTGGTTCTTTTG	A_55_P2085641	Lmbr1l	NM_029098	ref|Mus musculus limb region 1 like (Lmbr1l), mRNA [NM_029098]	9,92322727798183	0,354604539885015	0,245092350008465	0,0654164838301874	-0,0440957060463631	0,109512189876551	0,0942018816865206	0,0942018816865206	0,0942018816865206	0,0942018816865206	0,133221578682143	0,000943222223940921	0,0155816703048186	0,494024911640601	0,643901863588612	0,419083084318622	0,00432950296863421	0,0409705738928496	0,915270408940837	0,999548079443255	0,968169480302826
[truncated: 29,991 more rows]
