# Supplementary material for: Hepatic FGF21 is not required for fasting metabolism but guides protein appetite post energy depletion
Source: EMBO Rep. 2026 Apr 27;27(12):3189–213. doi: 10.1038/s44319-026-00790-9 (PMC13303862; doi:10.1038/s44319-026-00790-9)
Supplement: Supplementary file 7 — Source data Fig. 5 [file 44319_2026_790_MOESM7_ESM.zip › Figure 5/5C/Microarray_clusters_FC1.5_p0.05_BAT.xlsx]

## Sheet: 5C
ProbeName	GeneName	cluster	logFC_BAT_Fasted_FGF21LWT-BAT_Fed_FGF21LWT	logFC_BAT_Fasted_FGF21LKO-BAT_Fed_FGF21LKO	logFC_BAT_Fed_FGF21LKO-BAT_Fed_FGF21LWT	logFC_BAT_Fasted_FGF21LKO-BAT_Fasted_FGF21LWT	logFC_(BAT_Fasted_FGF21LWT-BAT_Fed_FGF21LWT)-(BAT_Fasted_FGF21LKO-BAT_Fed_FGF21LKO)	P.value_BAT_Fasted_FGF21LWT-BAT_Fed_FGF21LWT	P.value_BAT_Fasted_FGF21LKO-BAT_Fed_FGF21LKO	P.value_BAT_Fed_FGF21LKO-BAT_Fed_FGF21LWT	P.value_BAT_Fasted_FGF21LKO-BAT_Fasted_FGF21LWT	P.value_(BAT_Fasted_FGF21LWT-BAT_Fed_FGF21LWT)-(BAT_Fasted_FGF21LKO-BAT_Fed_FGF21LKO)	adj.P.Val_BAT_Fasted_FGF21LWT-BAT_Fed_FGF21LWT	adj.P.Val_BAT_Fasted_FGF21LKO-BAT_Fed_FGF21LKO	adj.P.Val_BAT_Fed_FGF21LKO-BAT_Fed_FGF21LWT	adj.P.Val_BAT_Fasted_FGF21LKO-BAT_Fasted_FGF21LWT	adj.P.Val_(BAT_Fasted_FGF21LWT-BAT_Fed_FGF21LWT)-(BAT_Fasted_FGF21LKO-BAT_Fed_FGF21LKO)
A_55_P1962602	AK148702	1	-0.4336	-0.6517	0.0719	-0.146	0.218	0.0111	0.000371	0.652391	0.363	0.33784	0.0331	0.00186	0.945	1	0.968
A_55_P1962603	Cplx2	1	-0.4315	-0.6079	0.0384	-0.138	0.176	0.0114	0.000741	0.809293	0.39	0.436131	0.0338	0.00331	0.973	1	0.968
A_55_P2121856	Ier5l	1	-0.4145	-0.6708	0.172	-0.0843	0.256	0.00614	5.83e-05	0.225077	0.547	0.201743	0.0204	0.000395	0.873	1	0.968
A_55_P2731906	Gtf2ird1	1	-0.3618	-0.6951	0.0445	-0.289	0.333	0.126	0.0055	0.846733	0.217	0.311551	0.233	0.0174	0.978	1	0.968
A_52_P267651	Arntl	1	-0.3146	-0.7868	-0.276	-0.748	0.472	0.234	0.00544	0.295552	0.0078	0.207407	0.373	0.0173	0.881	1	0.968
A_66_P127371	Arntl	1	-0.2102	-0.7453	0.0117	-0.523	0.535	0.307	0.0011	0.954039	0.0156	0.072096	0.456	0.00457	0.995	1	0.968
A_51_P144349	Dtx4	1	-0.6183	-1.378	-0.0196	-0.779	0.76	0.0201	1.02e-05	0.937703	0.00444	0.040668	0.0535	9.25e-05	0.994	1	0.968
A_55_P2032966	Hmgcs1	1	-1.2001	-1.4345	0.0974	-0.137	0.234	9.11e-09	3e-10	0.494755	0.339	0.249682	3.3e-07	2.12e-08	0.915	1	0.968
A_55_P2800487	Gja1	1	-0.8646	-1.1787	0.0907	-0.223	0.314	9.29e-09	2.14e-11	0.379842	0.0372	0.038281	3.35e-07	2.75e-09	0.892	1	0.968
A_55_P2793648	Lmtk2	1	-0.7079	-0.9267	0.102	-0.117	0.219	1.56e-08	8.75e-11	0.24421	0.184	0.082403	5.04e-07	8.41e-09	0.875	1	0.968
A_51_P338924	Ifnar2	1	-0.5503	-0.8379	0.105	-0.183	0.288	1.63e-06	1.06e-09	0.241777	0.0477	0.028883	2.22e-05	5.49e-08	0.874	1	0.968
A_66_P101631	Zfp27	1	-0.5015	-0.6754	-0.0586	-0.233	0.174	3.17e-07	1.55e-09	0.423577	0.00354	0.100241	5.72e-06	7.39e-08	0.903	1	0.968
A_51_P189361	Osgin1	1	-1.0983	-1.3267	-0.0554	-0.284	0.228	1.08e-05	6.41e-07	0.78285	0.166	0.424626	0.000105	9.34e-06	0.968	1	0.968
A_55_P2798437	Chd4	1	-0.4378	-0.5975	0.0163	-0.143	0.16	0.000207	3.68e-06	0.872678	0.166	0.271456	0.00122	3.95e-05	0.981	1	0.968
A_51_P108581	Adrbk2	1	-0.5255	-0.7909	0.0126	-0.253	0.265	4.6e-06	4.92e-09	0.889364	0.00938	0.046809	5.21e-05	1.83e-07	0.985	1	0.968
A_51_P397367	Slc16a1	1	-1.1086	-1.1822	-0.12	-0.193	0.0736	3.47e-08	1.09e-08	0.400731	0.18	0.712934	9.6e-07	3.42e-07	0.899	1	0.979
A_52_P52128	Leo1	1	-0.8326	-0.9813	-0.173	-0.322	0.149	2.19e-06	1.57e-07	0.21257	0.0255	0.443766	2.81e-05	2.91e-06	0.873	1	0.968
A_52_P561690	BC034090	1	-0.5678	-0.6717	0.00113	-0.103	0.104	6.13e-05	6.53e-06	0.992407	0.39	0.53704	0.000445	6.34e-05	1	1	0.969
A_55_P2034245	Meox1	1	-0.7273	-0.4878	-0.245	-0.00587	-0.24	1.25e-06	0.000249	0.041047	0.959	0.149255	1.79e-05	0.00133	0.873	1	0.968
A_52_P495565	Efnb3	1	-0.5894	-0.506	-0.018	0.0654	-0.0835	7.28e-05	0.000408	0.885313	0.601	0.637189	0.000514	0.00201	0.984	1	0.977
A_55_P2019954	Adra1d	1	-0.6065	-0.7254	-0.108	-0.227	0.119	0.000494	6.62e-05	0.479522	0.145	0.582453	0.00254	0.000438	0.914	1	0.972
A_66_P112853	Eif1a	1	-0.5253	-0.7707	-0.0137	-0.259	0.245	0.000143	7.42e-07	0.907401	0.0359	0.149588	0.000898	1.05e-05	0.988	1	0.968
A_51_P514139	Prdm16	1	-1.0111	-0.8631	-0.191	-0.0434	-0.148	2.79e-06	2.58e-05	0.262072	0.797	0.536046	3.42e-05	0.000202	0.876	1	0.969
A_52_P489220	Pde4a	1	-0.3328	-0.6213	0.01	-0.278	0.288	0.00541	6.87e-06	0.927349	0.0173	0.073251	0.0184	6.62e-05	0.993	1	0.968
A_30_P01027245	chr6:121035524-121061074_R	1	-0.6221	-0.832	-0.111	-0.321	0.21	3.36e-05	4.86e-07	0.375252	0.0151	0.237608	0.000271	7.41e-06	0.892	1	0.968
A_52_P119039	Hmgcs1	1	-0.9618	-0.8195	-0.286	-0.144	-0.142	1.22e-07	1.64e-06	0.03823	0.282	0.447659	2.65e-06	2.03e-05	0.873	1	0.968
A_52_P228236	Tfrc	1	-1.5546	-1.5997	-0.125	-0.17	0.045	6.13e-08	3.72e-08	0.541775	0.408	0.876394	1.51e-06	8.91e-07	0.925	1	0.99
A_65_P06446	Tfrc	1	-1.0869	-1.2346	-0.0705	-0.218	0.148	1.78e-06	2.33e-07	0.689	0.222	0.553906	2.38e-05	4.05e-06	0.953	1	0.969
A_55_P1966908	Zfp40	1	-0.6468	-0.5164	-0.108	0.0226	-0.13	5.69e-07	1.6e-05	0.273563	0.817	0.347534	9.27e-06	0.000135	0.876	1	0.968
A_51_P502152	Slc19a1	1	-0.8042	-0.7298	-0.0807	-0.00637	-0.0744	1.08e-08	6.1e-08	0.404033	0.947	0.585204	3.78e-07	1.33e-06	0.899	1	0.972
A_55_P2112459	Cldn22	1	-1.5209	-1.3514	-0.112	0.0574	-0.169	1.08e-08	8.85e-08	0.538974	0.752	0.511367	3.8e-07	1.8e-06	0.924	1	0.968
A_55_P2736515	Agl	1	-1.0464	-1.0755	-0.0491	-0.0783	0.0291	3.68e-07	2.34e-07	0.74853	0.61	0.892986	6.43e-06	4.06e-06	0.964	1	0.99
A_55_P1978576	Dtx2	1	-0.5656	-0.6321	-0.0696	-0.136	0.0664	1.44e-06	2.43e-07	0.443482	0.141	0.603559	2.01e-05	4.19e-06	0.906	1	0.974
A_55_P2341667	Fcor	1	-0.8908	-0.887	-0.125	-0.122	-0.00378	1.57e-06	1.67e-06	0.38335	0.398	0.98505	2.15e-05	2.07e-05	0.893	1	0.998
A_55_P2122830	Zfp185	1	-0.9235	-0.9785	0.189	0.134	0.0549	9.64e-06	4.22e-06	0.265561	0.427	0.816746	9.55e-05	4.41e-05	0.876	1	0.985
A_51_P364231	Mad1l1	1	-0.5318	-0.6703	0.122	-0.0162	0.139	4.62e-06	1.18e-07	0.190171	0.859	0.290945	5.22e-05	2.28e-06	0.873	1	0.968
A_55_P2911345	Pomgnt2	1	-0.7009	-0.81	0.18	0.0713	0.109	1.46e-06	1.4e-07	0.116187	0.526	0.49253	2.03e-05	2.64e-06	0.873	1	0.968
A_52_P501882	Med12l	1	-0.4548	-0.6639	0.199	-0.01	0.209	2.38e-05	7.22e-08	0.031692	0.91	0.103199	0.000204	1.53e-06	0.873	1	0.968
A_55_P2244112	Amotl1	1	-0.5199	-0.6386	0.109	-0.01	0.119	7.87e-07	2.43e-08	0.181385	0.9	0.298342	1.22e-05	6.37e-07	0.873	1	0.968
A_52_P382914	Trip6	1	-0.6588	-0.8279	0.0452	-0.124	0.169	1.64e-09	1.7e-11	0.527089	0.0909	0.102128	8.87e-08	2.37e-09	0.921	1	0.968
A_52_P89273	Cbx8	1	-0.5377	-0.6985	0.123	-0.0378	0.161	2.38e-05	5.07e-07	0.244702	0.718	0.281343	0.000203	7.67e-06	0.875	1	0.968
A_65_P19889	Telo2	1	-0.5949	-0.5405	-0.0416	0.0128	-0.0544	0.00016	0.000453	0.757682	0.924	0.775407	0.000984	0.0022	0.965	1	0.983
A_55_P2178496	Fam53b	1	-0.7602	-0.658	-0.113	-0.0103	-0.102	4.43e-05	0.000244	0.469357	0.947	0.641062	0.000342	0.00131	0.912	1	0.977
A_55_P2893768	Tspan18	1	-0.5871	-0.6286	0.034	-0.00749	0.0415	0.002	0.00109	0.842754	0.965	0.864056	0.00808	0.00454	0.977	1	0.987
A_55_P2741684	Cspg4	1	-0.6915	-0.6247	-0.0195	0.0473	-0.0668	4.99e-07	2.44e-06	0.849766	0.647	0.647513	8.31e-06	2.81e-05	0.979	1	0.977
A_51_P225427	Pkp2	1	-0.552	-0.6241	0.106	0.0343	0.072	2.29e-05	4.13e-06	0.323894	0.748	0.634002	0.000197	4.33e-05	0.885	1	0.977
A_52_P129756	Alas1	1	-0.6337	-0.7867	0.00678	-0.146	0.153	3.1e-06	9.66e-08	0.949129	0.177	0.313947	3.76e-05	1.92e-06	0.995	1	0.968
A_66_P109200	Alas1	1	-0.6506	-0.7365	-0.0524	-0.138	0.0859	2.71e-06	3.89e-07	0.62892	0.209	0.575691	3.34e-05	6.15e-06	0.941	1	0.971
A_55_P2083649	Alas1	1	-0.6465	-0.6626	-0.0844	-0.101	0.0161	1.35e-07	8.84e-08	0.347594	0.265	0.898211	2.87e-06	1.8e-06	0.889	1	0.99
A_30_P01024233	chr5:36969767-37087176_R	1	-0.8713	-0.8452	-0.0795	-0.0534	-0.0261	1.78e-07	2.95e-07	0.516707	0.662	0.879775	3.55e-06	4.9e-06	0.919	1	0.99
A_55_P2294074	AA536887	1	-0.9358	-1.2424	0.128	-0.178	0.307	4.25e-05	7.34e-07	0.50087	0.352	0.259534	0.00033	1.04e-05	0.916	1	0.968
A_55_P2935231	Kit	1	-2.345	-1.8148	-0.598	-0.0673	-0.53	6.11e-08	3.8e-06	0.062038	0.827	0.231393	1.51e-06	4.04e-05	0.873	1	0.968
A_55_P2935232	Kit	1	-1.8807	-1.4874	-0.461	-0.0679	-0.393	8.32e-07	2.5e-05	0.120529	0.815	0.341434	1.28e-05	0.000197	0.873	1	0.968
A_55_P2003581	Scnm1	1	-0.4242	-0.6446	0.0876	-0.133	0.22	2.59e-06	1.97e-09	0.220049	0.0683	0.034554	3.23e-05	9e-08	0.873	1	0.968
A_55_P1998545	Ncdn	1	-0.9038	-1.1429	0.00705	-0.232	0.239	8.38e-08	1.14e-09	0.953566	0.0646	0.171087	1.94e-06	5.81e-08	0.995	1	0.968
A_51_P146044	Ccdc92	1	-0.5185	-0.6082	0.0327	-0.057	0.0898	2.7e-07	1.69e-08	0.660922	0.446	0.397493	5.01e-06	4.81e-07	0.948	1	0.968
A_51_P134253	Gramd4	1	-0.5886	-0.7889	-0.0442	-0.245	0.2	2.49e-05	3.23e-07	0.699687	0.0411	0.22342	0.000212	5.29e-06	0.954	1	0.968
A_51_P407999	1500011B03Rik	1	-0.6428	-0.6044	-0.0234	0.015	-0.0384	2.45e-06	6.06e-06	0.825369	0.888	0.798085	3.08e-05	5.96e-05	0.975	1	0.985
A_55_P2744285	Zfp329	1	-0.4903	-0.6069	0.0869	-0.0297	0.117	5.36e-06	1.91e-07	0.313894	0.728	0.338818	5.9e-05	3.43e-06	0.885	1	0.968
A_51_P309530	Nepn	1	-1.2817	-1.2817	-0.0989	-0.0989	2.96e-07	5.4e-09	5.4e-09	0.504523	0.505	0.999999	2.18e-07	1.96e-07	0.916	1	1
A_55_P2805880	Nepn	1	-1.399	-1.2955	-0.0585	0.045	-0.104	1.2e-09	5.15e-09	0.694412	0.762	0.623251	6.99e-08	1.89e-07	0.953	1	0.976
A_55_P2050799	Nup35	1	-0.9063	-0.8866	-0.079	-0.0593	-0.0197	6.63e-09	9.95e-09	0.456383	0.575	0.894971	2.58e-07	3.22e-07	0.908	1	0.99
A_52_P1036404	AK045702	1	-0.6579	-0.5868	-0.0381	0.033	-0.0711	7.45e-07	4.27e-06	0.705333	0.743	0.618147	1.16e-05	4.45e-05	0.954	1	0.976
A_51_P324551	Fbxo25	1	-0.7079	-0.5739	-0.0892	0.0448	-0.134	1.32e-08	4.9e-07	0.302161	0.602	0.273879	4.41e-07	7.46e-06	0.883	1	0.968
A_55_P2502256	Rabl2	1	-0.6559	-0.4909	-0.146	0.0192	-0.165	2.51e-07	1.95e-05	0.129218	0.838	0.220715	4.75e-06	0.00016	0.873	1	0.968
A_55_P2092968	Traf3	1	-1.3789	-1.3512	-0.124	-0.096	-0.0277	1.05e-10	1.59e-10	0.344097	0.461	0.879827	1.05e-08	1.32e-08	0.889	1	0.99
A_55_P2108012	Fam78b	1	-2.0159	-1.9428	-0.26	-0.187	-0.073	1.06e-13	2.36e-13	0.066356	0.18	0.705685	5.13e-11	9.79e-11	0.873	1	0.979
A_55_P2462358	Fam118b	1	-0.6595	-0.7656	-0.0518	-0.158	0.106	3.99e-10	1.96e-11	0.437389	0.024	0.263753	2.92e-08	2.6e-09	0.905	1	0.968
A_51_P284730	Fam217b	1	-1.0214	-1.1487	-0.0305	-0.158	0.127	7.74e-11	6.84e-12	0.747414	0.104	0.345172	8.11e-09	1.13e-09	0.963	1	0.968
A_66_P109542	Dag1	1	-0.9477	-1.0274	0.0265	-0.0532	0.0797	8.13e-12	1.47e-12	0.736313	0.501	0.475777	1.43e-09	3.42e-10	0.962	1	0.968
A_51_P512981	Ppil1	1	-0.6883	-0.8701	0.0155	-0.166	0.182	5.37e-08	6.97e-10	0.862907	0.074	0.161536	1.35e-06	3.98e-08	0.981	1	0.968
A_55_P2145376	Fastk	1	-0.6349	-0.7103	0.0175	-0.0579	0.0754	1.32e-05	2.64e-06	0.882058	0.624	0.651543	0.000124	2.99e-05	0.983	1	0.978
A_51_P513072	Rdh13	1	-0.5885	-0.5683	-0.0998	-0.0796	-0.0202	6.26e-05	9.57e-05	0.420714	0.52	0.907507	0.000452	0.000593	0.902	1	0.991
A_55_P2935470	Rfx2	1	-0.5004	-0.8	0.0512	-0.249	0.3	0.000506	1.2e-06	0.68537	0.0577	0.102207	0.00259	1.57e-05	0.952	1	0.968
A_55_P2811665	Grtp1	1	-1.0496	-0.8122	-0.178	0.0595	-0.237	3.37e-07	1.59e-05	0.250587	0.698	0.277714	6e-06	0.000134	0.876	1	0.968
A_55_P2133266	Cxx1c	1	-0.6498	-0.6297	-0.0644	-0.0443	-0.02	8.09e-08	1.38e-07	0.46145	0.611	0.870472	1.89e-06	2.61e-06	0.91	1	0.988
A_55_P2897085	Dnajc18	1	-0.6766	-0.611	-0.0613	0.00428	-0.0656	1.45e-06	6.62e-06	0.571459	0.968	0.66814	2.03e-05	6.4e-05	0.931	1	0.978
A_55_P2506865	Cacna1a	1	-0.9743	-0.8197	-0.127	0.0273	-0.155	2.4e-06	2.73e-05	0.43146	0.865	0.498384	3.03e-05	0.000212	0.904	1	0.968
A_55_P2033120	Srxn1	1	-0.7227	-0.6753	-0.14	-0.0923	-0.0474	5.17e-07	1.51e-06	0.203545	0.396	0.756572	8.55e-06	1.89e-05	0.873	1	0.982
A_55_P2742291	Itga6	1	-0.6093	-0.5698	-0.0171	0.0224	-0.0395	6.56e-07	1.87e-06	0.853105	0.809	0.762847	1.04e-05	2.27e-05	0.979	1	0.983
A_55_P2015670	Itga6	1	-0.6387	-0.6586	-0.0277	-0.0476	0.0199	3.32e-07	2e-07	0.765686	0.609	0.879706	5.93e-06	3.56e-06	0.967	1	0.99
A_55_P2504780	Adamts9	1	-0.4701	-0.6218	0.00238	-0.149	0.152	7.91e-05	1.7e-06	0.981056	0.145	0.29016	0.00055	2.1e-05	0.999	1	0.968
A_51_P316553	Kdr	1	-0.7415	-0.7665	-0.127	-0.152	0.025	1.59e-05	1.01e-05	0.366065	0.281	0.89902	0.000145	9.19e-05	0.892	1	0.991
A_55_P1980180	Tardbp	1	-0.6369	-0.8192	-0.026	-0.208	0.182	0.000132	4.93e-06	0.854447	0.151	0.367341	0.000839	5.03e-05	0.979	1	0.968
A_55_P2098734	Ttc21b	1	-0.6206	-0.5323	-0.046	0.0422	-0.0882	8.9e-06	6.7e-05	0.681493	0.707	0.578534	8.91e-05	0.000442	0.952	1	0.971
A_51_P487918	Rinl	1	-0.6549	-0.7122	0.0193	-0.038	0.0573	3.04e-07	7.35e-08	0.838401	0.689	0.669439	5.49e-06	1.55e-06	0.977	1	0.978
A_55_P2734622	Ebf1	1	-0.7021	-0.6849	-0.0997	-0.0825	-0.0172	1.85e-07	2.8e-07	0.316797	0.406	0.9019	3.68e-06	4.7e-06	0.885	1	0.991
A_55_P2327518	1500032P08Rik	1	-0.6152	-0.6648	-0.0458	-0.0954	0.0496	9.24e-09	2.17e-09	0.531097	0.198	0.631168	3.34e-07	9.62e-08	0.923	1	0.977
A_52_P75777	Lgr6	1	-1.5901	-1.7988	-0.0834	-0.292	0.209	3.93e-08	4.16e-09	0.683168	0.161	0.471958	1.06e-06	1.59e-07	0.952	1	0.968
A_55_P2115057	Tuba1a	1	-1.0135	-0.9176	-0.175	-0.0789	-0.0959	2.32e-09	1.47e-08	0.126098	0.482	0.544434	1.13e-07	4.31e-07	0.873	1	0.969
A_51_P169745	Tuba1a	1	-1.0218	-0.8839	-0.183	-0.0449	-0.138	5.53e-10	8.71e-09	0.089246	0.668	0.35429	3.74e-08	2.88e-07	0.873	1	0.968
A_55_P2760896	Tpm4	1	-0.7368	-0.6121	-0.187	-0.0621	-0.125	7.41e-08	1.55e-06	0.066013	0.528	0.372246	1.76e-06	1.93e-05	0.873	1	0.968
A_55_P2503375	Rbfox2	1	-0.7516	-0.6591	-0.0652	0.0273	-0.0925	2.72e-07	2.18e-06	0.547741	0.8	0.546301	5.03e-06	2.57e-05	0.926	1	0.969
A_55_P2827048	Ebf1	1	-0.5199	-0.671	0.0107	-0.14	0.151	1.53e-05	3.32e-07	0.912828	0.159	0.279635	0.000141	5.41e-06	0.99	1	0.968
A_55_P2026218	Igsf8	1	-0.529	-0.6003	-0.011	-0.0822	0.0712	1.13e-05	1.8e-06	0.909921	0.401	0.605044	0.000109	2.2e-05	0.989	1	0.975
A_55_P2114908	Nek3	1	-0.6012	-0.5754	-0.00607	0.0197	-0.0258	1.36e-06	2.65e-06	0.949321	0.836	0.848611	1.92e-05	3e-05	0.995	1	0.986
A_66_P118513	2011-09-01	1	-0.6478	-0.6789	0.0453	0.0142	0.0311	1.11e-08	4.68e-09	0.560098	0.854	0.776787	3.88e-07	1.75e-07	0.928	1	0.983
A_55_P1980262	Cxx1b	1	-0.6219	-0.6739	-0.00687	-0.0589	0.052	1.76e-07	4.41e-08	0.937116	0.501	0.673288	3.52e-06	1.02e-06	0.994	1	0.978
A_51_P446886	5730409E04Rik	1	-0.5288	-0.6862	0.118	-0.0396	0.157	1.4e-06	1.76e-08	0.170154	0.639	0.194168	1.97e-05	4.95e-07	0.873	1	0.968
A_55_P2042356	Rftn1	1	-0.5978	-0.7559	0.00766	-0.15	0.158	0.000468	3.06e-05	0.959133	0.319	0.456944	0.00243	0.000232	0.996	1	0.968
A_51_P437144	Dynll2	1	-0.5614	-0.6785	0.0418	-0.0752	0.117	6.9e-07	2.81e-08	0.625287	0.382	0.337328	1.09e-05	7.14e-07	0.94	1	0.968
A_66_P114488	Etaa1os	1	-0.8039	-0.9066	0.0342	-0.0685	0.103	2.5e-09	2.41e-10	0.700402	0.443	0.416514	1.2e-07	1.81e-08	0.954	1	0.968
A_66_P125758	Hist2h3c1	1	-1.4784	-1.568	0.118	0.028	0.0896	6.28e-09	2.07e-09	0.494939	0.871	0.712039	2.46e-07	9.32e-08	0.915	1	0.979
A_55_P1988970	Mkks	1	-0.9611	-0.9738	-0.093	-0.106	0.0127	6.21e-08	4.94e-08	0.465239	0.407	0.943431	1.52e-06	1.13e-06	0.911	1	0.994
A_55_P2142251	Hist2h3c2	1	-2.0583	-2.2055	0.00508	-0.142	0.147	3.11e-09	8.26e-10	0.982356	0.538	0.651284	1.42e-07	4.53e-08	0.999	1	0.978
A_66_P127991	Hist2h3c2	1	-1.8503	-1.8678	-0.0516	-0.0691	0.0176	3.75e-09	3.14e-09	0.804927	0.741	0.952591	1.64e-07	1.26e-07	0.973	1	0.995
A_55_P2723836	6530402F18Rik	1	-0.5899	-0.6026	0.00659	-0.00609	0.0127	1.01e-05	7.49e-06	0.951051	0.955	0.933439	9.92e-05	7.11e-05	0.995	1	0.994
A_30_P01032418	chr14:55671783-55680316_R	1	-0.6486	-0.7466	0.0183	-0.0797	0.098	1.74e-06	1.82e-07	0.861359	0.449	0.510067	2.33e-05	3.29e-06	0.98	1	0.968
A_52_P77093	1600014C10Rik	1	-0.8579	-0.9787	-0.0256	-0.147	0.121	3.31e-07	3.48e-08	0.837217	0.247	0.495341	5.92e-06	8.45e-07	0.977	1	0.968
A_52_P231079	Snap47	1	-0.619	-0.6238	-0.0635	-0.0683	0.00477	5.59e-06	5e-06	0.558029	0.529	0.97512	6.11e-05	5.1e-05	0.927	1	0.997
A_52_P305230	Igsf21	1	-0.6798	-0.7381	0.0365	-0.0218	0.0582	4.29e-06	1.24e-06	0.754576	0.852	0.724229	4.92e-05	1.62e-05	0.964	1	0.979
A_55_P2801707	Kctd1	1	-0.5625	-0.7484	0.0966	-0.0893	0.186	3.68e-05	5.92e-07	0.395285	0.431	0.250324	0.000291	8.72e-06	0.897	1	0.968
A_30_P01030198	chr3:57416618-57429679_R	1	-0.7836	-1.1307	0.163	-0.184	0.347	3.1e-06	6.55e-09	0.221382	0.17	0.071198	3.76e-05	2.29e-07	0.873	1	0.968
A_55_P2722733	ENSMUST00000120330	1	-0.7791	-0.6841	0.00508	0.1	-0.095	4.76e-06	2.86e-05	0.969882	0.46	0.618609	5.35e-05	0.00022	0.998	1	0.976
A_55_P2717169	ENSMUST00000129312	1	-1.3916	-1.2114	0.0241	0.204	-0.18	1.35e-07	1.28e-06	0.900077	0.292	0.508225	2.87e-06	1.66e-05	0.987	1	0.968
A_51_P505521	ENSMUST00000102977	1	-0.9036	-0.9241	-0.0301	-0.0505	0.0205	4.18e-05	3.14e-05	0.869594	0.783	0.936948	0.000325	0.000237	0.981	1	0.994
A_55_P1995512	Tmem139	1	-0.6326	-0.7761	-0.223	-0.367	0.144	0.000478	4.63e-05	0.167925	0.028	0.5235	0.00247	0.000328	0.873	1	0.969
A_51_P483511	Dock8	1	-0.6163	-0.6118	-0.153	-0.148	-0.00446	3.61e-05	3.96e-05	0.222822	0.236	0.979626	0.000287	0.000288	0.873	1	0.998
A_66_P124914	Gm39055	1	-0.6043	-0.6976	-0.31	-0.403	0.0933	7.55e-05	1.17e-05	0.022487	0.00408	0.608231	0.00053	0.000104	0.873	1	0.975
A_55_P2042156	Aatk	1	-1.3678	-1.5847	-0.428	-0.645	0.217	1.21e-08	7.51e-10	0.014508	0.000566	0.355163	4.16e-07	4.23e-08	0.873	0.988	0.968
A_55_P2014882	Dhrs9	1	-1.0857	-1.4198	-0.165	-0.499	0.334	5.1e-07	4.69e-09	0.314618	0.00475	0.153722	8.44e-06	1.76e-07	0.885	1	0.968
A_55_P2066116	Bcl3	1	-0.9799	-1.2129	-0.27	-0.503	0.233	5.98e-05	3.28e-06	0.193881	0.0201	0.422875	0.000436	3.57e-05	0.873	1	0.968
A_51_P148355	Zfp710	1	-0.8654	-1.0203	-0.066	-0.221	0.155	3.11e-06	2.32e-07	0.650212	0.137	0.453488	3.76e-05	4.04e-06	0.945	1	0.968
A_52_P370473	Msl1	1	-0.5162	-0.617	-0.0842	-0.185	0.101	1.74e-06	9.62e-08	0.317553	0.0344	0.396219	2.34e-05	1.92e-06	0.885	1	0.968
A_55_P2037585	Trf	1	-0.6602	-0.1256	-0.724	-0.189	-0.535	0.014	0.619	0.007726	0.455	0.142151	0.0399	0.72	0.873	1	0.968
A_51_P413866	Cfb	1	-0.6725	-0.4916	-0.321	-0.14	-0.181	0.0025	0.0211	0.12026	0.489	0.527162	0.0097	0.0525	0.873	1	0.969
A_52_P318673	Saa1	1	-2.7326	-1.3816	-1.4	-0.0485	-1.35	0.00205	0.0935	0.089574	0.952	0.239027	0.00824	0.171	0.873	1	0.968
A_51_P166886	Saa2	1	-3.8414	-2.2066	-1.77	-0.136	-1.63	0.0011	0.0438	0.100622	0.897	0.2761	0.00492	0.0944	0.873	1	0.968
A_66_P110633	Apol9b	1	-0.7883	-0.6153	-0.107	0.0661	-0.173	0.00165	0.0107	0.635331	0.769	0.587723	0.00688	0.0302	0.942	1	0.972
A_51_P191700	Col18a1	1	-0.4067	-0.6061	-0.0613	-0.261	0.199	0.00157	1.86e-05	0.596388	0.0315	0.228879	0.0066	0.000154	0.935	1	0.968
A_51_P310629	Apoc3	1	-1.0497	-0.9176	-0.501	-0.369	-0.132	0.015	0.0311	0.22342	0.367	0.817651	0.0422	0.0717	0.873	1	0.985
A_51_P134142	Cyp2c70	1	-0.9804	-0.7625	-0.246	-0.0277	-0.218	0.00682	0.0303	0.465829	0.934	0.646215	0.0223	0.0702	0.911	1	0.977
A_55_P2003410	Kng1	1	-0.8929	-0.7996	-0.173	-0.0799	-0.0933	0.000503	0.00145	0.443951	0.723	0.769362	0.00258	0.00577	0.906	1	0.983
A_51_P168792	Xylb	1	-0.7557	-0.6937	-0.1	-0.0385	-0.062	5.62e-06	1.85e-05	0.449214	0.771	0.740181	6.13e-05	0.000153	0.907	1	0.981
A_51_P219266	Tmprss6	1	-1.3303	-1.3046	0.03	0.0557	-0.0257	0.000136	0.00017	0.919483	0.851	0.951258	0.000861	0.000962	0.991	1	0.995
A_66_P138319	Acox2	1	-1.4457	-1.0871	-0.135	0.224	-0.359	3.63e-08	3.75e-06	0.468886	0.232	0.178031	9.96e-07	4e-05	0.912	1	0.968
A_52_P649419	3110052M02Rik	1	-0.8129	-0.5475	-0.118	0.147	-0.265	2.06e-07	6.48e-05	0.31007	0.207	0.111754	4.02e-06	0.00043	0.885	1	0.968
A_55_P2133716	Tax1bp3	1	-0.7508	-0.5533	-0.14	0.0577	-0.197	5.03e-09	9.73e-07	0.113574	0.505	0.113984	2.07e-07	1.32e-05	0.873	1	0.968
A_55_P2038757	Fblim1	1	-0.6825	-0.3944	-0.19	0.0984	-0.288	7e-06	0.00305	0.126309	0.42	0.101894	7.34e-05	0.0107	0.873	1	0.968
A_55_P2735345	Endod1	1	-0.656	-0.4473	-0.219	-0.0108	-0.209	7.95e-07	0.00015	0.037435	0.915	0.151661	1.23e-05	0.000865	0.873	1	0.968
A_51_P310850	Plekha6	1	-0.638	-0.2756	-0.221	0.142	-0.362	2.65e-06	0.0146	0.045843	0.189	0.022141	3.29e-05	0.0389	0.873	1	0.968
A_51_P411345	Mogat2	1	-0.7556	-0.2815	-0.219	0.256	-0.474	4.73e-05	0.078	0.165781	0.108	0.038251	0.000361	0.149	0.873	1	0.968
A_55_P2902822	Serpine2	1	-0.9081	-0.4264	-0.282	0.199	-0.482	7.66e-06	0.0137	0.090936	0.226	0.044175	7.89e-05	0.0369	0.873	1	0.968
A_55_P2081616	Timeless	1	-0.6683	-0.3048	-0.0147	0.349	-0.364	5.01e-06	0.0137	0.89922	0.00556	0.034353	5.58e-05	0.0369	0.987	1	0.968
A_66_P134966	9630013D21Rik	1	-0.6123	-0.4359	-0.236	-0.0598	-0.176	0.000369	0.00706	0.123663	0.69	0.407864	0.00199	0.0214	0.873	1	0.968
A_55_P2508109	5930403L14Rik	1	-0.6511	-0.3688	-0.323	-0.0404	-0.282	3e-05	0.00782	0.018039	0.753	0.129616	0.000247	0.0233	0.873	1	0.968
A_52_P387009	Egln3	1	-0.5873	-0.2682	-0.605	-0.286	-0.319	0.0109	0.22	0.008985	0.192	0.299637	0.0326	0.333	0.873	1	0.968
A_66_P114528	Trim67	1	-0.624	-0.3854	-0.48	-0.241	-0.239	0.000953	0.0289	0.007952	0.159	0.319281	0.00437	0.0676	0.873	1	0.968
A_52_P338266	Rec114	1	-0.5956	-0.1586	-0.301	0.136	-0.437	0.00013	0.238	0.030779	0.309	0.026871	0.000831	0.353	0.873	1	0.968
A_55_P2109122	Hist1h2bc	1	-0.6504	-0.3806	-0.171	0.0983	-0.27	2.57e-06	0.00153	0.120731	0.366	0.086107	3.21e-05	0.00606	0.873	1	0.968
A_51_P291304	2210011G09Rik	1	-0.8897	-0.4491	-0.21	0.23	-0.441	1.56e-07	0.0012	0.098237	0.0721	0.017675	3.21e-06	0.00492	0.873	1	0.968
A_55_P2504130	Mapt	1	-1.0445	-0.3712	-0.281	0.393	-0.673	3.39e-07	0.0211	0.07434	0.0154	0.004173	6.02e-06	0.0525	0.873	1	0.968
A_52_P227937	Cystm1	1	-0.6895	-0.4131	-0.283	-0.00693	-0.276	0.00166	0.0444	0.158798	0.972	0.325808	0.00691	0.0955	0.873	1	0.968
A_55_P2792405	Cela1	1	-1.1977	-0.7234	-0.236	0.239	-0.474	2.33e-06	0.00108	0.23887	0.233	0.098342	2.97e-05	0.00453	0.874	1	0.968
A_55_P2002578	Ephx1	1	-0.6195	-0.395	-0.12	0.105	-0.225	5.34e-06	0.00111	0.273214	0.335	0.149754	5.88e-05	0.0046	0.876	1	0.968
A_51_P219970	Cela1	1	-0.6689	-0.4629	-0.103	0.103	-0.206	4.21e-05	0.00207	0.449943	0.45	0.288293	0.000327	0.00778	0.907	1	0.968
A_52_P170985	Sgsm1	1	-0.6468	-0.5006	-0.0625	0.0838	-0.146	2.49e-07	1.23e-05	0.501263	0.369	0.269483	4.72e-06	0.000108	0.916	1	0.968
A_55_P2109128	Hist1h2be	1	-0.6901	-0.5135	-0.152	0.0245	-0.177	1.61e-08	2.22e-06	0.080534	0.771	0.147206	5.17e-07	2.61e-05	0.873	1	0.968
A_55_P1953972	Pdhb	1	-0.5985	-0.4319	-0.106	0.0606	-0.167	6.6e-07	6.66e-05	0.249876	0.506	0.202332	1.05e-05	0.00044	0.876	1	0.968
A_55_P2111855	Gale	1	-0.8281	-0.7391	-0.0776	0.0114	-0.089	1.72e-09	1.44e-08	0.390654	0.899	0.484995	9.12e-08	4.23e-07	0.896	1	0.968
A_52_P27496	Bahcc1	1	-1.0949	-0.8267	-0.251	0.0172	-0.268	1.43e-07	1.1e-05	0.106608	0.91	0.217536	3e-06	9.84e-05	0.873	1	0.968
A_51_P444437	Ptgr1	1	-0.6373	-0.3084	-0.148	0.181	-0.329	7.97e-06	0.0116	0.201767	0.122	0.050312	8.14e-05	0.0322	0.873	1	0.968
A_55_P2501481	Lrrk1	1	-0.7976	-0.575	-0.16	0.063	-0.223	1.85e-07	2.51e-05	0.162738	0.575	0.168337	3.67e-06	0.000197	0.873	1	0.968
A_52_P577384	Il18bp	1	-0.8662	-0.5644	-0.214	0.0883	-0.302	1.56e-06	0.000397	0.133265	0.527	0.133428	2.15e-05	0.00197	0.873	1	0.968
A_55_P2046338	Mapk14	1	-0.8245	-0.6993	-0.119	0.00598	-0.125	4.01e-09	7.85e-08	0.208927	0.949	0.347249	1.73e-07	1.64e-06	0.873	1	0.968
A_51_P294535	Unc5b	1	-1.0042	-0.7986	-0.22	-0.0144	-0.206	3.54e-11	3.26e-09	0.020166	0.872	0.113281	4.31e-09	1.3e-07	0.873	1	0.968
A_51_P165098	Gga2	1	-0.9571	-0.8775	-0.0858	-0.00612	-0.0796	1.15e-09	5.97e-09	0.401605	0.952	0.58023	6.79e-08	2.13e-07	0.899	1	0.972
A_52_P375493	Tfdp1	1	-0.9812	-0.9124	-0.094	-0.0253	-0.0688	5.25e-09	1.99e-08	0.40747	0.823	0.66676	2.14e-07	5.45e-07	0.899	1	0.978
A_55_P1973770	Unc5b	1	-1.118	-1.0762	-0.182	-0.14	-0.0418	2.84e-07	5.29e-07	0.265688	0.389	0.854347	5.23e-06	7.92e-06	0.876	1	0.986
A_66_P111562	Ccnd1	1	-1.2368	-1.2788	-0.134	-0.176	0.042	1.4e-09	7.33e-10	0.316775	0.192	0.822635	7.86e-08	4.15e-08	0.885	1	0.985
A_55_P2067518	Slc13a3	1	-1.0897	-0.7922	-0.257	0.0407	-0.297	1.03e-08	2.18e-06	0.057047	0.754	0.11453	3.65e-07	2.58e-05	0.873	1	0.968
A_52_P380263	Podxl	1	-0.6777	-0.5287	-0.195	-0.0463	-0.149	3.66e-07	1.52e-05	0.057977	0.641	0.293528	6.4e-06	0.000129	0.873	1	0.968
A_55_P2068096	Rap1gap	1	-1.0644	-0.7004	-0.278	0.0859	-0.364	2.56e-06	0.0005	0.123874	0.627	0.152976	3.2e-05	0.00238	0.873	1	0.968
A_55_P2733252	D830024N08Rik	1	-0.8245	-0.6643	-0.102	0.0584	-0.16	8.13e-08	2.66e-06	0.360363	0.598	0.309809	1.9e-06	3.01e-05	0.89	1	0.968
A_52_P358913	D830024N08Rik	1	-0.9598	-0.8446	-0.0172	0.0979	-0.115	3.92e-07	2.89e-06	0.902665	0.49	0.564916	6.76e-06	3.21e-05	0.987	1	0.969
A_51_P234864	Sfxn5	1	-0.8591	-0.6906	-0.0799	0.0886	-0.169	5.02e-07	1.31e-05	0.534562	0.491	0.356673	8.34e-06	0.000114	0.923	1	0.968
A_66_P103403	Pdhb	1	-0.7606	-0.6177	-0.111	0.0323	-0.143	1.46e-06	2.83e-05	0.366462	0.79	0.408581	2.03e-05	0.000218	0.892	1	0.968
A_51_P471502	Fbxo22	1	-0.8723	-0.9102	-0.126	-0.164	0.0379	9.59e-08	4.58e-08	0.290676	0.173	0.819963	2.17e-06	1.06e-06	0.878	1	0.985
A_51_P137388	Zadh2	1	-0.718	-0.6951	0.0134	0.0363	-0.0229	3.02e-06	4.86e-06	0.911276	0.763	0.892975	3.67e-05	4.98e-05	0.99	1	0.99
A_55_P2787697	Cdr2	1	-0.6909	-0.4524	-0.283	-0.0444	-0.239	2.97e-06	0.000582	0.020745	0.701	0.15307	3.61e-05	0.0027	0.873	1	0.968
A_55_P2089223	Ak4	1	-0.8818	-0.734	-0.223	-0.0752	-0.148	2.03e-05	0.000193	0.19491	0.657	0.537919	0.000179	0.00107	0.873	1	0.969
A_55_P2015994	Fgf9	1	-0.6082	-0.7604	0.0736	-0.0786	0.152	0.000325	2.25e-05	0.616896	0.594	0.466073	0.00178	0.00018	0.939	1	0.968
A_51_P451377	Kng1	1	-0.8736	-0.8716	-0.134	-0.132	-0.00196	0.000404	0.000414	0.534852	0.541	0.994859	0.00215	0.00204	0.923	1	0.999
A_55_P2003414	Kng1	1	-0.8589	-1.1163	0.0835	-0.174	0.257	4.69e-05	1.16e-06	0.635248	0.327	0.305068	0.000358	1.53e-05	0.942	1	0.968
A_51_P161636	Kng2	1	-0.7804	-0.7915	-0.16	-0.171	0.0111	0.000853	0.000744	0.443254	0.413	0.969741	0.00398	0.00332	0.906	1	0.997
A_55_P2010161	Fastkd5	1	-0.5779	-0.6743	-0.0871	-0.184	0.0964	0.000234	3.72e-05	0.521744	0.183	0.615294	0.00135	0.000274	0.92	1	0.976
A_66_P125061	Pde12	1	-0.5356	-0.6514	-0.0397	-0.156	0.116	4.07e-05	2.69e-06	0.714033	0.159	0.451929	0.000317	3.03e-05	0.956	1	0.968
A_52_P62833	Foxred2	1	-1.3705	-0.9328	-0.471	-0.0334	-0.438	4.01e-06	0.000483	0.052931	0.886	0.193667	4.65e-05	0.00232	0.873	1	0.968
A_52_P227307	Mllt1	1	-0.7582	-0.6153	-0.27	-0.128	-0.143	4.58e-05	0.000495	0.089962	0.413	0.515497	0.000352	0.00237	0.873	1	0.969
A_51_P518528	Dpy19l1	1	-0.6138	-0.4316	-0.12	0.0621	-0.182	0.000168	0.00457	0.393063	0.657	0.360148	0.00102	0.0149	0.897	1	0.968
A_52_P373251	Atp11a	1	-0.7851	-0.4672	-0.303	0.0148	-0.318	0.000112	0.0114	0.088085	0.932	0.199807	0.000731	0.0317	0.873	1	0.968
A_55_P2109257	Nipal3	1	-0.6627	-0.2273	-0.295	0.14	-0.435	1.18e-05	0.0717	0.021996	0.258	0.01751	0.000113	0.139	0.873	1	0.968
A_52_P489979	Gse1	1	-0.651	-0.6847	-0.325	-0.359	0.0336	0.00226	0.00146	0.100773	0.0718	0.90177	0.00893	0.00582	0.873	1	0.991
A_51_P187697	Mgme1	1	-0.838	-0.5024	-0.286	0.0497	-0.336	3.39e-05	0.0056	0.096386	0.766	0.163816	0.000273	0.0177	0.873	1	0.968
A_51_P261324	Fbxo33	1	-0.794	-0.4747	-0.343	-0.0234	-0.319	3.1e-05	0.00543	0.037305	0.882	0.159376	0.000254	0.0172	0.873	1	0.968
A_55_P2148688	Nipal3	1	-0.6123	-0.2052	-0.333	0.074	-0.407	8.4e-07	0.0377	0.00154	0.436	0.005051	1.28e-05	0.0837	0.873	1	0.968
A_51_P336385	Dido1	1	-0.3183	-0.6188	-0.129	-0.429	0.301	0.0332	0.000193	0.370392	0.00554	0.14459	0.0805	0.00107	0.892	1	0.968
A_52_P639229	Fgd4	1	-0.6845	-0.6217	-0.143	-0.08	-0.0628	0.00212	0.00457	0.479775	0.691	0.825383	0.00846	0.015	0.914	1	0.985
A_66_P137553	Fgd4	1	-0.5851	-0.6488	-0.0146	-0.0782	0.0636	0.00496	0.00218	0.939263	0.683	0.814055	0.0172	0.00816	0.994	1	0.985
A_55_P2911063	Lox	1	-0.5323	-0.5971	-0.123	-0.187	0.0648	0.0227	0.0116	0.579983	0.4	0.835917	0.0593	0.0323	0.932	1	0.985
A_55_P2908472	Klhl5	1	-0.9277	-0.7012	-0.148	0.0788	-0.226	4.43e-10	7.93e-08	0.123999	0.404	0.096765	3.14e-08	1.65e-06	0.873	1	0.968
A_55_P2186480	Gm1976	1	-0.6967	-0.5914	-0.0529	0.0523	-0.105	3.37e-08	5.41e-07	0.551716	0.557	0.40454	9.41e-07	8.08e-06	0.926	1	0.968
A_52_P455540	Ric8b	1	-1.0355	-0.8332	-0.221	-0.0187	-0.202	7.66e-09	3.42e-07	0.078046	0.877	0.24528	2.88e-07	5.52e-06	0.873	1	0.968
A_55_P2121456	Fam43a	1	-0.7839	-0.6215	-0.142	0.0201	-0.162	3.95e-08	1.82e-06	0.165805	0.842	0.260143	1.07e-06	2.21e-05	0.873	1	0.968
A_65_P18857	Gm4961	1	-0.759	-0.561	-0.274	-0.0758	-0.198	4.16e-08	5.39e-06	0.009177	0.441	0.160469	1.11e-06	5.43e-05	0.873	1	0.968
A_52_P426554	Lmnb2	1	-0.7047	-0.5449	-0.0999	0.0599	-0.16	6.58e-08	4.1e-06	0.289149	0.522	0.231949	1.6e-06	4.3e-05	0.878	1	0.968
A_55_P2796457	Asf1b	1	-1.2154	-1.2208	-0.263	-0.269	0.00545	1.09e-08	1.01e-08	0.079465	0.0738	0.978831	3.82e-07	3.24e-07	0.873	1	0.998
A_55_P2014506	Amd2	1	-0.9416	-0.685	-0.242	0.0146	-0.257	1.27e-08	2.58e-06	0.041292	0.898	0.119089	4.32e-07	2.93e-05	0.873	1	0.968
A_52_P569549	Lig4	1	-0.6639	-0.5727	-0.171	-0.0799	-0.0912	1.4e-06	1.22e-05	0.114723	0.452	0.543282	1.97e-05	0.000107	0.873	1	0.969
A_52_P202029	Trak2	1	-0.7918	-0.5586	-0.222	0.0115	-0.233	3.64e-08	9.39e-06	0.036433	0.909	0.112402	9.96e-07	8.63e-05	0.873	1	0.968
A_55_P2908509	Sod2	1	-0.6353	-0.4584	-0.139	0.0379	-0.177	3.37e-06	0.000229	0.20258	0.724	0.249808	4.02e-05	0.00124	0.873	1	0.968
A_55_P2808827	Arhgap5	1	-0.5881	-0.4726	-0.0692	0.0463	-0.116	1.34e-05	0.000203	0.528043	0.673	0.457397	0.000125	0.00112	0.921	1	0.968
A_66_P108095	Zfp932	1	-0.605	-0.6494	0.0618	0.0174	0.0444	7.51e-06	2.67e-06	0.568137	0.872	0.771214	7.76e-05	3.02e-05	0.93	1	0.983
A_52_P811745	AK079715	1	-0.7403	-0.5404	-0.0593	0.141	-0.2	5.22e-07	4.82e-05	0.592972	0.212	0.209237	8.61e-06	0.000339	0.934	1	0.968
A_52_P134762	ENSMUST00000138143	1	-0.7941	-0.7618	0.0507	0.083	-0.0323	9.4e-06	1.66e-05	0.724797	0.565	0.873799	9.33e-05	0.00014	0.959	1	0.989
A_55_P2723494	Lsm11	1	-0.797	-0.3681	-0.342	0.0868	-0.429	2.18e-05	0.0233	0.033681	0.573	0.057269	0.000189	0.0566	0.873	1	0.968
A_55_P1984675	Abhd6	1	-0.6744	-0.4737	-0.0741	0.126	-0.201	2.5e-05	0.00127	0.573468	0.34	0.285544	0.000212	0.00516	0.931	1	0.968
A_52_P250865	Wnt5a	1	-0.7724	-0.739	-0.0794	-0.046	-0.0334	0.000313	0.000497	0.669648	0.805	0.898844	0.00173	0.00237	0.949	1	0.991
A_51_P448618	Slc16a10	1	-0.7088	-0.56	-0.152	-0.00365	-0.149	0.000184	0.0019	0.35264	0.982	0.519227	0.0011	0.00726	0.889	1	0.969
A_55_P1999439	Ino80e	1	-0.5935	-0.6005	-0.0312	-0.0382	0.00698	1.36e-06	1.13e-06	0.740733	0.686	0.958252	1.92e-05	1.5e-05	0.962	1	0.996
A_51_P440892	Dph2	1	-0.6163	-0.6085	-0.0924	-0.0847	-0.00775	2.73e-07	3.36e-07	0.302067	0.344	0.950642	5.05e-06	5.46e-06	0.883	1	0.995
A_55_P2908620	Dok4	1	-0.7251	-0.6458	-0.137	-0.0579	-0.0793	4.98e-05	0.000197	0.360856	0.698	0.706825	0.000376	0.00109	0.891	1	0.979
A_55_P2932733	Mgea5	1	-0.6449	-0.6857	-0.046	-0.0868	0.0408	5.7e-10	1.69e-10	0.488057	0.196	0.662484	3.82e-08	1.38e-08	0.915	1	0.978
A_51_P169516	Ppp1r3d	1	-1.1534	-1.2512	-0.0218	-0.12	0.0979	8.25e-08	1.96e-08	0.887928	0.441	0.654738	1.92e-06	5.4e-07	0.984	1	0.978
A_55_P2013113	Bak1	1	-0.6353	-0.5587	-0.184	-0.108	-0.0766	5.13e-08	4.49e-07	0.033842	0.201	0.514655	1.31e-06	6.94e-06	0.873	1	0.969
A_51_P420415	Srd5a1	1	-0.8565	-0.5857	-0.277	-0.00578	-0.271	1.17e-06	0.000193	0.048923	0.966	0.163913	1.7e-05	0.00107	0.873	1	0.968
A_55_P2153827	Fgfr1op	1	-0.6259	-0.4148	-0.204	0.00719	-0.211	1.22e-07	5.4e-05	0.024236	0.933	0.091101	2.64e-06	0.000371	0.873	1	0.968
A_52_P81630	2810001G20Rik	1	-0.5924	-0.4469	-0.183	-0.0376	-0.146	2.41e-06	0.000107	0.0702	0.7	0.297762	3.04e-05	0.00065	0.873	1	0.968
A_52_P561260	4930402H24Rik	1	-0.6917	-0.5808	-0.249	-0.138	-0.111	1e-06	1.31e-05	0.028165	0.208	0.469228	1.48e-05	0.000114	0.873	1	0.968
A_55_P2740604	Gga2	1	-0.7444	-0.5516	-0.218	-0.0249	-0.193	1.89e-07	1.77e-05	0.046137	0.812	0.200447	3.75e-06	0.000148	0.873	1	0.968
A_52_P604195	Mbp	1	-0.8966	-0.6692	-0.167	0.0605	-0.227	5.93e-07	4.02e-05	0.224039	0.655	0.240909	9.62e-06	0.000292	0.873	1	0.968
A_55_P2056639	Bcar1	1	-0.649	-0.4494	-0.154	0.0454	-0.2	9.09e-07	0.000139	0.133922	0.652	0.168436	1.36e-05	0.000811	0.873	1	0.968
A_51_P173692	Lingo4	1	-0.6354	-0.5623	-0.278	-0.205	-0.073	0.000492	0.00158	0.09118	0.207	0.746507	0.00253	0.0062	0.873	1	0.982
A_65_P08342	Derl1	1	-0.8963	-1.0219	-0.0792	-0.205	0.126	1.4e-07	1.39e-08	0.523795	0.107	0.475416	2.96e-06	4.13e-07	0.92	1	0.968
A_55_P2732888	AK081140	1	-0.9398	-0.9945	-0.0849	-0.14	0.0547	1.4e-05	6.36e-06	0.628801	0.429	0.825466	0.00013	6.21e-05	0.941	1	0.985
A_65_P13357	AK047114	1	-1.6169	-1.1514	-0.58	-0.115	-0.466	5.12e-06	0.000359	0.047291	0.683	0.247437	5.67e-05	0.00181	0.873	1	0.968
A_55_P2022074	Klf10	1	-0.7995	-0.5033	-0.0937	0.203	-0.296	0.000143	0.00905	0.602131	0.265	0.249095	0.000895	0.0263	0.936	1	0.968
A_55_P1969775	Pdhb	1	-1.0182	-0.9943	-0.0648	-0.0409	-0.0239	1.43e-05	1.96e-05	0.733577	0.83	0.929233	0.000132	0.000161	0.961	1	0.994
A_52_P328249	Pkm	1	-1.0211	-1.2406	0.0342	-0.185	0.219	3.36e-07	1.14e-08	0.817929	0.22	0.301719	5.99e-06	3.54e-07	0.974	1	0.968
A_55_P2716651	Pgd	1	-0.783	-0.8566	-0.0169	-0.0905	0.0736	4.95e-06	1.28e-06	0.900963	0.507	0.701602	5.53e-05	1.66e-05	0.987	1	0.979
A_66_P131195	AK084864	1	-1.1329	-1.3078	0.0481	-0.127	0.175	1.69e-05	2.16e-06	0.822388	0.555	0.564875	0.000153	2.55e-05	0.975	1	0.969
A_52_P631197	Tkt	1	-1.7318	-1.3726	-0.115	0.244	-0.359	2.85e-08	1.38e-06	0.599199	0.269	0.251067	8.17e-07	1.76e-05	0.936	1	0.968
A_55_P2891053	Olfr1349	1	-1.2733	-1.2633	0.138	0.148	-0.00997	2.09e-06	2.35e-06	0.509879	0.48	0.972953	2.71e-05	2.74e-05	0.916	1	0.997
A_52_P771436	AK052900	1	-1.0657	-0.926	-0.0394	0.1	-0.14	0.000186	0.000807	0.872077	0.682	0.686654	0.00112	0.00354	0.981	1	0.979
A_52_P939822	AK158867	1	-0.9373	-0.3512	-0.18	0.406	-0.586	0.000757	0.162	0.467305	0.108	0.1014	0.00361	0.263	0.911	1	0.968
A_55_P2727654	Gbe1	1	-0.6434	-0.5082	-0.167	-0.0319	-0.135	0.0013	0.00832	0.354474	0.859	0.59404	0.00566	0.0245	0.889	1	0.973
A_55_P2908530	Dusp1	1	-0.7277	-0.9894	0.0371	-0.225	0.262	0.0145	0.00149	0.894179	0.424	0.50906	0.041	0.00591	0.986	1	0.968
A_55_P2223851	AK036131	1	-0.6756	-0.5545	-0.302	-0.181	-0.121	0.00492	0.0179	0.179129	0.415	0.698344	0.0171	0.046	0.873	1	0.979
A_51_P128667	Lynx1	1	-0.8537	-0.8493	0.0465	0.0509	-0.00434	1.92e-08	2.1e-08	0.658905	0.63	0.976743	5.87e-07	5.72e-07	0.947	1	0.997
A_55_P2803990	Kctd7	1	-0.8081	-0.6699	0.00822	0.146	-0.138	5.15e-09	1.46e-07	0.929402	0.124	0.297601	2.11e-07	2.73e-06	0.993	1	0.968
A_55_P1970810	Agpat2	1	-1.1888	-1.0649	0.00222	0.126	-0.124	5.16e-11	4.68e-10	0.983593	0.249	0.419498	5.79e-09	2.95e-08	0.999	1	0.968
A_55_P1980986	Lca5l	1	-1.26	-1.1871	-0.0339	0.039	-0.0729	2.37e-10	7.65e-10	0.783433	0.752	0.676296	1.92e-08	4.28e-08	0.968	1	0.979
A_66_P130681	Vac14	1	-0.9621	-1.0592	0.115	0.0176	0.097	1.39e-09	2.12e-10	0.27218	0.865	0.507474	7.83e-08	1.63e-08	0.876	1	0.968
A_55_P2178678	P2rx5	1	-1.4381	-1.0615	-0.0161	0.36	-0.377	2.22e-10	6.54e-08	0.908693	0.0157	0.066912	1.84e-08	1.41e-06	0.989	1	0.968
A_51_P519420	P2rx5	1	-1.3088	-1.0349	-0.0247	0.249	-0.274	1.6e-08	8.63e-07	0.877293	0.128	0.232253	5.13e-07	1.19e-05	0.982	1	0.968
A_51_P263568	Prss27	1	-1.021	-0.7431	-0.0774	0.201	-0.278	3.34e-09	8.41e-07	0.501158	0.0893	0.095503	1.5e-07	1.16e-05	0.916	1	0.968
A_52_P200458	Fut4	1	-0.7676	-0.8123	0.214	0.169	0.0447	9.48e-06	4.22e-06	0.133846	0.232	0.820322	9.41e-05	4.41e-05	0.873	1	0.985
A_52_P454815	Fgf11	1	-0.5864	-0.3662	-0.0543	0.166	-0.22	1.69e-08	2.74e-05	0.452286	0.0281	0.038226	5.33e-07	0.000212	0.907	1	0.968
A_51_P220062	Mmp15	1	-0.8758	-0.7697	-0.0163	0.0897	-0.106	8.09e-08	6.91e-07	0.889075	0.446	0.523705	1.89e-06	9.91e-06	0.985	1	0.969
A_66_P107671	Fam217b	1	-0.5363	-0.6618	0.0384	-0.0871	0.126	7.94e-07	2.26e-08	0.641244	0.296	0.286704	1.22e-05	6.02e-07	0.943	1	0.968
A_55_P2738832	Ehbp1l1	1	-0.5157	-0.6667	0.0435	-0.107	0.151	4.15e-06	6.73e-08	0.622622	0.23	0.233111	4.78e-05	1.44e-06	0.94	1	0.968
A_55_P2258216	8030425K09Rik	1	-1.4232	-1.48	0.116	0.059	0.0568	5.14e-07	2.71e-07	0.587231	0.782	0.850184	8.5e-06	4.57e-06	0.933	1	0.986
A_55_P2831408	Hcar1	1	-2.34	-1.9295	-0.172	0.238	-0.411	3.28e-11	1.52e-09	0.410348	0.257	0.170431	4.09e-09	7.31e-08	0.9	1	0.968
A_51_P173709	Gprc5b	1	-1.246	-1.0718	-0.0567	0.118	-0.174	3.7e-09	5.7e-08	0.687209	0.406	0.384268	1.62e-07	1.27e-06	0.952	1	0.968
A_55_P2076631	Gypc	1	-1.146	-0.9473	-0.0197	0.179	-0.199	1.32e-08	3.58e-07	0.886597	0.204	0.315332	4.41e-07	5.72e-06	0.984	1	0.968
A_55_P2935450	Gm13111	1	-1.0684	-0.7258	-0.101	0.242	-0.343	1.32e-11	2.45e-08	0.271917	0.0127	0.012486	2.01e-09	6.4e-07	0.876	1	0.968
A_52_P330395	Farp1	1	-1.3866	-1.2996	0.0654	0.152	-0.087	3.73e-12	1.45e-11	0.556488	0.177	0.58016	7.73e-10	2.08e-09	0.927	1	0.972
A_51_P520718	Ptger3	1	-3.04	-2.7264	0.17	0.484	-0.314	2.41e-12	2.36e-11	0.47699	0.051	0.35578	5.76e-10	2.96e-09	0.913	1	0.968
A_55_P1975481	Ptger3	1	-2.3728	-1.9673	-1.13e-05	0.406	-0.406	6.85e-11	2.73e-09	0.999959	0.0725	0.196657	7.29e-09	1.14e-07	1	1	0.968
A_55_P2723230	Hspa12a	1	-1.329	-1.2039	0.0366	0.162	-0.125	2.61e-10	1.8e-09	0.779508	0.223	0.50035	2.11e-08	8.35e-08	0.968	1	0.968
A_51_P238563	Agpat2	1	-1.369	-1.3669	0.083	0.085	-0.00205	1.9e-11	1.96e-11	0.485103	0.475	0.990243	2.66e-09	2.6e-09	0.915	1	0.999
A_55_P2108201	Gnptab	1	-0.9224	-0.7938	-0.0361	0.0925	-0.129	1.63e-10	3.03e-09	0.683647	0.302	0.309456	1.45e-08	1.23e-07	0.952	1	0.968
A_51_P224311	Popdc2	1	-1.5642	-1.5353	0.0888	0.118	-0.029	7.97e-09	1.12e-08	0.629611	0.523	0.911235	2.98e-07	3.5e-07	0.941	1	0.992
A_30_P01024482	chr14:43929100-43945100_F	1	-1.7437	-1.4093	0.121	0.456	-0.334	1.32e-08	5.15e-07	0.565844	0.0387	0.267768	4.41e-07	7.76e-06	0.929	1	0.968
A_52_P225888	1110018N20Rik	1	-1.033	-0.8559	0.115	0.292	-0.177	1.05e-09	3.43e-08	0.297443	0.0123	0.256976	6.32e-08	8.36e-07	0.882	1	0.968
A_66_P111090	Sctr	1	-1.4455	-1.3615	0.0614	0.145	-0.084	3.98e-10	1.28e-09	0.672975	0.322	0.68307	2.92e-08	6.33e-08	0.949	1	0.979
A_52_P322181	Adrb1	1	-1.3763	-1.2755	0.147	0.248	-0.101	5.79e-09	2.33e-08	0.359941	0.128	0.654457	2.31e-07	6.16e-07	0.89	1	0.978
A_51_P470311	Cby1	1	-0.592	-0.4205	-0.0687	0.103	-0.171	2.56e-08	6.44e-06	0.358738	0.174	0.111441	7.48e-07	6.27e-05	0.89	1	0.968
A_52_P545831	Tssc1	1	-0.7935	-0.5879	-0.0493	0.156	-0.206	6.14e-08	7.16e-06	0.637918	0.143	0.172248	1.51e-06	6.85e-05	0.942	1	0.968
A_51_P105927	Rasl12	1	-1.5628	-1.5754	0.222	0.209	0.0125	2.99e-10	2.55e-10	0.160059	0.184	0.954272	2.35e-08	1.88e-08	0.873	1	0.995
A_51_P307316	Syde1	1	-0.7797	-0.8103	0.0318	0.00123	0.0306	1.7e-08	8.41e-09	0.738958	0.99	0.820669	5.35e-07	2.8e-07	0.962	1	0.985
A_55_P2033586	Mmab	1	-0.5908	-0.6301	0.0662	0.0269	0.0393	1.24e-08	3.74e-09	0.355915	0.706	0.696098	4.21e-07	1.45e-07	0.889	1	0.979
A_51_P112237	Angel1	1	-0.5781	-0.6899	0.122	0.0099	0.112	8.18e-07	4.24e-08	0.179184	0.911	0.377727	1.26e-05	9.92e-07	0.873	1	0.968
A_51_P452323	Nes	1	-0.6247	-0.7455	0.128	0.00723	0.121	4.89e-07	2.4e-08	0.177239	0.938	0.362977	8.17e-06	6.29e-07	0.873	1	0.968
A_55_P2038126	Tpmt	1	-0.6641	-0.5777	-0.00663	0.0798	-0.0864	1.31e-08	1.51e-07	0.934037	0.324	0.448479	4.38e-07	2.81e-06	0.994	1	0.968
A_51_P252725	Gpc4	1	-0.6311	-0.6369	-0.0372	-0.043	0.00573	4.85e-07	4.19e-07	0.692375	0.648	0.96562	8.12e-06	6.54e-06	0.953	1	0.996
A_52_P492989	Ncan	1	-2.8977	-2.5267	0.0488	0.42	-0.371	2.57e-12	4.47e-11	0.830417	0.0745	0.25548	5.98e-10	5e-09	0.976	1	0.968
A_51_P420547	Clic5	1	-1.0966	-0.9618	0.000354	0.135	-0.135	2.02e-11	2.89e-10	0.997026	0.163	0.320697	2.79e-09	2.07e-08	1	1	0.968
A_55_P2048769	Zfp454	1	-0.9742	-0.7901	-0.017	0.167	-0.184	3.48e-10	1.83e-08	0.860769	0.0951	0.188396	2.63e-08	5.11e-07	0.98	1	0.968
A_55_P1960960	Zdhhc9	1	-0.7326	-0.466	-0.0772	0.189	-0.267	7.59e-12	4.92e-08	0.209895	0.0042	0.004356	1.35e-09	1.12e-06	0.873	1	0.968
A_52_P264790	Pdgfd	1	-0.9783	-0.8344	0.0574	0.201	-0.144	1.33e-08	2.14e-07	0.628157	0.098	0.392801	4.41e-07	3.76e-06	0.941	1	0.968
A_51_P248122	Bbc3	1	-1.1679	-0.796	-0.0637	0.308	-0.372	3.08e-10	3.32e-07	0.583181	0.0128	0.030699	2.4e-08	5.41e-06	0.932	1	0.968
A_51_P342871	S100a10	1	-0.6678	-0.4707	-0.0524	0.145	-0.197	1.91e-08	5.7e-06	0.525858	0.0881	0.099732	5.85e-07	5.68e-05	0.921	1	0.968
A_55_P2622908	BC029214	1	-1.3782	-1.2601	0.103	0.221	-0.118	2.02e-10	1.18e-09	0.445126	0.108	0.534056	1.7e-08	5.92e-08	0.906	1	0.969
A_55_P2049473	Sh3bp5	1	-0.7639	-0.6435	-0.000883	0.12	-0.12	3.33e-11	1.02e-09	0.989611	0.0874	0.216495	4.11e-09	5.36e-08	0.999	1	0.968
A_55_P2017590	Exog	1	-0.6608	-0.5546	-0.0451	0.0611	-0.106	3.65e-07	5.44e-06	0.641592	0.529	0.439919	6.39e-06	5.47e-05	0.943	1	0.968
A_52_P58494	Tusc5	1	-1.0402	-1.0465	0.118	0.112	0.00633	1.71e-06	1.56e-06	0.483602	0.507	0.97873	2.31e-05	1.95e-05	0.914	1	0.998
A_52_P1029978	Lasp1	1	-0.7602	-0.6828	-0.0361	0.0413	-0.0774	2.27e-06	1.08e-05	0.772715	0.741	0.661831	2.9e-05	9.71e-05	0.967	1	0.978
A_55_P2110713	Anxa2	1	-1.4037	-1.0153	0.014	0.402	-0.388	1.32e-08	2.89e-06	0.934079	0.0245	0.114559	4.41e-07	3.21e-05	0.994	1	0.968
A_51_P165342	Anxa2	1	-1.3118	-1.0308	0.0276	0.309	-0.281	3.16e-08	3.24e-06	0.872105	0.0688	0.24252	8.88e-07	3.54e-05	0.981	1	0.968
A_55_P2028345	Ccser2	1	-0.6971	-0.6133	0.0651	0.149	-0.0837	3.05e-06	1.87e-05	0.578584	0.21	0.613122	3.7e-05	0.000154	0.932	1	0.976
A_51_P207153	1110008P14Rik	1	-0.7091	-0.6279	0.0302	0.111	-0.0812	9.26e-06	4.67e-05	0.813972	0.389	0.655285	9.22e-05	0.00033	0.973	1	0.978
A_55_P2739789	Sorbs1	1	-0.9419	-0.9874	0.132	0.086	0.0455	1.04e-06	4.92e-07	0.37506	0.56	0.826851	1.53e-05	7.48e-06	0.892	1	0.985
A_51_P513311	Rxrg	1	-0.543	-0.5969	0.101	0.0474	0.054	0.000178	5.79e-05	0.417024	0.703	0.758699	0.00107	0.000393	0.901	1	0.983
A_51_P212420	Lama4	1	-0.6788	-0.648	0.0618	0.0926	-0.0308	2.2e-05	4.03e-05	0.637813	0.482	0.867812	0.000191	0.000292	0.942	1	0.987
A_55_P2497039	Cdc7	1	-0.6669	-0.6576	-0.034	-0.0247	-0.00928	6.25e-07	7.81e-07	0.736257	0.806	0.948122	1e-05	1.1e-05	0.962	1	0.995
A_55_P2134616	Med12l	1	-0.5704	-0.6919	0.182	0.0604	0.122	0.000133	1.14e-05	0.160974	0.636	0.500923	0.000845	0.000102	0.873	1	0.968
A_55_P1961084	Map3k1	1	-0.6403	-0.7411	0.124	0.0229	0.101	1.11e-05	1.3e-06	0.297775	0.846	0.545427	0.000108	1.68e-05	0.882	1	0.969
A_51_P519251	Nupr1	1	-0.6874	-0.6652	0.184	0.206	-0.0222	3.14e-06	5.08e-06	0.120256	0.0836	0.891937	3.79e-05	5.16e-05	0.873	1	0.99
A_52_P515769	Pcdh12	1	-0.7266	-0.7209	0.0347	0.0404	-0.00576	0.00025	0.000273	0.839691	0.814	0.98104	0.00143	0.00143	0.977	1	0.998
A_52_P562054	Ick	1	-0.9252	-0.8976	0.0199	0.0475	-0.0277	5.24e-10	9.47e-10	0.83293	0.615	0.835654	3.6e-08	5.02e-08	0.976	1	0.985
A_55_P2916011	Rdh13	1	-0.6281	-0.671	0.0775	0.0346	0.0429	5.59e-07	1.89e-07	0.414183	0.714	0.747889	9.14e-06	3.39e-06	0.901	1	0.982
A_55_P2179964	Prickle4	1	-0.8062	-0.6948	-0.0923	0.019	-0.111	6.47e-08	7.68e-07	0.389642	0.858	0.462086	1.57e-06	1.08e-05	0.896	1	0.968
A_55_P2734748	LOC101056159	1	-0.6414	-0.6037	-0.11	-0.0728	-0.0377	5.18e-07	1.35e-06	0.25553	0.45	0.781071	8.55e-06	1.73e-05	0.876	1	0.983
A_30_P01027833	chr17:39982023-39983277_F	1	-0.6992	-0.5213	-0.117	0.0612	-0.178	9.72e-06	0.000355	0.362541	0.63	0.326752	9.61e-05	0.00179	0.892	1	0.968
A_66_P115262	Mapt	1	-0.7684	-0.5945	0.1	0.274	-0.174	8.78e-07	3.48e-05	0.402956	0.0284	0.30563	1.33e-05	0.000259	0.899	1	0.968
A_55_P2739602	Ric8b	1	-0.6209	-0.554	-0.0701	-0.00313	-0.0669	4.45e-08	3.11e-07	0.386321	0.969	0.556728	1.17e-06	5.12e-06	0.895	1	0.969
A_52_P198435	Rasgrp3	1	-0.9134	-0.8675	-0.0405	0.00542	-0.0459	1.59e-07	3.75e-07	0.750071	0.966	0.798383	3.25e-06	5.96e-06	0.964	1	0.985
A_52_P660047	1810034E14Rik	1	-0.6753	-0.4842	-0.146	0.0447	-0.191	5.4e-08	1.03e-05	0.106312	0.614	0.134664	1.36e-06	9.32e-05	0.873	1	0.968
A_51_P343215	Ube2ql1	1	-1.1331	-0.9615	-0.248	-0.0764	-0.172	1.91e-07	2.6e-06	0.129045	0.633	0.449407	3.78e-06	2.96e-05	0.873	1	0.968
A_52_P95759	Sh3rf3	1	-0.6721	-0.4952	-0.151	0.0264	-0.177	5.66e-08	7.24e-06	0.096861	0.765	0.164017	1.42e-06	6.92e-05	0.873	1	0.968
A_55_P1954365	Ttc28	1	-0.6348	-0.6596	-0.00524	-0.0301	0.0249	4.95e-05	3.03e-05	0.967924	0.817	0.892631	0.000375	0.00023	0.998	1	0.99
A_55_P2146520	Carns1	1	-0.5513	-0.6268	-0.0225	-0.098	0.0755	1.96e-06	2.54e-07	0.801805	0.28	0.553101	2.57e-05	4.35e-06	0.972	1	0.969
A_55_P1992849	Adrb3	1	-1.9678	-1.6717	0.0274	0.323	-0.296	1.87e-06	1.93e-05	0.931685	0.316	0.51361	2.46e-05	0.000159	0.994	1	0.969
A_55_P2105685	Adrb3	1	-1.635	-1.4016	0.0439	0.277	-0.233	5.59e-06	4.49e-05	0.87777	0.336	0.564473	6.11e-05	0.000321	0.982	1	0.969
A_55_P2232754	Smarcal1	1	-0.6838	-0.524	-0.0913	0.0686	-0.16	3.35e-05	0.000688	0.504489	0.615	0.409606	0.00027	0.00311	0.916	1	0.968
A_55_P1968493	Telo2	1	-1.0211	-0.9998	0.0544	0.0757	-0.0213	4.24e-11	6.51e-11	0.554411	0.412	0.869738	4.98e-09	6.7e-09	0.927	1	0.988
A_51_P389265	Pnpla3	1	-2.6024	-2.4258	-0.0786	0.0979	-0.177	3.08e-12	1.35e-11	0.703397	0.636	0.54636	6.79e-10	1.98e-09	0.954	1	0.969
A_51_P233101	Ltbp3	1	-0.6182	-0.6343	0.105	0.0888	0.0161	1.7e-08	1.06e-08	0.173951	0.247	0.880344	5.35e-07	3.37e-07	0.873	1	0.99
A_55_P2732813	Zfp467	1	-1.1666	-1.1686	0.0998	0.0978	0.00195	7.32e-10	7.08e-10	0.412358	0.421	0.9909	4.67e-08	4.03e-08	0.901	1	0.999
A_55_P2091736	Rassf2	1	-1.5537	-1.4931	0.0437	0.104	-0.0606	2.9e-08	5.85e-08	0.823741	0.596	0.827113	8.28e-07	1.29e-06	0.975	1	0.985
A_66_P104190	Gsk3b	1	-1.0024	-0.8393	-0.105	0.0579	-0.163	1.57e-09	4.13e-08	0.335183	0.593	0.291403	8.56e-08	9.72e-07	0.888	1	0.968
A_52_P95544	Scarf1	1	-0.6481	-0.6115	0.0264	0.063	-0.0366	1.54e-08	4.35e-08	0.738399	0.428	0.743067	4.99e-07	1.01e-06	0.962	1	0.982
A_52_P251183	Tmem177	1	-0.8601	-0.926	0.0327	-0.0332	0.0658	1.16e-11	2.47e-12	0.653421	0.648	0.522971	1.87e-09	5.04e-10	0.946	1	0.969
A_66_P133202	Nfyc	1	-0.6726	-0.7868	0.0124	-0.102	0.114	8.35e-09	4.19e-10	0.875435	0.206	0.313163	3.1e-07	2.7e-08	0.982	1	0.968
A_55_P2913071	Fam101b	1	-0.9448	-1.0214	0.0273	-0.0493	0.0766	1.84e-09	4.05e-10	0.790373	0.632	0.598785	9.52e-08	2.65e-08	0.97	1	0.974
A_66_P134272	Tnfrsf22	1	-0.7029	-0.7842	0.121	0.0397	0.0814	2.28e-09	2.71e-10	0.126346	0.608	0.45901	1.11e-07	1.96e-08	0.873	1	0.968
A_52_P232830	Ets1	1	-0.6777	-0.7009	0.04	0.0168	0.0232	2.51e-07	1.43e-07	0.680157	0.862	0.865502	4.75e-06	2.68e-06	0.951	1	0.987
A_55_P2732146	Pofut1	1	-0.5776	-0.6247	0.0922	0.0451	0.0471	1.44e-07	3.69e-08	0.254738	0.574	0.677013	3e-06	8.88e-07	0.876	1	0.979
A_55_P1983426	Abhd14a	1	-0.6086	-0.4975	0.0325	0.144	-0.111	2.21e-09	8.6e-08	0.627768	0.0398	0.245814	1.09e-07	1.75e-06	0.941	1	0.968
A_55_P2134105	Brsk2	1	-0.6862	-0.562	0.0205	0.145	-0.124	2.91e-08	8.41e-07	0.813129	0.104	0.315349	8.29e-07	1.16e-05	0.973	1	0.968
A_55_P2491318	Rasl12	1	-0.8359	-0.8501	0.142	0.128	0.0142	4.98e-09	3.63e-09	0.146241	0.189	0.916288	2.06e-07	1.42e-07	0.873	1	0.992
A_55_P2052535	Gm14393	1	-0.5954	-0.5506	0.0473	0.092	-0.0448	7.76e-09	3.2e-08	0.500595	0.195	0.651068	2.91e-07	7.89e-07	0.916	1	0.978
A_66_P135681	AK014355	1	-0.842	-1.1219	0.215	-0.0646	0.28	4.5e-07	2.85e-09	0.093812	0.605	0.121782	7.61e-06	1.18e-07	0.873	1	0.968
A_51_P437327	Ascl1	1	-0.7772	-1.094	0.283	-0.0333	0.317	3.27e-06	1.11e-08	0.038434	0.799	0.096349	3.92e-05	3.47e-07	0.873	1	0.968
A_55_P2129856	Mtfmt	1	-0.5827	-0.6459	0.0759	0.0128	0.0631	2.07e-08	3.09e-09	0.298141	0.86	0.537489	6.25e-07	1.25e-07	0.882	1	0.969
A_52_P323525	Arhgef11	1	-0.5891	-0.7123	0.0141	-0.109	0.123	5.11e-08	1.56e-09	0.854084	0.164	0.262602	1.3e-06	7.43e-08	0.979	1	0.968
A_51_P393748	Ddx58	1	-0.6656	-0.5822	0.0126	0.096	-0.0834	3.61e-08	3.54e-07	0.882138	0.265	0.490105	9.92e-07	5.68e-06	0.983	1	0.968
A_52_P100242	Ftsj2	1	-0.5595	-0.6043	-0.000989	-0.0458	0.0448	2.16e-06	6.5e-07	0.991385	0.618	0.729919	2.78e-05	9.44e-06	1	1	0.98
A_52_P10732	Map6	1	-0.6778	-0.6346	0.0231	0.0663	-0.0432	2.42e-06	6.35e-06	0.836341	0.555	0.785039	3.05e-05	6.21e-05	0.977	1	0.983
A_66_P106861	B3glct	1	-1.2058	-1.2124	0.0826	0.076	0.0066	8.06e-12	7.19e-12	0.41179	0.45	0.962761	1.43e-09	1.17e-09	0.901	1	0.996
A_55_P2935928	Abcc5	1	-1.0058	-1.0617	0.078	0.0221	0.0559	2.87e-09	1.02e-09	0.487922	0.844	0.724007	1.33e-07	5.34e-08	0.915	1	0.979
A_65_P13591	Ephb2	1	-1.5463	-1.2148	-0.138	0.194	-0.332	1.3e-13	2.23e-11	0.20007	0.0766	0.034573	5.71e-11	2.81e-09	0.873	1	0.968
A_55_P2483521	Eif4e2	1	-0.9007	-0.8424	-0.0745	-0.0161	-0.0584	8.3e-10	3e-09	0.430504	0.864	0.660935	5.21e-08	1.23e-07	0.904	1	0.978
A_51_P328439	Zfp423	1	-0.7151	-0.6847	-0.00472	0.0257	-0.0304	1.86e-09	4.24e-09	0.951598	0.741	0.782268	9.59e-08	1.61e-07	0.995	1	0.983
A_52_P274496	Tspan18	1	-1.2899	-1.2884	-0.117	-0.115	-0.00147	3.79e-08	3.87e-08	0.481714	0.487	0.994974	1.03e-06	9.22e-07	0.914	1	0.999
A_55_P2001583	Tspan18	1	-1.1267	-1.1192	-0.0495	-0.042	-0.00751	3.02e-08	3.4e-08	0.728665	0.768	0.97026	8.54e-07	8.3e-07	0.96	1	0.997
A_30_P01021604	chr6:128393530-128394127_F	1	-0.8196	-0.9599	0.267	0.126	0.14	2.29e-05	2.45e-06	0.101835	0.428	0.533048	0.000197	2.82e-05	0.873	1	0.969
A_55_P2743289	Irs3	1	-1.0888	-1.2226	0.233	0.0992	0.134	9.03e-05	2.08e-05	0.325792	0.673	0.687421	0.000613	0.000169	0.885	1	0.979
A_55_P2024406	Napepld	1	-0.6269	-0.5847	0.04	0.0822	-0.0422	9.45e-05	0.000211	0.768135	0.546	0.826108	0.000638	0.00115	0.967	1	0.985
A_55_P2160331	Bicd2	1	-0.556	-0.6397	0.0976	0.0139	0.0837	7.17e-05	1.16e-05	0.409941	0.906	0.615611	0.000507	0.000103	0.9	1	0.976
A_55_P1967553	Tmem254c	1	-1.11	-0.712	0.166	0.564	-0.398	3.19e-06	0.000748	0.37707	0.0054	0.140408	3.84e-05	0.00333	0.892	1	0.968
A_55_P2110290	Tmem254a	1	-1.3356	-0.8733	0.148	0.611	-0.462	2.21e-06	0.000483	0.499794	0.00947	0.144434	2.83e-05	0.00232	0.915	1	0.968
A_51_P222453	Tmem254a	1	-1.1941	-0.817	0.173	0.55	-0.377	1.94e-06	0.000274	0.377039	0.00854	0.177841	2.54e-05	0.00144	0.892	1	0.968
A_55_P1955532	Tfr2	1	-0.3602	-0.6219	0.351	0.089	0.262	0.045	0.00126	0.050498	0.606	0.288166	0.103	0.00513	0.873	1	0.968
A_51_P101474	Tfr2	1	-0.3989	-0.6173	0.285	0.0667	0.218	0.0304	0.00158	0.113225	0.704	0.381997	0.075	0.00622	0.873	1	0.968
A_66_P129327	AK045205	1	-1.1145	-1.1569	0.211	0.168	0.0424	6.92e-09	3.44e-09	0.114152	0.203	0.81758	2.65e-07	1.37e-07	0.873	1	0.985
A_51_P480233	Nmral1	1	-0.7233	-0.8591	0.139	0.00367	0.136	1.49e-09	4.91e-11	0.082247	0.962	0.223881	8.24e-08	5.4e-09	0.873	1	0.968
A_30_P01029137	chr3:126989696-127112471_R	1	-0.6015	-0.6168	0.156	0.141	0.0153	8.3e-07	5.57e-07	0.100958	0.137	0.907171	1.28e-05	8.29e-06	0.873	1	0.991
A_55_P1997821	Nat8l	1	-0.9246	-0.8568	0.0545	0.122	-0.0679	1.35e-08	5.27e-08	0.627017	0.28	0.668219	4.47e-07	1.19e-06	0.941	1	0.978
A_55_P2091858	Hipk2	1	-0.7898	-0.6835	0.0246	0.131	-0.106	8.02e-08	8.77e-07	0.815649	0.222	0.478601	1.88e-06	1.21e-05	0.974	1	0.968
A_51_P137236	Olfm1	1	-0.9098	-0.816	-0.0498	0.044	-0.0938	1.03e-08	7.17e-08	0.646485	0.685	0.541996	3.64e-07	1.52e-06	0.944	1	0.969
A_52_P727235	Trabd2b	1	-1.6399	-1.3952	0.046	0.291	-0.245	2.76e-10	6.17e-09	0.776356	0.0816	0.290094	2.2e-08	2.18e-07	0.968	1	0.968
A_52_P614777	Sucnr1	1	-1.1274	-1.2481	0.132	0.0113	0.121	1.06e-05	2.42e-06	0.523214	0.956	0.679065	0.000103	2.79e-05	0.92	1	0.979
A_51_P427171	Lacc1	1	-0.8547	-0.6998	0.0571	0.212	-0.155	6.35e-08	1.68e-06	0.613311	0.0694	0.335965	1.55e-06	2.08e-05	0.938	1	0.968
A_55_P1960659	Fer1l6	1	-0.9288	-0.6814	-0.0715	0.176	-0.247	6.32e-11	2.41e-08	0.4039	0.0475	0.048577	6.84e-09	6.32e-07	0.899	1	0.968
A_66_P115072	Prrt4	1	-1.0464	-1.0799	0.0585	0.0249	0.0336	1.9e-07	1.11e-07	0.691268	0.865	0.871829	3.76e-06	2.16e-06	0.953	1	0.989
A_55_P2162988	Tmem179	1	-1.1693	-1.2838	0.106	-0.00823	0.114	2.25e-09	3.68e-10	0.411339	0.949	0.530157	1.11e-07	2.47e-08	0.901	1	0.969
A_55_P2740349	Serpinh1	1	-0.6758	-0.5884	-0.00569	0.0817	-0.0874	1.84e-08	2.05e-07	0.945425	0.331	0.459825	5.7e-07	3.64e-06	0.994	1	0.968
A_55_P2025268	Pqlc3	1	-0.9775	-0.869	-0.0602	0.0483	-0.108	2.68e-09	2.35e-08	0.579634	0.656	0.481151	1.26e-07	6.19e-07	0.932	1	0.968
A_52_P1042732	Akap5	1	-0.963	-1.0694	0.0965	-0.00988	0.106	7.65e-08	1.18e-08	0.45469	0.939	0.559175	1.81e-06	3.65e-07	0.908	1	0.969
A_51_P410949	Polr3g	1	-1.3207	-0.9022	-0.0644	0.354	-0.419	2.23e-10	2.45e-07	0.618255	0.0104	0.028997	1.84e-08	4.23e-06	0.939	1	0.968
A_51_P332652	Pqlc3	1	-1.9338	-1.3853	-0.179	0.37	-0.548	1.12e-11	8.08e-09	0.27787	0.0309	0.024119	1.81e-09	2.71e-07	0.876	1	0.968
A_51_P155152	Ank	1	-1.4809	-1.326	-0.0265	0.128	-0.155	9.89e-12	9.59e-11	0.830882	0.306	0.3809	1.65e-09	8.99e-09	0.976	1	0.968
A_51_P362209	Commd10	1	-0.7169	-0.5439	0.0416	0.215	-0.173	2.31e-08	2.24e-06	0.641913	0.0229	0.178857	6.82e-07	2.63e-05	0.943	1	0.968
A_51_P353252	Mal2	1	-2.0068	-1.6489	-0.183	0.175	-0.358	4.27e-09	1.43e-07	0.424304	0.447	0.273038	1.82e-07	2.68e-06	0.903	1	0.968
A_55_P2803234	Mtap	1	-0.8772	-0.7032	-0.0946	0.0794	-0.174	3.99e-08	1.55e-06	0.404636	0.483	0.280634	1.08e-06	1.94e-05	0.899	1	0.968
A_55_P2047188	Fgf1	1	-1.5468	-1.377	0.0243	0.194	-0.17	4.97e-08	3.57e-07	0.903677	0.339	0.552148	1.28e-06	5.72e-06	0.987	1	0.969
A_55_P2728202	Fgf1	1	-0.9005	-0.7979	0.106	0.209	-0.103	9.97e-09	8.59e-08	0.326796	0.0605	0.500181	3.55e-07	1.75e-06	0.885	1	0.968
A_52_P505157	Fsd2	1	-0.9822	-0.7825	0.0871	0.287	-0.2	6.94e-07	1.95e-05	0.561373	0.0643	0.349417	1.1e-05	0.00016	0.928	1	0.968
A_66_P116848	Ddr1	1	-0.8602	-0.7088	-0.0932	0.0581	-0.151	1.27e-07	2.8e-06	0.433095	0.623	0.36899	2.73e-06	3.13e-05	0.904	1	0.968
A_55_P2156288	Gm42151	1	-0.8674	-0.6334	-0.114	0.12	-0.234	2.26e-07	2.49e-05	0.358475	0.336	0.187492	4.33e-06	0.000196	0.89	1	0.968
A_66_P126504	Trabd2b	1	-1.5559	-1.2852	-0.108	0.163	-0.271	6.67e-09	1.96e-07	0.551791	0.373	0.295831	2.59e-07	3.49e-06	0.926	1	0.968
A_55_P1958857	Nek6	1	-1.0704	-0.8714	-0.171	0.028	-0.199	2.53e-07	6.11e-06	0.270259	0.855	0.3624	4.77e-06	6.01e-05	0.876	1	0.968
A_55_P1996299	Pofut1	1	-0.6953	-0.542	-0.0686	0.0848	-0.153	3.41e-08	2.08e-06	0.441407	0.343	0.227713	9.47e-07	2.47e-05	0.906	1	0.968
A_55_P1981259	Fkbp14	1	-0.8017	-0.7641	0.0211	0.0587	-0.0376	1.11e-07	2.49e-07	0.846527	0.592	0.80797	2.45e-06	4.28e-06	0.978	1	0.985
A_55_P2190994	Cdsn	1	-1.4782	-0.8433	-0.359	0.276	-0.635	0.000106	0.0144	0.27215	0.397	0.172991	0.000701	0.0384	0.876	1	0.968
A_55_P2049282	Ly6h	1	-0.7473	-0.4254	-0.116	0.206	-0.322	4.05e-06	0.00253	0.366936	0.116	0.084024	4.69e-05	0.00918	0.892	1	0.968
A_55_P2714677	Abcd2	1	-0.9467	-0.5059	-0.0354	0.405	-0.441	3.39e-06	0.00381	0.824561	0.017	0.06024	4.03e-05	0.0129	0.975	1	0.968
A_55_P2908764	Kcnj14	1	-0.9446	-0.6994	-0.118	0.127	-0.245	3.85e-06	0.00019	0.466526	0.431	0.286639	4.49e-05	0.00106	0.911	1	0.968
A_55_P2006494	Apol10b	1	-0.7425	-0.4726	-0.0208	0.249	-0.27	9.13e-06	0.00158	0.87711	0.0728	0.163521	9.11e-05	0.00622	0.982	1	0.968
A_55_P1978666	Sybu	1	-0.6358	-0.4254	-0.0373	0.173	-0.21	8.56e-06	0.00096	0.744595	0.139	0.201052	8.64e-05	0.00409	0.963	1	0.968
A_51_P209183	Cxcl14	1	-1.0193	-0.5375	-0.206	0.276	-0.482	2.13e-08	0.000244	0.113249	0.0369	0.011793	6.43e-07	0.00131	0.873	1	0.968
A_55_P2929896	Pilrb1	1	-0.6996	-0.3779	-0.246	0.076	-0.322	1.39e-06	0.00217	0.0353	0.497	0.049822	1.96e-05	0.00811	0.873	1	0.968
A_55_P1967736	Nkd1	1	-0.6405	-0.6087	-0.0663	-0.0345	-0.0318	1.45e-06	3.14e-06	0.518097	0.736	0.825917	2.02e-05	3.45e-05	0.919	1	0.985
A_55_P2070045	Golga7b	1	-1.831	-1.3076	-0.176	0.347	-0.523	6.68e-09	2e-06	0.411763	0.113	0.091911	2.59e-07	2.4e-05	0.901	1	0.968
A_66_P105599	Sytl3	1	-0.6143	-0.7325	0.0965	-0.0218	0.118	6.44e-05	6.17e-06	0.456355	0.866	0.518037	0.000463	6.05e-05	0.908	1	0.969
A_66_P121847	Sytl3	1	-0.9854	-0.9551	-0.0273	0.00297	-0.0303	2.7e-06	4.28e-06	0.867579	0.986	0.895986	3.33e-05	4.46e-05	0.981	1	0.99
A_55_P1976097	Fads3	1	-0.9094	-0.8316	-0.00546	0.0723	-0.0777	0.000165	0.000434	0.978906	0.727	0.790147	0.00101	0.00212	0.998	1	0.984
A_51_P464029	Fads3	1	-1.2368	-1.034	-0.0755	0.127	-0.203	8.16e-05	0.000588	0.775349	0.631	0.588635	0.000565	0.00273	0.967	1	0.972
A_51_P283004	Tinag	1	-0.6901	-0.7261	0.0461	0.0101	0.036	9.03e-05	4.84e-05	0.756954	0.946	0.864317	0.000613	0.00034	0.965	1	0.987
A_51_P477481	Prr32	1	-0.7271	-0.6547	-0.0597	0.0127	-0.0724	0.000242	0.000718	0.727043	0.941	0.764549	0.00139	0.00322	0.959	1	0.983
A_55_P1980125	Srsf3	1	-0.5876	-0.5813	-0.12	-0.114	-0.00624	6.47e-05	7.37e-05	0.335206	0.36	0.97144	0.000465	0.000476	0.888	1	0.997
A_55_P2046037	NAP092996-001	1	-0.6121	-0.4964	-0.181	-0.065	-0.116	0.000132	0.00116	0.192621	0.634	0.549745	0.000837	0.0048	0.873	1	0.969
A_55_P2177614	Srsf3	1	-0.7899	-0.6923	-0.15	-0.0523	-0.0976	4.15e-06	2.59e-05	0.273249	0.699	0.610503	4.78e-05	0.000203	0.876	1	0.975
A_51_P410300	Clcn6	1	-0.5351	-1.1398	0.607	0.00183	0.605	0.104	0.00143	0.06745	0.995	0.189615	0.201	0.00572	0.873	1	0.968
A_55_P2125778	Sec14l1	1	-0.3531	-0.9261	0.543	-0.0302	0.573	0.324	0.0142	0.134298	0.932	0.258787	0.474	0.038	0.873	1	0.968
A_55_P2090359	Plcd4	1	-0.5447	-1.2995	0.821	0.0665	0.755	0.282	0.0148	0.109923	0.894	0.291497	0.428	0.0392	0.873	1	0.968
A_55_P2000853	Mvb12b	1	-0.6089	-0.4249	-0.0175	0.167	-0.184	1.61e-05	0.000996	0.87895	0.155	0.262855	0.000147	0.00421	0.983	1	0.968
A_55_P2028883	Rnft2	1	-1.1635	-0.9697	0.103	0.297	-0.194	4.63e-08	9.66e-07	0.497606	0.0582	0.367161	1.21e-06	1.32e-05	0.915	1	0.968
A_51_P326685	Lrtm1	1	-1.0615	-1.0884	0.137	0.11	0.0269	3.78e-05	2.74e-05	0.522624	0.607	0.928905	0.000298	0.000212	0.92	1	0.994
A_55_P2255449	AK033778	1	-1.1888	-1.181	0.175	0.182	-0.00774	1.44e-05	1.58e-05	0.43438	0.415	0.980341	0.000133	0.000133	0.904	1	0.998
A_55_P2184299	Defb42	1	-0.688	-0.6094	0.145	0.224	-0.0787	0.00015	0.000555	0.352892	0.157	0.71991	0.000935	0.0026	0.889	1	0.979
A_51_P337110	Golga7b	1	-0.8027	-0.704	0.19	0.289	-0.0987	0.00311	0.00819	0.444705	0.249	0.777758	0.0117	0.0242	0.906	1	0.983
A_55_P2154027	Ptgis	1	-0.4677	-0.6199	0.173	0.0209	0.152	0.00613	0.000548	0.277465	0.894	0.496318	0.0204	0.00258	0.876	1	0.968
A_55_P1982499	Gldn	1	-0.7254	-0.7984	0.214	0.141	0.073	0.02	0.0113	0.469633	0.633	0.860877	0.0534	0.0316	0.912	1	0.987
A_52_P521042	BC029214	1	-0.6802	-0.6547	0.153	0.178	-0.0254	9.91e-05	0.000154	0.305703	0.234	0.903206	0.000662	0.000886	0.884	1	0.991
A_55_P2085806	BC029214	1	-0.8254	-0.7361	0.155	0.244	-0.0893	6e-06	2.88e-05	0.289942	0.101	0.663624	6.48e-05	0.000221	0.878	1	0.978
A_52_P238175	Odf3l1	1	-1.0744	-0.7511	0.0411	0.364	-0.323	1.64e-07	3.42e-05	0.783842	0.0215	0.135979	3.32e-06	0.000256	0.968	1	0.968
A_55_P2931253	Ntrk3	1	-0.6915	-0.594	0.151	0.248	-0.0976	4.39e-05	0.000263	0.289871	0.0871	0.624571	0.000339	0.00139	0.878	1	0.976
A_55_P2319035	AW011956	1	-1.2997	-0.8382	0.0116	0.473	-0.462	8.45e-07	0.000291	0.953786	0.0252	0.112642	1.29e-05	0.00151	0.995	1	0.968
A_65_P07220	Slc25a48	1	-1.3413	-0.9459	0.0594	0.455	-0.395	6.67e-06	0.000481	0.802445	0.0644	0.245098	7.08e-05	0.00231	0.972	1	0.968
A_66_P124422	Slc25a48	1	-1.1197	-0.9806	0.187	0.326	-0.139	8.08e-06	4.75e-05	0.356655	0.114	0.624832	8.23e-05	0.000335	0.889	1	0.976
A_51_P394515	Tkt	1	-0.607	-0.2688	-0.0659	0.272	-0.338	3.89e-05	0.0359	0.591161	0.0338	0.059623	0.000306	0.0805	0.933	1	0.968
A_66_P118799	Gm5144	1	-1.5605	-0.8109	0.0204	0.77	-0.75	0.000128	0.0264	0.953062	0.0342	0.135213	0.000819	0.0628	0.995	1	0.968
A_55_P2025514	Pnpla3	1	-0.9204	-0.6604	0.00545	0.265	-0.26	7.01e-05	0.00215	0.977627	0.18	0.348485	0.000497	0.00806	0.998	1	0.968
A_55_P2721474	Grb14	1	-1.1656	-0.8024	0.123	0.486	-0.363	1.39e-05	0.00102	0.573717	0.0331	0.243784	0.00013	0.00431	0.931	1	0.968
A_51_P517215	Grb14	1	-1.2954	-1.0466	0.274	0.523	-0.249	4.55e-06	7.85e-05	0.226926	0.0262	0.433071	5.16e-05	0.000502	0.873	1	0.968
A_51_P430973	Paqr7	1	-0.7638	-0.5641	0.21	0.41	-0.2	0.000178	0.00325	0.235365	0.0259	0.421606	0.00107	0.0113	0.873	1	0.968
A_55_P2807466	Paqr7	1	-0.9167	-0.5861	0.215	0.546	-0.331	0.000186	0.00952	0.311394	0.0149	0.272418	0.00111	0.0274	0.885	1	0.968
A_55_P2730761	E430016F16Rik	1	-0.6895	-0.2944	0.0333	0.428	-0.395	0.00194	0.151	0.868176	0.041	0.171929	0.00789	0.249	0.981	1	0.968
A_52_P118161	Lss	1	-0.9375	-0.7307	0.117	0.324	-0.207	1.3e-06	4.37e-05	0.433048	0.0372	0.329393	1.86e-05	0.000313	0.904	1	0.968
A_55_P2729016	Dlg2	1	-0.6493	-0.446	0.13	0.333	-0.203	1.39e-05	0.00104	0.28932	0.0103	0.241478	0.000129	0.00437	0.878	1	0.968
A_51_P290207	Insig1	1	-0.8653	-0.622	0.332	0.575	-0.243	0.000134	0.0033	0.095061	0.006	0.376309	0.000847	0.0114	0.873	1	0.968
A_51_P340281	Abhd1	1	-0.5455	-0.6149	0.139	0.0696	0.0694	0.000134	3.07e-05	0.259362	0.568	0.68696	0.000847	0.000232	0.876	1	0.979
A_55_P1955998	Nlrp1a	1	-0.5931	-0.3906	0.0241	0.227	-0.203	0.000572	0.0153	0.873397	0.143	0.348135	0.00287	0.0404	0.982	1	0.968
A_52_P61691	Cd59b	1	-0.673	-0.2919	-0.055	0.326	-0.381	6.63e-05	0.0478	0.697633	0.0285	0.066032	0.000475	0.101	0.953	1	0.968
A_66_P116373	Pwwp2b	1	-0.7458	-0.4648	0.0554	0.336	-0.281	0.000178	0.011	0.74522	0.0575	0.250261	0.00107	0.0307	0.963	1	0.968
A_52_P293482	Lgals12	1	-0.8293	-0.3244	-0.137	0.368	-0.505	0.000577	0.134	0.518858	0.0918	0.101141	0.00289	0.228	0.919	1	0.968
A_55_P2730871	Camkk2	1	-0.6286	-0.1808	-0.295	0.153	-0.448	5.03e-06	0.106	0.011476	0.169	0.007184	5.6e-05	0.19	0.873	1	0.968
A_30_P01019037	chr19:5834117-5835940_R	1	-0.9405	-0.796	0.0749	0.219	-0.145	0.00587	0.0173	0.811839	0.488	0.745515	0.0197	0.0446	0.973	1	0.982
A_66_P118329	Ntrk3	1	-0.8959	-0.4379	0.116	0.574	-0.458	0.0013	0.088	0.642585	0.0285	0.20087	0.00566	0.163	0.943	1	0.968
A_55_P2737777	A330068G13Rik	1	-0.724	-0.3189	-0.0407	0.364	-0.405	0.00239	0.148	0.850535	0.101	0.192264	0.00936	0.245	0.979	1	0.968
A_55_P2006808	Ntrk3	1	-0.8635	-0.417	0.0841	0.531	-0.446	0.000409	0.0595	0.693536	0.0189	0.1473	0.00217	0.12	0.953	1	0.968
A_52_P55706	Ntrk3	1	-0.8077	-0.4393	0.137	0.506	-0.368	0.00145	0.0624	0.547027	0.0339	0.257973	0.00622	0.125	0.926	1	0.968
A_55_P2176792	Sh3gl3	1	-0.6427	-0.0725	0.0142	0.584	-0.57	0.00182	0.696	0.93883	0.00397	0.037894	0.00747	0.782	0.994	1	0.968
A_30_P01021461	chr2:119697845-119719245_F	1	-0.7067	-0.6252	0.0218	0.103	-0.0814	3.11e-06	1.76e-05	0.854352	0.388	0.627999	3.76e-05	0.000147	0.979	1	0.977
A_51_P429366	Hes6	1	-0.6871	-0.6261	0.000933	0.062	-0.061	1.43e-06	5.72e-06	0.993202	0.573	0.694006	1.99e-05	5.7e-05	1	1	0.979
A_55_P2128929	Cc2d2a	1	-0.6985	-0.6978	0.16	0.161	-0.000726	4.95e-06	5.02e-06	0.192975	0.191	0.996611	5.53e-05	5.11e-05	0.873	1	1
A_66_P132414	A830018L16Rik	1	-0.5881	-0.5313	0.0477	0.105	-0.0569	6.87e-05	0.000224	0.700767	0.402	0.745884	0.000489	0.00122	0.954	1	0.982
A_66_P101407	Acat3	1	-1.3008	-1.1644	-0.0387	0.0977	-0.136	2.81e-09	2.17e-08	0.789264	0.501	0.506613	1.31e-07	5.84e-07	0.97	1	0.968
A_51_P139745	Acat3	1	-1.3034	-1.106	-0.0545	0.143	-0.197	5.4e-09	1.02e-07	0.716806	0.345	0.356318	2.18e-07	2.01e-06	0.956	1	0.968
A_52_P160481	Ptger3	1	-0.6203	-0.5719	0.0662	0.115	-0.0484	3.22e-08	1.32e-07	0.403696	0.154	0.664468	9.06e-07	2.52e-06	0.899	1	0.978
A_55_P2812793	Sorcs2	1	-2.2961	-1.512	-0.13	0.654	-0.784	5.06e-09	5.35e-06	0.623286	0.0191	0.04368	2.08e-07	5.4e-05	0.94	1	0.968
A_55_P2151308	ENSMUST00000098571	1	-1.2652	-0.883	-0.0562	0.326	-0.382	1.76e-08	6.15e-06	0.717733	0.0442	0.091132	5.49e-07	6.04e-05	0.957	1	0.968
A_55_P2069350	Psph	1	-1.2089	-0.8345	-0.043	0.331	-0.374	4.15e-10	3.45e-07	0.72426	0.011	0.037685	2.99e-08	5.58e-06	0.959	1	0.968
A_66_P130241	Slc25a1	1	-1.3834	-0.9997	-0.0376	0.346	-0.384	1.9e-09	5.88e-07	0.802909	0.029	0.081079	9.73e-08	8.68e-06	0.972	1	0.968
A_55_P2156293	Pcyox1	1	-0.8335	-0.5861	-0.0267	0.221	-0.247	1.96e-08	6.01e-06	0.795604	0.0402	0.098486	5.96e-07	5.93e-05	0.97	1	0.968
A_51_P329928	Phlda3	1	-1.6414	-1.5519	0.0632	0.153	-0.0895	7.29e-10	2.15e-09	0.710665	0.373	0.709986	4.66e-08	9.58e-08	0.955	1	0.979
A_55_P2019014	Tmem120b	1	-1.2579	-1.1358	0.00446	0.127	-0.122	5.93e-09	3.78e-08	0.975551	0.388	0.554095	2.35e-07	9.06e-07	0.998	1	0.969
A_66_P108940	Slc25a1	1	-1.1993	-1.0079	0.0827	0.274	-0.191	2.04e-08	4.03e-07	0.578469	0.074	0.365501	6.17e-07	6.33e-06	0.932	1	0.968
A_66_P118819	Atg9b	1	-2.3147	-1.9854	0.104	0.433	-0.329	1.85e-13	4.98e-12	0.520003	0.0119	0.156562	7.37e-11	8.88e-10	0.92	1	0.968
A_51_P514405	Slc2a5	1	-3.9552	-3.094	-0.0971	0.764	-0.861	7.97e-13	1.33e-10	0.741582	0.0148	0.047054	2.35e-10	1.16e-08	0.962	1	0.968
A_66_P131123	Rims4	1	-1.9652	-1.6522	0.063	0.376	-0.313	4.35e-13	1.72e-11	0.658063	0.0132	0.128467	1.48e-10	2.39e-09	0.947	1	0.968
A_55_P1988795	Acss2	1	-2.2615	-1.9001	0.0671	0.428	-0.361	2.85e-11	9.29e-10	0.736703	0.0398	0.207257	3.66e-09	4.96e-08	0.962	1	0.968
A_66_P108725	Acss2	1	-2.2248	-1.7716	0.00126	0.454	-0.453	4.68e-12	4.88e-10	0.994414	0.0173	0.084141	9.03e-10	3.02e-08	1	1	0.968
A_55_P2025954	Acly	1	-2.2342	-1.8695	-0.0026	0.362	-0.365	3e-10	9.08e-09	0.990631	0.111	0.250293	2.36e-08	2.98e-07	0.999	1	0.968
A_51_P194099	Thrsp	1	-1.303	-1.0943	0.053	0.262	-0.209	1.23e-09	3.13e-08	0.702443	0.0683	0.29266	7.15e-08	7.76e-07	0.954	1	0.968
A_55_P2019058	Acaca	1	-0.8407	-0.7559	0.0441	0.129	-0.0849	1.4e-08	9.21e-08	0.665481	0.213	0.557212	4.63e-07	1.86e-06	0.949	1	0.969
A_52_P132591	Acaca	1	-1.4351	-1.3654	0.0675	0.137	-0.0697	1.38e-10	3.71e-10	0.622245	0.32	0.718513	1.28e-08	2.47e-08	0.94	1	0.979
A_55_P2121392	Acaca	1	-1.2963	-1.3445	0.175	0.126	0.0481	2.08e-09	1.03e-09	0.225243	0.376	0.810384	1.04e-07	5.39e-08	0.873	1	0.985
A_55_P2082914	Acly	1	-2.669	-2.5448	0.193	0.317	-0.124	2.01e-12	5.5e-12	0.355284	0.135	0.672117	4.92e-10	9.69e-10	0.889	1	0.978
A_52_P405090	Polr3g	1	-1.2268	-1.1642	0.196	0.259	-0.0626	5.44e-10	1.5e-09	0.126295	0.0474	0.723745	3.72e-08	7.25e-08	0.873	1	0.979
A_55_P2079713	Gramd1c	1	-0.8371	-0.6668	0.0717	0.242	-0.17	2.85e-09	1.68e-07	0.444063	0.0147	0.203322	1.32e-07	3.07e-06	0.906	1	0.968
A_51_P401921	Srebf1	1	-1.8886	-1.6622	-0.0345	0.192	-0.226	6.23e-10	7.09e-09	0.858926	0.327	0.412601	4.12e-08	2.44e-07	0.98	1	0.968
A_51_P484869	Gamt	1	-1.1843	-0.9496	-0.0019	0.233	-0.235	5.34e-09	2.63e-07	0.988877	0.0968	0.229991	2.17e-07	4.46e-06	0.999	1	0.968
A_52_P551011	Smim1	1	-0.8629	-0.6727	-0.0381	0.152	-0.19	4.09e-08	2.42e-06	0.731677	0.179	0.232688	1.1e-06	2.79e-05	0.96	1	0.968
A_55_P2818120	Cxadr	1	-0.6844	-0.5751	-0.0716	0.0377	-0.109	3.68e-07	5.38e-06	0.477109	0.707	0.443298	6.43e-06	5.42e-05	0.913	1	0.968
A_55_P2141084	Tenm4	1	-1.4262	-1.1042	-0.00572	0.316	-0.322	2.31e-08	1.65e-06	0.974326	0.0845	0.207443	6.82e-07	2.04e-05	0.998	1	0.968
A_55_P2141088	Tenm4	1	-1.4801	-1.1176	-0.06	0.303	-0.363	1.59e-08	1.76e-06	0.739875	0.103	0.164155	5.11e-07	2.16e-05	0.962	1	0.968
A_51_P473383	Tenm4	1	-1.307	-1.0874	0.0729	0.293	-0.22	1.16e-07	2.24e-06	0.683412	0.111	0.388053	2.54e-06	2.63e-05	0.952	1	0.968
A_55_P1953387	Fabp5	1	-1.149	-0.7904	-0.115	0.244	-0.359	3.5e-08	1.29e-05	0.437089	0.105	0.092938	9.67e-07	0.000113	0.905	1	0.968
A_55_P2122841	NAP114472-1	1	-1.1316	-0.8093	-0.091	0.231	-0.322	6.54e-09	1.93e-06	0.491105	0.0882	0.092695	2.55e-07	2.33e-05	0.915	1	0.968
A_55_P2150976	NAP111439-1	1	-1.1251	-0.8263	-0.041	0.258	-0.299	5.74e-09	1.15e-06	0.752649	0.0561	0.113107	2.29e-07	1.51e-05	0.964	1	0.968
A_52_P23308	5730508B09Rik	1	-1.2844	-1.0193	-0.108	0.157	-0.265	5.83e-08	2.51e-06	0.523224	0.356	0.272143	1.45e-06	2.87e-05	0.92	1	0.968
A_55_P2733337	Gpc4	1	-0.7884	-0.5496	-0.135	0.104	-0.239	3.45e-07	6.24e-05	0.24761	0.369	0.150478	6.08e-06	0.000417	0.876	1	0.968
A_55_P2018666	Thrsp	1	-0.7912	-0.6304	-0.0254	0.135	-0.161	1.02e-06	2.68e-05	0.837023	0.278	0.360754	1.49e-05	0.000209	0.977	1	0.968
A_55_P2028798	Nqo2	1	-0.8278	-0.5867	-0.104	0.137	-0.241	6.12e-08	1.33e-05	0.343172	0.216	0.126718	1.51e-06	0.000115	0.889	1	0.968
A_55_P2016623	ENSMUST00000181735	1	-1.0286	-0.67	-0.141	0.217	-0.359	1.1e-07	6.19e-05	0.318732	0.13	0.079661	2.43e-06	0.000414	0.885	1	0.968
A_55_P2733072	Cyb5b	1	-0.6431	-0.464	-0.0582	0.121	-0.179	1.85e-06	0.000146	0.577953	0.252	0.231292	2.44e-05	0.000847	0.932	1	0.968
A_55_P2723524	Tlcd2	1	-1.462	-1.2637	-0.0045	0.194	-0.198	6.67e-08	7.55e-07	0.981447	0.321	0.470764	1.61e-06	1.06e-05	0.999	1	0.968
A_55_P2931361	Acaca	1	-1.2559	-1.0542	-0.0812	0.121	-0.202	1.55e-09	3.91e-08	0.549969	0.377	0.297254	8.49e-08	9.29e-07	0.926	1	0.968
A_52_P318040	Acaca	1	-1.0181	-0.8921	-0.0177	0.108	-0.126	7.29e-09	7.77e-08	0.882096	0.367	0.456652	2.77e-07	1.62e-06	0.983	1	0.968
A_55_P2009952	Me1	1	-1.3315	-0.8806	-0.196	0.255	-0.451	1.22e-08	9.93e-06	0.228716	0.12	0.055488	4.19e-07	9.06e-05	0.873	1	0.968
A_55_P2803892	Mfap3l	1	-0.8676	-0.7839	-0.012	0.0717	-0.0837	2.2e-07	1.13e-06	0.922328	0.561	0.631337	4.23e-06	1.5e-05	0.992	1	0.977
A_51_P228354	Trp53inp2	1	-0.7534	-0.63	-0.0852	0.0381	-0.123	1.66e-07	2.85e-06	0.420338	0.717	0.409638	3.35e-06	3.18e-05	0.902	1	0.968
A_51_P335758	Chn1	1	-0.9684	-0.9338	0.126	0.161	-0.0346	3.17e-07	5.73e-07	0.373381	0.259	0.861708	5.72e-06	8.51e-06	0.892	1	0.987
A_52_P118310	Chn1	1	-1.2913	-0.8885	-0.116	0.287	-0.403	8.7e-09	4.32e-06	0.449299	0.0692	0.071034	3.18e-07	4.49e-05	0.907	1	0.968
A_55_P2723989	A_55_P2723989	1	-1.0474	-0.7347	-0.0792	0.233	-0.313	4.87e-10	3.03e-07	0.458761	0.036	0.046129	3.39e-08	5.01e-06	0.909	1	0.968
A_52_P103628	LOC102637129	1	-0.9763	-0.7267	-0.0157	0.234	-0.25	2.6e-09	4.75e-07	0.884667	0.0385	0.111669	1.24e-07	7.27e-06	0.984	1	0.968
A_55_P2065991	S100a11	1	-1.0481	-0.7966	-0.0399	0.212	-0.251	1.96e-08	1.9e-06	0.758105	0.111	0.177536	5.96e-07	2.3e-05	0.965	1	0.968
A_51_P411909	Sirt5	1	-0.7953	-0.6544	0.0288	0.17	-0.141	1.22e-07	2.77e-06	0.791912	0.129	0.364604	2.64e-06	3.1e-05	0.97	1	0.968
A_66_P102107	LOC102636309	1	-1.7691	-1.4959	-0.0812	0.192	-0.273	3.48e-09	7.26e-08	0.683434	0.339	0.335871	1.55e-07	1.54e-06	0.952	1	0.968
A_52_P436447	Slc25a35	1	-0.9027	-0.6791	-0.0465	0.177	-0.224	1.42e-08	1.69e-06	0.671681	0.115	0.157236	4.67e-07	2.09e-05	0.949	1	0.968
A_52_P212429	Mr1	1	-0.798	-0.6209	-0.0663	0.111	-0.177	6.69e-09	5.24e-07	0.477341	0.24	0.185522	2.59e-07	7.87e-06	0.913	1	0.968
A_51_P155935	6330416G13Rik	1	-0.632	-0.5558	-0.0472	0.0291	-0.0762	2.84e-05	0.000138	0.704572	0.815	0.66498	0.000236	0.000808	0.954	1	0.978
A_66_P117235	6330416G13Rik	1	-0.6881	-0.4657	-0.101	0.122	-0.222	0.000108	0.00458	0.505719	0.423	0.302022	0.000712	0.015	0.916	1	0.968
A_55_P2158741	Nos2	1	-0.9273	-0.7851	-0.0885	0.0536	-0.142	1.89e-09	4.04e-08	0.384038	0.596	0.324122	9.68e-08	9.54e-07	0.894	1	0.968
A_55_P1963374	Klhdc7a	1	-0.6707	-0.7009	-0.0218	-0.052	0.0303	1.5e-06	7.52e-07	0.839123	0.628	0.841929	2.08e-05	1.06e-05	0.977	1	0.985
A_55_P2153391	Palm2	1	-1.1086	-1.0386	0.0316	0.102	-0.07	4.62e-05	0.000103	0.889136	0.654	0.826888	0.000354	0.000629	0.985	1	0.985
A_51_P406557	AI464131	1	-0.6609	-0.4555	-0.0595	0.146	-0.205	1.68e-05	0.00115	0.634561	0.249	0.251376	0.000152	0.00475	0.941	1	0.968
A_52_P480141	Plxna1	1	-0.722	-0.5464	-0.0644	0.111	-0.176	9.76e-05	0.00172	0.681318	0.48	0.431128	0.000654	0.00668	0.952	1	0.968
A_30_P01019010	chr11:96111499-96126224_R	1	-0.6375	-0.4438	-0.0672	0.127	-0.194	1.74e-05	0.00107	0.57931	0.3	0.262897	0.000156	0.00448	0.932	1	0.968
A_30_P01021929	chr9:118291593-118324230_F	1	-0.6306	-0.5455	0.0193	0.104	-0.085	5.47e-05	0.000294	0.882296	0.427	0.645634	0.000406	0.00152	0.983	1	0.977
A_65_P03874	Nav2	1	-0.7119	-0.618	-0.0464	0.0476	-0.0939	0.000733	0.00262	0.803316	0.799	0.721556	0.00351	0.00943	0.972	1	0.979
A_55_P2924086	Myl1	1	-0.7773	-0.6478	0.208	0.337	-0.13	0.00155	0.00659	0.35025	0.135	0.678062	0.00654	0.0202	0.889	1	0.979
A_55_P2795689	Slc22a3	1	-0.6628	-0.4816	0.191	0.372	-0.181	0.00156	0.016	0.315421	0.0569	0.497504	0.00658	0.0419	0.885	1	0.968
A_51_P100852	Fam26f	1	-0.6803	-0.4883	0.112	0.304	-0.192	4.69e-05	0.00162	0.425328	0.0371	0.333736	0.000358	0.00634	0.903	1	0.968
A_55_P2814466	Smoc1	1	-0.9938	-0.7396	0.0739	0.328	-0.254	4.61e-06	0.000206	0.666631	0.0646	0.299374	5.21e-05	0.00113	0.949	1	0.968
A_51_P248786	Ccdc80	1	-0.9854	-0.5238	-0.139	0.323	-0.462	2.6e-06	0.00346	0.399178	0.0572	0.054707	3.24e-05	0.0119	0.898	1	0.968
A_55_P1966420	Scrn2	1	-0.632	-0.4916	0.125	0.266	-0.14	1.12e-05	0.000252	0.28578	0.0293	0.395136	0.000108	0.00134	0.878	1	0.968
A_66_P132970	BC049987	1	-1.6798	-1.2303	0.0111	0.461	-0.449	1.67e-06	0.000114	0.967353	0.0981	0.246591	2.26e-05	0.000688	0.998	1	0.968
A_52_P478444	Gm9885	1	-1.1046	-0.8287	0.019	0.295	-0.276	5.65e-06	0.00022	0.921661	0.136	0.317286	6.16e-05	0.0012	0.992	1	0.968
A_55_P2830615	Nrp1	1	-0.6464	-0.5165	0.00772	0.138	-0.13	6.08e-06	0.000114	0.945813	0.232	0.421587	6.55e-05	0.000688	0.994	1	0.968
A_51_P286106	5033430I15Rik	1	-0.9335	-0.7451	0.0629	0.251	-0.188	2.39e-05	0.000348	0.728649	0.174	0.464422	0.000204	0.00176	0.96	1	0.968
A_55_P1977653	Palld	1	-0.6843	-0.872	0.204	0.0159	0.188	0.000152	6.74e-06	0.194871	0.918	0.393228	0.000945	6.5e-05	0.873	1	0.968
A_51_P296925	Palld	1	-0.5957	-0.6948	0.107	0.00754	0.0991	0.000262	4.27e-05	0.452096	0.957	0.620052	0.00148	0.000307	0.907	1	0.976
A_51_P420726	Mblac2	1	-0.8	-0.5737	0.144	0.371	-0.226	2.58e-06	0.000201	0.281655	0.00929	0.234206	3.22e-05	0.00111	0.877	1	0.968
A_55_P2233547	9130214F15Rik	1	-1.0329	-0.5574	-0.168	0.308	-0.476	7.06e-06	0.00519	0.364881	0.102	0.076085	7.39e-05	0.0166	0.892	1	0.968
A_51_P253117	Sorbs1	1	-0.728	-0.4676	-0.0227	0.238	-0.26	9.06e-06	0.00145	0.863273	0.0802	0.169979	9.04e-05	0.00578	0.981	1	0.968
A_55_P2146022	AK084721	1	-0.612	-0.4126	-0.00109	0.198	-0.199	3.37e-07	9.18e-05	0.990214	0.0338	0.1227	6e-06	0.000573	0.999	1	0.968
A_55_P2165324	Acsl3	1	-0.6787	-0.3897	0.0345	0.323	-0.289	0.00028	0.0225	0.830843	0.0543	0.213586	0.00158	0.0553	0.976	1	0.968
A_55_P2346644	C730037M02Rik	1	-0.6266	-0.2945	-0.0838	0.248	-0.332	0.000199	0.0506	0.563822	0.0955	0.113837	0.00118	0.106	0.929	1	0.968
A_55_P2166990	Ppcs	1	-0.7305	-0.5	-0.202	0.0285	-0.23	2.64e-06	0.00034	0.105154	0.814	0.186836	3.28e-05	0.00172	0.873	1	0.968
A_65_P14821	Deptor	1	-0.8343	-0.4338	-0.284	0.116	-0.401	3.91e-06	0.00505	0.054401	0.417	0.055362	4.54e-05	0.0162	0.873	1	0.968
A_55_P2147101	Sytl4	1	-0.8504	-0.5949	-0.143	0.113	-0.255	7.09e-07	0.000102	0.277188	0.388	0.171745	1.12e-05	0.000628	0.876	1	0.968
A_52_P636948	Pdgfd	1	-1.0722	-0.7733	-0.116	0.183	-0.299	5.64e-08	9.76e-06	0.413458	0.2	0.141359	1.41e-06	8.93e-05	0.901	1	0.968
A_52_P589169	2010111I01Rik	1	-0.9748	-0.5604	-0.316	0.0981	-0.414	8.13e-07	0.000909	0.043316	0.515	0.059738	1.25e-05	0.00391	0.873	1	0.968
A_55_P2807962	Npr3	1	-1.0561	-0.8574	-0.0183	0.18	-0.199	9.88e-06	0.000141	0.92403	0.352	0.466858	9.73e-05	0.00082	0.992	1	0.968
A_55_P2738529	Npr3	1	-0.6252	-0.415	-0.077	0.133	-0.21	4.11e-06	0.000631	0.473697	0.22	0.172827	4.74e-05	0.0029	0.913	1	0.968
A_52_P231170	Megf9	1	-0.6145	-0.4991	-0.0478	0.0676	-0.115	6.2e-06	9.52e-05	0.659099	0.533	0.452915	6.65e-05	0.000591	0.947	1	0.968
A_52_P350012	Megf9	1	-0.595	-0.5075	-0.000275	0.0872	-0.0874	1.53e-05	0.000115	0.998037	0.438	0.580903	0.000141	0.000692	1	1	0.972
A_51_P263302	Rnf24	1	-0.8318	-0.452	-0.139	0.241	-0.38	6.82e-05	0.0154	0.430159	0.178	0.134457	0.000486	0.0406	0.904	1	0.968
A_52_P260914	Epb4.1l2	1	-1.329	-0.9397	-0.143	0.246	-0.389	6.64e-06	0.000467	0.543375	0.3	0.24778	7.05e-05	0.00225	0.925	1	0.968
A_66_P137316	S100a10	1	-0.6381	-0.3939	-0.137	0.107	-0.244	1.12e-05	0.00234	0.249272	0.363	0.14907	0.000108	0.00861	0.876	1	0.968
A_52_P628117	Abcc5	1	-0.6309	-0.2346	-0.198	0.198	-0.396	6e-05	0.084	0.140992	0.141	0.041491	0.000438	0.158	0.873	1	0.968
A_52_P127682	Dagla	1	-0.8865	-0.3139	-0.447	0.126	-0.573	0.00259	0.246	0.103425	0.638	0.137993	0.01	0.362	0.873	1	0.968
A_55_P1958537	Map6	1	-0.9265	-0.3449	-0.334	0.247	-0.582	1.09e-05	0.0509	0.057669	0.154	0.02186	0.000106	0.106	0.873	1	0.968
A_52_P331762	Lmo1	1	-0.9529	-0.2157	-0.364	0.374	-0.737	5.72e-05	0.282	0.075615	0.0683	0.013591	0.000422	0.401	0.873	1	0.968
A_55_P1987904	Chpf2	1	-0.6428	-0.2286	-0.19	0.224	-0.414	0.000537	0.169	0.249755	0.177	0.081657	0.00272	0.272	0.876	1	0.968
A_52_P11441	Rab6b	1	-0.6562	-0.0968	-0.139	0.421	-0.559	0.00119	0.593	0.445265	0.0271	0.036604	0.00527	0.699	0.906	1	0.968
A_52_P58257	Mrps6	1	-0.5896	-0.4111	-0.0964	0.0821	-0.178	4.58e-07	7.67e-05	0.276404	0.352	0.157684	7.73e-06	0.000492	0.876	1	0.968
A_51_P484111	Matn2	1	-0.8257	-0.6827	-0.105	0.0376	-0.143	1.65e-06	2.49e-05	0.430722	0.777	0.449387	2.24e-05	0.000196	0.904	1	0.968
A_51_P122035	Nipa1	1	-0.5912	-0.4098	-0.081	0.1	-0.181	7.18e-06	0.000604	0.443268	0.344	0.229129	7.49e-05	0.00279	0.906	1	0.968
A_55_P2742136	Matn2	1	-0.761	-0.7329	-0.091	-0.063	-0.028	9.4e-05	0.000146	0.581596	0.703	0.904165	0.000635	0.000846	0.932	1	0.991
A_55_P2912429	Ndn	1	-0.9649	-0.6565	0.0481	0.357	-0.308	2.98e-05	0.00189	0.800433	0.0704	0.258285	0.000245	0.00724	0.972	1	0.968
A_51_P383399	Aldh1a7	1	-0.6063	-0.3827	-0.0409	0.183	-0.224	6.89e-05	0.00581	0.748948	0.162	0.223264	0.000489	0.0182	0.964	1	0.968
A_55_P1957378	Unc119	1	-1.3607	-0.5558	-0.309	0.496	-0.805	3.41e-05	0.0492	0.261499	0.0767	0.044396	0.000274	0.104	0.876	1	0.968
A_51_P201638	Unc119	1	-1.1636	-0.6879	-0.0438	0.432	-0.476	4.73e-06	0.00201	0.827437	0.0398	0.103458	5.32e-05	0.00762	0.975	1	0.968
A_30_P01029585	chr18:75518299-75524782_R	1	-0.6846	-0.3627	-0.0327	0.289	-0.322	0.000493	0.0435	0.849092	0.102	0.193582	0.00253	0.094	0.979	1	0.968
A_66_P122459	5430425K12Rik	1	-0.6019	-0.29	-0.0133	0.299	-0.312	9.01e-07	0.00434	0.886491	0.00346	0.02483	1.35e-05	0.0144	0.984	1	0.968
A_52_P305041	Ccser2	1	-0.6052	-0.4374	0.000741	0.169	-0.168	5.89e-05	0.00179	0.995308	0.189	0.350753	0.000432	0.00689	1	1	0.968
A_55_P1963175	Lctl	1	-0.9913	-0.4066	-0.00158	0.583	-0.585	0.00139	0.152	0.995446	0.0442	0.14516	0.00601	0.25	1	1	0.968
A_66_P125513	Lctl	1	-0.7762	-0.2327	-0.0769	0.467	-0.543	0.00769	0.392	0.775786	0.0933	0.162891	0.0245	0.515	0.968	1	0.968
A_51_P438083	Slc6a13	1	-0.9082	-0.3738	-0.285	0.25	-0.534	0.00107	0.14	0.255728	0.318	0.135392	0.00483	0.234	0.876	1	0.968
A_55_P2102335	Zfp423	1	-0.6918	-0.4955	-0.0651	0.131	-0.196	1.62e-06	0.000144	0.559729	0.245	0.219272	2.21e-05	0.000838	0.928	1	0.968
A_55_P2178084	Dnmt3a	1	-0.5669	-0.5994	0.122	0.0891	0.0325	0.000141	7.29e-05	0.342519	0.485	0.856374	0.000887	0.000471	0.889	1	0.986
A_55_P2049429	Phtf2	1	-0.745	-0.7594	0.0279	0.0135	0.0144	8.6e-07	6.35e-07	0.808499	0.907	0.929514	1.31e-05	9.25e-06	0.973	1	0.994
A_52_P270164	E2f6	1	-0.7964	-0.6785	0.0319	0.15	-0.118	6.9e-09	1.19e-07	0.731186	0.116	0.37335	2.64e-07	2.3e-06	0.96	1	0.968
A_52_P367055	Wrap73	1	-0.7767	-0.7487	0.0431	0.0711	-0.028	1.55e-10	3.22e-10	0.563789	0.344	0.790266	1.4e-08	2.24e-08	0.929	1	0.984
A_55_P2427685	Agl	1	-1.116	-1.0252	0.0323	0.123	-0.0907	9.7e-11	5.25e-10	0.757059	0.245	0.540477	9.78e-09	3.2e-08	0.965	1	0.969
A_55_P2109377	Camk2b	1	-1.8868	-1.7517	0.0665	0.202	-0.135	3.24e-10	1.38e-09	0.72319	0.288	0.611169	2.48e-08	6.77e-08	0.958	1	0.975
A_55_P2137887	Mpdz	1	-0.6237	-0.7216	0.115	0.0167	0.0978	5.53e-07	4.75e-08	0.228009	0.858	0.462387	9.06e-06	1.09e-06	0.873	1	0.968
A_55_P1983162	Pstpip2	1	-0.9886	-0.9971	0.0899	0.0814	0.00847	3.19e-09	2.71e-09	0.41963	0.464	0.956789	1.45e-07	1.14e-07	0.902	1	0.996
A_55_P1965070	Map7d1	1	-0.5413	-0.5996	-0.0214	-0.0797	0.0583	1.8e-08	2.71e-09	0.74804	0.238	0.536893	5.58e-07	1.14e-07	0.964	1	0.969
A_51_P412579	Tmem182	1	-2.0319	-2.1655	0.0231	-0.111	0.134	6.65e-09	2.01e-09	0.922185	0.641	0.689732	2.58e-07	9.12e-08	0.992	1	0.979
A_66_P126503	Smtnl2	1	-2.1394	-2.4068	0.186	-0.081	0.267	1.84e-06	2.83e-07	0.591903	0.815	0.586598	2.44e-05	4.73e-06	0.934	1	0.972
A_55_P2016618	Neurl1a	1	-2.4915	-2.7684	0.163	-0.114	0.277	1.87e-08	2.65e-09	0.596	0.711	0.524797	5.75e-07	1.12e-07	0.935	1	0.969
A_52_P89267	Gatsl2	1	-0.9147	-1.0464	0.0427	-0.089	0.132	1.8e-08	1.47e-09	0.704612	0.431	0.410713	5.58e-07	7.09e-08	0.954	1	0.968
A_55_P2014987	Gatsl2	1	-1.2234	-1.3576	0.0743	-0.0599	0.134	7.05e-10	8.9e-11	0.558326	0.636	0.455624	4.56e-08	8.48e-09	0.927	1	0.968
A_55_P2371801	A430046D13Rik	1	-0.7751	-0.838	0.0668	0.00391	0.0629	1.49e-08	3.51e-09	0.480289	0.967	0.637424	4.87e-07	1.39e-07	0.914	1	0.977
A_52_P1124229	Gm13111	1	-0.6537	-0.5148	-0.0521	0.0867	-0.139	4.65e-07	1.63e-05	0.592207	0.375	0.316669	7.82e-06	0.000137	0.934	1	0.968
A_55_P1967133	Ppp1r3b	1	-1.3125	-1.1285	-0.0962	0.0877	-0.184	8.03e-08	9.71e-07	0.584531	0.618	0.460973	1.88e-06	1.32e-05	0.933	1	0.968
A_52_P193925	Sulf2	1	-0.6394	-0.5822	-0.0127	0.0444	-0.0572	4.44e-07	1.94e-06	0.89293	0.64	0.6699	7.53e-06	2.34e-05	0.985	1	0.978
A_55_P1960698	Pih1d2	1	-0.6451	-0.4598	-0.145	0.0404	-0.185	2.85e-07	4.08e-05	0.128363	0.664	0.167247	5.25e-06	0.000295	0.873	1	0.968
A_51_P449824	ENSMUST00000011407	1	-0.7257	-0.6223	-0.144	-0.041	-0.103	6.14e-09	9.62e-08	0.095366	0.627	0.387976	2.43e-07	1.92e-06	0.873	1	0.968
A_51_P246543	Ebf3	1	-0.9507	-0.948	0.0182	0.021	-0.00274	4.57e-09	4.82e-09	0.866581	0.847	0.985747	1.91e-07	1.8e-07	0.981	1	0.999
A_52_P175242	Irs1	1	-0.7973	-0.9271	-0.0299	-0.16	0.13	4.95e-06	4.89e-07	0.828851	0.254	0.508118	5.54e-05	7.44e-06	0.975	1	0.968
A_55_P2143025	Sema3c	1	-0.3963	-0.739	0.157	-0.186	0.343	0.0103	2.51e-05	0.280814	0.205	0.101614	0.0312	0.000197	0.877	1	0.968
A_52_P611787	Slc47a1	1	-0.5852	-0.7234	0.0349	-0.103	0.138	0.0014	0.000163	0.831737	0.53	0.552837	0.00605	0.000925	0.976	1	0.969
A_52_P671769	Arhgap18	1	-0.6703	-0.6122	-0.00307	0.0551	-0.0581	0.000127	0.000349	0.98352	0.712	0.782482	0.000816	0.00176	0.999	1	0.983
A_52_P596008	Zeb2	1	-0.5944	-0.6763	0.182	0.0997	0.0818	0.000152	3.15e-05	0.183469	0.459	0.666364	0.000944	0.000237	0.873	1	0.978
A_55_P2766239	Rbm3	1	-0.5974	-0.4312	0.0646	0.231	-0.166	0.000335	0.00599	0.655884	0.12	0.419634	0.00183	0.0187	0.946	1	0.968
A_51_P437786	Rbm28	1	-0.8448	-0.9836	0.0857	-0.0531	0.139	1.75e-11	7.01e-13	0.245134	0.467	0.185032	2.48e-09	1.96e-10	0.875	1	0.968
A_55_P2714134	Mrps22	1	-0.6106	-0.595	-0.000824	0.0148	-0.0157	1.46e-11	2.5e-11	0.98738	0.776	0.831776	2.18e-09	3.1e-09	0.999	1	0.985
A_52_P398432	Nudt5	1	-0.6436	-0.5423	-0.0751	0.0262	-0.101	2.57e-10	6.89e-09	0.241813	0.679	0.26371	2.08e-08	2.39e-07	0.874	1	0.968
A_55_P2132942	Adal	1	-0.5928	-0.5587	-0.0444	-0.0102	-0.0341	8.31e-09	2.44e-08	0.526705	0.883	0.729855	3.09e-07	6.39e-07	0.921	1	0.98
A_52_P556082	Trmt2b	1	-0.8709	-0.719	-0.112	0.0398	-0.152	1.69e-11	8e-10	0.142861	0.596	0.159652	2.44e-09	4.43e-08	0.873	1	0.968
A_52_P827311	Lurap1	1	-0.689	-0.5694	-0.099	0.0205	-0.12	9.4e-09	2.64e-07	0.232506	0.802	0.306076	3.38e-07	4.48e-06	0.873	1	0.968
A_51_P337771	Pcdhb17	1	-0.6784	-0.6014	0.0222	0.0992	-0.077	1.49e-08	1.25e-07	0.787749	0.236	0.511124	4.88e-07	2.39e-06	0.969	1	0.968
A_51_P331661	Ubiad1	1	-0.7314	-0.5671	-0.136	0.0283	-0.164	1.2e-09	1.23e-07	0.089653	0.716	0.143934	6.99e-08	2.36e-06	0.873	1	0.968
A_55_P1965278	Dmrtc1a	1	-1.6278	-1.3323	-0.322	-0.0269	-0.296	4.07e-11	2.14e-09	0.035092	0.854	0.160764	4.83e-09	9.58e-08	0.873	1	0.968
A_51_P129803	Cacybp	1	-0.9637	-0.7677	-0.161	0.035	-0.196	3.39e-10	2.48e-08	0.103048	0.715	0.157475	2.57e-08	6.46e-07	0.873	1	0.968
A_51_P414518	Dynll1	1	-1.509	-1.1325	-0.339	0.0374	-0.377	3.4e-12	1.15e-09	0.008721	0.756	0.034525	7.28e-10	5.85e-08	0.873	1	0.968
A_55_P1966804	Fdps	1	-1.4714	-1.4345	0.0517	0.0885	-0.0369	1.57e-11	2.66e-11	0.682141	0.484	0.836189	2.3e-09	3.23e-09	0.952	1	0.985
A_55_P2168267	NAP002856-002	1	-1.5106	-1.3992	0.0211	0.132	-0.111	3.7e-12	1.84e-11	0.861071	0.278	0.516	7.73e-10	2.49e-09	0.98	1	0.969
A_55_P2026761	ENSMUST00000177157	1	-1.4742	-1.408	0.0716	0.138	-0.0662	7.13e-13	1.91e-12	0.513355	0.214	0.668231	2.25e-10	4.12e-10	0.918	1	0.978
A_52_P226489	CJ042244	1	-1.4452	-1.2171	-0.0484	0.18	-0.228	2.15e-11	6.8e-10	0.70054	0.161	0.206751	2.92e-09	3.9e-08	0.954	1	0.968
A_52_P297803	Nsdhl	1	-1.4313	-1.1604	0.0382	0.309	-0.271	1.98e-11	1.32e-09	0.758217	0.0187	0.131178	2.76e-09	6.47e-08	0.965	1	0.968
A_66_P104901	Msmo1	1	-1.4153	-1.3429	0.0167	0.0891	-0.0724	2.32e-12	7.03e-12	0.879722	0.424	0.644425	5.65e-10	1.15e-09	0.983	1	0.977
A_51_P209372	Msmo1	1	-1.5893	-1.4203	0.0361	0.205	-0.169	2.89e-12	3.03e-11	0.773782	0.112	0.345518	6.47e-10	3.6e-09	0.967	1	0.968
A_52_P427024	Ldlr	1	-2.0492	-1.8375	0.047	0.259	-0.212	5.11e-12	4.91e-11	0.777393	0.129	0.371952	9.67e-10	5.4e-09	0.968	1	0.968
A_55_P2119957	Mlxipl	1	-2.0346	-1.8632	-0.165	0.00623	-0.171	2.41e-17	1.82e-16	0.091737	0.948	0.209747	1.85e-13	6.21e-13	0.873	1	0.968
A_55_P2028961	Idi1	1	-1.5538	-1.4434	-0.0674	0.0429	-0.11	4.76e-12	2.21e-11	0.592895	0.733	0.536309	9.12e-10	2.81e-09	0.934	1	0.969
A_51_P391380	Fam63b	1	-0.8616	-0.8221	0.0253	0.0649	-0.0395	9.97e-11	2.55e-10	0.753919	0.425	0.729478	9.96e-09	1.88e-08	0.964	1	0.98
A_55_P2076533	Pmvk	1	-1.4137	-1.1755	-0.0613	0.177	-0.238	2.2e-14	1.23e-12	0.493991	0.0563	0.068234	1.68e-11	3.15e-10	0.915	1	0.968
A_51_P492410	Pmvk	1	-1.3497	-1.124	-0.0613	0.164	-0.226	2.41e-14	1.31e-12	0.476054	0.0638	0.071442	1.76e-11	3.25e-10	0.913	1	0.968
A_51_P296487	Lss	1	-1.5385	-1.4039	-0.0513	0.0833	-0.135	5.67e-14	4.19e-13	0.613463	0.414	0.351834	3.16e-11	1.4e-10	0.938	1	0.968
A_55_P2057035	Slmo1	1	-1.5257	-1.3533	-0.0422	0.13	-0.172	2.55e-14	3.55e-13	0.663966	0.187	0.215686	1.78e-11	1.25e-10	0.949	1	0.968
A_51_P286373	Ttll12	1	-0.8358	-0.6727	-0.0682	0.0949	-0.163	2.8e-11	2.09e-09	0.358528	0.205	0.126215	3.64e-09	9.35e-08	0.89	1	0.968
A_55_P2024591	Atxn7l1	1	-1.2476	-1.0803	-0.11	0.0576	-0.167	2.63e-11	4.77e-10	0.321546	0.6	0.285724	3.48e-09	2.97e-08	0.885	1	0.968
A_51_P179697	Fam57b	1	-1.1911	-0.9748	-0.11	0.106	-0.216	1.41e-11	7.99e-10	0.284388	0.3	0.140549	2.13e-09	4.43e-08	0.878	1	0.968
A_51_P453043	Aacs	1	-1.2093	-1.107	-0.0284	0.0739	-0.102	2.74e-11	1.65e-10	0.789446	0.489	0.498355	3.58e-09	1.37e-08	0.97	1	0.968
A_55_P2151609	Sorl1	1	-1.9307	-1.7208	-0.137	0.0728	-0.21	4.3e-11	4.34e-10	0.432802	0.675	0.396195	5.01e-09	2.78e-08	0.904	1	0.968
A_55_P2096043	Acot11	1	-1.7651	-1.7627	0.0109	0.0133	-0.00236	6.65e-13	6.84e-13	0.932946	0.919	0.989777	2.12e-10	1.96e-10	0.994	1	0.999
A_52_P84096	Pgd	1	-1.8936	-1.5938	-0.2	0.0994	-0.3	4.54e-12	1.58e-10	0.197433	0.517	0.173671	8.82e-10	1.32e-08	0.873	1	0.968
A_55_P2740191	Sbk1	1	-2.1161	-1.9953	-0.152	-0.0314	-0.121	9.24e-13	3.24e-12	0.34132	0.843	0.590849	2.67e-10	6.2e-10	0.889	1	0.973
A_51_P187082	G6pdx	1	-0.6504	-0.734	0.0333	-0.0504	0.0837	7.01e-07	9.45e-08	0.737266	0.612	0.551861	1.11e-05	1.89e-06	0.962	1	0.969
A_51_P452779	Pygl	1	-0.7094	-0.6564	-0.0568	-0.0037	-0.0531	4.12e-07	1.41e-06	0.588212	0.972	0.719941	7.03e-06	1.79e-05	0.933	1	0.979
A_51_P134972	Shkbp1	1	-0.4778	-0.6261	0.0577	-0.0905	0.148	5.83e-07	5.29e-09	0.425385	0.216	0.153851	9.47e-06	1.93e-07	0.903	1	0.968
A_52_P940978	W15861	1	-0.4488	-0.5867	0.0175	-0.12	0.138	3.44e-05	7.23e-07	0.844787	0.187	0.282054	0.000276	1.03e-05	0.978	1	0.968
A_55_P2508663	2310069G16Rik	1	-1.8105	-1.6556	-0.143	0.0117	-0.155	8.31e-14	5.83e-13	0.244518	0.923	0.370729	4.18e-11	1.73e-10	0.875	1	0.968
A_52_P520742	Rbm28	1	-0.7396	-0.6841	-0.0702	-0.0147	-0.0555	1.15e-10	5.42e-10	0.319187	0.833	0.574965	1.13e-08	3.27e-08	0.885	1	0.971
A_52_P450934	Paqr9	1	-1.6821	-1.4188	-0.263	0.00029	-0.263	9.78e-12	3.14e-10	0.071051	0.998	0.193785	1.64e-09	2.19e-08	0.873	1	0.968
A_55_P2728432	Sh2b2	1	-0.9875	-0.7527	-0.162	0.0732	-0.235	1.21e-10	2.16e-08	0.093232	0.436	0.085016	1.16e-08	5.83e-07	0.873	1	0.968
A_55_P2807240	Lss	1	-1.6855	-1.3657	-0.151	0.169	-0.32	4.68e-11	2.96e-09	0.326097	0.273	0.146096	5.4e-09	1.21e-07	0.885	1	0.968
A_66_P122079	Gm16006	1	-1.2445	-0.9311	-0.182	0.131	-0.313	8.84e-11	2.29e-08	0.125261	0.264	0.065202	9.1e-09	6.08e-07	0.873	1	0.968
A_55_P2039225	Rap1gap	1	-1.1087	-0.8177	-0.258	0.0327	-0.291	1.39e-09	3.24e-07	0.037788	0.783	0.092627	7.84e-08	5.3e-06	0.873	1	0.968
A_55_P2096081	Myo5b	1	-1.5044	-0.9873	-0.374	0.143	-0.517	3.2e-11	9.52e-08	0.00915	0.288	0.010562	4.02e-09	1.9e-06	0.873	1	0.968
A_55_P2121491	Bbs9	1	-0.7183	-0.6346	-0.0312	0.0526	-0.0838	6.05e-10	6.44e-09	0.672902	0.477	0.424483	4.01e-08	2.26e-07	0.949	1	0.968
A_66_P115795	Gm24175	1	-1.3722	-1.0747	-0.0625	0.235	-0.297	2.2e-11	2.81e-09	0.601498	0.0582	0.087617	2.97e-09	1.17e-07	0.936	1	0.968
A_51_P264825	Lag3	1	-0.9304	-0.7717	-0.13	0.0292	-0.159	2e-10	7.31e-09	0.159738	0.747	0.2209	1.69e-08	2.51e-07	0.873	1	0.968
A_51_P259975	Aspa	1	-0.6471	-0.5273	-0.0594	0.0604	-0.12	3.64e-09	1.43e-07	0.417935	0.411	0.251552	1.6e-07	2.68e-06	0.902	1	0.968
A_55_P1966518	Hoxc5	1	-0.7885	-0.7281	-0.0548	0.00565	-0.0605	8.8e-09	3.71e-08	0.557681	0.952	0.646956	3.2e-07	8.91e-07	0.927	1	0.977
A_52_P470116	Fam161b	1	-0.6313	-0.454	-0.117	0.06	-0.177	1.06e-07	1.68e-05	0.179452	0.487	0.152559	2.35e-06	0.00014	0.873	1	0.968
A_55_P2715618	Adcy10	1	-0.9689	-0.5417	-0.269	0.159	-0.427	4.04e-08	0.00019	0.039188	0.21	0.021822	1.08e-06	0.00106	0.873	1	0.968
A_66_P112157	Tmem120b	1	-0.7393	-0.7987	0.0178	-0.0417	0.0594	1.73e-06	5.12e-07	0.881701	0.727	0.725004	2.32e-05	7.71e-06	0.983	1	0.979
A_55_P2736705	Slc37a4	1	-0.8399	-0.7213	0.012	0.131	-0.119	6.42e-09	9.76e-08	0.902139	0.189	0.393549	2.51e-07	1.94e-06	0.987	1	0.968
A_55_P2087066	Slc25a10	1	-1.1622	-0.848	-0.189	0.126	-0.314	2.69e-07	2.89e-05	0.264782	0.454	0.190955	5e-06	0.000221	0.876	1	0.968
A_66_P118076	Snrpn	1	-0.6754	-0.5569	-0.0417	0.0769	-0.119	2.57e-07	5.17e-06	0.666961	0.43	0.389681	4.82e-06	5.24e-05	0.949	1	0.968
A_52_P480425	Parp3	1	-0.9552	-1.0029	0.0223	-0.0253	0.0477	4.76e-11	1.75e-11	0.795796	0.769	0.696471	5.45e-09	2.41e-09	0.97	1	0.979
A_55_P1976112	C130074G19Rik	1	-1.2696	-1.3174	0.0757	0.028	0.0477	8.28e-12	3.81e-12	0.474959	0.791	0.749017	1.45e-09	7.12e-10	0.913	1	0.982
A_51_P285446	Lig1	1	-0.865	-0.8581	-0.0294	-0.0225	-0.00691	6.4e-10	7.48e-10	0.741099	0.8	0.956237	4.21e-08	4.22e-08	0.962	1	0.996
A_55_P2798976	Arpc5l	1	-0.5971	-0.59	0.0247	0.0318	-0.00707	5.26e-09	6.56e-09	0.718622	0.644	0.941916	2.15e-07	2.3e-07	0.957	1	0.994
A_52_P67637	Sc5d	1	-2.4257	-2.3708	0.0697	0.124	-0.0548	1.02e-14	1.7e-14	0.638311	0.403	0.793291	9.78e-12	1.3e-11	0.942	1	0.985
A_55_P2074636	Adap1	1	-2.6002	-2.3972	-0.0559	0.147	-0.203	2.3e-17	1.49e-16	0.645103	0.232	0.242957	1.85e-13	6.21e-13	0.943	1	0.968
A_55_P2064074	Vps37d	1	-1.2299	-1.2673	0.0166	-0.0208	0.0374	3.71e-12	1.97e-12	0.866057	0.833	0.788222	7.73e-10	4.19e-10	0.981	1	0.984
A_51_P491976	Fbxw17	1	-0.8576	-0.8364	-0.0855	-0.0643	-0.0212	1.1e-12	1.88e-12	0.194536	0.325	0.817371	3.02e-10	4.1e-10	0.873	1	0.985
A_55_P2917676	2810002D19Rik	1	-0.9084	-0.7984	-0.0284	0.0817	-0.11	2.56e-13	4.09e-12	0.658839	0.21	0.231623	9.82e-11	7.55e-10	0.947	1	0.968
A_52_P570240	Kbtbd11	1	-1.6955	-1.6496	0.0377	0.0836	-0.0459	1.5e-13	2.72e-13	0.74688	0.476	0.781169	6.37e-11	1.1e-10	0.963	1	0.983
A_51_P129464	Scd2	1	-3.9613	-3.8653	0.00334	0.0994	-0.0961	7.39e-18	1.3e-17	0.984827	0.573	0.699679	1.13e-13	1e-13	0.999	1	0.979
A_51_P326932	Prune2	1	-3.8272	-3.5678	0.0378	0.297	-0.259	1.04e-18	5.33e-18	0.80887	0.0663	0.246738	3.19e-14	8.93e-14	0.973	1	0.968
A_55_P2211937	E130101M22	1	-3.1246	-3.1132	-0.0234	-0.012	-0.0114	2.61e-15	2.83e-15	0.896317	0.947	0.964136	3.56e-12	3.94e-12	0.986	1	0.996
A_55_P2041723	Mid1ip1	1	-2.2759	-2.3309	0.0886	0.0336	0.055	1.06e-14	6.2e-15	0.525393	0.809	0.779543	9.82e-12	5.53e-12	0.921	1	0.983
A_51_P418056	Sc5d	1	-1.9025	-1.8613	-0.00226	0.0389	-0.0412	3.3e-14	5.36e-14	0.985234	0.75	0.811772	2.08e-11	3.22e-11	0.999	1	0.985
A_66_P116070	BY593506	1	-1.9455	-1.8484	-0.166	-0.0685	-0.0971	8.21e-15	2.57e-14	0.166839	0.561	0.560068	8.39e-12	1.75e-11	0.873	1	0.969
A_55_P1993522	D5Ertd579e	1	-0.9363	-0.9498	-0.0131	-0.0266	0.0135	1.49e-11	1.11e-11	0.87006	0.739	0.904711	2.2e-09	1.71e-09	0.981	1	0.991
A_51_P208697	Ttl	1	-1.8851	-1.8602	0.00173	0.0266	-0.0248	7.68e-16	1.04e-15	0.986544	0.795	0.863848	1.74e-12	2.22e-12	0.999	1	0.987
A_51_P285997	Dhx32	1	-1.7819	-1.8197	0.0853	0.0475	0.0378	1.35e-14	8.47e-15	0.44098	0.667	0.808049	1.22e-11	7.12e-12	0.906	1	0.985
A_51_P110759	Slc1a1	1	-2.0474	-2.1543	0.17	0.0632	0.107	2.88e-13	9.49e-14	0.248139	0.664	0.603845	1.05e-10	5.11e-11	0.876	1	0.974
A_55_P2732216	Prune2	1	-2.4619	-2.6163	0.21	0.0557	0.154	2.07e-15	5.22e-16	0.141677	0.691	0.43747	3.39e-12	1.33e-12	0.873	1	0.968
A_55_P2042101	Prune2	1	-1.9078	-1.9899	0.139	0.057	0.0821	3.26e-13	1.3e-13	0.311982	0.676	0.670227	1.18e-10	6.15e-11	0.885	1	0.978
A_55_P1975185	Sqle	1	-2.6089	-2.6529	0.0787	0.0346	0.044	2.3e-15	1.58e-15	0.598133	0.816	0.834415	3.52e-12	2.54e-12	0.935	1	0.985
A_51_P355943	Mvd	1	-2.7739	-3.0057	0.33	0.0985	0.232	2.3e-14	3.83e-15	0.068973	0.576	0.354213	1.72e-11	4.34e-12	0.873	1	0.968
A_55_P1981415	Gsk3b	1	-0.8958	-0.9665	0.141	0.0705	0.0708	7.68e-11	1.61e-11	0.097731	0.399	0.547368	8.09e-09	2.27e-09	0.873	1	0.969
A_55_P2504310	Luzp1	1	-0.7946	-0.9679	0.113	-0.0598	0.173	3.85e-09	8.13e-11	0.213563	0.507	0.180377	1.67e-07	7.98e-09	0.873	1	0.968
A_55_P2058861	Mvk	1	-0.9987	-0.9664	0.048	0.0803	-0.0323	2.14e-11	4.21e-11	0.581123	0.359	0.792656	2.92e-09	4.77e-09	0.932	1	0.984
A_52_P38117	A530016L24Rik	1	-2.8934	-2.6719	0.0251	0.247	-0.222	6.28e-14	3.58e-13	0.895545	0.205	0.416451	3.44e-11	1.25e-10	0.986	1	0.968
A_55_P2063626	Matk	1	-1.3373	-1.2024	0.0053	0.14	-0.135	2.25e-11	1.95e-10	0.963731	0.236	0.416306	3.03e-09	1.54e-08	0.997	1	0.968
A_55_P2099840	ENSMUST00000098589	1	-2.1353	-2.1258	0.297	0.306	-0.00954	4.3e-13	4.73e-13	0.063649	0.0561	0.965121	1.48e-10	1.54e-10	0.873	1	0.996
A_51_P224771	Tmem184b	1	-1.4893	-1.2834	-0.0241	0.182	-0.206	4.09e-12	8.88e-11	0.840524	0.137	0.230389	8.19e-10	8.48e-09	0.977	1	0.968
A_55_P2006754	Mfsd12	1	-1.9533	-1.6734	-0.0917	0.188	-0.28	1.58e-14	4.71e-13	0.452927	0.13	0.112455	1.31e-11	1.54e-10	0.907	1	0.968
A_52_P350554	Kcnb1	1	-2.2027	-2.2617	0.249	0.19	0.059	3.98e-16	2.18e-16	0.040466	0.111	0.720205	1.11e-12	6.68e-13	0.873	1	0.979
A_66_P120446	Kcnb1	1	-1.8291	-1.8964	0.175	0.108	0.0673	1.29e-15	5.69e-16	0.094246	0.294	0.640571	2.4e-12	1.34e-12	0.873	1	0.977
A_51_P114693	Parm1	1	-2.172	-1.8953	-0.0243	0.252	-0.277	2.69e-14	5.32e-13	0.860689	0.0775	0.165719	1.84e-11	1.63e-10	0.98	1	0.968
A_55_P2086423	Recql4	1	-2.487	-2.1404	-0.154	0.193	-0.347	5.03e-15	1.4e-13	0.300333	0.197	0.104716	5.91e-12	6.41e-11	0.883	1	0.968
A_51_P260178	Recql4	1	-1.8544	-1.6121	-0.138	0.105	-0.242	1.05e-12	2.01e-11	0.329662	0.456	0.227129	2.9e-10	2.64e-09	0.886	1	0.968
A_55_P2156016	Recql4	1	-2.4833	-2.0954	-0.174	0.214	-0.388	7.93e-16	3.57e-14	0.204665	0.123	0.051263	1.74e-12	2.33e-11	0.873	1	0.968
A_55_P2728648	Recql4	1	-1.71	-1.3675	-0.135	0.208	-0.342	1.21e-13	1.44e-11	0.253942	0.0844	0.046443	5.56e-11	2.07e-09	0.876	1	0.968
A_55_P1960053	Hvcn1	1	-2.1475	-1.6803	-0.219	0.248	-0.467	7.66e-13	1.28e-10	0.177572	0.129	0.046875	2.33e-10	1.13e-08	0.873	1	0.968
A_55_P2493638	Nudt5	1	-0.8101	-0.6475	-0.164	-0.00121	-0.163	7.75e-11	6.07e-09	0.036983	0.987	0.13422	8.11e-09	2.16e-07	0.873	1	0.968
A_55_P2164139	TC1651530	1	-1.5311	-1.2574	-0.196	0.0781	-0.274	1.21e-12	7.42e-11	0.101351	0.503	0.104865	3.22e-10	7.5e-09	0.873	1	0.968
A_51_P336827	Cyb5b	1	-0.9716	-0.8016	-0.103	0.067	-0.17	4.12e-12	2.14e-10	0.194478	0.394	0.132481	8.19e-10	1.65e-08	0.873	1	0.968
A_52_P539161	Rdh11	1	-1.2847	-1.0387	-0.246	-0.000156	-0.246	1.57e-13	1.46e-11	0.009753	0.999	0.058866	6.45e-11	2.09e-09	0.873	1	0.968
A_55_P2715091	Dixdc1	1	-1.7017	-1.5248	-0.101	0.0763	-0.177	8.61e-12	8.27e-11	0.479206	0.591	0.380507	1.48e-09	8.07e-09	0.914	1	0.968
A_51_P496715	Pomk	1	-1.0267	-1.0138	-0.0181	-0.00526	-0.0129	7.2e-13	9.44e-13	0.811455	0.945	0.904643	2.25e-10	2.52e-10	0.973	1	0.991
A_55_P2045812	Sigmar1	1	-0.6215	-0.6659	0.0205	-0.0239	0.0444	4.06e-10	1.02e-10	0.742895	0.702	0.616092	2.94e-08	9.35e-09	0.963	1	0.976
A_51_P137578	Fam78b	1	-1.3309	-1.1325	-0.174	0.0242	-0.198	3.03e-15	1.09e-13	0.031006	0.753	0.077343	3.71e-12	5.5e-11	0.873	1	0.968
A_51_P440238	Ggt6	1	-1.5847	-1.1225	-0.354	0.108	-0.462	1.38e-16	3.07e-13	0.000154	0.183	0.000368	4.69e-13	1.17e-10	0.873	1	0.968
A_52_P244126	Rcbtb2	1	-0.592	-0.5221	-0.0155	0.0544	-0.07	3.17e-10	3.6e-09	0.791571	0.359	0.403297	2.44e-08	1.41e-07	0.97	1	0.968
A_52_P173197	Dusp7	1	-1.1118	-0.9794	-0.157	-0.0248	-0.132	2e-14	3.24e-13	0.032106	0.723	0.188042	1.57e-11	1.21e-10	0.873	1	0.968
A_51_P264527	Fam69b	1	-1.9653	-1.8541	-0.111	-0.000189	-0.111	7.46e-14	2.66e-13	0.398882	0.999	0.550009	3.88e-11	1.09e-10	0.898	1	0.969
A_55_P2116496	Tuba1b	1	-1.2866	-1.2902	-0.0101	-0.0137	0.00363	6.67e-14	6.27e-14	0.905716	0.872	0.976026	3.59e-11	3.63e-11	0.988	1	0.997
A_55_P2740841	Tuba1c	1	-1.3242	-1.2187	-0.107	-0.0012	-0.105	1.15e-13	6.98e-13	0.243175	0.989	0.411111	5.34e-11	1.96e-10	0.874	1	0.968
A_55_P2722644	Tuba1c	1	-1.2775	-1.1422	-0.2	-0.0647	-0.135	4.17e-13	4.56e-12	0.038234	0.485	0.304721	1.47e-10	8.33e-10	0.873	1	0.968
A_55_P2846188	Ttll1	1	-1.0228	-0.8704	-0.0201	0.132	-0.152	3.43e-11	8.63e-10	0.825013	0.154	0.242688	4.2e-09	4.68e-08	0.975	1	0.968
A_55_P2107182	Gm6484	1	-2.9041	-3.078	0.222	0.0478	0.174	3.69e-17	9.63e-18	0.117927	0.73	0.377429	2.26e-13	9.84e-14	0.873	1	0.968
A_55_P2154132	Tuba1b	1	-1.6391	-1.4718	-0.0669	0.1	-0.167	2.67e-15	2.96e-14	0.479492	0.292	0.216275	3.56e-12	1.97e-11	0.914	1	0.968
A_51_P413097	Ints2	1	-1.0265	-1.1381	0.0736	-0.038	0.112	5.53e-14	5.58e-15	0.281378	0.575	0.249118	3.14e-11	5.18e-12	0.877	1	0.968
A_51_P287069	Serpinh1	1	-2.3902	-2.1227	-0.0547	0.213	-0.268	2.96e-16	4.34e-15	0.660996	0.0969	0.137744	9.06e-13	4.59e-12	0.948	1	0.968
A_55_P1965000	Ddx58	1	-0.7586	-0.7233	-0.0174	0.0179	-0.0353	1.47e-08	3.45e-08	0.850414	0.846	0.786456	4.8e-07	8.39e-07	0.979	1	0.983
A_51_P355753	Hic1	1	-0.9927	-1.014	0.0192	-0.00222	0.0214	2.35e-08	1.6e-08	0.877042	0.986	0.902826	6.94e-07	4.61e-07	0.982	1	0.991
A_55_P2504175	Arrdc4	1	-1.125	-1.0287	-0.0438	0.0525	-0.0963	3.65e-10	2.07e-09	0.697521	0.641	0.546513	2.72e-08	9.32e-08	0.953	1	0.969
A_55_P1970105	Ltbp2	1	-1.769	-1.49	-0.0887	0.19	-0.279	4.19e-12	1.44e-10	0.534501	0.189	0.173646	8.29e-10	1.25e-08	0.923	1	0.968
A_51_P505795	Tapbpl	1	-1.5343	-1.3593	0.00681	0.182	-0.175	9.96e-13	1.29e-11	0.952914	0.124	0.288622	2.8e-10	1.93e-09	0.995	1	0.968
A_66_P126427	Mpc1	1	-1.0978	-0.8832	-0.0141	0.2	-0.215	8.92e-11	6.11e-09	0.890541	0.0592	0.146935	9.12e-09	2.17e-07	0.985	1	0.968
A_55_P2917463	Slc38a10	1	-1.5462	-1.2157	-0.178	0.153	-0.331	2e-11	2.39e-09	0.192325	0.26	0.090472	2.78e-09	1.03e-07	0.873	1	0.968
A_55_P2013534	Slc25a19	1	-0.7343	-0.5994	-0.0725	0.0624	-0.135	2.6e-12	1.72e-10	0.216208	0.285	0.107731	5.98e-10	1.4e-08	0.873	1	0.968
A_55_P1959909	Atp4b	1	-2.3903	-2.0852	-0.0323	0.273	-0.305	3.87e-12	6.57e-11	0.865998	0.163	0.265951	7.96e-10	6.73e-09	0.981	1	0.968
A_55_P1990653	Comt	1	-1.7713	-1.5916	-0.0301	0.15	-0.18	5.91e-13	5.78e-12	0.817056	0.256	0.332606	1.93e-10	9.95e-10	0.974	1	0.968
A_55_P2042151	Sorcs2	1	-0.8775	-0.726	-0.0296	0.122	-0.152	4.4e-08	1.03e-06	0.79397	0.288	0.348904	1.16e-06	1.39e-05	0.97	1	0.968
A_51_P396818	2810428I15Rik	1	-0.8159	-0.827	0.0465	0.0354	0.0111	1.18e-11	8.92e-12	0.501891	0.608	0.909517	1.88e-09	1.42e-09	0.916	1	0.992
A_66_P128434	Kit	1	-3.0613	-2.896	-0.0486	0.117	-0.165	3.67e-14	1.25e-13	0.805976	0.556	0.555766	2.21e-11	5.97e-11	0.973	1	0.969
A_55_P2034027	Nos3	1	-1.3382	-1.2024	-0.066	0.0698	-0.136	1.54e-13	1.55e-12	0.476764	0.452	0.303142	6.45e-11	3.55e-10	0.913	1	0.968
A_55_P2009762	Mapkapk3	1	-1.5374	-1.3122	-0.154	0.0717	-0.225	1.16e-10	2.58e-09	0.295744	0.622	0.278464	1.13e-08	1.09e-07	0.881	1	0.968
A_66_P109152	Lacc1	1	-0.7264	-0.627	-0.0765	0.0229	-0.0994	8.37e-07	7.62e-06	0.495981	0.838	0.531344	1.28e-05	7.21e-05	0.915	1	0.969
A_52_P577386	Il18bp	1	-0.7086	-0.543	-0.107	0.0583	-0.166	4.98e-06	0.000157	0.385839	0.636	0.344766	5.56e-05	0.0009	0.894	1	0.968
A_55_P2150578	Camk2b	1	-0.7621	-0.6952	0.0236	0.0905	-0.0668	2.89e-07	1.26e-06	0.829839	0.414	0.667693	5.3e-06	1.63e-05	0.976	1	0.978
A_55_P2145691	Hlcs	1	-0.7214	-0.6646	0.0148	0.0716	-0.0568	7.24e-07	2.58e-06	0.893236	0.517	0.715529	1.13e-05	2.93e-05	0.985	1	0.979
A_52_P187940	Lfng	1	-1.1046	-1.0076	-0.182	-0.085	-0.0971	3.53e-08	1.73e-07	0.203865	0.548	0.627061	9.75e-07	3.15e-06	0.873	1	0.977
A_52_P195881	Kcng4	1	-0.9024	-0.5637	-0.237	0.101	-0.339	1.93e-08	3e-05	0.041385	0.366	0.039627	5.88e-07	0.000228	0.873	1	0.968
A_66_P128563	Pdzk1ip1	1	-1.3144	-1.1292	-0.115	0.0704	-0.185	2.87e-08	3.85e-07	0.490733	0.671	0.432403	8.22e-07	6.09e-06	0.915	1	0.968
A_55_P2011678	Pdzk1ip1	1	-2.7977	-2.3605	-0.326	0.112	-0.437	1.26e-10	3.47e-09	0.226773	0.674	0.250398	1.2e-08	1.38e-07	0.873	1	0.968
A_51_P434758	Fam83e	1	-1.0641	-1.0462	-0.105	-0.087	-0.0179	1.01e-08	1.38e-08	0.410882	0.494	0.92022	3.6e-07	4.11e-07	0.9	1	0.992
A_66_P114486	Grtp1	1	-0.9526	-0.8711	-0.0647	0.0168	-0.0815	1.27e-08	6.28e-08	0.574301	0.884	0.616504	4.32e-07	1.37e-06	0.931	1	0.976
A_52_P423849	Nt5c	1	-0.5936	-0.5616	-0.0289	0.00312	-0.032	1.52e-08	4.1e-08	0.689427	0.965	0.754037	4.94e-07	9.66e-07	0.953	1	0.982
A_66_P129538	Gale	1	-0.7166	-0.8711	0.111	-0.0434	0.154	1.48e-07	4.54e-09	0.269315	0.663	0.277236	3.08e-06	1.71e-07	0.876	1	0.968
A_51_P293110	Cd200	1	-0.8953	-1.1325	0.184	-0.0529	0.237	6.37e-07	1.12e-08	0.182016	0.697	0.223143	1.02e-05	3.5e-07	0.873	1	0.968
A_55_P2112225	Pcyt2	1	-0.6303	-0.7878	0.129	-0.0283	0.158	7.38e-08	1.23e-09	0.132449	0.736	0.191903	1.76e-06	6.18e-08	0.873	1	0.968
A_51_P454691	4930430F08Rik	1	-0.7949	-0.7897	0.0925	0.0976	-0.00517	1.02e-09	1.15e-09	0.275501	0.25	0.965193	6.19e-08	5.85e-08	0.876	1	0.996
A_55_P2728638	Tsen54	1	-0.5776	-0.6304	0.009	-0.0439	0.0529	1.11e-05	3.16e-06	0.932299	0.679	0.724326	0.000108	3.47e-05	0.994	1	0.979
A_55_P2070069	Itpkb	1	-0.4577	-0.6534	0.0478	-0.148	0.196	4.06e-05	2.13e-07	0.606424	0.119	0.143623	0.000317	3.75e-06	0.936	1	0.968
A_55_P2143923	Slc13a2	1	-0.6565	-0.602	-0.00526	0.0493	-0.0545	1.77e-06	6.38e-06	0.960465	0.643	0.716573	2.35e-05	6.23e-05	0.996	1	0.979
A_52_P534235	Srms	1	-0.4335	-0.6559	0.149	-0.0736	0.222	0.00068	4.31e-06	0.193955	0.515	0.170619	0.0033	4.48e-05	0.873	1	0.968
A_51_P110629	Rab3a	1	-0.4314	-0.6164	0.121	-0.0639	0.185	0.00147	2.95e-05	0.324108	0.6	0.287427	0.00628	0.000225	0.885	1	0.968
A_55_P1956557	Rab3a	1	-0.6682	-0.8004	0.0961	-0.0361	0.132	4.48e-06	2.69e-07	0.406468	0.754	0.419231	5.1e-05	4.54e-06	0.899	1	0.968
A_51_P117739	Figf	1	-0.3502	-0.7024	0.211	-0.142	0.352	0.00163	2.25e-07	0.04335	0.164	0.018658	0.00681	3.94e-06	0.873	1	0.968
A_52_P570652	Flywch1	1	-0.3633	-0.6119	0.0816	-0.167	0.249	8.44e-05	3.39e-08	0.300278	0.0402	0.031589	0.00058	8.29e-07	0.883	1	0.968
A_55_P2036894	Med29	1	-0.5127	-0.6296	0.0205	-0.0965	0.117	8.56e-07	2.68e-08	0.795675	0.23	0.301025	1.3e-05	6.88e-07	0.97	1	0.968
A_55_P2094966	Hist2h3b	1	-0.5503	-0.7194	0.0639	-0.105	0.169	8.99e-06	1.4e-07	0.52194	0.295	0.235491	8.99e-05	2.64e-06	0.92	1	0.968
A_51_P487228	B9d2	1	-0.4078	-0.6539	0.0937	-0.152	0.246	0.000124	1.41e-07	0.305028	0.101	0.063281	0.000797	2.65e-06	0.884	1	0.968
A_55_P2599706	Dpy19l1	1	-0.3963	-0.6026	0.133	-0.0737	0.206	0.000443	2.12e-06	0.186534	0.457	0.147608	0.00232	2.51e-05	0.873	1	0.968
A_51_P468269	Itpr2	1	-0.4302	-0.6447	0.131	-0.0839	0.214	2.12e-05	3.9e-08	0.123543	0.315	0.0761	0.000184	9.28e-07	0.873	1	0.968
A_66_P136674	Ackr3	1	-1.3295	-1.9193	0.152	-0.437	0.59	1.5e-05	4.79e-08	0.542	0.0886	0.10351	0.000138	1.1e-06	0.925	1	0.968
A_52_P409498	Tuba4a	1	-0.5109	-0.6147	-0.0379	-0.142	0.104	0.00053	6.71e-05	0.769603	0.279	0.571777	0.00269	0.000443	0.967	1	0.97
A_51_P299599	Rims4	1	-0.52	-0.6638	0.096	-0.0478	0.144	4.18e-07	5.86e-09	0.218245	0.535	0.192973	7.13e-06	2.11e-07	0.873	1	0.968
A_66_P137834	BC028289	1	-0.8433	-1.1948	0.116	-0.236	0.351	1.78e-08	2.02e-11	0.270546	0.0302	0.023093	5.54e-07	2.64e-09	0.876	1	0.968
A_52_P216600	Dmtn	1	-0.6092	-0.6722	0.0384	-0.0247	0.063	1.59e-07	2.88e-08	0.651268	0.771	0.599947	3.25e-06	7.27e-07	0.945	1	0.974
A_55_P1973926	Ipo13	1	-0.5466	-0.805	0.127	-0.132	0.258	2.34e-06	3.14e-09	0.167259	0.152	0.051131	2.98e-05	1.26e-07	0.873	1	0.968
A_66_P124602	Ipo13	1	-0.5089	-0.7066	0.0739	-0.124	0.198	1.03e-05	5.87e-08	0.42885	0.19	0.140783	0.000101	1.29e-06	0.904	1	0.968
A_52_P534844	Atp8a1	1	-0.6191	-0.5443	0.087	0.162	-0.0748	1.71e-05	8.81e-05	0.460009	0.175	0.65221	0.000154	0.000553	0.909	1	0.978
A_66_P123057	ENSMUST00000190853	1	-0.532	-0.719	0.209	0.0225	0.187	6.62e-05	9.71e-07	0.070325	0.841	0.243549	0.000474	1.32e-05	0.873	1	0.968
A_55_P2736625	Smyd4	1	-0.6549	-0.7339	0.104	0.0244	0.0791	8.71e-05	2.05e-05	0.464546	0.862	0.691642	0.000595	0.000167	0.911	1	0.979
A_55_P2716990	Stxbp4	1	-0.6832	-0.7477	0.122	0.0572	0.0645	1.19e-06	2.8e-07	0.264359	0.596	0.672148	1.72e-05	4.69e-06	0.876	1	0.978
A_55_P2075070	S1pr5	1	-0.8103	-0.8073	-0.0728	-0.0698	-0.003	1.84e-06	1.95e-06	0.580431	0.596	0.987105	2.44e-05	2.35e-05	0.932	1	0.999
A_55_P2022128	Cntnap1	1	-0.7258	-0.743	0.0669	0.0497	0.0172	1.16e-07	7.73e-08	0.501421	0.617	0.902239	2.53e-06	1.62e-06	0.916	1	0.991
A_66_P111522	Mrs2	1	-0.5838	-0.6062	0.0154	-0.00703	0.0224	4.02e-06	2.3e-06	0.87728	0.944	0.873617	4.66e-05	2.68e-05	0.982	1	0.989
A_55_P2924952	Osgepl1	1	-0.6272	-0.4859	0.0325	0.174	-0.141	6.01e-08	3.68e-06	0.693719	0.0435	0.232589	1.49e-06	3.95e-05	0.953	1	0.968
A_55_P2831588	Pcyt2	1	-0.781	-0.6997	-0.0155	0.0658	-0.0813	6.19e-08	3.96e-07	0.880483	0.524	0.577422	1.52e-06	6.23e-06	0.983	1	0.971
A_51_P413687	Cox19	1	-1.019	-0.8569	-0.0794	0.0827	-0.162	3.01e-12	1.09e-10	0.329385	0.31	0.163581	6.69e-10	9.82e-09	0.886	1	0.968
A_55_P2168301	Slc46a1	1	-1.014	-0.9755	0.0356	0.0742	-0.0386	7.52e-11	1.64e-10	0.704278	0.432	0.771249	7.95e-09	1.37e-08	0.954	1	0.983
A_51_P352076	Itgae	1	-1.1468	-0.8934	-0.105	0.149	-0.253	1.49e-10	1.77e-08	0.343596	0.183	0.11146	1.36e-08	4.96e-07	0.889	1	0.968
A_51_P425737	Tbc1d7	1	-0.6162	-0.6194	-0.00823	-0.0114	0.00322	2.33e-08	2.12e-08	0.914693	0.882	0.97633	6.87e-07	5.75e-07	0.99	1	0.997
A_55_P2490344	Ppm1l	1	-0.6883	-0.5747	0.00334	0.117	-0.114	4.48e-07	7.01e-06	0.973862	0.258	0.433577	7.59e-06	6.74e-05	0.998	1	0.968
A_55_P2729070	Ppm1l	1	-0.6029	-0.7086	0.0937	-0.012	0.106	6.68e-07	4.42e-08	0.311096	0.896	0.417228	1.06e-05	1.03e-06	0.885	1	0.968
A_55_P1966209	Fez2	1	-0.7678	-0.7987	0.0119	-0.0191	0.0309	2.61e-09	1.22e-09	0.888845	0.823	0.796911	1.24e-07	6.15e-08	0.985	1	0.985
A_51_P358243	Tstd3	1	-0.8784	-0.9697	0.0214	-0.0698	0.0912	4.58e-08	7.71e-09	0.850773	0.541	0.571733	1.2e-06	2.62e-07	0.979	1	0.97
A_55_P2014755	Pclo	1	-0.6679	-0.4225	-0.0381	0.207	-0.245	2.74e-06	0.000776	0.732245	0.0714	0.127498	3.37e-05	0.00343	0.961	1	0.968
A_55_P2797368	Ift140	1	-0.7265	-0.578	-0.0374	0.111	-0.148	5.95e-07	1.75e-05	0.733038	0.316	0.34226	9.64e-06	0.000146	0.961	1	0.968
A_55_P2177154	Hist1h2bm	1	-0.6221	-0.5699	0.00582	0.058	-0.0522	8.34e-07	3.2e-06	0.951578	0.546	0.700483	1.28e-05	3.5e-05	0.995	1	0.979
A_51_P180140	Hist1h2ba	1	-0.6852	-0.5745	-0.117	-0.00667	-0.111	1.07e-05	0.000103	0.353022	0.958	0.533601	0.000104	0.000634	0.889	1	0.969
A_55_P2500536	Hist1h2bb	1	-0.6765	-0.4946	-0.0948	0.0871	-0.182	4.44e-06	0.000244	0.417896	0.457	0.274605	5.06e-05	0.00131	0.902	1	0.968
A_51_P490924	Hapln4	1	-0.5122	-0.6389	-0.0404	-0.167	0.127	7.54e-06	2.5e-07	0.659021	0.0768	0.331429	7.79e-05	4.3e-06	0.947	1	0.968
A_55_P2722453	Nr2f6	1	-0.8294	-0.6834	-0.111	0.0348	-0.146	2.7e-09	8.97e-08	0.233482	0.706	0.267771	1.26e-07	1.82e-06	0.873	1	0.968
A_66_P104710	ENSMUST00000170597	1	-0.706	-0.6491	-0.104	-0.0475	-0.057	3.57e-10	1.83e-09	0.147303	0.502	0.569172	2.68e-08	8.49e-08	0.873	1	0.969
A_55_P1976744	Gm36028	1	-0.6615	-0.4291	-0.143	0.0893	-0.232	1.09e-09	2.01e-06	0.049625	0.209	0.025881	6.5e-08	2.41e-05	0.873	1	0.968
A_51_P482425	Lins	1	-0.5367	-0.5888	-0.0484	-0.101	0.0522	7.48e-09	1.3e-09	0.443939	0.119	0.558579	2.83e-07	6.4e-08	0.906	1	0.969
A_65_P02117	Aen	1	-0.4382	-0.6022	0.00735	-0.157	0.164	1.42e-07	4.08e-10	0.903333	0.0151	0.0646	2.98e-06	2.65e-08	0.987	1	0.968
A_55_P1953713	Bop1	1	-0.4507	-0.6104	0.0496	-0.11	0.16	1.45e-06	8.35e-09	0.492091	0.135	0.12547	2.02e-05	2.79e-07	0.915	1	0.968
A_55_P2141860	Aen	1	-0.4404	-0.632	0.0101	-0.181	0.192	1.17e-05	3.86e-08	0.900549	0.0329	0.103918	0.000112	9.22e-07	0.987	1	0.968
A_55_P2742660	Zeb2	1	-0.5585	-0.6097	0.0688	0.0176	0.0512	4.01e-06	1.06e-06	0.472882	0.854	0.704567	4.65e-05	1.42e-05	0.913	1	0.979
A_55_P2020090	Mum1l1	1	-0.8269	-1.0191	0.188	-0.00466	0.192	6.67e-08	1.45e-09	0.0958	0.966	0.221126	1.61e-06	7.04e-08	0.873	1	0.968
A_55_P2779016	Gm30421	1	-0.6891	-0.6522	0.0388	0.0757	-0.0369	1.49e-06	3.43e-06	0.72471	0.494	0.812821	2.07e-05	3.72e-05	0.959	1	0.985
A_52_P382876	Bloc1s3	1	-0.425	-0.5964	0.0536	-0.118	0.171	2.33e-05	1.38e-07	0.516922	0.161	0.149582	0.0002	2.61e-06	0.919	1	0.968
A_55_P2219765	Wnt5a	1	-0.86	-1.0357	-0.0154	-0.191	0.176	2.93e-07	1.15e-08	0.901034	0.133	0.321849	5.34e-06	3.56e-07	0.987	1	0.968
A_51_P320022	Atp10a	1	-0.9514	-1.0267	0.0663	-0.00893	0.0753	1.63e-09	3.71e-10	0.520326	0.931	0.60546	8.84e-08	2.47e-08	0.92	1	0.975
A_51_P386058	Ppp2r5b	1	-1.3523	-1.5254	0.0326	-0.141	0.173	6.63e-11	5.47e-12	0.793183	0.264	0.328907	7.1e-09	9.69e-10	0.97	1	0.968
A_55_P2488020	Zfp493	1	-0.7536	-0.8958	0.0711	-0.0711	0.142	7.3e-08	3.18e-09	0.480179	0.48	0.320684	1.74e-06	1.28e-07	0.914	1	0.968
A_51_P112762	Slc5a3	1	-0.964	-0.9758	0.0652	0.0534	0.0118	1.69e-09	1.34e-09	0.533618	0.61	0.936316	9.04e-08	6.57e-08	0.923	1	0.994
A_55_P2741907	Gja1	1	-0.8979	-1.0771	0.219	0.04	0.179	1.89e-09	5.16e-11	0.032578	0.683	0.202193	9.68e-08	5.63e-09	0.873	1	0.968
A_55_P2055487	Parp3	1	-1.31	-1.4528	0.00655	-0.136	0.143	2.56e-14	2.54e-15	0.937313	0.111	0.232016	1.78e-11	3.7e-12	0.994	1	0.968
A_51_P469411	Traf3	1	-1.3948	-1.4277	-0.011	-0.0439	0.0329	5.16e-12	3.15e-12	0.922291	0.698	0.837251	9.7e-10	6.12e-10	0.992	1	0.985
A_52_P141488	Grk5	1	-1.1891	-1.0722	-0.0199	0.097	-0.117	3.48e-11	2.82e-10	0.850655	0.363	0.437332	4.26e-09	2.02e-08	0.979	1	0.968
A_52_P174915	Gja1	1	-0.891	-0.8733	-0.125	-0.108	-0.0177	3.25e-09	4.73e-09	0.216546	0.286	0.900403	1.47e-07	1.77e-07	0.873	1	0.991
A_51_P300297	Srek1ip1	1	-0.6157	-0.6653	0.0214	-0.0282	0.0496	6.51e-08	1.64e-08	0.792162	0.729	0.666748	1.58e-06	4.7e-07	0.97	1	0.978
A_51_P324572	Ctnna1	1	-0.9906	-0.908	-0.103	-0.0206	-0.0827	4.51e-12	2.78e-11	0.203892	0.797	0.466871	8.81e-10	3.35e-09	0.873	1	0.968
A_30_P01017721	chr14:44284425-44300475_F	1	-1.1586	-1.1199	-0.0725	-0.0338	-0.0387	1.26e-10	2.49e-10	0.511154	0.758	0.80356	1.2e-08	1.85e-08	0.917	1	0.985
A_55_P2093418	Zmpste24	1	-0.5818	-0.6028	-0.0446	-0.0656	0.0211	5.08e-08	6.25e-08	0.551228	0.405	0.845398	1.3e-06	1.36e-06	0.926	1	0.986
A_55_P2738337	Prune2	1	-1.3473	-1.5171	0.107	-0.0632	0.17	3.41e-11	2.86e-12	0.377171	0.599	0.321047	4.2e-09	5.7e-10	0.892	1	0.968
A_55_P2865397	Nudt4	1	-1.1818	-1.0766	-0.134	-0.0284	-0.105	1.58e-12	1.13e-11	0.149506	0.754	0.415254	4.02e-10	1.74e-09	0.873	1	0.968
A_55_P2911135	Atp10a	1	-1.5102	-1.6245	0.0799	-0.0344	0.114	1.01e-12	2.09e-13	0.483584	0.762	0.478865	2.82e-10	9.01e-11	0.914	1	0.968
A_51_P492528	Lppr4	1	-0.6023	-0.6041	-0.000508	-0.00227	0.00176	5.71e-07	5.45e-07	0.995525	0.98	0.989015	9.3e-06	8.12e-06	1	1	0.999
A_55_P2087985	NAP058885-1	1	-1.468	-1.4164	-0.0402	0.0114	-0.0516	1.79e-07	3.25e-07	0.845081	0.956	0.859233	3.58e-06	5.31e-06	0.978	1	0.986
A_55_P1993404	NAP111477-1	1	-1.4357	-1.4786	0.0564	0.0135	0.0429	2.94e-08	1.73e-08	0.756064	0.941	0.867149	8.35e-07	4.88e-07	0.965	1	0.987
A_52_P121051	2610001J05Rik	1	-0.6257	-0.4919	-0.131	0.00278	-0.134	5.1e-08	2.58e-06	0.117112	0.973	0.252041	1.3e-06	2.93e-05	0.873	1	0.968
A_52_P637199	Chordc1	1	-1.0643	-1.1045	0.108	0.0674	0.0402	8.42e-08	4.41e-08	0.45333	0.637	0.842143	1.94e-06	1.02e-06	0.907	1	0.985
A_52_P338479	AK039015	1	-0.8474	-0.9447	0.0483	-0.0489	0.0973	7.45e-06	1.49e-06	0.749047	0.746	0.649346	7.7e-05	1.87e-05	0.964	1	0.978
A_55_P2001188	Phf6	1	-0.6018	-0.5606	-0.0205	0.0207	-0.0412	1.02e-07	3.36e-07	0.801684	0.8	0.721541	2.28e-06	5.46e-06	0.972	1	0.979
A_51_P492446	Ldah	1	-0.5814	-0.6159	0.0403	0.00584	0.0345	1.97e-06	8.06e-07	0.670632	0.951	0.796798	2.58e-05	1.12e-05	0.949	1	0.985
A_51_P305843	Chordc1	1	-1.1411	-1.0961	-0.101	-0.0559	-0.0449	9.66e-08	1.91e-07	0.514771	0.717	0.836749	2.19e-06	3.43e-06	0.918	1	0.985
A_55_P2931347	Hsph1	1	-0.8442	-0.895	-0.052	-0.103	0.0508	3.92e-07	1.48e-07	0.675814	0.411	0.772264	6.76e-06	2.77e-06	0.95	1	0.983
A_51_P490023	Tubb2a	1	-0.9332	-0.8999	-0.101	-0.0679	-0.0333	1.24e-07	2.28e-07	0.431735	0.597	0.853863	2.67e-06	3.98e-06	0.904	1	0.986
A_55_P2135967	ENSMUST00000119884	1	-1.4819	-1.5833	0.106	0.00442	0.101	2.13e-09	5.93e-10	0.5164	0.978	0.659404	1.05e-07	3.53e-08	0.919	1	0.978
A_51_P182813	ENSMUST00000162103	1	-1.5529	-1.6527	0.133	0.0331	0.0998	1.65e-09	4.93e-10	0.431471	0.844	0.674666	8.88e-08	3.03e-08	0.904	1	0.979
A_55_P2087984	Dnaja1	1	-1.4865	-1.5457	0.142	0.0827	0.0593	5.2e-09	2.49e-09	0.408733	0.629	0.806094	2.13e-07	1.06e-07	0.899	1	0.985
A_55_P2003513	Hsph1	1	-2.6116	-2.9253	0.141	-0.173	0.314	1.85e-10	1.84e-11	0.578814	0.495	0.383136	1.61e-08	2.49e-09	0.932	1	0.968
A_55_P2176963	Hsph1	1	-2.5769	-2.8338	0.0256	-0.231	0.257	1.5e-10	2.17e-11	0.917297	0.352	0.463595	1.36e-08	2.77e-09	0.991	1	0.968
A_51_P458067	P4ha1	1	-1.4368	-1.3911	-0.00922	0.0365	-0.0458	4.39e-07	7.38e-07	0.965393	0.864	0.879042	7.45e-06	1.05e-05	0.997	1	0.99
A_52_P283055	Slc5a3	1	-0.8753	-0.7627	-0.0207	0.092	-0.113	1.05e-07	1e-06	0.861815	0.442	0.504466	2.33e-06	1.36e-05	0.981	1	0.968
A_52_P456750	Aph1b	1	-0.8177	-0.8242	0.102	0.0958	0.00648	4.13e-09	3.56e-09	0.275992	0.307	0.96061	1.78e-07	1.4e-07	0.876	1	0.996
A_52_P525249	Trim65	1	-0.8278	-0.8973	0.191	0.121	0.0695	8.23e-08	1.98e-08	0.094488	0.279	0.657869	1.92e-06	5.45e-07	0.873	1	0.978
A_55_P2729383	Sfpq	1	-0.9138	-1.162	0.229	-0.0188	0.248	1.02e-05	2.59e-07	0.17652	0.91	0.297299	0.0001	4.41e-06	0.873	1	0.968
A_51_P346964	Mrap	1	-0.7286	-0.8428	-0.0573	-0.172	0.114	1.57e-07	1.21e-08	0.572657	0.0999	0.428452	3.22e-06	3.71e-07	0.931	1	0.968
A_52_P641477	Wars2	1	-0.5729	-0.6478	0.0479	-0.0271	0.075	2.35e-07	2.82e-08	0.558466	0.74	0.517698	4.5e-06	7.17e-07	0.927	1	0.969
A_51_P151820	Urb1	1	-1.0967	-1.0817	-0.151	-0.136	-0.0149	6.98e-10	9.12e-10	0.190173	0.236	0.925698	4.53e-08	4.9e-08	0.873	1	0.993
A_51_P360004	Ocstamp	1	-0.7076	-0.7957	-0.075	-0.163	0.0881	5.24e-08	6.3e-09	0.419603	0.0867	0.501709	1.33e-06	2.23e-07	0.902	1	0.968
A_51_P327934	Rfx2	1	-0.7239	-0.7067	-0.0281	-0.0109	-0.0172	4.41e-08	6.71e-08	0.763681	0.907	0.896357	1.16e-06	1.44e-06	0.967	1	0.99
A_51_P136361	Mppe1	1	-0.6578	-0.6001	-0.137	-0.0797	-0.0577	1.73e-09	9.66e-09	0.062994	0.269	0.568091	9.12e-08	3.15e-07	0.873	1	0.969
A_66_P104323	Arap1	1	-1.5166	-1.5152	-0.0206	-0.0191	-0.0014	1.24e-11	1.26e-11	0.872793	0.881	0.993825	1.92e-09	1.89e-09	0.981	1	0.999
A_55_P2018076	Arap1	1	-1.4106	-1.4096	-0.0211	-0.0201	-0.00102	1.97e-10	2e-10	0.877305	0.883	0.995796	1.68e-08	1.57e-08	0.982	1	1
A_55_P2817173	Dpy19l1	1	-0.9015	-0.9727	0.0239	-0.0472	0.0711	1.17e-09	2.66e-10	0.802879	0.623	0.600213	6.91e-08	1.93e-08	0.972	1	0.974
A_55_P2098226	C1rl	1	-1.1197	-0.9979	-0.0898	0.0321	-0.122	2.03e-10	1.93e-09	0.412191	0.768	0.431018	1.7e-08	8.84e-08	0.901	1	0.968
A_55_P2495403	Mmp19	1	-0.9611	-0.9735	-0.0452	-0.0576	0.0124	3.56e-09	2.8e-09	0.676823	0.595	0.935197	1.58e-07	1.16e-07	0.95	1	0.994
A_55_P2509970	A730017L22Rik	1	-0.8735	-0.954	-0.00996	-0.0904	0.0804	2.59e-09	4.73e-10	0.917953	0.354	0.557684	1.24e-07	2.97e-08	0.991	1	0.969
A_51_P376149	N6amt2	1	-0.7432	-0.7868	-0.0288	-0.0724	0.0436	4.11e-09	1.39e-09	0.733141	0.394	0.714742	1.77e-07	6.81e-08	0.961	1	0.979
A_51_P368009	E2f2	1	-3.508	-3.997	-0.159	-0.648	0.489	1.14e-13	6.31e-15	0.507889	0.0113	0.155763	5.34e-11	5.53e-12	0.916	1	0.968
A_66_P108394	E2f2	1	-3.1701	-3.539	-0.0674	-0.436	0.369	5.36e-14	4.63e-15	0.746581	0.0448	0.217697	3.1e-11	4.59e-12	0.963	1	0.968
A_55_P2736954	Slc25a35	1	-1.9388	-2.6709	0.193	-0.539	0.732	2.43e-12	2.15e-15	0.210764	0.00148	0.002098	5.78e-10	3.29e-12	0.873	1	0.968
A_55_P2618056	Mettl16	1	-0.7345	-0.8419	0.0314	-0.076	0.107	5.28e-10	3.41e-11	0.67491	0.315	0.315256	3.62e-08	3.96e-09	0.95	1	0.968
A_52_P444457	Dnlz	1	-0.6956	-0.7862	-0.0253	-0.116	0.0906	3.22e-09	3.02e-10	0.74567	0.146	0.413826	1.46e-07	2.13e-08	0.963	1	0.968
A_51_P195240	Gpatch11	1	-0.8443	-0.8778	-0.047	-0.0805	0.0335	1.18e-12	5.12e-13	0.464686	0.215	0.711624	3.18e-10	1.63e-10	0.911	1	0.979
A_51_P116421	Abcc5	1	-1.5523	-1.7539	0.138	-0.0637	0.202	2.88e-13	1.96e-14	0.217513	0.564	0.202973	1.05e-10	1.43e-11	0.873	1	0.968
A_55_P2073935	Abcc5	1	-1.0216	-1.2575	0.175	-0.0612	0.236	3.98e-11	4.98e-13	0.065368	0.506	0.077648	4.74e-09	1.61e-10	0.873	1	0.968
A_52_P590756	Slc25a35	1	-2.2156	-2.5852	0.181	-0.189	0.37	8.83e-12	3.29e-13	0.331816	0.312	0.165175	1.51e-09	1.22e-10	0.887	1	0.968
A_55_P2911465	Slc26a6	1	-0.7728	-0.9596	0.109	-0.0778	0.187	1.47e-09	1.95e-11	0.197018	0.353	0.12083	8.16e-08	2.6e-09	0.873	1	0.968
A_55_P2909278	Hspa8	1	-1.7289	-2.0205	0.165	-0.127	0.292	8.57e-12	3.08e-13	0.258402	0.381	0.160138	1.48e-09	1.17e-10	0.876	1	0.968
A_66_P137434	Hspa8	1	-1.7165	-1.9553	0.106	-0.133	0.239	1.74e-11	1.11e-12	0.474657	0.373	0.25918	2.48e-09	2.94e-10	0.913	1	0.968
A_55_P2069721	Hspa8	1	-1.6628	-1.8407	0.0925	-0.0855	0.178	4.81e-12	5.49e-13	0.493989	0.527	0.353982	9.15e-10	1.66e-10	0.915	1	0.968
A_55_P2910890	Hspa8	1	-1.6988	-2.0897	0.137	-0.254	0.391	1.01e-10	1.35e-12	0.394779	0.12	0.092156	1e-08	3.26e-10	0.897	1	0.968
A_55_P2938890	Cbfa2t3	1	-1.0916	-1.1215	-0.102	-0.132	0.03	1.57e-10	9.08e-11	0.335866	0.216	0.839593	1.4e-08	8.59e-09	0.888	1	0.985
A_51_P136355	Gng11	1	-0.756	-0.8435	0.0678	-0.0198	0.0875	4.76e-11	4.89e-12	0.326052	0.772	0.368829	5.45e-09	8.77e-10	0.885	1	0.968
A_66_P134523	Tomm40l	1	-1.116	-1.2576	0.0393	-0.102	0.142	1.16e-12	8.72e-14	0.642119	0.233	0.242602	3.16e-10	4.78e-11	0.943	1	0.968
A_51_P203182	Apobr	1	-0.9671	-1.0059	0.0362	-0.00256	0.0388	4.53e-09	2.16e-09	0.742805	0.981	0.803723	1.89e-07	9.61e-08	0.963	1	0.985
A_52_P121035	Fbxo22	1	-0.6278	-0.7504	-0.062	-0.185	0.123	2.06e-07	8.96e-09	0.487045	0.0461	0.333148	4.03e-06	2.95e-07	0.915	1	0.968
A_52_P96772	Pgp	1	-0.6814	-0.7623	-0.132	-0.213	0.0809	4.12e-08	5.38e-09	0.14014	0.0215	0.516021	1.1e-06	1.96e-07	0.873	1	0.969
A_55_P2006554	Eif4e2	1	-0.736	-0.6981	-0.111	-0.0729	-0.038	6.79e-09	1.79e-08	0.203695	0.399	0.754456	2.61e-07	5.01e-07	0.873	1	0.982
A_51_P204646	Thg1l	1	-0.6439	-0.798	0.05	-0.104	0.154	1.39e-07	2.94e-09	0.574835	0.248	0.227252	2.94e-06	1.21e-07	0.931	1	0.968
A_66_P131142	Gm13610	1	-1.5482	-1.5371	-0.0919	-0.0808	-0.0112	1.22e-11	1.42e-11	0.484744	0.539	0.951883	1.91e-09	2.05e-09	0.915	1	0.995
A_55_P1959828	Slc35g1	1	-1.2632	-1.0571	-0.236	-0.0298	-0.206	2.11e-08	4.46e-07	0.140738	0.849	0.356097	6.37e-07	6.9e-06	0.873	1	0.968
A_51_P146701	Nsdhl	1	-2.1533	-2.1764	0.112	0.089	0.0231	1.51e-10	1.22e-10	0.587402	0.666	0.936829	1.36e-08	1.08e-08	0.933	1	0.994
A_55_P2831148	3110052M02Rik	1	-0.6365	-0.5859	-0.0186	0.032	-0.0506	1.07e-10	5.54e-10	0.756121	0.594	0.551293	1.06e-08	3.34e-08	0.965	1	0.969
A_55_P1979403	Tigar	1	-1.5507	-1.7041	-0.0225	-0.176	0.153	9.24e-12	1.26e-12	0.862295	0.182	0.405279	1.57e-09	3.15e-10	0.981	1	0.968
A_66_P137676	Hephl1	1	-3.5702	-3.6467	-0.0103	-0.0868	0.0765	1.34e-12	8.53e-13	0.969748	0.75	0.842494	3.52e-10	2.33e-10	0.998	1	0.985
A_66_P109395	Rpia	1	-1.9262	-1.9077	-0.0202	-0.00166	-0.0185	9.46e-13	1.16e-12	0.888949	0.991	0.927787	2.68e-10	3.02e-10	0.985	1	0.993
A_52_P296864	3110045C21Rik	1	-1.363	-1.2676	-0.0613	0.0342	-0.0954	1.3e-13	6.29e-13	0.513013	0.714	0.471662	5.71e-11	1.82e-10	0.917	1	0.968
A_52_P11833	Opa3	1	-1.0151	-1.2385	0.0334	-0.19	0.223	1.42e-12	1.85e-14	0.666935	0.0207	0.050461	3.7e-10	1.39e-11	0.949	1	0.968
A_51_P498388	Sbk1	1	-2.0831	-2.2036	0.063	-0.0575	0.121	9.04e-12	2.76e-12	0.716933	0.741	0.624433	1.54e-09	5.54e-10	0.957	1	0.976
A_51_P302942	Rasl10a	1	-0.9904	-1.0726	-0.0419	-0.124	0.0823	4.09e-11	7.82e-12	0.637512	0.17	0.514333	4.84e-09	1.26e-09	0.942	1	0.969
A_55_P1959496	Sbno2	1	-1.4837	-1.4009	-0.172	-0.0897	-0.0828	3.51e-12	1.17e-11	0.153425	0.451	0.621279	7.43e-10	1.78e-09	0.873	1	0.976
A_55_P2802921	Rasgrp3	1	-0.8167	-0.9181	0.00764	-0.0938	0.101	9.6e-08	1.2e-08	0.944764	0.399	0.517282	2.17e-06	3.7e-07	0.994	1	0.969
A_51_P256945	Opa3	1	-0.8147	-0.9009	0.0172	-0.069	0.0862	1.21e-08	1.85e-09	0.860868	0.483	0.535175	4.16e-07	8.55e-08	0.98	1	0.969
A_51_P378856	Pfkp	1	-1.4965	-1.6228	-0.116	-0.243	0.126	7.3e-10	1.47e-10	0.455487	0.127	0.565742	4.66e-08	1.26e-08	0.908	1	0.969
A_51_P464387	Hspb8	1	-1.4535	-1.646	-0.0633	-0.256	0.192	4.45e-09	4.07e-10	0.702505	0.131	0.414022	1.87e-07	2.65e-08	0.954	1	0.968
A_55_P2153292	Tubb4b	1	-1.1115	-1.1935	-0.127	-0.209	0.0819	4.31e-11	9.9e-12	0.211664	0.0452	0.563414	5.01e-09	1.56e-09	0.873	1	0.969
A_55_P2786052	Ahsa1	1	-1.0249	-0.9523	-0.175	-0.102	-0.0726	2.24e-10	9.5e-10	0.089925	0.312	0.608751	1.84e-08	5.02e-08	0.873	1	0.975
A_55_P1956418	Efr3b	1	-1.5506	-1.5701	-0.0573	-0.0768	0.0195	3.76e-11	2.91e-11	0.679668	0.58	0.920677	4.51e-09	3.49e-09	0.951	1	0.992
A_55_P2727424	Med27	1	-0.9343	-0.9463	-0.0233	-0.0353	0.012	4.49e-09	3.53e-09	0.826851	0.741	0.936649	1.88e-07	1.39e-07	0.975	1	0.994
A_55_P1959703	Zfp646	1	-1.1236	-1.0058	-0.251	-0.133	-0.118	8.52e-11	7.69e-10	0.023151	0.211	0.428071	8.79e-09	4.29e-08	0.873	1	0.968
A_66_P111694	Tubb4b	1	-1.1107	-1.1163	-0.163	-0.169	0.00562	2.88e-10	2.61e-10	0.145153	0.132	0.971094	2.27e-08	1.92e-08	0.873	1	0.997
A_55_P2155216	Ankrd34a	1	-0.7587	-0.7487	-0.14	-0.13	-0.01	1.71e-09	2.2e-09	0.09795	0.123	0.931329	9.1e-08	9.73e-08	0.873	1	0.994
A_66_P108602	Pfkp	1	-1.5955	-1.5148	-0.302	-0.221	-0.0807	1.25e-09	3.35e-09	0.085114	0.201	0.737378	7.19e-08	1.33e-07	0.873	1	0.981
A_55_P1989653	Slco4a1	1	-2.3885	-2.3419	-0.284	-0.237	-0.0466	1.21e-10	1.8e-10	0.216146	0.299	0.883989	1.16e-08	1.45e-08	0.873	1	0.99
A_51_P269216	Atf5	1	-0.9199	-0.8492	-0.12	-0.0495	-0.0707	8.26e-08	3.18e-07	0.334083	0.688	0.685501	1.92e-06	5.22e-06	0.888	1	0.979
A_51_P209302	Polr1e	1	-0.632	-0.6199	-0.119	-0.107	-0.012	1.83e-07	2.53e-07	0.185911	0.233	0.923524	3.65e-06	4.33e-06	0.873	1	0.993
A_55_P1999648	Plin2	1	-0.7176	-0.6679	-0.188	-0.139	-0.0497	1.5e-07	4.92e-07	0.067544	0.171	0.724362	3.11e-06	7.48e-06	0.873	1	0.979
A_51_P368823	Grb7	1	-1.6363	-1.9017	0.159	-0.107	0.265	8.75e-09	5e-10	0.414424	0.582	0.336147	3.2e-07	3.07e-08	0.901	1	0.968
A_55_P2159949	Polr1e	1	-0.5877	-0.6856	-0.00284	-0.101	0.0979	4.81e-07	3.53e-08	0.974098	0.256	0.43167	8.06e-06	8.52e-07	0.998	1	0.968
A_51_P448866	Fastkd5	1	-0.6015	-0.8531	0.0711	-0.181	0.252	4.33e-06	1.36e-08	0.493147	0.0897	0.094167	4.94e-05	4.06e-07	0.915	1	0.968
A_65_P04184	Pfkp	1	-0.8028	-1.0331	-0.0087	-0.239	0.23	8.79e-07	1.19e-08	0.944071	0.0631	0.196867	1.33e-05	3.65e-07	0.994	1	0.968
A_55_P2128451	Sfpq	1	-0.9199	-1.1708	0.0268	-0.224	0.251	6.88e-06	1.6e-07	0.869382	0.177	0.282288	7.24e-05	2.95e-06	0.981	1	0.968
A_51_P348397	Hexim1	1	-1.1247	-1.2735	-0.0884	-0.237	0.149	1.86e-09	1.64e-10	0.472067	0.0616	0.393318	9.59e-08	1.36e-08	0.913	1	0.968
A_51_P219061	Oxa1l	1	-0.7135	-0.7062	-0.0782	-0.0709	-0.00728	3.01e-07	3.56e-07	0.451043	0.494	0.9602	5.46e-06	5.71e-06	0.907	1	0.996
A_55_P1984640	Ube2f	1	-0.644	-0.5947	-0.0893	-0.04	-0.0493	1.24e-08	5.15e-08	0.255837	0.607	0.653773	4.23e-07	1.17e-06	0.876	1	0.978
A_52_P407889	Foxk2	1	-0.6121	-0.7275	-0.0427	-0.158	0.115	3.63e-07	1.85e-08	0.633983	0.0867	0.36573	6.36e-06	5.13e-07	0.941	1	0.968
A_55_P2154054	Myo18a	1	-0.5363	-0.6667	0.0326	-0.0977	0.13	5.7e-08	1.03e-09	0.643294	0.173	0.197566	1.42e-06	5.39e-08	0.943	1	0.968
A_65_P12993	Kif1b	1	-0.8076	-1.1866	0.114	-0.265	0.379	5.8e-06	1.03e-08	0.42319	0.0702	0.067283	6.3e-05	3.3e-07	0.903	1	0.968
A_52_P655948	BC030336	1	-0.6139	-0.7801	0.0053	-0.161	0.166	5.36e-07	8.48e-09	0.954075	0.0896	0.208713	8.83e-06	2.82e-07	0.995	1	0.968
A_52_P222354	Vps13c	1	-0.5213	-0.6461	-0.0576	-0.182	0.125	5.24e-06	1.82e-07	0.527072	0.0532	0.335114	5.79e-05	3.3e-06	0.921	1	0.968
A_51_P465582	Hdhd3	1	-0.9746	-1.2946	0.11	-0.21	0.32	9.01e-08	4.74e-10	0.403178	0.119	0.094043	2.06e-06	2.97e-08	0.899	1	0.968
A_55_P2493068	Slc33a1	1	-0.6888	-0.8827	0.00825	-0.186	0.194	1.92e-08	1.69e-10	0.922545	0.0368	0.11566	5.87e-07	1.38e-08	0.992	1	0.968
A_55_P2176300	Slc33a1	1	-0.6012	-0.6263	-0.0564	-0.0815	0.0251	5.85e-09	2.71e-09	0.420022	0.247	0.798645	2.33e-07	1.14e-07	0.902	1	0.985
A_52_P671812	ENSMUST00000190879	1	-1.6026	-1.6806	-0.0538	-0.132	0.0779	8.62e-10	3.4e-10	0.748221	0.434	0.742291	5.38e-08	2.34e-08	0.964	1	0.982
A_55_P2714329	1700049G17Rik	1	-0.6202	-0.6552	-0.0163	-0.0513	0.035	1.15e-07	4.45e-08	0.847602	0.547	0.770424	2.53e-06	1.03e-06	0.978	1	0.983
A_55_P2107025	Flad1	1	-0.5575	-0.7261	-0.0133	-0.182	0.169	4.6e-06	6.7e-08	0.890255	0.0676	0.221781	5.21e-05	1.44e-06	0.985	1	0.968
A_66_P128146	Mettl16	1	-0.8342	-0.8324	-0.0893	-0.0875	-0.0018	2.84e-09	2.96e-09	0.340068	0.35	0.98903	1.32e-07	1.21e-07	0.889	1	0.999
A_66_P122448	Traf3ip2	1	-0.5208	-0.7405	0.101	-0.119	0.22	2.39e-07	3.85e-10	0.183903	0.117	0.044907	4.56e-06	2.54e-08	0.873	1	0.968
A_30_P01022120	chr13:22110479-22116629_R	1	-1.6459	-1.8695	0.112	-0.111	0.224	1.69e-09	1.39e-10	0.530948	0.533	0.37864	9.04e-08	1.21e-08	0.923	1	0.968
A_55_P2137431	Rtel1	1	-0.4499	-0.6708	0.0482	-0.173	0.221	5.45e-06	7.29e-09	0.540556	0.0357	0.055456	5.98e-05	2.5e-07	0.925	1	0.968
A_55_P2038162	Nt5c	1	-0.6177	-0.7373	0.0119	-0.108	0.12	1.06e-08	3.63e-10	0.872113	0.153	0.257573	3.72e-07	2.45e-08	0.981	1	0.968
A_55_P1965308	Ccdc66	1	-0.5519	-0.7385	0.0964	-0.0901	0.187	1.17e-08	4.07e-11	0.153978	0.182	0.055318	4.06e-07	4.62e-09	0.873	1	0.968
A_55_P2266013	Gm13032	1	-0.5889	-0.7251	0.0964	-0.0398	0.136	1.52e-08	2.91e-10	0.186696	0.58	0.187024	4.95e-07	2.08e-08	0.873	1	0.968
A_55_P2099560	Apobec1	1	-0.8519	-0.9904	0.167	0.0284	0.139	2.47e-09	1.29e-10	0.085219	0.762	0.302822	1.19e-07	1.14e-08	0.873	1	0.968
A_51_P400375	0610007P14Rik	1	-0.8245	-0.943	0.11	-0.00886	0.119	1.05e-11	6.07e-13	0.122531	0.898	0.233115	1.73e-09	1.79e-10	0.873	1	0.968
A_51_P160754	Apobec1	1	-0.8246	-0.8401	0.0653	0.0498	0.0155	9.96e-09	7.07e-09	0.50742	0.613	0.911003	3.55e-07	2.43e-07	0.916	1	0.992
A_65_P01465	AK135574	1	-1.4878	-2.0572	-0.0339	-0.603	0.569	4.5e-11	4.49e-14	0.800711	0.000129	0.005675	5.21e-09	2.75e-11	0.972	0.659	0.968
A_55_P2731886	Mir99ahg	1	-0.7904	-0.9803	0.0239	-0.166	0.19	1.74e-08	2.92e-10	0.805582	0.0963	0.174332	5.46e-07	2.08e-08	0.973	1	0.968
A_52_P166694	Vamp1	1	-0.466	-0.6583	0.0987	-0.0935	0.192	2.14e-05	1.11e-07	0.276796	0.302	0.138447	0.000186	2.16e-06	0.876	1	0.968
A_52_P30451	Ppp1r3c	1	-1.3294	-1.8581	0.0598	-0.469	0.529	5.67e-08	1.01e-10	0.731826	0.0119	0.040176	1.42e-06	9.3e-09	0.96	1	0.968
A_51_P169880	Zbtb3	1	-0.6039	-0.6458	-0.0148	-0.0568	0.042	8.67e-08	2.67e-08	0.855228	0.486	0.714797	2e-06	6.85e-07	0.98	1	0.979
A_55_P1955472	Bbs1	1	-0.6762	-0.6046	-0.0513	0.0202	-0.0715	2.57e-08	1.79e-07	0.546223	0.811	0.551905	7.49e-07	3.24e-06	0.926	1	0.969
A_51_P164203	Nme4	1	-0.7621	-0.5477	-0.0896	0.125	-0.214	9.85e-08	1.6e-05	0.388618	0.233	0.150194	2.22e-06	0.000135	0.895	1	0.968
A_52_P266686	Ntsr2	1	-1.4316	-1.2789	-0.00665	0.146	-0.153	1.15e-07	7.38e-07	0.97285	0.457	0.581556	2.52e-06	1.05e-05	0.998	1	0.972
A_55_P2509383	C130046K22Rik	1	-0.7377	-0.6862	-0.0328	0.0186	-0.0515	2.94e-06	8.39e-06	0.790116	0.88	0.768007	3.59e-05	7.86e-05	0.97	1	0.983
A_55_P2912968	Tuba3a	1	-0.9633	-0.9727	-0.0444	-0.0537	0.00936	1.3e-07	1.1e-07	0.737932	0.685	0.960127	2.79e-06	2.15e-06	0.962	1	0.996
A_51_P421140	Tubb6	1	-1.4858	-1.5982	-0.158	-0.27	0.112	2.91e-08	7.75e-09	0.403267	0.158	0.672122	8.29e-07	2.63e-07	0.899	1	0.978
A_51_P293688	Rab32	1	-0.8819	-0.8933	-0.123	-0.134	0.0114	2.11e-08	1.67e-08	0.267992	0.227	0.941207	6.37e-07	4.77e-07	0.876	1	0.994
A_55_P2909739	Tgfbr2	1	-0.7307	-0.7461	-0.105	-0.12	0.0154	4.04e-08	2.79e-08	0.271566	0.209	0.90796	1.08e-06	7.12e-07	0.876	1	0.991
A_55_P2769911	Nxt1	1	-0.6969	-0.6351	-0.123	-0.0614	-0.0618	2.36e-10	1.45e-09	0.079981	0.372	0.522846	1.92e-08	7.05e-08	0.873	1	0.969
A_52_P676956	Tirap	1	-0.9458	-1.1935	0.0638	-0.184	0.248	2.98e-08	3.76e-10	0.594263	0.133	0.151568	8.46e-07	2.49e-08	0.935	1	0.968
A_55_P2145149	Cpn2	1	-1.1001	-1.1439	-0.0477	-0.0916	0.0439	2.18e-08	1.07e-08	0.727267	0.505	0.820416	6.55e-07	3.39e-07	0.959	1	0.985
A_55_P2169276	4732491K20Rik	1	-1.0086	-1.1926	-0.00198	-0.186	0.184	2.64e-09	9.91e-11	0.985847	0.105	0.250734	1.25e-07	9.18e-09	0.999	1	0.968
A_52_P527800	Emilin2	1	-1.4226	-1.8245	0.0713	-0.331	0.402	8.17e-09	6.48e-11	0.670566	0.0573	0.098906	3.04e-07	6.69e-09	0.949	1	0.968
A_55_P2728058	Zfp697	1	-0.6888	-0.876	0.00615	-0.181	0.187	1.69e-05	4.73e-07	0.962289	0.173	0.314341	0.000153	7.24e-06	0.996	1	0.968
A_55_P2340101	LOC102643247	1	-0.6279	-0.6397	-0.127	-0.138	0.0118	5.85e-05	4.64e-05	0.337039	0.295	0.949042	0.00043	0.000329	0.889	1	0.995
A_55_P2060567	Ddx39	1	-0.491	-0.6107	-0.0536	-0.173	0.12	0.00055	4.65e-05	0.668269	0.173	0.499733	0.00277	0.000329	0.949	1	0.968
A_55_P2480694	Hist1h2bq	1	-0.9492	-1.1481	0.236	0.0367	0.199	3.42e-06	1.68e-07	0.150447	0.819	0.384133	4.06e-05	3.07e-06	0.873	1	0.968
A_66_P140181	Gm32688	1	-0.6513	-0.6638	0.0215	0.00896	0.0125	4e-06	3.02e-06	0.846671	0.936	0.936414	4.64e-05	3.33e-05	0.978	1	0.994
A_51_P382970	Itga9	1	-0.4561	-0.5879	0.044	-0.0879	0.132	0.000517	2.71e-05	0.702859	0.448	0.42121	0.00264	0.00021	0.954	1	0.968
A_55_P2595372	Pfkp	1	-0.4518	-0.6323	0.164	-0.0162	0.181	3.36e-05	2.31e-07	0.07728	0.857	0.164431	0.000271	4.02e-06	0.873	1	0.968
A_66_P108003	Espn	1	-0.6872	-0.7753	0.0266	-0.0615	0.0881	8.82e-06	1.49e-06	0.83016	0.62	0.616006	8.85e-05	1.87e-05	0.976	1	0.976
A_51_P502132	Mmp23	1	-0.5959	-0.8437	0.11	-0.137	0.248	6.43e-06	2.31e-08	0.298692	0.199	0.104866	6.87e-05	6.12e-07	0.882	1	0.968
A_66_P118458	Cars	1	-0.4908	-0.5995	0.0457	-0.0629	0.109	9.82e-07	3.45e-08	0.550604	0.413	0.319319	1.45e-05	8.39e-07	0.926	1	0.968
A_55_P1971074	Atp11a	1	-0.7918	-0.7554	-0.0443	-0.00787	-0.0364	1.9e-06	3.84e-06	0.730851	0.951	0.841337	2.49e-05	4.07e-05	0.96	1	0.985
A_55_P2160686	Tsc22d1	1	-0.6609	-0.9656	0.343	0.0387	0.305	0.000514	4.76e-06	0.048203	0.817	0.203941	0.00262	4.89e-05	0.873	1	0.968
A_66_P120958	Tsc22d1	1	-0.7742	-0.8118	0.157	0.119	0.0376	8.79e-06	4.46e-06	0.268129	0.398	0.848879	8.83e-05	4.62e-05	0.876	1	0.986
A_52_P210123	Nabp1	1	-1.6671	-1.5623	-0.0467	0.0581	-0.105	2.37e-08	7.45e-08	0.822423	0.78	0.721892	6.98e-07	1.57e-06	0.975	1	0.979
A_55_P1966977	Sntb1	1	-0.9907	-0.7994	-0.0701	0.121	-0.191	2.04e-09	9.98e-08	0.518958	0.269	0.218748	1.03e-07	1.97e-06	0.919	1	0.968
A_66_P122074	Arrdc4	1	-0.7116	-0.7394	0.0337	0.0059	0.0278	1.26e-07	6.53e-08	0.730273	0.952	0.840498	2.72e-06	1.41e-06	0.96	1	0.985
A_55_P2762075	Amd2	1	-0.6672	-0.7815	0.0148	-0.0994	0.114	3.97e-09	1.85e-10	0.844166	0.196	0.29014	1.72e-07	1.48e-08	0.978	1	0.968
A_55_P2329923	Camkk2	1	-1.0257	-1.0226	-0.0914	-0.0883	-0.0031	5.96e-08	6.28e-08	0.499975	0.515	0.987022	1.48e-06	1.37e-06	0.915	1	0.999
A_52_P307938	Pik3r1	1	-1.4531	-1.3357	-0.081	0.0363	-0.117	7.29e-06	2.32e-05	0.754185	0.888	0.74849	7.58e-05	0.000184	0.964	1	0.982
A_55_P2328787	6030451C04Rik	1	-0.5898	-0.6879	-0.041	-0.139	0.0981	0.000281	4.64e-05	0.770435	0.327	0.622353	0.00158	0.000329	0.967	1	0.976
A_52_P62444	Syn2	1	-0.566	-0.6302	-0.195	-0.259	0.0642	0.00044	0.000136	0.174476	0.0751	0.747363	0.00231	0.000799	0.873	1	0.982
A_51_P505493	Elovl5	1	-0.9036	-0.8893	-0.163	-0.148	-0.0143	2.12e-07	2.76e-07	0.211236	0.253	0.93684	4.11e-06	4.64e-06	0.873	1	0.994
A_55_P2522620	Elovl5	1	-0.6213	-0.7093	-0.0377	-0.126	0.088	6.61e-05	1.17e-05	0.772727	0.34	0.634342	0.000473	0.000104	0.967	1	0.977
A_55_P2351193	Snora47	1	-1.3851	-1.5898	-0.233	-0.438	0.205	1.04e-05	1.38e-06	0.35993	0.0925	0.568188	0.000102	1.76e-05	0.89	1	0.969
A_55_P2509793	Snora81	1	-0.7762	-0.7514	-0.152	-0.128	-0.0248	1.31e-05	2.04e-05	0.295594	0.38	0.902988	0.000123	0.000166	0.881	1	0.991
A_66_P136838	Fam65b	1	-0.6872	-0.6727	-0.247	-0.233	-0.0145	1.56e-05	2.07e-05	0.064616	0.0807	0.936688	0.000142	0.000168	0.873	1	0.994
A_55_P2144526	Fam65b	1	-0.7159	-0.8868	-0.214	-0.384	0.171	3.5e-05	1.71e-06	0.144215	0.012	0.401585	0.00028	2.11e-05	0.873	1	0.968
A_65_P20616	Fam65b	1	-0.6077	-0.7929	-0.18	-0.365	0.185	0.00232	0.00017	0.323621	0.0519	0.470274	0.00913	0.000959	0.885	1	0.968
A_51_P133582	Cbx4	1	-0.5995	-0.8974	0.16	-0.138	0.298	0.000101	3.32e-07	0.227873	0.296	0.115891	0.000675	5.41e-06	0.873	1	0.968
A_51_P348804	Amotl2	1	-0.2423	-0.7093	0.226	-0.241	0.467	0.0479	2.57e-06	0.063756	0.0489	0.009003	0.108	2.93e-05	0.873	1	0.968
A_51_P380178	Id3	1	-0.3996	-0.6089	0.22	0.0106	0.209	0.0103	0.000282	0.138455	0.942	0.312754	0.0312	0.00147	0.873	1	0.968
A_30_P01033176	chr18:75513062-75523889_R	1	-0.5365	-0.6118	0.283	0.208	0.0753	5.86e-05	1.04e-05	0.017085	0.0723	0.634192	0.00043	9.44e-05	0.873	1	0.977
A_55_P2729090	Myo10	1	-0.5363	-0.6145	0.21	0.132	0.0782	3.64e-05	5.71e-06	0.059557	0.226	0.608014	0.000288	5.69e-05	0.873	1	0.975
A_55_P2917227	Pdzrn3	1	-0.6225	-0.8689	0.348	0.102	0.246	0.000121	1.29e-06	0.017183	0.461	0.21288	0.000782	1.67e-05	0.873	1	0.968
A_66_P117279	Fsd2	1	-0.9768	-1.1825	0.415	0.209	0.206	1.44e-05	8.61e-07	0.030422	0.257	0.428432	0.000133	1.19e-05	0.873	1	0.968
A_51_P328622	Tlcd2	1	-1.0661	-1.1434	0.171	0.0934	0.0773	5.07e-08	1.45e-08	0.225971	0.503	0.694127	1.3e-06	4.26e-07	0.873	1	0.979
A_55_P2595014	Abcc5	1	-0.6047	-0.7526	0.2	0.0526	0.148	3.59e-07	7.89e-09	0.030849	0.553	0.243262	6.3e-06	2.66e-07	0.873	1	0.968
A_51_P214663	Tpmt	1	-0.5944	-0.6857	0.201	0.11	0.0913	7.77e-08	5.97e-09	0.017002	0.174	0.418875	1.83e-06	2.13e-07	0.873	1	0.968
A_55_P2076984	Farp1	1	-0.8853	-0.9939	0.221	0.112	0.109	2.49e-08	2.95e-09	0.055074	0.316	0.489948	7.28e-07	1.21e-07	0.873	1	0.968
A_51_P114297	Kifc3	1	-1.0436	-1.1339	0.078	-0.0124	0.0904	8.33e-08	1.92e-08	0.578204	0.929	0.648327	1.93e-06	5.31e-07	0.932	1	0.978
A_30_P01030505	chr14:65206167-65206949_F	1	-1.1181	-1.1378	0.112	0.0922	0.0197	1.88e-08	1.37e-08	0.419589	0.505	0.919615	5.78e-07	4.08e-07	0.902	1	0.992
A_55_P2926131	Epb4.1l2	1	-1.0857	-1.1938	0.276	0.168	0.108	4.97e-10	7.48e-11	0.018453	0.137	0.490513	3.45e-08	7.53e-09	0.873	1	0.968
A_52_P305654	Epb4.1l2	1	-1.0734	-1.1539	0.247	0.167	0.0805	4.77e-10	1.13e-10	0.030617	0.134	0.601987	3.33e-08	1.01e-08	0.873	1	0.974
A_55_P1987715	Epb4.1l2	1	-1.038	-1.1203	0.329	0.247	0.0823	1.86e-08	4.57e-09	0.015527	0.0625	0.649447	5.73e-07	1.72e-07	0.873	1	0.978
A_55_P2913699	Map2k6	1	-1.0394	-1.3721	0.371	0.0382	0.333	6.1e-06	7.43e-08	0.051088	0.834	0.205257	6.56e-05	1.56e-06	0.873	1	0.968
A_30_P01027103	chr5:20457725-20477550_R	1	-0.5499	-0.6254	0.135	0.059	0.0755	5.27e-05	9.6e-06	0.242353	0.604	0.638512	0.000394	8.79e-05	0.874	1	0.977
A_66_P134383	Gm5079	1	-0.5095	-0.6428	0.176	0.0423	0.133	0.000118	5.68e-06	0.12742	0.707	0.405216	0.000765	5.67e-05	0.873	1	0.968
A_55_P2074499	Kcp	1	-1.0521	-0.7487	0.212	0.515	-0.303	3.49e-07	4.87e-05	0.176017	0.00239	0.170578	6.15e-06	0.000341	0.873	1	0.968
A_55_P2727629	Mgea5	1	-0.5242	-0.6129	0.116	0.0273	0.0886	6.93e-07	5.06e-08	0.155005	0.733	0.435028	1.1e-05	1.15e-06	0.873	1	0.968
A_55_P2454099	Mgea5	1	-0.62	-0.6901	0.0967	0.0265	0.0702	6.58e-09	8.58e-10	0.187712	0.713	0.493393	2.56e-07	4.67e-08	0.873	1	0.968
A_55_P2173576	6330562C20Rik	1	-0.5244	-0.7611	0.146	-0.0908	0.237	1.22e-05	3.33e-08	0.140385	0.352	0.093087	0.000116	8.16e-07	0.873	1	0.968
A_55_P2049479	Sh3bp5	1	-0.752	-0.772	0.0585	0.0384	0.0201	6.43e-08	4.06e-08	0.557094	0.699	0.886428	1.57e-06	9.57e-07	0.927	1	0.99
A_55_P2802246	Sh3bp5	1	-0.7769	-0.8054	0.0207	-0.00775	0.0285	2.82e-09	1.42e-09	0.810316	0.928	0.815613	1.32e-07	6.92e-08	0.973	1	0.985
A_55_P2075213	Kbtbd11	1	-1.8477	-1.9561	0.293	0.185	0.108	1.07e-11	3.23e-12	0.068653	0.242	0.622674	1.75e-09	6.2e-10	0.873	1	0.976
A_55_P2036220	Chadl	1	-0.6324	-0.6891	0.108	0.0515	0.0567	2.72e-07	6.35e-08	0.240829	0.572	0.659927	5.05e-06	1.38e-06	0.874	1	0.978
A_55_P2917147	Zfp692	1	-0.7653	-0.6546	0.076	0.187	-0.111	1.48e-10	3.12e-09	0.303986	0.0164	0.289917	1.36e-08	1.26e-07	0.883	1	0.968
A_55_P1966508	Hoxc6	1	-0.6145	-0.7557	0.176	0.0347	0.141	1.02e-06	3.19e-08	0.075917	0.718	0.302999	1.5e-05	7.87e-07	0.873	1	0.968
A_52_P173442	Wscd2	1	-0.9765	-1.0264	0.00866	-0.0412	0.0499	4.88e-08	2.01e-08	0.945594	0.745	0.781161	1.26e-06	5.5e-07	0.994	1	0.983
A_55_P2162935	Ntn1	1	-0.7061	-0.7319	0.0561	0.0303	0.0258	5.11e-08	2.71e-08	0.543213	0.742	0.842802	1.3e-06	6.93e-07	0.925	1	0.985
A_55_P2806420	Frk	1	-0.5187	-0.7142	0.175	-0.0205	0.195	1.72e-05	1.3e-07	0.084279	0.835	0.167702	0.000155	2.48e-06	0.873	1	0.968
A_51_P461123	Tlr5	1	-0.7716	-0.6897	-0.0686	0.0133	-0.0819	1.67e-07	1.04e-06	0.525852	0.902	0.591929	3.38e-06	1.39e-05	0.921	1	0.973
A_52_P104562	Lipt1	1	-0.6092	-0.6772	0.076	0.00809	0.068	2.54e-07	4.16e-08	0.386783	0.926	0.582671	4.78e-06	9.77e-07	0.895	1	0.972
A_66_P111367	Tlr5	1	-0.6817	-0.7842	-0.0225	-0.125	0.103	2.01e-06	2.15e-07	0.839371	0.266	0.515706	2.62e-05	3.77e-06	0.977	1	0.969
A_52_P637988	Slc1a1	1	-0.8033	-0.9501	0.0846	-0.0622	0.147	7.33e-07	4.39e-08	0.492748	0.613	0.401037	1.15e-05	1.02e-06	0.915	1	0.968
A_55_P2316612	Fgf11	1	-0.6753	-0.4736	-0.0283	0.173	-0.202	3.45e-07	5.77e-05	0.773868	0.0878	0.156183	6.08e-06	0.000392	0.967	1	0.968
A_51_P128987	Akr1b8	1	-0.6399	-0.5635	0.0221	0.0984	-0.0763	1.72e-06	1.1e-05	0.830604	0.345	0.602106	2.31e-05	9.85e-05	0.976	1	0.974
A_66_P132493	Siglece	1	-0.7918	-0.7495	-0.0503	-0.00798	-0.0423	8.56e-08	2.17e-07	0.636508	0.94	0.778261	1.97e-06	3.82e-06	0.942	1	0.983
A_55_P2501511	Slc9a5	1	-0.809	-0.5617	-0.122	0.126	-0.247	1.71e-07	3.85e-05	0.288035	0.272	0.1311	3.43e-06	0.000282	0.878	1	0.968
A_51_P160824	Cspg4	1	-1.3974	-1.3129	0.113	0.197	-0.0845	1.98e-10	6.8e-10	0.408619	0.154	0.659797	1.68e-08	3.9e-08	0.899	1	0.978
A_52_P419373	Lrrc39	1	-1.314	-1.3443	0.154	0.124	0.0303	1.21e-10	7.62e-11	0.221826	0.324	0.863054	1.16e-08	7.64e-09	0.873	1	0.987
A_66_P107186	LOC102640562	1	-1.1572	-1.1597	0.0566	0.0542	0.00248	1.6e-09	1.53e-09	0.650658	0.665	0.988772	8.67e-08	7.33e-08	0.945	1	0.999
A_55_P2934717	Pfkl	1	-1.4218	-1.5371	0.187	0.0717	0.115	2.21e-08	5.3e-09	0.295398	0.685	0.645299	6.59e-07	1.93e-07	0.881	1	0.977
A_55_P2061991	Pnldc1	1	-1.4414	-1.4057	0.319	0.354	-0.0358	1.49e-06	2.19e-06	0.175001	0.133	0.912596	2.07e-05	2.58e-05	0.873	1	0.992
A_52_P207335	Tmem246	1	-0.8244	-0.8072	0.0281	0.0453	-0.0172	1.13e-08	1.66e-08	0.776075	0.647	0.901938	3.94e-07	4.74e-07	0.968	1	0.991
A_66_P124702	Mpdz	1	-0.6578	-0.6247	0.0151	0.0481	-0.033	1.28e-07	3.04e-07	0.867657	0.596	0.796128	2.76e-06	5.02e-06	0.981	1	0.985
A_51_P199725	Arhgap24	1	-1.0029	-1.1749	0.133	-0.0385	0.172	1.95e-07	1.22e-08	0.349192	0.785	0.392909	3.85e-06	3.73e-07	0.889	1	0.968
A_51_P415675	Gdf5	1	-0.8399	-0.9125	0.227	0.155	0.0726	2.22e-05	7.09e-06	0.168948	0.344	0.75161	0.000192	6.8e-05	0.873	1	0.982
A_66_P127070	Gdf5	1	-1.1956	-1.1107	0.143	0.228	-0.0849	1.3e-05	3.47e-05	0.520536	0.309	0.786622	0.000122	0.000259	0.92	1	0.983
A_30_P01029927	chr19:56820850-56837925_F	1	-0.3842	-0.6044	0.32	0.0997	0.22	0.00839	0.00014	0.025031	0.464	0.256191	0.0264	0.000818	0.873	1	0.968
A_30_P01020301	chr14:103751075-103769725_F	1	-0.6515	-0.5811	0.0485	0.119	-0.0703	4.21e-08	2.96e-07	0.564419	0.165	0.554887	1.12e-06	4.91e-06	0.929	1	0.969
A_52_P231658	Taf6l	1	-0.6299	-0.7548	0.0873	-0.0375	0.125	7.11e-08	2.66e-09	0.301596	0.654	0.296463	1.71e-06	1.12e-07	0.883	1	0.968
A_55_P2567677	Rmdn3	1	-0.6712	-0.692	0.0192	-0.00164	0.0208	9.3e-09	5.28e-09	0.809329	0.984	0.853065	3.35e-07	1.93e-07	0.973	1	0.986
A_55_P2070825	Nudt5	1	-0.6894	-0.623	-0.0279	0.0385	-0.0664	1.71e-09	1.14e-08	0.708632	0.607	0.530743	9.1e-08	3.55e-07	0.955	1	0.969
A_51_P409429	Aars	1	-0.667	-0.8352	0.0348	-0.133	0.168	1.64e-08	2.26e-10	0.66964	0.111	0.153195	5.23e-07	1.72e-08	0.949	1	0.968
A_55_P1961640	Tmem182	1	-0.7113	-0.6914	0.0409	0.0607	-0.0199	1.25e-08	2.08e-08	0.634086	0.48	0.869507	4.24e-07	5.68e-07	0.941	1	0.988
A_55_P2105858	Atf5	1	-0.849	-0.8743	-0.0264	-0.0517	0.0253	4.16e-09	2.39e-09	0.784202	0.593	0.852662	1.78e-07	1.03e-07	0.969	1	0.986
A_55_P2013645	Tubg2	1	-0.5911	-0.6942	0.114	0.0108	0.103	1.43e-07	8.27e-09	0.17165	0.895	0.376061	3e-06	2.77e-07	0.873	1	0.968
A_66_P133088	C2cd2l	1	-0.4046	-0.5901	0.179	-0.0067	0.186	7.75e-05	3.52e-07	0.046535	0.938	0.13679	0.000541	5.66e-06	0.873	1	0.968
A_52_P622244	6030419C18Rik	1	-0.4123	-0.6314	0.192	-0.0271	0.219	0.000106	2.42e-07	0.041424	0.763	0.094891	0.000699	4.17e-06	0.873	1	0.968
A_55_P1986188	Def8	1	-0.5651	-0.6578	0.0636	-0.0291	0.0927	9.58e-08	6.33e-09	0.4082	0.703	0.394029	2.17e-06	2.24e-07	0.899	1	0.968
A_51_P202623	Mterf2	1	-1.0027	-1.0212	0.0655	0.0469	0.0185	1.14e-09	7.99e-10	0.539394	0.659	0.901889	6.77e-08	4.43e-08	0.924	1	0.991
A_66_P111617	Gm26588	1	-0.9462	-0.7774	-0.0664	0.102	-0.169	5.64e-10	2.26e-08	0.494689	0.295	0.224518	3.81e-08	6.03e-07	0.915	1	0.968
A_55_P2055975	Ppip5k1	1	-0.6488	-0.6758	0.131	0.104	0.027	2.99e-07	1.51e-07	0.169927	0.272	0.838672	5.43e-06	2.81e-06	0.873	1	0.985
A_55_P2240468	1110019D14Rik	1	-0.8009	-0.6711	0.0402	0.17	-0.13	1.05e-07	1.85e-06	0.711859	0.127	0.402183	2.34e-06	2.25e-05	0.955	1	0.968
A_51_P250934	Hsd17b7	1	-0.9503	-0.9288	0.129	0.15	-0.0215	5.06e-08	7.54e-08	0.303195	0.231	0.902034	1.3e-06	1.58e-06	0.883	1	0.991
A_55_P1997936	Hsd17b7	1	-0.7481	-0.8288	0.104	0.0236	0.0807	1.61e-07	2.71e-08	0.321555	0.821	0.584885	3.27e-06	6.93e-07	0.885	1	0.972
A_52_P212686	Lrrk1	1	-0.6786	-0.6081	0.0281	0.0986	-0.0705	2.44e-07	1.42e-06	0.771979	0.314	0.60785	4.64e-06	1.8e-05	0.967	1	0.975
A_55_P2022337	Dhcr7	1	-1.5137	-1.4933	0.0972	0.118	-0.0204	2.68e-10	3.51e-10	0.515953	0.433	0.923017	2.16e-08	2.39e-08	0.919	1	0.993
A_55_P2005859	Fn3k	1	-0.8191	-0.8021	0.167	0.184	-0.017	3.74e-08	5.4e-08	0.121127	0.0893	0.908949	1.02e-06	1.21e-06	0.873	1	0.992
A_55_P1992959	Pfkfb4	1	-1.2519	-1.4364	0.251	0.0662	0.184	4.45e-10	2.79e-11	0.056516	0.602	0.307588	3.14e-08	3.36e-09	0.873	1	0.968
A_55_P2796683	Otub2	1	-0.983	-1.0258	0.158	0.115	0.0428	5.54e-09	2.49e-09	0.171748	0.315	0.789499	2.23e-07	1.06e-07	0.873	1	0.984
A_52_P177341	Cox19	1	-0.9971	-0.9743	0.0541	0.0769	-0.0228	1.3e-10	2.06e-10	0.569172	0.42	0.864848	1.23e-08	1.6e-08	0.93	1	0.987
A_51_P445841	Deptor	1	-0.8367	-0.8437	0.0585	0.0516	0.00696	2.91e-09	2.49e-09	0.531388	0.581	0.957889	1.34e-07	1.06e-07	0.923	1	0.996
A_51_P398525	Fn3k	1	-0.9868	-1.0055	0.205	0.187	0.0186	3.83e-09	2.69e-09	0.074876	0.103	0.906002	1.66e-07	1.14e-07	0.873	1	0.991
A_55_P2043182	Gimap6	1	-0.7734	-0.8172	0.0983	0.0544	0.0438	3.47e-07	1.39e-07	0.387207	0.63	0.783564	6.13e-06	2.62e-06	0.895	1	0.983
A_55_P2731931	Dst	1	-0.5985	-0.6247	0.137	0.11	0.0262	2.37e-06	1.23e-06	0.174477	0.269	0.85082	3e-05	1.6e-05	0.873	1	0.986
A_51_P216593	Wfs1	1	-0.5283	-0.6704	0.136	-0.00635	0.142	0.000116	5.1e-06	0.249753	0.956	0.391317	0.000754	5.18e-05	0.876	1	0.968
A_66_P116986	Cdh13	1	-1.0265	-1.2033	0.164	-0.0128	0.177	4.39e-08	2.39e-09	0.223154	0.923	0.350034	1.16e-06	1.03e-07	0.873	1	0.968
A_51_P114826	Cdh13	1	-1.087	-1.2705	0.118	-0.0657	0.184	1.65e-08	8.8e-10	0.378846	0.622	0.333385	5.24e-07	4.75e-08	0.892	1	0.968
A_52_P103550	Tfdp1	1	-1.0517	-1.2187	0.0919	-0.0752	0.167	3.35e-10	1.69e-11	0.384026	0.475	0.265465	2.55e-08	2.36e-09	0.894	1	0.968
A_52_P466853	Bmyc	1	-0.8218	-0.9148	0.12	0.0269	0.093	1.14e-07	1.73e-08	0.290828	0.811	0.559014	2.51e-06	4.88e-07	0.878	1	0.969
A_66_P134742	BE335345	1	-0.849	-0.9977	0.12	-0.0287	0.149	1.33e-09	5.44e-11	0.193872	0.752	0.253064	7.58e-08	5.85e-09	0.873	1	0.968
A_51_P217498	Slc2a4	1	-0.9322	-1.0858	0.101	-0.0522	0.154	5.33e-11	2.22e-12	0.23802	0.539	0.207203	5.92e-09	4.62e-10	0.873	1	0.968
A_66_P100625	Acss2os	1	-1.0003	-0.9927	0.0293	0.0369	-0.00758	1.76e-10	2.05e-10	0.76136	0.702	0.955672	1.55e-08	1.59e-08	0.966	1	0.996
A_55_P2620174	Agl	1	-0.8111	-0.8336	0.0495	0.027	0.0225	2.73e-10	1.58e-10	0.537329	0.736	0.842321	2.19e-08	1.32e-08	0.924	1	0.985
A_51_P464911	Msrb2	1	-0.5397	-0.6001	0.0895	0.0291	0.0604	5.66e-09	7.5e-10	0.159329	0.641	0.494882	2.27e-07	4.23e-08	0.873	1	0.968
A_55_P2493378	Atg9b	1	-1.3445	-1.2319	0.0762	0.189	-0.113	1.24e-09	6.47e-09	0.595209	0.195	0.579191	7.16e-08	2.27e-07	0.935	1	0.972
A_55_P2091681	Nudt1	1	-0.6564	-0.6326	0.00462	0.0284	-0.0238	5.28e-09	1.05e-08	0.951169	0.707	0.823352	2.15e-07	3.33e-07	0.995	1	0.985
A_55_P1997651	Espn	1	-0.8123	-0.8456	0.119	0.0854	0.0333	1.42e-08	6.77e-09	0.235082	0.39	0.81105	4.66e-07	2.35e-07	0.873	1	0.985
A_51_P476538	Inafm2	1	-0.8985	-1.141	0.167	-0.0757	0.242	2.87e-10	2.09e-12	0.06965	0.397	0.062613	2.27e-08	4.42e-10	0.873	1	0.968
A_52_P609120	Pdxp	1	-1.206	-1.506	0.28	-0.0196	0.3	5.5e-11	5.15e-13	0.016283	0.859	0.062438	6.07e-09	1.63e-10	0.873	1	0.968
A_55_P2234361	Rnf150	1	-0.8518	-1.0879	0.278	0.0424	0.236	1.03e-08	9.16e-11	0.010554	0.677	0.109495	3.65e-07	8.64e-09	0.873	1	0.968
A_55_P2498424	Tomm40l	1	-0.6862	-0.8349	0.0255	-0.123	0.149	1.41e-08	3.38e-10	0.759033	0.147	0.213334	4.64e-07	2.33e-08	0.966	1	0.968
A_51_P117865	Fam20c	1	-1.6466	-1.7865	0.165	0.025	0.14	1.58e-09	3.22e-10	0.356909	0.888	0.578363	8.59e-08	2.24e-08	0.889	1	0.971
A_51_P223498	Slc39a10	1	-0.6227	-0.6302	0.0628	0.0553	0.00748	6.59e-08	5.35e-08	0.447982	0.503	0.948781	1.6e-06	1.2e-06	0.907	1	0.995
A_55_P1999852	Tchp	1	-0.7937	-0.9183	0.169	0.0444	0.125	4.16e-09	2.48e-10	0.069874	0.622	0.332704	1.78e-07	1.85e-08	0.873	1	0.968
A_55_P2727359	Atp4b	1	-1.0752	-0.9828	0.018	0.11	-0.0925	1.53e-09	8.32e-09	0.876323	0.344	0.573365	8.43e-08	2.78e-07	0.982	1	0.97
A_51_P477941	Fbxw4	1	-0.6996	-0.7385	0.144	0.105	0.0388	2.2e-08	8.23e-09	0.107785	0.235	0.752352	6.58e-07	2.76e-07	0.873	1	0.982
A_55_P2158866	Nme6	1	-0.9015	-0.8339	0.0704	0.138	-0.0676	3.4e-09	1.44e-08	0.488617	0.181	0.637473	1.53e-07	4.23e-07	0.915	1	0.977
A_66_P136653	Slc25a19	1	-0.6376	-0.7004	0.0486	-0.0142	0.0628	1.33e-07	2.58e-08	0.580804	0.872	0.613857	2.84e-06	6.66e-07	0.932	1	0.976
A_30_P01027140	chr17:13806767-13824342_R	1	-0.6095	-0.6953	0.144	0.0579	0.0857	8.41e-06	1.19e-06	0.197406	0.598	0.581144	8.53e-05	1.56e-05	0.873	1	0.972
A_66_P137409	Gpd1	1	-0.594	-0.7575	0.143	-0.0209	0.164	9.61e-06	2.3e-07	0.193597	0.846	0.28892	9.53e-05	4.01e-06	0.873	1	0.968
A_51_P222475	Ehbp1l1	1	-0.6812	-0.9993	0.209	-0.109	0.318	6.01e-07	6.33e-10	0.050299	0.296	0.036649	9.71e-06	3.73e-08	0.873	1	0.968
A_52_P69707	Ergic1	1	-1.0746	-1.1704	0.158	0.0625	0.0958	9.11e-10	1.69e-10	0.168015	0.58	0.548823	5.65e-08	1.38e-08	0.873	1	0.969
A_51_P369381	Slc18b1	1	-0.9409	-0.9488	0.033	0.025	0.00792	3.33e-10	2.82e-10	0.725225	0.789	0.952326	2.54e-08	2.02e-08	0.959	1	0.995
A_55_P2056674	Lrrk1	1	-0.9459	-0.9216	0.0906	0.115	-0.0243	1.14e-09	1.88e-09	0.370142	0.258	0.863885	6.77e-08	8.7e-08	0.892	1	0.987
A_55_P2181251	A430105I19Rik	1	-0.5788	-0.7746	0.205	0.00925	0.196	0.00133	5.91e-05	0.211108	0.954	0.394279	0.0058	0.000399	0.873	1	0.968
A_55_P2831804	Hpcal4	1	-0.6071	-0.3306	-0.018	0.259	-0.277	0.000258	0.0286	0.900394	0.0809	0.181025	0.00146	0.0669	0.987	1	0.968
A_52_P442169	Bsn	1	-0.3784	-0.5888	0.258	0.0472	0.21	0.0207	0.000756	0.104849	0.76	0.340057	0.0548	0.00336	0.873	1	0.968
A_55_P2914662	Dusp14	1	-0.4361	-0.6275	0.255	0.0635	0.191	0.0161	0.00105	0.143503	0.71	0.429874	0.0448	0.00441	0.873	1	0.968
A_66_P135898	Cox10	1	-0.6403	-0.6196	0.0168	0.0375	-0.0207	4.07e-06	6.54e-06	0.878213	0.732	0.893637	4.7e-05	6.34e-05	0.983	1	0.99
A_52_P52910	Fam151a	1	-0.8673	-0.7912	0.00145	0.0775	-0.076	9.41e-07	3.81e-06	0.991415	0.566	0.690049	1.4e-05	4.05e-05	1	1	0.979
A_55_P2829554	Gm32575	1	-0.631	-0.5487	0.111	0.193	-0.0823	6.28e-07	5.29e-06	0.251012	0.0516	0.543511	1.01e-05	5.35e-05	0.876	1	0.969
A_51_P312437	Dhrs7	1	-0.9677	-0.9719	0.131	0.127	0.00423	1.08e-09	9.93e-10	0.208294	0.223	0.976667	6.47e-08	5.22e-08	0.873	1	0.997
A_55_P2739022	Acot11	1	-1.2592	-1.0736	0.0523	0.238	-0.186	1.62e-07	2.08e-06	0.765916	0.183	0.456894	3.29e-06	2.48e-05	0.967	1	0.968
A_55_P1988183	Cdkn2b	1	-1.1899	-1.1158	0.121	0.195	-0.0741	3.99e-08	1.22e-07	0.431117	0.209	0.73205	1.08e-06	2.35e-06	0.904	1	0.98
A_52_P498241	Cdkn2b	1	-1.4147	-1.1726	0.0283	0.27	-0.242	1.09e-09	3.55e-08	0.850166	0.0802	0.258878	6.51e-08	8.56e-07	0.979	1	0.968
A_51_P480020	4931408D14Rik	1	-1.6145	-1.3334	0.384	0.665	-0.281	4.26e-06	5.66e-05	0.173234	0.0229	0.47497	4.89e-05	0.000386	0.873	1	0.968
A_30_P01027147	chr1:135956616-135957485_R	1	-0.7267	-0.5818	0.0581	0.203	-0.145	3.93e-07	1.13e-05	0.587361	0.0666	0.341832	6.77e-06	0.000101	0.933	1	0.968
A_51_P256747	Adcy10	1	-1.4162	-0.9689	-0.222	0.226	-0.447	1.01e-07	3.12e-05	0.25467	0.246	0.108626	2.25e-06	0.000236	0.876	1	0.968
A_55_P2715623	Adcy10	1	-1.3615	-0.9253	-0.36	0.0764	-0.436	3.3e-07	8.22e-05	0.078518	0.7	0.128277	5.9e-06	0.000521	0.873	1	0.968
A_51_P310896	Pfkl	1	-0.7143	-0.6658	-0.0209	0.0276	-0.0485	1.54e-05	3.9e-05	0.875896	0.837	0.798207	0.000141	0.000285	0.982	1	0.985
A_51_P221632	1700037H04Rik	1	-1.2188	-0.9727	-0.194	0.0517	-0.246	3.8e-10	2.66e-08	0.120663	0.672	0.162645	2.81e-08	6.84e-07	0.873	1	0.968
A_55_P2801436	Fuca2	1	-0.7449	-0.552	-0.0794	0.114	-0.193	3.7e-09	6.89e-07	0.348776	0.184	0.113559	1.62e-07	9.9e-06	0.889	1	0.968
A_55_P2016842	Me1	1	-1.2881	-0.949	-0.118	0.221	-0.339	4.63e-08	1.1e-05	0.495458	0.186	0.162743	1.21e-06	9.88e-05	0.915	1	0.968
A_66_P124420	NAP001637-001	1	-1.2882	-1.1281	-0.00438	0.156	-0.16	6.88e-08	6.29e-07	0.97953	0.366	0.509258	1.66e-06	9.2e-06	0.999	1	0.968
A_52_P281702	Igfbp5	1	-0.4892	-0.6183	0.263	0.134	0.129	0.00223	0.000229	0.078648	0.36	0.529379	0.00883	0.00124	0.873	1	0.969
A_51_P209327	Apln	1	-0.9513	-0.981	0.0497	0.0199	0.0297	2.08e-05	1.37e-05	0.78581	0.913	0.908363	0.000182	0.000119	0.969	1	0.992
A_55_P2506730	Prkaa2	1	-0.6841	-0.4847	-0.00718	0.192	-0.199	0.000234	0.00539	0.964245	0.237	0.382524	0.00135	0.0171	0.997	1	0.968
A_65_P20015	Elovl6	1	-0.5731	-0.6676	0.122	0.0274	0.0945	4.76e-06	4.55e-07	0.225388	0.782	0.50174	5.35e-05	7.01e-06	0.873	1	0.968
A_55_P2139587	NAP092820-001	1	-0.568	-0.7294	0.128	-0.0337	0.161	7.45e-05	2.47e-06	0.294664	0.78	0.348027	0.000523	2.84e-05	0.881	1	0.968
A_55_P2074836	Mapk8ip1	1	-0.6599	-0.6427	0.0251	0.0423	-0.0172	5.74e-05	7.94e-05	0.854821	0.758	0.92933	0.000423	0.000507	0.979	1	0.994
A_55_P2021455	NAP112592-1	1	-0.5093	-0.6387	0.0811	-0.0483	0.129	0.0001	5.06e-06	0.466466	0.663	0.41191	0.000668	5.14e-05	0.911	1	0.968
A_55_P2179348	Mapk14	1	-0.672	-0.7466	0.0681	-0.00642	0.0746	2.16e-06	4.13e-07	0.537335	0.953	0.632623	2.78e-05	6.47e-06	0.924	1	0.977
A_55_P2185160	NAP061301-1	1	-0.4637	-0.5926	0.163	0.0338	0.129	0.000522	3.08e-05	0.173526	0.773	0.439845	0.00266	0.000233	0.873	1	0.968
A_55_P2152836	ENSMUST00000120343	1	-0.6248	-0.7358	0.179	0.0681	0.111	9.77e-06	8.55e-07	0.123668	0.55	0.491274	9.65e-05	1.18e-05	0.873	1	0.968
A_51_P257743	Dnajc22	1	-0.5905	-0.5575	0.175	0.208	-0.033	0.00138	0.00228	0.295463	0.216	0.887777	0.00598	0.00845	0.881	1	0.99
A_51_P386810	Gmppb	1	-0.3848	-0.6342	0.107	-0.142	0.249	7.01e-05	3.81e-08	0.195824	0.089	0.038098	0.000497	9.1e-07	0.873	1	0.968
A_51_P227165	2310030G06Rik	1	-0.5986	-0.7442	0.132	-0.0139	0.146	2.71e-05	1.19e-06	0.26723	0.906	0.383441	0.000227	1.56e-05	0.876	1	0.968
A_51_P365399	Smg5	1	-0.4125	-0.6948	0.0951	-0.187	0.282	4.81e-05	1.49e-08	0.266323	0.0346	0.025084	0.000366	4.34e-07	0.876	1	0.968
A_51_P462814	Sars2	1	-0.4851	-0.7002	0.111	-0.104	0.215	1.51e-05	4.83e-08	0.229079	0.258	0.103717	0.000139	1.11e-06	0.873	1	0.968
A_55_P2141876	Ldha	1	-0.4766	-0.7443	0.143	-0.125	0.268	0.000148	2.82e-07	0.190617	0.251	0.086933	0.000923	4.72e-06	0.873	1	0.968
A_30_P01032592	chr2:59235155-59242518_F	1	-0.8012	-1.004	0.0623	-0.14	0.203	2.21e-06	5.54e-08	0.635968	0.291	0.281002	2.83e-05	1.24e-06	0.942	1	0.968
A_51_P389506	Fam220a	1	-0.5825	-0.6189	-0.0214	-0.0578	0.0364	4.38e-06	1.77e-06	0.830457	0.565	0.79711	5e-05	2.17e-05	0.976	1	0.985
A_51_P392546	Haus3	1	-0.7194	-0.6346	-0.0584	0.0263	-0.0847	4.06e-07	2.88e-06	0.582561	0.804	0.572847	6.95e-06	3.2e-05	0.932	1	0.97
A_55_P2796460	Haus3	1	-0.6952	-0.5731	-0.0931	0.029	-0.122	1.58e-06	2.49e-05	0.407156	0.795	0.441584	2.16e-05	0.000196	0.899	1	0.968
A_51_P520699	Shisa8	1	-0.5636	-0.6483	0.0129	-0.0718	0.0847	1.09e-05	1.4e-06	0.900911	0.489	0.563159	0.000106	1.78e-05	0.987	1	0.969
A_52_P207062	Ergic1	1	-0.5527	-0.6303	0.00487	-0.0727	0.0776	4.18e-05	7.12e-06	0.965317	0.518	0.624849	0.000325	6.82e-05	0.997	1	0.976
A_51_P131408	Tnfrsf12a	1	-1.2674	-1.51	-0.129	-0.371	0.243	2.32e-06	1.4e-07	0.538063	0.0843	0.413908	2.96e-05	2.64e-06	0.924	1	0.968
A_51_P234407	Tjp3	1	-1.7754	-1.5142	-0.0703	0.191	-0.261	3.5e-10	7.38e-09	0.691987	0.287	0.302487	2.64e-08	2.52e-07	0.953	1	0.968
A_55_P1960291	Tjp3	1	-2.353	-2.0296	-0.0824	0.241	-0.323	1.37e-10	2.46e-09	0.713134	0.288	0.312298	1.28e-08	1.06e-07	0.955	1	0.968
A_51_P327874	Pth1r	1	-0.8556	-0.715	-0.0768	0.0638	-0.141	1.41e-07	2.49e-06	0.517882	0.59	0.403791	2.97e-06	2.86e-05	0.919	1	0.968
A_51_P479390	Adamts9	1	-0.5989	-0.653	-0.0261	-0.0803	0.0542	9.45e-06	2.69e-06	0.810102	0.462	0.724389	9.38e-05	3.03e-05	0.973	1	0.979
A_52_P506217	Rhod	1	-1.4694	-1.4067	-0.123	-0.0606	-0.0627	1.03e-09	2.37e-09	0.429094	0.696	0.774842	6.22e-08	1.02e-07	0.904	1	0.983
A_55_P2121956	Gck	1	-3.7973	-3.7314	-0.24	-0.174	-0.0659	1.34e-08	1.84e-08	0.602559	0.705	0.919174	4.45e-07	5.12e-07	0.936	1	0.992
A_55_P2158962	Dixdc1	1	-1.4848	-1.377	-0.0483	0.0595	-0.108	2.59e-09	1.06e-08	0.76911	0.718	0.643542	1.24e-07	3.36e-07	0.967	1	0.977
A_66_P109436	Ttc25	1	-1.8802	-1.9399	0.168	0.108	0.0597	3.3e-08	1.88e-08	0.484301	0.651	0.859686	9.24e-07	5.22e-07	0.915	1	0.987
A_52_P1064707	C79468	1	-0.7692	-0.7876	0.0536	0.0352	0.0184	1.62e-08	1.05e-08	0.569704	0.708	0.889928	5.17e-07	3.34e-07	0.93	1	0.99
A_66_P123824	Sorl1	1	-2.5254	-2.4969	0.0995	0.128	-0.0285	2.86e-11	3.61e-11	0.655352	0.566	0.927907	3.66e-09	4.18e-09	0.946	1	0.993
A_52_P593037	Acsl5	1	-1.4946	-1.454	-0.118	-0.0774	-0.0405	4.78e-09	7.96e-09	0.491883	0.651	0.866767	1.98e-07	2.68e-07	0.915	1	0.987
A_51_P312327	Ptges	1	-2.2205	-1.8464	-0.282	0.0921	-0.374	3.23e-09	9.05e-08	0.262932	0.711	0.292822	1.46e-07	1.83e-06	0.876	1	0.968
A_51_P504522	Derl1	1	-0.6612	-0.4701	-0.148	0.0428	-0.191	4.74e-08	1.04e-05	0.093244	0.619	0.124396	1.23e-06	9.41e-05	0.873	1	0.968
A_55_P2727454	2310058D17Rik	1	-0.758	-0.7845	-0.0425	-0.069	0.0265	4.43e-09	2.32e-09	0.623526	0.427	0.828142	1.86e-07	1.01e-07	0.94	1	0.985
A_55_P2740606	Fam63b	1	-0.9246	-1.0301	0.115	0.00919	0.105	2.68e-09	3.3e-10	0.269233	0.929	0.469116	1.26e-07	2.29e-08	0.876	1	0.968
A_55_P2792294	Cyp51	1	-1.384	-1.4529	0.0422	-0.0266	0.0689	2.23e-07	9.82e-08	0.82984	0.892	0.804416	4.29e-06	1.95e-06	0.976	1	0.985
A_51_P485791	Cyp51	1	-1.1553	-1.4282	0.0982	-0.175	0.273	1.11e-08	1.91e-10	0.479597	0.214	0.171058	3.88e-07	1.52e-08	0.914	1	0.968
A_55_P2148288	Tmem79	1	-1.1943	-1.4288	0.0708	-0.164	0.235	1.32e-09	3.73e-11	0.579961	0.207	0.201286	7.54e-08	4.28e-09	0.932	1	0.968
A_51_P261443	Mlx	1	-0.7128	-0.8057	0.0017	-0.0912	0.0929	1.43e-07	1.67e-08	0.986211	0.359	0.506829	3e-06	4.75e-07	0.999	1	0.968
A_51_P444005	Shroom1	1	-1.1025	-1.1947	0.0388	-0.0534	0.0922	7.22e-07	1.94e-07	0.817661	0.751	0.698785	1.13e-05	3.47e-06	0.974	1	0.979
A_51_P185906	Abi3	1	-0.7553	-0.8443	-0.0528	-0.142	0.089	6.64e-05	1.57e-05	0.739567	0.376	0.692426	0.000475	0.000133	0.962	1	0.979
A_51_P322473	Perm1	1	-1.0522	-1.2769	0.0303	-0.194	0.225	0.000613	7.21e-05	0.91071	0.474	0.558034	0.00303	0.000467	0.989	1	0.969
A_55_P2076866	Megf6	1	-0.7963	-0.535	-0.267	-0.00567	-0.261	1.32e-06	0.000254	0.042917	0.964	0.152072	1.88e-05	0.00135	0.873	1	0.968
A_51_P474169	Proser2	1	-0.4017	-0.7429	0.0407	-0.3	0.341	0.0297	0.000261	0.816998	0.0968	0.178099	0.0736	0.00138	0.974	1	0.968
A_55_P2716236	Rpia	1	-1.2324	-1.2353	-0.0112	-0.0142	0.00291	6.71e-10	6.4e-10	0.929522	0.911	0.987073	4.4e-08	3.76e-08	0.993	1	0.999
A_66_P114338	LOC105243711	1	-1.3758	-1.2155	-0.0728	0.0875	-0.16	2.06e-10	2.31e-09	0.586976	0.514	0.399773	1.72e-08	1.01e-07	0.933	1	0.968
A_66_P115446	Gm5126	1	-1.1161	-1.0298	0.0531	0.139	-0.0864	1.44e-07	5.43e-07	0.731114	0.37	0.692855	3e-06	8.11e-06	0.96	1	0.979
A_51_P240614	Tm4sf1	1	-0.787	-0.7261	-0.0403	0.0207	-0.061	1.34e-07	5.09e-07	0.710565	0.849	0.691323	2.85e-06	7.69e-06	0.955	1	0.979
A_66_P130911	Proser2	1	-0.7827	-0.9237	-0.0107	-0.152	0.141	5.96e-07	3.63e-08	0.927436	0.206	0.401605	9.65e-06	8.74e-07	0.993	1	0.968
A_51_P466964	Pgp	1	-0.6329	-0.7017	-0.047	-0.116	0.0688	4.3e-06	8.96e-07	0.665486	0.292	0.654774	4.92e-05	1.23e-05	0.949	1	0.978
A_52_P359621	Luzp1	1	-0.6815	-0.7328	0.0143	-0.037	0.0513	1.59e-05	5.76e-06	0.911412	0.773	0.777487	0.000145	5.73e-05	0.99	1	0.983
A_55_P2799088	Luzp1	1	-0.6969	-0.7963	0.0342	-0.0651	0.0994	1.53e-05	2.25e-06	0.793484	0.619	0.591945	0.00014	2.63e-05	0.97	1	0.973
A_51_P281024	Rad9a	1	-0.8094	-0.8552	0.107	0.0609	0.0457	6.02e-10	2.03e-10	0.206651	0.466	0.697336	4e-08	1.58e-08	0.873	1	0.979
A_55_P2935081	Acss2	1	-1.0866	-1.1418	0.186	0.131	0.0552	7e-11	2.54e-11	0.072141	0.198	0.696827	7.43e-09	3.11e-09	0.873	1	0.979
A_66_P136003	Fam63b	1	-0.7943	-0.7785	0.0321	0.048	-0.0158	2.28e-09	3.33e-09	0.713141	0.584	0.89797	1.11e-07	1.33e-07	0.955	1	0.99
A_55_P2064876	Fam89b	1	-0.6472	-0.8224	0.144	-0.0308	0.175	5.64e-07	8.97e-09	0.146288	0.752	0.210019	9.21e-06	2.96e-07	0.873	1	0.968
A_51_P517645	Plet1os	1	-0.5965	-0.6022	0.0936	0.0879	0.00566	2.35e-06	2.04e-06	0.345354	0.375	0.967515	2.99e-05	2.44e-05	0.889	1	0.996
A_52_P505346	Prkab1	1	-1.0862	-1.1202	0.0374	0.00338	0.034	7.27e-08	4.24e-08	0.795695	0.981	0.867665	1.74e-06	9.92e-07	0.97	1	0.987
A_55_P2182700	Prkab1	1	-0.8336	-0.9629	0.0667	-0.0625	0.129	4.27e-09	2.64e-10	0.483308	0.511	0.33929	1.82e-07	1.93e-08	0.914	1	0.968
A_55_P2023181	Lsm2	1	-0.5623	-0.5865	-0.0218	-0.0459	0.0241	3.74e-08	1.77e-08	0.76253	0.525	0.812774	1.02e-06	4.96e-07	0.966	1	0.985
A_51_P383737	Kank2	1	-0.6984	-0.7398	-0.00385	-0.0453	0.0414	6e-07	2.34e-07	0.970864	0.668	0.781155	9.7e-06	4.06e-06	0.998	1	0.983
A_55_P2737887	Prune2	1	-2.1447	-2.3983	0.346	0.0927	0.254	4.61e-06	8.44e-07	0.353064	0.802	0.628338	5.21e-05	1.17e-05	0.889	1	0.977
A_65_P12576	BB417108	1	-0.8372	-0.9635	0.0906	-0.0357	0.126	6.3e-06	7.52e-07	0.540282	0.809	0.545931	6.75e-05	1.06e-05	0.924	1	0.969
A_51_P514412	Gsk3b	1	-0.7394	-0.8019	0.0589	-0.00358	0.0625	9.9e-08	2.38e-08	0.55713	0.971	0.659175	2.22e-06	6.26e-07	0.927	1	0.978
A_51_P486068	Zfp280b	1	-0.5221	-0.6129	-0.012	-0.103	0.0908	4.6e-07	3e-08	0.876559	0.192	0.410502	7.76e-06	7.49e-07	0.982	1	0.968
A_55_P2256163	4930506C21Rik	1	-0.8846	-0.8135	-0.0364	0.0347	-0.0711	2.67e-07	1.03e-06	0.774817	0.785	0.692622	4.98e-06	1.39e-05	0.967	1	0.979
A_55_P2728555	Mlxipl	1	-0.8226	-0.7748	0.03	0.0778	-0.0478	7.24e-06	1.66e-05	0.837637	0.596	0.817167	7.54e-05	0.000139	0.977	1	0.985
A_51_P150044	Rps6ka1	1	-0.6844	-0.8002	0.129	0.0132	0.116	7.51e-06	7.13e-07	0.296009	0.914	0.504128	7.76e-05	1.02e-05	0.882	1	0.968
A_52_P260864	Arhgap5	1	-0.6166	-0.7846	0.11	-0.0581	0.168	4.6e-07	6.94e-09	0.236529	0.527	0.201798	7.76e-06	2.4e-07	0.873	1	0.968
A_52_P604345	AK049762	1	-0.4202	-0.5966	0.128	-0.0482	0.176	0.000204	2e-06	0.195273	0.621	0.207051	0.0012	2.4e-05	0.873	1	0.968
A_55_P2042096	Prune2	1	-1.176	-1.2656	0.141	0.051	0.0896	5.39e-05	2.09e-05	0.564443	0.834	0.79453	0.000401	0.000169	0.929	1	0.985
A_52_P289213	Notch2	1	-0.5609	-0.6828	0.104	-0.0176	0.122	4.62e-06	2.13e-07	0.286428	0.855	0.376417	5.22e-05	3.75e-06	0.878	1	0.968
A_66_P125175	Smtnl2	1	-0.6461	-0.8253	0.171	-0.00829	0.179	0.000104	4.05e-06	0.232342	0.953	0.37269	0.000688	4.26e-05	0.873	1	0.968
A_51_P286488	Ier3	1	-0.8273	-1.2038	0.444	0.0677	0.376	0.000612	6.48e-06	0.045084	0.75	0.217396	0.00302	6.3e-05	0.873	1	0.968
A_51_P300726	Sigmar1	1	-0.5941	-0.574	-0.0631	-0.043	-0.0201	4.51e-06	7.41e-06	0.538837	0.675	0.889372	5.13e-05	7.04e-05	0.924	1	0.99
A_65_P05399	Ebf3	1	-0.5608	-0.6586	0.0597	-0.0381	0.0978	1.25e-05	1.18e-06	0.56628	0.714	0.506802	0.000118	1.55e-05	0.929	1	0.968
A_55_P2907077	Ldlr	1	-0.7272	-0.6866	0.0988	0.139	-0.0406	1.33e-06	3.19e-06	0.39526	0.234	0.803639	1.9e-05	3.49e-05	0.897	1	0.985
A_55_P2785761	Tmem41b	1	-0.7807	-0.73	-0.0706	-0.0199	-0.0507	2.43e-06	6.52e-06	0.584851	0.877	0.781111	3.07e-05	6.33e-05	0.933	1	0.983
A_55_P2132024	Tekt1	1	-0.9911	-0.9761	-0.043	-0.028	-0.015	4.1e-06	5.13e-06	0.799683	0.869	0.95009	4.74e-05	5.19e-05	0.971	1	0.995
A_52_P467449	Alox12	1	-0.9919	-0.9878	-0.0205	-0.0164	-0.0041	3.54e-06	3.76e-06	0.902857	0.922	0.98621	4.17e-05	4.01e-05	0.987	1	0.999
A_55_P2491433	Aim1l	1	-1.9596	-1.9879	-0.0673	-0.0956	0.0283	2.52e-07	1.98e-07	0.810273	0.733	0.943109	4.75e-06	3.53e-06	0.973	1	0.994
A_52_P559066	Aim1l	1	-1.8298	-1.7631	-0.0224	0.0442	-0.0667	2.12e-07	3.92e-07	0.93097	0.864	0.855595	4.12e-06	6.18e-06	0.994	1	0.986
A_52_P279845	Sorcs2	1	-1.8504	-1.7567	-0.12	-0.0263	-0.0937	9.21e-09	2.37e-08	0.585116	0.905	0.762548	3.33e-07	6.23e-07	0.933	1	0.983
A_66_P111543	Sorcs2	1	-2.408	-2.2524	-0.241	-0.0858	-0.156	4.51e-06	1.17e-05	0.561524	0.836	0.790786	5.13e-05	0.000104	0.928	1	0.984
A_51_P501844	Cyp26b1	1	-1.062	-0.9219	-0.153	-0.0127	-0.14	0.000348	0.00139	0.555188	0.961	0.701492	0.00189	0.00559	0.927	1	0.979
A_52_P431859	2010111I01Rik	1	-0.9368	-0.8451	-0.118	-0.0264	-0.0917	6.13e-11	4.81e-10	0.176494	0.758	0.452068	6.68e-09	2.99e-08	0.873	1	0.968
A_55_P2800200	6430571L13Rik	1	-2.9377	-2.4714	-0.519	-0.0523	-0.466	1.32e-11	4.37e-10	0.04616	0.834	0.193921	2.01e-09	2.78e-08	0.873	1	0.968
A_55_P1974189	Ptges	1	-1.5498	-1.293	-0.139	0.118	-0.257	3.77e-08	7.9e-07	0.485405	0.555	0.364263	1.03e-06	1.1e-05	0.915	1	0.968
A_55_P2110915	Flrt1	1	-1.6629	-1.4033	-0.176	0.0831	-0.26	3.39e-08	5.97e-07	0.407601	0.695	0.389415	9.42e-07	8.78e-06	0.899	1	0.968
A_55_P2110910	Flrt1	1	-2.2263	-1.8327	-0.384	0.0101	-0.394	1.54e-09	5.49e-08	0.118901	0.966	0.252128	8.47e-08	1.23e-06	0.873	1	0.968
A_52_P349477	Mapk8ip1	1	-1.2744	-1.1673	-0.0762	0.0309	-0.107	9.34e-10	4.97e-09	0.569991	0.817	0.572287	5.75e-08	1.84e-07	0.93	1	0.97
A_55_P1962906	Als2cl	1	-1.0916	-1.0193	-0.161	-0.0886	-0.0723	1.02e-09	3.78e-09	0.170269	0.444	0.657196	6.2e-08	1.46e-07	0.873	1	0.978
A_55_P2072706	Chsy1	1	-1.3711	-1.2736	-0.238	-0.14	-0.0975	9.44e-10	3.86e-09	0.107729	0.334	0.632684	5.8e-08	1.49e-07	0.873	1	0.977
A_55_P2139256	Rps6ka1	1	-0.8754	-0.8681	-0.0164	-0.00911	-0.00734	1.29e-08	1.51e-08	0.876287	0.931	0.960819	4.35e-07	4.37e-07	0.982	1	0.996
A_55_P2014229	Sema4a	1	-1.1763	-0.9754	-0.0215	0.179	-0.201	1.93e-09	5.92e-08	0.866894	0.17	0.2736	9.79e-08	1.3e-06	0.981	1	0.968
A_51_P496720	Dnmt3l	1	-1.2867	-1.2425	-0.0588	-0.0146	-0.0442	2.61e-09	5.04e-09	0.680315	0.918	0.826544	1.24e-07	1.86e-07	0.951	1	0.985
A_55_P2105820	Tbc1d31	1	-1.252	-1.0106	-0.047	0.194	-0.241	6.82e-11	4.5e-09	0.683328	0.101	0.146997	7.29e-09	1.7e-07	0.952	1	0.968
A_55_P2078710	Morc4	1	-0.9791	-0.8949	-0.0455	0.0387	-0.0842	2.67e-08	1.28e-07	0.711705	0.753	0.629036	7.75e-07	2.46e-06	0.955	1	0.977
A_55_P2489244	Dpf3	1	-0.7099	-0.6469	0.0529	0.116	-0.063	5.47e-06	1.99e-05	0.6697	0.354	0.719417	6e-05	0.000162	0.949	1	0.979
A_55_P2803773	Mavs	1	-0.6553	-0.4392	-0.154	0.0626	-0.216	1.54e-05	0.0014	0.219296	0.612	0.221425	0.000141	0.00562	0.873	1	0.968
A_52_P235347	Fgf21	1	-0.7941	-1.0361	0.0297	-0.212	0.242	0.00199	0.000138	0.898126	0.363	0.462599	0.00806	0.00081	0.986	1	0.968
A_55_P2148463	Foxred2	1	-0.8787	-0.8352	-0.0697	-0.0262	-0.0435	5.61e-06	1.15e-05	0.650497	0.865	0.841252	6.12e-05	0.000102	0.945	1	0.985
A_66_P132222	Mlph	1	-1.1072	-1.1475	0.0159	-0.0245	0.0404	2.66e-05	1.65e-05	0.941547	0.91	0.895174	0.000224	0.000139	0.994	1	0.99
A_55_P2066543	Orai2	1	-1.1217	-1.0221	0.0248	0.124	-0.0995	1.58e-06	6.29e-06	0.890493	0.492	0.696165	2.16e-05	6.15e-05	0.985	1	0.979
A_51_P272323	Mlph	1	-0.626	-0.5421	-0.00747	0.0764	-0.0839	1.54e-07	1.57e-06	0.931556	0.383	0.497171	3.16e-06	1.95e-05	0.994	1	0.968
A_55_P2522180	A_55_P2522180	1	-0.6443	-0.4955	-0.103	0.0459	-0.149	3.34e-05	0.000663	0.425323	0.721	0.415069	0.00027	0.00302	0.903	1	0.968
A_52_P587738	P2ry2	1	-1.2368	-1.5413	0.107	-0.197	0.305	5.77e-05	2.84e-06	0.676953	0.446	0.405535	0.000425	3.17e-05	0.95	1	0.968
A_66_P129508	Hyls1	1	-0.7587	-0.765	-0.0595	-0.0659	0.00637	0.000343	0.000314	0.746778	0.721	0.980491	0.00187	0.00161	0.963	1	0.998
A_55_P2734082	Stip1	1	-0.2485	-0.7497	0.553	0.0515	0.501	0.0993	2.63e-05	0.000838	0.726	0.022172	0.194	0.000205	0.873	1	0.968
A_65_P02173	Ldlr	1	-1.6089	-1.5916	0.0887	0.106	-0.0173	4.26e-10	5.27e-10	0.585319	0.515	0.939916	3.05e-08	3.2e-08	0.933	1	0.994
A_55_P2728763	Ldlr	1	-1.5066	-1.5744	0.04	-0.0278	0.0678	3.01e-11	1.21e-11	0.763984	0.834	0.718959	3.8e-09	1.83e-09	0.967	1	0.979
A_55_P2716851	Acss2	1	-2.5286	-2.7641	0.207	-0.0287	0.236	3.74e-11	5.89e-12	0.363879	0.899	0.463278	4.5e-09	1.01e-09	0.892	1	0.968
A_51_P368210	Phyhip	1	-2.3412	-2.3285	-0.0865	-0.0737	-0.0127	1.66e-09	1.84e-09	0.732872	0.771	0.971672	8.91e-08	8.51e-08	0.961	1	0.997
A_55_P1991718	Hmmr	1	-2.0914	-1.9823	0.0491	0.158	-0.109	3.55e-11	1.06e-10	0.792308	0.399	0.679289	4.31e-09	9.59e-09	0.97	1	0.979
A_51_P272553	Bhlhe40	1	-2.3289	-2.1865	0.109	0.251	-0.142	1.58e-13	6.2e-13	0.499832	0.127	0.532657	6.45e-11	1.81e-10	0.915	1	0.969
A_65_P08464	Eno1	1	-2.1722	-2.4975	0.0406	-0.285	0.325	4.34e-13	2.03e-14	0.796167	0.0792	0.151703	1.48e-10	1.45e-11	0.971	1	0.968
A_51_P204080	Hk2	1	-1.3361	-1.5006	-0.0158	-0.18	0.164	9.87e-11	9.06e-12	0.899607	0.158	0.356886	9.92e-09	1.43e-09	0.987	1	0.968
A_66_P118272	Gm35219	1	-2.0928	-1.9122	-0.0397	0.141	-0.181	6e-12	3.91e-11	0.816599	0.414	0.458063	1.1e-09	4.46e-09	0.974	1	0.968
A_55_P2713870	Arhgap24	1	-1.0173	-1.1406	0.155	0.0314	0.123	9.21e-06	1.72e-06	0.403789	0.864	0.636393	9.17e-05	2.11e-05	0.899	1	0.977
A_51_P473576	Apex1	1	-0.7966	-0.7894	0.0255	0.0327	-0.00721	1.66e-07	1.93e-07	0.818308	0.768	0.963408	3.35e-06	3.45e-06	0.974	1	0.996
A_66_P135169	Apex1	1	-0.7874	-0.7833	0.0412	0.0454	-0.0041	2.69e-08	2.95e-08	0.677196	0.647	0.976595	7.8e-07	7.4e-07	0.95	1	0.997
A_55_P2132512	Ngef	1	-1.3736	-1.1318	-0.139	0.102	-0.242	1.11e-08	3.21e-07	0.399871	0.535	0.303419	3.86e-07	5.27e-06	0.898	1	0.968
A_55_P1992019	Ptpru	1	-1.3986	-1.0823	-0.165	0.151	-0.316	1.66e-08	1.26e-06	0.339548	0.38	0.198682	5.27e-07	1.63e-05	0.889	1	0.968
A_55_P2170009	Lactb2	1	-0.8537	-0.7921	0.0924	0.154	-0.0616	1.95e-06	5.9e-06	0.507562	0.273	0.75409	2.56e-05	5.84e-05	0.916	1	0.982
A_55_P2600332	Lactb2	1	-0.831	-0.8854	0.131	0.0766	0.0544	9.69e-07	3.5e-07	0.315643	0.555	0.76607	1.44e-05	5.64e-06	0.885	1	0.983
A_52_P377416	Disp1	1	-0.6828	-0.7788	0.164	0.068	0.096	5.87e-07	6.49e-08	0.120165	0.511	0.511168	9.53e-06	1.41e-06	0.873	1	0.968
A_55_P2102350	Stambpl1	1	-0.805	-0.8469	-0.00396	-0.0458	0.0418	7.43e-07	3.28e-07	0.974296	0.71	0.810171	1.16e-05	5.35e-06	0.998	1	0.985
A_55_P2119430	Usp10	1	-0.8287	-0.771	-0.0299	0.0278	-0.0577	1.1e-06	3.31e-06	0.818229	0.83	0.753719	1.61e-05	3.6e-05	0.974	1	0.982
A_55_P2798942	Kank2	1	-0.9373	-0.7802	-0.0659	0.0912	-0.157	1.48e-07	2.77e-06	0.612566	0.485	0.395742	3.08e-06	3.1e-05	0.938	1	0.968
A_52_P811150	AK046777	1	-1.2681	-1.3838	-0.00412	-0.12	0.116	7.39e-08	1.57e-08	0.980514	0.48	0.628613	1.76e-06	4.53e-07	0.999	1	0.977
A_52_P384574	Stard4	1	-1.0262	-0.9315	0.0218	0.117	-0.0947	1.39e-07	6.86e-07	0.877492	0.414	0.637273	2.95e-06	9.87e-06	0.982	1	0.977
A_55_P2164534	Dtl	1	-1.1121	-1.0133	0.00248	0.101	-0.0989	2.39e-09	1.35e-08	0.983839	0.411	0.569533	1.16e-07	4.05e-07	0.999	1	0.969
A_55_P2562680	Gm36091	1	-0.4772	-0.6219	0.0421	-0.103	0.145	1.47e-06	1.71e-08	0.581921	0.186	0.187144	2.04e-05	4.84e-07	0.932	1	0.968
A_52_P257026	AF039839	1	-0.7525	-0.9334	0.0802	-0.101	0.181	5.21e-05	2.7e-06	0.605854	0.518	0.412843	0.00039	3.03e-05	0.936	1	0.968
A_55_P2715730	Hyls1	1	-0.5044	-0.6247	0.191	0.0709	0.12	0.000798	7.8e-05	0.159321	0.595	0.524292	0.00377	0.000499	0.873	1	0.969
A_55_P2550183	Gm31872	1	-0.7656	-1.0325	0.276	0.00885	0.267	1.52e-07	6.41e-10	0.014866	0.934	0.085176	3.13e-06	3.76e-08	0.873	1	0.968
A_30_P01019864	chr15:102920547-102933472_R	1	-0.3298	-0.612	0.213	-0.0692	0.282	0.000892	2.76e-07	0.02214	0.434	0.03097	0.00413	4.64e-06	0.873	1	0.968
A_52_P139727	Atf4	1	-0.2827	-0.5915	0.0674	-0.241	0.309	0.0841	0.000931	0.671318	0.137	0.176663	0.17	0.00398	0.949	1	0.968
A_51_P193173	Slc25a25	1	-0.1927	-0.717	0.113	-0.411	0.524	0.17	2.09e-05	0.414456	0.00593	0.011891	0.293	0.000169	0.901	1	0.968
A_52_P443705	Aen	1	-0.3182	-0.6043	0.0941	-0.192	0.286	0.00297	1.69e-06	0.338484	0.0576	0.046347	0.0112	2.08e-05	0.889	1	0.968
A_51_P332952	Jmjd6	1	-0.3792	-0.6677	0.0984	-0.19	0.289	0.00125	1.14e-06	0.352424	0.0793	0.060895	0.00546	1.5e-05	0.889	1	0.968
A_51_P440865	Fam110b	1	-0.4113	-0.723	0.0961	-0.216	0.312	0.000299	1.12e-07	0.333866	0.0367	0.033055	0.00167	2.17e-06	0.888	1	0.968
A_51_P502614	Dusp6	1	-0.0276	-0.8312	0.292	-0.512	0.804	0.929	0.0121	0.350325	0.108	0.076034	0.961	0.0334	0.889	1	0.968
A_52_P82741	Hspa1a	1	-1.2114	-1.2329	-0.0215	-0.043	0.0215	0.000754	0.000634	0.946045	0.892	0.96185	0.00359	0.00291	0.995	1	0.996
A_66_P118021	Hspa1b	1	-1.446	-1.2584	-0.0481	0.14	-0.188	0.000505	0.00187	0.894943	0.702	0.716003	0.00258	0.00716	0.986	1	0.979
A_51_P153486	Dnajb1	1	-0.7158	-0.893	0.226	0.0491	0.177	0.00257	0.000317	0.298215	0.819	0.561583	0.00994	0.00162	0.882	1	0.969
A_51_P339305	Banp	1	-0.642	-0.4519	-0.108	0.0827	-0.19	0.00489	0.0392	0.608766	0.694	0.522686	0.017	0.0865	0.936	1	0.969
A_65_P19415	BB211547	1	-0.6595	-0.4712	-0.182	0.00671	-0.188	0.00165	0.0183	0.339202	0.972	0.481502	0.00688	0.0468	0.889	1	0.968
A_51_P117581	Cables1	1	-0.643	-0.5123	-0.133	-0.00227	-0.131	0.000427	0.00339	0.407267	0.989	0.563163	0.00225	0.0117	0.899	1	0.969
A_55_P1996583	Ppdpf	1	-0.2443	-0.8049	0.548	-0.013	0.561	0.388	0.0079	0.060388	0.963	0.166628	0.54	0.0235	0.873	1	0.968
A_51_P430585	Slc46a1	1	-0.5303	-0.9215	0.485	0.0944	0.391	0.057	0.00195	0.079668	0.725	0.307604	0.124	0.00743	0.873	1	0.968
A_52_P418602	Wrb	1	-0.5775	-0.826	0.309	0.06	0.249	0.00699	0.0003	0.128279	0.762	0.378613	0.0227	0.00155	0.873	1	0.968
A_66_P113730	Hspa14	1	-0.1921	-0.5947	0.207	-0.195	0.403	0.104	2.22e-05	0.080383	0.0979	0.019255	0.2	0.000178	0.873	1	0.968
A_51_P509643	Snca	1	-0.6856	-0.8039	-0.101	-0.219	0.118	0.0259	0.0103	0.730756	0.456	0.774637	0.0658	0.0291	0.96	1	0.983
A_65_P00912	Fam46c	1	-0.6483	-0.7978	-0.0977	-0.247	0.149	0.0212	0.00569	0.713618	0.357	0.691326	0.0559	0.0179	0.955	1	0.979
A_55_P1973809	Hbb-bt	1	-0.8342	-0.7035	-0.226	-0.095	-0.131	0.0107	0.0283	0.461132	0.755	0.76167	0.0322	0.0663	0.91	1	0.983
A_51_P343429	Slc25a37	1	-0.5441	-0.6015	-0.0728	-0.13	0.0575	0.00387	0.00169	0.672998	0.452	0.813466	0.014	0.00657	0.949	1	0.985
A_51_P196972	Slc4a1	1	-0.4853	-0.8364	0.194	-0.157	0.351	0.152	0.0177	0.559418	0.638	0.457129	0.27	0.0455	0.928	1	0.968
A_51_P327451	Alas2	1	-0.7685	-0.8124	-0.117	-0.161	0.044	0.00715	0.00479	0.65827	0.544	0.906405	0.0232	0.0156	0.947	1	0.991
A_51_P447976	Fam46c	1	-0.6688	-0.8549	-0.0864	-0.273	0.186	0.00841	0.0012	0.71414	0.254	0.577527	0.0264	0.00494	0.956	1	0.971
A_55_P2038540	Hbb-b2	1	-0.6628	-0.7654	-0.00933	-0.112	0.103	0.019	0.00776	0.97206	0.675	0.785587	0.0511	0.0231	0.998	1	0.983
A_55_P2108151	Hbb-b1	1	-0.7389	-0.7902	-0.0453	-0.0966	0.0513	0.00426	0.00249	0.848259	0.684	0.878125	0.0151	0.00908	0.978	1	0.99
A_55_P1962303	Hba-a1	1	-0.6834	-0.7496	-0.0193	-0.0855	0.0662	0.00534	0.0026	0.931661	0.705	0.83574	0.0182	0.00938	0.994	1	0.985
A_55_P1962299	Hba-a2	1	-0.5243	-0.6354	0.0368	-0.0743	0.111	0.025	0.00787	0.868102	0.738	0.723338	0.064	0.0234	0.981	1	0.979
A_51_P169730	Hba-a1	1	-0.5252	-0.6506	-0.00231	-0.128	0.125	0.0234	0.0062	0.991598	0.562	0.686618	0.0607	0.0192	1	1	0.979
A_55_P2097518	Zdhhc22	1	-0.6719	-0.7431	0.0236	-0.0476	0.0712	0.0168	0.00899	0.928934	0.857	0.848984	0.0463	0.0261	0.993	1	0.986
A_52_P33382	ENSMUST00000128900	1	-0.6422	-0.6913	0.0308	-0.0182	0.049	0.015	0.0095	0.901145	0.941	0.888794	0.0423	0.0273	0.987	1	0.99
A_55_P1954266	Zfp672	1	-0.3997	-0.6166	0.0277	-0.189	0.217	0.00189	1.55e-05	0.811398	0.111	0.193115	0.00769	0.000132	0.973	1	0.968
A_55_P2142393	Cacna1a	1	-0.8643	-0.7745	-0.214	-0.124	-0.0898	2.98e-05	0.000116	0.217786	0.47	0.709966	0.000245	0.000697	0.873	1	0.979
A_51_P474643	Kpna2	1	-0.6383	-0.802	-0.179	-0.343	0.164	1.18e-06	2.56e-08	0.084404	0.00209	0.255634	1.7e-05	6.62e-07	0.873	1	0.968
A_55_P2078460	ENSMUST00000121510	1	-0.4206	-0.6002	-0.038	-0.218	0.18	0.000572	7.78e-06	0.723799	0.0514	0.243179	0.00287	7.34e-05	0.959	1	0.968
A_65_P15721	AK047929	1	-0.4182	-0.7889	0.0742	-0.297	0.371	0.00116	3.33e-07	0.519678	0.0152	0.029819	0.00514	5.41e-06	0.919	1	0.968
A_55_P2717533	Sgcd	1	-0.3042	-0.7753	0.167	-0.304	0.471	0.00687	8.54e-08	0.117495	0.00689	0.003493	0.0224	1.75e-06	0.873	1	0.968
A_52_P306065	Nuak1	1	-0.2317	-0.5992	0.154	-0.213	0.368	0.0564	2.56e-05	0.194336	0.0775	0.03399	0.123	0.000201	0.873	1	0.968
A_65_P14340	Rbm47	1	-0.1445	-0.6198	0.15	-0.326	0.475	0.36	0.000522	0.343995	0.0462	0.040176	0.512	0.00247	0.889	1	0.968
A_55_P2732663	Gtf2ird1	1	-0.39	-1.0399	0.14	-0.51	0.65	0.127	0.000303	0.575644	0.0498	0.074851	0.235	0.00156	0.931	1	0.968
A_52_P476029	Nol4l	1	-0.5209	-0.7008	-0.0796	-0.259	0.18	0.00577	0.000431	0.647843	0.144	0.466654	0.0194	0.00211	0.944	1	0.968
A_55_P1981714	Rreb1	1	-0.256	-0.7312	-0.00453	-0.48	0.475	0.188	0.000724	0.981058	0.018	0.087966	0.317	0.00324	0.999	1	0.968
A_55_P2787405	Rps6ka3	1	-0.5634	-0.6262	0.0338	-0.0289	0.0628	3.04e-06	5.94e-07	0.720265	0.76	0.63898	3.69e-05	8.74e-06	0.958	1	0.977
A_55_P2868879	Sfxn5	1	-0.7858	-1.055	-0.0336	-0.303	0.269	4.89e-05	7.35e-07	0.834722	0.0696	0.24429	0.000371	1.04e-05	0.976	1	0.968
A_52_P135822	Myo18a	1	-0.5482	-0.845	0.184	-0.113	0.297	1.91e-05	2.05e-08	0.087684	0.287	0.053628	0.000169	5.6e-07	0.873	1	0.968
A_51_P148069	Lpgat1	1	-0.373	-0.629	0.0784	-0.178	0.256	0.000852	1.18e-06	0.431459	0.0824	0.076997	0.00398	1.55e-05	0.904	1	0.968
A_55_P2027312	Cdc34	1	-0.5049	-0.8362	0.0567	-0.275	0.331	1.26e-06	1.45e-10	0.479587	0.00194	0.006701	1.8e-05	1.25e-08	0.914	1	0.968
A_52_P108089	BC030336	1	-0.6034	-0.8524	0.0873	-0.162	0.249	6.73e-06	2.55e-08	0.416736	0.139	0.108488	7.13e-05	6.6e-07	0.901	1	0.968
A_51_P515452	Fkbpl	1	-0.4584	-0.7412	0.017	-0.266	0.283	0.000175	2.02e-07	0.87075	0.0169	0.065233	0.00106	3.6e-06	0.981	1	0.968
A_55_P1959305	Rbm47	1	-0.764	-1.186	0.0468	-0.375	0.422	5.17e-05	7.05e-08	0.766202	0.0239	0.067222	0.000387	1.5e-06	0.967	1	0.968
A_51_P172054	Gas6	1	-0.6901	-0.9065	0.167	-0.0497	0.216	2.5e-06	2.79e-08	0.152764	0.664	0.187838	3.13e-05	7.1e-07	0.873	1	0.968
A_55_P2112991	Slc4a3	1	-0.4175	-0.6454	0.184	-0.0442	0.228	0.000881	4.65e-06	0.108202	0.692	0.156242	0.00409	4.8e-05	0.873	1	0.968
A_55_P1977875	Arglu1	1	-0.3918	-0.5919	0.186	-0.014	0.2	0.000414	2.11e-06	0.063693	0.885	0.152418	0.00219	2.51e-05	0.873	1	0.968
A_66_P115531	Crebzf	1	-0.3901	-0.6176	0.136	-0.0918	0.228	0.000367	8.57e-07	0.162698	0.34	0.10071	0.00198	1.18e-05	0.873	1	0.968
A_66_P132170	LOC102643180	1	-0.4445	-0.6686	0.192	-0.0319	0.224	0.000457	2.61e-06	0.092401	0.774	0.161488	0.00238	2.97e-05	0.873	1	0.968
A_55_P1963687	Tsen54	1	-0.4665	-0.6827	0.0859	-0.13	0.216	0.000122	6.15e-07	0.408205	0.214	0.147035	0.000784	9.02e-06	0.899	1	0.968
A_55_P2124115	Invs	1	-0.7177	-0.7919	0.0609	-0.0133	0.0742	1.72e-05	4.3e-06	0.65453	0.922	0.699587	0.000155	4.48e-05	0.946	1	0.979
A_51_P492742	Bbs10	1	-0.531	-0.6426	0.15	0.0381	0.112	9.71e-05	8.12e-06	0.201526	0.741	0.495544	0.000652	7.64e-05	0.873	1	0.968
A_55_P2129000	Cyyr1	1	-0.3193	-0.5939	0.118	-0.157	0.275	0.0363	0.000381	0.42165	0.287	0.190236	0.0865	0.0019	0.902	1	0.968
A_51_P172752	Gpatch4	1	-0.3589	-0.6801	0.183	-0.138	0.321	0.0121	2.83e-05	0.178396	0.308	0.098765	0.0355	0.000218	0.873	1	0.968
A_51_P286321	2310036O22Rik	1	-0.3794	-0.6196	0.116	-0.124	0.24	3.21e-05	1.48e-08	0.131025	0.11	0.03179	0.000261	4.31e-07	0.873	1	0.968
A_55_P2090996	Ebna1bp2	1	-0.5261	-0.6963	0.057	-0.113	0.17	4.57e-07	3.31e-09	0.46733	0.156	0.132275	7.73e-06	1.32e-07	0.911	1	0.968
A_52_P472319	Plxnd1	1	-0.5283	-0.7638	0.0879	-0.148	0.235	1.67e-06	2.93e-09	0.306646	0.0923	0.059415	2.26e-05	1.21e-07	0.885	1	0.968
A_52_P88793	Zfp933	1	-0.6729	-0.7769	0.0625	-0.0415	0.104	1.91e-06	1.92e-07	0.568574	0.705	0.502967	2.52e-05	3.44e-06	0.93	1	0.968
A_51_P420236	Srrt	1	-0.3501	-0.6087	0.0534	-0.205	0.259	0.000977	9.25e-07	0.572516	0.0378	0.061842	0.00446	1.27e-05	0.931	1	0.968
A_66_P104807	LOC105243964	1	-0.4772	-0.7243	0.184	-0.0633	0.247	0.000301	1.24e-06	0.117576	0.581	0.135794	0.00168	1.62e-05	0.873	1	0.968
A_66_P104089	Gm12002	1	-0.4629	-0.6986	0.239	0.00322	0.236	0.000219	8.61e-07	0.034558	0.976	0.131194	0.00128	1.19e-05	0.873	1	0.968
A_66_P136267	Zfhx2	1	-0.942	-1.1537	0.126	-0.0856	0.212	2.17e-07	6.03e-09	0.349449	0.523	0.2684	4.18e-06	2.15e-07	0.889	1	0.968
A_51_P259726	Def8	1	-0.6079	-0.8229	0.144	-0.0709	0.215	4.67e-08	1.54e-10	0.076774	0.372	0.062859	1.22e-06	1.31e-08	0.873	1	0.968
A_51_P226465	Mypop	1	-0.7444	-0.863	0.00842	-0.11	0.119	1.04e-06	9.13e-08	0.942248	0.347	0.47283	1.53e-05	1.84e-06	0.994	1	0.968
A_51_P181623	Zfp428	1	-0.5635	-0.8184	0.114	-0.141	0.255	2.19e-05	7.06e-08	0.300778	0.201	0.106467	0.00019	1.5e-06	0.883	1	0.968
A_55_P2219982	Hoxa4	1	-0.4321	-0.6315	0.0883	-0.111	0.199	1.41e-06	1.93e-09	0.206811	0.116	0.049162	1.97e-05	8.84e-08	0.873	1	0.968
A_52_P644210	Cul9	1	-0.6982	-0.7082	0.0469	0.0369	0.01	7.02e-07	5.59e-07	0.660022	0.729	0.946917	1.11e-05	8.32e-06	0.947	1	0.995
A_66_P107874	Gm26671	1	-0.4663	-0.6128	0.0602	-0.0863	0.147	6.54e-05	1.48e-06	0.540113	0.382	0.295491	0.000469	1.86e-05	0.924	1	0.968
A_51_P436189	Nudt22	1	-0.4476	-0.6254	0.064	-0.114	0.178	0.000195	2.4e-06	0.536311	0.276	0.22972	0.00116	2.77e-05	0.924	1	0.968
A_52_P223083	Pfkp	1	-1.032	-1.2458	0.0209	-0.193	0.214	2.21e-07	8.05e-09	0.886702	0.195	0.307133	4.26e-06	2.71e-07	0.984	1	0.968
A_51_P475228	Armc6	1	-0.5592	-0.7639	0.129	-0.0756	0.205	2.59e-06	1.44e-08	0.171963	0.418	0.127537	3.23e-05	4.23e-07	0.873	1	0.968
A_51_P153124	Emcn	1	-0.7085	-0.9045	0.129	-0.0674	0.196	1.97e-05	5.36e-07	0.346923	0.62	0.311447	0.000174	8.01e-06	0.889	1	0.968
A_55_P2052062	Cd200	1	-1.1199	-1.3658	0.185	-0.0606	0.246	3.15e-06	1.33e-07	0.329383	0.747	0.359402	3.79e-05	2.53e-06	0.886	1	0.968
A_30_P01023338	chr1:175705225-175717250_R	1	-0.6768	-0.8138	0.0592	-0.0777	0.137	2.53e-05	1.84e-06	0.653889	0.557	0.465111	0.000215	2.24e-05	0.946	1	0.968
A_51_P494825	Mfhas1	1	-0.5396	-0.7228	0.0175	-0.166	0.183	2.08e-06	1.58e-08	0.842304	0.0695	0.150334	2.7e-05	4.54e-07	0.977	1	0.968
A_51_P517012	Tysnd1	1	-0.5351	-0.72	-0.018	-0.203	0.185	1.52e-05	1.64e-07	0.857822	0.0521	0.200329	0.00014	3e-06	0.98	1	0.968
A_65_P05703	Cyyr1	1	-0.4898	-0.6473	-0.0102	-0.168	0.158	0.000244	7.29e-06	0.929217	0.154	0.337974	0.0014	6.94e-05	0.993	1	0.968
A_51_P267354	Lrfn3	1	-0.362	-0.5899	0.0543	-0.174	0.228	0.0115	0.000162	0.685417	0.202	0.234957	0.0341	0.000924	0.952	1	0.968
A_52_P616580	Lgr6	1	-0.4863	-0.6655	0.00747	-0.172	0.179	0.00139	4.73e-05	0.956247	0.214	0.35606	0.00601	0.000334	0.995	1	0.968
A_52_P469381	Comtd1	1	-0.3779	-0.6079	0.138	-0.0915	0.23	0.00181	8.19e-06	0.211723	0.405	0.144785	0.00744	7.68e-05	0.873	1	0.968
A_51_P258710	4930415O20Rik	1	-0.5186	-0.7333	0.1	-0.115	0.215	0.00266	8e-05	0.524814	0.466	0.336581	0.0102	0.00051	0.921	1	0.968
A_66_P122781	BC025920	1	-0.6458	-0.674	0.0477	0.0195	0.0282	3.32e-05	1.89e-05	0.710655	0.879	0.876527	0.000268	0.000156	0.955	1	0.99
A_51_P111164	Rnd1	1	-0.3926	-0.5874	0.136	-0.0582	0.195	0.0114	0.000408	0.350595	0.688	0.346433	0.0339	0.00201	0.889	1	0.968
A_66_P116886	Gm20627	1	-0.5407	-0.6243	0.219	0.135	0.0837	0.000566	0.000118	0.120997	0.33	0.668089	0.00284	0.000711	0.873	1	0.978
A_52_P663413	P4ha2	1	-0.3323	-0.6494	0.144	-0.173	0.317	0.0469	0.000413	0.373754	0.286	0.170576	0.107	0.00204	0.892	1	0.968
A_66_P120058	Got1	1	-0.0362	-0.9248	0.534	-0.355	0.889	0.902	0.00419	0.080297	0.237	0.041936	0.944	0.0139	0.873	1	0.968
A_52_P616996	Ube2q2	1	-0.1773	-0.599	0.283	-0.139	0.422	0.18	9.64e-05	0.037689	0.29	0.029055	0.307	0.000597	0.873	1	0.968
A_66_P117453	A530065N20Rik	1	-0.5792	-0.6702	0.233	0.142	0.091	0.00246	0.000654	0.18611	0.415	0.710653	0.00958	0.00299	0.873	1	0.979
A_55_P1958532	Hr	1	-0.7617	-0.9366	-0.124	-0.299	0.175	0.00688	0.00131	0.634357	0.257	0.635782	0.0224	0.00532	0.941	1	0.977
A_51_P516133	Hist1h1c	1	-0.937	-0.9511	-0.323	-0.337	0.0141	0.000152	0.000128	0.135251	0.12	0.962237	0.000944	0.000758	0.873	1	0.996
A_51_P323518	Cend1	1	-0.5476	-0.6807	-0.0881	-0.221	0.133	0.015	0.00335	0.677358	0.301	0.657036	0.0423	0.0116	0.95	1	0.978
A_55_P2110351	Eppk1	1	-0.5529	-0.7712	-0.129	-0.348	0.218	0.0237	0.00253	0.577006	0.142	0.506709	0.0613	0.00918	0.932	1	0.968
A_52_P637573	Eif4g3	1	-0.3276	-0.6836	0.0976	-0.258	0.356	0.0133	9.56e-06	0.433991	0.0457	0.051154	0.0384	8.77e-05	0.904	1	0.968
A_55_P2500796	Hist1h1c	1	-0.422	-0.6777	-0.0254	-0.281	0.256	0.0261	0.000852	0.887625	0.128	0.320177	0.0663	0.0037	0.984	1	0.968
A_66_P114864	AK085886	1	-0.6231	-0.9073	-0.0883	-0.373	0.284	0.0135	0.000699	0.708867	0.124	0.398109	0.0387	0.00315	0.955	1	0.968
A_51_P304239	Loxl1	1	-0.3814	-1.11	0.0129	-0.716	0.729	0.127	0.000114	0.957806	0.00673	0.043252	0.235	0.000688	0.995	1	0.968
A_51_P311958	Orm3	1	-0.283	-0.6539	0.217	-0.153	0.371	0.239	0.0101	0.362521	0.519	0.273947	0.378	0.0287	0.892	1	0.968
A_51_P413251	Gm4980	1	-0.3801	-0.6644	-0.00965	-0.294	0.284	0.00489	1.42e-05	0.937946	0.0247	0.114405	0.017	0.000123	0.994	1	0.968
A_52_P402705	Kcnj11	1	-0.6117	-0.6561	-0.0154	-0.0598	0.0444	0.00134	0.000691	0.928224	0.726	0.853912	0.00582	0.00313	0.993	1	0.986
A_55_P1954302	Esrrb	1	-0.6129	-0.8838	-0.0985	-0.369	0.271	0.0063	0.000234	0.634949	0.0839	0.359114	0.0208	0.00126	0.942	1	0.968
A_52_P572476	Dhrs9	1	-0.5244	-0.5856	-0.122	-0.184	0.0612	0.000253	7.05e-05	0.326831	0.146	0.726811	0.00144	0.000458	0.885	1	0.979
A_51_P201661	Xrcc5	1	-0.6508	-0.7393	0.0239	-0.0646	0.0885	9.96e-06	1.53e-06	0.840374	0.586	0.598171	9.8e-05	1.92e-05	0.977	1	0.974
A_55_P2490385	Ptpn3	1	-0.5312	-0.5858	-0.116	-0.171	0.0546	0.000449	0.000155	0.384155	0.205	0.770338	0.00234	0.000887	0.894	1	0.983
A_55_P2034067	Myom3	1	-0.8063	-1.2652	0.239	-0.219	0.459	0.000615	2.15e-06	0.254066	0.295	0.126365	0.00304	2.54e-05	0.876	1	0.968
A_51_P184969	Rilpl1	1	-0.386	-0.6708	0.0545	-0.23	0.285	0.00991	5.74e-05	0.696046	0.108	0.156997	0.0302	0.00039	0.953	1	0.968
A_55_P2052824	Lrrc14b	1	-1.0482	-0.828	-0.126	0.0943	-0.22	0.000782	0.00571	0.648686	0.733	0.573666	0.00371	0.018	0.944	1	0.97
A_55_P1958434	Got1	1	-0.5674	-0.9658	-0.0811	-0.48	0.398	0.0481	0.00164	0.768421	0.0911	0.311436	0.109	0.0064	0.967	1	0.968
A_52_P77204	Lrrc20	1	-0.6578	-0.9354	0.104	-0.173	0.278	0.00314	9.55e-05	0.607011	0.396	0.337209	0.0118	0.000592	0.936	1	0.968
A_51_P322273	Ptp4a3	1	-0.3832	-0.6861	0.125	-0.178	0.303	0.0708	0.00243	0.542899	0.389	0.301049	0.148	0.00889	0.925	1	0.968
A_55_P2740265	Got1	1	-0.4166	-0.8454	0.0368	-0.392	0.429	0.0381	0.000165	0.847812	0.0499	0.12335	0.0899	0.000936	0.978	1	0.968
A_51_P412640	Ccdc51	1	-0.6411	-0.8719	0.101	-0.13	0.231	1.14e-06	5.8e-09	0.319825	0.206	0.114355	1.65e-05	2.09e-07	0.885	1	0.968
A_51_P127841	Pdss1	1	-0.496	-0.7471	0.0928	-0.158	0.251	2.86e-05	5.31e-08	0.346066	0.114	0.078048	0.000237	1.2e-06	0.889	1	0.968
A_55_P2014570	Zfp961	1	-0.6016	-0.6807	0.023	-0.056	0.079	6.36e-06	9.97e-07	0.827959	0.598	0.599141	6.8e-05	1.35e-05	0.975	1	0.974
A_51_P272876	Fam46a	1	-1.421	-1.8423	0.174	-0.247	0.421	2.48e-05	5.51e-07	0.530412	0.375	0.286854	0.000211	8.21e-06	0.922	1	0.968
A_51_P232207	Hoxb6	1	-0.5195	-0.613	0.116	0.0228	0.0935	0.000811	0.000141	0.400337	0.868	0.630713	0.00382	0.00082	0.899	1	0.977
A_55_P2090880	Stk40	1	-0.7612	-0.7714	-0.00067	-0.0108	0.0102	5.79e-08	4.59e-08	0.994643	0.914	0.942662	1.44e-06	1.06e-06	1	1	0.994
A_51_P244061	Snapc5	1	-0.5908	-0.5677	0.0261	0.0491	-0.0231	1.01e-08	2.09e-08	0.711265	0.487	0.816637	3.6e-07	5.68e-07	0.955	1	0.985
A_51_P106059	Traf4	1	-0.711	-0.7944	0.0357	-0.0478	0.0835	7.93e-08	1.1e-08	0.707518	0.616	0.536017	1.87e-06	3.45e-07	0.955	1	0.969
A_55_P2801312	Loh12cr1	1	-0.5497	-0.7044	0.0698	-0.0849	0.155	1.8e-06	2.95e-08	0.435267	0.344	0.225769	2.4e-05	7.39e-07	0.904	1	0.968
A_55_P2717967	Itch	1	-0.5633	-0.6394	-0.00747	-0.0836	0.0761	1.37e-05	2.21e-06	0.943203	0.428	0.608781	0.000128	2.6e-05	0.994	1	0.975
A_52_P55029	Apobec1	1	-0.8212	-0.813	0.118	0.127	-0.00817	5.05e-08	6.02e-08	0.273652	0.243	0.95688	1.3e-06	1.32e-06	0.876	1	0.996
A_66_P115260	Zc3h8	1	-0.8291	-0.7727	0.0992	0.156	-0.0564	2.52e-07	7.91e-07	0.406334	0.197	0.736956	4.76e-06	1.1e-05	0.899	1	0.981
A_55_P2021065	E130308A19Rik	1	-0.4522	-0.6015	0.152	0.00225	0.149	4.99e-06	5.11e-08	0.062344	0.977	0.185988	5.56e-05	1.16e-06	0.873	1	0.968
A_55_P2178127	2001-09-01	1	-0.6319	-0.653	0.148	0.126	0.0211	8.72e-07	5.17e-07	0.139472	0.203	0.878616	1.32e-05	7.77e-06	0.873	1	0.99
A_51_P308019	Bnip1	1	-0.5568	-0.6143	0.107	0.0497	0.0574	4.98e-06	1.13e-06	0.272743	0.607	0.674224	5.56e-05	1.5e-05	0.876	1	0.978
A_51_P394735	Arhgef18	1	-0.574	-0.7231	0.125	-0.0242	0.149	4.1e-06	1.04e-07	0.210396	0.805	0.288172	4.73e-05	2.03e-06	0.873	1	0.968
A_51_P263419	Zfp30	1	-0.6382	-0.6038	0.0823	0.117	-0.0343	8.94e-08	2.28e-07	0.342089	0.182	0.777527	2.05e-06	3.98e-06	0.889	1	0.983
A_52_P18937	4930404N11Rik	1	-0.5918	-0.6945	0.106	0.00278	0.103	4.75e-07	3.12e-08	0.237067	0.975	0.412036	7.97e-06	7.75e-07	0.873	1	0.968
A_30_P01025340	chr4:123361002-123364781_R	1	-0.9595	-1.5777	0.492	-0.127	0.618	0.000609	1.03e-06	0.054831	0.608	0.085315	0.00301	1.39e-05	0.873	1	0.968
A_52_P443435	B930095G15Rik	1	-0.6717	-0.7728	0.121	0.0204	0.101	5.69e-07	5.41e-08	0.236084	0.84	0.481418	9.28e-06	1.21e-06	0.873	1	0.968
A_55_P2798454	Sox9	1	-0.575	-0.7902	0.128	-0.0867	0.215	2.1e-06	1e-08	0.179944	0.36	0.114852	2.72e-05	3.23e-07	0.873	1	0.968
A_30_P01032497	chr16:29942664-29948289_R	1	-0.5795	-0.5867	0.0293	0.022	0.00726	2.45e-06	2.03e-06	0.759553	0.818	0.957195	3.08e-05	2.42e-05	0.966	1	0.996
A_51_P115268	Ankrd26	1	-0.4855	-0.8171	0.232	-0.0993	0.332	0.000225	1.5e-07	0.049081	0.385	0.047176	0.00131	2.79e-06	0.873	1	0.968
A_55_P2724789	Arhgap5	1	-0.5931	-0.8093	0.204	-0.0125	0.216	1.68e-06	8.67e-09	0.041273	0.896	0.118696	2.27e-05	2.87e-07	0.873	1	0.968
A_66_P108055	Setd8	1	-0.5535	-0.6391	0.127	0.0419	0.0855	5.6e-05	8.32e-06	0.272713	0.715	0.599236	0.000414	7.8e-05	0.876	1	0.974
A_55_P2736010	Meg3	1	-0.6127	-0.6142	0.084	0.0825	0.00149	3.11e-06	3e-06	0.417052	0.425	0.991816	3.76e-05	3.31e-05	0.901	1	0.999
A_55_P2721469	Grb14	1	-0.6109	-1.0491	0.482	0.044	0.438	0.000565	4.56e-07	0.004492	0.777	0.055392	0.00284	7.03e-06	0.873	1	0.968
A_55_P2320283	Hmga2-ps1	1	-0.9731	-1.1341	0.311	0.15	0.161	7.64e-05	1.04e-05	0.142319	0.472	0.583278	0.000535	9.43e-05	0.873	1	0.972
A_55_P2118717	Ninl	1	-0.4049	-0.6792	0.316	0.0418	0.274	0.00171	4.06e-06	0.011038	0.719	0.104115	0.00708	4.27e-05	0.873	1	0.968
A_52_P368532	Spry2	1	-0.3393	-0.6033	0.304	0.04	0.264	0.0223	0.000217	0.038516	0.776	0.191447	0.0583	0.00118	0.873	1	0.968
A_52_P94401	Rtn4rl1	1	-0.5261	-0.6343	-0.036	-0.144	0.108	4.27e-07	1.71e-08	0.643776	0.073	0.329905	7.26e-06	4.84e-07	0.943	1	0.968
A_51_P508580	Tcf15	1	-0.6389	-0.6575	0.0397	0.021	0.0187	1.65e-06	1.05e-06	0.699866	0.838	0.897903	2.24e-05	1.42e-05	0.954	1	0.99
A_51_P381558	Rasa4	1	-0.3602	-0.6138	0.0901	-0.164	0.254	0.00157	2.78e-06	0.382055	0.119	0.088888	0.00661	3.12e-05	0.893	1	0.968
A_66_P111411	Hoxc8	1	-0.6061	-0.8559	0.21	-0.0399	0.25	0.00198	5.28e-05	0.241337	0.821	0.322208	0.00801	0.000364	0.874	1	0.968
A_55_P2336173	Mirg	1	-0.5631	-0.6791	0.112	-0.00379	0.116	0.00129	0.000193	0.475271	0.981	0.600844	0.00563	0.00107	0.913	1	0.974
A_66_P121059	Mirg	1	-0.6738	-0.6993	0.0601	0.0346	0.0255	9.8e-05	6.25e-05	0.68178	0.813	0.901944	0.000656	0.000417	0.952	1	0.991
A_52_P116704	BY754910	1	-0.2503	-0.5992	0.208	-0.141	0.349	0.0175	2.53e-06	0.044618	0.163	0.018979	0.0478	2.89e-05	0.873	1	0.968
A_66_P105656	BE848409	1	-0.5351	-0.7328	0.181	-0.0166	0.198	0.00161	5.79e-05	0.24139	0.913	0.363041	0.00676	0.000393	0.874	1	0.968
A_52_P421698	Cyp2u1	1	-0.2845	-0.5875	0.0952	-0.208	0.303	0.018	2.2e-05	0.404152	0.0759	0.067827	0.0489	0.000176	0.899	1	0.968
A_55_P2484665	Akirin1	1	-0.6587	-0.8173	0.00804	-0.151	0.159	1.31e-06	3.64e-08	0.938644	0.158	0.288675	1.88e-05	8.76e-07	0.994	1	0.968
A_55_P2123199	Akirin1	1	-0.4383	-0.7098	0.118	-0.153	0.271	3.12e-05	1.65e-08	0.180533	0.0873	0.034883	0.000255	4.72e-07	0.873	1	0.968
A_55_P2740431	Pgs1	1	-0.6409	-0.8412	0.0809	-0.119	0.2	2.94e-08	1.69e-10	0.322225	0.149	0.089538	8.35e-07	1.38e-08	0.885	1	0.968
A_51_P408471	Cdipt	1	-0.4097	-0.6282	0.0892	-0.129	0.219	2.07e-06	1.25e-09	0.19056	0.0624	0.028251	2.69e-05	6.23e-08	0.873	1	0.968
A_55_P2817111	Ndufaf4	1	-0.6383	-0.7441	0.0661	-0.0397	0.106	3.88e-07	2.82e-08	0.482573	0.673	0.427763	6.71e-06	7.17e-07	0.914	1	0.968
A_52_P131836	Bysl	1	-0.6803	-0.9323	0.0459	-0.206	0.252	1.51e-07	4.66e-10	0.627536	0.0371	0.068422	3.12e-06	2.95e-08	0.941	1	0.968
A_51_P327232	Lenep	1	-0.4343	-0.7414	0.154	-0.153	0.307	4.83e-06	4.68e-10	0.048567	0.0507	0.007406	5.41e-05	2.95e-08	0.873	1	0.968
A_51_P442759	Arhgef19	1	-0.585	-0.8139	0.0703	-0.159	0.229	2.75e-05	1.97e-07	0.541426	0.175	0.166629	0.00023	3.51e-06	0.925	1	0.968
A_55_P2739678	Mrps2	1	-0.5083	-0.7304	-0.0114	-0.234	0.222	6.28e-06	1.71e-08	0.898383	0.0144	0.088699	6.73e-05	4.84e-07	0.986	1	0.968
A_51_P308590	Ppif	1	-0.5099	-0.6161	0.0539	-0.0523	0.106	2.98e-05	2.06e-06	0.593009	0.604	0.457906	0.000245	2.46e-05	0.934	1	0.968
A_55_P2740558	Pde12	1	-0.5456	-0.8462	0.142	-0.158	0.301	1.35e-05	1.15e-08	0.168985	0.128	0.044706	0.000126	3.57e-07	0.873	1	0.968
A_55_P2733597	Sbno2	1	-1.1444	-1.2191	0.0614	-0.0133	0.0747	1.76e-10	4.91e-11	0.578677	0.904	0.632753	1.55e-08	5.4e-09	0.932	1	0.977
A_55_P2275249	Th	1	-0.7922	-1.0349	0.161	-0.082	0.243	1.67e-08	9.9e-11	0.106888	0.401	0.086173	5.29e-07	9.18e-09	0.873	1	0.968
A_52_P481319	ENSMUST00000187358	1	-1.4855	-1.7607	0.253	-0.0225	0.275	7.67e-08	3.55e-09	0.209614	0.909	0.330678	1.81e-06	1.39e-07	0.873	1	0.968
A_55_P1993825	Itpkb	1	-0.503	-0.6872	0.13	-0.0542	0.184	2.66e-06	1.48e-08	0.128745	0.518	0.128007	3.3e-05	4.32e-07	0.873	1	0.968
A_51_P189916	Nol12	1	-0.512	-0.6544	0.107	-0.0356	0.142	1.75e-07	2.13e-09	0.145168	0.621	0.168622	3.51e-06	9.54e-08	0.873	1	0.968
A_55_P2077783	Tubb2a-ps2	1	-0.6922	-0.8031	-0.00498	-0.116	0.111	5.72e-06	5.95e-07	0.967163	0.343	0.518968	6.21e-05	8.75e-06	0.998	1	0.969
A_66_P118269	Gpt	1	-0.4864	-0.6169	0.068	-0.0625	0.131	1.27e-05	3.52e-07	0.452595	0.49	0.310449	0.00012	5.66e-06	0.907	1	0.968
A_52_P333749	Rmdn3	1	-0.626	-0.6455	0.03	0.0106	0.0194	5.46e-07	3.32e-07	0.749189	0.91	0.883596	8.96e-06	5.41e-06	0.964	1	0.99
A_66_P124021	ENSMUST00000163003	1	-0.6729	-0.5335	-0.0133	0.126	-0.139	1.67e-06	4.32e-05	0.90198	0.251	0.366905	2.26e-05	0.00031	0.987	1	0.968
A_30_P01017868	chr2:177789718-177813140_R	1	-0.5719	-0.6416	-0.00537	-0.075	0.0697	1.63e-06	2.6e-07	0.953373	0.418	0.593122	2.22e-05	4.41e-06	0.995	1	0.973
A_51_P383857	Prp2	1	-0.6422	-0.7188	0.0661	-0.0106	0.0766	2.31e-06	3.93e-07	0.533288	0.92	0.608816	2.94e-05	6.19e-06	0.923	1	0.975
A_55_P2727024	Spata31d1a	1	-0.7036	-0.6926	0.0168	0.0278	-0.011	9.15e-06	1.14e-05	0.895084	0.827	0.951032	9.12e-05	0.000102	0.986	1	0.995
A_55_P2009217	Rnu3b1	1	-0.7203	-0.7523	-0.076	-0.108	0.032	2.36e-05	1.32e-05	0.587422	0.442	0.871269	0.000202	0.000114	0.933	1	0.989
A_51_P386880	Stip1	1	-1.2376	-1.2708	-0.043	-0.0762	0.0332	2.1e-08	1.3e-08	0.77907	0.62	0.8784	6.34e-07	3.92e-07	0.968	1	0.99
A_51_P124741	Ppp1r14c	1	-0.997	-1.0195	-0.0571	-0.0796	0.0225	1e-07	6.83e-08	0.672796	0.557	0.90634	2.25e-06	1.46e-06	0.949	1	0.991
A_52_P466741	Hax1	1	-0.4912	-0.5981	-0.0139	-0.121	0.107	3.36e-06	1.47e-07	0.866952	0.154	0.365672	4.01e-05	2.75e-06	0.981	1	0.968
A_51_P255805	Fhdc1	1	-1.0965	-1.1533	-0.208	-0.264	0.0568	8.96e-06	4.35e-06	0.299887	0.19	0.839324	8.97e-05	4.52e-05	0.882	1	0.985
A_55_P2130256	Polr2l	1	-0.5783	-0.6872	0.0954	-0.0135	0.109	1.37e-06	8.08e-08	0.30467	0.883	0.405359	1.93e-05	1.68e-06	0.884	1	0.968
A_51_P320614	Txnrd1	1	-0.542	-0.7054	0.0752	-0.0881	0.163	8e-06	1.32e-07	0.441188	0.368	0.240838	8.18e-05	2.52e-06	0.906	1	0.968
A_55_P2740574	Txnrd1	1	-0.4914	-0.6465	0.022	-0.133	0.155	1.09e-05	1.59e-07	0.807012	0.148	0.22983	0.000105	2.92e-06	0.973	1	0.968
A_55_P2739667	Tyms	1	-0.6143	-0.8005	0.0122	-0.174	0.186	4.26e-05	9.9e-07	0.921976	0.171	0.296175	0.000331	1.34e-05	0.992	1	0.968
A_51_P398366	Tyms	1	-0.7236	-0.9071	0.0395	-0.144	0.183	3.63e-05	1.49e-06	0.785221	0.326	0.374828	0.000288	1.87e-05	0.969	1	0.968
A_51_P121397	Mrps17	1	-0.5683	-0.7346	0.0109	-0.155	0.166	6.01e-06	1.05e-07	0.913189	0.128	0.244978	6.49e-05	2.05e-06	0.99	1	0.968
A_51_P351363	Tyms-ps	1	-0.5533	-0.7166	0.000491	-0.163	0.163	0.000166	5.93e-06	0.996879	0.203	0.362066	0.00101	5.86e-05	1	1	0.968
A_66_P119701	Ahsa2	1	-0.8133	-0.6285	-0.0476	0.137	-0.185	2e-07	1.05e-05	0.678536	0.238	0.260811	3.91e-06	9.49e-05	0.951	1	0.968
A_65_P04309	P4ha1	1	-0.6633	-0.7293	0.0895	0.0235	0.066	2.38e-05	6.45e-06	0.488746	0.855	0.717097	0.000203	6.27e-05	0.915	1	0.979
A_55_P1992149	Dnaja1	1	-0.7132	-0.9373	0.0215	-0.203	0.224	3.69e-07	2.94e-09	0.837103	0.0615	0.138117	6.43e-06	1.21e-07	0.977	1	0.968
A_51_P235297	Ahsa2	1	-0.7617	-0.8122	-0.0473	-0.0977	0.0504	4.3e-06	1.64e-06	0.717888	0.457	0.784969	4.92e-05	2.04e-05	0.957	1	0.983
A_52_P30632	1700007K13Rik	1	-1.209	-1.0003	-0.202	0.00674	-0.209	2.74e-08	6.76e-07	0.19187	0.965	0.336296	7.9e-07	9.78e-06	0.873	1	0.968
A_51_P171107	Tmem35	1	-0.8001	-0.6135	-0.128	0.059	-0.187	8.61e-08	5.79e-06	0.24157	0.584	0.226296	1.98e-06	5.76e-05	0.874	1	0.968
A_55_P2845096	Rmi1	1	-0.8554	-1.0149	0.3	0.141	0.16	7.62e-07	4.33e-08	0.029335	0.289	0.392564	1.18e-05	1.01e-06	0.873	1	0.968
A_55_P2749956	Gm4841	1	-0.8166	-1.0633	0.326	0.0789	0.247	8.82e-06	1.47e-07	0.034942	0.593	0.24278	8.85e-05	2.74e-06	0.873	1	0.968
A_55_P1964138	Pign	1	-1.0505	-1.3501	0.35	0.0499	0.3	1.33e-06	1.96e-08	0.044484	0.765	0.211062	1.89e-05	5.4e-07	0.873	1	0.968
A_55_P2097176	Idua	1	-1.0114	-1.2839	0.354	0.0815	0.273	4.27e-06	4.58e-08	0.048022	0.619	0.256649	4.9e-05	1.06e-06	0.873	1	0.968
A_55_P2004806	Hexim2	1	-0.9614	-1.2991	0.371	0.0335	0.338	1.32e-06	7.8e-09	0.021414	0.826	0.12649	1.88e-05	2.64e-07	0.873	1	0.968
A_55_P2022139	Pura	1	-0.8579	-1.1542	0.313	0.0168	0.296	1.11e-06	6.9e-09	0.027176	0.901	0.128553	1.62e-05	2.39e-07	0.873	1	0.968
A_55_P2051849	Snap25	1	-1.1169	-1.355	0.349	0.111	0.238	7.34e-07	2.8e-08	0.049298	0.516	0.328584	1.15e-05	7.14e-07	0.873	1	0.968
A_55_P2131274	Zfp663	1	-0.9323	-1.1946	0.343	0.0805	0.262	8.37e-07	1.21e-08	0.02379	0.576	0.20417	1.28e-05	3.71e-07	0.873	1	0.968
A_55_P2736994	Lrig2	1	-1.1155	-1.3417	0.347	0.121	0.226	1.94e-07	7.44e-09	0.034942	0.444	0.313447	3.82e-06	2.53e-07	0.873	1	0.968
A_55_P2169514	Fgf23	1	-1.0497	-1.2862	0.319	0.0822	0.237	8.77e-08	2.19e-09	0.031495	0.561	0.242512	2.01e-06	9.71e-08	0.873	1	0.968
A_55_P1977934	Itgam	1	-1.0374	-1.1969	0.272	0.112	0.16	3.78e-07	3.29e-08	0.083523	0.463	0.460809	6.56e-06	8.08e-07	0.873	1	0.968
A_55_P2077143	Mcidas	1	-1.0488	-1.163	0.242	0.127	0.114	8.03e-08	1.28e-08	0.094274	0.368	0.565818	1.88e-06	3.88e-07	0.873	1	0.969
A_55_P2301941	A530030E21Rik	1	-1.0854	-1.2054	0.255	0.135	0.12	9.2e-08	1.44e-08	0.090215	0.359	0.563039	2.1e-06	4.23e-07	0.873	1	0.969
A_55_P2738062	Clasp2	1	-1.0091	-1.2083	0.268	0.0684	0.199	1.87e-07	7.78e-09	0.068408	0.63	0.325321	3.71e-06	2.63e-07	0.873	1	0.968
A_55_P2277014	AA522020	1	-1.0952	-1.2391	0.253	0.11	0.144	2.47e-07	2.95e-08	0.114577	0.486	0.517327	4.68e-06	7.39e-07	0.873	1	0.969
A_55_P2131979	March1	1	-1.0009	-1.158	0.262	0.105	0.157	4.15e-07	3.47e-08	0.084825	0.478	0.454234	7.08e-06	8.43e-07	0.873	1	0.968
A_55_P2865540	Zfp764	1	-1.0041	-1.1878	0.262	0.0783	0.184	8.31e-08	4.02e-09	0.060532	0.562	0.338751	1.93e-06	1.54e-07	0.873	1	0.968
A_55_P1988168	Proser3	1	-0.9576	-1.1713	0.253	0.0393	0.214	6.39e-08	1.6e-09	0.054212	0.756	0.238621	1.56e-06	7.57e-08	0.873	1	0.968
A_30_P01020426	chr19:6268793-6276607_R	1	-0.5537	-0.7191	0.151	-0.0146	0.165	3.01e-05	6.83e-07	0.176216	0.894	0.290589	0.000248	9.84e-06	0.873	1	0.968
A_55_P1988774	Slc17a5	1	-1.0108	-1.2469	0.328	0.0916	0.236	8.59e-07	2.49e-08	0.044167	0.558	0.290119	1.3e-05	6.48e-07	0.873	1	0.968
A_55_P2796485	Supt7l	1	-0.9708	-1.2263	0.311	0.0551	0.255	1.3e-06	2.61e-08	0.052327	0.721	0.246724	1.86e-05	6.73e-07	0.873	1	0.968
A_55_P2025328	Tacr2	1	-0.9326	-1.2049	0.358	0.0858	0.272	1.06e-05	2.09e-07	0.044108	0.615	0.264717	0.000104	3.7e-06	0.873	1	0.968
A_55_P1984043	Pdcd4	1	-0.9951	-1.1357	0.329	0.189	0.141	4.47e-06	5.88e-07	0.063491	0.276	0.562445	5.09e-05	8.69e-06	0.873	1	0.969
A_55_P2916433	Mical1	1	-0.8517	-1.1022	0.29	0.0391	0.25	5.22e-05	1.42e-06	0.108477	0.824	0.318179	0.00039	1.8e-05	0.873	1	0.968
A_55_P1953356	Triobp	1	-0.9469	-1.1583	0.274	0.0628	0.211	1.7e-06	6.27e-08	0.081908	0.681	0.332166	2.3e-05	1.37e-06	0.873	1	0.968
A_55_P2730238	Nalcn	1	-1.0212	-1.1784	0.28	0.123	0.157	8.63e-07	8.09e-08	0.08527	0.439	0.482922	1.31e-05	1.68e-06	0.873	1	0.968
A_30_P01021628	chr11:60728207-60745369_R	1	-1.1837	-1.3322	0.303	0.155	0.148	6.44e-07	9.05e-08	0.100485	0.392	0.559575	1.03e-05	1.83e-06	0.873	1	0.969
A_55_P2025443	Oprm1	1	-1.0141	-1.1694	0.279	0.124	0.155	6.75e-06	7.89e-07	0.129318	0.493	0.542119	7.14e-05	1.1e-05	0.873	1	0.969
A_55_P2506380	Ly96	1	-1.013	-1.2618	0.363	0.115	0.249	1.48e-05	5.66e-07	0.064561	0.547	0.357714	0.000136	8.41e-06	0.873	1	0.968
A_55_P2287260	Snap23	1	-1.0192	-1.1673	0.282	0.134	0.148	8.19e-06	1.09e-06	0.131714	0.466	0.567901	8.33e-05	1.45e-05	0.873	1	0.969
A_55_P2091616	Krt222	1	-1.0929	-1.2512	0.279	0.121	0.158	3.23e-05	5.05e-06	0.206252	0.579	0.607057	0.000263	5.14e-05	0.873	1	0.975
A_55_P2934866	Plekha6	1	-0.9032	-1.0849	0.318	0.136	0.182	0.000299	3.42e-05	0.150852	0.532	0.553942	0.00167	0.000256	0.873	1	0.969
A_55_P2042615	Gm12576	1	-0.835	-1.0063	0.3	0.129	0.171	0.000131	1.22e-05	0.115412	0.49	0.516238	0.000832	0.000108	0.873	1	0.969
A_55_P2007981	Fmn2	1	-0.5931	-0.8867	0.296	0.00224	0.294	0.000825	6.81e-06	0.06881	0.989	0.193843	0.00388	6.56e-05	0.873	1	0.968
A_55_P2100222	Gm5433	1	-0.933	-1.1815	0.323	0.0748	0.249	0.000109	4.86e-06	0.122774	0.715	0.393375	0.000715	4.98e-05	0.873	1	0.968
A_55_P2045928	Btnl10	1	-0.9891	-1.2743	0.34	0.055	0.285	0.000112	3.9e-06	0.126354	0.8	0.357215	0.000731	4.13e-05	0.873	1	0.968
A_30_P01032937	chr1:74084292-74138492_F	1	-0.6487	-0.9345	0.281	-0.00482	0.286	0.00252	5.88e-05	0.157093	0.98	0.30399	0.00976	0.000398	0.873	1	0.968
A_55_P2003266	Fam107a	1	-0.9626	-1.1728	0.353	0.143	0.21	0.000216	1.93e-05	0.123718	0.524	0.508767	0.00126	0.000158	0.873	1	0.968
A_55_P1982747	Slc8a3	1	-0.9819	-1.2591	0.325	0.0477	0.277	0.000181	7.65e-06	0.156907	0.832	0.386856	0.00109	7.23e-05	0.873	1	0.968
A_55_P2005903	Lhx6	1	-0.896	-1.1437	0.36	0.112	0.248	0.000341	1.81e-05	0.107104	0.607	0.423265	0.00186	0.00015	0.873	1	0.968
A_55_P2062513	Pdzrn3	1	-0.9703	-1.3548	0.397	0.0124	0.384	7.9e-05	7.31e-07	0.064384	0.952	0.196682	0.00055	1.04e-05	0.873	1	0.968
A_55_P2066553	Oacyl	1	-0.911	-1.1324	0.296	0.0744	0.221	0.000682	6.13e-05	0.218345	0.753	0.509847	0.00331	0.00041	0.873	1	0.968
A_55_P2505195	Wrn	1	-0.8729	-1.0577	0.277	0.0925	0.185	0.00108	0.000147	0.249922	0.698	0.583671	0.00486	0.000853	0.876	1	0.972
A_55_P2716974	Mlip	1	-0.7237	-0.8445	0.206	0.0854	0.121	0.00381	0.00102	0.370667	0.709	0.708822	0.0138	0.00428	0.892	1	0.979
A_55_P2509593	Gm16159	1	-0.4277	-0.6421	0.327	0.112	0.214	0.0175	0.000801	0.06311	0.51	0.37486	0.0479	0.00353	0.873	1	0.968
A_55_P2924831	Ap1g1	1	-0.3437	-0.6043	0.2	-0.0605	0.261	0.00439	1.08e-05	0.079727	0.585	0.104924	0.0155	9.71e-05	0.873	1	0.968
A_55_P2084797	Aff3	1	-0.4276	-0.645	0.239	0.0219	0.217	0.00142	1.36e-05	0.055161	0.855	0.207709	0.00611	0.000118	0.873	1	0.968
A_55_P2129786	Slc38a10	1	-0.5608	-0.6024	0.193	0.151	0.0416	0.000289	0.00013	0.158978	0.266	0.826242	0.00162	0.000767	0.873	1	0.985
A_30_P01027928	chr17:32948750-32967925_F	1	-0.7879	-0.8168	0.0188	-0.01	0.0289	0.000492	0.000338	0.924166	0.96	0.917885	0.00253	0.00171	0.992	1	0.992
A_30_P01032968	chr14:26834450-26847000_R	1	-0.6957	-0.7038	0.218	0.21	0.00815	0.00192	0.00173	0.285823	0.304	0.977247	0.00781	0.00673	0.878	1	0.997
A_66_P125878	ENSMUST00000182270	1	-0.4492	-0.6375	0.212	0.024	0.188	0.00929	0.000505	0.194035	0.881	0.410283	0.0287	0.00241	0.873	1	0.968
A_66_P138491	ENSMUST00000122157	1	-0.4695	-0.6012	0.188	0.0568	0.132	0.0152	0.00268	0.304824	0.755	0.609229	0.0427	0.00963	0.884	1	0.975
A_66_P116430	ENSMUST00000182285	1	-0.5457	-0.6791	0.188	0.0547	0.133	0.00263	0.000337	0.259236	0.74	0.567671	0.0101	0.00171	0.876	1	0.969
A_30_P01023742	chr14:62263564-62307496_R	1	-0.5093	-0.741	0.313	0.0808	0.232	0.014	0.000754	0.117125	0.678	0.402581	0.04	0.00335	0.873	1	0.968
A_65_P18472	Nrp1	1	-0.7631	-0.8583	-0.0232	-0.118	0.0952	0.000953	0.00029	0.91003	0.565	0.743013	0.00437	0.00151	0.989	1	0.982
A_55_P2305420	D9Wsu90e	1	-0.7767	-0.56	-0.255	-0.0383	-0.217	0.000352	0.00626	0.185078	0.839	0.420442	0.00191	0.0194	0.873	1	0.968
A_55_P2151822	Plxnd1	1	-0.6615	-0.4916	-0.308	-0.138	-0.17	0.0167	0.0679	0.243558	0.598	0.644678	0.0461	0.134	0.874	1	0.977
A_30_P01021853	chr16:23992037-24001037_F	1	-0.8702	-0.9217	0.119	0.0676	0.0515	0.00995	0.00675	0.705163	0.83	0.907789	0.0303	0.0206	0.954	1	0.991
A_51_P456941	Ier5	1	-0.7611	-0.7472	-0.0517	-0.0378	-0.0139	0.00123	0.00146	0.805821	0.857	0.962709	0.00542	0.00581	0.973	1	0.996
A_51_P195958	Phlda1	1	-1.0258	-1.4077	0.0944	-0.288	0.382	0.00157	5.45e-05	0.746151	0.328	0.357973	0.00663	0.000373	0.963	1	0.968
A_55_P2719684	Aspa	1	-0.4924	-0.5851	0.109	0.0162	0.0927	0.0105	0.00301	0.544907	0.928	0.714955	0.0317	0.0106	0.926	1	0.979
A_51_P470715	Cish	1	-2.5211	-2.2774	-0.591	-0.347	-0.244	0.00261	0.00574	0.43912	0.648	0.82056	0.0101	0.018	0.905	1	0.985
A_55_P2731126	Camkk2	1	-0.7245	-0.8564	-0.13	-0.262	0.132	0.00683	0.00185	0.600137	0.295	0.706783	0.0223	0.00709	0.936	1	0.979
A_52_P27396	Nabp1	1	-1.0087	-1.1213	0.0604	-0.0522	0.113	0.000432	0.000135	0.809302	0.835	0.750449	0.00227	0.000796	0.973	1	0.982
A_52_P843919	AK086179	1	-0.7602	-0.7508	-0.127	-0.117	-0.00936	0.000618	0.000699	0.519065	0.55	0.972982	0.00305	0.00315	0.919	1	0.997
A_51_P188271	Cd248	1	-0.8469	-1.1208	0.198	-0.0762	0.274	0.00238	0.000149	0.435738	0.763	0.445106	0.00931	0.00086	0.904	1	0.968
A_51_P249957	Fgf18	1	-0.6439	-0.7428	0.0489	-0.05	0.0989	0.00292	0.000826	0.80391	0.799	0.722477	0.0111	0.00361	0.972	1	0.979
A_52_P226348	F730043M19Rik	1	-0.938	-0.9644	0.115	0.0887	0.0264	1.04e-05	7.05e-06	0.503234	0.605	0.913284	0.000102	6.76e-05	0.916	1	0.992
A_55_P2133405	Dmkn	1	-0.4737	-0.7418	0.227	-0.0413	0.268	0.0264	0.0011	0.268592	0.838	0.35329	0.0668	0.00458	0.876	1	0.968
A_30_P01021097	chr5:149947200-149979950_F	1	-0.2446	-0.6807	0.312	-0.124	0.436	0.153	0.000397	0.072047	0.461	0.075022	0.27	0.00197	0.873	1	0.968
A_51_P474459	Socs3	1	-0.7995	-1.0669	0.161	-0.106	0.267	0.00264	0.000156	0.505868	0.66	0.435684	0.0102	0.000895	0.916	1	0.968
A_55_P2718568	Zeb2	1	-0.2224	-0.6319	0.186	-0.224	0.41	0.0415	2.46e-06	0.084314	0.0405	0.0098	0.0965	2.83e-05	0.873	1	0.968
A_65_P20365	AK038233	1	-0.5212	-0.7557	0.266	0.0315	0.235	0.0165	0.00101	0.200682	0.877	0.420258	0.0456	0.00427	0.873	1	0.968
A_51_P278550	Tecr	1	-0.8783	-0.681	0.0107	0.208	-0.197	2.27e-06	7.31e-05	0.941031	0.158	0.338349	2.9e-05	0.000472	0.994	1	0.968
A_55_P2087561	Eno1b	1	-0.622	-0.6335	0.057	0.0455	0.0115	2.06e-05	1.61e-05	0.633777	0.703	0.945735	0.00018	0.000135	0.941	1	0.995
A_52_P354390	Snrpn	1	-0.5943	-0.326	-0.0564	0.212	-0.268	2.76e-05	0.00929	0.629521	0.0785	0.112954	0.00023	0.0268	0.941	1	0.968
A_55_P2085816	1700037H04Rik	1	-1.1041	-0.8817	-0.0307	0.192	-0.222	3.08e-07	9.51e-06	0.84796	0.237	0.330001	5.56e-06	8.73e-05	0.978	1	0.968
A_51_P434776	Jmjd8	1	-0.6292	-0.5405	0.026	0.115	-0.0888	1.3e-06	1.2e-05	0.794027	0.256	0.530511	1.85e-05	0.000106	0.97	1	0.969
A_55_P2893221	Pald1	1	-0.738	-0.6571	-0.0676	0.0132	-0.0808	5.83e-07	3.49e-06	0.544171	0.905	0.607862	9.47e-06	3.77e-05	0.925	1	0.975
A_55_P1973208	Tax1bp3	1	-0.6731	-0.5257	-0.0685	0.0789	-0.147	3.05e-07	1.28e-05	0.48394	0.421	0.290096	5.51e-06	0.000113	0.914	1	0.968
A_55_P2740114	Fkbp4	1	-1.0529	-0.8659	-0.0498	0.137	-0.187	2.62e-08	7.16e-07	0.706553	0.304	0.321742	7.62e-07	1.02e-05	0.955	1	0.968
A_52_P585104	Fkbp4	1	-0.9031	-0.8027	0.0204	0.121	-0.1	3.46e-06	1.83e-05	0.893634	0.432	0.642506	4.1e-05	0.000151	0.986	1	0.977
A_66_P130759	4631405J19Rik	1	-0.9264	-0.7492	-0.144	0.0334	-0.177	6.04e-06	9.81e-05	0.380579	0.837	0.443939	6.52e-05	0.000606	0.892	1	0.968
A_55_P2064240	Hemk1	1	-0.6748	-0.5866	0.0291	0.117	-0.0882	3.94e-05	0.00021	0.830623	0.392	0.647369	0.000309	0.00115	0.976	1	0.977
A_30_P01024606	chr5:35975265-35982561_F	1	-1.8837	-1.6116	-0.231	0.041	-0.272	1.89e-08	2.82e-07	0.324162	0.86	0.410287	5.81e-07	4.72e-06	0.885	1	0.968
A_55_P2051778	Sult2b1	1	-0.9342	-0.7251	-0.168	0.0416	-0.209	9.62e-09	7.47e-07	0.139725	0.708	0.190223	3.45e-07	1.06e-05	0.873	1	0.968
A_55_P1994608	Itsn1	1	-0.6611	-0.5418	0.0191	0.138	-0.119	1.22e-07	2.94e-06	0.832732	0.135	0.355619	2.64e-06	3.25e-05	0.976	1	0.968
A_51_P499864	Tubg1	1	-0.7316	-0.6255	-0.046	0.0601	-0.106	9.97e-08	1.29e-06	0.643001	0.545	0.45134	2.24e-06	1.67e-05	0.943	1	0.968
A_51_P221641	1700037H04Rik	1	-1.1813	-1.0405	-0.126	0.0151	-0.141	7.61e-08	6.3e-07	0.427596	0.924	0.52885	1.8e-06	9.2e-06	0.904	1	0.969
A_66_P112317	Paqr9	1	-1.381	-1.1904	0.00582	0.197	-0.191	4.32e-08	5.3e-07	0.973927	0.276	0.451864	1.14e-06	7.94e-06	0.998	1	0.968
A_55_P1988882	2009-09-01	1	-0.9913	-0.7588	0.00605	0.239	-0.232	1.86e-06	7.3e-05	0.96998	0.147	0.311681	2.46e-05	0.000472	0.998	1	0.968
A_55_P2736065	Fam53b	1	-1.0595	-0.9051	0.0576	0.212	-0.154	1.51e-08	2.35e-07	0.655887	0.11	0.400489	4.93e-07	4.08e-06	0.946	1	0.968
A_55_P1957088	Fam53b	1	-1.2482	-0.8185	-0.125	0.304	-0.43	3.71e-10	7.22e-07	0.320335	0.0213	0.021505	2.76e-08	1.03e-05	0.885	1	0.968
A_55_P2178491	Fam53b	1	-0.8746	-0.8013	0.0769	0.15	-0.0733	1.19e-08	5.69e-08	0.466446	0.161	0.622698	4.12e-07	1.27e-06	0.911	1	0.976
A_51_P413111	Ppm1l	1	-0.8195	-0.7378	0.0208	0.103	-0.0817	2.23e-09	1.57e-08	0.817109	0.261	0.522366	1.1e-07	4.53e-07	0.974	1	0.969
A_55_P2211341	Map3k4	1	-0.6933	-0.5561	0.033	0.17	-0.137	7.59e-08	2.68e-06	0.721516	0.0749	0.29921	1.8e-06	3.03e-05	0.958	1	0.968
A_52_P65305	Lrrc39	1	-0.9775	-0.5404	-0.246	0.191	-0.437	3.31e-05	0.00968	0.212505	0.331	0.121136	0.000268	0.0277	0.873	1	0.968
A_55_P2155197	Tnfrsf22	1	-0.5906	-0.3893	-0.0617	0.14	-0.201	7.93e-05	0.0046	0.625333	0.274	0.264627	0.000551	0.015	0.94	1	0.968
A_55_P2045658	Nme6	1	-0.6199	-0.5614	-0.0303	0.0282	-0.0585	1.47e-06	6.42e-06	0.759757	0.776	0.676676	2.04e-05	6.25e-05	0.966	1	0.979
A_55_P2084703	Acaca	1	-1.1016	-0.9746	-0.0621	0.0649	-0.127	1.74e-06	1.04e-05	0.727176	0.716	0.614505	2.33e-05	9.44e-05	0.959	1	0.976
A_51_P274189	4631423B10Rik	1	-0.7178	-0.62	-0.114	-0.0163	-0.0979	7.28e-06	5.16e-05	0.375269	0.898	0.588998	7.57e-05	0.000357	0.892	1	0.972
A_51_P299287	Impa2	1	-0.797	-0.4811	-0.0996	0.216	-0.316	3.48e-06	0.0014	0.462357	0.118	0.106721	4.12e-05	0.00561	0.91	1	0.968
A_55_P2048434	Hsp90ab1	1	-0.6327	-0.3038	-0.195	0.134	-0.329	1.85e-06	0.00627	0.066903	0.199	0.030936	2.45e-05	0.0194	0.873	1	0.968
A_55_P1954486	Mapt	1	-1.1605	-0.7314	0.0107	0.44	-0.429	1.13e-07	9.44e-05	0.946337	0.00971	0.064499	2.49e-06	0.000587	0.995	1	0.968
A_55_P2100149	Mapt	1	-1.1541	-0.7284	-0.0248	0.401	-0.426	1.19e-08	1.85e-05	0.857784	0.00741	0.038008	4.12e-07	0.000153	0.98	1	0.968
A_52_P407280	Adamtsl5	1	-0.6894	-0.6928	-0.00657	-0.00999	0.00342	7.68e-06	7.16e-06	0.957431	0.935	0.984344	7.91e-05	6.85e-05	0.995	1	0.998
A_51_P101588	Adamtsl5	1	-0.8104	-0.7503	-0.106	-0.0459	-0.06	7.62e-06	2.19e-05	0.466418	0.751	0.769255	7.86e-05	0.000176	0.911	1	0.983
A_52_P408025	Mpped2	1	-0.8307	-0.8279	0.0188	0.0216	-0.00277	1.48e-07	1.57e-07	0.870105	0.851	0.986403	3.08e-06	2.89e-06	0.981	1	0.999
A_51_P233855	Adprhl1	1	-1.4378	-1.3134	0.104	0.229	-0.124	1.76e-08	8.7e-08	0.555767	0.202	0.618758	5.49e-07	1.77e-06	0.927	1	0.976
A_55_P1964183	Dysf	1	-0.9093	-0.7118	-0.166	0.0316	-0.198	3.08e-10	3.1e-08	0.074999	0.727	0.130389	2.4e-08	7.72e-07	0.873	1	0.968
A_66_P100554	A530010L16Rik	1	-1.2371	-0.8382	-0.142	0.257	-0.399	1.08e-10	1.54e-07	0.230069	0.0351	0.021922	1.07e-08	2.85e-06	0.873	1	0.968
A_52_P529360	Rab11fip5	1	-0.65	-0.4448	-0.208	-0.00292	-0.205	1.58e-08	7.47e-06	0.013861	0.971	0.076594	5.08e-07	7.09e-05	0.873	1	0.968
A_66_P135155	Manf	1	-0.6582	-0.6008	-0.111	-0.0534	-0.0573	2.65e-07	1.15e-06	0.247759	0.573	0.668394	4.95e-06	1.51e-05	0.876	1	0.978
A_51_P418168	Manf	1	-0.6381	-0.6016	-0.103	-0.0664	-0.0365	2.45e-06	5.82e-06	0.333606	0.53	0.806803	3.08e-05	5.77e-05	0.887	1	0.985
A_51_P232393	Myo5c	1	-0.919	-0.7353	-0.0318	0.152	-0.184	8.76e-08	3.16e-06	0.796829	0.226	0.298245	2.01e-06	3.46e-05	0.971	1	0.968
A_51_P147942	Igf1	1	-1.4666	-1.0488	-0.353	0.0651	-0.418	1.27e-07	2.09e-05	0.089415	0.747	0.151161	2.73e-06	0.000169	0.873	1	0.968
A_51_P484158	Steap1	1	-1.1013	-1.0261	-0.194	-0.118	-0.0752	2.4e-08	8.34e-08	0.167595	0.393	0.699147	7.06e-07	1.71e-06	0.873	1	0.979
A_51_P143893	Steap4	1	-1.4614	-1.1097	-0.415	-0.0631	-0.352	4.9e-08	4.16e-06	0.037035	0.74	0.198141	1.27e-06	4.36e-05	0.873	1	0.968
A_51_P195506	Csf1	1	-0.9315	-0.959	0.0267	-0.000742	0.0275	1.07e-06	6.76e-07	0.854421	0.996	0.893907	1.56e-05	9.78e-06	0.979	1	0.99
A_30_P01026642	chr19:56815544-56821403_R	1	-0.8455	-0.6775	-0.104	0.0636	-0.168	1.76e-06	3.95e-05	0.447442	0.642	0.388178	2.35e-05	0.000287	0.907	1	0.968
A_52_P30984	Cdkn3	1	-0.7449	-0.3408	-0.182	0.222	-0.404	9.33e-06	0.0174	0.184108	0.11	0.042532	9.27e-05	0.0449	0.873	1	0.968
A_51_P505823	Endod1	1	-0.6871	-0.5092	-0.169	0.00862	-0.178	6.04e-06	0.000265	0.168987	0.943	0.302472	6.52e-05	0.0014	0.873	1	0.968
A_55_P2105878	Ccr10	1	-0.5887	-0.4082	0.00447	0.185	-0.181	1.1e-05	0.00081	0.966906	0.0958	0.243266	0.000107	0.00356	0.998	1	0.968
A_52_P381430	Tbc1d4	1	-0.6724	-0.6883	0.0513	0.0354	0.0159	2.28e-09	1.46e-09	0.489808	0.633	0.878864	1.11e-07	7.08e-08	0.915	1	0.99
A_55_P2905445	Tbc1d4	1	-0.7421	-0.5262	-0.0797	0.136	-0.216	5.35e-09	1.86e-06	0.35455	0.12	0.083146	2.17e-07	2.26e-05	0.889	1	0.968
A_55_P2817204	Tbc1d4	1	-0.7223	-0.5873	-0.00648	0.129	-0.135	5.02e-07	1.12e-05	0.952069	0.24	0.379537	8.35e-06	0.000101	0.995	1	0.968
A_65_P18547	Nrp1	1	-0.6444	-0.5137	-0.0287	0.102	-0.131	5.07e-05	0.000643	0.828664	0.444	0.48781	0.000382	0.00294	0.975	1	0.968
A_51_P499854	Ghr	1	-0.904	-0.6836	-0.0846	0.136	-0.22	4.27e-09	5.63e-07	0.413526	0.194	0.138179	1.82e-07	8.36e-06	0.901	1	0.968
A_51_P202596	Sh3tc2	1	-0.6743	-0.6031	-0.0381	0.0331	-0.0712	6.33e-08	4.15e-07	0.668918	0.71	0.572465	1.55e-06	6.49e-06	0.949	1	0.97
A_65_P18325	Tbc1d31	1	-0.6809	-0.3447	-0.211	0.126	-0.336	8.68e-07	0.0029	0.054204	0.238	0.031318	1.31e-05	0.0102	0.873	1	0.968
A_51_P372456	Wdr86	1	-0.7688	-0.3334	-0.268	0.167	-0.435	5.31e-06	0.0188	0.053888	0.219	0.02876	5.85e-05	0.0478	0.873	1	0.968
A_51_P114634	Amz1	1	-0.7497	-0.5122	0.00134	0.239	-0.237	3.33e-09	2.23e-06	0.987255	0.00838	0.05477	1.5e-07	2.61e-05	0.999	1	0.968
A_66_P126313	Rhof	1	-0.6853	-0.613	-0.0103	0.062	-0.0723	1.65e-06	8.51e-06	0.925906	0.575	0.643704	2.24e-05	7.95e-05	0.993	1	0.977
A_52_P472324	Slpi	1	-0.9797	-0.7337	-0.255	-0.00856	-0.246	0.000323	0.00446	0.287317	0.971	0.464365	0.00178	0.0147	0.878	1	0.968
A_55_P2147831	Gimap4	1	-0.7944	-0.5731	0.00954	0.231	-0.221	4.28e-06	0.000274	0.944137	0.0996	0.257097	4.91e-05	0.00144	0.994	1	0.968
A_55_P2289040	AI429363	1	-0.6646	-0.314	-0.143	0.207	-0.351	3.45e-06	0.0093	0.209159	0.0744	0.035199	4.09e-05	0.0269	0.873	1	0.968
A_51_P188911	Galnt12	1	-0.6666	-0.2433	-0.199	0.224	-0.423	3.29e-08	0.00776	0.025833	0.0132	0.001531	9.24e-07	0.0231	0.873	1	0.968
A_55_P2907840	Nrep	1	-0.7158	-0.749	0.141	0.107	0.0332	9.94e-05	5.73e-05	0.370011	0.492	0.879935	0.000664	0.00039	0.892	1	0.99
A_51_P371942	Pcolce	1	-0.4535	-0.5991	0.0947	-0.0509	0.146	0.00237	0.000151	0.485212	0.707	0.448383	0.00928	0.000872	0.915	1	0.968
A_55_P2137828	Gprc5b	1	-0.999	-0.5657	-0.121	0.312	-0.433	1.7e-05	0.0058	0.524118	0.107	0.114147	0.000153	0.0182	0.92	1	0.968
A_52_P240542	Id2	1	-0.6462	-0.4904	-0.127	0.0289	-0.156	0.000531	0.00575	0.440455	0.86	0.502549	0.0027	0.0181	0.906	1	0.968
A_51_P488739	Hcar2	1	-0.724	-0.398	-0.118	0.208	-0.326	0.0155	0.165	0.675296	0.461	0.415183	0.0434	0.267	0.95	1	0.968
A_55_P2103698	Isg15	1	-0.7654	-0.3939	-0.0706	0.301	-0.371	0.000155	0.0301	0.683324	0.0912	0.137524	0.000957	0.0698	0.952	1	0.968
A_55_P2059606	Stat2	1	-0.6131	-0.5268	0.0461	0.132	-0.0863	2.45e-05	0.000158	0.699083	0.272	0.609554	0.000209	0.000904	0.954	1	0.975
A_55_P1978465	H2-Q5	1	-0.6807	-0.4304	-0.0384	0.212	-0.25	0.00148	0.0327	0.841265	0.276	0.360588	0.00632	0.0745	0.977	1	0.968
A_52_P70255	Stat1	1	-0.6305	-0.4661	-0.0503	0.114	-0.164	6.24e-05	0.00153	0.703492	0.39	0.381832	0.000451	0.00604	0.954	1	0.968
A_51_P250173	Stat1	1	-0.5893	-0.3934	0.0202	0.216	-0.196	5.29e-05	0.00322	0.868279	0.0851	0.261062	0.000395	0.0112	0.981	1	0.968
A_51_P112355	Igtp	1	-1.259	-0.6601	-0.11	0.489	-0.599	0.0012	0.0662	0.751217	0.167	0.228871	0.00528	0.131	0.964	1	0.968
A_51_P169693	Bst2	1	-0.5991	-0.1214	-0.163	0.315	-0.478	0.00642	0.551	0.424623	0.13	0.105426	0.0212	0.662	0.903	1	0.968
A_52_P554703	Gprin3	1	-0.6207	-0.1969	0.0106	0.434	-0.424	0.00503	0.337	0.958258	0.0409	0.149221	0.0174	0.46	0.996	1	0.968
A_52_P633550	Ghr	1	-0.8019	0.0886	-0.246	0.645	-0.89	0.00668	0.746	0.372532	0.0252	0.028508	0.0219	0.822	0.892	1	0.968
A_52_P237077	Esr1	1	-0.6065	-0.2483	-0.242	0.116	-0.358	0.00507	0.219	0.229771	0.562	0.21027	0.0175	0.332	0.873	1	0.968
A_65_P17231	Esr1	1	-0.5874	-0.1486	-0.187	0.252	-0.439	0.00827	0.474	0.369983	0.229	0.141662	0.0261	0.592	0.892	1	0.968
A_65_P14494	BG086592	1	-0.6179	-0.3738	-0.165	0.0794	-0.244	0.013	0.118	0.481419	0.733	0.460849	0.0376	0.205	0.914	1	0.968
A_52_P175028	Cachd1	1	-0.6551	-0.3684	-0.218	0.0685	-0.287	8.68e-06	0.00425	0.073847	0.563	0.095256	8.73e-05	0.0141	0.873	1	0.968
A_55_P1958554	Ar	1	-0.5919	-0.2003	-0.269	0.123	-0.392	0.000235	0.157	0.062036	0.379	0.054916	0.00136	0.257	0.873	1	0.968
A_52_P53906	Ccnd2	1	-0.6958	-0.4857	-0.254	-0.044	-0.21	0.000121	0.00389	0.107917	0.775	0.338663	0.00078	0.0131	0.873	1	0.968
A_55_P2917114	Ccnd2	1	-0.9341	-0.574	-0.314	0.0456	-0.36	1.23e-05	0.00257	0.077773	0.791	0.148756	0.000117	0.00928	0.873	1	0.968
A_65_P18532	Ccnd2	1	-0.7415	-0.5034	-0.339	-0.1	-0.238	9.23e-05	0.00404	0.043007	0.532	0.298721	0.000625	0.0135	0.873	1	0.968
A_55_P2060922	Unc5a	1	-0.8722	-0.7265	-0.283	-0.137	-0.146	0.000229	0.00142	0.173633	0.503	0.614495	0.00133	0.0057	0.873	1	0.976
A_55_P2490215	Bcas1	1	-0.5311	-1.0292	0.0567	-0.441	0.498	0.00499	3.4e-06	0.744529	0.0168	0.051482	0.0172	3.69e-05	0.963	1	0.968
A_66_P129370	Shox2	1	-0.4707	-0.7697	0.00962	-0.289	0.299	0.0563	0.00315	0.967664	0.23	0.376796	0.123	0.011	0.998	1	0.968
A_55_P2106175	Gch1	1	-0.8574	-0.6986	-0.287	-0.128	-0.159	5.99e-06	8.91e-05	0.065658	0.398	0.457825	6.47e-05	0.000559	0.873	1	0.968
A_55_P2081780	Asb7	1	-0.7174	-0.5396	-0.254	-0.0761	-0.178	2.72e-06	0.000121	0.041693	0.525	0.297331	3.35e-05	0.000725	0.873	1	0.968
A_55_P1964628	LOC102633627	1	-0.6628	-0.5181	-0.181	-0.0366	-0.145	7.34e-06	0.000171	0.133297	0.756	0.389377	7.61e-05	0.000963	0.873	1	0.968
A_55_P2717822	Adamts9	1	-0.6441	-0.6504	-0.167	-0.173	0.00631	0.000297	0.000267	0.285809	0.268	0.976901	0.00166	0.00141	0.878	1	0.997
A_55_P2111302	Cp	1	-0.7367	-0.5661	-0.436	-0.265	-0.171	0.000594	0.0057	0.028179	0.168	0.524192	0.00296	0.0179	0.873	1	0.969
A_66_P112483	AK087377	1	-0.8244	-0.6868	-0.318	-0.18	-0.138	0.00057	0.00297	0.139552	0.395	0.644125	0.00286	0.0105	0.873	1	0.977
A_55_P2013203	Oxtr	1	-1.0878	-0.8156	-0.372	-0.0995	-0.272	2.29e-05	0.00064	0.086762	0.637	0.364413	0.000197	0.00293	0.873	1	0.968
A_51_P256827	S100a8	1	-2.1154	-1.6747	-0.655	-0.214	-0.441	0.00126	0.00802	0.269711	0.715	0.595817	0.00552	0.0238	0.876	1	0.974
A_55_P1998471	S100a9	1	-2.7385	-2.3177	-0.97	-0.549	-0.421	0.000488	0.0023	0.166901	0.428	0.665763	0.00252	0.00851	0.873	1	0.978
A_52_P425839	Retnlg	1	-0.8347	-0.3543	-0.499	-0.0189	-0.48	0.0136	0.269	0.124235	0.952	0.289265	0.039	0.388	0.873	1	0.968
A_66_P130871	Hs3st6	1	-0.5558	-0.5855	-0.03	-0.0598	0.0298	0.00177	0.00111	0.851352	0.709	0.895263	0.0073	0.00461	0.979	1	0.99
A_55_P2043062	Hs3st6	1	-0.7746	-0.6533	-0.164	-0.043	-0.121	0.00158	0.00617	0.457678	0.845	0.697098	0.00666	0.0191	0.908	1	0.979
A_51_P141546	Orm2	1	-0.7356	-0.4121	-0.145	0.178	-0.323	5.67e-06	0.00347	0.265378	0.174	0.084772	6.17e-05	0.0119	0.876	1	0.968
A_55_P2734867	Orm1	1	-0.7001	-0.3909	-0.135	0.174	-0.309	5.42e-05	0.0117	0.353647	0.237	0.139943	0.000403	0.0324	0.889	1	0.968
A_52_P91274	1700018G05Rik	1	-0.744	-0.8334	-0.0978	-0.187	0.0894	0.00921	0.0041	0.713006	0.483	0.811938	0.0285	0.0137	0.955	1	0.985
A_52_P653654	Atp1a3	1	-1.0845	-0.888	-0.155	0.0414	-0.196	0.000273	0.00191	0.548998	0.872	0.59096	0.00154	0.00728	0.926	1	0.973
A_52_P9057	2310069B03Rik	1	-0.6847	-0.4969	-0.207	-0.019	-0.188	0.000255	0.00478	0.208238	0.907	0.414429	0.00145	0.0155	0.873	1	0.968
A_55_P2645898	Tm6sf1	1	-0.7136	-0.4125	-0.209	0.0925	-0.301	0.000101	0.0129	0.187512	0.553	0.178814	0.000674	0.0352	0.873	1	0.968
A_55_P1989846	Tm6sf1	1	-0.5858	-0.4709	-0.0339	0.081	-0.115	0.000363	0.00278	0.812338	0.572	0.570901	0.00196	0.00993	0.973	1	0.97
A_30_P01018372	chr18:35204950-35216650_R	1	-0.6238	-0.4209	-0.291	-0.0877	-0.203	0.00509	0.0484	0.164201	0.669	0.485526	0.0175	0.102	0.873	1	0.968
A_55_P2042184	AK133468	1	-0.7496	-0.3608	-0.307	0.0816	-0.389	8.55e-05	0.0326	0.065491	0.613	0.096989	0.000586	0.0745	0.873	1	0.968
A_55_P2552799	Gm11967	1	-1.6401	-1.1877	-0.445	0.00703	-0.452	9.1e-05	0.00239	0.215536	0.984	0.369998	0.000617	0.00876	0.873	1	0.968
A_55_P2717134	Slco4a1	1	-0.7159	-0.5373	-0.186	-0.00769	-0.179	1.4e-05	0.000437	0.171179	0.954	0.348509	0.00013	0.00213	0.873	1	0.968
A_52_P151116	Kcnab3	1	-0.6866	-0.6361	-0.0135	0.037	-0.0505	0.000101	0.000242	0.928114	0.805	0.811347	0.000674	0.0013	0.993	1	0.985
A_51_P494744	Grip1	1	-0.6778	-0.6022	-0.14	-0.0645	-0.0757	0.00227	0.00574	0.487238	0.748	0.78993	0.00896	0.018	0.915	1	0.984
A_55_P2096762	Arhgdig	1	-1.2585	-1.2246	-0.12	-0.086	-0.0339	5.73e-05	8.01e-05	0.64723	0.743	0.926922	0.000423	0.00051	0.944	1	0.993
A_51_P172085	Arhgdig	1	-1.2265	-1.2617	-0.11	-0.145	0.0352	0.000117	8.35e-05	0.684943	0.593	0.926592	0.000759	0.000528	0.952	1	0.993
A_52_P50325	Arhgdig	1	-0.99	-0.9501	-0.16	-0.12	-0.0399	0.000574	0.00086	0.529177	0.636	0.911086	0.00287	0.00373	0.922	1	0.992
A_51_P228658	Isyna1	1	-1.6852	-1.625	-0.0972	-0.037	-0.0602	0.000963	0.00135	0.830272	0.935	0.925233	0.00441	0.00543	0.976	1	0.993
A_52_P563617	Ssbp4	1	-0.6911	-0.7809	0.124	0.0343	0.0898	5.26e-05	1.05e-05	0.387704	0.81	0.656605	0.000393	9.5e-05	0.895	1	0.978
A_52_P550147	Sned1	1	-0.6308	-0.6297	-0.107	-0.106	-0.00106	0.00613	0.0062	0.614192	0.618	0.997171	0.0204	0.0192	0.938	1	1
A_52_P187167	Rspo4	1	-1.1077	-0.957	-0.126	0.0247	-0.151	1.16e-06	1e-05	0.471771	0.887	0.542294	1.68e-05	9.16e-05	0.913	1	0.969
A_55_P2163639	Rspo4	1	-1.6903	-1.5155	-0.123	0.0524	-0.175	1.34e-07	8.02e-07	0.599679	0.822	0.59633	2.85e-06	1.12e-05	0.936	1	0.974
A_66_P119518	Tuba8	1	-0.7765	-0.6274	-0.135	0.0138	-0.149	3.27e-05	0.000395	0.384182	0.929	0.496307	0.000265	0.00196	0.894	1	0.968
A_30_P01032985	chr3:51138643-51146693_R	1	-0.6485	-0.5669	-0.07	0.0116	-0.0815	2.75e-05	0.000143	0.583219	0.928	0.650901	0.00023	0.000835	0.932	1	0.978
A_55_P2740832	Hsp90aa1	1	-1.6123	-1.3314	-0.315	-0.0344	-0.281	9.91e-10	3.47e-08	0.072457	0.839	0.248191	6.04e-08	8.43e-07	0.873	1	0.968
A_55_P2796341	Hsp90aa1	1	-1.6448	-1.3647	-0.305	-0.0248	-0.28	5.47e-10	1.85e-08	0.07879	0.882	0.244806	3.72e-08	5.13e-07	0.873	1	0.968
A_55_P2606948	Hspa4l	1	-1.3622	-0.9565	-0.247	0.158	-0.406	2.32e-09	1.09e-06	0.107998	0.296	0.064754	1.13e-07	1.45e-05	0.873	1	0.968
A_55_P2008244	ENSMUST00000189380	1	-1.1879	-0.781	-0.398	0.00898	-0.407	4.87e-08	3.04e-05	0.015449	0.954	0.071633	1.26e-06	0.000231	0.873	1	0.968
A_52_P460929	BC048507	1	-1.3543	-1.0416	-0.29	0.0231	-0.313	4.19e-09	4.21e-07	0.0689	0.88	0.158882	1.79e-07	6.56e-06	0.873	1	0.968
A_51_P260513	Polr1d	1	-0.5925	-0.4193	-0.171	0.00231	-0.173	1.05e-05	0.000645	0.123459	0.983	0.263897	0.000103	0.00295	0.873	1	0.968
A_51_P450278	2010003K11Rik	1	-1.336	-1.5454	-0.155	-0.364	0.209	1.74e-08	1.14e-09	0.3487	0.034	0.370104	5.45e-07	5.81e-08	0.889	1	0.968
A_55_P2047489	Calm1	1	-0.5777	-0.7048	-0.021	-0.148	0.127	5.27e-06	2.38e-07	0.83414	0.149	0.374724	5.82e-05	4.12e-06	0.976	1	0.968
A_55_P2093889	Arhgef19	1	-0.8995	-1.0207	-0.0227	-0.144	0.121	7.4e-06	1.12e-06	0.887323	0.373	0.593434	7.66e-05	1.49e-05	0.984	1	0.973
A_55_P2085546	Dnaja4	1	-0.8248	-0.5913	-0.236	-0.00283	-0.234	3.91e-07	4.85e-05	0.060237	0.981	0.181061	6.76e-06	0.00034	0.873	1	0.968
A_55_P2064299	Msrb1	1	-0.6289	-0.6229	-0.145	-0.139	-0.00598	4.47e-05	5.04e-05	0.264869	0.285	0.973665	0.000344	0.000351	0.876	1	0.997
A_30_P01031167	chr9:58197113-58200614_F	1	-0.5188	-0.6784	0.0188	-0.141	0.16	0.000961	5.08e-05	0.892709	0.318	0.421933	0.0044	0.000353	0.985	1	0.968
A_51_P515649	Pcdhb22	1	-0.6579	-0.536	-0.175	-0.0534	-0.122	7.42e-05	0.000703	0.216498	0.703	0.538363	0.000521	0.00317	0.873	1	0.969
A_52_P89335	Tmie	1	-0.8141	-0.5566	-0.297	-0.0391	-0.257	2.84e-06	0.000362	0.036967	0.773	0.187835	3.48e-05	0.00182	0.873	1	0.968
A_55_P2108837	Tuba1c	1	-0.9211	-0.7606	-0.362	-0.202	-0.161	3.99e-06	5.38e-05	0.028512	0.207	0.472463	4.63e-05	0.00037	0.873	1	0.968
A_55_P2039284	Hspb1	1	-1.4671	-1.0586	-0.591	-0.183	-0.409	8.93e-08	1.4e-05	0.005791	0.359	0.151993	2.05e-06	0.000121	0.873	1	0.968
A_51_P110672	Mst1r	1	-0.5713	-0.6758	-0.0848	-0.189	0.105	2.19e-05	1.99e-06	0.443826	0.0949	0.503792	0.00019	2.39e-05	0.906	1	0.968
A_52_P667923	Hspa4l	1	-1.4929	-0.9081	-0.44	0.145	-0.585	4.02e-08	7.06e-05	0.029382	0.452	0.039364	1.08e-06	0.000459	0.873	1	0.968
A_55_P2173737	Hspa4l	1	-1.5529	-1.0604	-0.372	0.12	-0.492	8.46e-09	4.72e-06	0.050708	0.514	0.066381	3.12e-07	4.86e-05	0.873	1	0.968
A_51_P185175	Fkbp4	1	-0.9773	-0.6336	-0.226	0.118	-0.344	3.42e-07	0.000147	0.122188	0.411	0.097325	6.06e-06	0.00085	0.873	1	0.968
A_55_P2008639	ENSMUST00000119727	1	-0.6379	-0.1811	-0.336	0.121	-0.457	2.01e-06	0.0911	0.003228	0.253	0.004415	2.62e-05	0.168	0.873	1	0.968
A_66_P118644	Basp1	1	-0.6475	-0.3333	-0.226	0.0885	-0.314	6.84e-06	0.00717	0.05818	0.443	0.061885	7.21e-05	0.0216	0.873	1	0.968
A_55_P1954221	Emp1	1	-0.78	-0.4077	-0.201	0.171	-0.372	0.000101	0.0231	0.242662	0.319	0.130231	0.000674	0.0563	0.874	1	0.968
A_51_P183746	Prrx2	1	-0.6188	-0.3541	-0.128	0.137	-0.265	0.000138	0.0161	0.359432	0.327	0.184113	0.000873	0.0422	0.89	1	0.968
A_55_P2066613	Lcp1	1	-0.6262	-0.2046	-0.327	0.0949	-0.422	0.000116	0.147	0.024719	0.494	0.038804	0.000753	0.244	0.873	1	0.968
A_55_P2048607	Hp	1	-0.6523	-0.6069	-0.149	-0.104	-0.0454	0.000318	0.000666	0.347274	0.511	0.838297	0.00175	0.00303	0.889	1	0.985
A_55_P1957413	Lsp1	1	-0.6163	-0.6589	-0.0429	-0.0856	0.0427	0.00133	0.000707	0.802531	0.619	0.86055	0.00578	0.00318	0.972	1	0.987
A_51_P408363	Cfp	1	-0.28	-0.5854	0.0027	-0.303	0.305	0.11	0.00196	0.987372	0.0851	0.2124	0.209	0.00745	0.999	1	0.968
A_55_P2034864	Tubb2b	1	-0.3787	-0.7274	-0.0384	-0.387	0.349	0.0317	0.000199	0.81918	0.0285	0.1507	0.0776	0.0011	0.974	1	0.968
A_55_P2017929	Clu	1	-0.4672	-0.627	-0.0302	-0.19	0.16	0.0662	0.0163	0.902112	0.442	0.646034	0.14	0.0425	0.987	1	0.977
A_51_P286737	Ccl2	1	-1.2553	-0.8914	-0.405	-0.0415	-0.364	0.00127	0.016	0.250371	0.905	0.461933	0.00555	0.0419	0.876	1	0.968
A_51_P436652	Ccl7	1	-0.9382	-0.64	-0.297	0.00142	-0.298	0.00524	0.047	0.341353	0.996	0.497007	0.018	0.1	0.889	1	0.968
A_52_P195839	Ctsc	1	-0.6937	-0.2708	-0.337	0.0854	-0.423	0.000537	0.133	0.064144	0.628	0.098414	0.00272	0.225	0.873	1	0.968
A_66_P113646	Gm13546	1	-0.7566	-0.4006	-0.283	0.073	-0.356	0.00353	0.0999	0.238451	0.758	0.292864	0.013	0.181	0.873	1	0.968
A_51_P377452	Ncf4	1	-0.6823	-0.2788	-0.183	0.22	-0.404	5.82e-05	0.0586	0.203878	0.13	0.053283	0.000428	0.119	0.873	1	0.968
A_51_P205000	AF000427	1	-0.6042	-0.3335	-0.0926	0.178	-0.271	0.000608	0.0397	0.551544	0.257	0.224131	0.00301	0.0874	0.926	1	0.968
A_55_P1961270	Cd72	1	-0.6369	-0.2189	-0.193	0.225	-0.418	1.75e-05	0.0792	0.118399	0.0722	0.020751	0.000157	0.151	0.873	1	0.968
A_52_P249514	Ccl12	1	-0.9369	-0.5529	-0.241	0.143	-0.384	0.00277	0.0609	0.400905	0.615	0.343951	0.0106	0.123	0.899	1	0.968
A_55_P2007964	Cx3cr1	1	-0.7016	-0.2404	-0.426	0.0355	-0.461	0.00033	0.165	0.018096	0.834	0.063824	0.00181	0.267	0.873	1	0.968
A_55_P1978424	Bcl2a1d	1	-0.6272	0.3778	-0.581	0.424	-1	0.0119	0.114	0.018637	0.0783	0.005052	0.0349	0.2	0.873	1	0.968
A_51_P400543	Aif1	1	-0.6891	-0.1003	-0.316	0.272	-0.589	0.000888	0.586	0.094637	0.147	0.031098	0.00411	0.693	0.873	1	0.968
A_52_P56751	Lcp1	1	-0.592	0.111	-0.452	0.251	-0.703	0.00263	0.535	0.017118	0.168	0.009547	0.0101	0.648	0.873	1	0.968
A_51_P151126	Cd52	1	-0.6433	0.031	-0.341	0.333	-0.674	0.0114	0.896	0.15926	0.169	0.053511	0.0338	0.93	0.873	1	0.968
A_55_P1970954	Pknox2	1	-0.08	-0.5882	0.258	-0.25	0.508	0.707	0.00992	0.231153	0.246	0.10014	0.812	0.0283	0.873	1	0.968
A_30_P01026972	H19	1	-0.0413	-1.0278	0.6	-0.386	0.986	0.911	0.00958	0.113259	0.301	0.068157	0.949	0.0275	0.873	1	0.968
A_51_P255304	Cav3	1	-0.372	-1.6448	0.833	-0.44	1.27	0.53	0.00942	0.166096	0.458	0.135725	0.671	0.0272	0.873	1	0.968
A_55_P2903297	H19	1	-0.3698	-2.6313	1.04	-1.23	2.26	0.673	0.00557	0.24244	0.169	0.076681	0.787	0.0176	0.874	1	0.968
A_55_P1991851	Speg	1	-0.3124	-0.7291	0.346	-0.0707	0.417	0.282	0.0169	0.235016	0.806	0.309905	0.429	0.0438	0.873	1	0.968
A_55_P2089015	Tmem52	1	-0.1052	-0.8753	0.46	-0.311	0.77	0.746	0.0116	0.164245	0.342	0.102051	0.841	0.0322	0.873	1	0.968
A_55_P2796198	Pgam2	1	-1.1823	-2.7101	1.37	-0.157	1.53	0.282	0.0187	0.21439	0.885	0.324886	0.429	0.0476	0.873	1	0.968
A_51_P193185	Mb	1	-0.7308	-2.5047	1.23	-0.545	1.77	0.464	0.0176	0.223303	0.584	0.214071	0.613	0.0453	0.873	1	0.968
A_55_P2037141	Jsrp1	1	-0.6737	-2.1266	1.05	-0.407	1.45	0.429	0.018	0.223952	0.632	0.232198	0.58	0.0463	0.873	1	0.968
A_51_P357013	Tpm2	1	-0.5213	-2.0159	0.923	-0.571	1.49	0.492	0.0126	0.228696	0.452	0.170246	0.639	0.0344	0.873	1	0.968
A_51_P265348	Ldb3	1	-0.6184	-1.8537	0.799	-0.436	1.24	0.402	0.0172	0.280729	0.553	0.239475	0.553	0.0444	0.877	1	0.968
A_51_P108266	Actn2	1	-0.3882	-1.6638	0.683	-0.593	1.28	0.565	0.0196	0.314868	0.382	0.187779	0.701	0.0494	0.885	1	0.968
A_51_P119776	Synpo2	1	-0.8403	-1.9818	0.769	-0.373	1.14	0.201	0.00485	0.240654	0.565	0.218704	0.333	0.0157	0.874	1	0.968
A_55_P2739514	Shisa4	1	-0.2273	-0.8841	0.502	-0.154	0.657	0.517	0.0173	0.159458	0.66	0.192124	0.661	0.0448	0.873	1	0.968
A_66_P106095	Nctc1	1	-0.1538	-0.8674	0.595	-0.119	0.714	0.642	0.0139	0.081098	0.72	0.135662	0.764	0.0372	0.873	1	0.968
A_66_P122805	Cap2	1	-0.3177	-0.6994	0.27	-0.111	0.382	0.262	0.0185	0.338707	0.691	0.339236	0.407	0.0471	0.889	1	0.968
A_66_P138154	Xirp2	1	-0.4671	-1.1723	0.491	-0.215	0.705	0.328	0.0192	0.30427	0.65	0.296577	0.478	0.0487	0.883	1	0.968
A_55_P2121408	Tpm2	1	-0.2512	-1.1042	0.597	-0.256	0.853	0.541	0.0118	0.153447	0.534	0.149538	0.681	0.0326	0.873	1	0.968
A_51_P177261	Stac3	1	-0.5996	-1.2379	0.404	-0.234	0.638	0.168	0.00725	0.348344	0.584	0.295626	0.291	0.0219	0.889	1	0.968
A_55_P2723949	Gm1043	1	-0.1548	-0.7495	0.436	-0.159	0.595	0.61	0.0194	0.158314	0.6	0.172846	0.738	0.0491	0.873	1	0.968
A_55_P2116968	Neb	1	-0.0745	-0.8123	0.563	-0.175	0.738	0.821	0.0198	0.096848	0.595	0.12213	0.891	0.0499	0.873	1	0.968
A_51_P285077	Hhatl	1	-0.3265	-0.9976	0.598	-0.0728	0.671	0.42	0.0193	0.145629	0.856	0.244609	0.57	0.0488	0.873	1	0.968
A_51_P164630	Fitm1	1	-0.3854	-1.38	0.687	-0.307	0.995	0.456	0.012	0.188744	0.551	0.179145	0.605	0.0332	0.873	1	0.968
A_55_P1976574	Tmod4	1	-0.464	-1.3893	0.698	-0.227	0.925	0.368	0.0111	0.179725	0.657	0.207636	0.52	0.0311	0.873	1	0.968
A_55_P2047986	Ankrd23	1	-0.2173	-0.8102	0.568	-0.0251	0.593	0.508	0.0194	0.091824	0.939	0.207102	0.653	0.049	0.873	1	0.968
A_55_P2499158	Myl1	1	-0.6618	-1.205	0.423	-0.12	0.543	0.161	0.0146	0.365124	0.795	0.409923	0.282	0.0388	0.892	1	0.968
A_51_P416858	Myl1	1	-0.6802	-1.2653	0.432	-0.153	0.585	0.14	0.00905	0.34181	0.735	0.362639	0.253	0.0263	0.889	1	0.968
A_55_P2143139	Myadml2	1	-0.6528	-1.274	0.482	-0.139	0.621	0.174	0.0116	0.311249	0.768	0.355532	0.299	0.0321	0.885	1	0.968
A_51_P177210	Myl3	1	-0.8059	-1.2429	0.364	-0.0728	0.437	0.0783	0.00911	0.414217	0.869	0.487618	0.161	0.0264	0.901	1	0.968
A_52_P273120	Myl1	1	-0.6612	-1.4009	0.543	-0.197	0.74	0.231	0.0155	0.322393	0.718	0.34029	0.369	0.0407	0.885	1	0.968
A_52_P880457	Ampd1	1	-0.6559	-1.8251	0.985	-0.184	1.17	0.377	0.0194	0.188977	0.803	0.267865	0.529	0.0491	0.873	1	0.968
A_55_P1994339	Dhrs7c	1	-0.6806	-1.6876	0.786	-0.221	1.01	0.302	0.0152	0.235305	0.735	0.280908	0.451	0.0401	0.873	1	0.968
A_66_P105457	Tpm1	1	-0.6656	-1.5994	0.72	-0.214	0.934	0.26	0.0105	0.223575	0.714	0.263174	0.404	0.0296	0.873	1	0.968
A_55_P2091751	Gm11716	1	-0.5704	-1.0144	0.398	-0.046	0.444	0.144	0.0128	0.302051	0.904	0.413615	0.258	0.0349	0.883	1	0.968
A_30_P01020163	chrX:157038750-157039018_F	1	-0.1803	-0.9604	0.588	-0.192	0.78	0.583	0.00671	0.081804	0.559	0.10145	0.715	0.0205	0.873	1	0.968
A_66_P135090	Nctc1	1	-0.2498	-0.6886	0.342	-0.0972	0.439	0.309	0.00849	0.1681	0.689	0.208979	0.458	0.0249	0.873	1	0.968
A_66_P111534	5430431A17Rik	1	-0.331	-0.6586	0.381	0.0537	0.328	0.187	0.0124	0.130783	0.828	0.351393	0.316	0.034	0.873	1	0.968
A_55_P2745249	Nexn	1	-0.3094	-0.889	0.42	-0.16	0.58	0.343	0.0103	0.201538	0.622	0.212043	0.494	0.0293	0.873	1	0.968
A_52_P142143	Jph2	1	-0.4039	-1.026	0.509	-0.113	0.622	0.298	0.0124	0.192121	0.769	0.25769	0.446	0.0339	0.873	1	0.968
A_51_P375862	Srpk3	1	-0.267	-0.8027	0.423	-0.113	0.536	0.336	0.00695	0.132833	0.683	0.176497	0.488	0.0211	0.873	1	0.968
A_51_P419007	Hspb3	1	-0.3858	-0.8123	0.332	-0.0941	0.427	0.234	0.0167	0.303039	0.768	0.349194	0.373	0.0434	0.883	1	0.968
A_55_P2063785	Ank1	1	-0.5623	-1.2635	0.6	-0.101	0.701	0.187	0.00541	0.159587	0.809	0.242207	0.315	0.0172	0.873	1	0.968
A_55_P2414524	LOC102634333	1	-0.874	-1.3651	0.498	0.00693	0.491	0.0895	0.0108	0.323501	0.989	0.488925	0.178	0.0303	0.885	1	0.968
A_52_P314129	Pkia	1	-0.2508	-0.6412	0.365	-0.0256	0.39	0.305	0.013	0.14022	0.916	0.259737	0.454	0.0354	0.873	1	0.968
A_52_P562817	Ank1	1	-0.7833	-1.5172	0.7	-0.034	0.734	0.159	0.00962	0.206854	0.95	0.345697	0.279	0.0276	0.873	1	0.968
A_51_P427964	Lmod3	1	-0.6676	-1.4551	0.663	-0.125	0.787	0.18	0.00605	0.183187	0.799	0.260948	0.307	0.0188	0.873	1	0.968
A_51_P399653	Crhr2	1	-0.4255	-1.132	0.529	-0.177	0.706	0.246	0.00415	0.151999	0.624	0.175129	0.387	0.0138	0.873	1	0.968
A_51_P238523	Shisa4	1	-0.5278	-1.0525	0.407	-0.117	0.525	0.115	0.00331	0.219488	0.719	0.261986	0.217	0.0114	0.873	1	0.968
A_51_P194498	Wfdc1	1	-0.169	-0.5947	0.317	-0.108	0.426	0.413	0.00724	0.130485	0.598	0.150556	0.564	0.0218	0.873	1	0.968
A_51_P406734	St8sia5	1	-0.2648	-0.9056	0.383	-0.257	0.641	0.432	0.0115	0.258047	0.445	0.183672	0.582	0.032	0.876	1	0.968
A_52_P222624	Hspb2	1	-0.4227	-0.9024	0.417	-0.0627	0.48	0.0912	0.000964	0.095384	0.796	0.170749	0.181	0.0041	0.873	1	0.968
A_51_P427823	Mlip	1	-0.3897	-1.0164	0.28	-0.347	0.627	0.337	0.0173	0.488079	0.392	0.276004	0.488	0.0447	0.915	1	0.968
A_66_P104309	Myl2	1	-0.5696	-3.0649	1.5	-0.998	2.5	0.613	0.0108	0.189951	0.378	0.124984	0.74	0.0304	0.873	1	0.968
A_51_P362627	Tnnt1	1	-0.296	-2.4462	1.38	-0.771	2.15	0.745	0.012	0.138896	0.4	0.104358	0.841	0.0332	0.873	1	0.968
A_55_P2088385	Tnnt1	1	-0.508	-2.355	1.28	-0.566	1.85	0.584	0.0166	0.17433	0.542	0.16645	0.716	0.0433	0.873	1	0.968
A_66_P127420	Tnni1	1	-0.0734	-1.5787	1.12	-0.387	1.51	0.904	0.0145	0.074246	0.524	0.088299	0.945	0.0386	0.873	1	0.968
A_52_P657360	Tnni1	1	-0.0167	-1.5967	1.2	-0.378	1.58	0.978	0.0151	0.060459	0.541	0.079465	0.988	0.0399	0.873	1	0.968
A_51_P461894	Tnnc1	1	-0.3569	-1.2878	0.821	-0.109	0.931	0.367	0.00287	0.044891	0.78	0.102894	0.519	0.0102	0.873	1	0.968
A_30_P01032128	chr11:53592946-53637922_F	1	-0.1851	-0.5898	0.405	-0.000231	0.405	0.439	0.0192	0.097992	0.999	0.235077	0.589	0.0486	0.873	1	0.968
A_51_P124315	ENSMUST00000138821	1	0.0953	-0.6066	0.43	-0.271	0.702	0.547	0.000698	0.010938	0.0949	0.004022	0.686	0.00315	0.873	1	0.968
A_51_P137125	Mybph	1	-0.3152	-0.7823	0.3	-0.167	0.467	0.283	0.0118	0.307199	0.566	0.261551	0.43	0.0327	0.885	1	0.968
A_51_P137121	Mybph	1	-0.3681	-0.9367	0.302	-0.267	0.569	0.308	0.0139	0.401261	0.457	0.266143	0.457	0.0373	0.899	1	0.968
A_51_P364485	Tnfaip2	1	-0.3887	-0.7257	0.187	-0.15	0.337	0.0846	0.00259	0.395581	0.494	0.280982	0.17	0.00936	0.897	1	0.968
A_51_P127718	Sh3bgr	1	-0.7448	-0.9856	0.285	0.0442	0.241	0.0172	0.00242	0.337102	0.881	0.56392	0.0471	0.00886	0.889	1	0.969
A_55_P2647198	Sh3bgr	1	-1.0044	-1.1674	0.165	0.00179	0.163	0.0123	0.00438	0.661104	0.996	0.758894	0.0361	0.0144	0.948	1	0.983
A_55_P2509924	1700120C14Rik	1	-0.4065	-0.7639	0.242	-0.115	0.357	0.0304	0.000231	0.183855	0.52	0.165803	0.075	0.00125	0.873	1	0.968
A_51_P335000	Fhl1	1	-0.7165	-1.0934	0.161	-0.216	0.377	0.00625	0.000122	0.506665	0.376	0.276156	0.0207	0.000726	0.916	1	0.968
A_55_P2799062	Ppapdc3	1	-1.0347	-1.4289	0.347	-0.0474	0.394	0.000321	5.6e-06	0.172907	0.849	0.270038	0.00177	5.6e-05	0.873	1	0.968
A_55_P2082688	Ak1	1	-1.0038	-1.2655	0.31	0.0485	0.262	0.00065	4.83e-05	0.238199	0.852	0.477576	0.00317	0.000339	0.873	1	0.968
A_55_P1964408	Cryab	1	-1.0449	-1.1647	0.228	0.108	0.12	0.0035	0.0014	0.487226	0.741	0.795307	0.0129	0.00562	0.915	1	0.985
A_66_P119350	2310040G24Rik	1	-0.7833	-0.8607	0.228	0.15	0.0773	0.00154	0.000636	0.310238	0.5	0.805362	0.00652	0.00292	0.885	1	0.985
A_55_P2073308	Bin1	1	-0.5222	-0.6353	0.111	-0.00232	0.113	0.00302	0.000508	0.491031	0.988	0.618255	0.0114	0.00242	0.915	1	0.976
A_51_P189051	Ppp1r27	1	-1.0016	-1.2011	0.243	0.0431	0.2	0.00594	0.00136	0.472033	0.898	0.674691	0.0199	0.0055	0.913	1	0.979
A_55_P2161865	Pdlim7	1	-0.5869	-1.1849	0.331	-0.267	0.598	0.0734	0.000911	0.301508	0.403	0.190047	0.153	0.00391	0.883	1	0.968
A_65_P14624	Pdlim7	1	-0.7096	-1.2805	0.33	-0.241	0.571	0.0441	0.000793	0.33301	0.478	0.238466	0.101	0.0035	0.887	1	0.968
A_55_P2744670	Myh4	1	-0.3713	-0.6736	0.237	-0.0654	0.302	0.0844	0.00327	0.262388	0.754	0.31065	0.17	0.0113	0.876	1	0.968
A_55_P2914318	Lsmem2	1	-0.3543	-0.6588	0.286	-0.0183	0.304	0.045	0.000621	0.100612	0.914	0.211182	0.103	0.00286	0.873	1	0.968
A_55_P2496699	Prkag3	1	-0.5866	-1.0741	0.443	-0.0444	0.487	0.0216	0.000147	0.075837	0.854	0.161788	0.0568	0.000849	0.873	1	0.968
A_55_P2153517	Enho	1	-0.4456	-0.6077	0.181	0.0192	0.162	0.00167	6.38e-05	0.162893	0.88	0.371772	0.00696	0.000424	0.873	1	0.968
A_51_P380432	Scx	1	-0.3634	-0.6209	0.227	-0.0308	0.257	0.0143	0.000142	0.112565	0.825	0.198342	0.0406	0.000826	0.873	1	0.968
A_66_P126715	Mpz	1	0.683	-1.5621	0.541	-1.7	2.25	0.194	0.00541	0.300171	0.00276	0.0048	0.325	0.0172	0.882	1	0.968
A_55_P2001223	Mpz	1	0.1362	-0.6926	0.171	-0.658	0.829	0.544	0.00452	0.447991	0.00657	0.014025	0.684	0.0148	0.907	1	0.968
A_55_P2113160	Mal	1	0.2227	-0.7273	0.242	-0.708	0.95	0.382	0.00772	0.342696	0.00927	0.012928	0.534	0.023	0.889	1	0.968
A_55_P2095039	Ncmap	1	0.9216	-0.4164	0.282	-1.06	1.34	0.00824	0.206	0.386937	0.00301	0.006879	0.026	0.316	0.895	1	0.968
A_52_P329164	D130020L05Rik	2	0.072	0.6066	-0.209	0.325	-0.535	0.583	8.96e-05	0.118551	0.0189	0.007412	0.715	0.000562	0.873	1	0.968
A_52_P609024	Cenpw	2	0.1657	0.6387	-0.197	0.276	-0.473	0.341	0.000997	0.260627	0.118	0.061616	0.493	0.00421	0.876	1	0.968
A_65_P08452	Sh3kbp1	2	0.2381	0.5863	-0.0716	0.277	-0.348	0.0387	1.54e-05	0.517116	0.0179	0.03305	0.091	0.000131	0.919	1	0.968
A_52_P302345	Cyp4v3	2	0.236	0.6456	0.128	0.538	-0.41	0.132	0.000263	0.405462	0.0016	0.067443	0.241	0.00139	0.899	1	0.968
A_55_P2728182	Plin1	2	-0.0204	0.6641	-0.312	0.373	-0.684	0.921	0.00338	0.140157	0.0805	0.02618	0.956	0.0116	0.873	1	0.968
A_55_P2130855	Nap1l1	2	0.5938	0.894	0.0275	0.328	-0.3	0.0613	0.00687	0.928311	0.289	0.489673	0.132	0.0209	0.993	1	0.968
A_55_P2908491	Gdf10	2	0.4279	0.6505	-0.124	0.0981	-0.223	0.0525	0.00486	0.558582	0.644	0.460439	0.117	0.0157	0.927	1	0.968
A_55_P2106916	Kcna1	2	0.749	0.5241	-0.0379	-0.263	0.225	0.00011	0.00359	0.817826	0.119	0.337672	0.000725	0.0122	0.974	1	0.968
A_52_P168567	Cebpa	2	0.4749	0.7033	-0.349	-0.12	-0.228	0.014	0.000636	0.063699	0.509	0.37684	0.0401	0.00292	0.873	1	0.968
A_55_P2603820	Rab14	2	0.5266	0.8131	-0.0373	0.249	-0.287	0.0012	7.54e-06	0.796977	0.0952	0.170701	0.00528	7.15e-05	0.971	1	0.968
A_51_P484200	Lrrc56	2	0.481	0.6565	-0.00826	0.167	-0.176	0.00101	3.14e-05	0.949349	0.206	0.344468	0.00459	0.000237	0.995	1	0.968
A_51_P161308	Slc22a2	2	0.6337	0.9322	0.0218	0.32	-0.298	0.00177	2.65e-05	0.904628	0.0883	0.253319	0.00728	0.000206	0.987	1	0.968
A_51_P379171	LOC102637942	2	0.4679	0.8817	-0.123	0.291	-0.414	0.00842	1.45e-05	0.457493	0.0873	0.085335	0.0264	0.000125	0.908	1	0.968
A_55_P1987196	Gm3448	2	0.7696	1.1502	-0.2	0.181	-0.381	0.000617	4.46e-06	0.317428	0.365	0.18174	0.00304	4.62e-05	0.885	1	0.968
A_30_P01027464	chr17:15100982-15115630_R	2	0.5877	0.8195	-0.00989	0.222	-0.232	4.82e-05	3.92e-07	0.93451	0.0748	0.181621	0.000367	6.18e-06	0.994	1	0.968
A_30_P01028116	chr17:15100982-15115630_R	2	0.552	0.7357	-0.0403	0.143	-0.184	0.000489	1.61e-05	0.77137	0.306	0.353062	0.00252	0.000136	0.967	1	0.968
A_55_P2193809	9530062K07Rik	2	0.5342	0.6534	0.105	0.224	-0.119	3.66e-07	1.11e-08	0.186571	0.00782	0.286648	6.4e-06	3.47e-07	0.873	1	0.968
A_51_P216922	Ddx59	2	0.4659	0.5896	0.0478	0.172	-0.124	8.96e-07	1.64e-08	0.509045	0.0241	0.231539	1.35e-05	4.7e-07	0.916	1	0.968
A_51_P499020	Fbp2	2	0.6158	0.8265	-0.00215	0.209	-0.211	0.000105	1.96e-06	0.987264	0.13	0.273916	0.000695	2.36e-05	0.999	1	0.968
A_66_P114585	Mta3	2	0.6067	0.8625	-0.0131	0.243	-0.256	8.7e-05	6.23e-07	0.919737	0.0722	0.173755	0.000595	9.11e-06	0.991	1	0.968
A_55_P2052106	BC049762	2	0.5549	0.8104	-0.105	0.15	-0.256	0.000111	5.64e-07	0.390604	0.225	0.146708	0.000729	8.38e-06	0.896	1	0.968
A_55_P2023617	Kiss1r	2	0.7063	0.9637	-0.0287	0.229	-0.257	4.57e-06	2.93e-08	0.813665	0.0695	0.143544	5.18e-05	7.37e-07	0.973	1	0.968
A_55_P2830988	Cep83os	2	0.7946	0.9918	-0.0367	0.161	-0.197	5.26e-07	1.15e-08	0.757698	0.185	0.247234	8.67e-06	3.56e-07	0.965	1	0.968
A_52_P675617	Agbl3	2	1.0109	1.2741	-0.164	0.0995	-0.263	1.05e-06	2.12e-08	0.305229	0.53	0.245281	1.53e-05	5.74e-07	0.884	1	0.968
A_51_P329322	Zfand1	2	0.5569	0.8212	-0.121	0.143	-0.264	4.1e-05	1.25e-07	0.288549	0.211	0.10646	0.00032	2.39e-06	0.878	1	0.968
A_51_P139069	Wdr45	2	0.7753	0.91	-0.0783	0.0563	-0.135	2.85e-08	1.46e-09	0.425672	0.566	0.334558	8.17e-07	7.09e-08	0.903	1	0.968
A_55_P2809936	Ptp4a1	2	0.9383	1.1697	-0.0876	0.144	-0.231	8.8e-07	2.11e-08	0.547217	0.326	0.265203	1.33e-05	5.74e-07	0.926	1	0.968
A_55_P1960556	Acox1	2	0.528	0.5926	-0.0391	0.0254	-0.0646	2.14e-06	3.46e-07	0.651409	0.769	0.598338	2.76e-05	5.58e-06	0.945	1	0.974
A_55_P1993909	Taz	2	0.5069	0.5903	-0.02	0.0634	-0.0834	4e-05	5.01e-06	0.844877	0.537	0.565446	0.000313	5.11e-05	0.978	1	0.969
A_30_P01027491	chr5:122048289-122068947_R	2	0.5756	0.6148	0.0999	0.139	-0.0393	4.87e-06	1.82e-06	0.320751	0.171	0.780515	5.46e-05	2.22e-05	0.885	1	0.983
A_55_P2071596	Ppara	2	1.0467	0.9645	-2.27e-05	-0.0823	0.0822	0.000283	0.000659	0.999927	0.742	0.815787	0.00159	0.00301	1	1	0.985
A_55_P2055854	Ppara	2	1.0882	1.1653	0.0111	0.0882	-0.0771	8.26e-05	3.52e-05	0.961871	0.705	0.814987	0.00057	0.000261	0.996	1	0.985
A_51_P189814	Cldn5	2	0.6839	1.0067	-0.309	0.0141	-0.323	0.0174	0.000963	0.260726	0.959	0.402891	0.0477	0.0041	0.876	1	0.968
A_55_P2730556	Timp4	2	0.6719	0.9499	-0.287	-0.00934	-0.278	0.0242	0.00235	0.31405	0.974	0.488531	0.0625	0.00865	0.885	1	0.968
A_51_P475785	BC052040	2	0.1696	0.6198	-0.11	0.34	-0.45	0.192	5.13e-05	0.393182	0.0126	0.018697	0.322	0.000356	0.897	1	0.968
A_52_P641195	1700029J07Rik	2	0.3978	0.6536	-0.00211	0.254	-0.256	0.00574	4.28e-05	0.98731	0.065	0.180746	0.0193	0.000307	0.999	1	0.968
A_55_P2087528	D930015E06Rik	2	0.415	0.7235	-0.032	0.277	-0.309	0.00424	1.14e-05	0.809637	0.046	0.109943	0.0151	0.000102	0.973	1	0.968
A_51_P131281	Exd1	2	0.4236	0.5968	0.00485	0.178	-0.173	0.0015	3.65e-05	0.967687	0.145	0.311012	0.0064	0.00027	0.998	1	0.968
A_52_P494686	Kansl1l	2	0.5708	0.651	0.0855	0.166	-0.0802	3.73e-05	6.26e-06	0.457908	0.157	0.621419	0.000295	6.13e-05	0.909	1	0.976
A_55_P2050273	Cct6b	2	0.4559	0.6083	0.036	0.188	-0.152	0.000236	6.07e-06	0.736674	0.0873	0.317971	0.00136	5.97e-05	0.962	1	0.968
A_52_P657963	Phka2	2	0.8676	1.0483	-0.0791	0.102	-0.181	3.02e-06	1.48e-07	0.587032	0.486	0.382759	3.67e-05	2.77e-06	0.933	1	0.968
A_51_P214306	Haus4	2	0.8394	1.116	-0.207	0.0692	-0.277	3.58e-06	3.46e-08	0.153556	0.627	0.177267	4.22e-05	8.41e-07	0.873	1	0.968
A_55_P1991039	Gm3643	2	0.63	0.9965	-0.108	0.258	-0.367	0.000212	3.86e-07	0.461963	0.0869	0.085911	0.00125	6.11e-06	0.91	1	0.968
A_30_P01026962	chr11:82588507-82594501_R	2	0.7938	1.1568	-0.121	0.242	-0.363	3.94e-06	7.37e-09	0.373858	0.0836	0.067187	4.58e-05	2.52e-07	0.892	1	0.968
A_55_P2924955	Gm11423	2	1.0187	1.4586	-0.118	0.322	-0.44	3.73e-07	5.72e-10	0.433843	0.0389	0.045706	6.48e-06	3.42e-08	0.904	1	0.968
A_52_P470869	Mipol1	2	0.6589	0.9495	-0.109	0.182	-0.291	4.97e-06	1.21e-08	0.344428	0.121	0.081226	5.55e-05	3.71e-07	0.889	1	0.968
A_55_P2023942	Ccdc77	2	0.1917	0.6081	-0.183	0.233	-0.416	0.0623	2.01e-06	0.074328	0.0255	0.006142	0.134	2.41e-05	0.873	1	0.968
A_55_P2000553	Slc6a8	2	0.4458	0.5999	0.00647	0.161	-0.154	0.000906	3.26e-05	0.956716	0.186	0.364766	0.00419	0.000245	0.995	1	0.968
A_55_P2055087	Prkar2b	2	0.54	0.6725	-0.00455	0.128	-0.132	1.13e-05	4.14e-07	0.963376	0.204	0.34904	0.000109	6.48e-06	0.997	1	0.968
A_55_P2735190	Arnt	2	0.4725	0.5921	-0.000292	0.119	-0.12	2.28e-06	5.75e-08	0.996997	0.134	0.281983	2.91e-05	1.27e-06	1	1	0.968
A_51_P458778	Hpgd	2	0.8033	1.184	-0.116	0.265	-0.381	5.69e-07	5.41e-10	0.340902	0.0365	0.033651	9.28e-06	3.27e-08	0.889	1	0.968
A_55_P2043622	Grhpr	2	0.3747	0.7119	-0.128	0.21	-0.337	8.97e-05	4.15e-09	0.123258	0.0149	0.006419	0.00061	1.59e-07	0.873	1	0.968
A_30_P01019745	chr12:33611742-33638648_R	2	0.4787	0.716	0.0338	0.271	-0.237	8.59e-05	2.67e-07	0.74229	0.0134	0.111781	0.000589	4.52e-06	0.963	1	0.968
A_55_P2808868	Spint1	2	0.4946	0.7146	-0.0492	0.171	-0.22	8.42e-05	4.6e-07	0.643088	0.117	0.151143	0.000579	7.08e-06	0.943	1	0.968
A_55_P1971174	Cd1d2	2	0.3579	0.5864	0.00899	0.237	-0.228	0.00272	1.23e-05	0.93383	0.0364	0.14468	0.0104	0.000109	0.994	1	0.968
A_51_P517430	Cd1d1	2	0.4036	0.6681	-0.0229	0.242	-0.264	0.000768	1.34e-06	0.829111	0.0302	0.087301	0.00365	1.72e-05	0.975	1	0.968
A_66_P136186	Wee1	2	0.4009	0.7269	0.0057	0.332	-0.326	0.00303	3.51e-06	0.963	0.0117	0.070206	0.0114	3.79e-05	0.997	1	0.968
A_55_P2039250	Mboat2	2	0.3601	0.6606	-0.0349	0.266	-0.3	0.00548	9.05e-06	0.769861	0.0339	0.084461	0.0186	8.36e-05	0.967	1	0.968
A_30_P01033522	chr5:149760472-149827389_R	2	0.4425	0.6743	0.0111	0.243	-0.232	3.68e-05	6.11e-08	0.900598	0.0107	0.074181	0.000291	1.33e-06	0.987	1	0.968
A_30_P01028468	chr5:149775338-149781472_R	2	0.4649	0.6772	0.00871	0.221	-0.212	0.000865	1.05e-05	0.94384	0.0833	0.231675	0.00403	9.52e-05	0.994	1	0.968
A_52_P679711	4930538K18Rik	2	0.776	0.8368	0.166	0.227	-0.0608	2.21e-07	6.12e-08	0.140196	0.048	0.696618	4.26e-06	1.33e-06	0.873	1	0.979
A_55_P2720015	Slc45a4	2	0.7951	0.8875	0.166	0.259	-0.0924	9.83e-07	1.64e-07	0.186882	0.0451	0.598564	1.45e-05	3.01e-06	0.873	1	0.974
A_52_P8324	Tmem178	2	0.6423	0.7381	0.0101	0.106	-0.0959	1.2e-05	1.58e-06	0.931708	0.375	0.568387	0.000115	1.97e-05	0.994	1	0.969
A_51_P314929	Dgkd	2	0.5467	0.6858	0.0879	0.227	-0.139	9.59e-06	3.02e-07	0.379213	0.0295	0.326068	9.51e-05	4.99e-06	0.892	1	0.968
A_51_P221263	Arsg	2	0.689	0.7185	0.0578	0.0874	-0.0295	1.11e-05	6.16e-06	0.647706	0.491	0.86876	0.000108	6.04e-05	0.944	1	0.988
A_55_P2183032	Zfp787	2	0.7475	0.8364	0.0318	0.121	-0.089	1.6e-06	2.65e-07	0.790964	0.319	0.601066	2.18e-05	4.49e-06	0.97	1	0.974
A_52_P325477	Trim16	2	1.2393	1.3563	0.179	0.296	-0.117	8.41e-08	1.71e-08	0.287744	0.0845	0.619217	1.94e-06	4.84e-07	0.878	1	0.976
A_51_P195625	Zfp330	2	0.6302	0.8506	-0.0228	0.198	-0.22	1.11e-05	1.05e-07	0.843604	0.0965	0.185227	0.000108	2.06e-06	0.978	1	0.968
A_55_P2152014	TC1698801	2	1.1444	1.3223	0.0787	0.257	-0.178	9.74e-08	7.39e-09	0.611873	0.107	0.41934	2.2e-06	2.52e-07	0.938	1	0.968
A_51_P142046	Oxld1	2	0.4436	0.6323	0.036	0.225	-0.189	0.000151	1.25e-06	0.718871	0.0322	0.189552	0.000938	1.62e-05	0.957	1	0.968
A_55_P2788174	Gm15420	2	0.595	0.7088	0.0751	0.189	-0.114	1.31e-05	9.92e-07	0.498133	0.0963	0.46818	0.000123	1.34e-05	0.915	1	0.968
A_52_P400224	Ccs	2	0.4399	0.613	0.0175	0.191	-0.173	1.68e-05	1.03e-07	0.833444	0.0294	0.149894	0.000152	2.02e-06	0.976	1	0.968
A_55_P2484845	Cgnl1	2	0.6286	0.8499	0.0885	0.31	-0.221	1.54e-06	9.27e-09	0.38323	0.00475	0.129237	2.12e-05	3.04e-07	0.893	1	0.968
A_51_P427674	Cpt1a	2	0.7046	0.7896	-0.0208	0.0642	-0.085	6.06e-06	1.1e-06	0.866492	0.605	0.627992	6.53e-05	1.46e-05	0.981	1	0.977
A_51_P239125	Cgnl1	2	0.514	0.6961	0.0897	0.272	-0.182	2.19e-05	2.32e-07	0.369316	0.0106	0.201581	0.00019	4.04e-06	0.892	1	0.968
A_55_P2058783	Hilpda	2	1.0331	1.1005	0.254	0.321	-0.0674	1.65e-05	6.84e-06	0.200241	0.109	0.806932	0.00015	6.59e-05	0.873	1	0.985
A_55_P1998947	Trim16	2	0.8921	1.2212	0.132	0.461	-0.329	3.75e-06	2.17e-08	0.386745	0.00515	0.133709	4.39e-05	5.84e-07	0.895	1	0.968
A_51_P262721	0610009L18Rik	2	0.2273	0.586	-0.0588	0.3	-0.359	0.0167	7.1e-07	0.512214	0.00238	0.00841	0.0461	1.02e-05	0.917	1	0.968
A_66_P108005	Spred3	2	0.2839	0.6828	-0.196	0.203	-0.399	0.00381	5.85e-08	0.036939	0.0311	0.004002	0.0138	1.29e-06	0.873	1	0.968
A_66_P138611	1810021B22Rik	2	0.5512	0.6008	0.0857	0.135	-0.0496	4.28e-06	1.16e-06	0.368566	0.161	0.710832	4.91e-05	1.53e-05	0.892	1	0.979
A_66_P136004	Gm5914	2	0.6439	0.6418	0.0283	0.0263	0.00205	3.94e-05	4.1e-05	0.827339	0.84	0.991068	0.000309	0.000296	0.975	1	0.999
A_55_P2043122	Arsg	2	0.5432	0.8649	-0.0796	0.242	-0.322	0.000312	6.13e-07	0.543761	0.0732	0.091077	0.00172	8.99e-06	0.925	1	0.968
A_55_P2148531	Pithd1	2	0.4976	0.6786	-0.15	0.0313	-0.181	9.03e-05	1.26e-06	0.171183	0.771	0.239687	0.000613	1.63e-05	0.873	1	0.968
A_52_P88591	Pofut2	2	0.7029	0.536	0.0943	-0.0727	0.167	2.44e-06	9.5e-05	0.41972	0.533	0.314147	3.08e-05	0.00059	0.902	1	0.968
A_55_P2274378	AW549542	2	0.7776	0.6356	0.0396	-0.102	0.142	6.21e-07	1.25e-05	0.736464	0.387	0.396534	9.99e-06	0.00011	0.962	1	0.968
A_55_P2924068	Hdgfrp2	2	0.5222	0.7956	-0.108	0.165	-0.273	0.000102	2.51e-07	0.347325	0.155	0.09876	0.000678	4.31e-06	0.889	1	0.968
A_55_P2745170	Hdgfrp2	2	0.5465	0.649	-0.0113	0.0912	-0.102	0.000121	1.37e-05	0.925447	0.453	0.550101	0.000781	0.000119	0.993	1	0.969
A_51_P506128	Zfp28	2	0.613	0.8872	-0.0279	0.246	-0.274	0.00012	7.21e-07	0.836989	0.0783	0.160679	0.000775	1.03e-05	0.977	1	0.968
A_55_P2102887	Zfp28	2	0.7068	1.0401	-0.0419	0.291	-0.333	0.000155	7.91e-07	0.793252	0.0774	0.148684	0.00096	1.11e-05	0.97	1	0.968
A_55_P2720435	ENSMUST00000153206	2	0.483	0.923	-0.12	0.32	-0.44	0.00389	2.57e-06	0.436166	0.0448	0.050694	0.014	2.93e-05	0.905	1	0.968
A_30_P01026165	chr5:136371885-136372424_R	2	0.9243	1.0642	-0.174	-0.0341	-0.14	0.000119	2.04e-05	0.397351	0.867	0.628702	0.00077	0.000166	0.898	1	0.977
A_55_P2721149	Sgk3	2	0.5675	0.6046	-0.0961	-0.059	-0.0371	4.12e-05	1.8e-05	0.405835	0.608	0.819314	0.000321	0.00015	0.899	1	0.985
A_55_P2715316	Prkag2	2	0.4367	0.6181	-0.026	0.155	-0.181	0.00604	0.000269	0.859048	0.295	0.38548	0.0202	0.00142	0.98	1	0.968
A_66_P117443	Cenpw	2	0.3987	0.6355	-0.116	0.121	-0.237	0.00889	0.000133	0.415312	0.398	0.243712	0.0277	0.000783	0.901	1	0.968
A_55_P2726904	Zfp235	2	0.5187	0.7197	-0.123	0.078	-0.201	0.000862	2.03e-05	0.376522	0.573	0.308107	0.00402	0.000165	0.892	1	0.968
A_51_P383524	Art3	2	0.5257	0.7071	0.0506	0.232	-0.181	0.00583	0.000438	0.773562	0.195	0.467737	0.0196	0.00214	0.967	1	0.968
A_51_P159565	Arhgef9	2	0.4344	0.6656	0.069	0.3	-0.231	0.00265	2.9e-05	0.599395	0.0294	0.219501	0.0102	0.000222	0.936	1	0.968
A_55_P2162573	Art3	2	0.4521	0.5856	0.116	0.25	-0.133	0.0221	0.00414	0.53513	0.189	0.614471	0.058	0.0138	0.923	1	0.976
A_52_P162509	Ahcyl2	2	0.3074	0.6156	-0.0399	0.268	-0.308	0.0555	0.000484	0.795992	0.0919	0.166657	0.122	0.00232	0.971	1	0.968
A_55_P2151556	C8g	2	0.4985	0.8318	0.0883	0.422	-0.333	0.0334	0.000945	0.692937	0.0684	0.296794	0.0808	0.00404	0.953	1	0.968
A_30_P01023109	chr17:13008796-13023201_F	2	0.5102	0.6476	0.0164	0.154	-0.137	0.00148	0.000128	0.909488	0.29	0.501115	0.00632	0.000758	0.989	1	0.968
A_55_P2717704	ENSMUST00000183906	2	0.446	0.6096	-0.101	0.0629	-0.164	0.00179	6.85e-05	0.436233	0.625	0.37189	0.00736	0.000449	0.905	1	0.968
A_55_P2510197	Airn	2	0.4238	0.6782	-0.058	0.196	-0.254	0.00751	9.47e-05	0.69299	0.189	0.227497	0.0241	0.000589	0.953	1	0.968
A_51_P423825	Morn1	2	0.3503	0.6089	0.00525	0.264	-0.259	0.0197	0.000218	0.97043	0.072	0.204617	0.0527	0.00119	0.998	1	0.968
A_52_P347764	Lrrc74b	2	0.4388	0.6262	0.152	0.339	-0.187	0.00734	0.000333	0.321099	0.0329	0.385738	0.0237	0.00169	0.885	1	0.968
A_52_P425317	4933406C10Rik	2	0.5432	0.8891	0.0263	0.372	-0.346	0.00117	3.15e-06	0.860359	0.0188	0.110788	0.0052	3.46e-05	0.98	1	0.968
A_30_P01027995	chr12:33606225-33638225_R	2	0.5365	0.6612	-0.00254	0.122	-0.125	0.000173	1.26e-05	0.983413	0.323	0.473304	0.00105	0.00011	0.999	1	0.968
A_30_P01018012	chr5:149751979-149808240_R	2	0.4821	0.9602	0.0406	0.519	-0.478	0.0176	3.36e-05	0.83178	0.0113	0.08652	0.0481	0.000252	0.976	1	0.968
A_51_P436068	Gpr182	2	0.6465	0.7487	-0.0537	0.0485	-0.102	9.86e-06	1.12e-06	0.648129	0.68	0.540065	9.72e-05	1.49e-05	0.944	1	0.969
A_55_P2013296	Prkag2	2	0.7481	0.9909	-0.0195	0.223	-0.243	0.000769	3.2e-05	0.920924	0.262	0.38613	0.00365	0.000241	0.992	1	0.968
A_51_P225793	Prr5l	2	0.4896	0.7841	-0.000687	0.294	-0.294	0.00107	3.76e-06	0.995886	0.0354	0.127309	0.00483	4.01e-05	1	1	0.968
A_66_P102076	Cep68	2	0.3287	0.6538	-0.0604	0.265	-0.325	0.0166	2.98e-05	0.640371	0.0489	0.084186	0.0458	0.000227	0.942	1	0.968
A_30_P01033385	chr11:102878974-102888924_R	2	0.4246	0.6764	-0.00873	0.243	-0.252	0.00298	2.11e-05	0.946462	0.0708	0.17893	0.0113	0.00017	0.995	1	0.968
A_51_P329319	Zfand1	2	0.3822	0.6571	-0.123	0.152	-0.275	0.000649	5.61e-07	0.221616	0.132	0.057952	0.00317	8.34e-06	0.873	1	0.968
A_51_P120066	9330151L19Rik	2	0.4601	0.6574	0.0547	0.252	-0.197	0.00241	6.1e-05	0.690889	0.0758	0.314458	0.00942	0.000409	0.953	1	0.968
A_55_P2727188	1700081N11Rik	2	0.4622	0.6984	-0.232	0.00404	-0.236	0.0215	0.00107	0.22894	0.983	0.3833	0.0567	0.00448	0.873	1	0.968
A_55_P2898096	Psg23	2	0.1471	0.5943	-0.197	0.25	-0.447	0.226	3.9e-05	0.108465	0.0456	0.013368	0.364	0.000285	0.873	1	0.968
A_55_P2088692	BC094435	2	0.2523	0.6272	-0.159	0.216	-0.375	0.0662	7.07e-05	0.237361	0.112	0.054432	0.141	0.000459	0.873	1	0.968
A_55_P2009066	Cfap74	2	0.2751	0.7674	-0.153	0.34	-0.492	0.0594	1.1e-05	0.283307	0.0223	0.019465	0.129	9.84e-05	0.878	1	0.968
A_55_P2009069	Ccrn4l	2	0.2782	0.5922	-0.0623	0.252	-0.314	0.0251	3.3e-05	0.598048	0.0409	0.068742	0.0643	0.000248	0.935	1	0.968
A_66_P133731	AF303453	2	0.5117	0.9716	-0.14	0.319	-0.46	0.00495	4.52e-06	0.404297	0.0654	0.060989	0.0171	4.68e-05	0.899	1	0.968
A_52_P37757	Eps8l1	2	0.0256	0.5885	-0.122	0.441	-0.563	0.905	0.0104	0.570659	0.0481	0.07241	0.946	0.0295	0.931	1	0.968
A_66_P130035	Klk1b24	2	0.1502	0.6179	-0.261	0.207	-0.468	0.308	0.000256	0.083037	0.165	0.031016	0.458	0.00136	0.873	1	0.968
A_51_P155503	Klk1b8	2	0.168	0.6471	-0.219	0.26	-0.479	0.246	0.000118	0.133663	0.0779	0.024476	0.387	0.000708	0.873	1	0.968
A_55_P2112986	Klk1b22	2	0.335	2.2413	-1.44	0.466	-1.91	0.483	7.41e-05	0.005327	0.332	0.008482	0.63	0.000478	0.873	1	0.968
A_51_P413147	Klk1b3	2	0.2668	1.6799	-1.05	0.363	-1.41	0.502	0.00025	0.013026	0.363	0.017493	0.648	0.00133	0.873	1	0.968
A_30_P01020075	chr9:14460976-14488051_F	2	0.1021	0.6031	-0.239	0.262	-0.501	0.338	5.87e-06	0.031551	0.0193	0.002414	0.49	5.82e-05	0.873	1	0.968
A_52_P343306	H2-Aa	2	0.242	0.621	-0.219	0.16	-0.379	0.192	0.00211	0.236128	0.385	0.150515	0.323	0.00794	0.873	1	0.968
A_55_P2741874	H2-Ab1	2	0.1367	0.7524	-0.403	0.213	-0.616	0.476	0.000537	0.04303	0.271	0.029899	0.624	0.00253	0.873	1	0.968
A_51_P246653	Clec7a	2	-0.0656	0.8238	-0.329	0.561	-0.889	0.7	5.27e-05	0.06239	0.00275	0.001005	0.807	0.000363	0.873	1	0.968
A_55_P2146560	H2-Ab1	2	-0.0259	0.6437	-0.451	0.219	-0.67	0.897	0.00324	0.031073	0.278	0.024262	0.94	0.0112	0.873	1	0.968
A_55_P1962747	H2-Ab1	2	-0.0712	0.6205	-0.456	0.236	-0.692	0.717	0.00383	0.027286	0.236	0.018678	0.819	0.0129	0.873	1	0.968
A_51_P438967	Gpnmb	2	-0.153	1.2486	-0.887	0.515	-1.4	0.721	0.00698	0.046978	0.236	0.027854	0.822	0.0212	0.873	1	0.968
A_51_P108459	Gpr65	2	0.1132	0.6102	-0.27	0.227	-0.497	0.353	3.13e-05	0.033418	0.0694	0.007139	0.505	0.000236	0.873	1	0.968
A_66_P125929	Tap1	2	0.2754	0.6472	-0.133	0.239	-0.372	0.102	0.000526	0.419461	0.153	0.117494	0.198	0.00249	0.902	1	0.968
A_55_P1966660	LOC547349	2	0.5201	0.6146	-6.61e-05	0.0944	-0.0945	0.000108	1.29e-05	0.999537	0.41	0.558697	0.000712	0.000113	1	1	0.969
A_51_P326191	Serpina3g	2	0.0986	0.6569	-0.36	0.198	-0.558	0.703	0.0169	0.171809	0.447	0.13592	0.809	0.0437	0.873	1	0.968
A_55_P2719445	Camk2d	2	0.6013	0.4358	0.000847	-0.165	0.166	0.00206	0.0196	0.996162	0.354	0.508056	0.00828	0.0494	1	1	0.968
A_55_P2621848	Ifrd1	2	0.449	0.7159	-0.0512	0.216	-0.267	0.00966	0.000153	0.751518	0.189	0.249044	0.0296	0.00088	0.964	1	0.968
A_51_P367060	Ifrd1	2	0.5314	0.8359	-0.0838	0.221	-0.305	0.0015	8.27e-06	0.57791	0.15	0.159848	0.00639	7.76e-05	0.932	1	0.968
A_51_P284988	Nrbf2	2	0.5071	0.7069	-0.0953	0.104	-0.2	0.0199	0.00194	0.643526	0.612	0.494131	0.0532	0.0074	0.943	1	0.968
A_55_P2746459	Thbs1	2	0.2525	0.5893	-0.324	0.0128	-0.337	0.132	0.0013	0.056889	0.938	0.154516	0.242	0.00527	0.873	1	0.968
A_51_P170696	Haus1	2	0.5055	0.9443	-0.247	0.192	-0.439	0.0036	3.11e-06	0.128706	0.232	0.059332	0.0132	3.42e-05	0.873	1	0.968
A_51_P317166	Paxbp1	2	0.2369	1.1103	-0.713	0.16	-0.873	0.523	0.0056	0.062514	0.665	0.103631	0.665	0.0177	0.873	1	0.968
A_55_P1955656	Ctla2a	2	0.3963	0.6457	-0.182	0.0676	-0.249	0.0474	0.00232	0.347517	0.725	0.361864	0.108	0.00857	0.889	1	0.968
A_51_P489522	Ctla2b	2	0.3917	0.7499	-0.282	0.0767	-0.358	0.0583	0.000852	0.165991	0.7	0.210885	0.127	0.0037	0.873	1	0.968
A_51_P319070	Retsat	2	0.4789	0.6967	-0.126	0.0915	-0.218	0.00174	3e-05	0.362393	0.508	0.268802	0.00721	0.000228	0.892	1	0.968
A_52_P52618	Csf2rb	2	0.3609	0.6467	-0.116	0.169	-0.286	0.073	0.00259	0.551292	0.388	0.304384	0.152	0.00936	0.926	1	0.968
A_52_P1197913	Gadd45b	2	0.0178	0.7475	0.00501	0.735	-0.73	0.943	0.00608	0.984103	0.00687	0.048778	0.969	0.0189	0.999	1	0.968
A_55_P2488394	Tmtc4	2	0.5458	0.7507	0.0155	0.22	-0.205	0.00135	4.27e-05	0.91873	0.157	0.345996	0.00586	0.000307	0.991	1	0.968
A_52_P656418	Met	2	0.3665	0.7804	-0.145	0.269	-0.414	0.0227	2.55e-05	0.346112	0.0863	0.063621	0.0592	0.0002	0.889	1	0.968
A_55_P2062469	Col12a1	2	0.2596	0.6157	-0.166	0.19	-0.356	0.0686	0.000138	0.234528	0.176	0.07683	0.145	0.000811	0.873	1	0.968
A_51_P293069	Mfsd7b	2	0.6544	1.1066	-0.331	0.122	-0.452	0.000235	1.48e-07	0.039336	0.431	0.045644	0.00136	2.76e-06	0.873	1	0.968
A_51_P394814	Svep1	2	1.051	1.6994	-0.257	0.392	-0.648	0.0012	3.91e-06	0.379502	0.184	0.122581	0.00531	4.14e-05	0.892	1	0.968
A_52_P174942	Nrp1	2	0.5139	0.8916	-0.261	0.117	-0.378	0.0669	0.00278	0.338991	0.667	0.328467	0.142	0.00993	0.889	1	0.968
A_55_P1994128	Tmem184a	2	0.39	1.0081	-0.543	0.075	-0.618	0.0543	2.28e-05	0.009529	0.701	0.032674	0.12	0.000182	0.873	1	0.968
A_30_P01024472	chr11:35805295-35817263_F	2	0.2466	0.881	-0.441	0.194	-0.634	0.315	0.00122	0.079405	0.428	0.074375	0.465	0.00499	0.873	1	0.968
A_55_P2114994	NAP111417-1	2	0.2082	0.7528	-0.351	0.194	-0.545	0.33	0.00144	0.106822	0.364	0.078204	0.481	0.00575	0.873	1	0.968
A_55_P2101696	Gnat2	2	0.3906	0.6189	0.0843	0.313	-0.228	0.00484	5.06e-05	0.509428	0.0204	0.212217	0.0168	0.000352	0.916	1	0.968
A_55_P2752088	Per3	2	0.908	0.9388	0.436	0.467	-0.0308	7.36e-05	4.87e-05	0.030979	0.0218	0.909787	0.000518	0.000342	0.873	1	0.992
A_55_P2032079	Dbp	2	0.793	1.2987	0.389	0.894	-0.506	0.0248	0.000639	0.2524	0.0125	0.291173	0.0637	0.00293	0.876	1	0.968
A_51_P180492	Dbp	2	0.6204	1.1216	0.324	0.825	-0.501	0.0668	0.00197	0.32581	0.0174	0.283645	0.142	0.00747	0.885	1	0.968
A_66_P137063	Per3	2	0.362	0.6545	0.142	0.434	-0.292	0.0888	0.00377	0.493463	0.0437	0.321173	0.177	0.0127	0.915	1	0.968
A_55_P2911007	Nr1d2	2	0.4842	0.6528	0.272	0.441	-0.169	0.0417	0.00783	0.238543	0.062	0.601407	0.0968	0.0233	0.873	1	0.974
A_55_P2148534	Nr1d2	2	0.4344	0.7872	0.0917	0.444	-0.353	0.0674	0.00197	0.689763	0.0617	0.282389	0.143	0.00747	0.953	1	0.968
A_52_P303891	Nr1d2	2	0.3314	0.6445	0.086	0.399	-0.313	0.14	0.00669	0.695814	0.0786	0.318454	0.253	0.0205	0.953	1	0.968
A_52_P135424	Srrm1	2	0.817	0.4087	0.439	0.031	0.408	0.0151	0.203	0.172442	0.922	0.364609	0.0425	0.313	0.873	1	0.968
A_52_P552879	Cracr2b	2	0.6859	0.5605	0.16	0.0345	0.125	9.81e-08	2.54e-06	0.094132	0.71	0.343529	2.21e-06	2.9e-05	0.873	1	0.968
A_55_P2014635	Ccdc82	2	0.7056	0.5902	0.188	0.0728	0.115	2.85e-08	5.9e-07	0.042758	0.416	0.362963	8.18e-07	8.7e-06	0.873	1	0.968
A_51_P155997	Bcl7a	2	0.9949	0.9546	0.176	0.135	0.0403	1.79e-09	3.93e-09	0.113062	0.217	0.791926	9.38e-08	1.51e-07	0.873	1	0.984
A_55_P2126448	1810032O08Rik	2	0.9877	1.1155	0.0604	0.188	-0.128	6.07e-10	5.33e-11	0.552935	0.0728	0.376413	4.02e-08	5.76e-09	0.926	1	0.968
A_55_P2726955	Tra2a	2	0.6103	0.4916	0.119	0.000482	0.119	3.16e-09	1.53e-07	0.090175	0.994	0.225768	1.44e-07	2.83e-06	0.873	1	0.968
A_55_P2463930	Zmym5	2	0.6081	0.5073	0.136	0.035	0.101	1.63e-07	2.91e-06	0.118554	0.68	0.404046	3.31e-06	3.23e-05	0.873	1	0.968
A_55_P2730372	Ophn1	2	0.8042	0.7301	-0.00511	-0.0792	0.0741	1.36e-06	5.76e-06	0.968101	0.537	0.682224	1.92e-05	5.73e-05	0.998	1	0.979
A_55_P2143693	Sytl1	2	1.376	1.5805	0.218	0.423	-0.204	6.72e-09	4.77e-10	0.181027	0.0134	0.370867	2.59e-07	2.97e-08	0.873	1	0.968
A_55_P2106666	Adcy9	2	1.6169	1.5267	0.249	0.159	0.0902	3.1e-10	9.56e-10	0.12889	0.325	0.691234	2.4e-08	5.04e-08	0.873	1	0.979
A_51_P283473	Fibin	2	1.3556	1.1945	0.226	0.0648	0.161	2.65e-07	1.98e-06	0.251921	0.739	0.559478	4.95e-06	2.39e-05	0.876	1	0.969
A_55_P2497622	Suv39h1	2	0.759	0.7863	0.00196	0.0292	-0.0273	1.34e-08	7.02e-09	0.982965	0.75	0.833483	4.45e-07	2.42e-07	0.999	1	0.985
A_66_P133649	A530013C23Rik	2	1.2301	1.2373	0.0984	0.106	-0.00717	6.26e-10	5.58e-10	0.439295	0.407	0.967991	4.13e-08	3.36e-08	0.905	1	0.996
A_51_P144770	2410002F23Rik	2	0.8017	0.7717	0.0725	0.0425	0.03	1.3e-07	2.46e-07	0.512821	0.7	0.847582	2.78e-06	4.24e-06	0.917	1	0.986
A_51_P279997	Slc4a7	2	0.6424	0.6767	0.0295	0.0638	-0.0343	1.59e-07	6.51e-08	0.741371	0.477	0.786285	3.25e-06	1.41e-06	0.962	1	0.983
A_65_P11837	CF732941	2	0.6526	0.6966	0.0579	0.102	-0.044	2.67e-06	9.82e-07	0.594496	0.352	0.774385	3.3e-05	1.33e-05	0.935	1	0.983
A_65_P06633	Cir1	2	0.6515	0.5972	0.0996	0.0452	0.0544	2.54e-08	1.16e-07	0.229254	0.581	0.638288	7.43e-07	2.25e-06	0.873	1	0.977
A_52_P46410	Uvssa	2	0.7782	0.725	0.000247	-0.053	0.0533	3.6e-08	1.23e-07	0.99802	0.595	0.705115	9.91e-07	2.37e-06	1	1	0.979
A_51_P383599	Golgb1	2	0.8841	0.85	-0.0196	-0.0538	0.0341	2.25e-10	4.89e-10	0.819901	0.535	0.77998	1.84e-08	3.02e-08	0.974	1	0.983
A_65_P18136	Simc1	2	0.914	0.8668	0.023	-0.0242	0.0473	9.15e-11	2.65e-10	0.787091	0.776	0.695498	9.32e-09	1.93e-08	0.969	1	0.979
A_55_P2729808	Chst15	2	1.1851	0.9065	0.143	-0.136	0.279	1.86e-10	2.98e-08	0.219332	0.243	0.094888	1.61e-08	7.46e-07	0.873	1	0.968
A_55_P2645265	Dguok	2	0.38	0.6207	-0.0848	0.156	-0.241	0.000378	5.44e-07	0.365955	0.103	0.076772	0.00203	8.11e-06	0.892	1	0.968
A_55_P2087622	Il4i1	2	0.8237	1.0267	-0.0854	0.117	-0.203	1.07e-05	3.82e-07	0.571693	0.438	0.345194	0.000104	6.05e-06	0.931	1	0.968
A_55_P2173968	Ctdspl	2	0.5689	0.6933	-0.0135	0.111	-0.124	5.21e-06	2.39e-07	0.891148	0.268	0.377358	5.76e-05	4.14e-06	0.985	1	0.968
A_52_P631499	Exoc6	2	0.6416	0.6957	0.0115	0.0655	-0.0541	1.06e-07	2.58e-08	0.895468	0.455	0.661727	2.36e-06	6.66e-07	0.986	1	0.978
A_55_P2028365	Lrrc36	2	0.5785	0.6498	0.102	0.173	-0.0713	8.73e-06	1.58e-06	0.332529	0.106	0.629489	8.78e-05	1.96e-05	0.887	1	0.977
A_52_P78333	Lrrc29	2	0.8949	0.9538	0.0573	0.116	-0.0589	7.16e-09	2.16e-09	0.584643	0.272	0.690642	2.73e-07	9.61e-08	0.933	1	0.979
A_55_P2157872	Srsf5	2	0.737	0.6417	0.0772	-0.018	0.0952	8.31e-08	8.2e-07	0.437202	0.855	0.49722	1.92e-06	1.14e-05	0.905	1	0.968
A_55_P1999962	Podn	2	1.1389	1.0318	0.185	0.0775	0.107	1.7e-09	1.08e-08	0.143089	0.531	0.540478	9.08e-08	3.41e-07	0.873	1	0.969
A_55_P2715201	Crbn	2	0.6434	0.5848	0.067	0.00834	0.0587	2.88e-07	1.33e-06	0.472523	0.928	0.655436	5.29e-06	1.71e-05	0.913	1	0.978
A_55_P2603690	St3gal6	2	1.3202	1.4739	-0.00548	0.148	-0.154	4.02e-10	4.4e-11	0.967024	0.27	0.415976	2.93e-08	4.95e-09	0.998	1	0.968
A_55_P2740019	St3gal6	2	1.0962	1.3262	-0.104	0.126	-0.23	1.63e-08	4.43e-10	0.438933	0.352	0.231673	5.2e-07	2.82e-08	0.905	1	0.968
A_51_P141521	Sap130	2	0.6056	0.7587	-0.0319	0.121	-0.153	9.27e-08	1.52e-09	0.696112	0.147	0.192602	2.11e-06	7.31e-08	0.953	1	0.968
A_52_P281172	Slc45a4	2	1.2941	1.3551	0.178	0.239	-0.0609	6.86e-10	2.78e-10	0.189756	0.0827	0.747414	4.49e-08	2e-08	0.873	1	0.982
A_66_P107745	1110020A21Rik	2	1.5296	1.6045	0.141	0.216	-0.0749	1.67e-11	6.16e-12	0.287889	0.109	0.687363	2.43e-09	1.04e-09	0.878	1	0.979
A_51_P479645	Cdnf	2	0.8885	1.157	0.0268	0.295	-0.269	1.2e-09	5.76e-12	0.776325	0.00418	0.05321	6.99e-08	9.95e-10	0.968	1	0.968
A_66_P133257	9530026P05Rik	2	1.0934	1.3817	-0.0887	0.2	-0.288	7.43e-09	7.89e-11	0.490431	0.128	0.120404	2.81e-07	7.82e-09	0.915	1	0.968
A_55_P2505285	Cobll1	2	0.8562	0.95	0.0139	0.108	-0.0938	1.77e-09	2.32e-10	0.880731	0.252	0.477157	9.25e-08	1.75e-08	0.983	1	0.968
A_52_P274555	Snx14	2	0.5113	0.6547	-0.0547	0.0886	-0.143	1.26e-06	1.99e-08	0.500453	0.279	0.217405	1.81e-05	5.45e-07	0.916	1	0.968
A_30_P01023371	chr3:95754599-95754917_R	2	0.6406	0.8243	-0.0235	0.16	-0.184	8.6e-08	8.35e-10	0.785085	0.0716	0.139693	1.98e-06	4.56e-08	0.969	1	0.968
A_55_P2095933	Zranb1	2	0.5525	0.6069	0.0826	0.137	-0.0544	4.11e-07	8.52e-08	0.315619	0.102	0.637367	7.03e-06	1.74e-06	0.885	1	0.977
A_51_P267587	Gdap10	2	1.554	1.9502	0.0241	0.42	-0.396	8.58e-09	1.06e-10	0.895526	0.0293	0.135403	3.16e-07	9.6e-09	0.986	1	0.968
A_65_P19626	Atp11b	2	0.4975	0.5951	0.065	0.163	-0.0977	1.78e-05	1.33e-06	0.493419	0.0944	0.466951	0.000159	1.71e-05	0.915	1	0.968
A_52_P69194	Rimkla	2	0.9376	1.0815	0.114	0.258	-0.144	5.06e-07	4.55e-08	0.418664	0.0749	0.469708	8.39e-06	1.05e-06	0.902	1	0.968
A_51_P450365	Txnrd3	2	0.5365	0.6666	0.0793	0.209	-0.13	6.89e-06	2.41e-07	0.407556	0.0356	0.337987	7.24e-05	4.15e-06	0.899	1	0.968
A_55_P2615536	Cobll1	2	0.6827	0.7056	0.0736	0.0964	-0.0228	5.92e-07	3.47e-07	0.47693	0.353	0.875314	9.61e-06	5.6e-06	0.913	1	0.99
A_55_P2038347	Acot3	2	0.6281	0.7107	0.0564	0.139	-0.0826	1.76e-05	3.05e-06	0.636435	0.25	0.624565	0.000158	3.37e-05	0.942	1	0.976
A_55_P2504045	Gmnn	2	0.6465	0.7707	0.0442	0.168	-0.124	6.87e-06	4.72e-07	0.699902	0.15	0.44599	7.22e-05	7.23e-06	0.954	1	0.968
A_51_P166155	Gmnn	2	0.6683	0.7585	0.000402	0.0906	-0.0902	1.61e-05	2.65e-06	0.997452	0.474	0.613424	0.000147	3e-05	1	1	0.976
A_55_P1966664	Cdc14b	2	0.4402	0.634	0.0672	0.261	-0.194	0.000156	1.11e-06	0.500931	0.0139	0.176228	0.000961	1.47e-05	0.916	1	0.968
A_52_P573336	Sbsn	2	0.5553	0.6896	0.179	0.314	-0.134	0.00139	0.000153	0.255266	0.0527	0.543152	0.00601	0.000878	0.876	1	0.969
A_51_P361220	Fzd4	2	0.8327	0.7723	0.305	0.245	0.0604	2.53e-06	7.59e-06	0.034725	0.0852	0.756915	3.17e-05	7.19e-05	0.873	1	0.982
A_52_P549032	Cgnl1	2	0.4924	0.6248	0.164	0.296	-0.132	0.000139	6.38e-06	0.145971	0.012	0.398873	0.000874	6.23e-05	0.873	1	0.968
A_55_P2086075	Ube2h	2	0.6185	0.4868	0.272	0.14	0.132	1.84e-06	5.12e-05	0.011352	0.171	0.356945	2.43e-05	0.000355	0.873	1	0.968
A_52_P614517	Rhobtb1	2	0.6113	0.3996	0.241	0.0297	0.212	6.42e-05	0.0043	0.068866	0.817	0.249228	0.000462	0.0142	0.873	1	0.968
A_55_P2728774	Zfp787	2	0.8218	0.8419	0.137	0.157	-0.02	5.98e-06	4.22e-06	0.348201	0.283	0.92176	6.47e-05	4.41e-05	0.889	1	0.992
A_52_P427494	Gpbp1l1	2	0.5895	0.5202	0.087	0.0177	0.0693	3.49e-06	2.03e-05	0.386628	0.859	0.623822	4.13e-05	0.000165	0.895	1	0.976
A_55_P2020743	Abcc10	2	0.6829	0.6705	0.124	0.112	0.0125	2.9e-07	3.92e-07	0.215247	0.263	0.928779	5.3e-06	6.18e-06	0.873	1	0.994
A_55_P2023424	Trip10	2	0.6645	0.5707	0.158	0.0639	0.0939	4.67e-07	4.86e-06	0.119242	0.519	0.503184	7.85e-06	4.98e-05	0.873	1	0.968
A_55_P2059936	Zfp383	2	0.5262	0.6181	0.00859	0.1	-0.0919	9.35e-05	1.18e-05	0.939849	0.381	0.569253	0.000632	0.000104	0.994	1	0.969
A_66_P106444	Ldlrap1	2	0.6122	0.5128	0.0426	-0.0568	0.0994	4.87e-06	5.33e-05	0.688068	0.593	0.508796	5.46e-05	0.000367	0.952	1	0.968
A_52_P181748	Mfsd7b	2	1.0359	1.1137	0.0225	0.1	-0.0778	6.7e-06	2.31e-06	0.902446	0.585	0.764039	7.11e-05	2.69e-05	0.987	1	0.983
A_55_P2829724	Adck3	2	0.5977	0.5877	0.0806	0.0706	0.01	0.000292	0.000349	0.573836	0.622	0.960523	0.00164	0.00176	0.931	1	0.996
A_55_P2109702	Shb	2	0.4354	0.6043	0.00676	0.176	-0.169	0.00031	4.95e-06	0.948487	0.103	0.26012	0.00172	5.06e-05	0.995	1	0.968
A_55_P2716301	Scyl2	2	0.416	0.5991	-0.00441	0.179	-0.183	9.7e-05	5.87e-07	0.961022	0.0568	0.160097	0.000651	8.67e-06	0.996	1	0.968
A_52_P681310	Plaur	2	0.5906	0.6669	-0.00276	0.0736	-0.0763	0.000232	5.59e-05	0.984078	0.596	0.696722	0.00135	0.000382	0.999	1	0.979
[truncated: 1,683 more rows]
