# Supplementary material for: Hepatic FGF21 is not required for fasting metabolism but guides protein appetite post energy depletion
Source: EMBO Rep. 2026 Apr 27;27(12):3189–213. doi: 10.1038/s44319-026-00790-9 (PMC13303862; doi:10.1038/s44319-026-00790-9)
Supplement: Supplementary file 7 — Source data Fig. 5 [file 44319_2026_790_MOESM7_ESM.zip › Figure 5/5C/Working_set_groups_genes_BAT.xlsx]

## Sheet: 5C Working_set
	MA2204_1	MA2204_9	MA2204_17	MA2204_23	MA2204_26	MA2204_25	MA2204_16	MA2204_7	MA2204_31	MA2204_30	MA2204_15	MA2204_6	MA2204_4	MA2204_10	MA2204_19	MA2204_33	MA2204_29	MA2204_34	MA2204_8	MA2204_12	MA2204_13	MA2204_2	MA2204_35	MA2204_28
4	10,1155281738931	10,0478646632278	10,0819255071799	10,0701816308929	10,0646893758062	9,9462222443051	9,85973091846916	9,87406670405676	9,8906386870528	10,1103103751426	9,99348432618635	10,4432671194615	9,98802118881977	9,89224682619686	10,001393634065	10,0349057967798	10,1361402957691	10,0887045815813	10,2952759465166	10,2385111926652	10,273191473974	10,1881627712594	10,0746199167936	10,1103797960021
6	8,38429689994797	6,94532757020645	8,27577137232128	6,66751487535867	8,22046424084191	7,22462034167588	6,94999021595939	8,62739700145224	7,05927970181919	8,43044230887893	7,23726605605919	7,85423224812089	8,31230595690226	6,3889825354068	8,31314755969285	7,23961258285319	8,36475750244906	6,42409307677348	8,28414715018573	7,04027489152541	7,37992886735134	8,2522121412191	7,05644068697993	8,46095439928714
7	6,01294799699054	6,25069337243073	6,05315086551106	6,19640223576019	5,82681894187469	5,93101961288483	6,11481185737784	5,73207262445174	5,96795311051746	5,84435711372444	6,11534864004609	5,56882282060747	5,71175240618235	5,967286168735	5,78871997412111	6,02663368495702	5,76644705440824	6,31182863135149	5,9160250578249	6,21943264952667	6,28039897444779	5,91435458573026	6,20748167737098	6,01533520112982
8	9,14617494309651	9,210392508104	9,54043026175529	9,35145343619352	9,56475970687228	9,37308120003688	9,3733085533191	9,49154922222079	9,29206486266024	9,43237070619475	9,22458357823007	9,72444876511693	9,52232059348659	9,24058659787967	9,44449476654086	9,13522320826011	9,57826305643905	9,36602790396755	9,32509055014258	9,36656525274663	9,29955736959534	9,42809708468536	9,33150974421504	9,79236337767361
9	8,25970242232912	8,84399746964992	8,19627397765815	8,89797562481987	8,47939807690903	8,65540584917421	9,0273063826307	8,34123770368612	8,95273340843761	8,35061269413269	8,78373649610704	8,15445518568793	8,04734611732859	8,85350509253946	8,17967632682504	8,70588925703935	8,39312477490451	8,87495463878393	8,12229982116748	8,77616802580087	8,59490468671254	8,45475992202322	8,96986460079801	8,53540729713284
10	4,87298871776496	4,86377989764277	4,91139794210302	5,11341625592494	5,03686898784346	4,79544965646961	4,98607916272978	5,05890586782456	4,93421440761466	5,38817744541318	5,05975853876455	5,17754874387335	4,97465666456139	5,00176827372481	4,9727251176725	5,18440385337063	5,12610330589396	5,19799969586951	5,25278057938078	4,95077486708754	5,08506067335374	5,18252802906084	5,1896532100601	5,101263934322
11	8,2637412986066	8,08400535976273	8,18041024995162	7,96454455412979	8,30437340563857	7,93692916057184	7,91987962649605	8,47675597579367	7,76890468830662	8,30054046405592	7,93939793128781	8,79794334439586	8,19814988013124	8,21879701650883	8,30306228253858	7,96943571763982	8,35756395730458	7,91115850338131	8,52135598995597	8,35376744823594	8,16864065303013	8,44923074458715	8,13071259742974	8,42157485381604
13	10,8993190816623	10,6932722230874	10,815261862003	10,5648343496318	10,547568053917	10,7197779107433	10,5331620117927	10,6064822909768	10,6127766914714	10,8052948950146	10,6036544987255	10,4453263389824	10,7957245519435	10,5667922967368	10,6870332660281	10,800245409792	10,8459951750947	10,4745259291878	10,7211467964777	10,7856223861055	10,7271526644759	10,7350047065713	10,6913664829679	10,8696834722255
14	7,79306424390517	7,52079015071955	7,56904099324147	7,64102074704951	7,74857306291704	7,7761483516567	7,58793479334002	8,08849376648454	7,82916738363219	7,71491213571128	7,56361007857396	7,10964682849993	7,68294858318449	7,69343552336632	7,71510933338161	7,47151275091602	7,89255822376611	7,57509125523835	7,77046754999773	7,58431421861021	7,63565791082897	7,69414804378737	7,71723250215462	7,73458492276687
15	7,14093897080799	7,17206588829187	7,49687608203929	7,02862103770148	7,22608192174577	7,18437193228499	7,36245706934153	7,33162332142664	7,31454036707339	7,31739175303474	7,22473174347397	7,07686951401882	7,03480654505129	6,86418594061473	6,75564049048596	6,97782530730367	7,35174998053243	6,87811902403258	7,17189242109128	7,45251708685654	7,49405002302263	7,13140686680811	7,51327872833494	7,44147249058
17	14,301694531361	14,2593865652073	14,1795160223145	14,419965723422	14,4343845556909	14,3809105625019	14,335803401761	14,329403657383	14,3649440888183	14,2621596546229	14,3939914578126	14,188916903699	14,3022110849405	14,3045469489953	14,3042256752911	14,3649440888183	14,3020702434528	14,3974692214973	14,3601037931656	14,3019293743986	14,3255542217779	14,3650261013808	14,314617244644	14,3197548247903
18	7,78961925919669	7,32529295327735	7,56904099324147	6,99962794260543	7,58769869098975	7,14179103184103	7,44032191471246	7,52359763749307	7,47845682039773	7,84633741032252	7,20382494578621	7,57318617657353	7,59065176727772	7,37559263091305	7,47973406194425	6,94612522027026	7,92982006801117	7,59335980446526	7,6707096326057	7,5027306147307	7,50425235079117	7,64399061049876	7,30089139032922	7,57140507316411
19	5,75595044650735	5,91803014936079	5,8608303360662	6,22163551727713	6,07594830787467	6,08184173162163	6,10094876096697	6,03052438826362	6,19487289978617	6,04697262308537	6,17304794288502	6,79904829541712	5,97705488484517	6,26856593584563	5,82727262171397	6,03867778639314	6,33217852590439	6,31182863135149	6,01672705096573	6,25657941426582	6,09498451053873	5,88906927218043	6,00431827080788	6,27163025401782
20	10,0427902354491	9,75182525612818	9,49256299056365	9,26988534006271	9,59512743793047	9,8669695377277	9,78827115285364	9,83123764898957	9,8140293346505	9,42535056110646	9,58272044423434	9,35508534307297	9,56980935602153	9,95366654484678	10,2313873664983	8,98030244699322	10,1074069900689	10,0132418552713	9,72782406523809	9,83445285792174	10,1874422038092	9,92928136310219	10,221772725459	9,89354551065088
21	5,66099595551281	5,96396656943047	6,01294799699054	6,38219279448935	5,70093941892093	5,77602949536985	6,10094876096697	5,91758321575274	5,66795229697257	5,98422874529032	5,97098509328123	6,04847052863073	5,9378875671557	5,72258090946188	5,80722894789382	6,06772796773302	5,5468590969788	5,84081016810222	5,8608303360662	6,24306762723422	6,63449823159504	5,91435458573026	6,01340862984508	5,96396656943047
22	6,13389718759665	6,21575880201383	5,88345288871456	6,20458611935786	6,03376129141313	6,21955869576602	6,31403594738811	5,95396171536917	6,21428182199739	5,99251728704042	6,29898004193439	5,9681689097377	5,97705488484517	6,30289066863266	5,89134270690538	6,13887302537709	6,15142915088901	6,34951729038603	5,99341565064455	6,43160012467874	6,26705549155375	5,91435458573026	6,20748167737098	6,26017892219512
23	11,9970518012654	11,5927310973848	11,6742976890533	11,4517268429413	11,7278053753745	11,5595244905737	11,4980914366661	11,8220094005499	11,5086964875188	11,8761848791185	11,5317264989664	11,0806331180794	11,5898947757868	11,6149961257178	11,696800033558	11,3289553633544	11,9036839396497	11,5500917529576	11,8580929833163	11,6714125896634	11,6951789717281	11,8483967844612	11,6937580026743	11,9246321482582
24	5,76953771344586	5,93010550476581	5,7815850527381	5,92305645684649	5,82681894187469	5,89869815163092	6,05324587416526	5,75406572554645	6,04246465321824	6,0059881048203	6,05334088281946	5,8216430453673	5,91803014936079	5,89519602087959	5,9681689097377	6,12054162428405	6,0694641709634	6,10010040876568	5,8608303360662	6,27137957657622	6,31542115659754	5,98987851099649	6,18997646808113	6,01533520112982
25	11,2533135860471	11,0409532923846	11,6087434665407	11,2143476951102	11,4291747724487	11,123677075503	11,1366885873059	11,4548869565836	10,9728559513297	11,4078769132956	11,1133745358969	11,7899642714695	11,4657747208622	11,0030883616133	11,5436198603376	11,101387333683	11,5544534367956	11,1967772798318	11,544306369413	11,2238437753273	11,2002030990802	11,4932288077772	11,080229498513	11,5370849082373
27	12,9695138153125	12,8230271909489	12,9518132442863	12,8387966478764	12,9934167382698	12,8290113409441	12,8003029488131	12,8419354865655	12,6908746660257	12,9792941956295	12,9003622856891	13,2136863397974	13,0070275205202	12,7101918564954	12,9242328291849	12,8105322466717	13,1369022559941	12,8301094592586	13,0402471485262	13,04813480337	13,1338382208468	13,1053875536376	12,9203546413629	13,0683115569669
28	4,96514279019798	5,16689158702937	4,95392837895523	5,32237463537256	5,07547138945295	4,99366746055495	5,06697756381124	5,14492861647637	5,0485532260267	5,25586422906522	5,09688499723587	5,15652435181131	5,42063755571086	5,07833078220989	5,23245658906756	5,10575741006168	5,12610330589396	5,22292412846381	5,06949359486702	5,10575741006168	4,97416436606774	5,03507984681627	5,15320416206578	5,19197621586203
30	10,1739023212118	10,3463809638722	10,1476001826979	10,5331620117927	10,2894954028353	10,3470289066415	10,5305337178271	10,1396629293644	10,1726112965181	10,120781444114	10,4461351426256	10,1204880214105	10,0653816511469	10,4705929158963	10,0546372808852	10,4379384630797	10,1462943197162	10,448799885749	10,231929545044	10,5664910236388	10,437864103848	10,2550326470831	10,4856792883152	10,2536912506147
31	8,40670935094419	8,33296389433727	8,20855224452393	8,48124386918931	7,93067354323021	8,15892300532827	8,4027214465369	8,05585646427194	8,09960164568284	8,0075268066328	8,35279675948805	8,08347645452468	8,02141211334026	8,40128597762387	8,05318248855362	8,00721531267551	8,17665532079964	8,66560950093854	8,34153260885861	8,58460644085542	8,34402000029944	8,08175242301269	8,30645454351717	8,268950844031
32	5,41562336108526	5,24141779153497	5,54287183345472	5,46900580861407	5,47789586080231	5,52510130002142	5,46003762422556	5,2648291364629	5,45811258857375	5,52176460843758	5,43702202128868	5,74005406233702	5,50032176590398	5,50606949665214	5,46549915139789	5,18440385337063	5,58804536422351	5,50549425500526	5,66547208592249	5,73927752026805	5,72760486889762	5,59491068412269	5,74491208230729	5,6966589141057
43	11,5026800889708	11,8908902673631	11,3633118281874	12,0409152492932	11,2339990551721	11,7511788489519	11,9574932337438	11,3178511973251	11,8388502442329	11,2504628353127	11,9624212941425	11,6585859840848	11,0749055673591	11,7204449194125	11,1086181997426	11,6127776258397	11,467722281017	12,0544204573217	11,3516350181207	11,8713272777228	11,8829299721091	11,3280586147863	11,8095786011563	11,317233835352
44	9,89263195232686	10,03601422506	9,92139291787643	9,95779722904477	9,96997490221111	10,0134063927104	10,0959770370133	10,0488327279025	9,96848040770619	10,1195779097399	9,96023755532514	9,08025587165393	9,87005999814974	9,9506009590311	10,0392147910039	9,8496425245469	10,0751908616282	9,92255120519803	9,92191104749294	10,0623492488551	10,0656134233996	10,0413301225777	9,93951061984807	10,0449845731465
45	15,5948223451638	15,6328162749778	15,5659824841976	15,6205135489415	15,5805327326208	15,5608226096267	15,6205135489415	15,5763274481225	15,5804789646726	15,5451671759411	15,5763274481225	15,6444136809318	15,5292036548832	15,4978260548373	15,5289857536276	15,5552910093772	15,6629446097733	15,6146802302571	15,5949945312331	15,6327776233979	15,7159647422822	15,6512763329011	15,565948993818	15,7158662456737
47	10,6827025772885	10,6411110303843	10,6576493716686	10,6888864212934	10,6315019085381	10,7326138517229	10,651604362699	10,6190808790828	10,4856041435327	10,5065504298326	10,5642873677773	11,2044351343093	10,4388448141973	10,5961981785152	10,4859053219163	10,487112628713	10,8121188291718	10,6984879879451	10,6340367131745	10,7468802516838	10,7113766695295	10,7919116896659	10,6424099117212	10,6176224039341
51	9,71727806217656	9,59477351830916	9,83325527881348	9,76608281289317	9,83056325834151	9,70860665664016	9,55164256721545	9,78983593249952	9,62575587489382	9,78059850405213	9,58517270082264	10,0909603431135	9,77794101760119	9,47745567587246	9,78451892906982	9,7176063144199	10,052498911747	9,79586711496	9,96725740716967	9,60944407528602	9,80057430002639	9,94782607993959	9,73940931705647	10,1291144279264
52	6,18546282761433	5,39330814792165	5,35344633499037	5,25021803979732	5,07547138945295	5,33003515411977	5,46003762422556	5,19722404261253	5,18461397213028	5,0606234787715	5,12961792634237	5,37154847810445	5,18720166293463	5,1357287897413	5,23245658906756	5,22447543497775	5,37154847810445	5,50549425500526	5,18793924634019	5,36009548491049	5,40232208631062	5,18252802906084	5,38227953310662	5,46549915139789
54	6,76403711919572	7,01251451837524	7,42902392562382	6,88048083993887	7,01342263632086	6,84525326020614	6,8893310232798	7,37735309805188	6,53029806890436	7,0034853414431	6,80423762457935	7,69879794200861	7,24084917840402	6,74035083615946	7,19074473783975	6,7709122375819	7,17877597185685	6,74179436563829	6,89398443011626	6,76358984693658	6,81290296615882	6,74035083615946	6,64579234907618	7,12347972076424
55	7,92002730129285	7,73681153072675	7,6253357354276	7,75818453274536	7,49541456022974	7,55873535641055	7,72307713887054	8,18850156143631	7,32390359531401	7,78522569584616	7,55154104308402	7,74010232606449	7,65416333318668	7,80863988153282	8,01442785039316	7,68315907901177	7,7305219812935	7,23967093823812	7,80066684772768	7,6382268526641	7,37992886735134	7,723914978078	7,54679533091187	7,78025446868073
56	6,07914570436195	5,89519602087959	6,01294799699054	6,70414988540558	5,81477024076695	6,08184173162163	6,07825566153219	6,32311922309204	6,18510179173404	6,70815420762702	6,13427172023112	7,04426125382626	6,05885876191918	5,7890946453161	6,15514841500074	5,86738730670254	6,31833886361032	5,84081016810222	6,59457680738732	6,12132337774707	7,0021118456655	6,45109931964961	6,06165905999528	6,25024643882269
57	13,3286564031587	13,1713846846587	13,044650173837	12,9655236322407	13,1896323726294	13,2406166143939	13,1648800831597	13,168136417754	13,3448986313606	13,2792131229086	13,0124064652439	13,2516156214162	13,1445097761643	13,0988260737528	13,0671093613694	13,0566424158256	13,2809718641552	13,3092931201273	13,1327270325758	13,0588029255534	13,2645043320954	13,2353417823021	13,0412013494189	13,2368307869282
58	10,496503097243	10,6204874044245	10,5088412541421	10,5452052867075	10,515826538546	10,5801303845237	10,7387244468909	10,5852306568199	10,6779113020584	10,5839645422589	10,5653008723368	9,89597985448139	10,5502800916356	10,5831447983593	10,5951425233356	10,7345126824785	10,69852610779	10,3882181843444	10,6295610310812	10,6237339891886	10,5106168841738	10,5553380753403	10,6598899451364	10,8748861053776
59	5,19639489438596	5,12965414476135	5,38671672581061	5,29475141264143	5,19722404261253	5,20380459471789	5,1782954900399	5,45476822371121	5,29488889552939	5,40839238972785	5,33158729559046	6,84800417725658	5,50032176590398	5,55872759364688	5,58436039039819	5,62518882222388	5,32480131270668	5,22292412846381	5,01960617131345	5,05975853876455	5,30912561943527	5,13444927562107	5,21123875570523	5,27939167313645
60	6,77711216646219	6,15943733486018	6,79618001955185	6,14895529506708	6,55207661829242	6,09832874974419	6,12309295521912	6,7291405685664	6,05758551476533	6,66510105808632	6,1487685693736	6,90644533776274	6,5986066752211	5,93402812540181	6,70950087013526	6,51017234111861	6,8206986481473	5,97569251703483	6,81851810105863	6,09498451053873	6,33802688933107	6,85553722616593	6,1699680775516	6,85431900252709
61	5,63775230831266	5,49501931570152	5,6427507752169	5,05975853876455	5,56882282060747	5,15570648486344	4,98607916272978	5,5682475789606	5,08691130450371	5,58223459416055	5,09688499723587	5,65863187812646	5,63672111487945	5,31202310413121	5,76644705440825	5,62518882222388	5,52349714135024	5,22292412846381	5,63002020387072	5,40641719014118	5,40232208631062	5,57763701792059	5,32237463537256	5,98987851099649
62	6,70408206620824	7,58562083634691	7,16386430712507	7,77914795220628	7,05525773377629	7,86314084934134	7,27191911671283	7,26880954904536	7,17292124508352	7,39373570950033	7,39171310435993	7,85824800437217	7,86719895588817	7,25843160900674	7,09790697704781	7,70560446885602	6,80614588266331	7,40585249282062	7,29261274877766	7,5027306147307	7,28486614898706	6,82559367235349	7,4952892550252	7,50971302201492
65	10,4993213024149	10,3843098345256	10,5519417414497	10,3898302823568	10,6723820923461	10,4713393218667	10,4119344278196	10,6298118317721	10,3928713161517	10,4618225164777	10,4105624351847	10,6973158107801	10,528326896702	10,3871159285724	10,5204885368469	10,2993786153027	10,7333945135342	10,6288659326707	10,7271526644759	10,6093111861811	10,7153767497664	10,6650673797396	10,473882366108	10,7247502833813
67	7,35174998053243	8,33563504004023	7,75073321936478	8,29017854076968	8,24680664593342	8,23529262004223	8,22587092041378	7,84708584435256	8,08368111422208	7,79825626380152	8,28014406896432	8,18017828823361	7,98839577481972	8,2075101608005	7,77919713524648	7,7697088626244	8,25845019311828	8,49631379807934	8,06651794491478	8,42755472036197	8,64823172700481	8,08439399575397	8,46507647387886	8,20228981712154
68	4,71657607429496	5,05698026136694	5,56882282060747	5,04017724845221	5,31202310413121	5,62469085385041	5,1991580636013	5,32707188773545	5,36009548491049	5,8659950375434	5,16427001478662	6,61090303310368	5,95783160342186	5,967286168735	5,43907928828662	5,40708884286465	5,1752485154887	5,54287183345472	6,20351161016658	5,15320416206578	5,21207950078596	5,51584202261337	5,10945881337386	5,14575776470295
69	12,7458563479513	12,8091076682277	12,5955539982767	12,8724899028451	12,7326531516566	12,8192900305416	12,867423091974	12,7536596642868	12,8418185119672	12,7175907494238	12,8780773464262	12,7148418361392	12,6636956544584	12,7713673664672	12,6710872633926	12,6883376850931	12,606116328478	12,8080929032729	12,7548390118699	12,7748101739351	12,8106420592161	12,7795860250246	12,7366668897825	12,6299985051924
72	10,4613090972576	10,4863964116016	10,9918146079546	10,0052290639425	10,7033492446468	10,0492170777516	10,1940561198347	10,7252035849484	10,0900333348199	11,1005481162529	9,95284178421021	10,0949446181049	10,9355277956657	10,406103273263	10,9063322587978	9,1315987130154	10,692703776187	10,1852759247995	10,7981280630846	10,0290085075767	9,96745052550495	10,5791998487524	10,3792873107048	10,8942568854592
79	9,4303689924213	9,29463762762197	9,24042765056215	9,25801509910263	9,39836723766421	9,24734332603324	9,393210308779	9,36877585925486	9,28881144238127	9,29007775078672	9,35886713409617	9,38960904560054	9,18698876223719	9,16675371066605	9,27562175391949	9,35677507619514	9,3429461101085	9,33185756750883	9,32320129065993	9,28921598451909	9,45491481471915	9,34996563340736	9,38378341700358	9,55419118365715
80	6,57751165238598	6,51398923013849	6,52398864440499	6,69193849524695	6,55207661829242	6,61867985795157	6,61328410875528	6,7291405685664	6,70051424802592	6,54390917085327	6,51517237602009	7,34281221722672	6,45247211636284	6,50819180189679	6,74288941915183	6,55965984382187	6,68892650533854	6,84957017635102	6,64317826673478	6,54536690226584	6,56442171277816	6,76403711919572	6,8563444780816	6,56280617105639
81	5,94227206678398	5,54040247311494	5,83512578924539	5,73821157088381	6,01230539422563	5,42802298950876	5,55872759364688	5,89569077505827	5,58381638403047	5,71699252745216	5,6828244487114	6,61986313630412	5,87325954474414	5,58491442467375	6,00933083892883	5,68322869225559	6,17528273999328	5,73329043306261	6,17924571978457	5,59302387221711	5,79278937302116	5,74935846142635	5,51460800258145	5,82240694583972
82	10,4597732920265	10,182273677599	10,3480755836874	10,3987154471342	10,4694501646853	10,088317432772	10,3603111541301	10,5555533074125	9,97045813630162	10,8545229675835	10,0798689285006	9,65423907697641	10,386251441952	10,2024245617805	10,3038911378041	9,71893558715576	10,7630378190596	10,278991998373	10,7745285358997	10,4326745899244	10,6133736838001	10,4132407030763	10,3284390130975	10,5972427669844
83	6,56020022361463	6,5059488932882	6,38076250366694	6,31833886361032	6,47803478189075	6,59286362263056	6,28300258458037	6,79447377938214	6,70051424802592	6,73725195891074	6,47884987391227	7,42720329025522	6,53111838320439	6,5013443842848	6,66627912168896	6,60413469998329	6,65209854554048	6,45899427936005	6,5158769919603	6,56373309050986	6,61354718266913	6,46789355062636	6,39032112645439	6,67071068526393
85	5,74201233076114	5,82727262171397	6,16078258277339	5,92305645684649	5,97811984789531	5,89869815163092	5,70373002037466	5,99132920334711	5,99996131869486	5,9464869859423	5,89519602087959	6,22249225492605	6,00689551618604	5,6331602950572	5,84929834501485	6,5012576868026	6,08317700570636	6,31182863135149	6,09028276893673	6,06901049112412	6,17487241557843	5,71991380569225	6,06165905999528	6,18371245917844
89	13,3167597237458	13,3759667908753	13,5499126773254	13,5379583663553	13,3955700761873	13,3651924193927	13,4121970613469	13,4984094795722	13,3597874819601	13,4504393898174	13,4567789187299	13,2957674615951	13,4961722045602	13,4026262856352	13,5148337960082	13,353647775473	13,4005928473725	13,4306467458307	13,484524776166	13,4828861760434	13,4104261295757	13,5203697481232	13,4689864343745	13,3693192334488
91	5,35941624273011	5,59619503925893	5,2128652935881	5,45618347036294	5,1357287897413	5,18793924634019	5,52478983457422	5,29554761359759	5,39330814792165	5,25586422906522	5,49067210545745	5,74005406233702	5,32934020657199	5,21837024042862	5,1287363819976	5,33828801855301	5,37154847810445	5,35046024330521	4,96783785834592	5,63307468988982	5,21207950078596	5,46206103376243	5,38227953310662	5,27939167313645
95	8,10045810484094	7,97706256087806	8,08395588348849	8,19825987520927	8,14854050486339	8,01542665765585	8,17331323678323	7,68863310353664	8,10117051704199	8,44216441549673	8,13977784491471	7,47456894273021	8,59811730240072	8,26852572998373	7,93516631654416	7,67006449590821	8,06255799779941	8,50071956183588	8,2420283122665	8,36333999325801	8,66718685454546	8,20745853948632	8,44275704463173	8,22504914962817
96	5,00927755173483	5,38005474473289	5,41758978996368	5,69219921207974	5,31202310413121	5,42802298950876	5,60261461790801	5,38671672581061	5,26090419204899	5,38817744541318	5,33158729559046	5,61327046934182	5,89519602087959	5,07833078220989	5,1287363819976	5,62518882222388	5,1752485154887	5,17754874387335	5,12187899489592	5,22447543497775	5,30912561943527	5,03507984681627	5,41634327739491	5,7151509172243
97	5,61091790253935	6,23222915800124	6,19912211343457	6,46955065158882	6,27961113108802	6,01163639094026	6,34095558502545	6,28731855003486	6,19487289978617	5,98422874529032	6,34238730095852	6,90644533776274	6,5251020456104	6,41620959522784	6,36876465556243	6,36708714473786	6,19977962765727	6,60349722158212	5,94227206678398	6,56373309050986	6,26705549155375	6,09537612295549	5,94275730574062	6,00199759529652
98	5,66099595551281	6,39882386642673	6,52398864440499	6,42663465458703	5,43279133155523	6,13467926276415	6,28300258458037	6,0376424190856	6,02158771989097	5,88799578163571	5,97098509328123	6,09832874974419	6,40724942668689	6,25069337243073	6,2383022382724	5,91803014936079	6,21162814416508	6,44185009252304	5,9160250578249	6,36708714473786	6,32785289949885	5,98987851099649	6,42072945333604	6,22950168746402
99	11,1766460056594	11,6485455821226	11,0268262349658	11,7256717218817	10,8596195189366	11,4595847942291	11,6836603763251	10,9790428620734	11,6986804251264	11,0576798959863	11,6165482513205	11,1292609380695	10,88211605008	11,4885991826637	10,7644691507838	11,2714453091146	11,1720923339132	11,6924887964241	10,904240200223	11,5726430200486	11,4972798814504	10,9560012576657	11,3840865287351	10,9441775471137
100	5,58025468986727	6,14257063080976	6,34509625322956	6,10688739835184	5,75420678752174	5,84022936847898	5,94249643586582	6,56020022361463	6,0332316642569	5,85505056776441	5,97098509328123	6,16078258277339	5,5713833872846	5,98566368657759	5,38671672581061	5,59170599377491	6,03227968211154	6,19640223576019	6,12049611173528	6,01661068063503	5,79278937302116	5,52702383862617	6,13558943166852	6,35612931311838
102	7,08180324904607	7,1922850144067	7,07944031905266	7,16377185119379	7,23213902971222	7,05773288153208	7,33765690079507	7,52131997576409	7,23944721516568	7,04843280447944	7,29795711076697	7,26336264134078	7,0486372515765	7,15966393838515	7,21630394852145	7,11774087187424	7,31615282486096	7,06077083385187	7,15171006178793	7,21076102014129	6,828853749244	7,1365244810895	7,21779639135185	7,59482710056781
103	7,10762233489349	6,54319333612443	6,89517087797658	6,51398923013849	6,99307293523461	6,51298275803565	6,48432547128827	7,24171635178538	6,68734886996199	6,84519435325194	6,58452861299777	7,50130011129532	6,93509055063182	6,63897107332886	7,00377902371733	6,51693874350232	7,16454980611687	6,68739565481247	7,07786742680994	6,55611798038186	6,57340135853585	7,12590369992096	6,44838552339929	7,17863803000451
105	9,07789584971322	8,89903881338946	8,75175583980333	8,74993926274731	8,85170114008479	8,85314070924399	8,77681850902814	8,87154783002327	8,95757010425224	8,94321136823614	8,83873093717382	8,14275976175222	8,91472371145838	8,87860384938574	8,86548938800408	8,83291496875576	9,07169636717726	8,52447612325929	8,91231661271368	8,86723984948291	8,89431115216057	9,00635259593081	8,81928635669841	9,02667963969236
106	6,14528710002136	6,23222915800124	6,00418931027222	6,02576865540404	6,13467926276415	6,03951534450229	6,0661346758548	6,09537612295549	6,20356682809992	6,04697262308537	6,08096736713683	6,95089711771191	6,09537612295549	6,10010040876568	6,08226714270094	6,12054162428405	6,17528273999328	6,00451666193535	6,20351161016658	6,15020840039881	5,95006969533333	6,04789276442782	6,00431827080788	6,13448209772457
107	5,17406177976631	5,27939167313645	5,05041141388243	5,09688499723587	4,84206615520578	5,1357287897413	4,98607916272978	5,12610330589396	5,14302012940916	5,101263934322	5,02130681454102	5,70093941892093	5,15320416206578	5,1145971099909	5,21750530042167	5,04947098879045	5,01390192501072	5,15652435181131	4,99366746055495	5,42447433279805	4,88263964668147	4,98508354450434	5,09057867128189	5,17112777129573
108	9,90647211079116	9,62921484634506	9,58632828761698	9,6078176329523	9,83845674098137	9,77188841514972	9,59825199415984	9,77862681093355	9,76219149332339	9,67554389460861	9,57829017262246	9,58562868449881	9,67456500874703	9,61973257224446	9,54051738465149	9,52141668365609	9,8810094034522	9,62250321180621	9,85762055953668	9,77356536236145	9,70057153958429	9,77152129216247	9,71153692678933	10,0156892003048
110	6,39791071543407	5,80228666542223	7,03313932232841	5,64465474239289	6,70725350283454	6,27791459312118	5,88157813351875	6,39615515663814	6,07785038311236	7,13478106404076	5,77122311497557	7,71452051346149	6,97198705309229	5,68052255490036	6,83766155360514	6,17885153939919	6,6327685249876	6,00451666193535	6,59457680738732	5,5737077474995	5,76024175745031	6,72428137898294	6,10262661088756	6,65565881118274
111	10,7866110868154	9,8582084485371	10,8588423922112	9,95646250626698	10,8923575655073	9,85905727975527	9,68309729380395	10,7113766695295	10,1060496148745	10,952989868914	9,97548227351459	10,3637818167135	10,9326464199441	9,61269876491642	10,9613383383882	9,8696802026686	10,925090458424	9,58255438208579	10,8974440912442	9,75959544210428	10,2742935300282	10,7749095722359	10,0589949491771	10,9730847032705
113	7,07534274863953	7,25081475898157	7,25632850181459	6,87496951812425	7,31651047605305	6,92490702987498	7,08525577541728	7,27931166583543	7,21582841242309	7,21114147780554	7,04776940919616	7,12702157425242	7,27936176624382	7,23196061770189	7,16842770611373	6,65986896308941	7,60168586533696	7,12087811435265	7,32163532257745	7,25881320991626	7,1852625693744	7,25823830540077	7,13863061112149	7,48615741339157
114	5,49261824802734	5,52322189399831	5,52765329247576	5,46900580861407	5,47789586080231	5,35803319361669	5,49362867713118	5,85482875017692	5,58381638403047	5,48894238349423	5,42128742467132	6,01692414115842	5,32934020657199	5,41634327739491	5,5468590969788	5,56069339376397	5,52349714135024	5,42802298950876	5,33003515411977	5,54942024535549	5,08506067335374	5,55872759364688	5,51460800258145	5,73207262445174
115	11,572676492333	11,7957049083292	11,5772209802517	11,7129119399532	11,5246234162173	11,8007647057903	11,7959235640174	11,6824231694068	11,7731042990267	11,5862386994611	11,8935936140899	11,9406838757681	11,6836603763251	11,8652269815885	11,6366763846088	11,6812301857049	11,8562067320843	12,1402185617982	11,7789393293229	11,9207197787038	11,8462441873637	11,7256717218817	11,9154281380191	11,8388502442329
116	8,05777546437394	7,42376577033592	8,05539256900417	7,53136380807488	7,9107490218117	7,41663191631216	7,30763881313981	8,05819022006682	7,37202210166613	7,93911176271631	7,35023990242362	7,96571759013445	8,02906766067416	7,41740556764861	8,09800061388137	7,67006449590821	8,04755984995498	7,19440261790926	7,98026803292776	7,5163751162224	7,57062254746276	7,8470106997589	7,46301816582781	8,1534378441821
117	10,0905697658955	11,688553385539	10,141255637167	12,0166969663402	10,0488327279025	11,3565581460747	11,697673944267	9,68374962793007	11,6712567009649	9,44754125854445	11,7484594014128	10,0875144982374	10,5091659556457	11,5977113958422	10,3507394518193	12,1889028473872	10,0085113026211	12,0235433687024	9,59388339157317	11,9382415060188	11,6049788155738	10,1563679203204	11,6239396172589	9,89824282979305
119	5,49261824802734	4,99366746055495	5,2648291364629	4,96026738401419	4,99366746055495	5,1357287897413	5,1991580636013	4,9727251176725	5,10413896706691	5,25586422906522	5,02130681454102	5,48325947293787	5,1357287897413	5,2509838118521	5,19799969586951	5,10575741006168	5,41705467378487	5,19799969586951	5,25278057938078	5,15320416206578	5,05890586782456	5,08691130450371	5,12965414476135	5,19197621586203
121	5,90718432353742	5,69026821621533	5,80722894789382	5,62053384635757	5,94415201413496	5,80452555671243	5,79603586024752	5,66033172451827	5,66795229697257	5,66493215727072	5,79278937302116	6,75709775879783	5,85032172307183	5,76688102206064	5,82727262171397	5,86738730670254	5,64576853779799	5,64771191753685	5,61622405823313	5,66744834374531	6,12132337774707	5,8194417685539	5,7722687306508	5,6966589141057
122	7,66803039298203	7,64888068204989	7,41663191631216	7,47865325274855	7,65925769697608	7,51488831435478	7,61385605122255	7,25843379270597	7,70154663853904	7,34810284962513	7,69476110751744	7,61988033328955	7,32949528581811	7,72291445326821	7,30053310252657	6,98302674815906	7,81269541371204	7,57509125523835	7,53023113363132	7,81250423037203	7,87699566439051	7,5699563744117	7,67746819013923	7,86477880988697
123	5,55324335728928	5,27939167313645	5,97098509328123	5,58804536422351	5,33003515411977	5,46968505079445	5,61813478050428	5,87977717748937	5,27385866610843	5,83163418338881	5,51716795109701	6,14834374574419	5,82727262171397	5,50606949665214	5,68322800970082	5,75164313268334	5,76644705440824	5,46681309438609	5,59619503925893	5,59302387221711	5,40232208631062	5,29283990932346	5,54560097820484	5,79278937302116
126	9,07556067944553	9,21223509978495	8,70712458005463	9,25093556421278	8,87860384938574	8,94968249429965	9,04058444131803	9,00640262643379	9,0174390003181	8,77532894699012	9,1744170009347	8,89809866398591	8,67150993134321	9,30308944526351	8,81917007845097	8,76889718375724	9,00644209246642	9,14654388630072	8,90511389909443	9,31434040111916	9,13967683433448	8,92612448158412	9,11113438667835	8,81763794508099
131	10,6249954732265	10,6171046657265	10,331343598766	10,3736096615345	10,6945102868259	10,4950465361709	10,4287067858741	10,3257258188781	10,6454841169394	10,3967292121456	10,3838841270747	11,0291009251284	10,5015399985452	10,4259659941751	10,3050866633566	10,3963501189347	10,6065241320476	10,6547288302091	10,5097559648514	10,4923162806946	10,7521661924997	10,5568418804024	10,3455380870939	10,297469181809
132	13,2592420309866	12,4665344836253	12,6946979231825	12,4877887376203	13,0349664673631	12,5955539982767	12,551711353567	12,6262005417265	12,5466067010118	12,8771242604431	12,5453842225821	12,986516979618	12,7795860250246	12,6946979231825	12,6570052598958	12,720135527008	13,2674143802243	12,6787092984213	12,9644181477209	12,5907454087517	12,7051325443051	12,8593443871564	12,6219304038437	13,1895369312494
134	7,79306424390517	8,00238847537676	7,66944366067099	8,12490161033359	7,81393068803355	7,79125027867224	7,7771534325335	7,96348904217272	7,84182072115132	7,71491213571128	7,74124295731901	7,88343627552535	7,70950358301526	7,86894592639757	7,74870421837068	7,65802516776581	7,94890750156839	8,19128675762178	7,87779552978372	7,88223406170056	7,91478121991044	7,80856197459904	8,00349136286263	7,78951740598813
135	5,84435711372444	6,03652410395167	5,6427507752169	5,85689851734944	5,59619503925893	5,52510130002142	5,93205408989119	5,59170599377491	6,17492875337889	5,59619503925893	6,09748045442609	5,70093941892093	5,51584202261337	5,7448626902899	5,92967870401542	5,85505056776441	5,76644705440824	5,80983645634036	5,54883944573224	5,7722687306508	5,89227973023889	5,74935846142635	5,75748644747906	6,04079657858739
136	5,74201233076114	6,17924571978457	5,79603586024752	6,22163551727713	5,64803957993135	6,11707664642436	6,14914545019039	5,64985608664026	5,99996131869486	5,74338642305682	6,17885153939919	6,30965722625925	5,68852180436217	6,19334119056039	5,5468590969788	6,28341290899522	5,96355624501562	6,47724998319576	5,77343905561889	6,46962903194525	6,03652410395167	5,91435458573026	6,37136891825821	5,79278937302116
137	7,57511118290017	9,00460525638245	7,23449722828078	8,91979087957997	7,70442998953081	8,6975417027463	8,83118865608914	7,82344565861734	8,86252178029243	7,17312298362966	8,75094776549004	7,43986999498232	7,56701136181718	8,99091265642104	7,40474298427805	8,1638803235963	7,78951740598813	8,83044969526848	7,57062254746276	9,06406777731236	8,58714503061639	8,03044407507888	8,92446876320566	7,49713049326116
138	5,35941624273011	5,05698026136694	5,17754874387335	4,81654342687473	5,11916547407693	4,92712446364855	4,94563485933063	5,35803319361669	5,22292412846381	5,30912561943527	4,92370676583338	5,15652435181131	5,31501020620414	4,82298486611858	5,35941624273011	4,98804929039243	5,27939167313645	4,92624689633489	5,31276068753677	5,15320416206578	5,28481689861151	4,90536853196904	5,06697756381124	5,48700513099077
139	6,65306392393344	6,57278655338449	6,44811695798262	6,44231919666978	6,6077323457815	6,51298275803565	6,56319512891999	6,54965086221015	6,60256830664298	6,51338492956433	6,71538616840943	7,67347917142084	6,49717081012868	6,50819180189679	6,55965984382187	6,80016312873321	6,55611798038186	6,65211894696773	6,45725842545453	6,4521299587096	6,75134110832808	6,40477880692571	6,52180239654495	6,51052829755377
140	8,76349226408552	10,3183093499703	8,94838544174297	10,2313130064802	8,83579434868261	9,90523889639287	10,099386106963	8,81143022305948	10,1324895267214	8,35480469411477	10,4214164789856	9,24246972401804	9,01712893034628	10,4298605467363	8,90322036299468	10,1337978240549	8,7364591362909	10,5205855173792	8,69313752335851	10,5627057132216	10,3004007883803	8,91958087950356	10,1341941613322	8,54270999210801
142	7,43417538509443	7,57387383727607	7,56904099324147	7,79995951528335	7,39162866768006	7,62689172923374	7,73009082076945	7,68146314788871	7,68119495297794	7,49584997130375	7,80204190154513	7,88823522049992	7,605532018297	7,79856006935988	7,65096810696879	7,5524855520894	7,62033163563024	7,97729294144002	7,54783912800973	7,87045477901176	7,72384065520219	7,62770649286394	7,78965357068262	7,60557477040721
144	8,96304052340009	9,14844745254833	8,9330339762697	8,9686103497636	8,81425261915259	9,00640262643379	8,99195867216687	9,04713161455205	9,13673461070595	8,83468462539612	9,08854580303075	8,82227800545972	8,98073199665564	9,11247388697145	8,76171213188434	8,78580943543845	9,11839500657568	9,09687503830162	8,98495378933467	9,14755522889627	9,02050970740737	8,89117832485618	8,96323899383548	9,00454232089171
146	6,03652410395167	5,87044336668769	6,41416221419415	5,57533143912161	6,34821939555778	5,75477122634832	5,98546128751856	6,30946995994202	5,87294807929693	6,09028276893673	5,82681894187469	6,38856476573248	6,40724942668689	5,6109165191052	6,46752640069046	5,6959139993567	6,31833886361032	5,94815663809694	6,54574858096778	6,15020840039881	5,92071353740932	6,23610578559576	5,7722687306508	6,29555832104659
148	8,6772536508002	8,5037158206721	8,70840432566781	8,53636313185223	8,84218994547284	8,739411623685	8,62769806547657	8,75250011110085	9,13054907146121	8,81769801398576	8,54606527250493	8,30996089691534	9,16409044090769	8,61237141336193	8,96156263536673	8,60925039946528	8,85336753659745	9,11182020384491	8,91866783955679	8,7718494562252	8,80190537131532	8,70263879239485	8,96986460079801	8,93464327089332
151	13,6849649662338	13,5046686619671	13,40683132282	13,348507547733	13,8299275802793	13,4690369240782	13,458464922466	13,6072332936588	13,5513280549188	13,5463167693523	13,4770851380807	13,4961722045602	13,6150675683265	13,6423972732105	13,4957727435815	13,1945276432202	13,8794603585347	13,4366131654175	13,6704094730067	13,6280400362922	13,5323719774853	13,6675276350275	13,5462715808778	13,7303295525262
153	6,26208373902015	7,47394136208927	8,51665476537343	7,83488661608249	6,15493235155497	7,23136965728219	7,84259893240729	6,95249249487416	7,31794924305356	7,75980177656615	7,37106332076102	7,90882962290246	8,99258891681381	7,45285941335809	9,02891553881521	7,61013958223828	6,74965885316507	8,16642157220038	7,5853133368547	7,69236478760659	7,36575227035434	6,32697244302509	7,67746819013923	7,48615741339157
154	7,39177043865623	7,32895140162244	7,28582125447906	7,08252972581294	7,37408067383158	7,25945103500064	7,64333239202156	7,12200884271283	7,47199621963495	7,10313517866155	7,34281221722672	7,48767140892912	7,22226210189881	7,31211454703053	7,19960250105533	7,67445940017233	7,60577572537426	7,45706093994115	7,36015251366663	7,41551738455485	7,52280388793577	7,17036903787459	7,32005395957496	7,21076102014129
156	5,44607484640069	5,20472235748164	5,09599442845284	5,35648872167501	5,11916547407693	5,20380459471789	5,24141779153497	5,23245658906756	5,31276068753677	5,02140070139227	5,09688499723587	5,05975853876455	5,07547138945295	5,17112777129573	5,23245658906756	5,26288231512414	5,12610330589396	5,17754874387335	5,16685003944826	5,17444162695258	4,81230669154046	5,31135145140774	5,38227953310662	5,27939167313645
157	8,4466951317057	8,23358193154549	8,37780023738284	8,1484835002285	8,37200315409965	8,21498379162402	8,33966151531515	8,47977182491528	8,34360932090339	8,36456900044067	8,35825004324166	8,21069943622886	8,40637606136875	8,24253102860465	8,38310201219901	8,57433769659019	8,31676116983704	8,11223254394521	8,27879736786485	8,30983183280459	8,19825987520927	8,25661497573081	8,25938781052765	8,46095439928714
158	6,75320748830848	6,88752924450651	7,00137821468123	6,41416221419415	6,8094964577134	6,85647345617665	7,00815387789649	6,52892473619477	7,16130948313006	7,04843280447944	6,72653437920804	7,28984167918973	7,01515379102678	6,87989138077408	6,74288941915183	6,67600685522688	7,04079395341252	6,89221362560409	6,52538228990991	6,34381169639692	7,1852625693744	6,78952792461174	6,61593248396468	6,98777449390943
159	6,2230332885545	6,46347222869323	6,44811695798262	6,28213564286373	6,53805647246226	6,3176509150012	6,49233088918278	6,28237437250077	6,14678189461913	6,51338492956433	6,02845041702676	6,57855565884968	7,01132356128341	6,14551560282404	6,87941229414378	6,02663368495702	6,5454500029656	6,17270432181725	6,35271798949583	6,41135255847121	6,32785289949885	6,03691318164247	6,09437889468115	6,61479466386963
161	10,7766268369364	10,6506911155136	10,3893225045261	10,6489692049178	10,7091461526645	10,5225762916627	10,6133736838001	10,7087540483173	10,6259240954497	10,6858969264791	10,588461629493	10,4579387766144	10,7685914585238	10,6218396323656	10,7599698000241	10,5474230638449	10,9214941137297	10,7514834701644	10,8146112123293	10,6987782814146	10,8013228449262	10,7280948188574	10,6921262954144	10,753073397718
168	8,8037224699909	8,96206541204952	9,17383808466579	8,75539089315254	9,11105208443378	8,92774508701731	8,77872429796166	9,19265859824668	9,07651724701179	9,16707910999203	8,94520808685946	8,83505337421745	9,00499433535619	9,20798079398087	8,89986342775361	8,49365312257824	9,2341098073871	9,44202033188232	9,09294094815334	9,26083574604387	9,04692370875781	9,08738941921894	9,11933624374958	9,32029483617126
176	10,308715486326	10,5669031242905	10,5117910576413	10,6997135253483	10,2194711067754	10,5061148888433	10,5715627959658	10,6476600461996	10,2697925018152	10,372644513709	10,513554938273	10,3705998580612	10,0627538371152	10,3004007883803	10,4886923148659	10,3085083895795	9,80089648184632	9,90423916031751	9,9134501109829	9,9361812529886	9,92502184069114	9,92153596958268	10,1064591154249	10,1083382584283
177	6,48946894315275	7,07837799951339	6,49274582582174	7,25899732121905	6,30342812035855	7,05773288153208	7,14334889904076	6,38882109329229	7,22794647667711	6,4657965896408	7,31651047605305	6,40048386940541	6,5550592815751	6,90577434278968	6,17131994443691	8,14278558319979	6,51545393294406	7,29710302383356	6,66615723206359	7,23458844765913	7,39472350759181	6,8875560774896	7,21779639135185	6,52760027061223
178	6,24306762723422	6,61812328828374	6,55466629569635	6,30342812035855	6,11744430685715	6,39791071543407	6,3222065586395	6,06462983791528	6,55261123832286	6,12552795450574	6,73115497982072	5,89569077505827	6,53837228149916	6,22790921570441	6,49330505325255	6,79418547046798	6,24842167945194	6,55271635024744	6,17924571978457	6,54536690226584	6,03652410395167	6,19722303756876	6,74093266563301	6,52760027061223
179	10,6678172208267	10,8406124230858	10,3501186952558	10,6912128218833	10,7863387303079	10,6735688327202	10,8543423629082	10,6081603479917	10,688971801874	10,651604362699	10,8561004079982	10,1804423501788	10,4885326841191	10,7870570951814	10,5690953629743	10,390995134735	10,791966192475	10,6937659507149	10,7158653405491	10,8094555497425	10,7753509855172	10,8500446529494	10,785066720524	10,9296832418108
181	5,42802298950876	5,094714780245	5,1357287897413	5,29475141264143	5,44996097363122	5,20380459471789	5,15902647201891	5,03507984681627	5,10413896706691	5,32404517326042	5,22524120703254	5,56882282060747	5,32934020657199	5,42802298950876	5,35941624273011	5,26288231512414	5,25397208951894	5,15652435181131	5,21088305751025	5,05975853876455	5,35496632225148	5,42128742467132	5,22995994643349	5,30161935705933
183	6,9120460960256	7,27656932712045	7,13368326685112	7,25899732121905	7,28177789788455	7,2012685266658	7,05390039991889	7,21927028452687	7,10115672491485	7,03991004378437	7,12332706230302	7,59725847235255	7,04042367021088	7,06077083385187	6,99636512840217	6,958348755969	7,47151870461096	7,46684903163634	7,31573606880015	7,27632563485845	7,35966910414115	7,40659664717856	7,37735309805188	7,37261106974139
184	6,84111681322609	7,47819120273928	7,11090964383873	7,65651242626155	7,18501889906191	7,27432777610595	7,73009082076945	7,44448098392661	7,21135331742552	7,22785087779697	7,56687733212203	7,82228130972348	7,04042367021088	7,63713970893389	7,23961258285319	7,48206078068459	7,26964722524719	7,87120606679987	6,95624946227524	7,7852821302697	7,5141018250662	7,25823830540077	7,50863886190973	7,28486614898706
186	5,39330814792165	5,41416070271209	5,38671672581061	5,65779864222009	5,27243507578028	5,44244225539198	5,49362867713118	5,6385055170761	5,45811258857375	5,61175210291003	5,82681894187469	6,30965722625925	5,71175240618235	5,57200631817902	5,48104098241747	5,46900580861407	5,58804536422351	5,50549425500526	5,48104098241747	5,42447433279805	5,40232208631062	5,44244225539198	5,41634327739491	5,59302387221711
189	8,50106538795651	8,66508399868546	9,16230142522288	8,69375658382939	7,57027939799558	8,31265404925147	8,827809860372	9,76727620011947	8,07925044070691	9,01390158530859	8,63284059440443	8,42941742467055	8,27696179320922	8,91657360692282	8,89349234757094	8,84926227149646	9,35456944088662	9,44345026834886	8,83118865608914	9,40622665600672	8,20133084489014	7,82389720916624	8,57191249487353	8,49115507302864
190	12,8124187400611	13,144312681371	13,2136863397974	13,3682098670016	12,9312777484271	13,1734473427416	13,1704387528035	13,2423166896637	13,1079783215875	13,1495680485842	13,2076481659885	13,5391541346932	13,1558103702523	13,1338382208468	13,2566402638153	13,3520979764353	13,025051167236	13,2826378294307	13,1558103702523	13,2629144887937	13,1627461445752	13,1338382208468	13,2245841934514	13,2292700631947
195	7,59794027927095	7,57057192175088	7,55190517405423	7,6746482082254	7,38252718069957	7,56701136181718	7,68838063413928	7,44121854223061	7,5479746687512	7,49584997130375	7,4781229502312	7,39781122774815	7,40862387928928	7,58463620898103	7,36730252862889	7,61367891592961	7,52808125193242	7,73110197139324	7,50971302201492	7,61240479776167	7,66082855103571	7,60818756232579	7,70679475487565	7,60557477040721
197	5,13224373606817	5,70426914769581	5,46900580861407	5,84830243687565	5,7151509172243	5,46968505079445	5,76644705440825	5,70884657033923	5,65676808340781	5,29329327008492	5,57763701792059	5,77821886810856	5,44881721909069	5,59619503925893	5,43907928828662	5,71004626852724	5,6959139993567	5,94815663809694	5,94227206678398	5,54942024535549	5,38227953310662	5,55872759364688	5,82478288014925	5,55691371052963
198	5,02342190123347	4,92140239695366	5,05041141388243	5,05975853876455	5,11916547407693	5,03507984681627	5,02528045548852	5,10743922922824	5,10413896706691	5,21837024042862	5,07547138945295	5,43702202128868	5,23479105700011	4,9216390644172	5,01390192501072	5,08691130450371	5,12610330589396	5,03892857064084	5,16685003944826	5,02964630227655	5,26090419204899	5,18252802906084	5,02049674009647	4,95720488765359
201	9,77641367523238	10,5625127271299	9,52475892922803	10,84921620047	9,8287552549898	10,4417353667312	10,7889869581178	9,90909987719327	10,291867070199	10,0147195779856	10,5109796786729	9,69978114942626	10,0922629787724	10,6894292150626	10,3008088447585	10,8072260647732	10,7333945135342	10,6026741412261	8,68076288555815	10,9908734945571	10,5789756819195	10,4386374978048	10,8744481101552	10,4643265578872
202	5,49261824802734	5,24141779153497	5,59619503925893	5,64465474239289	5,72828375118418	5,2709082709345	5,46003762422556	5,79848058317044	5,49274091386297	5,95967101536417	5,31863159509317	6,06443655013219	5,61091790253935	5,5468590969788	5,78871997412111	5,6427507752169	5,84929834501485	5,54287183345472	5,83094840980601	5,50814138255456	5,8263159071955	5,88906927218043	5,68961124472124	6,22950168746402
205	8,44284733605782	9,30221740759528	8,03757697091427	9,58632828761698	8,1443580464056	9,27515326875194	9,50449372207244	8,53984542810265	9,14075353551133	8,52135598995597	9,45559884976801	8,36466652144258	8,2539900317563	10,372644513709	8,19517652633593	10,1061868444807	8,93154047792536	9,85220597662883	8,27879736786485	9,4075538959197	9,48395023003844	8,41622346112246	9,43021277822879	8,77958703741797
206	6,56020022361463	6,15219805292633	5,96355624501562	6,01533520112982	6,29666737849262	6,47693221241464	6,11481185737784	6,1858217080437	6,11933221310929	6,16613675684519	5,96355624501562	6,25108245012154	6,0157788363048	6,01672705096573	6,35215553590458	6,23669070001812	6,45231151793137	6,05360799542027	6,29463181067079	6,19603344655348	6,26705549155375	6,53930463225136	6,18997646808113	6,20834987474442
207	5,79774178221578	6,00595038607604	5,77173910349457	5,98043450200284	5,95582832699124	5,79603586024752	5,67427056784769	5,87190061472268	5,80111884470436	5,69053071698158	5,65863187812646	6,57855565884968	5,95783160342186	5,8294401909145	5,84929834501485	6,01294799699054	5,99132920334711	5,7151509172243	5,89090210900584	5,89840251806928	5,8263159071955	5,91435458573026	6,00431827080788	5,89569077505827
209	10,800638342747	11,1110562636625	10,6698753060321	10,924220609223	10,7502208482319	10,9036294733144	11,0154237848693	10,777722636311	11,160265248847	10,7509710837799	11,0077039693795	10,0087465835194	10,7576589428585	11,029358334211	10,7188230873417	10,7904020120455	10,9690884559564	10,98794062838	10,7039745231629	10,9850799081143	11,1238739857894	10,8335388552112	11,0351544516527	10,9000305095602
211	6,43886765235152	6,89348291791049	6,22721919940567	6,92109730605819	6,55207661829242	7,00584231780973	6,87513462037958	6,21539728729324	6,57237408146385	6,43351298290702	6,82873609899598	6,52180239654495	6,65427033182088	6,9952118370318	6,33802688933107	6,74371379741699	6,81316551518307	6,74179436563829	6,47710986097584	6,93657701443863	7,05948892069089	6,41416221419415	6,84957017635102	6,43781759192384
218	7,2160314358744	7,1922850144067	7,51715866135416	7,21076102014129	7,14757826013174	7,13353107211483	7,29612097184122	7,32684489024779	7,17292124508352	7,08770053103153	7,19161683794229	8,00407739577612	7,2462551219374	7,10893139491022	7,32181504864071	7,26849145090234	7,44658886363035	7,24956367335107	7,27210379364263	7,16625795783727	7,13122607781959	7,16090377740153	7,15993807622513	7,55971863380916
219	6,24306762723422	6,04423736156208	6,85434799093205	6,28213564286373	6,47803478189075	6,13467926276415	6,3222065586395	6,67817609470131	6,09879016056863	6,33217852590439	6,01692414115842	6,30965722625925	6,75330577547416	5,99313605656617	6,57901368104469	6,03867778639314	6,59548366119998	6,24306762723422	6,47710986097584	6,21943264952667	6,43351298290702	6,61570552267694	6,35215553590458	6,51848005320475
220	13,296462804431	13,2642975373621	13,522090272246	13,5018425090041	13,3987965226943	13,3188944292282	13,3870973444617	13,4832605362571	13,2815322023698	13,3939931283269	13,3682098670016	14,0326092381227	13,4484984888291	13,320568076587	13,4619780179357	13,2726853253626	13,4688854450858	13,4272045897792	13,522090272246	13,4363186714024	13,4900373975972	13,5391541346932	13,4399501188458	13,441812363483
224	6,81847085166957	6,52831640908397	7,01294140113437	6,50834569236412	6,88593247416539	6,52012106051898	6,56319512891999	7,25399238225164	6,47292572315525	6,95179637753704	6,74288941915183	7,00997435360167	6,87450141811515	6,41620959522784	6,74288941915183	6,43160652426321	7,15761170783885	6,5863980255787	6,90270445965207	6,69240996703117	6,59389862856972	6,87695149210564	6,5566731275933	7,11845280376234
225	12,2438602288955	12,3565170325257	12,4461803806705	12,5617037012019	12,3675810387969	12,4579482226445	12,4766541593715	12,5265832554316	12,3400549096887	12,4697476966122	12,4668404533013	12,9644181477209	12,4368673169095	12,4112154315927	12,5210384333969	12,404933715929	12,3556750733053	12,3912034840475	12,4270249471065	12,4177740220126	12,4501782519052	12,4889685694966	12,5037139931547	12,478588138033
226	11,7016047766606	11,3418941674417	11,2458793721122	11,4199623841419	11,2897224876012	11,45141722937	11,4875808057665	11,1652167223973	11,3533095277364	11,3140150619577	11,2613594441104	11,4746480489542	11,257411310018	11,1321164484347	11,1928602513739	11,6940233459171	11,3215742365828	11,0391466589173	11,2746895808323	11,3622584533308	11,5174383640357	11,3886470212574	11,3286929777821	11,1713390081887
227	6,43886765235152	8,15481844094692	6,61931631820468	9,31936055158872	6,87822541758327	7,51488831435478	8,4027214465369	6,66806632461947	7,67639095708078	6,67867264796607	8,31844959973579	7,06756179608053	6,75330577547416	7,53050730333557	6,68408903989594	8,24224604285577	7,2492033352904	8,85117309865199	6,66615723206359	8,87968020987882	7,96374098122924	7,08288267174066	7,82831730673277	6,68786890886671
228	7,78961925919669	8,32679888707195	7,37112740718253	7,9468702674593	7,86825999098969	7,97280347423406	7,99368015248721	7,82103756317323	8,18460581897164	7,55146466147573	8,06465626803001	7,2492033352904	7,36406690970305	8,24253102860465	7,7288619399769	7,42811336710661	7,70547529129355	7,65925769697608	7,45968269458247	8,00871824426386	7,81737789343849	7,87189338679302	8,06404084408446	7,93010172484014
231	5,32480131270668	5,20472235748164	5,1168061818173	5,30912561943527	4,78901200114719	5,07833078220989	5,35496632225148	5,01684072225918	5,42411330099803	4,94876364752152	5,28852859284329	5,3511472484214	5,09688499723587	5,42802298950876	5,35941624273011	5,24141779153497	5,41705467378487	5,46681309438609	4,99366746055495	5,15320416206578	5,26090419204899	5,46206103376243	5,15320416206578	5,17112777129573
234	4,85055260696383	5,36009548491049	5,05041141388243	5,57533143912161	5,26001362326597	5,20380459471789	5,61813478050428	5,09500081420475	5,33003515411977	4,92712446364855	5,49067210545745	5,74005406233702	5,20209615898699	5,44244225539198	5,32934020657199	5,73817455924345	5,50229935500389	5,74865615391877	5,06949359486702	5,61327046934182	5,49289109372562	5,18252802906084	5,54560097820484	5,32260398522964
236	5,76953771344586	5,79072588505589	5,73373133326437	5,69219921207974	5,6331602950572	5,73373133326437	5,73046644178801	5,75406572554645	5,66795229697257	5,75649350556905	5,77122311497557	6,49879452289578	5,88672684141524	5,68052255490036	5,82727262171397	5,98987851099649	5,60827123394159	5,52510130002142	5,64985608664026	5,79014508543265	5,79278937302116	5,77772411392989	5,74491208230729	5,88246170172589
237	10,5222728734723	10,6502083256467	9,7554019481783	10,8477971766144	10,4240407268426	11,1248171542851	11,5367374253357	10,5900627452947	11,0088841536564	9,83078330967171	10,8777484586398	10,3425917358466	10,1647880204297	11,3304151067668	10,5227208216231	11,0570766558667	10,4815073889532	10,4242893831943	10,3101593916131	10,8333830143895	10,8961103312122	10,1833211879726	10,6870103703721	10,5405894439641
238	12,2856369419514	12,3283870945118	12,5378219721665	12,3854981299879	12,230584560923	12,2778293328843	12,4554636563688	12,7642630338359	12,2749840575826	12,390466359665	12,2562855084092	12,517406514435	12,4233676371529	12,2039695094583	12,5431594765242	12,2955913382606	12,5232529414918	12,293314003388	12,4548950684274	12,3066075539518	12,3316016647951	12,3980906305773	12,3053436759535	12,6587722263309
239	5,91803014936079	5,61427979658406	6,42325510860802	5,63670260169775	5,99948422577	5,48300565758635	5,51428654340292	5,85054186673508	5,27130377686788	6,0059881048203	5,52567290799448	5,76477193265874	6,23147514043052	5,97139370446489	5,993887114727	5,13088288278298	6,58225992068256	5,3747028988674	6,26526213366587	5,71786643646355	5,51676133350406	6,38256592361139	5,72916726291934	6,10459989325376
240	5,32480131270668	5,65155905095597	4,95392837895523	5,81318156959672	5,17754874387335	5,33003515411977	5,61813478050428	5,2648291364629	5,66795229697257	5,18252802906084	5,85665710121871	5,74005406233702	5,15320416206578	5,50606949665214	5,09688499723587	5,7949755812945	5,48371040830899	5,97569251703483	5,33003515411977	5,7722687306508	5,67131374071418	5,3874824978654	5,68961124472124	5,30161935705933
242	8,41938791746506	8,76703839977086	8,34159431416025	8,64411099918128	8,43969152949771	8,65870095646261	8,92858773252794	8,43956564717675	9,09968676006574	8,54632110242355	8,75094776549004	7,39781122774815	8,40961380716226	8,5798896016336	8,43061198670877	8,63216980852705	8,48844052355688	8,48687625924334	8,06319660134864	8,50881600180286	8,83691041323096	8,3573790386412	8,79039982673085	8,66774017674685
244	6,80468262531548	7,18214772802689	7,1727270869532	7,16377185119379	7,00382998201326	6,9738861475337	7,1331475801499	7,1517112102748	7,20205024640115	7,08770053103153	7,08544217027476	8,00064609005365	6,98725657430808	7,05675259557886	7,00377902371733	7,06077083385187	7,15761170783885	7,2601244715686	7,02840284401955	7,09170210712454	7,19938757000331	7,06692370267282	7,12639648316253	7,190327702244
246	5,54040247311494	5,29742624472434	5,41758978996368	5,23245658906756	5,3511472484214	5,41562336108526	5,42479254317841	5,35803319361669	5,45811258857375	5,27171515947062	5,43702202128868	5,43702202128868	5,40839238972785	5,34187144215125	5,19799969586951	5,43702202128868	5,22921320026694	5,28698412090161	5,48104098241747	5,31942779604933	5,49289109372562	5,44244225539198	5,39522416517071	5,44881721909069
247	5,96570472892535	6,37608326291095	6,19912211343457	6,51848005320475	6,11744430685715	6,20276535192251	6,28300258458037	5,99132920334711	6,15447490685156	5,74338642305682	6,21885783426576	6,41416221419415	6,25381446731508	5,97432470755357	6,09159518010616	6,43997909778562	6,3889696045465	6,72352233440168	6,20351161016658	6,46962903194525	6,26705549155375	6,03691318164247	6,29746462153622	6,18371245917844
248	6,53030026471724	6,6707383372802	6,43103454499678	6,43514203700326	6,6077323457815	6,57928264030041	6,60491900435587	6,36824666816786	6,55261123832286	6,70815420762702	6,67203312629846	6,37478856823841	6,58335702049419	6,53930463225136	6,61867985795157	6,65986896308941	6,58659131336179	6,31182863135149	6,47710986097584	6,41135255847121	6,59389862856972	6,53930463225136	6,5381646352081	6,89676368935666
249	5,58025468986727	5,63898836981517	5,65514627868475	5,44323845634814	5,56882282060747	5,41562336108526	5,32019356810411	5,5468590969788	5,36009548491049	5,55250577388372	5,31863159509317	6,00331623688145	5,38777320584126	5,31202310413121	5,45141807142987	5,50032176590398	5,66469485881417	5,42802298950876	5,48104098241747	5,63307468988982	5,61633734860861	5,51584202261337	5,32237463537256	5,57610018645585
253	6,42468018770495	6,31612640307769	6,29898004193439	6,40925921117296	6,34821939555778	6,42256614060939	6,38882109329229	6,1858217080437	6,47292572315525	6,22483128599623	6,20957736670089	6,67069417858972	6,31542115659754	6,22202209284329	6,38502310680733	6,27677637929485	6,51545393294406	6,72352233440168	6,33474122306138	6,48886277386813	6,46600227190189	6,41416221419415	6,48141199195275	6,25024643882269
254	7,86820307769337	7,12532984311036	7,61914035686834	7,36953387179341	7,56068953405059	7,31129069718286	7,59812154034463	7,69407918660563	7,5927127204629	7,75057969573068	7,27156015382611	6,99937886376334	7,605532018297	7,37559263091305	7,63936470215491	7,41944189405159	7,52808125193242	7,62737669257948	7,59443842833802	6,79563295565945	7,19938757000331	7,60430164151235	7,21291638699635	7,85061438489163
256	14,8832895106881	15,7887172320906	14,5011465681561	16,2751052298857	14,5852372453232	15,844402549929	15,8811153431918	14,0257612005416	16,0241001253199	14,454283736814	15,9971161480811	13,9856717584484	14,5521263396819	15,7418123852251	14,1902242696772	16,9026826696205	14,5962466069737	16,0675452301044	14,6413524746039	15,7540911358858	16,0926049018065	14,7668826915672	15,728556395626	14,7525056750895
257	6,00199759529652	6,00595038607604	6,17227401888157	6,11534864004609	6,22790921570441	6,25407643573466	6,05324587416526	6,04610449146973	6,01163639094026	5,9378875671557	6,02845041702676	6,2368073236957	6,17487241557843	6,0733094522306	6,22483128599623	5,96483402375453	6,31833886361032	5,94815663809694	6,14298095522461	5,84929834501485	5,79278937302116	6,19722303756876	6,01340862984508	6,05477392942036
259	6,82581839146891	6,21575880201383	6,58404447456975	6,40150552476333	6,59934636994468	6,86474345936283	6,49233088918278	6,6553898879859	6,44048490303623	6,59286362263056	6,47884987391227	6,78922457902895	6,5550592815751	6,30289066863266	6,39145888508905	6,12915916683968	6,8206986481473	6,33217852590439	6,76506142775984	6,56373309050986	6,30084840146488	6,72428137898294	6,5381646352081	6,65565881118274
261	6,92406607952023	6,61812328828374	7,348446672772	7,23441454281822	7,19074057296958	6,90417640025358	6,56319512891999	6,26739415325723	6,98725657430808	7,10893139491022	6,81340040214475	6,22249225492605	6,7272933162584	7,78194450833771	6,8486136750967	6,19782187540003	7,10893139491022	6,40656971251742	7,02840284401955	6,82897139949203	6,828853749244	8,13643378231509	7,10644142351045	7,01361686037794
262	8,57222390507894	9,04394812049021	8,66491623992652	8,96263624424062	8,80812956868349	9,06644804720518	9,09671109319123	8,86565570324333	9,23993368755345	8,62962452949642	9,12059119393925	8,53847678355727	8,63218652246343	9,16675371066605	8,66581623695905	8,68325927183066	9,00960987532484	9,13927249668123	8,75627436967989	9,26988408117935	9,17939947331418	8,69030147336709	9,21941275905206	8,89528940431597
263	10,2164254106604	10,4381470561016	10,0855678949092	10,37079124559	10,1059058662184	10,4678740094042	10,4461351426256	9,98400718790772	10,4108246548096	10,0473383513545	10,5201598453949	10,2295052095049	9,96843167712701	10,5445287028215	10,0662621669938	10,5932709971559	10,1450922490154	10,3559336830062	10,1458544240771	10,2444647943998	10,2205060288024	10,1963056484943	10,462961599884	10,0591741552182
264	11,5207455313648	11,2070804813748	11,5580023604969	11,0633286716492	11,2845257272485	11,1877196038086	11,1925002223711	11,6980919775938	11,0382151150908	11,4397410757856	11,026458891819	11,9870898650949	11,444772299856	11,1015635214337	11,533076906089	11,1497181034973	11,5925283922906	11,4378942839235	11,7385473584681	11,3170353505792	11,1200724883242	11,5600946877189	11,3600134706724	11,6103527511148
265	7,09265908578447	7,29786640852499	7,03313932232841	7,38738464498415	7,23213902971222	7,22462034167588	7,44032191471246	7,18304436663039	7,37202210166613	7,16297627927472	7,41268910493435	7,24228737221794	7,01515379102678	7,26367213802603	7,09291363205896	7,27606487803085	7,33953452237335	7,78587913199189	7,18209670016582	7,45251708685654	7,49866974939025	7,11446185459581	7,58478715575502	7,23196061770189
268	13,6907623446425	13,5236975908436	13,5844341539675	13,5718110880471	13,4673413990882	13,5921824313357	13,5844341539675	13,7280198399142	13,5293869733822	13,6337082678562	13,5604333956889	13,9515007269856	13,4832605362571	13,5405238629339	13,6088405178427	13,4348915979148	13,5345718820391	13,4984094795722	13,5184208740826	13,4439460335816	13,4272045897792	13,5295038402323	13,5239136544329	13,500156939884
269	10,8168974243727	10,8691603417183	10,7766011920248	11,0832833031332	10,6234018569468	10,6368651603959	10,9520197356073	10,6006586057909	10,611477294695	10,4318778864422	10,8474813984308	10,4164235110808	10,5702275997227	10,6565610183681	10,6064122586353	10,7201367505379	10,4598710866002	10,4703118631757	10,2923227244965	10,5627057132216	10,5812768716339	10,2274216604085	10,4792061876747	10,0990545507035
270	5,10905417025695	5,24141779153497	5,36952441941584	5,12965414476135	5,17754874387335	5,44244225539198	5,35496632225148	4,94970928479075	5,26090419204899	5,25586422906522	5,35046024330521	5,32792455867543	5,18720166293463	5,15611541833738	5,35941624273011	5,24141779153497	5,01390192501072	5,05975853876455	4,96783785834592	5,24762730876233	5,30912561943527	5,13444927562107	5,06697756381124	5,27939167313645
271	7,63724930140046	7,70755957327337	7,58405848831529	7,760417862152	7,96870774693877	7,73775351664206	7,91122049898475	7,94587231303705	8,26858438812891	7,79417111683017	7,77034581023563	6,93887561635849	7,82996786863894	7,9087737044739	7,87734078814693	7,76080147420249	8,15825860385456	7,69319274488919	7,65323052588144	7,76839084318473	7,97117965382056	7,8470106997589	7,83435318405698	8,04833635373728
272	12,0371944529179	12,0464103311881	12,1170768112007	12,3196418020065	12,0674524191116	12,1345738595654	12,207870613038	12,1337688404565	12,2054338602192	12,1594515874851	12,1777487969563	12,4190589221588	12,0428936871592	12,0674524191116	12,153395070045	12,1902055152329	12,0510259936229	12,1644445408576	12,1468711107299	12,1553828364953	12,2257627500942	12,1345738595654	12,1052959006169	12,1227836013782
274	12,9373681276649	13,1541123724065	13,2293575523585	13,2632745553073	12,9948210206986	13,153025313013	13,2172791399336	13,2927471484189	13,1911236245719	13,1896323726294	13,2909910495672	13,3018352501833	13,2389975327355	13,1734473427416	13,2212092829443	13,2597314939254	13,1527924593557	13,2691168938955	13,1385299226206	13,2741873807474	13,1882739059307	13,1261728518288	13,2778989600215	13,3612135932824
275	10,496503097243	10,3078722170341	10,5229555404913	10,209209786503	10,5679183914205	10,1997034586069	10,2815720300377	10,2222078765492	10,2011656050866	10,9842260809742	10,3009927501485	9,72115530138248	10,6313201729152	10,1400777098276	10,669388290072	10,1830917444215	10,524356132691	10,1250807825756	10,5187695925673	10,1600370085627	10,1096114861831	10,4885326841191	10,221772725459	10,6093475520212
276	10,8818814188702	10,8079069731798	10,6057259159858	10,5978907584078	10,6218396323656	10,7024947410518	10,727631115711	10,3574954529141	10,7589407542994	10,7186628579445	10,6275421944224	11,5151946649681	10,7109114815022	10,6625258806639	10,5902243784388	10,6676711338854	10,7412326203238	10,7089501004909	10,6277333038923	10,5000175821632	10,6687179598768	10,5824895772756	10,4960464597055	10,5453192407409
277	5,52322189399831	5,38005474473289	5,15747102166548	5,35648872167501	5,27243507578028	5,20380459471789	5,35496632225148	5,38671672581061	5,16427001478662	5,25586422906522	5,43702202128868	6,30965722625925	5,46206103376243	5,48104098241747	5,59543388519923	5,46900580861407	5,22921320026694	5,17754874387335	5,16685003944826	5,33986904682611	5,26090419204899	5,42128742467132	5,30315455438611	5,3874824978654
278	11,2436075845521	10,9474166385936	11,1720196843082	10,9752662803716	11,4799845956458	11,0298706379054	10,9036294733144	11,1375175816451	11,0318703090439	11,1932725451233	11,0308740742562	11,3589902348805	11,3320067247569	10,983693997788	11,2119883822747	10,9791704044248	11,3187125017315	10,9312253487436	11,4376074330518	11,0674369623968	11,1681581861144	11,4328844211643	10,9844178668291	11,3439382839143
279	6,35764220413199	6,41416221419415	6,32006004506702	6,41994153726088	6,47803478189075	6,49266765361185	6,57216098942353	6,07550792280341	6,43351298290702	6,26705549155375	6,56132083350878	6,08140454937923	6,26570145437634	6,54532140926061	6,43790115898521	6,46367353827443	6,31833886361032	6,38856476573248	6,37608326291095	6,47741309627449	6,22836289554369	6,37478856823841	6,42072945333604	6,35612931311838
282	12,2623451082966	12,2246555067881	12,4010391206696	12,3951567107421	12,2891263212257	12,327632438003	12,3479811577739	12,4061088480575	12,312158338063	12,336306283711	12,3567928769382	12,5700856289045	12,3038050617835	12,2923011807668	12,3396525163437	12,2415138827188	12,2851279809484	12,3336236782319	12,4433778016314	12,3385561376218	12,3635227461754	12,3821977147894	12,3505370937068	12,3876425389422
283	12,8892397746695	12,8433050858765	12,8093941930937	12,7642630338359	13,0093722548544	12,8405821566758	12,8481390871927	12,8093941930937	12,8506440149535	12,8481390871927	12,8638108367649	12,8168058877915	12,8626382795497	12,866375999762	12,764871976299	12,7535409412108	13,0782003410846	12,8459942733424	12,8697876072849	12,8707749480984	13,0338096419143	12,868630794069	12,8080554103577	12,8028826848751
286	10,9278791523474	9,19452240098006	10,9385300352296	9,69813153000648	9,59183037846638	11,1400149654362	9,16613479787508	9,66238830046356	9,33548751694728	11,453748366991	9,42739747752594	11,6889085421239	10,9284313970641	11,1295285019403	10,191374275445	9,61150966751616	9,87058953011879	10,4499532921319	11,6525015064317	9,47056115044316	9,92727360959688	10,0804359790584	9,61532515010657	9,31126940419539
287	7,72687880451884	7,65100070870814	7,70196880689529	8,00818450552468	7,77940054867845	7,67940973232121	7,84600415187209	7,66191414239048	7,57896111025343	7,44574734914506	7,66475820869795	7,40280638969676	7,96163990834761	7,91265661767069	7,81521004087803	7,52779787664331	7,7402535742443	7,49728215180908	7,84271859213235	7,61240479776167	7,80334820014185	7,92817307150111	7,82246785294774	7,46533142845587
288	13,2523748388322	13,3566693276483	13,2582282471724	13,4384675801328	13,2582282471724	13,3385269653531	13,4469236281656	13,3173798649947	13,3817290705532	13,276188811498	13,404573978516	12,2232388497968	13,222805087562	13,3258131180566	13,2883360939342	13,2514824775282	13,3121934640667	13,361302931677	13,3078372202043	13,404212967557	13,458464922466	13,3521747986974	13,3612582639366	13,3060593832979
289	10,9491568860584	10,8172787522433	10,9008880835233	10,7821130031637	10,8672734919934	10,8360580132853	10,8983366668665	11,0079595132866	11,0026785240717	10,9202554655438	10,9309246730643	10,8909777900356	11,0869707916119	10,9395178018136	11,0826524657029	10,8194371420233	11,051098325903	10,9166523630055	10,8660995447734	10,8770419429826	10,8305632807322	10,807122951585	10,9062855402374	10,9296832418108
290	9,01711205851462	9,33506439046459	9,19585068387751	9,17700213940357	9,14391832485927	9,24462390377631	9,33185756750883	9,08368036196952	9,32448484944183	9,14550851576811	9,22899048480228	9,2510654477884	9,40364911758128	9,48777389076202	9,18677609655329	9,49697489900745	9,28162581990577	9,56422474670455	9,08260356542477	9,57350229853616	9,55397620704108	9,36747688711352	9,33538274545837	8,99177522923343
293	5,55324335728928	5,70426914769581	5,56882282060747	5,74865615391877	5,967286168735	5,73373133326437	5,88157813351875	5,79014508543265	6,01163639094026	5,99251728704042	5,7151509172243	6,00331623688145	5,94552697588405	5,91626265705973	5,59543388519923	5,71004626852724	5,92730884104717	5,80983645634036	5,71341363315117	5,59302387221711	5,76024175745031	5,74935846142635	5,75748644747906	5,66487076971146
294	6,31612640307769	5,98525888845954	6,02215750892835	6,29703059587183	6,0548309246206	5,95783160342186	6,09059874829707	5,99132920334711	6,18510179173404	6,09028276893673	6,01076070220332	6,09832874974419	6,20276535192251	6,23663408894129	6,45160314062786	6,12054162428405	5,94415201413496	6,05360799542027	6,01672705096573	6,12132337774707	5,96396656943047	6,16450347147972	6,13558943166852	6,01533520112982
297	5,55324335728928	5,47789586080231	5,62591051184825	5,58804536422351	5,81477024076695	5,59993836061317	5,64797072119283	5,42802298950876	5,47432843473536	5,42128742467132	5,77122311497557	5,74005406233702	5,82727262171397	5,72258090946188	5,670834817377	5,98987851099649	5,86366813824409	5,84081016810222	5,53086716591252	5,83292799414687	5,6325437533102	5,79278937302116	5,51460800258145	5,6966589141057
299	9,2354989486837	9,45459568088184	9,45576199343448	9,53445249045764	9,57021347599983	9,42198300106319	9,48570123257743	9,5145328666683	9,59325372904607	9,20263194423955	9,46519318797078	9,31822918968753	9,5419702150974	9,53417107986885	9,3924328941882	9,5472860029452	9,419248012525	9,52429307622263	9,44734192132652	9,33412180739616	9,51385909824299	9,6391289335504	9,49962397566146	9,48169399676332
301	14,6849934739441	14,6563367252105	14,8613852105317	14,8564244514869	14,8873372920107	14,7842702993286	14,8646881002368	14,6324551376047	14,8005922857604	14,8226673321298	14,8006679233276	14,8146710551909	14,8963771424819	14,730514404332	14,8372187144622	14,6853907206133	14,883566910917	14,8376644080236	14,8524616171036	14,818586861138	14,8767192888292	14,928656521349	14,8646498573847	14,7404563864569
302	6,35005695480666	6,06424326234911	6,39736530931758	5,82586222735622	6,29666737849262	6,06554871903443	5,96376140722305	6,36136595634922	6,15447490685156	6,16613675684519	5,83872662289454	6,76708588566262	6,391141504028	6,20713006273737	6,36103022023261	6,19782187540003	6,35545921592298	6,07550792280341	6,56289848833703	5,93260812416676	5,96396656943047	6,32697244302509	5,94275730574062	6,4542990260807
305	15,1020065664765	15,1295221672842	15,1921441714477	15,4472535872976	15,2309752582561	15,2720264954085	15,2760595569364	15,018971123734	15,271950226204	15,1058007173868	15,3177358660804	15,2561305887122	15,1445904844196	15,2594932868498	15,1727987956465	15,1498935751699	15,2988963338682	15,3745876054002	15,2338205008841	15,3233406279652	15,4352841270273	15,2534789367657	15,2443218119034	15,1255193437209
306	5,88178151279465	5,34838861378894	5,79603586024752	5,16513495479357	5,59619503925893	5,03507984681627	5,35496632225148	5,6862098932764	5,18461397213028	5,88799578163571	5,19639489438596	5,56882282060747	5,66209952166054	5,40017618165403	5,68322800970082	5,26288231512414	5,86366813824409	5,19799969586951	5,64985608664026	5,54942024535549	5,30912561943527	5,55872759364688	5,32237463537256	5,80722894789382
310	6,94741225254849	7,50139665133645	6,83403633130117	7,45922963609454	6,82323029174082	7,32625262201605	7,6922373626677	7,02431813947065	7,32877159859701	7,13478106404076	7,57444486964669	6,38856476573248	6,76504277324681	7,86084060254225	7,2492033352904	7,24398274445626	7,26103746735934	7,2601244715686	6,55552513349605	7,68532120018796	7,33188346590697	7,0311798707629	7,4377094858374	6,84093469220355
311	6,03652410395167	6,17924571978457	6,07200844076011	5,89519602087959	5,97811984789531	5,95783160342186	6,0661346758548	6,0198670827926	6,08985794530732	5,89670409502475	5,91411509325447	5,77821886810856	6,07594830787467	6,10010040876568	5,86738730670254	5,73817455924345	6,12337475715097	5,94815663809694	6,27137957657622	6,004237331297	5,95006969533333	5,85895443203308	6,03887143103512	5,9234782992329
312	5,38128215945489	5,96396656943047	5,38671672581061	5,73821157088381	5,47789586080231	5,64985608664026	5,61813478050428	5,5468590969788	5,81465076281961	5,38817744541318	5,55324335728928	5,32792455867543	5,43488641456183	5,66493215727072	5,46549915139789	5,62518882222388	5,5682475789606	6,0309264786817	5,29404001625148	5,80452555671243	5,65235940996631	5,49629834891914	5,84929834501485	5,40912103250821
313	8,40269107123111	8,11023760507076	8,6240719556897	8,66805197593136	8,1208051840334	8,15439156949791	8,35879831431542	8,92840491645675	8,47876648015828	8,54943307292991	8,24843515933568	8,00407739577612	8,80478079421209	8,78398379375733	8,53601487445889	8,51419219734712	8,61747918258223	8,8810874798872	8,43788091854363	8,50332148032503	8,64088681319353	8,25661497573081	8,04360339720579	8,55313693967183
316	6,2230332885545	5,89519602087959	6,19912211343457	6,06343307827321	6,02215750892835	6,19574466803406	6,0661346758548	6,33802688933107	5,86152207802291	6,12552795450574	6,31542115659754	6,30965722625925	6,23878092168797	6,26856593584563	6,11779820296148	6,23669070001812	6,17528273999328	6,25260860674447	6,47710986097584	6,36708714473786	5,95006969533333	6,35612931311838	6,14752504457166	6,12471828853405
317	7,53429147744354	7,85053354824189	7,58518199207573	7,72291445326821	7,9196294170559	7,89679990157663	7,88902944429814	7,71944379475017	7,82003019319731	7,67597707872528	7,83995564458617	7,4522526682895	7,75818453274536	7,77971342822361	7,77267248611966	7,62799981485674	8,01087336348947	7,84230386269852	7,79333772482046	7,8173889435627	7,85171520498118	7,82828791707323	7,74729147462886	7,93010172484014
318	8,12193760059327	7,73059440651783	7,6988825030736	7,85135303073057	7,93893773254248	7,69343552336632	7,96614157685148	7,62129922388896	8,03157854613361	7,92042957300241	7,76023019163766	8,55946307877177	8,00384927828756	7,73659883443528	7,73469979476247	7,94789613138441	8,32821389169519	8,41432198584641	8,08347645452468	7,55237924374962	8,18214675663259	8,14252703561633	7,97094819922598	8,06224263558784
320	5,17406177976631	5,54040247311494	5,31942779604933	5,32237463537256	4,99366746055495	5,61327046934182	5,44244225539198	5,29554761359759	5,77600529133332	5,23321272851382	5,5886495129608	5,05975853876455	5,32934020657199	5,53476693955243	5,11063945792978	5,41944336491106	5,22921320026694	5,61327046934182	5,33003515411977	5,7722687306508	5,59619503925893	5,08691130450371	5,52723210236315	5,32260398522964
321	8,86379425995449	8,56155216361081	8,71130974110106	8,28687088962234	8,18669718677772	9,01371971496288	8,48677606243233	8,49019798535835	8,657231726381	8,95578697881779	8,63284059440443	8,21852901708837	9,04292168006242	8,72241409650126	8,88238117250937	8,93762500356772	8,27590607223219	8,71349110613238	8,8508867463898	8,5976101119368	8,46800198309514	8,38302607075793	8,67549323817778	8,44581086901283
322	7,44167974488227	7,42376577033592	7,446021109432	6,96133482555815	7,38252718069957	7,36329514015963	7,38757515637642	7,35651884775024	7,38163107179955	7,28905032518524	7,30250865791035	8,28418641360958	7,35614493488638	7,37039029857651	7,42271111056178	7,35160301824633	7,50977641946194	7,1823172973731	7,22607943817168	7,19838236486917	7,42679544597933	7,32270938822661	7,32526382336159	7,35174998053243
332	12,2391226394538	12,502542994397	12,340990484751	12,6385437466882	12,4302547673776	12,4293097589585	12,5151485970895	12,5333869293467	12,652189396656	12,5265832554316	12,5129845676867	12,4525991302668	12,5819573748605	12,6148769491124	12,6095679997396	12,2716591640097	12,4666568834718	12,7811417996253	12,2910087901092	12,5631828334692	12,1986505978087	12,3164564026594	12,7123068714618	12,6897075538905
335	8,892722025533	8,98000773282646	9,28078646993732	8,89058672867889	9,17956160952303	9,14191231158537	9,14525730338546	9,1576714320636	8,96381033183569	9,31763006672914	8,9831790506833	9,27827796252242	9,08297386901183	9,2510654477884	9,15428577130241	8,87110986027816	9,3087340878715	8,97303087589969	9,24347807789541	9,271624366409	9,06378423737352	9,31183779674075	9,13071781743224	9,41594203371262
339	6,61353593443539	6,47144684113225	7,27573850422211	6,28213564286373	6,69447659134385	6,56879092180783	6,54679732765393	6,90644533776274	6,47292572315525	6,78315737250989	6,52180239654495	7,63835360156457	7,19630935983641	6,51969423836	7,08438853952578	6,86348159123126	6,90552576794424	6,65211894696773	6,89398443011626	6,4521299587096	6,84800417725658	6,70872535178084	6,57237408146385	7,21076102014129
341	9,3219696118442	10,0257832323129	9,29804755810835	10,2323321679681	9,3777257725071	9,70968260675591	9,97614846289628	9,340921865059	9,73148995363973	9,24331387988468	9,91417457448753	9,50449372207244	9,22368565297434	10,0555963927139	9,38459943996732	9,71561881623172	9,27352746234226	10,2491361838117	9,2376160768895	10,2859405106932	9,93670039157802	9,40665738387955	9,91466973115854	9,44241903273237
342	10,4458049080369	11,1435644037107	10,4564667794873	11,4080725431687	10,5212751224356	10,9811059403838	11,2283561050134	10,4342937736159	11,0985467357827	10,495880091065	11,1282512478427	10,2900430457374	10,4126131997913	11,0559126673937	10,4104674249376	11,1788109094145	10,5898518687792	11,5559332443657	10,523864860898	11,326445614655	11,2743638362318	10,5138381137773	11,1456936072221	10,6252807924563
347	11,9304816150585	12,0172379035352	12,0888131515682	12,2027552867944	12,0416724958142	11,9690793896118	12,1228640892272	12,0866033733817	12,0306158993224	12,0089534864465	12,0681984801421	11,6128765771373	12,0445547395015	11,998725436218	12,0891541836479	12,0394619032474	11,9953517331579	12,0395910920406	11,9827303732181	12,0562742010582	12,0771200229226	11,9885436375215	11,9930972684344	11,9946149005924
349	8,51357327271204	8,08400535976273	8,03326333625634	8,31692453046936	7,92828218096124	8,37876819611145	8,15550433955657	7,91115850338131	8,06080536272524	8,13397118771483	8,10339880591451	8,71829465688917	7,89468288796046	8,02877416385314	7,89867561994877	7,93513137502789	8,27263764396464	8,50374512900169	8,27292749345148	8,27896617316155	8,4265747610553	8,31864055878312	8,61751946248382	8,32330517665484
350	9,40390073416006	9,93773560230663	9,35480424482384	9,89639968722575	9,4614205162314	9,71551074346227	9,87970859991328	9,50302283244191	9,91131908934717	9,37147830631456	9,798744817161	9,73517128382467	9,39600429437241	9,7981707865417	9,29689784575505	10,0424266677622	9,65246456838404	10,0529551932801	9,44217692595891	9,93481194563334	9,79609664157609	9,58092043074963	9,99064270207265	9,76496053534716
351	10,9188382566593	10,8265676009207	10,8828662701355	10,7883811708879	10,883809616812	10,9537480368938	10,8184008946662	11,1168534405502	10,8523081356726	11,0185837660687	10,8750089075855	10,6386740922928	10,8073381409687	10,9293375390669	10,9395333471498	10,8449421326255	11,0939043669535	10,9121577927281	11,1183822756542	11,0179142963118	10,9611754882394	11,0385674963956	10,9110438960981	11,4513006307108
352	5,15570648486344	5,01586288303171	5,22995994643349	5,19873311386151	5,17754874387335	4,79544965646961	4,90084224717956	5,05890586782456	5,24141779153497	4,90191739716883	5,39330814792165	5,4593089814452	5,23479105700011	5,07833078220989	5,23245658906756	5,10575741006168	4,85141050015053	5,22292412846381	4,87820173770136	5,05975853876455	5,05890586782456	4,93893637734804	4,89123711906994	5,05890586782456
353	12,7446490229804	12,8298705354212	12,7882417939449	12,7560605016602	12,6864303821954	12,8459942733424	12,7060819209601	12,5775912336914	12,627471594185	12,6884136627192	12,8264547414221	12,6752533353668	12,9965076250118	12,7774492471998	12,9271070216704	13,1052934656153	12,5056100744339	12,653704756282	12,7726673266317	12,8659875436158	12,6850170692299	12,8080929032729	12,8605440501709	12,5983236276308
354	8,40670935094419	8,5037158206721	8,62559746159976	8,65540584917421	8,54056056614809	8,51671148743442	8,63972455803066	8,57688799198597	8,49365312257824	8,44752646299625	8,41952798047294	8,26618159531916	8,42136942860771	8,44442657968884	8,51014878967021	8,51419219734712	8,52248612158356	8,48687625924334	8,55982933789953	8,63794317266733	8,64823172700481	8,50115494551628	8,49919644581218	8,76701792329582
355	14,4790181938872	14,4224258330824	14,5222235988358	14,5457201446904	14,5256514835796	14,4599332683761	14,4625127275133	14,5772711083927	14,4828047941775	14,6283129165173	14,4829121675764	14,8711940677483	14,5814637151818	14,5222235988358	14,5579307934169	14,2645144173105	14,6200885471965	14,5312424595477	14,6239522974594	14,4080071470716	14,5772711083927	14,6677987772227	14,538797156714	14,7555800570379
357	13,9398145728797	13,5344823984242	13,8988121115835	13,7787501906311	14,0206101145028	13,7724175072632	13,6567272934091	13,6739467888832	13,7975104081697	13,9116801170775	13,6150675683265	13,6353538210237	13,7996207395495	13,791747836043	13,8746488771903	13,4753652755355	13,9239986817525	13,5551564118663	13,9692738165189	13,7137130875428	14,0182888259526	14,1123576807562	13,9402094493053	14,0131008883047
359	9,65696193423702	9,0009718555357	9,91184056104262	9,22062758648888	9,89290637994886	8,87881599878134	8,91811936007914	9,56357510975913	9,11788907403792	9,68934067792046	8,8827232143852	9,76438199767957	9,76472178494927	8,79032664706307	9,82893362928519	9,04989170238043	9,27157811205318	8,92136538932696	9,49857342196334	8,90629091071494	9,2894014387894	9,64910451194757	9,09451186826752	9,90110884735764
360	12,8466404404175	12,9873495765581	13,0494229768178	13,2058638804084	12,970164204411	13,0471900977578	13,0494229768178	12,9837009896527	12,9826868903702	12,9644181477209	13,0873668864734	13,3651924193927	13,0590463374922	13,0458360708299	12,9475480836749	12,9710825763724	13,0138250758994	13,1543492529744	13,0633650013724	13,0672188240493	13,168136417754	13,1000483340846	13,1013695209134	12,9826868903702
362	13,0745579241804	13,4171265834637	13,2353417823021	13,2186789023276	13,4139790312795	13,096877620162	13,4673413990882	13,1166129074792	13,2279631942618	13,3978690211905	13,0471900977578	13,84028459326	13,0004890375786	13,0856344850389	12,9824328046419	13,3000803644381	13,4884418187781	13,3723731177273	13,2186789023276	13,2349700739388	13,2516156214162	13,3682098670016	13,1557581398369	13,4212325881041
363	10,3407772931697	9,15421822462869	10,6718068154269	9,26367321578978	10,317719658102	9,34230185504551	9,48570123257743	11,0683470891334	9,07408864796916	11,0132860969426	9,12805474810413	10,3584244440274	10,2870611351361	9,2246930230922	10,6115531202018	8,7398545978931	11,0715660294972	9,40320047234365	10,8337862270899	9,18826365813434	9,52475892922803	10,6906603514607	9,45233103123813	10,8141982130094
365	5,79774178221578	6,12089553043649	5,72307162478589	6,27316041082448	5,99074840372386	6,09028276893673	6,21967039453441	6,0198670827926	6,05758551476533	5,98422874529032	5,95193906888222	5,8216430453673	5,74892096749689	6,22202209284329	5,78871997412111	5,93843654168685	6,12337475715097	6,46789355062636	5,8608303360662	6,12132337774707	6,3737369810456	5,83094840980601	6,31612640307769	5,88246170172589
367	5,32480131270668	5,29742624472434	5,35344633499037	5,46900580861407	5,47789586080231	5,31863159509317	5,38871672573457	5,34537536736021	5,18461397213028	5,45746271961329	5,09688499723587	6,85831155511155	5,11916547407693	5,1145971099909	5,29784298801009	5,33828801855301	5,12610330589396	5,30704808044013	5,41018663030343	5,29554761359759	5,40232208631062	5,3874824978654	5,22995994643349	5,40912103250821
368	9,96342197194804	10,1561801839179	10,5519417414497	10,1382117930663	10,2684437046542	10,1496116894815	10,2192691558411	10,2854012222251	9,94177621478239	10,3158492609996	9,98532329747563	10,7299269381121	10,381792343169	10,0483739912459	10,3238151709345	10,0656769171584	10,488026035669	10,4332199538301	10,3596587336521	10,3038482974695	10,1162442579751	10,3744837870663	10,3907194332217	10,3636726170516
371	14,0984205811445	14,272070624796	14,1227180763279	14,0652950438027	14,4510358962841	14,1490052069169	14,1343722985205	14,2176999493591	14,1590567447666	14,1073519102588	14,1929289619222	13,7119201571232	14,1691315641108	14,175027073099	14,0472028325788	14,1663738684517	14,3097578745357	14,2516768737846	14,2910462701292	14,1702498943831	14,2621596546229	14,3430166526777	14,1820744909607	14,3356748870151
372	6,21310358056041	5,90738298580369	6,01294799699054	5,88447014979972	6,38076250366694	5,75477122634832	5,74152949849967	6,1705399565827	5,91803014936079	6,06901049112412	5,99074840372386	6,03557033130246	6,03004799937739	5,6331602950572	6,06424326234911	6,01294799699054	6,19977962765727	5,57763701792059	6,09028276893673	5,89840251806928	5,95006969533333	6,34597430602313	6,0270442650693	6,04079657858739
373	7,54175649627037	6,1699680775516	6,44811695798262	6,46955065158882	6,21000828104345	6,11707664642436	6,54679732765393	6,42357934777083	6,36202797667909	6,26705549155375	6,37784965556553	6,42823653680222	6,46138373685723	6,20098335710964	6,38502310680733	6,36708714473786	6,3889696045465	6,63488166187628	6,5158769919603	6,41135255847121	6,30084840146488	6,35612931311838	6,30617940320908	6,54538536358857
376	6,74563829743773	6,86249522938369	6,70912907889045	6,57579769626956	6,98725657430808	6,68878571957477	6,66957991395547	6,54390917085327	7,10115672491485	6,51338492956433	6,7740732466395	6,99001175333655	6,61446528061608	6,93311934258018	6,5667509357893	5,7949755812945	6,99676408289456	6,78540503383921	6,78036278290582	6,8994765217589	7,37992886735134	6,91115822920029	6,97729417175624	6,82581839146891
383	11,6488368985704	11,8231540491174	11,7917060700169	12,0082428936161	11,6056811840789	11,8926194977503	11,9854218302567	12,1249969414124	11,8942337789846	11,8616409203772	11,9923214336023	11,4019181565036	11,6433743696651	11,9216748073855	11,8684275441959	11,8363821548672	11,5359031809314	11,674929353021	11,6987959699809	11,7389392453889	11,7565869103752	11,7249146755531	11,8473621836528	11,9874280701199
387	5,50815933375388	5,75425246713992	5,51584202261337	5,57533143912161	5,54040247311494	5,44244225539198	5,52478983457422	5,5682475789606	5,45811258857375	5,66493215727072	5,6385055170761	6,4407434612889	5,66209952166054	5,6109165191052	5,71770589112829	5,7949755812945	5,73207262445174	5,73329043306261	5,37154847810445	5,50814138255456	5,57590122815899	5,57763701792059	5,60295812046611	5,63002020387072
389	11,236368994306	11,0483595370067	11,3981909186064	11,2162575693664	11,5151946649681	11,1595675554694	10,9902907937122	11,4540183613772	11,0313057890532	11,174574491484	10,9969114682138	11,3380721631416	11,3571844773585	10,9690340833983	11,3670738934955	11,077146659551	11,5945437202376	11,2851473121073	11,4540183613772	11,1622166103541	11,1229840584643	11,3750931361765	11,2074549290375	11,460276974587
390	12,6495575067442	12,401705249324	12,7011654022864	12,567516873365	12,7463179023527	12,4589610659613	12,4748921820504	12,6991533644318	12,4100276429665	12,6312858013625	12,4134400226997	12,7581051551875	12,7011654022864	12,4050376835275	12,6813375917043	12,1880062834798	12,6548837334087	12,5775912336914	12,6967329993987	12,4079403584932	12,6112078104057	12,6819343050039	12,428047148582	12,8263226055733
392	11,0651797962357	10,2689689204182	10,7563913298337	10,1095663893635	10,4877425868247	10,2859345113472	10,172550371504	10,9025685620398	9,93757807833113	10,8974440912442	10,100779160903	11,0723019927351	10,5081548953423	10,0259371612538	10,6491116717347	9,9427364213289	11,1354028736806	10,4398303339758	11,0946467378689	10,4215884436729	10,0411936787376	10,7648296257192	10,5173617512886	10,7150250901994
393	5,91803014936079	5,56882282060747	5,35344633499037	5,45618347036294	5,54040247311494	5,5522006327178	5,38871672573457	5,4417630132116	5,55250577388372	5,45746271961329	5,25779507404021	6,1903557267106	5,26795406492269	5,41634327739491	5,53396279369786	5,43702202128868	5,27939167313645	5,50549425500526	5,48104098241747	5,46900580861407	5,35496632225148	5,42128742467132	5,34323270750167	5,55691371052963
395	6,38861866106441	6,60158928862144	6,49274582582174	6,75330577547416	6,83474292866805	6,52012106051898	6,77747221525187	6,47606544679215	6,76923353931297	6,7628929027017	6,53614726960156	6,76708588566262	6,61446528061608	6,78646917370299	6,33802688933107	6,83812330991461	6,70671659731832	7,15677631858266	6,65720658214043	6,50606470384664	6,89263771976677	6,86310945020395	7,05644068697993	6,84093469220355
396	6,24306762723422	6,55784135523294	6,35170860229653	6,50023472087676	6,33217852590439	6,32645576906045	6,53391800422711	6,33802688933107	6,35290346459753	6,4657965896408	6,47884987391227	6,30965722625925	6,42325510860802	6,37277091459506	6,30299189095633	6,60413469998329	6,29666737849262	6,21967039453441	6,39272656692197	6,35545921592298	6,59389862856972	6,62224118012335	6,47206594883731	6,52760027061223
402	7,29187942094773	6,5059488932882	6,2368073236957	6,43514203700326	6,41994153726088	6,3709011159489	6,56319512891999	6,23135433990373	6,35290346459753	6,19334119056039	6,370732048924	5,93558833058255	6,28341290899522	6,41620959522784	6,31644361908227	6,53102928121048	6,41139267836127	6,82581839146891	6,36876465556243	6,56373309050986	6,46600227190189	6,43351298290702	6,36171242585806	6,33543828587624
404	8,65624443041165	8,51227612923174	8,64088681319353	8,38140857503871	8,83873093717382	8,57488812703342	8,49059684690238	8,7668269320872	8,5547950408215	8,6240719556897	8,40993835105566	8,93839366034972	8,75613347890342	8,64948285028379	8,71445903711148	8,13477116776068	9,14685977984135	8,65108795286478	8,99482317876287	8,58932589561724	8,66118574533782	8,83505337421745	8,62544409379394	8,8370573925626
405	6,43886765235152	6,55784135523294	6,50992092794399	6,85536298714646	6,3144128282049	6,69337747241066	6,73939328506851	6,463049084954	6,55261123832286	6,47973232228745	6,55627093820147	6,8183515845846	6,61446528061608	6,48134074951005	6,67229949454519	6,3488370112474	6,5752973142846	6,86405242546109	6,49683985549797	6,48886277386813	6,5552512729159	6,70165629659622	6,40625905397913	6,60684070110072
406	5,29167687174722	5,26268433555693	5,73373133326437	5,35648872167501	5,19722404261253	5,20380459471789	5,02528045548852	5,61662774842024	5,36009548491049	5,52176460843758	5,12961792634237	5,93558833058255	5,54415115626477	5,40017618165403	5,53396279369786	5,45141807142987	5,30236610322588	5,40912103250821	5,29404001625148	4,95077486708754	5,33158729559046	5,08691130450371	5,44881721909069	5,61331264754078
407	13,2837297637482	13,3397641677595	13,3987965226943	13,5184208740826	13,320568076587	13,3537480436012	13,3537480436012	13,511791958518	13,2982846290108	13,4525086375044	13,3818589830222	13,6166004392404	13,3818589830222	13,404573978516	13,4842261725402	13,3315795974446	13,3918622222757	13,4349952955188	13,4384675801328	13,5619990518348	13,3818589830222	13,4713747411858	13,4418708068224	13,5081217714275
410	13,3933063778645	13,5079739966487	13,4673413990882	13,5886389228885	13,484524776166	13,5463167693523	13,6391182444875	13,5391541346932	13,5404459476056	13,5844341539675	13,4864688659648	13,6618858454633	13,3078372202043	13,5255187254137	13,4670677566758	13,4689359413771	13,4364659328186	13,473358093918	13,4623571526517	13,4768016846267	13,484524776166	13,6055290857402	13,5404849065404	13,6165171435379
411	9,80444855763747	9,87093040151085	10,0199942656207	9,94782607993959	9,83845674098137	10,0853274389528	10,0079615220391	9,62651768786191	10,1512826487618	9,92365483719075	9,9830359485689	9,59769013919839	9,87276546207476	9,82783775006264	9,77207626079394	9,86136739723653	9,87405058479554	9,85794801687127	9,94820522190384	9,72997515535664	10,2758340685368	9,89895558197924	10,0759709634637	10,0647426839817
412	8,04527571564604	8,24789313480317	8,11027516679895	8,20756178211468	8,18390083939754	8,16316235239404	8,07657535364132	8,07269350521138	8,07925044070691	8,13397118771483	8,18017828823361	7,71994369875152	8,04734611732859	8,27850203304529	8,15710064067578	8,17204241708266	8,21461493139815	8,12603268286645	8,2257810397047	8,14628430570354	8,23876788259999	8,44229961418583	8,14290982825953	8,44849682536527
417	5,66099595551281	5,50876348249118	5,56882282060747	5,39857252190402	5,75420678752174	5,51517779161883	5,70373002037466	5,45476822371121	5,78931284695529	5,38817744541318	5,5886495129608	5,77821886810856	5,62176067043642	5,76688102206064	5,50549425500526	5,6427507752169	5,48371040830899	5,54287183345472	5,61622405823313	5,29554761359759	5,40232208631062	5,22921320026694	5,26558527590916	5,55691371052963
420	8,4110689362523	8,38390250998351	8,64308725703018	8,47797880279486	8,4948338125082	8,46920269960732	8,48365455931972	8,6136102834328	8,30808638501911	8,64776623537282	8,41712523727169	8,39979507852005	8,61938134907003	8,36062969218784	8,53824609864085	8,53713587541844	8,78713773837085	8,70092832742849	8,61474056992101	8,51678055804567	8,37518856455172	8,62039348955485	8,61565660234148	8,78266568383553
423	6,31612640307769	7,69752173223951	6,31478504173699	7,69649550395292	6,75944997284742	7,43190171452895	7,47589025835857	6,19324973768659	7,51809093436208	6,3720376319491	7,64779557235065	6,56728621818374	6,34597430602313	7,4839055528437	6,17959853109732	7,96240239281176	6,59548366119998	7,84230386269852	6,49683985549797	7,65760136874647	7,74687008940227	6,41416221419415	7,58478715575502	6,35612931311838
425	6,42468018770495	6,57278655338449	6,49274582582174	6,44910142788882	6,55207661829242	6,46505455354002	6,54142170008169	6,55611798038186	6,58853651668332	6,4657965896408	6,47144684113225	7,09413941966824	6,43008763349871	6,45459297431128	6,62371994595052	6,29647568880692	6,56517431929423	6,47724998319576	6,49683985549797	6,51545393294406	6,53083416379372	6,46789355062636	6,40625905397913	6,63830537308593
428	6,05877745378945	6,35864116104687	6,4542990260807	6,49330505325255	6,11744430685715	6,16633543420946	6,33217852590439	6,01163639094026	5,94415201413496	6,32023228706668	6,43824173946211	7,64518166021608	6,09537612295549	6,10826878864611	6,11779820296148	6,03867778639314	6,03227968211154	6,66003569335302	5,98386487803331	6,64455588840535	6,17487241557843	6,10688739835184	6,271504911209	6,09040899362262
434	5,76953771344586	5,87044336668769	5,90660305661715	5,84830243687565	5,72828375118418	6,06554871903443	5,80623748296971	5,70884657033923	5,76573884084641	6,0059881048203	5,92305645684649	5,77821886810856	6,05885876191918	6,00143315646994	5,74214217104948	6,00143315646994	5,86366813824409	5,86738730670254	6,01672705096573	5,7722687306508	6,14914545019039	5,83094840980601	6,0827023832101	5,64803957993135
435	9,39070635743139	9,59552618501219	9,51083289591702	9,3851756239465	9,7580685054857	9,36980875399237	9,46788307300388	9,64490460925018	9,5139833697029	9,35399430356311	9,39651522341202	9,68521671051124	9,54858600796188	9,59073000301844	9,45688010855711	8,92181781424294	9,80972085371487	9,76059313148176	9,66423919353175	9,54294285914435	9,5592699497103	9,66005863719537	9,51150014858955	9,57384775905749
436	6,18546282761433	5,96396656943047	6,07200844076011	5,73821157088381	5,87449493431073	5,78397559039424	5,79603586024752	5,94329018544984	5,87294807929693	5,89670409502475	5,99074840372386	6,16078258277339	5,94552697588405	5,8294401909145	6,13600833436285	5,89519602087959	6,22483128599623	5,84081016810222	5,96902854860321	5,83292799414687	5,89227973023889	5,96514867740275	5,79756391813207	6,04079657858739
438	15,3444264753941	15,183839356339	15,1499951135893	15,0983286285064	15,2380482998959	15,1256227549732	15,2637550496066	15,0775253067468	15,2187147202141	15,1957259757234	15,0504316317826	14,7914379305604	15,1256227549732	15,1297171646117	15,1085357991517	15,0950250583383	15,2560626065076	15,1590400208878	15,1445904844196	14,969437702804	15,1499951135893	15,1732116820797	14,531202268416	14,9896243903867
439	5,55324335728928	5,77772411392989	5,66493215727072	5,73821157088381	5,59619503925893	5,4975454160135	5,77929720949119	5,5468590969788	5,68277466279793	6,33874282472456	5,72812085741662	7,21057747101129	5,61091790253935	5,65641017554238	5,82727262171397	5,37154847810445	5,62469085385041	5,62650275598241	5,59619503925893	5,79014508543265	5,65235940996631	5,44244225539198	5,7722687306508	5,7151509172243
443	13,931347054424	13,8053940717383	13,9384479454434	13,791747836043	13,919209109374	13,8055974921009	13,8339358971742	13,8815897387774	13,9217212310546	13,9734262456423	13,8039006064856	13,5065255887102	13,9167920033087	13,8299275802793	13,8941282776063	13,7398117157406	14,0161228418898	13,924152702085	13,9052513831806	13,7936464959673	13,9167920033087	13,9297643833666	13,8199895690974	13,8528483205628
445	9,2354989486837	9,16397754783411	9,40821670994431	9,31060384524535	9,22808161930958	9,08519499350736	9,20875703730161	9,43826880789038	9,07746574631531	9,02960480191065	9,12805474810413	8,74590742082927	9,27500240133194	9,11738356228693	9,24403008368194	9,00946270909757	9,32128132086689	9,01167138306512	9,1540004364921	8,96600010480352	8,94370627187271	9,06245109237314	9,08034763552917	9,07336238029737
446	8,81470692670572	8,89903881338946	8,99074536333437	8,97303087589969	8,84066834386215	9,00859643916188	8,96263624424062	9,05592610494783	8,97495128909162	8,75981034857594	8,90392159104256	9,46351333333829	9,12870365947988	8,89592619620295	9,10369406988445	9,1285912247305	9,06013835669292	9,15630241066419	8,86649004057397	8,9030436202364	8,91635433082488	8,86768185436011	8,91401979929273	9,05093137876112
450	6,86067829588196	5,89519602087959	6,7740732466395	5,92305645684649	6,72314251676282	5,97715088958852	6,04163114404403	6,57389868937953	6,38844428715307	6,24524504248892	6,19521629436726	6,35139138629196	6,34597430602313	6,14551560282404	6,77871323366719	5,84435711372444	6,75944997284742	6,07550792280341	6,84800417725658	6,12132337774707	6,20276535192251	6,29746462153622	6,22730665417017	6,40656971251742
451	10,6160213108123	10,6756566407558	10,779782874735	10,5418162206989	10,7430370772454	10,5617401872648	10,3922014684822	10,8093121946064	10,4511239539029	10,373803019338	10,4119344278196	10,4057920830446	10,5597388008272	10,5058754507077	10,4909257092028	10,3134209667756	10,5182037538712	10,5607617880248	10,6016299737056	10,5009941327734	10,5746576650562	10,6045140045623	10,4763279448875	10,4718527322083
457	5,63775230831266	4,93949959507725	5,65514627868475	4,96026738401419	5,56882282060747	5,09896398180484	5,06697756381124	5,61662774842024	4,96604400512665	5,61175210291003	5,11063945792978	5,65863187812646	5,5289484504323	5,07833078220989	5,75477122634832	5,10575741006168	5,20209615898699	4,61740924523679	5,72760486889762	5,15320416206578	4,94563485933063	5,49629834891914	5,06697756381124	5,23321272851382
459	8,99901447346478	8,46425173597597	9,32957178841464	8,41530431302663	8,94135136591627	8,63381340515625	8,59150578809777	9,35111655269793	8,30026017881419	9,37266885382144	8,4283002600469	9,61323212898669	9,2185407611809	8,56854147571649	9,19334773402167	8,61173922628748	9,38702984922035	8,73459495100895	9,34269318886729	8,43929526976164	8,26093145325441	9,06245109237314	8,6045156904258	9,35285962910373
460	10,1708416330694	10,306631709072	10,2495570197698	10,0612357382546	10,5498374716113	10,1885968104652	10,1833988548348	10,2176396397848	10,2469957993829	10,1337117123548	10,029221780555	11,0743219314702	10,2726980855023	10,1666665666168	10,0670802920882	9,9952732098236	10,55536424045	10,4392065885714	10,2963226100479	10,2226980104826	10,4795559923717	10,3269739136677	10,0904950096957	10,1270630650335
462	14,4866282564196	14,3835205331691	14,329403657383	14,4039856049982	14,5058457440006	14,4426767286973	14,383751770583	14,3487966179733	14,408292210548	14,3939914578126	14,4873745607376	14,383751770583	14,3576346159298	14,4392380200501	14,4450472958394	14,2958894740164	14,4391122247933	14,3576346159298	14,415694682451	14,3772299964938	14,3882964323546	14,4873745607376	14,2959337842555	14,3318913744621
464	7,29187942094773	7,4522526682895	7,77470697801812	7,41690437664507	7,13998633289056	7,29071970668784	7,40012515731377	7,57974341850802	7,23944721516568	7,35174998053243	7,24397756352913	7,58518199207573	7,69216762595852	7,17189000630667	7,52200043479303	7,64988880543612	7,65637273986106	7,46684903163634	7,45261114743386	7,37851177586592	7,1852625693744	7,29681549140922	7,44657694440705	7,6174370463199
466	5,35941624273011	4,97731913370168	5,55379739156484	4,81654342687473	5,3511472484214	4,87913653226241	5,11672967815548	5,99132920334711	4,96604400512665	5,63869457701312	4,94563485933063	5,39330814792165	5,50032176590398	4,95925387440723	5,51954754620993	5,04947098879045	5,66469485881417	4,92624689633489	5,64985608664026	5,00824996614173	4,94563485933063	5,31135145140774	4,85702574190001	5,52249325121794
467	5,09238700282867	5,27939167313645	5,1357287897413	5,09688499723587	5,26001362326597	5,05890586782456	5,11672967815548	5,2509838118521	5,45811258857375	5,23321272851382	5,12961792634237	5,52639239916868	5,23479105700011	4,95925387440723	5,07547138945295	5,0121073949319	5,1752485154887	5,08600734320791	5,21088305751025	5,29554761359759	5,02571292549199	5,18252802906084	4,99629113886035	5,32260398522964
468	9,4824337799679	9,1308432454715	9,20442787290498	8,73538087057203	9,51854784189866	9,19551350101513	9,09839116250625	9,40070988401215	9,27572733564582	9,25352099066453	8,90861307366546	8,34543794162034	9,41486178321467	9,10184944939678	9,53062278840833	8,89791613814316	9,4016344028423	8,84902232203724	9,29452888770962	8,95872235426324	9,13566047327535	9,31388443277574	9,01340657877181	9,468944257299
469	10,1993789751768	9,61384287834691	10,2944704831929	9,76333442295981	10,2534285650988	9,72638785055047	9,76948143010029	10,3195255083283	10,0158066372317	10,2755672063233	9,61367147684046	10,5334112174211	10,311061919681	9,6808663008674	10,273525165218	9,66592805502685	10,4800363603963	10,0414609007916	10,4111343772396	9,83445285792174	9,52782169720396	10,0576467053328	9,91616689995652	10,1943727762769
475	5,46201515185528	5,27939167313645	5,1357287897413	4,93998183488816	5,44996097363122	5,1357287897413	5,44244225539198	5,23245658906756	5,41200086944199	5,27171515947062	5,52822853412264	5,61327046934182	5,43488641456183	5,42802298950876	5,38671672581061	5,56069339376397	5,32480131270668	5,3874824978654	5,41018663030343	5,42447433279805	5,35496632225148	5,22921320026694	5,35941624273011	5,3874824978654
476	6,53030026471724	6,36774350932432	6,58404447456975	6,20458611935786	6,6077323457815	6,54448467600783	6,49717081012868	6,38882109329229	6,51545393294406	6,33874282472456	6,31542115659754	6,84800417725658	6,62933674677227	6,31644361908227	6,48134074951005	6,51693874350232	6,77747221525187	6,81029188715056	6,7161613897212	6,72714078489338	6,42009219495319	6,6077323457815	6,5381646352081	6,42730112446365
477	14,3855716366541	14,4508163798402	14,4510358962841	14,5222235988358	14,5388436219173	14,4979099357508	14,4829121675764	14,5814637151818	14,4016543029458	14,4226380993742	14,5929976092252	14,5619596534192	14,542889563748	14,5772711083927	14,5007571543855	14,2673742263808	14,6281324211952	14,542889563748	14,6470284093002	14,5881060987662	14,5312424595477	14,5088460068775	14,5284680317204	14,692273484303
479	12,0278478627437	12,9906293774258	13,6133789522693	13,1461827177271	12,866375999762	12,4302547673776	12,7439088054024	13,3317314166448	12,9260763765968	12,9210687803644	12,4766541593715	12,6262005417265	12,9891948798234	13,1115534755675	13,395178270005	12,7001711476454	13,0046226961412	13,1385299226206	12,1769701138442	12,7286774564312	12,1802963100867	12,6623724665362	13,0889273087636	13,1911236245719
480	7,55567587845984	7,42979391286111	7,58088346241463	7,51496020799915	7,35443773312896	7,42460427834765	7,39212840558845	7,62883663354359	7,50941884196831	7,63785928758409	7,58011299540629	7,4522526682895	7,61295475657866	7,30416858759709	7,59692227120666	7,40513754290245	7,81700556917136	7,65925769697608	7,69706232462816	7,6074573069338	7,66917025757608	7,42613030718414	7,58129720357302	7,34283269470349
481	7,76459338043929	7,38074492421715	7,70744142223762	7,29795711076697	7,57689118349322	7,27432777610595	7,36977824022028	7,68146314788871	7,29184663617951	7,56390878372786	7,26317248155015	7,77242599010624	7,70950358301526	7,37559263091305	7,66241831723054	7,18199387652012	7,6893359731978	7,30722023221801	7,77771824191429	7,408914626839	7,47093290437155	7,69414804378737	7,23801690346372	7,65965457645491
483	7,53429147744354	7,36182325371464	7,15966245343276	7,40135600536427	7,15727497437683	7,58448855430449	7,33765690079507	7,32684489024779	7,38163107179955	7,44574734914506	7,43121175255029	7,77711459972513	7,57842923273219	7,36664452017774	7,46111570518178	7,28156022779171	7,42634196197097	7,51551818607997	7,30882033420133	7,58431421861021	7,66917025757608	7,38531964512588	7,36400563897263	7,27289903641406
485	8,4310969583171	8,17441082009849	8,12184462174645	7,9468702674593	8,09045592951984	7,89557932809447	8,16029192100411	7,99749079717888	8,22328458939659	8,08190000446275	8,12859471891191	7,39212840558845	7,93439817864987	7,79250638861696	8,01218662190294	8,01738028014601	7,98221786338828	8,22508825434605	8,12229982116748	7,94833275857522	8,11114405799019	7,77500069047102	7,80894830491489	7,92355686801097
486	5,66099595551281	5,56882282060747	5,6959139993567	5,59799026995132	5,50705653141683	5,51517779161883	5,50815933375388	5,23245658906756	5,55250577388372	5,20044728709085	5,51716795109701	5,43702202128868	5,31501020620414	5,50606949665214	5,49362867713118	5,45141807142987	5,39330814792165	5,59619503925893	5,42802298950876	5,46900580861407	5,45081993422249	5,18252802906084	5,54560097820484	5,40912103250821
489	8,23961449424669	8,12558879759805	8,38097668208172	8,00039722402945	8,34693011348491	8,05139770138691	7,91987962649605	8,34518986188855	8,14353117463302	8,24034961034108	8,08329296594387	8,43722358463044	8,46317562194133	8,01921812627014	8,36524858259668	7,92773385728054	8,58106514000169	8,10039466293758	8,48163748855611	8,28219057518021	8,27348472140864	8,28671552978048	8,09476196907707	8,42157485381604
490	7,42944735315378	7,36971572947721	7,27573850422211	7,48468246942238	7,06684612150589	7,46293071231599	7,45818086088863	7,26298232175953	7,62627474654473	7,15439994941868	7,55331400601922	7,12702157425242	7,3150907155151	7,51560830952586	7,37534867209814	7,39472350759181	7,46709093253972	7,50621386588605	7,50971302201492	7,57329129413396	7,67729427356426	7,26827577809258	7,42442280674309	7,40862387928928
495	14,0772419602364	14,0544941288853	14,2699107084901	14,1284569234711	14,1046771268463	14,0880252823703	14,0744766638118	14,2747840335862	14,1122721735883	14,206066482019	14,1419769913176	14,5457201446904	14,2204046048393	14,0938238241652	14,222021794015	13,969176144109	14,2261140079043	14,2263332502932	14,1982145284495	14,1571567632104	14,1419769913176	14,2516768737846	14,1690814677522	14,2645144173105
498	5,25703893459395	4,90246694771287	5,41758978996368	5,27939167313645	4,53130886974731	5,35803319361669	4,81230669154046	5,12610330589396	5,36009548491049	5,48894238349423	5,12961792634237	5,13130821198336	5,63672111487945	4,9216390644172	5,05890586782456	5,14492861647637	5,46043311748065	5,08600734320791	5,31276068753677	4,89432068042585	4,88263964668147	5,03507984681627	5,26558527590916	5,19197621586203
499	10,2850161445539	11,1581234976631	10,8076713339882	10,9904522800268	10,8994869645104	11,0723019927351	11,0594505438699	10,904240200223	11,0367129871401	10,9683398945106	11,1163003050882	10,5367882829373	10,7060246024064	11,0731834457375	10,8323216006345	10,9152664329168	10,9229731972357	10,923384615811	10,9621319680825	11,0641344607772	11,1429939967289	10,8726915049892	11,0574027094004	11,1169723417892
503	8,49878018079437	8,64305898890756	8,57163698194163	8,64142480936396	8,63917164536589	8,60699203596972	8,70965398719864	8,41997936353508	8,70774698957057	8,50865425236946	8,63860749572321	8,45927493373413	8,14854050486339	8,80500820135293	8,3708278286845	8,365929049192	8,62195731721122	8,52447612325929	8,43171123434291	8,63794317266733	8,67407252843823	8,60308274519056	8,68263095208991	8,55826761929111
504	6,14528710002136	6,2677686858917	6,22721919940567	6,35879541306504	5,94415201413496	6,21042411231529	6,43009794178098	6,42357934777083	6,11933221310929	6,40561225129132	6,34238730095852	5,85953523165633	6,07594830787467	6,33840717394715	6,39791071543407	6,02663368495702	6,13757618797483	6,43500099015457	6,03185485848213	6,21943264952667	5,92071353740932	6,16450347147972	6,42072945333604	6,46505455354002
506	4,96514279019798	5,094714780245	4,8282853149062	5,09688499723587	5,23894468095885	5,18793924634019	5,1782954900399	5,12610330589396	5,18461397213028	5,18252802906084	5,07547138945295	5,56882282060747	5,20209615898699	5,40017618165403	5,1287363819976	5,14492861647637	5,22921320026694	5,17754874387335	5,16685003944826	5,15320416206578	5,00496038898754	4,98508354450434	4,99629113886035	5,101263934322
507	7,2160314358744	7,01634770263606	7,02484690071703	7,03799069049319	6,75944997284742	7,25767629348733	6,98436434595339	6,98725657430808	7,09515029422331	6,9303450300941	7,19161683794229	7,10964682849993	7,01132356128341	7,03799588501213	7,05670334100358	7,09246902829653	7,06547608848575	7,29184663617951	7,17189242109128	7,30461027272313	7,19233685170689	7,0311798707629	7,10644142351045	7,10643894126159
508	6,84111681322609	6,74959114074532	6,90255042044116	6,31403594738811	7,06684612150589	6,53357584209855	6,34095558502545	6,93509055063182	6,74959114074532	6,57606786433498	6,60075986032101	6,63897107332886	6,5059488932882	6,58659131336179	6,67229949454519	6,92390747938651	7,02505268376068	6,56890494915256	7,05126792817819	6,98074437151991	6,91978148326173	6,84043013921717	6,40625905397913	6,79617398234981
513	5,63775230831266	5,69026821621533	5,65514627868475	5,51970575002814	5,89813896347416	5,85032172307183	5,32019356810411	5,52249325121794	5,64282925163649	5,58223459416055	5,85665710121871	5,28553681492117	5,58436039039819	5,76688102206064	5,64803957993135	5,71004626852724	5,7474347435981	5,3874824978654	5,64985608664026	5,73927752026805	5,38227953310662	6,03691318164247	5,51460800258145	5,76354270269971
515	5,27167395616404	5,27939167313645	5,41758978996368	5,51970575002814	4,99366746055495	5,23975156949498	5,32019356810411	5,19722404261253	5,39330814792165	5,55250577388372	5,40912103250821	5,43702202128868	5,23479105700011	5,40017618165403	5,37454206981653	5,50032176590398	5,41705467378487	5,68256446126104	5,44881721909069	5,29554761359759	5,49289109372562	5,29283990932346	5,38227953310662	5,44881721909069
516	5,82051883733903	5,44881721909069	5,45141807142987	5,32237463537256	5,47789586080231	5,38671672581061	5,42479254317841	5,49629834891914	5,47432843473536	5,52176460843758	5,51716795109701	5,65863187812646	5,38777320584126	5,42802298950876	5,5713833872846	5,40708884286465	5,43979068467657	5,3874824978654	5,68322869225559	5,50814138255456	5,49289109372562	5,44244225539198	5,46289471800129	5,48700513099077
517	8,1498115589922	8,42146776891136	7,76751202472978	8,14588188135304	7,90498464986601	8,17569671717767	8,39183984866601	8,04768602115751	8,39307804535185	7,79125027867224	8,13757656944509	7,69879794200861	7,78110715018728	8,20380229348811	7,73469979476247	8,15743560006343	8,00208961196845	8,34596179885945	7,66398437335725	8,13219514225323	8,03805673898786	7,8585123350648	8,30888731238087	8,06787456693539
518	12,269207231605	12,3817932183408	12,5275897333813	12,4786926011004	12,178571357837	12,262824115081	12,4433778016314	12,2397324282243	12,2706552797839	12,348546103165	12,390466359665	12,2067673745861	12,3479811577739	12,3302983071221	12,3925232396824	12,418955184613	12,2433454671569	12,6088440415465	12,3513539650216	12,3947565389345	12,390466359665	12,1726404360432	12,4877302460451	12,5774960648559
519	9,04332142815407	9,26952258462353	9,19743259875169	9,10661678275582	9,1988858262409	9,17889623824838	9,22543694594416	9,21949184097868	9,04943126210468	9,00630256542784	9,03314256221799	9,05905978638125	9,21971390563061	9,15556546308493	9,08695502787329	9,58148857513355	9,34709404314896	9,29296052964085	9,1834768661215	9,28449302584063	9,21379332365283	9,11164523412291	9,30164346729627	9,47758782966265
521	6,39791071543407	6,74959114074532	5,95006969533333	6,84429326509179	6,73392933974058	6,81491606589494	6,76480932715392	6,274937845351	6,61639496800684	6,11707664642436	6,76870887720715	6,4407434612889	6,04710562774667	6,89093840577181	6,21575637447589	6,15727213072384	6,55611798038186	6,72352233440168	6,57237408146385	6,93657701443863	6,89263771976677	6,63764309421822	7,04030806463783	6,39617741369596
522	15,1391315933662	15,253306860318	15,2074240639556	15,2990271608924	15,4923634281046	15,2240519473117	15,2561305887122	15,3285781596369	15,1839434579117	15,0626464465688	15,2240519473117	15,5553711935399	15,1997669508401	15,2807338407778	15,1994758709113	15,1639232987236	15,3959634930047	15,344810998922	15,3698372694849	15,3283396881338	15,3634234040854	15,3745876054002	15,2380116203611	15,5291491902302
525	7,0142646799458	7,08523769443466	7,12764097266101	6,96579873032589	6,91453674269269	7,06173708721465	7,1554014348003	7,04799412831158	6,93679061101904	7,05817223633721	6,87780455064745	7,60980310234363	6,8414105414192	7,04244587619545	6,98784857940486	6,94612522027026	7,20177043060828	6,98961960240663	7,09258663243554	7,08525577541728	6,95437736931224	6,92433523726659	7,01809111766482	7,34283269470349
527	11,4992191600101	11,361186174046	11,2791483851407	11,1327540312057	11,3878224410482	11,2900153488929	11,3111871915173	11,4614832126576	11,4142818207761	11,4657747208622	11,2047634841018	11,2098851889653	11,24539223782	11,4335763780282	11,3627509770124	10,7493125780939	11,5410638956784	11,28163663545	11,3644942617982	11,2274975479904	11,2178224347393	11,3720961042458	11,3935261144123	11,6971419638985
529	6,35764220413199	6,42818887257473	5,84929834501485	6,22163551727713	6,17528273999328	5,967286168735	6,20834987474443	6,08588611749578	6,11933221310929	6,06901049112412	6,27847849160101	5,70093941892093	5,72307162478589	6,09244955798163	6,08226714270094	5,90661036207614	6,45231151793137	6,31182863135149	6,0669054409737	6,34381169639692	5,9378875671557	6,15308127448652	6,22730665417017	5,97569251703483
531	14,895976144464	14,8804105064954	14,9208416547225	15,0775253067468	14,8996600806151	14,8767192888292	14,9464120936508	14,8931478757329	14,8872538208426	14,9369027684702	14,8996600806151	14,8806346539991	14,9330147067539	14,9136926236347	14,9241059941864	14,6535237679936	14,9789200230382	14,8905501902098	14,9369027684702	14,9063560154281	14,9027273953664	14,9844300912143	14,9171865514041	14,9937552102971
534	8,00732347879937	7,57805695391534	7,66249300473317	7,59741691944219	7,79766451751041	7,70602555180848	7,74642049181853	7,97209550186606	7,50049815026951	7,98266438062922	7,56956469929985	7,64518166021608	7,69879794200861	7,62689172923374	8,00725259017965	7,38779200553158	7,80340057738953	7,33188346590697	7,82567414180657	7,54347687957809	7,51807364817552	7,95196089125719	7,55209114263366	8,05478277016261
535	6,18546282761433	6,1699680775516	6,22721919940567	6,23663408894129	5,97811984789531	5,93101961288483	6,463049084954	6,25024643882269	5,90660305661715	5,98422874529032	5,97098509328123	6,01692414115842	5,87325954474414	6,33217852590439	5,98841270002729	6,01294799699054	6,12337475715097	6,00451666193535	6,12996000415501	5,98987851099649	5,97760385937632	6,21724805021345	6,11492079273552	6,30358639624013
536	6,54550132058875	6,74227203379084	7,03313932232841	6,9014465250117	6,65211894696773	6,71538616840943	6,62113497422968	6,76506142775984	6,61639496800684	6,71538616840943	6,76418722107928	6,80962915614832	6,85694799264947	6,66845540231028	6,81502173262789	6,6897123088875	7,02505268376068	6,5863980255787	6,87462503412493	6,70241714176018	6,61354718266913	6,96360090168085	6,8893310232798	6,82581839146891
537	9,03337593064365	9,29463762762197	9,10092768685378	9,07120317967432	8,72228198570146	9,19071880033493	9,07763610192006	9,17582789278371	9,03392655333398	8,89901733420244	9,13622780619801	9,01510253980924	8,91472371145838	9,27827796252242	8,96156263536673	8,98859692300035	9,17751479977933	9,14654388630072	8,99712419101274	9,34618078139854	9,22735525027538	8,90046758871082	9,26890701515885	8,99773554787725
539	9,73524424396575	10,0129396341154	9,73826360595633	9,99489626050689	9,98669263238408	9,95980841191514	9,92153596958268	9,72309754048305	9,97332645055481	9,83256579241064	9,92255120519803	9,86752948159484	9,72063158979269	9,8338751822769	9,77207626079394	9,83729053641897	9,92673855047081	9,91250448346092	9,93647559859706	9,87903597576741	10,0957959978369	10,050800175102	9,97940347699681	10,0038601868645
541	7,73960050437875	7,47394136208927	8,08395588348849	7,34236525837515	7,89394131363002	7,07944031905266	7,36977824022028	8,01695292094384	7,32390359531401	7,86945615060479	7,2581569625996	8,01214669698736	7,79886387491824	7,29539559421056	7,96207332300342	7,45913926477764	7,92154961178658	7,47953264996513	8,04932653683918	7,48512127050877	7,24898110844444	7,88383101042345	7,4282466500169	7,94323001797012
542	13,7754119125434	13,8840761587548	13,9714889212179	14,0111997151832	13,8577386533593	13,8678513056299	13,9267087674882	13,9437979495368	13,7995233841265	13,9365567455787	13,9052513831806	13,9343568040906	13,919209109374	13,9029151982087	13,943503751056	13,7835184152985	13,8677200728397	13,8551095894268	13,8815897387774	13,9560613330258	13,8859410444092	14,0131835845795	13,934301703699	13,9070355748296
543	7,49703145681067	6,83403633130117	7,38820003542458	6,84429326509179	7,29120351085424	7,07567642888104	6,66244085390115	7,24936690625764	7,09135743694027	7,25990900554974	7,04776940919616	7,04426125382626	6,97198705309229	6,63433353996826	7,14226290961424	6,98847966475582	7,42634196197097	6,57606786433498	7,44251343597087	7,02105706486222	6,92582314441321	7,26268042300448	7,05106947371112	7,64773673329696
544	8,17568680740124	8,12558879759805	8,41095077198229	8,4674274169126	8,37588803682702	8,34123770368612	8,33379194279466	8,63632568835236	8,19761164014295	8,30957701811977	8,18808662625329	7,38162879664538	8,21483800898931	8,18512053003105	8,36524858259668	8,47177426950205	8,29016310916523	7,95892401382751	8,25441444994486	7,96388328834546	8,11779647001829	8,20185192333918	8,07672500846983	8,75090293105242
546	5,23479105700011	5,05698026136694	4,85977322672639	5,07833078220989	5,09688499723587	4,97465666456139	5,11672967815548	5,2509838118521	5,14302012940916	5,02140070139227	5,07547138945295	5,3074537908922	5,05890586782456	5,07833078220989	5,1287363819976	5,12610330589396	5,32480131270668	5,15652435181131	5,01960617131345	5,05975853876455	4,94563485933063	4,84845136766854	5,06697756381124	5,27939167313645
547	9,57620800586702	10,2164347904743	9,2939080681873	10,1686598175773	9,45514876026083	10,0376660429144	10,1538740119112	9,42483724595285	9,97599467949478	9,44649110027011	10,0047868949089	8,47667939377466	9,14436158694565	10,0802282349643	9,40106059612412	10,1268277352737	9,38009314147632	9,74061123117428	9,32761721811717	9,95297799929163	10,0858083508657	9,66423919353175	10,0857218149549	9,37348807391541
549	6,26208373902015	6,7660747576669	5,83512578924539	6,6473697391651	6,27961113108802	6,78485899739	6,85094932986706	5,94329018544984	6,76923353931297	5,95967101536417	6,79418547046798	6,30965722625925	6,22076710876325	6,80900396473149	6,53582145691575	6,59557255497228	6,04325805530582	6,5863980255787	6,09917877909911	6,86748172633657	7,05126792817819	6,40477880692571	6,8753609450633	6,04079657858739
550	10,4866991137576	10,6197844779665	10,4552067937461	10,387345989232	10,208936010458	10,530774066305	10,5691928028507	10,5679183914205	10,5998128358919	10,291511208869	10,5578550212595	10,2268178556741	10,3449723892298	10,5860227302947	10,5148304944036	10,5579596930335	10,4109557951815	10,4025152785106	10,3596587336521	10,6139211087862	10,5502800916356	10,2584044765654	10,5470107780535	10,669317068519
552	4,98608387270653	5,20472235748164	5,09599442845284	5,21750530042167	5,07547138945295	5,38671672581061	5,24141779153497	5,19722404261253	5,24141779153497	5,37300769332423	5,1782954900399	6,09832874974419	5,35803319361669	5,3874824978654	5,29784298801009	5,37154847810445	5,66469485881417	5,30704808044013	5,16685003944826	5,40641719014118	5,40232208631062	5,08691130450371	5,38227953310662	5,44881721909069
553	9,36292026343052	8,17948544290739	9,26810494897182	7,89858146783804	9,49339156101088	8,25178980753512	7,97131324544692	9,29129604319368	8,32007144658261	9,30378717582064	8,04878158981363	9,35840988704051	9,07148136567815	8,32655040004793	9,01177077746773	7,37412828218569	9,6237406351405	7,85516848076307	9,45819881239657	8,05477188054112	8,30489980131013	9,5670663963214	8,2157441656029	9,18894368830707
554	6,97404434997162	7,911459978254	6,79063775573481	7,64102074704951	6,87332257399318	7,43730364215333	7,81238348878749	6,7340750339341	7,64272695520603	6,85002388965845	7,53161036713595	6,93887561635849	6,29898004193439	8,2075101608005	6,71538616840943	7,04482361026722	7,12751819606757	8,0255931875944	6,9695980111383	8,1638803235963	7,87699566439051	7,34756801965823	7,96387151753491	7,15744076243533
556	12,3928226517636	12,355575619179	12,4540136073058	12,0289051756631	12,4000423259873	12,3605262940444	12,3732510664846	12,6715063431512	12,3642557343532	12,4233676371529	12,1953013382354	12,1479925466195	12,3748123946725	12,3912034840475	12,4537785005209	11,7229199460297	12,7424151884854	12,0145997175888	12,4501782519052	12,2312813814281	12,2249319450293	12,5661433149867	12,2679238814681	12,8491767195579
557	7,27004890660312	7,06472306377652	7,15390610769825	6,99005046179147	7,40376872175222	7,06684612150589	7,18674229493602	7,45580399160381	7,23944721516568	7,31195269091703	7,2581569625996	6,9184713204635	7,16130948313006	7,17938495591114	7,31133474842928	7,04482361026722	7,30559581266529	7,03888059557598	7,40745458420536	6,8893310232798	7,10274270564799	7,33801280305993	7,18062898417245	7,6640178633629
558	4,9216838266125	4,97731913370168	5,31942779604933	5,02005145570496	5,1357287897413	5,22447543497775	5,24141779153497	5,29554761359759	5,26090419204899	5,35648872167501	5,31863159509317	5,85953523165633	5,59619503925893	5,42802298950876	5,32934020657199	5,14492861647637	5,12610330589396	5,19799969586951	5,41018663030343	5,29554761359759	5,35496632225148	5,42128742467132	5,09057867128189	5,25779507404021
559	5,7151509172243	5,42802298950876	5,52765329247576	5,49501931570152	5,43279133155523	5,33003515411977	5,55872759364688	5,75406572554645	5,39330814792165	5,4730412728464	5,55324335728928	5,3511472484214	5,50032176590398	5,6109165191052	5,78871997412111	5,46900580861407	5,43979068467657	5,7151509172243	5,71341363315117	5,29554761359759	5,45081993422249	5,22921320026694	5,44881721909069	5,66487076971146
562	4,96514279019798	4,86377989764277	5,1357287897413	5,21750530042167	4,94323569384648	5,01684072225918	5,11672967815548	5,16427001478662	5,08691130450371	5,25586422906522	5,05975853876455	5,50549425500526	5,21924780774228	5,35496632225148	5,05890586782456	4,85979171247335	5,37154847810445	5,03892857064084	5,21088305751025	4,89432068042585	5,21207950078596	5,08691130450371	5,26558527590916	5,40912103250821
564	7,45950647663687	8,15985520328477	7,9087737044739	8,10101593079102	8,08097599037612	7,91539869254006	8,17912010840158	7,85815085737248	7,96903939311701	8,00277965514702	8,13977784491471	8,29865737451612	7,86485290139332	7,95837970379443	7,98264031344847	8,12058177472078	8,09444241290623	8,03316309761643	7,90979717956376	7,9335506643078	7,98276447985467	7,92024991105279	8,07471652041324	8,28934084798204
566	10,153678535105	10,1180267705834	10,1072416500055	10,3195255083283	10,0847778270183	10,1990432260422	10,1766497306098	10,1815667850262	10,2561807727204	10,1000141249855	10,2246456605783	9,71574469584391	10,1924345232736	10,1689268988368	10,0842978208794	10,1786964153979	10,3055240929312	10,1999404291156	10,0687132382136	10,0976781845593	10,2491361838117	10,109521292544	10,2556181383763	10,3071045250545
569	5,55324335728928	5,96396656943047	5,38671672581061	5,6331602950572	5,19722404261253	5,46968505079445	5,80623748296971	5,29554761359759	5,45811258857375	5,37300769332423	5,57763701792059	5,77821886810856	5,38777320584126	5,87449493431073	5,31471528236236	5,37154847810445	5,39330814792165	5,85505056776441	5,46280777992898	5,63307468988982	5,76024175745031	5,55872759364688	5,7722687306508	5,57610018645585
570	9,17321248773904	8,90504167569148	9,0066365235203	9,06310511212995	9,03602513672296	8,98503629962405	9,07500427348169	9,05457931298832	9,13484590398734	8,98717530640214	9,02156855724141	9,24246972401804	9,08163924316867	8,93403068830007	9,06669881212568	9,10443675082394	9,29523610009726	9,0705083639243	9,12567771906043	9,07832506044723	9,17068067138394	9,10790630938821	9,05583346271869	9,18894368830707
573	6,72595913756117	6,79302318362961	6,64905669887388	6,55673779904963	6,81547370688776	6,75564049048596	6,87513462037958	6,87786698050454	6,96511119612673	6,79933452944238	6,63285742430582	7,33369155550098	6,9287975103188	6,68998742283851	6,79905044779838	6,71903402765778	6,96641548310198	6,60349722158212	6,78036278290582	6,82897139949203	6,87652239444567	6,86310945020395	6,7794738591728	6,92356389547669
576	7,75438561556007	7,88179964238464	7,82539438005927	7,83068834272925	8,23752247838342	7,9292301925043	7,98410018284194	8,12184462174645	7,83255874184696	7,80958125273274	7,75057969573068	7,73290396677176	7,90562372455501	8,00696538808724	8,06826895587167	7,32095062348663	8,19240110562928	7,90738575529409	7,90075261432088	7,81250423037203	8,01281874346062	8,26183948475748	7,84543975588667	8,11124902791283
577	6,28214063859627	6,38505658167609	6,38076250366694	6,22163551727713	6,3144128282049	6,17450919819922	6,24730974564839	6,38263309583006	6,28341290899522	6,18371245917844	6,19521629436726	6,5326103492077	6,18371245917844	6,23663408894129	6,31234469285792	5,91803014936079	6,44231919666978	6,34951729038603	6,21428182199739	6,27137957657622	6,31542115659754	6,35612931311838	6,01340862984508	6,20834987474442
579	5,79774178221578	6,23222915800124	5,8608303360662	6,17370222563864	5,64803957993135	6,37788354349508	5,98546128751856	5,12610330589396	5,74980232282201	6,06901049112412	6,1487685693736	6,362915461089	6,0157788363048	6,46819087507974	5,98841270002729	6,30330296685188	5,66469485881417	6,47724998319576	6,03185485848213	5,86599153196315	5,95006969533333	6,15308127448652	6,26640980930777	5,36614049780094
580	5,58025468986727	5,75425246713992	5,45141807142987	5,5468590969788	5,41838459725813	5,59993836061317	5,58804536422351	5,53476693955243	5,72307162478589	5,32404517326042	5,61633734860861	5,61327046934182	5,40839238972785	5,6331602950572	5,45141807142987	5,68322869225559	5,83173404194524	5,7151509172243	5,53086716591252	5,54942024535549	5,65235940996631	5,49629834891914	5,57407496399291	5,30161935705933
582	6,25185078644181	5,96396656943047	5,96355624501562	5,75925801280503	6,38076250366694	6,13467926276415	5,94249643586582	5,89569077505827	6,22483128599623	6,24524504248892	6,02845041702676	6,66039511726274	6,40018554475654	6,32505982130468	6,09966949442313	6,06772796773302	6,28341290899522	6,34951729038603	6,09917877909911	5,72258090946188	6,03652410395167	6,17528273999328	6,01340862984508	5,96396656943047
584	5,38128215945489	5,24141779153497	5,09599442845284	5,57533143912161	5,03686898784346	5,5522006327178	5,77929720949119	5,2509838118521	5,38227953310662	4,97367206757409	5,38227953310662	5,26397646552291	5,07547138945295	5,28345065131494	5,09688499723587	5,37154847810445	5,41705467378487	5,26397646552291	4,91032105065692	5,42447433279805	5,30912561943527	5,2709082709345	5,1896532100601	5,14575776470295
587	12,8021889838189	13,114543152202	13,0262484488291	13,2779579903532	13,0140127499786	13,1115534755675	13,2691168938955	13,0633650013724	13,1307084874148	13,0675471264066	13,2675465380366	13,2293575523585	13,1338382208468	13,135569196481	13,0996872343696	13,1307084874148	12,9989424444838	13,0799270419555	13,078378408988	13,2308046360904	13,1753640808077	13,0832030888452	13,1595794931772	12,993345430101
589	6,76403711919572	7,15235998869539	7,03313932232841	7,1463445987366	6,95043478856535	6,91426273189217	6,9971012282821	6,80576037444635	6,98725657430808	7,0764239880208	6,89963429716942	7,12702157425242	7,2012685266658	7,02829222662889	6,90204818778986	6,7709122375819	7,22032458192466	7,22698854549985	7,1129903802642	7,09735503561709	7,21194933016083	6,97516830592892	7,25115444544165	7,200682480228
591	6,84111681322609	7,51139536545507	6,88472497201084	7,30270125121949	7,18501889906191	7,25945103500064	7,36977824022028	7,17420162471425	7,33842302441235	6,68685980953623	7,34281221722672	7,35708026497992	6,99215164655648	7,44574734914506	6,91981949160637	7,06077083385187	7,16454980611687	7,61040095325466	7,1129903802642	7,70151308154715	7,63565791082897	6,93680866132787	7,64653538923504	6,7821666717331
593	14,0178383969361	14,2513689969476	14,009259937949	13,8577386533593	14,0009103256097	14,153224429424	14,1556324607348	14,241643775571	14,3044666462876	13,8988121115835	14,0803400526479	13,8751156479128	13,9218380180884	14,188916903699	14,1925623944649	14,2331605846663	14,1464137300992	14,2799284985246	13,9932268113803	14,1323183261165	14,2152110422527	13,9692738165189	14,1123149285667	13,9984829138731
596	7,05725589459422	7,50347451588216	7,28121230600178	7,21998213030046	7,26703701275913	7,28222057337098	7,23942492676724	7,34825797821024	7,37638534926742	7,10893139491022	7,27156015382611	6,57855565884968	7,24956170638607	7,31211454703053	7,21630394852145	6,65986896308941	7,36470647632296	7,33188346590697	7,10909196813668	7,42837248323255	7,07601015075481	7,15558078070848	7,46301816582781	7,23196061770189
597	5,25703893459395	5,29742624472434	5,43702202128868	5,25021803979732	5,40157534014407	5,1357287897413	5,35496632225148	5,35803319361669	5,22292412846381	5,40839238972785	5,07547138945295	5,85953523165633	5,50032176590398	5,15611541833738	5,43907928828662	5,30088177365377	5,5468590969788	5,19799969586951	5,58327725670932	5,20054760989517	5,40232208631062	5,22921320026694	5,39522416517071	5,40912103250821
599	7,44167974488227	7,50347451588216	7,40585249282062	7,6746482082254	7,38252718069957	7,32625262201605	7,41597309803379	7,71001843585478	7,3565808247018	7,36969174765215	7,48709079203809	7,60381748980717	7,36406690970305	7,34414347848	7,19960250105533	7,60002217468231	7,68078387931361	7,75894910307629	7,34743635539147	7,59327347128422	7,70194401105626	7,59998012676232	7,62044031663628	7,07839391753674
600	5,93205408989119	5,59619503925893	5,83512578924539	5,6331602950572	5,87449493431073	5,7151509172243	5,93205408989119	5,85482875017692	5,59619503925893	5,95967101536417	5,72812085741662	6,1903557267106	5,63672111487945	5,71175240618235	5,5468590969788	5,51765327547939	5,86366813824409	5,30704808044013	5,80134320030623	5,54942024535549	6,00689551618604	6,2530284730477	5,82478288014925	5,59302387221711
602	6,02482527351389	6,07419992471678	6,10010040876568	5,82586222735622	6,17528273999328	6,18007906203838	6,13038184654141	6,09537612295549	6,48886277386813	6,24524504248892	6,09748045442609	6,41416221419415	6,21259076313492	6,3889825354068	6,28679857159645	5,98987851099649	6,12337475715097	6,40656971251742	5,98386487803331	6,03164764144633	6,26705549155375	6,13038184654141	6,0827023832101	5,85142011081331
607	6,49636225182982	6,2677686858917	6,4542990260807	6,37266819121576	6,33217852590439	6,39791071543407	6,50576837534805	6,57389868937953	6,36202797667909	6,32023228706668	6,20957736670089	6,41416221419415	6,34597430602313	6,5013443842848	6,36103022023261	6,29647568880692	6,49330505325255	6,5863980255787	6,5158769919603	6,31833886361032	6,31542115659754	6,23610578559576	6,43883160677847	6,36734417518464
608	7,62851637145894	7,75847672546486	7,76751202472978	7,64547883696084	7,47298407585568	7,85789833036327	7,65762223625626	7,88240854458123	7,69294869678542	7,55508003874618	7,77382694025787	7,82228130972348	7,67333624469226	7,9087737044739	7,70818260282992	7,76701327412504	7,7402535742443	7,98827937374386	7,67745089975805	7,89210556710203	7,82572873972655	7,55161338041541	7,88157747770769	7,69938053916727
611	5,34471839586611	5,24141779153497	5,35344633499037	5,38671672581061	5,40157534014407	5,30088177365377	5,35496632225148	5,45476822371121	5,52249325121794	5,0606234787715	5,31863159509317	5,39330814792165	5,32934020657199	5,55872759364688	5,31471528236236	5,56069339376397	5,41705467378487	5,17754874387335	5,29404001625148	5,42447433279805	5,30912561943527	5,18252802906084	5,34323270750167	5,48700513099077
612	6,29898004193439	6,58659131336179	6,26656364064965	6,49330505325255	6,50956204751463	6,40656971251742	6,58390351035099	6,463049084954	6,57939862502122	6,23617284707583	6,60872461646274	6,28214570458027	6,36144067199426	6,55319054882845	6,23123093504571	6,40254542211075	6,36708714473786	6,71505027555228	6,41349342598617	6,61720778941622	6,72447372179279	6,50096985165033	6,76531915209399	6,41682927247075
613	7,47342101051007	7,9641635866664	7,60999873897616	8,03662344941968	7,50146639713682	7,78240127892433	8,22587092041378	8,00473425829382	8,24943461914728	7,50268454757287	8,06465626803001	7,9860178554201	7,57842923273219	8,09976559643754	7,56068090023928	8,35068775246514	7,77704817905698	8,45355076238763	7,47953264996513	8,24104237114635	8,22188988976929	7,723914978078	7,92980604131967	7,41732288218605
614	5,29167687174722	6,17924571978457	5,24932747101429	6,16500650615891	5,23894468095885	6,10636158450622	6,20834987474443	5,14492861647637	5,93313775132299	5,42128742467132	5,89519602087959	5,32792455867543	5,42063755571086	6,44944789739765	5,1287363819976	6,38574738729584	5,46043311748065	6,53424367049354	5,37154847810445	6,24306762723422	5,97760385937632	5,67256223050682	6,15688555515767	5,27939167313645
615	7,02583789460565	6,65786461734478	7,07534274863953	6,63514693879021	7,04252699665612	6,67606173990261	6,76480932715392	7,17420162471425	6,63897107332886	7,03991004378437	6,65506947025272	6,49879452289578	7,15241517286324	6,47606544679215	7,33250263440283	7,06684612150589	7,1495552452658	6,51458115980671	7,10447577022963	6,66425760991194	6,53083416379372	7,0311798707629	6,6897123088875	7,13560559741424
616	11,379550477811	11,6065085453512	11,4413504190819	11,5282216789708	11,3188406627366	11,5062439645373	11,648767864856	11,3894287183173	11,6703606107335	11,4649106905797	11,5792331377728	11,0653205959068	11,5255685291715	11,5776515892668	11,5605259227334	11,7229199460297	11,4037168817881	11,4137966561694	11,2608271477988	11,3568120498054	11,4793278739337	11,2970687519277	11,4251008685299	11,3965517774938
618	5,74201233076114	5,89519602087959	6,11229791000131	5,75925801280503	6,03376129141313	5,81629832259673	5,9949944215456	5,6385055170761	5,89519602087959	6,0059881048203	5,97098509328123	6,63897107332886	5,97705488484517	5,89519602087959	6,00933083892883	5,68322869225559	5,99132920334711	5,74865615391877	5,74321089677058	6,05680960621262	6,13592192654541	6,06111993267413	5,99132920334711	5,73207262445174
621	5,00927755173483	5,094714780245	5,43702202128868	5,19873311386151	5,31202310413121	5,09896398180484	4,98607916272978	5,35803319361669	5,06331924836689	5,61175210291003	5,04017724845221	5,32792455867543	6,26856593584563	4,95925387440723	5,62053384635757	5,10575741006168	5,12610330589396	4,83679929117741	5,25278057938078	4,95077486708754	5,02571292549199	5,18252802906084	4,95529065623189	5,5410127554468
622	13,795292376732	13,7326917282981	13,4484984888291	13,2246475934417	13,5514128004504	13,563845351687	13,527465716935	13,3778696031186	13,6165171435379	13,4944677672856	13,6115454630092	12,7965542813702	13,5347060855728	13,5137962701929	13,5382836498279	13,5676847216617	13,7722615704005	13,40683132282	13,5247431934677	13,683196623564	13,4623571526517	13,4770851380807	13,438411391246	13,5346166194685
623	9,81212041304512	10,2191282855782	9,90572087766868	10,0238118453975	9,60260275495133	10,0827439162037	10,162537377158	9,67281545237055	10,0919049066174	9,3992719339438	10,1061293432249	10,0583104583231	9,8524196469424	10,1342349131675	9,81522976506478	10,4039406037001	10,0488172110992	10,228456618792	9,79695588551078	10,1376026695463	10,2243116951416	9,97761974630373	10,0712408812287	9,63210042925682
624	13,1428186690679	13,2133835097289	13,1912361995248	13,3537480436012	13,2155528086163	13,2544691200727	13,3001996808871	13,2983851357431	13,274415078243	13,3537480436012	13,3156484631656	13,3693939249965	13,2335313724076	13,2675465380366	13,2671940597183	13,0956583520649	13,1790658595534	13,2311794075395	13,3092931201273	13,2242671314545	13,2870994287623	13,2909910495672	13,2968222308231	13,1806955549088
625	11,4088824239396	11,2118741428788	11,4099058092311	11,010015224557	11,3813025931931	11,2970687519277	11,1905859783181	11,3626023625606	11,0834971427489	11,2992231228623	11,1808058429081	11,5056305899409	11,3675975117448	11,159303784793	11,4408501288854	11,0853356635726	11,4778804377886	11,2690783841826	11,4576527115501	11,1888582978459	11,2362147522614	11,3096163853339	11,2162029210572	11,2809855271008
629	14,4285500488562	14,3389558499451	14,4290538983602	14,1771208304205	14,454283736814	14,28288263538	14,3392443136577	14,4453859861675	14,2525884026246	14,4392380200501	14,2859153268102	13,6180232730977	14,454283736814	14,2994851263981	14,4824825899122	14,3123692473999	14,5717306692068	14,3255542217779	14,4979099357508	14,3195781625975	14,212621899319	14,3671119364106	14,2722371757578	14,5717670629804
630	5,55324335728928	5,82727262171397	5,92886464983313	5,83448967438484	6,01230539422563	5,86886241346554	5,97139370446489	5,67256223050682	6,19487289978617	6,07914570436195	5,9022292576724	6,22249225492605	6,09537612295549	6,19334119056039	5,89869815163092	6,01294799699054	5,96355624501562	5,89519602087959	5,929179843946	5,96312533067306	6,13592192654541	5,91435458573026	5,93205408989119	5,85142011081331
631	8,31077675519936	9,06676486841921	8,57163698194163	9,26827521197323	8,8645959949084	8,88352641939278	9,07105905418615	8,69715018402634	8,92660362936526	8,57816690848687	9,11469961052993	9,15934709217558	8,7141644345987	9,02391045524406	8,70327187909519	8,51127666547648	8,93329412644833	9,25298911034518	8,70485145146669	9,04344089963895	8,96918542469541	8,74118930548593	9,32706865945695	8,86076537736144
633	12,7821903003788	12,9390596491378	13,088987623877	12,9925125872573	12,923150315925	12,970164204411	13,0251634887378	13,0241956549541	13,0273326454598	13,0308165511661	13,003626843456	12,7367330552799	13,0988260737528	12,9837009896527	13,0467769943151	12,9502240125503	13,1701936350006	13,1229914420363	13,0390883592106	12,9461241194585	13,1611277392435	12,9891948798234	12,9792432638707	13,0080732318349
635	9,26348474754617	9,42143885256544	9,38334434476419	9,24554614966789	9,56121325874174	9,38105020041799	9,05885722394527	9,18794792594647	9,30429805967959	9,54727202134281	9,30633249990993	9,7717048536561	9,34719588164669	9,20611257043625	9,18458566712417	8,91299440799097	9,46829652556872	9,46877949376128	9,58217450302724	9,2640705763001	9,32804594328486	9,39825620857277	9,40561491250537	9,29036377694285
637	6,86067829588196	6,82729331908103	6,49274582582174	7,14179103184103	6,75944997284742	7,10142184351099	6,66957991395547	6,16410668922478	7,32390359531401	6,79933452944238	7,01032891079025	6,89560085610011	6,87972501789294	6,93311934258018	6,52113163667378	6,73045800572405	6,8373619260098	6,84957017635102	6,86027452556858	6,96701022672857	6,828853749244	6,95158807307955	7,13863061112149	6,34597430602313
638	7,66803039298203	5,58537477679235	5,31942779604933	6,05404202108466	6,93701630330763	5,967286168735	6,17787159990719	5,29554761359759	7,47554300002385	5,37300769332423	7,22473174347397	6,30965722625925	5,805292587279	5,6109165191052	7,74870421837068	5,45141807142987	6,12337475715097	5,50549425500526	5,44881721909069	5,40641719014118	5,70936702634686	5,80506956308016	5,51460800258145	6,56280617105639
639	8,24831410803768	8,27932416715522	8,14758922843886	8,00818450552468	7,82572873972655	8,09338267626967	8,04357011666843	7,64066091345648	7,98219954842243	8,11079711122568	7,93720001546275	7,52529973857825	8,40961380716226	8,10370704938441	8,13475123733544	7,94789613138441	7,7305219812935	8,08171199001922	8,11370528731827	8,24104237114635	8,32386574783943	8,08439399575397	8,20787038453904	7,65657332875303
644	5,58025468986727	5,62371522223115	5,45141807142987	5,5468590969788	5,65981126851064	5,35803319361669	5,58804536422351	5,77658352964541	5,45811258857375	5,58223459416055	5,5886495129608	5,56882282060747	5,5713833872846	5,55872759364688	5,65900813333694	5,37154847810445	5,66469485881417	5,08600734320791	5,53086716591252	5,52702383862617	5,26090419204899	5,57763701792059	5,66099595551281	5,48700513099077
646	5,56764944175322	5,67866588797724	5,65514627868475	5,46900580861407	5,62176067043642	5,52510130002142	5,58804536422351	5,42802298950876	5,73761728352941	5,55250577388372	5,6828244487114	5,74005406233702	5,69920492041105	5,64465474239289	5,65900813333694	5,56069339376397	5,76644705440824	5,62650275598241	5,58327725670932	5,65235940996631	5,57590122815899	5,3874824978654	5,49629834891914	5,52249325121794
647	6,77711216646219	6,59327453587121	6,73939328506851	6,50834569236412	6,79668022886141	6,69863069279583	6,65503037360673	6,64393323056196	6,64793004013924	6,64290660653587	6,70466713158885	7,08534897284602	6,89156286106131	6,69836529592601	6,61867985795157	6,77846382296728	6,8373619260098	6,86405242546109	6,76506142775984	6,58782489351852	6,91131875149077	6,69314520719484	6,74484529967943	6,59251105684939
652	8,23148911274514	7,16782733953274	7,81509159247688	7,11825073647076	7,58407401555544	8,4948338125082	7,12332706230302	7,31664800367032	7,05927970181919	8,89517543548523	7,16080881319398	8,82868008733474	8,61072351607129	8,46730856522278	7,52200043479303	7,29073512391183	7,77232173957819	8,11914272062385	9,07315280826067	7,36323779638382	7,7752896884037	7,8585123350648	7,12639648316253	6,92356389547669
653	5,99074840372386	6,35139138629196	6,24765226676527	6,13986956724967	6,22790921570441	6,43654419013856	6,30005512875315	6,36824666816786	6,19487289978617	6,12552795450574	6,34238730095852	6,55673779904963	6,43722436310084	6,3889825354068	6,15514841500074	6,51017234111861	6,66957991395547	6,51458115980671	6,24918167908609	6,57275569927994	6,3737369810456	6,21724805021345	6,49006737661188	6,34597430602313
658	5,50815933375388	5,46280777992898	5,33523786893256	5,57533143912161	5,38626863462164	5,33003515411977	5,32019356810411	5,37154847810445	5,29488889552939	5,12513542326478	5,25779507404021	6,03557033130246	5,26795406492269	5,2509838118521	5,32934020657199	5,22447543497775	5,27939167313645	5,13224373606817	5,21088305751025	5,42447433279805	5,40232208631062	5,08691130450371	5,21123875570523	5,36614049780094
661	6,56020022361463	6,99824897284394	6,62507380805993	7,03799069049319	6,36460718578674	6,93637031668874	6,72584010316128	6,41640798635531	6,714081734351	6,7628929027017	7,08544217027476	6,63897107332886	6,63475457438594	6,80900396473149	6,58659131336179	6,51693874350232	6,66957991395547	6,68739565481247	6,64317826673478	6,92249671719207	6,5552512729159	6,84827037294789	7,01203660634193	6,54538536358857
662	5,29167687174722	5,65155905095597	5,35344633499037	5,66795229697257	5,77772411392989	5,48700513099077	5,75365275324618	5,2648291364629	5,58381638403047	5,45746271961329	5,65863187812646	5,54809269956569	5,23479105700011	5,72258090946188	5,32934020657199	4,85979171247335	5,50229935500389	5,61327046934182	5,48104098241747	5,7722687306508	5,72760486889762	5,59491068412269	5,74491208230729	6,09040899362262
664	6,2230332885545	6,87456436727775	6,71582973238303	7,11825073647076	6,85831155511155	6,83851904155322	6,92551250508511	7,07394179682779	6,88991279564126	6,79933452944238	6,9353324515352	6,83560817361834	6,65427033182088	7,01203660634193	6,85831155511155	6,71903402765778	6,86799969434595	7,07357523520016	6,92278983042528	7,01348872825534	7,01515379102678	6,84827037294789	7,12639648316253	7,07839391753674
670	9,76959924160977	9,94759782368024	9,87406670405676	9,9926070229184	9,7128312380735	9,95980841191514	9,85585738835989	9,31598969759199	9,82153122140553	9,72509422442865	9,84890704202092	10,1516694697736	9,74779006557817	9,88238776700167	9,74105965444137	10,1508977503599	9,91060059394731	9,79586711496	9,90252072763226	9,80137163583858	9,91624255896282	9,78899820705646	10,0006459418254	10,0463400263031
671	10,0236441739217	11,3464365931541	10,8250925904021	12,3877694471175	10,0594014710761	11,053966713603	12,7689204492051	10,3387173523024	10,9155715723019	12,2333441638216	11,8127644960411	11,6853770630855	11,4799845956458	11,2090160396548	12,0757733130924	12,9735262632403	10,390556414846	12,0156372534527	10,6602880890546	11,3883370774216	11,0010358212011	10,3850726580326	11,5490897428943	10,8306849206116
675	5,38128215945489	5,58537477679235	5,62591051184825	5,51970575002814	5,54040247311494	5,20380459471789	5,52478983457422	5,5682475789606	5,42411330099803	5,56728582007671	5,50346191749287	5,93558833058255	5,50032176590398	5,42802298950876	5,35941624273011	5,5468590969788	5,58804536422351	5,48758593061401	5,44881721909069	5,42447433279805	5,68986543254402	5,62469085385041	5,26558527590916	5,55691371052963
676	11,4531999301885	11,3904549829589	11,6623782792932	11,5785414078493	11,5704507693371	11,4239376489797	11,4621736096588	11,6889085421239	11,3872558373236	11,7003001126739	11,516921803569	12,09618633132	11,7029907801222	11,5532248286201	11,6344164720787	11,3564765683008	11,7187238357949	11,4169646680487	11,7565869103752	11,5511057563791	11,5340317636967	11,8427706061775	11,5002167693876	11,7770866876679
677	11,4582553925288	11,3589927951382	11,3462142187595	11,4774573570751	11,1889494588559	11,1636433701352	11,3353081891439	11,227823529602	11,1923332440145	11,2387344332016	11,2396818838368	10,6340367131745	11,1143507575091	11,1777221861512	11,1798766692106	11,3427749286065	11,0318044305579	11,0014699427995	10,9447318909989	10,9015254526258	11,067286675506	11,0050225311298	10,9746310914239	10,9554926206957
679	10,9974181464648	10,5561753349453	11,1789612336272	10,5989242182419	11,2367751423056	10,7411732696516	10,4607196434301	11,5445327819372	10,3615519521043	11,1050430956946	10,3987154471342	11,1955074487549	11,0858137518283	10,4855056926372	11,3424074645938	10,0558890787153	11,3371033984732	10,7139145738228	11,3516350181207	10,7253391462346	10,7048838825343	11,0991995928653	10,7806826959841	11,4796930407951
680	4,96514279019798	4,93949959507725	4,85977322672639	5,12965414476135	4,99366746055495	4,92712446364855	5,11672967815548	4,88215091808097	5,29488889552939	5,02140070139227	5,16427001478662	4,92668567999172	4,63821078870382	5,1145971099909	4,99076982197484	4,96514279019798	5,0977257423166	5,57763701792059	4,85050653885473	5,22447543497775	5,21207950078596	4,90536853196904	5,26558527590916	5,101263934322
681	5,17406177976631	5,12965414476135	5,1357287897413	4,98134670778905	4,91724523917388	5,01684072225918	5,0111299377309	5,10743922922824	4,98456154789974	5,35648872167501	5,00176827372481	5,3074537908922	5,26795406492269	4,95925387440723	5,29784298801009	4,94659667654367	6,15142915088901	5,08600734320791	4,91032105065692	5,00824996614173	5,30912561943527	5,2709082709345	5,22995994643349	5,23321272851382
682	6,53030026471724	6,32384549842999	6,55466629569635	6,03557033130246	6,41329371663556	6,16633543420946	6,15688555515767	6,59917798773014	5,96795311051746	6,43351298290702	6,1487685693736	6,17528273999328	6,37455900874155	6,3889825354068	6,25275795078665	6,01294799699054	6,41139267836127	5,80983645634036	6,22483128599623	5,97182008020368	6,03652410395167	6,36708714473786	5,97811984789531	6,46505455354002
684	8,04527571564604	7,41663191631216	7,83755419517748	7,64948422931597	7,64253997390498	7,5404375560258	7,58463620898103	7,61385605122255	7,68831873542927	7,64197007565257	7,41663191631216	7,32514373658756	7,75520676790715	7,59674491881328	7,56068090023928	7,44291420369366	7,8967403307914	7,61927332785144	7,78257805469401	7,37242863647082	7,43260123690902	7,64399061049876	7,41136714578958	7,63429483705596
686	8,6802162213987	7,70154663853904	8,78589453253612	7,91789401852609	8,73238379871618	8,28186169600175	7,99835086050632	8,68052250109391	8,16070645610142	8,76953790249652	8,00670601090735	8,56528044623645	8,75094776549004	7,95403844055099	8,73796842408335	8,16581278980815	8,68311131761709	7,99177720852431	8,8634829703046	7,96388328834546	7,99658556622393	8,67431436046032	8,05008957812079	8,81646804620986
688	8,29020883813988	8,14202150647592	8,28221494029031	8,25633941142695	8,21091475271361	8,41697988086235	8,21852901708837	8,18108957791331	8,12190399402221	8,14061522806505	8,33114824344438	7,56687733212203	8,13775873177426	8,12154618150356	8,19517652633593	8,73607355893436	8,19637625676093	8,09711364056895	8,39804054024143	8,08736643106662	8,16356770760509	8,32470703753025	8,18728201505831	8,3882003632459
689	5,84435711372444	5,91803014936079	5,83512578924539	5,8659950375434	6,0548309246206	5,91870627012429	5,85505056776441	5,91758321575274	5,66795229697257	5,73267076165911	5,87712385364012	6,09832874974419	5,805292587279	5,49501931570152	5,82727262171397	5,65695418191011	5,96355624501562	6,31182863135149	6,31542115659754	6,01661068063503	5,99132920334711	6,01294799699054	5,87294807929693	5,9234782992329
690	9,58734274425833	8,88099031433763	9,12608860075452	8,43638534452657	9,11960316972061	8,74342945151226	8,51261219693343	8,87694543021655	8,91849933886095	9,04762685595103	8,62749338991987	8,81700955894398	8,75613347890342	8,60720819156672	9,02891553881521	8,16581278980815	9,24448365597968	8,86630170358885	9,38230027329561	8,9294777528936	9,1842868373838	9,21814135210838	8,80798553727162	9,2624019810624
696	10,8676179452172	11,5183387487418	10,6692221056697	11,6951789717281	10,6425783467706	11,6592860594444	11,7909067080615	10,6116284572791	11,3403646841281	10,8096385388584	11,7843082456371	10,994552188171	10,5683707528532	11,5458471600919	10,7120576431787	12,3151575538542	10,8661917995689	11,5151946649681	10,6140550848928	11,7672329082865	11,613864733248	10,7962706722802	11,6216902109764	10,8904664014405
697	5,68908355131258	5,62371522223115	5,6427507752169	5,51970575002814	5,3511472484214	5,5522006327178	5,7151509172243	5,73207262445174	5,80111884470436	5,61175210291003	5,62526064288779	5,93558833058255	5,31501020620414	5,40017618165403	5,69341195427965	5,59170599377491	5,62469085385041	5,68256446126104	5,61622405823313	5,54942024535549	5,45081993422249	5,74935846142635	5,71583015940468	5,88246170172589
698	7,09265908578447	7,23196061770189	7,53901412298264	7,30270125121949	7,42895034872861	7,380703177525	7,31421268973961	7,3979067677533	6,98725657430808	7,13088695939725	7,14538875276886	7,82228130972348	7,21291478968498	7,31825148607837	7,31510493584478	7,38348914286923	7,6290514228944	7,46684903163634	7,49032711966276	7,51182655417621	7,47093290437155	7,46301152378894	7,41136714578958	7,42391553336577
700	8,38815061532971	8,21407487823102	8,55672950965944	8,0252262617235	8,10119358216312	8,26618159531916	8,10048063023667	7,92384602870676	7,94081922258366	8,71892808065751	8,06465626803001	7,94727541362424	8,37185399443824	8,2806223912757	8,251356260916	7,72794843955769	8,64470136630452	8,29042204136941	8,72285914645015	8,13798682930714	8,08375113492228	8,23123890764099	8,18728201505831	8,37543111942824
702	11,2415586757096	11,3662679705428	11,220110311982	11,4180130481019	11,5413427656187	11,4000941717221	11,4929625495582	11,1534437676162	11,4578141975247	11,3146079391348	11,299487568743	11,2700758787041	11,3227695415489	11,3575815793026	11,2621897739614	11,5310279556189	11,2944385337672	11,5105652649734	11,3214660162894	11,3858040933178	11,4797761123452	11,3701612910433	11,3098674662706	11,4862471906842
704	5,32480131270668	5,52322189399831	5,56882282060747	5,51970575002814	5,43279133155523	5,39868378766347	5,52478983457422	5,49629834891914	5,61273134202067	5,48894238349423	5,56763359479016	5,74005406233702	5,54415115626477	5,31202310413121	5,5713833872846	5,30088177365377	5,5468590969788	5,54287183345472	5,38817744541318	5,38372019228569	5,68986543254402	5,62469085385041	5,68961124472124	5,34696562170576
709	7,24930290811607	7,28131576960373	7,30532213016212	7,37615354436745	7,38683819594536	7,10142184351099	7,30012923866994	7,46709093253972	7,27318847280963	7,28905032518524	7,10252451196607	7,86382963066196	7,31881824913979	7,15966393838515	7,44717018953329	7,27606487803085	7,46709093253972	7,22698854549985	7,31573606880015	7,1391408994245	7,25335810547702	7,25823830540077	7,30089139032922	7,51786917131107
711	5,96570472892535	6,87976817694806	6,01294799699054	6,95206060782345	5,67315447464097	6,59286362263056	6,83996199800935	5,49629834891914	6,38844428715307	6,20276535192251	6,82873609899598	5,70093941892093	5,55691371052963	6,71443483315966	5,64803957993135	6,61783218702057	6,12337475715097	6,94999021595939	5,80134320030623	7,14633808731929	6,86225291378957	6,59037125758651	7,06553849910984	5,96396656943047
712	6,24306762723422	6,39882386642673	6,2368073236957	6,54965086221015	6,19365453580464	6,43654419013856	6,43009794178098	6,55611798038186	6,48886277386813	6,33874282472456	6,32023228706668	5,9681689097377	5,94552697588405	6,30289066863266	6,09159518010616	6,19782187540003	6,5454500029656	6,65211894696773	6,5158769919603	6,48886277386813	6,61354718266913	6,33543828587624	6,45459297431128	6,39617741369596
714	5,23479105700011	5,33003515411977	5,2648291364629	5,41634327739491	5,3511472484214	5,38671672581061	5,46003762422556	5,2648291364629	5,33003515411977	5,29329327008492	5,35046024330521	5,77821886810856	5,28481689861151	5,45618347036294	5,29784298801009	5,37154847810445	5,20209615898699	5,61327046934182	5,16685003944826	5,38372019228569	5,55324335728928	5,0121073949319	5,26558527590916	5,23321272851382
717	6,33217852590439	6,44517747246105	6,58404447456975	6,59491808082279	6,55802362581631	6,34238730095852	6,51189249245253	6,6897123088875	6,41416221419415	6,43997909778562	6,47884987391227	6,61986313630412	6,13600833436285	5,85187995260556	6,52113163667378	7,35569270014799	6,55611798038186	6,42409307677348	6,57928264030041	6,16078258277339	6,25302618948898	6,50096985165033	6,33476512043715	6,63161868614553
719	6,34078150443129	5,91803014936079	5,88345288871456	6,55673779904963	5,967286168735	6,01163639094026	5,97139370446489	5,5468590969788	5,89519602087959	6,26705549155375	5,77929720949119	5,93558833058255	5,89519602087959	6,12593549703877	5,89869815163092	5,89519602087959	6,24842167945194	5,94815663809694	5,83094840980601	6,004237331297	6,18873347180132	6,95158807307955	5,74491208230729	6,67071068526393
725	8,08972983893228	8,88826445212582	8,57736949571001	8,97185118707802	8,41117101856923	8,74342945151226	8,9071812225846	8,5108173225529	8,95535449824955	8,40907685439719	8,975119442659	8,39786523365739	8,61776565506743	8,70675566773474	8,42220757860686	8,90578380676388	8,66806318540861	9,16340049587491	8,41834763753511	8,82374013681734	8,9869668408627	8,48132345214476	8,9221600571679	8,63295720690256
726	5,91803014936079	9,80404351402862	9,45887425703078	9,78281792596681	9,30780456214963	9,63226086481031	9,93095133783152	9,50435650765279	9,72887551895598	9,41486178321467	9,72360241294908	8,95006993090269	9,13695012668605	9,82035389975655	9,27120430195507	9,34751295800917	9,3275380274171	9,51083289591702	9,27041352129109	9,66299991162001	9,80546327966807	9,30560520844928	9,7830404720259	9,58370772787207
729	6,39791071543407	7,04724198394481	7,12146321949642	7,03799069049319	6,99307293523461	6,8759285983266	6,91426273189217	6,8483247769145	7,02753908343647	7,00859356137749	6,94999021595939	6,93887561635849	6,85694799264947	6,94999021595939	7,01342263632086	6,958348755969	7,31615282486096	7,14624872577912	7,0720558454969	6,99741748295172	6,95437736931224	7,14927911995401	7,05644068697993	7,17863803000451
731	6,52017706038828	6,51398923013849	6,68621794732796	6,53662505515492	6,62113497422968	6,37788354349508	6,65503037360673	6,67817609470131	6,38844428715307	6,49006737661188	6,60872461646274	6,93887561635849	6,5059488932882	6,43089608331881	6,76519009042304	6,36708714473786	6,70671659731832	6,67817609470131	6,75697699078865	6,4521299587096	6,48886277386813	6,39334795038242	6,63282779313276	6,98777449390943
732	5,73046644178801	6,51398923013849	6,19110699433748	6,52608097411947	5,92116069319079	6,18007906203838	6,40656971251742	5,79848058317044	5,84929834501485	6,35689379484785	6,01076070220332	5,70093941892093	6,20276535192251	6,15985047939623	6,09159518010616	5,91803014936079	5,99132920334711	6,0309264786817	5,99341565064455	6,05680960621262	6,17487241557843	5,74935846142635	6,14752504457166	6,31612640307769
738	6,27137957657622	6,21575880201383	6,61931631820468	6,6473697391651	6,33874282472456	6,44324581107115	6,76480932715392	6,8483247769145	6,60256830664298	6,7892480804249	6,46505455354002	6,93887561635849	6,74179436563829	6,74456764425106	6,31234469285792	6,32193761274941	6,8206986481473	6,82581839146891	6,60248894447714	6,5791195801873	6,67011890131578	6,62224118012335	6,42072945333604	6,70241714176018
740	9,32640338773646	9,40442564662696	9,34277431968761	9,61939145820506	9,34361859613878	9,27880968084034	9,51439842886498	9,48606035626489	9,93941785478783	9,30911054894936	9,56510355118754	9,30847238823363	9,48167705480881	9,48587768149744	9,39384152169992	9,82430923110769	9,61515037703792	9,70968260675591	9,28873716182705	9,42613461324819	9,69022417131996	9,48895440407324	9,5177068730886	9,468944257299
741	6,35764220413199	5,67866588797724	6,29898004193439	5,44323845634814	6,3144128282049	5,89227973023889	5,67427056784769	6,58689879379369	5,66795229697257	6,51338492956433	5,77122311497557	7,05375829021355	6,37455900874155	5,70093941892093	6,54785825105347	5,80623748296971	6,55611798038186	5,94815663809694	6,54574858096778	5,96312533067306	5,8263159071955	6,17528273999328	5,89519602087959	6,4542990260807
742	7,00576622637505	6,74227203379084	6,95179637753704	6,51848005320475	7,11046122881024	6,42896419667131	6,0661346758548	7,00584231780973	6,60926782388081	6,8382976332242	6,46505455354002	7,07686951401882	6,76504277324681	6,4950219205177	7,08438853952578	6,26739415325723	7,23039678782273	6,72352233440168	7,10447577022963	6,7544682304099	6,59389862856972	7,36419709324899	6,76531915209399	6,80423762457935
745	6,49636225182982	6,17924571978457	6,29898004193439	6,16500650615891	6,15493235155497	6,08184173162163	6,17787159990719	6,32311922309204	6,22483128599623	6,20276535192251	6,17885153939919	6,90644533776274	6,16475498881931	6,15985047939623	6,32385169307589	6,06069208536356	6,17528273999328	6,14863563966157	6,1699680775516	6,06901049112412	6,242382562758	6,31644361908227	6,12466910521194	6,01533520112982
747	5,32480131270668	4,97731913370168	5,06697756381124	5,3397197371069	5,21837024042862	5,15570648486344	5,24141779153497	5,16427001478662	5,18461397213028	5,0606234787715	5,04017724845221	5,4593089814452	4,87199510351686	5,02140070139227	5,19799969586951	5,22447543497775	4,95487059611147	5,19799969586951	5,21088305751025	5,00824996614173	5,11063945792978	5,31135145140774	4,93421440761466	5,14575776470295
751	9,2354989486837	8,06025370652153	9,02041027017467	7,80283071602682	8,3742799629798	7,81264283995099	7,58463620898103	9,2755171636129	8,03862684600281	9,19660181587313	7,59052481412944	8,67336901639576	8,87333739877866	7,76700562469454	9,30653333027888	7,61367891592961	8,95348337737539	8,22286596189307	8,52822302807946	7,73569018678115	7,6444929250127	9,24023209381514	8,00349136286263	8,76950648974443
752	6,06729705339046	5,94137069464136	5,98436100081363	6,07131217938194	5,94415201413496	6,04802689345575	6,11481185737784	6,04610449146973	5,91803014936079	5,91205084446623	5,91411509325447	6,13038184654141	6,12915916683968	5,64465474239289	5,9681689097377	5,96483402375453	6,15142915088901	5,85505056776441	6,12996000415501	6,17181056369577	6,12132337774707	5,83094840980601	5,84929834501485	6,06594872645523
753	6,34078150443129	6,02492022211101	6,43103454499678	6,10688739835184	6,36460718578674	6,03052438826362	6,23737217086688	6,66806632461947	6,21428182199739	6,21380438284177	6,06343307827321	7,10241737357672	6,46868328589876	6,01672705096573	6,43790115898521	6,29647568880692	6,52668367631102	6,28769780866433	6,5158769919603	5,82051883733903	6,09498451053873	6,41416221419415	6,17885153939919	6,53582145691575
754	6,38219069133495	6,63872008217771	7,0564104441407	6,38899821466304	6,3144128282049	6,5512270032297	6,62113497422968	7,21326258408737	6,60256830664298	6,51338492956433	6,68998742283851	7,02794516159213	7,09481126604076	6,41031865962975	6,83766155360514	6,8893310232798	6,43351298290702	6,80109178899806	6,45725842545453	6,67409425356805	6,69801954355933	6,43351298290702	6,79904829541712	6,73632863411144
756	12,6721795788134	12,6260172368758	12,815352481862	12,7077714705512	12,7974317721087	12,7380356979574	12,7290149053815	12,887455443182	12,7485892169052	12,8405821566758	12,7111884404932	12,2717835742125	12,843099492743	12,7038902264843	12,876871324104	12,4888441174177	12,8313383710662	12,7240008024058	12,9300552002279	12,6271960176614	12,7380356979574	12,8862945260226	12,6550165283156	12,9356135245605
758	5,21750530042167	5,24141779153497	5,24932747101429	5,25021803979732	4,94323569384648	5,05890586782456	5,22292412846381	4,8118406954357	5,26090419204899	5,14302012940916	5,1782954900399	5,3511472484214	5,18720166293463	5,1145971099909	5,11063945792978	5,33828801855301	5,1752485154887	5,26397646552291	5,0485532260267	5,42447433279805	5,35496632225148	5,18252802906084	5,34323270750167	5,40912103250821
760	9,50371441171466	9,38424284932349	9,2176983512264	9,27587486392967	9,49793585717136	9,17317851524304	9,48882053899055	9,2977099246685	9,24383958663863	9,42070813345703	9,33972126742649	9,22677430699929	9,27330666236054	9,30652616673773	9,20665769883049	9,18894368830707	9,33432744624177	9,34697537421936	9,20770877864325	9,25051796113795	9,46552139947285	9,19610993332643	9,4286525039341	9,18295380644354
763	12,4086788598958	12,5044946609327	12,327632438003	12,4662678155487	12,5447083137086	12,3929247978443	12,3988607930335	12,3960314892892	12,4421396995722	12,3558242301672	12,4091284087874	12,3238928432102	12,4083889715475	12,5333869293467	12,4365095267831	12,1725035341718	12,6737824220196	12,6195189860273	12,5722240287013	12,4653390889919	12,5345263162328	12,5585840127558	12,4786403712703	12,5412468444088
764	8,4110689362523	7,78914939966079	7,7442617256442	7,1463445987366	8,01085792665386	7,7487453095067	7,98207961887048	8,9586105063004	7,65223757570787	8,27640361048628	7,70988004067648	7,51143664984798	7,9403593986123	7,85785956007678	8,30306228253858	7,52779787664331	8,28743100610467	7,27226473696064	8,2420283122665	7,73962933258877	7,69677891429054	8,05034855103607	7,48725750219956	8,28461730192591
765	5,52322189399831	6,38505658167609	5,35344633499037	5,80134320030623	5,67315447464097	5,95783160342186	5,85505056776441	5,05890586782456	6,07785038311236	5,25586422906522	6,16410668922478	5,70093941892093	5,54415115626477	6,19334119056039	5,48104098241747	5,68322869225559	5,73207262445174	6,07550792280341	5,33003515411977	5,98987851099649	6,16193570835691	5,62469085385041	6,42072945333604	5,30161935705933
767	8,48966797159447	8,42006143631718	8,78425675219386	8,54262594179946	8,5528081565865	8,62554330765625	8,8572941389999	8,63632568835236	8,37489796461801	9,00270581451976	8,59021468714635	8,48233932047306	8,94300011222117	8,61237141336193	8,53601487445889	8,31689518561125	8,82510093039043	8,30996089691534	8,63790452635221	8,79977866533172	8,76269960345096	8,48420180729844	8,55764409736928	8,67739075062366
769	6,79113120072715	6,72866575261119	6,61151713084912	6,50834569236412	6,82323029174082	6,57928264030041	6,66957991395547	6,60995136225203	6,63194811064958	6,67867264796607	6,60872461646274	6,46653684572771	6,78927158182084	6,70380736428871	6,77871323366719	6,56897192845558	6,8373619260098	6,72352233440168	6,56289848833703	6,13600833436285	6,64272673843622	6,57389868937953	6,47206594883731	6,37608326291095
771	9,49460570240834	9,29651632205578	9,93129554756102	9,25400987161273	9,55989378573584	9,22735525027538	9,17490629853433	9,52408343771026	9,4049007382528	9,60372084116935	9,2057413738168	8,57112688139368	9,71822893191954	9,21286778023613	9,664156177848	9,36710447133536	9,58916112837723	9,40156947727655	9,63640745649551	9,01368471040687	9,09118616285222	9,45905541398142	9,2766702085962	9,45465515555531
772	13,9454040088142	13,4565366598752	13,7371338979352	12,9275533719635	13,5699566824034	13,3352919957162	13,3762210668814	14,0989196434885	13,3833643492713	13,7975985038353	13,2389975327355	13,7939685777721	13,7759225226237	13,3537480436012	13,6851293143747	13,2321942145213	13,7815203836367	13,3317314166448	13,6758498763974	13,0997775269675	13,0323101508351	13,259840224445	13,1648041494677	13,5698367145976
775	5,32480131270668	5,66383976057337	5,4844134840825	5,44323845634814	5,38626863462164	5,62469085385041	5,35496632225148	5,5682475789606	5,49274091386297	5,42128742467132	5,5886495129608	6,4407434612889	5,5713833872846	5,68052255490036	5,49362867713118	5,57647646980586	5,32480131270668	5,42802298950876	5,41018663030343	5,54942024535549	5,4730412728464	5,3511472484214	5,57407496399291	5,36614049780094
776	6,98039477296029	6,86748172633657	7,12764097266101	6,77632948961745	7,11739729088473	6,83425938273843	6,81091116361549	7,11130847751468	6,81812935773864	7,47054979556887	6,60075986032101	7,00997435360167	7,02103974835304	6,7658938463922	6,90204818778986	6,85016533060975	6,98326376240191	6,68739565481247	6,67309244565977	6,52608097411947	6,59389862856972	7,14343758919824	6,92685016745571	7,10016210084971
778	9,38684540824353	9,30116073448125	9,49542110933431	9,3424094209746	9,42727450409005	9,20906547050324	9,28921383647102	9,56645007895742	9,28541982441844	9,55192684075175	9,34049351691348	9,76192958688904	9,45119946733358	9,20611257043625	9,60946497752632	9,39149463411398	9,44352352206909	9,29980000116579	9,57149679630457	9,27791187344563	9,31074739776177	9,48570123257743	9,47853271519318	9,40071478182995
780	9,59391419244473	10,797206613656	9,21453553104981	11,0896395018582	9,67581050059789	10,858653681304	11,0828911679112	9,12415118137446	11,0632340034853	9,3992719339438	10,9309246730643	8,48998134576153	9,6317060063034	10,8704589897471	9,1899236522876	11,077146659551	9,84557133300676	10,9138274744084	9,40008356482193	10,7092767374577	10,8678384867118	9,77031630320017	10,7214053608306	9,74782608767783
784	7,72687880451884	7,92899168458149	8,13548493002602	7,25899732121905	7,80814614002274	7,56701136181718	7,47967359327324	7,75731127442227	7,50049815026951	7,93562598735901	7,81754451496225	7,83393062314345	8,48542125466287	6,9952118370318	8,09530509583187	8,20228981712154	7,6475125554898	8,15463350529387	7,79333772482046	7,70151308154715	7,73311751335002	7,46684903163634	7,39229241394069	7,72257108104886
785	5,25703893459395	5,27939167313645	5,35344633499037	5,25021803979732	5,33003515411977	5,33003515411977	5,15902647201891	5,40157534014407	5,06331924836689	5,21837024042862	5,33158729559046	5,08691130450371	5,20209615898699	5,37154847810445	5,26397646552291	4,98804929039243	5,46043311748065	5,13224373606817	5,37154847810445	5,38372019228569	4,91331000064	5,42128742467132	5,15320416206578	5,48700513099077
788	5,13224373606817	5,01586288303171	5,28481689861151	5,09688499723587	5,26001362326597	5,15570648486344	5,33828801855301	4,91032105065692	4,98456154789974	5,14302012940916	5,16427001478662	5,13130821198336	5,28481689861151	5,15611541833738	5,21750530042167	5,10575741006168	5,20209615898699	5,24141779153497	5,25278057938078	5,10575741006168	5,11063945792978	5,3511472484214	5,06697756381124	5,34696562170576
789	14,2718207168441	14,0618363646409	14,3319780293386	13,8160339923232	14,2516768737846	14,0921426535496	13,848615157779	14,2674756879227	13,9437244143103	14,2596825725234	13,9669983314019	14,1444283016759	14,3547690440352	14,1046771268463	14,3879943700543	13,9619948190619	14,4541324576608	13,9669983314019	14,454283736814	14,1121011257806	13,9692738165189	14,2722788067082	14,0496528707504	14,1555410373862
791	6,98725657430808	7,5159324365312	8,13901890369139	7,27284694060581	7,22165295153809	7,5470878875627	7,36977824022028	7,45057459318461	7,72592272142749	7,34810284962513	7,34281221722672	7,18426778201007	8,0723592507688	7,44574734914506	7,93795012742086	7,96614157685148	7,31615282486096	8,00935319780014	7,20382494578621	7,57944942210388	7,4417226334468	7,21262484518207	7,66661256672475	7,77022407047354
792	6,10010040876568	5,84022936847898	6,01294799699054	5,98043450200284	6,26251147786227	5,75477122634832	5,79603586024752	6,1705399565827	5,72307162478589	6,23617284707583	5,70426914769581	6,4542990260807	5,97705488484517	5,80722894789382	6,11779820296148	5,86738730670254	6,18873347180132	5,86738730670254	6,31542115659754	5,80452555671243	5,97760385937632	6,22483128599623	6,13558943166852	6,61479466386963
794	11,7453597661223	12,5560423634371	12,4903888566011	12,4903888566011	11,9614140387815	12,1038367561174	12,5961462956691	12,6242448052063	12,3468644271122	12,4569781290972	12,3895090578874	11,7792469208439	12,5057695937932	12,4821756921709	12,6157423636633	12,0608916351387	12,0945176880783	12,6148769491124	11,9428039152931	12,2839342637884	11,9396563347657	12,0762276724018	12,5742725988381	12,4728447030614
795	13,8673699931372	14,098692841367	14,0182888259526	14,2775308685099	14,1399709147982	14,1664649766929	14,1795160223145	14,0527470329699	14,11755313519	14,0009103256097	14,2722788067082	14,1614108806819	14,0844310235237	14,1795160223145	14,0825350435086	14,1903949309014	13,9984469838331	14,2332636477248	14,0989196434885	14,2882793347576	14,2536398957847	14,1419769913176	14,2176546522239	14,1690313681257
796	8,33000502611222	8,52029943958858	8,29611935302286	8,45938270990851	8,13479233991181	8,50171291085375	8,5358814935648	7,95258379391533	8,58761006879623	8,11079711122568	8,39194134567073	8,8874324157119	8,05896830196588	8,37029060306954	7,95752018090318	8,93762500356772	8,18588460803581	8,48451156665628	8,08347645452468	8,44442511056323	8,64342006485797	8,1570561296108	8,34932443070572	8,06787456693539
798	5,39330814792165	5,20472235748164	5,43702202128868	5,44323845634814	5,46280777992898	5,30088177365377	5,30161935705933	5,46750009950228	5,50667364538944	5,53880752199563	5,39330814792165	5,52639239916868	5,42063755571086	5,37154847810445	5,46549915139789	5,33828801855301	5,41705467378487	5,50549425500526	5,46280777992898	5,20054760989517	5,53268026657577	5,49629834891914	5,44881721909069	5,25779507404021
800	5,00927755173483	5,38005474473289	5,33523786893256	5,21750530042167	4,99366746055495	5,23975156949498	5,1991580636013	5,41634327739491	5,39330814792165	5,40839238972785	5,30161935705933	5,26397646552291	5,44881721909069	5,1357287897413	5,38671672581061	5,37154847810445	5,35046024330521	5,17754874387335	5,29404001625148	5,05975853876455	5,1357287897413	5,3511472484214	5,12965414476135	5,34696562170576
803	10,9321581152858	10,99026000933	11,0940617196122	10,9844780264008	11,0874386584383	11,0436971577714	10,9805223904332	11,0931876466203	11,0551911774832	10,9930988696326	10,9993128122022	10,8785382648694	11,1375175816451	10,9868785387338	11,0117198022831	10,8203664624383	11,1097762902879	11,1055787763298	11,0475652694176	10,931931391329	11,1438352412684	11,0553172573893	11,0049631098638	10,9461240246728
805	12,0045764395629	12,0152774868089	12,3912034840475	12,2873645038083	12,1222471699869	11,995517101765	12,1284222783265	12,5617037012019	11,9711042079333	12,2187668927968	12,0548087413272	12,1191913066791	12,2454898712806	12,0227120744183	12,4107402179634	12,0165500672315	12,1205815418978	12,1657933486165	12,2658242184691	12,1945937152757	11,9875606068147	12,2397324282243	12,0969056526069	12,4809346606592
809	11,5623301156905	12,1362522218406	11,4871905238724	12,235090201732	11,6258601912334	12,2989309245802	12,2913780545679	11,2189216242136	12,3938442984924	11,3178511973251	12,3164564026594	11,3450784428634	11,581680038122	12,262824115081	11,6040329396148	12,5639023280157	11,6177187104029	12,6378240134834	11,4328844211643	12,4642465779992	12,4483502836239	11,6697764654313	12,2767925752439	11,5840748761299
810	5,29167687174722	5,31566717769824	5,00176827372481	4,93998183488816	5,03686898784346	5,09896398180484	5,24141779153497	5,09500081420475	5,12482982427387	5,18252802906084	5,12961792634237	5,08691130450371	5,1357287897413	5,21837024042862	5,23245658906756	5,18440385337063	5,30236610322588	5,08600734320791	5,09688499723587	5,38372019228569	5,33158729559046	5,18252802906084	5,30315455438611	5,1253471664477
812	5,96570472892535	5,14492861647637	5,45141807142987	5,16513495479357	5,85076865667988	5,4975454160135	5,55872759364688	5,46750009950228	5,66795229697257	5,58223459416055	5,61633734860861	5,61327046934182	5,805292587279	5,40017618165403	5,46549915139789	5,86738730670254	5,89519602087959	5,57763701792059	5,71341363315117	5,46900580861407	5,65235940996631	5,55872759364688	5,54560097820484	5,73207262445174
814	10,5550288891263	10,4991200176066	10,5860227302947	10,6802747956174	10,7761221040951	10,4739367850915	10,6567636194177	10,4124774588631	10,6002619856269	10,5801303845237	10,6181318031532	10,5094609602486	10,7005119942144	10,5657137413935	10,5642168974365	10,7869331536043	10,8829355135449	10,7200241102076	10,6016299737056	10,7166646613076	10,7243842824708	10,654015189094	10,6217574634897	10,6287400404092
816	6,07914570436195	6,72866575261119	6,2924975093032	6,89144520579381	6,56459894113712	6,64807773648895	6,73939328506851	6,08588611749578	6,46634419012413	6,65076558589197	6,55627093820147	5,74005406233702	6,5251020456104	6,26856593584563	6,5073820619259	6,51693874350232	6,51545393294406	6,36895794334552	6,20351161016658	6,69240996703117	7,0450105848919	6,51848005320475	6,50590736709668	6,47246105720449
817	6,80468262531548	6,24306762723422	6,88472497201084	6,68685980953623	6,463049084954	6,56879092180783	6,14122279938568	6,60491900435587	6,64793004013924	6,95179637753704	6,53083416379372	7,46331495306987	6,97198705309229	6,66845540231028	6,85831155511155	6,57579769626956	6,8206986481473	6,72352233440168	7,0646334589335	6,5791195801873	6,69801954355933	6,75165089061311	6,8753609450633	6,70241714176018
818	11,4828331386433	11,3290856572053	11,2504628353127	11,2458793721122	11,5097541473168	11,3457262118856	11,3181229838929	11,2746895808323	11,5757859680865	11,3731607607966	11,395994527654	11,482840187131	11,4221455761954	11,5070096368159	11,3407363810838	11,0433126080256	11,7111278518518	11,6266989143018	11,4601092316602	11,4534536604238	11,4863546778342	11,5723819848629	11,4713407678695	11,5261450142842
821	12,1261614804787	12,1062776066451	12,2509764233815	12,211621257893	12,1291498761325	12,0955471455628	12,1517142470477	12,2923011807668	12,0630936895264	12,3112223851349	12,1682759539614	12,4031139388441	12,2525664352567	12,0969566558277	12,2609601763311	12,0154933608765	12,3478114344676	12,0573960702134	12,2112267189043	12,2911158412671	12,118138870634	12,2016510698125	12,291334359478	12,5009416000151
825	7,87780890606293	7,07837799951339	7,97973333966622	7,15966245343276	7,92206598898731	7,22049272830946	7,32596292877262	7,69649550395292	7,38997771677556	7,77519350561478	7,45818086088863	7,4341376301961	7,88422895749679	7,09598855475668	7,90923984091223	7,36893558340906	7,993709788909	6,91143685045091	7,90979717956376	7,18506800177601	7,44664794570494	7,73299924646775	7,42442280674309	7,83029997723194
826	7,6840176991925	8,28412604046	8,27993745535805	8,15768996697843	8,06298492638395	8,08539175331866	8,22587092041378	8,07269350521138	8,28934084798204	7,74337025228284	8,12630908206845	7,33369155550098	7,94639704920358	8,17842346953265	7,89333770050363	8,24521804397551	7,95851952426534	8,61318987747318	7,9513623863056	8,12554467044036	8,28014406896432	8,10114760637814	8,29379685491282	8,03869768614866
828	5,27167395616404	5,34838861378894	5,30088177365377	5,27939167313645	5,50705653141683	5,17112777129573	5,02528045548852	5,94329018544984	5,18461397213028	5,48894238349423	5,35046024330521	5,85953523165633	5,58436039039819	5,09688499723587	5,86738730670254	5,10575741006168	5,5682475789606	5,08600734320791	5,59619503925893	5,12781829047423	5,26090419204899	5,2509838118521	4,93421440761466	5,66487076971146
829	6,77711216646219	6,63872008217771	6,68621794732796	6,99962794260543	6,71185939209985	6,90417640025358	6,80498640615179	6,57389868937953	6,76923353931297	6,69240323594623	6,60872461646274	7,10241737357672	6,99215164655648	6,91143685045091	6,86291079736714	6,74371379741699	6,74965885316507	7,09515914209364	7,03870709429375	6,98689608709516	6,86772417609704	6,72428137898294	6,93747767095792	7,00182071702248
831	6,75320748830848	6,64604652405687	6,78517427619165	6,70414988540558	6,76531915209399	6,5612234524948	6,76480932715392	6,89555677577525	6,73781086412171	6,86289046164347	6,69548827190479	6,01692414115842	6,54645284365462	6,58659131336179	6,73093290121154	6,98847966475582	6,8373619260098	6,73202237127061	6,78036278290582	6,65506759672563	6,74179436563829	6,67936894718844	6,61593248396468	7,02555809105468
833	5,76953771344586	5,59619503925893	5,73373133326437	5,57533143912161	5,92116069319079	5,4975454160135	5,55872759364688	5,67256223050682	5,90660305661715	5,98422874529032	5,7151509172243	6,35139138629196	6,03004799937739	5,98566368657759	5,82727262171397	5,6959139993567	5,79989285191651	5,64771191753685	5,71341363315117	5,54942024535549	5,61633734860861	5,89869815163092	5,54560097820484	5,82240694583972
834	6,54550132058875	6,60158928862144	6,70912907889045	6,37266819121576	6,91453674269269	6,43654419013856	6,43824173946211	6,76506142775984	6,60256830664298	6,82581839146891	6,54922566222013	6,4407434612889	6,58335702049419	6,64793004013924	6,89065648456284	6,32193761274941	7,08090770026621	6,34951729038603	7,0239924943111	6,65506759672563	6,67011890131578	6,89693365971777	6,66806632461947	6,92356389547669
835	5,27167395616404	4,97731913370168	4,95392837895523	4,93998183488816	4,94323569384648	5,01684072225918	5,02528045548852	5,12610330589396	5,10413896706691	5,25586422906522	5,12961792634237	5,3511472484214	5,26795406492269	5,1145971099909	5,26397646552291	5,02749594060323	5,27939167313645	5,08600734320791	5,38817744541318	4,89432068042585	5,28481689861151	5,36649619599591	5,02049674009647	5,19197621586203
838	8,00427241324811	8,78056433369507	7,98289334677858	8,57590961354895	7,51689881886088	8,39396420064343	8,43115651407749	7,93815251188812	8,42234199691593	7,8040617124297	8,66365030453254	7,92822762623117	7,73142157758753	8,11862110584462	7,58741746188952	8,74643386492538	8,15472370263066	8,60896958029477	7,76721828361712	8,75876242821217	8,49469530152853	7,72711828241239	8,57619025870631	8,33098649683649
841	6,17469233560145	6,34256652241569	6,31478504173699	6,35879541306504	6,15493235155497	6,28526372833608	6,21967039453441	5,97182008020368	5,99132920334711	6,14678189461913	6,256111837892	6,22249225492605	6,10383152078278	6,15985047939623	6,14678189461913	5,93843654168685	6,12337475715097	6,31182863135149	6,0669054409737	6,29746462153622	6,242382562758	6,17528273999328	6,10262661088756	6,26017892219512
842	5,89519602087959	5,88443583227037	5,99313605656617	6,15621543050647	6,30342812035855	5,97715088958852	5,9949944215456	6,26739415325723	5,78931284695529	6,16613675684519	5,99074840372386	7,12702157425242	6,14678189461913	6,00143315646994	6,34560209249105	6,02663368495702	6,09719803699127	6,36895794334552	6,42256614060939	5,98987851099649	5,80722894789382	6,15308127448652	6,04964586213055	6,31612640307769
843	5,84435711372444	5,55324335728928	5,90660305661715	5,5468590969788	5,75420678752174	5,81629832259673	5,58804536422351	5,4417630132116	5,33003515411977	6,0059881048203	5,5886495129608	6,03557033130246	6,03773944157568	5,8294401909145	5,89134270690538	5,30088177365377	5,99132920334711	5,94815663809694	5,94227206678398	5,70426914769581	5,80722894789382	5,65695418191011	5,79756391813207	5,98987851099649
847	9,51568050747094	10,4608254935297	9,93336412135267	10,4748139330076	9,02041027017467	10,6633482722983	10,495880091065	9,59192561119891	10,2255642779246	9,53921880107172	10,3055198492792	9,20263194423955	9,77515967448555	10,1577200945406	9,79262944329977	10,923496758528	9,41320825002913	10,8747651871757	9,38947476667973	10,2138375249878	10,1321717400325	9,34319378794363	10,2998619178359	9,92754047327617
848	5,76953771344586	5,67866588797724	5,51584202261337	5,59799026995132	5,56882282060747	5,670834817377	5,82911007673726	5,49629834891914	5,49274091386297	5,27171515947062	5,54231264529796	5,39330814792165	5,38777320584126	5,55872759364688	5,46549915139789	5,53048344177075	5,84929834501485	5,78002655935258	5,74321089677058	5,63307468988982	5,84233870844147	5,64092289345242	5,68961124472124	5,63002020387072
850	7,44167974488227	7,13966048136211	7,34134671351899	7,10241737357672	7,39981032616673	7,15028324720222	7,2262544105108	7,79886387491824	7,12230371937478	7,40349972246035	7,01032891079025	7,56076135283431	7,37260106653355	6,97234109976503	7,57234848879246	7,45913926477764	7,59215319798035	7,06077083385187	7,5389361597864	7,10295106735876	6,93938040537017	7,29681549140922	7,19049929435113	7,85791291332239
852	8,81767191846421	8,80116494717113	8,83585859965662	8,77731542707922	8,82830550885536	8,7953954277192	8,8874324157119	8,82155330708079	8,83976589084798	8,89223752457161	8,73425449552759	8,61938134907003	8,67326735644159	8,97948105319146	8,75872492960334	8,68596823534101	8,99269927414351	8,84902232203724	8,77453727228803	8,81075777919821	8,80478079421209	8,88619411801226	8,77253092559835	9,00778432538969
854	5,78309501014481	6,20689856191991	6,35170860229653	6,65503037360673	6,53805647246226	6,16633543420946	6,3222065586395	5,76644705440825	6,24370639519107	5,79822906583084	6,11534864004609	6,5326103492077	6,0157788363048	6,67817609470131	5,89134270690538	6,15727213072384	5,96355624501562	6,33217852590439	6,57928264030041	6,61720778941622	6,32785289949885	5,91435458573026	6,11492079273552	5,80722894789382
856	6,66630795027576	6,99824897284394	6,94790540436935	7,0651095909761	6,67600685522688	6,90924828654424	7,05390039991889	6,71311176998362	6,97535726832469	6,7892480804249	7,12828408943304	6,9184713204635	6,5550592815751	7,02829222662889	6,69740932206115	6,9995164168868	6,87986737704896	7,1823172973731	6,72479039399299	7,18506800177601	7,05948892069089	6,66789639080291	7,06553849910984	6,95648800437406
859	6,90270711217209	6,77953458266144	6,98281383611251	6,62960232337778	6,86267615734031	6,82518759027776	6,68335141954325	6,54390917085327	6,70051424802592	6,86289046164347	6,82342813115054	7,05375829021355	6,70924858658939	6,48134074951005	7,02688571380618	6,81340040214475	6,7924976508356	6,50498250649112	6,87462503412493	6,48886277386813	6,65211894696773	6,73202237127061	6,64579234907618	6,92356389547669
865	7,03957803972333	7,39016156858048	6,75312339857453	7,22658989244551	6,66463848268715	7,26787308608172	7,50334182314168	6,88878039518781	7,5927127204629	6,81234100189451	7,1365244810895	6,41416221419415	6,36144067199426	7,12619879869277	6,78611303438961	7,34101871245119	6,77747221525187	6,96343074847621	6,5158769919603	6,67409425356805	7,22608192174577	6,63764309421822	6,99848511982565	7,25789750916926
866	6,03652410395167	6,60158928862144	6,20834987474443	6,49330505325255	6,10700976003112	6,09832874974419	6,38099610132724	6,30030414446068	6,09879016056863	6,07914570436195	6,63285742430582	5,9681689097377	6,03773944157568	6,19334119056039	5,85831635479494	6,40254542211075	5,84929834501485	6,80109178899806	5,77343905561889	6,51545393294406	6,3737369810456	6,21724805021345	6,31612640307769	6,12471828853405
867	6,98039477296029	7,38074492421715	6,95601092017641	7,48468246942238	7,09980459716563	7,28222057337098	7,38757515637642	7,1049274198359	7,40750229713524	6,90880198347276	7,41663191631216	6,95089711771191	6,89156286106131	7,27226473696064	6,87941229414378	7,57436636211158	7,35174998053243	7,58873687952374	7,03870709429375	7,54347687957809	7,28486614898706	6,93680866132787	7,4377094858374	7,1505954432041
868	5,39330814792165	5,50876348249118	4,93421440761466	5,5468590969788	5,07547138945295	5,2709082709345	5,46003762422556	5,01684072225918	5,26090419204899	5,0606234787715	5,31863159509317	5,22292412846381	5,20209615898699	5,6331602950572	4,9476606387148	5,37154847810445	5,1752485154887	5,84081016810222	5,06949359486702	5,31942779604933	5,26090419204899	5,08691130450371	5,26558527590916	5,0111299377309
869	12,2983859886838	12,4764213257533	12,5732955146784	12,5435986693657	12,3807566638739	12,6135596817347	12,5984983459081	12,5700856289045	12,4865451866696	12,4810731717115	12,6100404128061	12,3352790070432	12,5378219721665	12,5164589048597	12,5076191563623	12,5067968774125	12,3623178854614	12,5756575613727	12,4589610659613	12,480657584334	12,40703673623	12,4589610659613	12,595497971309	12,5639023280157
872	7,45139757761293	7,53013085791277	7,53071362648678	7,94200310498653	7,78390715718194	7,7487453095067	7,80111999811896	7,60941658158151	7,77708273746637	7,59219547146461	7,58714692175367	7,67347917142084	7,37260106653355	7,58463620898103	7,51488831435478	7,45913926477764	7,9779594148651	7,89874156350843	7,72966017051663	7,72493824214246	7,98276447985467	7,8470106997589	7,76984539541808	7,76736871618412
876	8,77331040902572	8,89090810957182	8,88681689013865	9,00305615366836	8,87742962158077	8,92584315896688	9,06736550705474	8,51383674610507	8,80819253680735	8,70063150626187	8,93584487579312	8,8874324157119	8,83063500873048	8,92650773593747	8,68431644623382	9,06607380877065	8,83067936919361	9,04152545715093	8,88853585065252	9,09029416488895	9,12727887578275	8,85041639018689	9,10971287656174	8,87542940004572
880	12,5311776147901	12,7972371303739	12,9330610450704	12,8507727486979	12,8593443871564	12,824939725346	12,8846545379831	12,949193490215	12,8166784617457	12,9330610450704	12,7011654022864	13,4643262330671	12,8846545379831	12,7807120079298	12,8414674965863	12,5866266288225	13,1460023163699	12,9624510496415	13,0308165511661	12,7685283194743	12,9827715635145	13,0070275205202	12,7571986596839	13,0508706010977
881	5,04947098879045	5,41416070271209	5,56882282060747	5,16513495479357	5,59619503925893	5,17112777129573	5,11672967815548	6,03052438826362	5,39330814792165	5,74338642305682	5,38227953310662	5,9681689097377	5,61091790253935	5,2509838118521	6,04566730922733	4,92372325152836	5,91350481092262	5,19799969586951	5,94227206678398	5,33986904682611	5,45081993422249	5,68908624318875	5,26558527590916	5,79278937302116
883	5,21750530042167	5,094714780245	5,1357287897413	5,19873311386151	5,11916547407693	5,09896398180484	5,04947098879045	5,05890586782456	5,26090419204899	5,18252802906084	5,05975853876455	5,77821886810856	5,44881721909069	5,2509838118521	5,35941624273011	5,18440385337063	5,30236610322588	5,36815966177492	4,96783785834592	5,20054760989517	4,81230669154046	5,18252802906084	4,89123711906994	5,25779507404021
885	5,38128215945489	5,14492861647637	5,2648291364629	5,35648872167501	4,99366746055495	5,41562336108526	5,46003762422556	5,2648291364629	5,22292412846381	5,16513495479357	5,46280777992898	5,56882282060747	5,01585978073944	5,09688499723587	5,32934020657199	5,62518882222388	5,62469085385041	5,46681309438609	5,12187899489592	5,29554761359759	5,26090419204899	5,22921320026694	5,30315455438611	5,32260398522964
888	11,4934890198063	11,3617623419646	11,6987959699809	10,9253236914744	11,5385306127962	11,2943184858342	11,2189216242136	11,7937566008634	11,1831528078001	11,5151946649681	11,328430609325	12,4620675370156	11,5962595590846	11,1798174020818	11,5362842622458	11,2037149694305	11,9117942838276	11,6118204358552	12,0048138796071	11,4983205170696	11,3596722032708	11,3659561496904	11,4795104514093	11,6842038858869
889	6,1952451609808	6,36774350932432	6,55466629569635	6,62960232337778	6,29666737849262	6,64258309065119	6,47710986097584	6,7340750339341	6,45795143909623	6,12552795450574	6,5040155405395	6,69009100158038	6,46868328589876	6,3459084727501	6,42560238485744	6,59557255497228	6,55611798038186	6,55965984382187	6,55552513349605	6,5791195801873	6,39544552850561	6,68710872207975	6,67600685522688	6,56280617105639
893	8,61704858956679	8,30235701968377	8,50045308587747	7,75588587270289	8,80812956868349	8,07072107209731	8,08687957421643	8,5803571763519	8,30586158690791	8,06319660134864	8,03491193989794	8,65165253726422	8,1926841168675	8,15520033795405	8,48706488779405	7,87239174066159	8,81927277110608	8,25967505649356	8,50026139042052	8,1638803235963	8,51727329869711	8,68346868327652	8,08400959010786	8,18730025940954
894	6,56906730065501	6,61812328828374	6,5013443842848	6,795343852711	6,11744430685715	6,48343320333119	6,73939328506851	6,39615515663814	6,57237408146385	6,40561225129132	6,56132083350878	6,42823653680222	6,18371245917844	6,43089608331881	6,11779820296148	6,85016533060975	6,36708714473786	6,98303755187541	6,29463181067079	6,65506759672563	6,61354718266913	6,38505658167609	6,62410354631944	6,22950168746402
895	8,41669997779994	8,95697612322258	8,28440073676624	8,8873135763204	8,55134660939921	8,71409145870946	8,86104774709392	8,47474849838445	8,84410591666851	8,29145025757551	8,76050848271539	8,45324188064152	8,25859538524346	8,81211563230583	8,31688051294327	8,7398545978931	8,51904079392868	8,94940554583212	8,34596179885945	8,83803322497219	8,85941467156294	8,43746731773626	8,9515818664268	8,47199034912571
896	9,50774727094243	8,92096997269891	9,1371627654962	8,8084169869842	9,04692370875781	8,9706857340986	8,9696368861854	9,2635522754347	8,92827239383826	9,20398311558346	8,91047436938422	9,23023420316245	9,20442787290498	8,98369964902613	9,2295893813589	9,25298848389336	9,31539364303953	8,79032664706307	9,44982591526942	8,78897938021281	9,22735525027538	9,24167306969572	8,91056329638071	9,23583072507465
897	7,49014480478105	7,83440454801181	7,40585249282062	7,84600415187209	7,53255492873852	7,68272732531422	7,76371906133989	7,54308181230621	7,93416322745024	7,43856247176522	8,028846426195	7,60980310234363	7,42441613330088	7,72291445326821	7,42865772921506	7,78715601224586	7,70547529129355	8,24062481630189	7,50971302201492	7,97617212785163	8,03055412572235	7,40179107603454	7,82831730673277	7,61367891592961
900	7,98032144380158	7,97282305435867	7,78078557760345	7,90386898439276	7,68270069708736	7,86314084934134	7,91539869254006	7,97993594008268	7,92062622731845	7,84633741032252	7,95470989078272	6,99001175333655	8,00384927828756	7,87271344806713	8,07309024332418	8,09186387941082	7,88853937068333	7,46179355184897	7,82196276498379	7,74315814053681	7,82572873972655	7,8651869516077	7,63096527047574	8,0040256460187
901	6,84111681322609	6,94532757020645	7,06520425608328	6,99962794260543	6,65211894696773	6,83425938273843	6,75330577547416	6,98281383611251	6,82929157195482	6,8382976332242	6,7839254499439	7,27226473696064	7,02871570280866	6,73306663963766	7,03015593637658	6,91323580338535	6,99676408289456	6,93349650423279	6,99608129694391	6,98074437151991	6,78517427619165	7,10274270564799	6,90880198347276	6,95088705504726
904	7,35654641816905	7,61005158810586	7,1727270869532	7,61332142776786	6,95043478856535	7,37011670624498	7,5296223810796	7,17420162471425	7,33432642823454	6,97412516293158	7,56002802471708	7,42720329025522	7,11306148525669	7,45927668921557	7,18313775634726	7,19871250899906	7,32806102075658	7,89874156350843	7,18691235687553	7,72493824214246	7,54040986779896	7,19190572323528	7,48725750219956	7,08623566575177
906	7,67628409040579	7,53388597702419	7,41321428703193	7,57695631059711	7,40840114818407	7,44835035536071	7,47589025835857	7,71001843585478	7,5479746687512	7,61295475657866	7,47405012777528	7,36591712935775	7,34273425052493	7,54827787244942	7,54736715189739	7,28156022779171	7,65637273986106	7,53472405663176	7,50971302201492	7,54347687957809	7,59342423352891	7,4715008446912	7,53674929821986	7,67323263356824
912	8,07253434053994	7,83988534483205	9,45887425703078	7,44290231757983	8,28070922605669	7,28222057337098	7,55969662757102	8,74065842596852	7,32877159859701	8,07134603726901	7,19363975367039	8,02636811744717	8,73620450422358	7,6580421372624	8,68956045417854	8,38190733584548	8,21118521519447	8,33831717834098	8,02961776394039	7,17804236264887	7,46471388594976	8,41821880201797	7,75508493802784	7,83029997723194
913	6,28214063859627	6,22483128599623	6,17227401888157	6,44231919666978	6,17528273999328	6,44944789739765	6,41416221419415	6,14029880622834	6,19487289978617	6,24524504248892	6,19521629436726	6,57855565884968	6,07594830787467	6,30289066863266	6,28102554760029	6,3144128282049	6,17528273999328	6,54390917085327	6,33474122306138	6,46962903194525	6,49679627749421	6,2530284730477	6,33476512043715	6,13448209772457
916	10,0096847303223	9,66202810619502	9,88935179169787	9,79609664157609	9,41990687198069	9,72342868493582	9,72242089625375	9,62156766674428	9,65384048015441	9,69534721073435	9,63151992824592	10,0100384493323	9,4621919999116	9,33585052299458	9,26882688457664	9,48336418013916	9,66722931470232	9,73534824262218	9,7193586750979	9,46776555572806	9,51667541417287	9,47998669977543	9,40341276705854	9,19135335564739
917	8,40269107123111	7,85053354824189	8,22897728282662	7,97215919591075	8,25121105842742	7,95837970379443	7,88902944429814	8,18602747955229	7,98909322967661	8,15439156949791	8,02553344426724	8,77674584934434	8,11288902094572	8,024210234414	8,1716604747208	8,05641442816268	8,57934979280897	8,11914272062385	8,50927471801112	7,84694389203567	8,1724262319724	8,10469922222235	8,03205622617717	7,92355686801097
918	9,51873547038767	10,0543694487662	9,36823477676127	10,0319516970265	9,66461356916138	9,95980841191514	9,99022010514722	9,40381899473639	9,97416299937467	9,38595015802413	10,1237380753787	9,47843510038117	9,62994427927053	10,1305980669789	9,49510292844613	9,83642112964158	9,68793427990153	9,98756971269547	9,60038317441887	10,0544528197908	10,2345351061301	9,76727620011947	10,0498057689114	9,61975548057169
919	8,38815061532971	8,65298238134841	8,7027912040448	8,82326380586015	8,79608335517217	8,59640546853252	8,68346868327652	8,5837659028554	8,72412057835423	8,56320216119358	8,78864470078616	8,67016284376403	8,63218652246343	8,60888146635952	8,64203367981918	8,81503949541382	8,99269927414351	8,97025581926149	8,76922996210755	8,69639926344806	8,79844559715826	8,60488128678264	8,76895926636991	8,89339196006037
920	5,47432843473536	5,27939167313645	6,02215750892835	5,11341625592494	5,43279133155523	5,38671672581061	5,42479254317841	5,66033172451827	5,36009548491049	5,82293269599667	5,28852859284329	6,09832874974419	5,75925801280503	5,31202310413121	5,71770589112829	5,48700513099077	5,62469085385041	5,42802298950876	5,49690249765644	5,46900580861407	5,05890586782456	5,18252802906084	5,1896532100601	5,89569077505827
921	5,84435711372444	5,59619503925893	5,59619503925893	5,5468590969788	5,44996097363122	5,68322869225559	5,73046644178801	5,75406572554645	5,74980232282201	5,29329327008492	5,49067210545745	5,74005406233702	5,42063755571086	5,6331602950572	5,93843654168685	5,56069339376397	5,5468590969788	5,42802298950876	5,63002020387072	5,50814138255456	5,35496632225148	5,42128742467132	5,6331602950572	5,63002020387072
922	5,39330814792165	5,47789586080231	5,68256446126104	5,59799026995132	5,27243507578028	5,44244225539198	5,46003762422556	5,4417630132116	5,55250577388372	5,42128742467132	5,65863187812646	5,75925801280503	5,44881721909069	5,41634327739491	5,23245658906756	5,65695418191011	5,5468590969788	5,57763701792059	5,66547208592249	5,24762730876233	5,65235940996631	5,51584202261337	5,51460800258145	5,23321272851382
923	9,33595070623075	9,0796945799762	9,59162749311163	9,00839204653228	9,57021347599983	9,30275340338046	9,15579425839571	9,44444944611492	9,12174138977904	9,28299143857821	9,15255091948598	9,98561968968599	9,41353023188601	8,52364493428965	9,10040033034624	9,48336418013916	9,74160967595841	9,01167138306512	9,60308749752933	9,26732304779949	9,22368565297434	9,62315760500941	9,27145017345713	9,51596876295501
924	8,49878018079437	10,1654971182639	8,91968587954176	10,0871261491918	8,82442420781435	9,67328974678486	10,0024197068537	8,5837659028554	9,94611666495807	8,39979507852005	10,2870611351361	8,51943342226911	8,74889772994979	10,0259371612538	8,7740415696593	10,2662800730327	8,74068307951862	10,5264460343751	8,69792152952281	10,3313623427503	9,76862325612652	8,80985852526319	10,1175084960018	8,50473242947747
925	9,92082417095382	9,90961557341765	9,64262402863833	9,88261674781071	10,1010138087958	9,76530941655522	10,1389834824995	9,85921000348767	10,1238052929206	9,92365483719075	9,78187319331597	9,20611257043625	9,89039491392225	9,90015054168646	9,76000264902717	10,0728419634138	10,3070165495766	9,9822007196491	9,96997490221111	9,86494018938229	9,9300762047723	9,88396869095348	9,98451579301342	10,3025172156989
928	7,51024365781275	8,12123038478919	7,95859775232168	8,33782605967301	7,39981032616673	7,99537493367151	8,15348741826016	7,66191414239048	7,89058689463316	7,57207575382459	8,0724400446735	8,33566265531318	7,67948030128437	7,94084841975651	7,73469979476247	8,20919459864231	7,52220658520205	8,03316309761643	7,30402931574585	7,76839084318473	7,75990543487605	7,57811870354878	7,99408495289978	7,39972163553339
929	6,18546282761433	6,1978153805496	6,28300258458037	6,1879261468799	6,09663304242433	5,91870627012429	6,14914545019039	6,28237437250077	6,23391122001496	6,14678189461913	5,99074840372386	6,55673779904963	6,07594830787467	6,03691318164247	6,02681867356595	5,96483402375453	6,15142915088901	6,18528230967419	5,96902854860321	6,06901049112412	6,3737369810456	6,21724805021345	5,94275730574062	6,22076710876325
930	9,43222745112798	8,56502051727234	9,22722767855998	8,85636795426329	9,31441914851026	8,91267299643614	8,29451564345868	8,86838929948707	8,87562565581336	8,81769801398576	8,5504980451055	9,11057729217927	9,33380853553103	8,59748943466043	9,49942971549425	8,36089793181888	9,1488697563142	8,72058358391876	8,85387628106447	8,49745216544065	8,47092512467792	9,01360887262587	8,81363759137529	8,97255959508008
931	7,34763889927981	7,24132796049514	7,36400394154327	7,07402940471473	7,30461027272313	7,32625262201605	7,22301583500977	7,1049274198359	7,03238135679802	7,28905032518524	7,34281221722672	6,63897107332886	7,30430785944833	7,23631406399899	7,1365244810895	7,50674597226599	7,42634196197097	7,12828408943304	7,2114376607891	7,17804236264887	7,23654572121429	7,31725675971554	7,17511598163667	7,24398274445626
933	5,35941624273011	5,16689158702937	5,2128652935881	5,04017724845221	5,38626863462164	5,23975156949498	5,38871672573457	5,29554761359759	5,39330814792165	5,02140070139227	5,45081993422249	5,70093941892093	5,35803319361669	5,53476693955243	5,49362867713118	5,0665669668267	5,22921320026694	5,35046024330521	4,85050653885473	5,15320416206578	5,23442226529733	5,18252802906084	5,1896532100601	5,05890586782456
936	7,69725888957011	7,64489123954108	7,75684468306866	7,6776955907744	7,66321378826491	7,62689172923374	7,63507525169649	7,67043777587318	7,67147073998287	7,61295475657866	7,53740653964757	8,28804279540819	7,92456699890072	7,53050730333557	7,68072455522487	7,64253997390498	7,88853937068333	7,72191004688326	7,73766256368516	7,56160404961772	7,71854470931927	7,70790110279638	7,55910001148159	7,64469910203674
937	5,49261824802734	5,34838861378894	5,56882282060747	5,59799026995132	5,47789586080231	5,39868378766347	5,67427056784769	5,5468590969788	5,47432843473536	5,55250577388372	5,79278937302116	5,77821886810856	5,51584202261337	5,48104098241747	5,51954754620993	5,32019356810411	5,52349714135024	5,8263159071955	5,61622405823313	5,38372019228569	5,45081993422249	5,52702383862617	5,54560097820484	5,66487076971146
939	5,3074537908922	5,05698026136694	5,1168061818173	5,09688499723587	5,19722404261253	5,09896398180484	5,1991580636013	5,05890586782456	5,06331924836689	5,21837024042862	4,98265142754575	5,43702202128868	4,97465666456139	5,09688499723587	5,16427001478662	5,33828801855301	5,22921320026694	5,35046024330521	5,21088305751025	5,15320416206578	5,21207950078596	5,13444927562107	5,17112777129573	5,1253471664477
941	10,3636950840621	9,25538895149045	10,4830370929219	9,42857922439459	10,4215678436592	9,47650447729729	9,54594399074652	10,2399630646124	9,53071664293349	10,4907846425751	9,58272044423434	10,3705998580612	10,5208407762025	9,09913182008559	10,4329223933848	10,1611012435431	10,3836342590344	9,13485534021474	10,5804080134385	9,25278661913037	9,7496560468527	10,2527730330232	9,38783951844273	10,6740820327779
944	9,57436352346276	9,48330228508147	9,63603670463911	9,52556463582468	9,56579934172723	9,39102286090299	9,45576199343448	9,66099604238577	9,49660622356745	9,62899676660359	9,58397126280334	9,73811698752788	9,70306524223045	9,47670110333841	9,62934153372932	9,73196999663369	9,68323426472702	9,53617062669402	9,5517847039836	9,46613041517489	9,6008779855128	9,60558624352567	9,61264006149611	9,86906974551613
945	11,9705940704694	12,5176641984738	12,3227659060006	12,4757772862264	12,2163912112352	12,3727789702665	12,6074861455592	12,004369151096	12,4304699710694	12,1431784606117	12,519974935495	11,5062439645373	12,3122821547113	12,5597386840568	12,2739731053433	12,0728065052212	12,2365486800209	12,5204577947907	12,1644445408576	12,4016540865496	12,3513539650216	12,0401422750937	12,4456852547457	12,2379638999767
946	10,391827205593	10,5407705263243	10,0514450313802	10,2586330498676	10,1100693634642	10,6602880890546	10,4662021693984	9,83944615552721	10,3624847285946	10,0327025525702	10,5390794990459	9,83236219969132	10,1311120719773	10,6331266376831	9,86647260119984	10,3541641461014	10,3772812852109	10,551449314532	10,230275267385	10,5063770445949	10,4696959699535	10,2225417619397	10,4431992306787	10,117652596034
951	4,81755374130167	4,90246694771287	5,30088177365377	5,05975853876455	5,3511472484214	4,9476606387148	5,22292412846381	5,07547138945295	4,98456154789974	5,101263934322	4,98265142754575	5,08691130450371	5,16938306491919	5,00176827372481	5,19799969586951	5,04947098879045	5,27939167313645	5,08600734320791	5,06949359486702	5,24762730876233	5,05890586782456	5,13444927562107	5,10945881337386	5,19197621586203
954	8,92804373211308	9,03239779805052	9,0224971171757	8,93033773222725	8,86299300060849	9,14907635254574	8,97985309063121	8,72634554455855	9,06504646467714	8,81933008511101	8,96249763540781	9,18115728698791	9,07336312945826	9,07219975802177	8,87714373071974	9,2866616984722	8,99586818874228	9,02571687456097	9,10150677268727	9,00138715217906	8,90666329041746	8,90471602833638	9,03534114721373	8,94287233693725
956	13,0964231487749	13,2198061495684	13,2263432074787	13,3123184288319	13,2186789023276	13,1558103702523	13,2475814443627	13,2528262771469	13,196093950894	13,2335313724076	13,2544691200727	12,8180887110048	13,1434141935744	13,1896323726294	13,2150359721783	13,0979839749529	13,2030787307607	13,2475814443627	13,2246475934417	13,3463878522933	13,2826378294307	13,2280826805562	13,2154882188115	13,2388570074892
957	10,1060260443509	10,0889802380359	10,0298573078132	9,87993899053058	9,95735143084374	10,1012827635335	10,099386106963	10,0324475746962	10,1219415353115	10,0662448608943	10,1049404788905	10,2041244634316	10,180166247963	10,1997034586069	10,0866654865981	10,1095793672571	10,2981415290544	9,97635237455213	10,0658451956524	10,0741683870806	10,09074353707	9,97444371768253	10,1236636461058	10,0647426839817
958	4,9216838266125	5,20472235748164	4,91139794210302	5,12965414476135	5,19722404261253	5,09896398180484	5,11672967815548	5,12610330589396	5,36009548491049	5,0485532260267	5,00176827372481	5,22292412846381	5,31501020620414	5,1357287897413	5,26397646552291	5,02749594060323	5,50229935500389	5,17754874387335	5,01960617131345	5,05975853876455	5,16427001478662	4,98508354450434	5,02049674009647	5,05890586782456
959	6,71125805046909	6,91018418726383	6,87332257399318	6,97619059514007	6,49330505325255	6,79447377938214	6,82231880377593	6,58689879379369	6,97535726832469	6,60760025322242	6,92490702987498	6,67069417858972	6,57606786433498	6,87989138077408	6,62371994595052	6,83812330991461	6,53582145691575	7,1823172973731	6,64317826673478	6,95222643489469	6,91978148326173	6,69314520719484	6,95229384757239	6,52760027061223
961	4,87298871776496	5,59619503925893	5,05041141388243	5,46900580861407	4,99366746055495	5,09896398180484	5,42479254317841	4,94970928479075	5,72307162478589	4,99366746055495	5,40912103250821	5,03507984681627	5,05890586782456	5,48104098241747	5,1287363819976	5,33828801855301	5,12610330589396	5,68256446126104	5,01960617131345	5,66744834374531	5,26090419204899	4,98508354450434	5,60295812046611	4,95720488765359
962	6,94741225254849	6,58659131336179	7,16386430712507	6,53083416379372	7,04252699665612	6,65506947025272	6,4542990260807	6,53805647246226	6,70051424802592	6,7628929027017	6,52180239654495	7,27226473696064	6,82452081321632	6,68998742283851	6,59251105684939	6,27677637929485	7,06547608848575	6,14863563966157	7,12200884271283	6,38928240697158	6,5089550088327	6,98725657430808	6,49006737661188	6,88079973879485
964	11,3201420567649	11,7982307562369	11,5262719901494	11,7724857008033	11,3521752535382	11,8338011413383	11,7899642714695	11,5655072179394	11,9458308925065	11,3768434023921	11,7294041408997	11,4453796841575	11,6861835364475	11,9403584108201	11,4377458753509	12,0458973383675	11,8632715101364	12,0921422897017	11,4934950659962	11,776769159927	11,8017047254711	11,6382035312298	11,9418799761785	11,6429666263605
965	11,2274818699313	13,438186599041	11,2402686906761	13,5049050299215	11,2727477462404	12,7795860250246	13,5295038402323	11,1482150068374	12,8799645848907	11,870827971675	13,5379583663553	11,6932352589154	11,1759455325142	13,6411785673359	11,2340922716347	12,7930864251952	11,2692167724628	13,2406166143939	10,9890434414031	13,3610348815214	13,4607729628413	11,9303786237141	13,1680805855431	11,181939072486
966	8,28234868838558	8,29677399345999	8,27577137232128	8,0973713185521	8,09374789442377	8,34251658887846	8,18435471353925	8,3902692452768	8,3887303682818	8,27080266353941	8,28687088962234	8,09031454962736	8,1963259957359	8,21879701650883	8,18748778143721	8,68596823534101	8,51189044504497	8,60136519169872	8,30527758921941	8,4028715525722	8,51727329869711	8,15025554682027	8,26951989594894	8,37543111942824
968	9,48686926723155	9,21695279124292	8,94677236977884	8,8084169869842	8,9330339762697	9,14191231158537	9,13797347323088	8,94623401990541	9,06168565173956	9,12212339050964	8,90204311106188	10,1250807825756	9,05690285842328	9,10661678275582	8,96461949974178	8,97778914576571	9,06726258000127	8,94940554583212	8,97948105319146	8,95212634208248	9,19517022613035	9,01360887262587	8,96753334888936	8,98694265507961
970	6,43886765235152	4,90246694771287	6,66087526417058	5,25021803979732	5,26001362326597	6,86474345936283	4,86160146710046	5,2648291364629	4,67030976378391	7,31739175303474	5,04017724845221	6,40048386940541	7,03480654505129	7,14386600963456	5,9681689097377	5,50032176590398	5,46043311748065	6,17270432181725	7,3818187532987	5,05975853876455	5,35496632225148	5,46206103376243	4,71658116179259	4,81031073715981
971	6,76403711919572	7,46890032569755	6,17227401888157	7,68481205760964	6,3144128282049	7,02138078964997	7,31421268973961	6,47606544679215	6,93679061101904	6,4493182411195	7,32400485630539	6,1903557267106	6,8414105414192	7,44574734914506	6,39145888508905	7,76376622503087	6,53582145691575	7,28173076873075	6,62773547312398	7,56692217774536	7,00947222490726	6,83194294249331	6,37136891825821	6,27163025401782
972	10,1045272011557	11,1067841250415	9,69461576455312	10,9078640278726	10,0461181898213	11,1289933741987	11,2083994171574	9,7717048536561	11,7032049771871	10,0421078680671	11,0094715255918	9,21170145788191	10,014172711051	10,9690340833983	9,97521564822964	10,9688669835584	9,96995076088792	10,8375069897303	9,69721320327195	10,2768152154759	11,3076143357694	9,81401329692465	10,6711313425881	10,2301005132254
975	12,4494121091116	12,3791603253951	12,9991001700434	12,1731800702002	12,4101392847708	12,2906395256506	12,2735761332248	12,8568085082493	11,9904456062924	12,551711353567	12,1216384995497	13,2119380236806	12,7060819209601	12,1972144339179	12,7448544083948	12,1701328840599	12,6774169456709	12,4308054898006	12,5494152351927	12,0816925688278	11,9939049918208	12,2980901773123	12,2187013476651	12,5616015063835
978	5,09238700282867	5,094714780245	5,68256446126104	4,86320148181311	5,03686898784346	4,76414551521984	5,11672967815548	5,19722404261253	4,93421440761466	5,12513542326478	4,98265142754575	5,08691130450371	5,32934020657199	5,18793924634019	5,46549915139789	5,08691130450371	5,1752485154887	5,30704808044013	5,2308639077293	5,20054760989517	5,11063945792978	5,2509838118521	4,97731913370168	5,0111299377309
980	9,10849170337658	8,85444457154292	9,37740784557911	9,0921059162101	9,16009178217871	8,61868301034561	9,10110183235543	9,0718300135918	8,41216301029341	9,80807439887014	8,78230264451235	9,12805474810413	9,37866648505815	8,84848870488244	9,01602243356528	8,48010924337361	9,27157811205318	8,70965398719864	9,32191102254145	9,12413353992831	8,95523748493107	9,10790630938821	9,02260163247457	9,10398688938562
985	8,20585714572594	8,10500749320493	8,01865369419497	8,07862459638253	8,35463872398062	7,93439817864987	7,96180597072569	8,13428605080997	7,98909322967661	8,0243052736328	8,10499607492053	8,67768016167595	7,87384177522198	8,00696538808724	8,02904560620774	7,73331212505395	8,15240224218693	8,02175244412344	8,31049319767007	8,53399147310288	8,2041473991427	8,33790177097796	8,24761914986112	8,30981116490775
986	5,39330814792165	5,27939167313645	5,24932747101429	5,32237463537256	5,41838459725813	5,03507984681627	5,22292412846381	5,37154847810445	5,10413896706691	5,25586422906522	5,14492861647637	5,3074537908922	5,23479105700011	5,2509838118521	5,16427001478662	4,98804929039243	5,32480131270668	5,3874824978654	5,33003515411977	5,29554761359759	5,59619503925893	5,42128742467132	5,02049674009647	5,64803957993135
989	13,7150891212614	13,6070003659716	13,9585865773453	13,7816327099392	13,8217328079058	13,6150675683265	13,6263232142316	14,0966173766544	13,5637595744386	13,8079958911314	13,6166004392404	14,0131835845795	13,949461254045	13,6689485520938	13,9213707785139	13,523859643821	13,8337843262559	13,7178832671009	13,8725679408338	13,7116530951974	13,7371338979352	13,9421154745311	13,6546574580763	14,0280082370437
990	8,67245568298339	8,47673146435152	8,37936073177093	8,1638803235963	8,57458710002041	8,38132792494578	8,44795859168332	8,29908583014696	8,57696412542895	8,45160965432615	8,25725244808955	8,62824781506568	8,43479015756816	8,48233932047306	8,34358042432404	8,36089793181888	8,79125716276646	8,58054971794284	8,41834763753511	8,59355754513298	8,70481845976568	8,56131700967873	8,30888731238087	8,39025637024766
992	4,96514279019798	5,20472235748164	5,00176827372481	5,23245658906756	5,19722404261253	5,15570648486344	5,1357287897413	5,41634327739491	5,14302012940916	5,02140070139227	5,2709082709345	5,17754874387335	5,05890586782456	5,40017618165403	5,1287363819976	4,90343219543896	5,39330814792165	5,35046024330521	5,25278057938078	5,38372019228569	5,45081993422249	5,2709082709345	5,15320416206578	5,19197621586203
993	5,06697756381124	4,86377989764277	5,1168061818173	5,23245658906756	4,78901200114719	5,01684072225918	5,38871672573457	5,2648291364629	5,12482982427387	5,02140070139227	5,46280777992898	5,17754874387335	4,77860941498213	5,20298672777002	5,16427001478662	5,37154847810445	5,12610330589396	5,08600734320791	4,85050653885473	5,22447543497775	5,11063945792978	5,03507984681627	5,10945881337386	5,19197621586203
994	5,82051883733903	6,25069337243073	5,73373133326437	6,15621543050647	5,85076865667988	6,03951534450229	6,20834987474443	5,61662774842024	6,35290346459753	5,7722687306508	6,3282327975408	5,26397646552291	5,78367503750603	6,29666737849262	5,62053384635757	5,84435711372444	6,04325805530582	6,07550792280341	5,89090210900584	6,17181056369577	6,42009219495319	5,71991380569225	6,30617940320908	5,98987851099649
995	8,35258158850203	8,16499846371705	8,59718703525407	8,10421385493935	8,61746424892957	7,33801761098891	8,07971474689315	8,28656016993861	8,26060315990804	8,17614907347223	8,13306676494797	8,58312220593826	8,66883492092551	8,49049780312894	9,25596677686145	7,10644390559739	7,22607948519741	8,24759183312306	8,76538118386373	8,42755472036197	7,34302648990951	8,56131700967873	8,38353371017314	8,68325927183066
996	5,96570472892535	5,77772411392989	5,8608303360662	6,05404202108466	5,52251286879777	5,69412434666444	5,55872759364688	6,01163639094026	5,68277466279793	5,7722687306508	5,6385055170761	6,49879452289578	5,95783160342186	5,87449493431073	5,79926172766627	5,71004626852724	5,76644705440824	5,69697846173206	5,84743646509394	5,84929834501485	5,90471729498805	5,8194417685539	5,58804536422351	5,91066268427419
997	10,2559567641217	10,7495879775537	10,345385560882	10,6225132510616	10,4384448411433	10,5731255497869	10,6458421268905	10,4103718114706	10,5014491729646	10,3368583360889	10,6064822909768	10,331343598766	10,3024553343719	10,6703940087265	10,3445157616532	10,6082643356717	10,7204959119172	10,8073381409687	10,5225762916627	10,8359252793582	10,8041361700318	10,4696959699535	10,6734578665778	10,5611736025511
999	7,73960050437875	8,46593623680412	8,06846298209287	8,38963368967357	7,7353443949305	8,33552898067226	8,40993835105566	7,92092318207672	8,3237318816435	7,94927657573581	8,48497928138815	7,68410579217596	8,01442785039316	8,29680567715471	7,94010592947773	8,38403362475511	7,98221786338828	8,61892400175343	7,82927248257552	8,57513399984235	8,45334730630245	7,9174300377275	8,48237449191522	8,24487484677138
1000	14,1254818241031	14,8263192348053	13,827768329454	14,9136926236347	14,3074507158517	14,8073343244608	14,7343869140571	13,5731052500335	14,899586196036	13,843920784518	14,8524616171036	13,6546987558039	13,8944487588501	14,7881247840639	13,7475330277967	14,620137516391	14,0049487020491	14,7914379305604	13,8944487588501	14,8035168628844	14,7048213657171	14,3741345153206	14,8931184759653	14,2884629088453
1001	9,32866589555848	9,62776769061114	9,40531659296041	9,54213351787387	9,56684302371738	9,59306965593599	9,401398995683	9,52585922311608	9,49971255881662	9,20642161258971	9,57233698317726	9,80297142592349	9,35545687182788	9,67581050059789	9,30124133466665	9,79403930073391	9,67727734328701	9,8302285627219	9,57383362193047	9,89834356097125	9,75293470706159	9,52408343771026	9,64208295524296	9,73166880545298
1003	6,23100332533982	6,29930236063355	6,27322681416928	6,28213564286373	6,44517747246105	6,43654419013856	6,20834987474443	6,26739415325723	6,37054436538626	6,52892473619477	6,20957736670089	6,16078258277339	6,14678189461913	6,54532140926061	6,31644361908227	5,95151722649582	6,24842167945194	6,43500099015457	6,5158769919603	6,24306762723422	6,25302618948898	6,41416221419415	6,26640980930777	6,49200330094224
1004	5,91803014936079	5,87044336668769	5,8608303360662	5,99723418393296	5,967286168735	6,04802689345575	5,77929720949119	6,10283318315558	6,09879016056863	5,71699252745216	5,99074840372386	6,03557033130246	5,805292587279	5,95007959110395	5,93843654168685	6,14907436607583	6,09719803699127	6,18528230967419	6,04201524930965	6,21943264952667	6,13592192654541	6,03691318164247	6,0827023832101	6,15688555515767
1005	9,30863512823357	10,1259416189226	9,46503473075888	9,84425150803296	9,177583025936	9,53789381408887	9,68509924042239	9,37207293619986	9,69404079184548	9,22883405612644	9,81130507163509	9,08519499350736	9,35745055181511	9,95608219178985	9,20930560289481	9,88938218042241	9,26448339944584	10,0957959978369	9,30446648434812	9,80576914469616	9,88349748230046	9,54515198042181	9,85947388711235	9,29771114155409
1006	9,6676255401478	9,86116511688741	9,6107864762619	9,63542619237513	9,83495461534982	9,59897719444714	9,70105938373784	10,0887045815813	9,90596782140055	9,58082750344448	9,76032434566395	10,1193333351672	9,74184713060115	9,81004019498162	9,76858329751603	9,2293724761908	10,0558051240154	10,188319154694	9,80663491750834	9,96162449649653	9,95045139939545	9,88016938114787	9,9060462790118	9,85302065775489
1007	8,46691427821467	8,54008891496501	8,38719288561381	8,45173921127912	8,43569981599009	8,40961380716226	8,50608803024997	8,32009538248168	8,25563773366709	8,28186169600175	8,39194134567073	8,50383879468341	8,13775873177426	8,33917443777354	8,33295237643215	8,40245055581599	8,61984897464041	8,25967505649356	8,49497232348788	8,53159326897636	8,38831924902609	8,47162953047494	8,43564955592051	8,52793531870688
1008	12,6293641252376	12,8000774588099	12,7367330552799	12,9156086741804	12,6850170692299	12,7642630338359	12,891306776297	12,8542406456445	12,8117245655699	12,7508932104491	12,8519460669904	12,3970797574669	12,6219881222683	12,7944067854094	12,7119234766511	12,6428650685006	12,7238146241346	12,7148418361392	12,7965542813702	12,779287692223	12,7752183061612	12,8507727486979	12,7857294401114	12,8604905439419
1010	5,09238700282867	5,52322189399831	5,31942779604933	5,69219921207974	5,05890586782456	5,17112777129573	5,35496632225148	5,32707188773545	5,24141779153497	5,02140070139227	5,46280777992898	5,17754874387335	5,20209615898699	5,17112777129573	5,01390192501072	5,26288231512414	5,12610330589396	5,3874824978654	5,2308639077293	5,50814138255456	5,30912561943527	5,31135145140774	5,34323270750167	5,3874824978654
1011	12,5435311847978	12,5364846776345	12,4211162315061	12,3491110485562	12,3783886872611	12,4515501245588	12,4211162315061	12,4679720665292	12,2571318744074	12,4199501547222	12,3558242301672	11,424257183371	12,3450171009859	12,418115156753	12,3789793155279	12,321588652331	12,4255013884696	12,150723898071	12,4422707246884	12,3704922237428	12,3271740056612	12,4687425321501	12,304114770554	12,3959340792641
1012	8,60308210429589	8,51227612923174	8,35751287542324	8,61938134907003	8,522803206726	8,43757870477606	8,60070255937115	8,55448662172187	8,46760165571607	8,60443235102189	8,62048308524483	7,27226473696064	8,20804595724164	8,21058518813501	8,50755873487131	8,76389890597838	8,52712724407506	8,29042204136941	8,31693034542322	8,21989712605985	8,41331276083276	8,40334943023234	8,59280128106444	8,70818878560187
1015	5,63775230831266	5,77772411392989	6,05315086551106	5,65779864222009	5,84081016810222	5,52510130002142	5,49362867713118	5,73207262445174	5,73761728352941	5,69053071698158	5,7151509172243	5,8216430453673	5,75925801280503	5,40017618165403	5,77658352964541	5,93843654168685	5,6959139993567	5,94815663809694	5,61622405823313	5,29554761359759	5,57590122815899	5,73429052142113	5,44881721909069	5,9378875671557
1016	5,7151509172243	5,81808643829762	5,59619503925893	5,69219921207974	5,50705653141683	5,75477122634832	5,82911007673726	5,5468590969788	5,61273134202067	5,50549425500526	5,74865615391877	5,87654861199325	5,3760314440131	5,73321973619027	5,69341195427965	5,72307162478589	5,60827123394159	5,80983645634036	5,61622405823313	5,84929834501485	5,68986543254402	5,55872759364688	5,67427056784769	5,52249325121794
1017	8,9804471051756	9,23713412406998	8,83454936763729	9,35145343619352	8,97605221367749	9,1449591458558	9,25088216200813	8,87511884321577	9,28099464551117	8,88702971813646	9,22343007785102	8,6664147909582	8,94100424223744	9,14550851576811	8,95681881963651	9,31599153837562	8,98795453362501	9,31145769429843	8,94160774167623	9,25748656615561	9,14926737018484	9,02918880225843	9,31429662586296	9,08947985568592
1018	13,1239527812143	13,1700301964794	13,135569196481	13,2614919585737	13,2280826805562	13,2496530933094	13,2516156214162	13,2826378294307	13,3077299298119	13,3509706607967	13,2728265604627	13,2102276281588	13,3317314166448	13,270716362151	13,2578746142898	13,0967950132572	13,2543022529297	13,2983851357431	13,2662340358633	13,2525800782291	13,3537480436012	13,3225594671105	13,2761333729934	13,2422007968651
1028	5,04947098879045	5,01586288303171	5,05041141388243	4,96026738401419	5,19722404261253	5,05890586782456	5,15902647201891	5,41634327739491	4,94876364752152	5,101263934322	4,94563485933063	5,37154847810445	5,20209615898699	4,80827283713977	5,05890586782456	5,14492861647637	5,22921320026694	5,13224373606817	5,01960617131345	5,08506067335374	5,30912561943527	5,3511472484214	5,06697756381124	5,23321272851382
1031	6,49636225182982	6,2677686858917	6,29898004193439	6,37266819121576	6,463049084954	6,37788354349508	6,5982195999471	6,47606544679215	6,52180239654495	6,3720376319491	6,38574738729584	6,5326103492077	6,31542115659754	6,66845540231028	6,36876465556243	6,35681511471506	6,47206594883731	6,55271635024744	6,38505658167609	6,46962903194525	6,66003569335302	6,45109931964961	6,53083416379372	6,43781759192384
1033	7,42508463068159	7,29786640852499	7,37523958303266	7,47027399281374	7,55565624156443	7,47455490061343	7,24874836912958	7,41574174021601	7,58323208342561	7,20854727045916	6,84988244870714	7,2492033352904	7,24084917840402	7,28060892027378	7,7507684056851	7,75790790994413	7,754124814137	7,60615149303188	7,36535655913582	7,38453405574411	7,4417226334468	7,60430164151235	7,22681678671171	7,190327702244
1036	10,2756619707061	10,6654770451892	10,5212751224356	10,6355127614821	10,3067817934898	10,6755308912782	10,722222605499	10,4751019368275	10,7474671878653	10,5508478288888	10,7046622945731	10,5672003593704	10,3720113011479	10,7243842824708	10,4397212831712	10,665717108156	10,6759676553979	11,0439540982336	10,6836748008233	10,7285196317925	11,1692815213002	10,4262966497756	10,6810664687887	10,6390195682625
1037	4,96514279019798	5,20472235748164	5,00176827372481	5,32237463537256	5,09688499723587	5,07833078220989	5,15902647201891	5,01684072225918	5,14302012940916	4,94876364752152	5,19639489438596	5,22292412846381	5,23479105700011	5,0485532260267	4,99076982197484	5,0665669668267	5,01390192501072	5,08600734320791	5,06949359486702	4,89432068042585	5,21207950078596	5,20472235748164	5,10945881337386	5,17112777129573
1039	11,2729908144901	11,4944507232177	11,2015205348026	11,6209162926465	11,3258985953647	11,384948217967	11,4606456975645	11,1080105992805	11,3305212994534	11,1347540247224	11,5568343659909	11,4413504190819	11,0815804282963	11,3901098822992	11,1417876719914	11,4572735992856	11,3196806868641	11,6742976890533	11,2943184858342	11,5082353267911	11,5957542083884	11,3258985953647	11,5761359549545	11,2559812839091
1042	5,90718432353742	5,87044336668769	5,72307162478589	5,70426914769581	6,00331623688145	5,97715088958852	6,01934662678497	5,8194417685539	6,0332316642569	5,71699252745216	5,93334720267015	5,89569077505827	5,44881721909069	5,89519602087959	5,89134270690538	5,77772411392989	6,09719803699127	5,84081016810222	5,94227206678398	5,80452555671243	6,06462983791528	5,77772411392989	5,99132920334711	6,15688555515767
1044	5,42802298950876	5,36009548491049	5,35344633499037	5,5468590969788	5,38626863462164	5,57590122815899	5,52478983457422	5,59170599377491	5,42411330099803	5,52176460843758	5,6828244487114	5,70093941892093	5,38777320584126	5,71175240618235	5,49362867713118	5,40708884286465	5,58804536422351	5,64771191753685	5,54883944573224	5,5737077474995	5,45081993422249	5,59491068412269	5,58804536422351	5,5410127554468
1045	5,47432843473536	6,02492022211101	5,7815850527381	5,5468590969788	5,81477024076695	5,670834817377	5,80623748296971	5,5468590969788	5,74980232282201	5,83163418338881	5,73736566353205	6,1903557267106	5,89519602087959	5,84081016810222	5,69341195427965	5,75164313268334	5,97760385937632	5,85505056776441	5,96902854860321	5,88246170172589	5,97760385937632	5,88906927218043	5,99132920334711	6,11492079273552
1051	10,9304444825728	4,71657598193841	5,7815850527381	7,57695631059711	10,3494524819882	7,23136965728219	7,72559093421054	5,38671672581061	10,0037003637343	5,95967101536417	9,3424094209746	8,47104344146586	7,89919046762693	4,9216390644172	10,8292210625216	4,60325652629071	7,94890750156839	4,74796159546415	6,61881082176089	5,00824996614173	6,39544552850561	7,94287242200907	5,8624372321487	9,41857433523951
1055	5,79774178221578	7,06941701016709	6,89517087797658	6,94790540436935	6,87822541758327	7,01580728395838	6,98436434595339	6,52892473619477	7,08143259835458	6,89587503466956	6,9303450300941	6,38856476573248	6,58335702049419	6,9952118370318	6,46752640069046	6,74371379741699	6,98326376240191	6,98303755187541	6,78036278290582	6,76358984693658	6,93938040537017	6,96360090168085	7,09105845993373	7,08623566575177
1059	7,61335369821665	7,92899168458149	7,53495197257434	7,9677295584765	7,74380696057657	7,9515757428239	8,01843001044683	7,3979067677533	7,97617245318767	7,43856247176522	7,95730224982442	7,19161683794229	7,62321027314542	7,90453358449093	7,53629824654691	7,7697088626244	7,55313902046997	7,65925769697608	7,59443842833802	7,76839084318473	7,85171520498118	7,77890679259698	7,99842763480557	7,75691134625662
1060	9,3683767452506	9,31099919398744	8,94838544174297	9,24042765056215	9,47929542499625	9,24964582586415	8,95502585467448	9,33159137200421	9,24524903041122	8,92528443133981	9,25748901338023	9,64601615838186	9,19498995502202	9,41890532389798	8,9280143529401	8,8729055686347	9,48563329588711	9,06453430359811	9,28261500043552	9,20610297169691	9,31901508572933	9,68499754003841	9,14904046058661	9,26976902383204
1063	5,29167687174722	5,16689158702937	5,05041141388243	5,12965414476135	5,03686898784346	5,23975156949498	5,02528045548852	5,16427001478662	5,14302012940916	5,12513542326478	5,02130681454102	5,48325947293787	5,18720166293463	5,18793924634019	5,16427001478662	5,14492861647637	5,32480131270668	5,36815966177492	5,12187899489592	5,38372019228569	5,30912561943527	4,98508354450434	5,22995994643349	5,30161935705933
1064	9,2776289796285	9,49882950957092	9,22178600892491	9,44496712169055	9,14757473197193	9,33498282763662	9,54844246814333	9,20306667441396	9,40843299271048	9,13404159098501	9,43639380141854	8,86649004057397	9,19813474070055	9,42871807555838	9,32842695932523	9,55283256619085	9,21059480057471	9,41564764784042	9,08260356542477	9,2980512595509	9,34815084782049	9,20273375842304	9,43919628385758	9,29036377694285
1065	5,73046644178801	5,63898836981517	5,4844134840825	5,70426914769581	5,67315447464097	5,56417721915132	5,65981126851064	5,95396171536917	5,55250577388372	5,55250577388372	5,75904850964026	6,03557033130246	5,54415115626477	5,6331602950572	5,5468590969788	5,56069339376397	5,73207262445174	5,89519602087959	5,94227206678398	5,70426914769581	5,45081993422249	5,59491068412269	5,64803957993135	6,01533520112982
1067	6,38219069133495	6,49679627749421	6,38076250366694	6,75330577547416	6,0548309246206	6,85647345617665	6,463049084954	6,23135433990373	6,59537269978673	6,91850551687566	6,64471381340783	6,86698467307246	6,59210351431636	6,89093840577181	6,48134074951005	6,83812330991461	6,17528273999328	6,24306762723422	6,60995136225203	6,44231919666978	6,81290296615882	6,53930463225136	6,52180239654495	6,25024643882269
1069	5,19639489438596	5,05698026136694	4,91139794210302	4,77576431065296	5,19722404261253	4,82945220711382	4,98607916272978	5,19722404261253	4,94876364752152	5,14302012940916	4,90536853196904	5,48325947293787	4,87199510351686	4,90030068033513	4,8575259727597	4,90343219543896	5,22921320026694	5,01390192501072	5,29404001625148	5,10575741006168	5,02571292549199	5,18252802906084	5,02049674009647	5,17112777129573
1078	10,9666239833517	10,9030493858439	10,697946108057	10,873097328036	10,8029755561103	10,821017933228	11,0306517380705	10,8704589897471	10,8933336749384	10,7013558215037	10,9216654022909	10,5489028493468	10,643215015865	10,7457138291534	10,7343740147056	10,6449076273926	10,6387112830425	10,362396158798	10,547568053917	10,3302607501788	10,5986679386961	10,5164610232464	10,4952057755748	10,6378521590359
1080	7,71507942527132	7,72717021001615	7,63697090978786	7,88458232259841	7,68270069708736	7,6163396911386	7,82828791707323	7,77833002331532	7,69643685408207	7,50268454757287	7,73669050276037	8,06217315495186	7,65416333318668	7,65096402595864	7,7225534648344	7,58240007961356	7,84198573484492	8,03316309761643	7,59052481412944	7,80112222872657	7,73311751335002	7,84186458046743	7,79531549073286	7,76736871618412
1081	5,32480131270668	5,56882282060747	5,35344633499037	5,32237463537256	5,27243507578028	5,20380459471789	5,38871672573457	5,1782954900399	5,42411330099803	5,29329327008492	5,39330814792165	6,09832874974419	5,50032176590398	5,52176460843758	5,46549915139789	5,50032176590398	5,46043311748065	5,32707188773545	5,25278057938078	5,20054760989517	5,28481689861151	5,2709082709345	5,41634327739491	5,27939167313645
1083	15,7069889119803	15,9333787347124	15,9464684732449	16,1756391469269	15,8394531003024	15,9971161480811	16,0777999218386	15,9183251411493	15,887267403532	15,8936456182972	16,1247972728278	16,0241505563131	15,7958445770045	16,0320607010325	15,9608344436953	15,8935854387222	15,8760412586139	16,0522203088679	15,8761270471895	16,0673591357719	15,9611658813349	15,9464684732449	16,0416973651859	16,1157906888346
1084	6,20604194855435	6,20689856191991	6,24765226676527	6,38899821466304	6,21000828104345	6,40656971251742	6,29325364874946	6,15562955171916	6,33543828587624	6,09028276893673	6,31542115659754	6,57855565884968	6,33802688933107	6,23663408894129	6,17959853109732	6,36708714473786	6,43351298290702	6,77046700697726	6,35271798949583	6,42067098988447	6,20276535192251	6,28584601465559	6,34359663719077	6,12471828853405
1088	5,29167687174722	4,81032895806729	4,95392837895523	5,05975853876455	5,1357287897413	4,87913653226241	4,86160146710046	4,8118406954357	5,02342190123347	5,101263934322	5,02130681454102	5,48325947293787	5,09688499723587	5,00176827372481	5,03438897561754	4,94659667654367	5,15076928424345	4,86641230241203	5,33003515411977	4,95077486708754	4,74796159546415	5,18252802906084	4,97731913370168	5,101263934322
1089	5,35941624273011	5,0333455153939	4,95392837895523	5,07833078220989	5,23894468095885	5,17112777129573	5,33828801855301	5,16427001478662	5,0485532260267	5,25586422906522	5,02130681454102	5,56882282060747	5,07547138945295	5,15611541833738	5,28203316159577	5,22447543497775	5,37154847810445	5,32707188773545	5,29404001625148	5,20054760989517	5,35496632225148	5,3511472484214	5,22995994643349	5,05890586782456
1090	10,7895468747543	10,4889619954906	10,8093121946064	10,4826011816737	10,6607983769059	10,3136020740675	10,3868954625404	10,6468376471258	10,3753673577188	10,4373740901538	10,2471871866029	11,276855562898	10,5325979471385	10,236091615779	10,5070643878256	10,1003548403431	10,8259888678876	10,3387173523024	10,6059991261415	10,2397750153951	10,4642364915644	10,5190742160186	10,3819328750953	10,533040187526
1094	7,03957803972333	6,74959114074532	6,9071144389041	6,69193849524695	7,1436517994164	6,67606173990261	6,65503037360673	7,28173076873075	6,68734886996199	6,9637710548855	6,60872461646274	7,04426125382626	6,83632506430521	6,93938040537017	6,92965704328132	6,41318761839678	7,42178206852132	6,81783108107468	7,34743635539147	6,72714078489338	6,74179436563829	7,41663191631216	6,8753609450633	7,03922345931306
1097	7,04559799432147	7,04724198394481	6,99264526508464	6,92109730605819	6,85831155511155	6,91426273189217	6,77747221525187	7,13338264639747	7,00584231780973	7,02928553692422	7,10964682849993	8,21852901708837	7,11306148525669	7,02829222662889	7,10651838691581	7,13925482920065	7,06547608848575	6,96343074847621	6,94147456817881	7,00676836157987	6,87652239444567	6,89144520579381	6,91451346160543	6,81125199022634
1098	5,75595044650735	5,94137069464136	5,88345288871456	6,01533520112982	5,82681894187469	5,8624372321487	5,76644705440825	5,86345244233501	5,99996131869486	5,69053071698158	5,89519602087959	6,03557033130246	5,8624372321487	5,85187995260556	5,80722894789382	6,02663368495702	6,09719803699127	5,94815663809694	6,10826878864611	6,06901049112412	5,89227973023889	6,02620583764645	5,99132920334711	5,96396656943047
1100	5,23479105700011	5,20472235748164	5,17754874387335	5,23245658906756	5,3511472484214	5,1357287897413	5,38871672573457	5,38671672581061	5,42411330099803	5,18252802906084	5,28852859284329	5,65863187812646	5,42063755571086	5,18793924634019	5,49362867713118	5,0665669668267	5,32480131270668	5,35046024330521	5,29404001625148	5,29554761359759	5,26090419204899	5,31135145140774	5,1896532100601	5,34696562170576
1101	5,25703893459395	5,24141779153497	4,85977322672639	5,00176827372481	4,94323569384648	5,12187899489592	4,94563485933063	4,86377989764277	5,26090419204899	4,99366746055495	5,24141779153497	5,63616017923425	5,16938306491919	5,15611541833738	5,1782954900399	5,0665669668267	5,06949359486702	5,08600734320791	5,01960617131345	5,02964630227655	5,21207950078596	5,15820860507104	5,15320416206578	5,17112777129573
1102	7,16922800745978	7,76212385430279	7,40058407162184	8,05746288221106	7,39162866768006	7,87319113850282	7,8640288149882	7,57604381086934	7,86508336106615	7,44574734914506	7,69799895108197	7,28984167918973	7,34954978891817	7,51152077731831	7,46111570518178	7,64988880543612	7,61101220885243	7,43874209816262	7,15171006178793	7,9335506643078	7,75072067849352	7,66900844780578	7,88971060280596	7,37754429239881
1105	7,30654662981912	7,52715857939085	7,53495197257434	7,712698852367	7,22165295153809	7,56207302180223	7,73811020730701	7,52131997576409	7,58323208342561	7,35174998053243	7,71691670156858	7,68410579217596	7,42441613330088	7,70514379170836	7,64533960898213	7,93943038789156	7,4581962059754	7,83717116655918	7,27210379364263	7,70151308154715	7,61284445866887	7,33801280305993	7,70330130583823	7,55291200728792
1108	11,0011215194957	11,3235794435755	11,1262702120231	11,077491002936	10,9694253412058	11,1419904192211	11,2608271477988	10,9642157552953	11,1959024716185	10,9236053659593	11,1414611162502	10,5447286078236	11,0910955487145	11,4137966561694	11,0162038876521	10,9994255790756	11,1655732214053	11,3353081891439	11,0956813803292	11,3487824204836	11,3096163853339	10,9805223904332	11,3900435876704	11,0801463502176
1109	5,58025468986727	5,56882282060747	5,54287183345472	5,41634327739491	5,50705653141683	5,59993836061317	5,79603586024752	5,62526064288779	5,69529106846228	5,55250577388372	5,65863187812646	6,09832874974419	5,72307162478589	5,53476693955243	5,51954754620993	5,82051883733903	5,5468590969788	5,50549425500526	5,46280777992898	5,63307468988982	5,49289109372562	5,31135145140774	5,54560097820484	5,48700513099077
1110	5,83147491009645	5,7151509172243	5,82431140876475	5,57533143912161	5,72828375118418	5,84022936847898	5,58804536422351	5,9239154814753	5,65676808340781	5,71699252745216	5,61633734860861	5,84081016810222	5,94552697588405	5,6331602950572	5,89869815163092	5,75164313268334	6,01728279541697	5,84081016810222	5,71341363315117	5,66744834374531	5,61633734860861	5,68908624318875	5,73267076165911	5,50419451708435
1112	7,19939309162562	6,70643839222516	7,0837924954434	6,65503037360673	6,93701630330763	6,57928264030041	6,79268088925928	7,21927028452687	6,67422387297295	7,14870191633522	6,71538616840943	7,88343627552535	6,82452081321632	6,65752785291571	6,99636512840217	6,85016533060975	7,33953452237335	7,07357523520016	7,22607943817168	7,05675259557886	6,87652239444567	7,12590369992096	6,86223416727099	7,2260840087439
1115	13,1440760827364	13,2659434573663	13,0509897757304	13,2200412334564	13,166564502615	13,1962004018328	13,3123184288319	13,096877620162	13,2581398562533	13,1611277392435	13,2968581605675	12,5019850956875	13,0660936156087	13,2662340358633	13,1504880769586	13,0197440108834	13,1732498080831	13,0523869254718	12,9722487228227	13,1505805987174	13,0856344850389	13,1627461445752	13,2227654502478	13,2245207893253
1116	7,42508463068159	7,89029773514331	7,87967824831664	7,64547883696084	7,62102466049725	7,7487453095067	7,822842343708	7,77656323626451	7,72257108104886	7,69755493741161	7,8732042837114	7,94465976430214	7,74821575967247	7,9430642616817	7,84568566138055	7,43463421642276	8,02058566332502	8,13266760118566	7,77046754999773	8,02378020413562	7,72384065520219	7,60430164151235	7,94980621398592	7,93925959478071
1117	10,0372946456755	8,73901610167872	10,0410572348975	8,75260373790814	9,60054423656362	8,87987835866344	8,58968450483763	10,1790454919906	9,01940934708343	9,78294925327367	8,77758132890357	9,25265462622903	9,86365066068775	8,61776565506743	9,80581428932217	9,28131617761359	10,1708017483369	8,95842941940377	9,92153596958268	8,77879272487129	8,85714654164848	9,96345251167925	8,86079450192335	9,77415083808056
1118	5,79774178221578	5,67866588797724	5,68256446126104	5,66795229697257	5,44996097363122	5,52510130002142	5,76644705440825	5,5468590969788	5,72307162478589	5,69053071698158	5,82681894187469	5,39330814792165	5,58436039039819	5,52176460843758	5,69341195427965	5,72307162478589	5,73207262445174	5,61327046934182	5,37154847810445	5,66744834374531	5,30912561943527	5,65695418191011	5,71583015940468	5,63002020387072
1121	5,21750530042167	5,27939167313645	5,31942779604933	5,19873311386151	5,31202310413121	5,44244225539198	5,1782954900399	5,34537536736021	5,49274091386297	5,32404517326042	5,43702202128868	5,89569077505827	5,5289484504323	5,55872759364688	5,43907928828662	5,46900580861407	5,46043311748065	5,3874824978654	5,48104098241747	5,38372019228569	5,21207950078596	5,44244225539198	5,44881721909069	5,27939167313645
1122	9,01711205851462	9,18536712975826	8,95715388364624	9,14290378629846	8,99249380346982	8,99132167968289	9,31598969759199	8,84320364075801	9,25900291651491	8,85930002845805	9,23184832050955	8,63466246384845	9,00142816250233	9,33585052299458	8,91291480922078	9,03820754464589	9,12635453859361	9,34392403503826	8,95334605875449	9,22970733398249	9,27999900586976	8,75952180523819	9,28142358201565	8,99177522923343
1124	10,1801938671928	9,7332585145437	11,4558251477529	10,0638755510267	10,2140392259181	9,87023850844451	9,50449372207244	10,4474071594784	9,45838127288165	10,6778042996049	9,98020299368222	10,3009927501485	10,8992598053503	10,0571876970098	10,9278300692297	9,62654773715386	10,8511607909977	9,64139413143189	10,5367882829373	10,0003794368165	10,0571876970098	10,4119344278196	10,39842303727	10,5366655397053
1125	5,10905417025695	5,38005474473289	5,6959139993567	5,42802298950876	5,19722404261253	5,1357287897413	5,38871672573457	5,29554761359759	5,36009548491049	5,32404517326042	5,33158729559046	5,43702202128868	5,38777320584126	5,28345065131494	5,19799969586951	5,18440385337063	5,46043311748065	5,46681309438609	5,54883944573224	5,50814138255456	5,11063945792978	5,31135145140774	5,15320416206578	5,27939167313645
1126	6,05877745378945	5,65155905095597	5,59619503925893	5,46900580861407	5,94415201413496	5,64985608664026	5,58804536422351	6,06462983791528	5,68277466279793	6,02663368495702	5,91411509325447	6,1903557267106	5,89519602087959	5,55872759364688	5,98841270002729	5,46900580861407	6,01728279541697	5,54287183345472	6,45725842545453	5,59302387221711	5,89227973023889	5,93843654168685	5,7722687306508	5,66487076971146
1128	6,14528710002136	6,27791459312118	6,25407643573466	6,21259076313492	5,72828375118418	6,39096753510776	6,07825566153219	6,33217852590439	6,0332316642569	6,27655138197229	6,17885153939919	5,61327046934182	6,22915916634714	6,45459297431128	5,92967870401542	6,23669070001812	6,30946995994202	6,23054167196457	6,24918167908609	6,24306762723422	6,21807948065186	6,15308127448652	6,21890905182797	6,13448209772457
1130	8,21543243072851	7,90858524719223	8,25846804151084	7,82327587983456	8,31356780117037	8,03291440414551	7,59812154034463	8,2846833266363	7,90740848329884	8,21372999242108	7,85670341638977	8,13410648765994	8,40637606136875	7,8125436030118	8,28810452889884	7,97161942317634	8,62867859748119	8,00458703565844	8,33389116212753	8,08736643106662	7,89125842312171	8,2468164364774	7,94980621398592	8,49686446314226
1133	7,84844769153479	7,91479315271161	7,84278477191091	7,68481205760964	7,74857306291704	7,75818453274536	7,90063983315033	7,77460608070898	7,69882279814605	7,70449978310217	7,77382694025787	8,34543794162034	7,72307713887054	7,76700562469454	7,7225534648344	7,77390068727105	7,80838423104533	7,86713009870643	7,68444822900007	7,90372215587773	7,8335708115062	7,73299924646775	7,92980604131967	7,74446911932912
1135	12,7695533033592	12,6736868499714	12,8202996684058	12,868630794069	12,7632366473603	12,7619297784278	12,7932279000908	12,8141733867982	12,7591933808499	12,7857800173662	12,8219219586898	11,8953472251239	12,7982045567331	12,7148418361392	12,811411380418	12,73998467679	12,668834969271	12,6430006415441	12,7795860250246	12,608441656058	12,7175907494238	12,747256053604	12,7011236650822	12,6848450131921
1136	11,5133892666645	11,6664946286023	11,7699759806597	11,8462441873637	11,633273294412	11,8089471293876	11,7893765145692	11,7762382621539	11,8033397104934	11,6090243255146	11,8509894509623	11,648767864856	11,7428647145131	11,746750978052	11,709137936112	11,9680255880869	11,6028109439665	11,8748642406944	11,6902877075152	11,7381844969992	11,8028726152269	11,6824231694068	11,8219528613055	11,6613604291225
1141	7,97470006290357	7,70755957327337	7,69563163926828	7,88772541170185	7,60396156914533	7,84246766483085	8,06246309735265	7,63540251592181	7,87239174066159	7,83415324342387	7,99107938132534	8,07688048115544	7,90802969504384	8,01157048488859	7,76569360349648	7,80613105446277	7,83278079068925	8,25257638822009	7,91840979370439	7,97617212785163	8,01281874346062	8,0112343304396	7,93973135713035	7,70982470291532
1142	17,0291669983953	16,9735633014375	16,9387527615146	16,9522198209862	16,8598775543252	16,924602977502	16,9904391276963	16,7699910002025	17,0088999286492	16,9027137471279	16,924602977502	16,7399434258329	16,8457245873551	16,8850692045824	16,8597667425915	17,043919506963	17,0088872652675	16,9736436688207	16,9736436688207	17,0756134807689	17,0923431592078	16,9522198209862	16,9736275974411	17,0292867404874
1144	7,84844769153479	7,75847672546486	7,83260492531245	7,45186553334423	7,90498464986601	7,60177812384887	7,68112994374698	7,86141436670812	7,75732908088852	7,66944366067099	7,53740653964757	8,2349746623296	7,74821575967247	7,70514379170836	7,62737669257948	7,90778134768496	7,78566096478725	7,68426902620589	7,5007818645272	7,65760136874647	7,66917025757608	7,66039804839	7,63521286814852	7,78025446868073
1146	7,63724930140046	7,64489123954108	7,75073321936478	7,73103962312316	7,6707096326057	7,57318617657353	7,67108578325385	7,533503440004	7,6335014393319	7,51930659812032	7,76023019163766	8,39289265183739	7,70194401105626	7,51152077731831	7,68072455522487	7,64988880543612	7,7402535742443	7,64533024858846	7,42346567874447	7,66858101978645	7,74164828922638	7,59518842993313	7,56439064588221	7,48615741339157
1148	8,7920032668162	9,26952258462353	8,61215476480052	9,0166583920019	8,88711222753268	9,0686939889089	9,29411290628793	8,90026007869642	9,23779605984452	8,88702971813646	9,31572006048061	8,92362782248267	8,74079810967563	9,3723101971772	8,74182125662521	8,74203487876025	8,78111938811709	9,25298911034518	8,75981034857594	9,46038954554558	9,01145963133595	8,82069933344292	9,29523481515559	9,09382420485973
1149	7,70465097437664	7,8783384215766	7,58088346241463	7,75288765404546	7,61007597132208	7,64661006756125	7,7771534325335	7,62129922388896	7,83486943806271	7,62737669257948	7,83260492531245	7,52529973857825	7,4522526682895	7,62689172923374	7,55189371763317	7,65542978815917	7,58326654041797	7,78587913199189	7,61066232427105	7,84694389203567	7,97117965382056	7,57811870354878	7,70989187206407	7,69232521998072
1151	8,51089089064249	9,7183741308707	8,4316018856162	9,86887285957536	8,26351449460701	9,47262289601708	9,85434345258556	8,6136102834328	9,54022608624144	8,57261332377983	9,59410583424831	8,39289265183739	8,93544444966651	9,8302285627219	8,64812704308937	9,37948934002822	8,90850212295758	9,89912996903463	8,4497961420932	10,4694929510794	9,67710850710977	8,39344401286149	9,40162920713676	8,52437229872889
1152	10,6391312710779	11,0183448966481	10,8641468650597	11,1652167223973	10,7912282509409	10,9445345230205	11,0510136702086	10,8057413746428	11,1549033528995	10,8289590698391	11,1550415363278	10,19584322631	10,8831467013701	10,9951535571585	10,7715464353626	11,0160648848291	10,9978403655489	11,2376887232933	10,6698753060321	11,2100891907268	11,2698110856581	10,7705446103318	11,1392228593869	11,0214233259448
1155	5,42802298950876	5,094714780245	4,81031073715981	5,51970575002814	5,21837024042862	5,09896398180484	5,02528045548852	5,21593371481739	5,26090419204899	5,63869457701312	5,28852859284329	5,89569077505827	5,58436039039819	5,42802298950876	5,62053384635757	5,45141807142987	5,39330814792165	5,13224373606817	5,37154847810445	5,31942779604933	5,53268026657577	5,46206103376243	5,06697756381124	5,23321272851382
1157	5,74201233076114	6,42818887257473	6,13389718759665	6,61273271990266	6,09663304242433	6,30342812035855	6,71108264032664	6,23135433990373	6,54448467600783	6,06901049112412	6,47884987391227	6,86698467307246	6,18371245917844	6,6106141088229	6,33217852590439	6,56897192845558	6,29666737849262	6,48464778998742	6,1699680775516	6,5986066752211	6,57340135853585	6,43351298290702	6,49006737661188	6,52760027061223
1158	9,27182060297945	10,2922096832058	9,22899048480228	10,1668645368359	9,14757473197193	10,3155370089414	10,4865263058269	9,2008152315731	10,8175068814454	9,34977803422372	10,2687130863934	8,63466246384845	9,13025058996417	10,2102566186597	9,27921901265662	10,3353861160386	9,0558184141716	9,84016314517366	9,12034507460243	9,59591891202884	10,3828095030275	9,19610993332643	9,9139569487525	9,59346987667665
1159	8,8430716954933	9,02173826161851	8,98663257922975	9,17900943383331	8,8645959949084	9,12174796688794	9,03258823968902	9,02376604907293	9,02703352806378	8,93064596107811	9,05771689756855	8,71992119916654	8,83830429354734	9,16522361495224	8,84498272932816	9,27388274551607	9,15422582586634	9,29296052964085	9,05744784498388	9,29644452812254	9,39441375400252	9,03617822260273	9,1151213271913	9,08163556257061
1160	8,83134441173632	8,76377698798456	8,32822692057061	8,46405619066539	8,95430579768489	8,94549840185862	8,47939807690903	8,64965721359906	9,24383958663863	8,93558930531896	8,48319821915464	9,24246972401804	9,05180292283582	9,07555674901708	8,50755873487131	8,74643386492538	8,92845798785846	9,10135363252866	8,52364493428965	8,70681309554718	9,26040117220662	9,02918880225843	8,63727207004233	8,89107047435016
1161	10,9862317866683	11,1252807697918	11,0749055673591	11,0207354689689	11,0431650855916	11,1011726008774	11,1329936018032	11,0899326742302	11,1901711848865	11,2239498242752	11,1211891287302	10,9694253412058	11,1186660825595	11,057896059566	10,9901446168039	10,8612407448892	11,2993255009743	11,1175531496474	11,1555353545185	11,2177410371088	11,2563222752695	11,0607495953624	11,1316395565798	11,5690467637099
1162	13,9471638807266	13,8923811931314	14,2152110422527	14,0880252823703	14,1343722985205	13,9714889212179	13,996849702971	14,1904518031333	13,9493784773392	14,1664649766929	13,9714889212179	14,3809105625019	14,1490052069169	14,0182888259526	14,2328513147967	13,8338348531912	14,1663283098735	13,9475588169964	14,1904518031333	13,9731774996324	13,9785931512425	14,2674756879227	14,016253325283	14,0778801471937
1163	11,1721466359133	10,6249404878565	11,18115062325	10,6849793503585	10,8581258986494	10,9284313970641	10,7467733717438	11,2721380721197	10,5167808879719	11,2342983809869	10,6374399864614	11,0806331180794	11,1789612336272	10,5376126530404	11,278960187956	10,9310779677426	11,211061289335	10,5355316249301	11,2521936987648	10,7364173769399	10,7048838825343	11,0067021622044	10,6205274398317	11,4554259166138
1166	5,58025468986727	5,31566717769824	5,35344633499037	5,19873311386151	4,99366746055495	5,35803319361669	5,28345065131494	5,38671672581061	4,91628806297475	5,35648872167501	5,40912103250821	5,26397646552291	5,20209615898699	5,0485532260267	5,23245658906756	5,26288231512414	5,37154847810445	5,28698412090161	5,46280777992898	5,38372019228569	5,30912561943527	5,46206103376243	5,41634327739491	5,30161935705933
1167	6,10010040876568	6,2677686858917	6,06343307827321	6,41416221419415	6,15493235155497	6,06554871903443	6,20834987474443	5,91758321575274	6,22483128599623	6,18371245917844	6,29287676793266	5,85953523165633	6,10383152078278	6,48134074951005	6,15514841500074	6,26739415325723	5,96355624501562	6,61238823590334	5,96902854860321	6,24306762723422	6,12132337774707	5,96514867740275	6,2480711694596	5,97569251703483
1168	5,02342190123347	5,20472235748164	4,85977322672639	5,12965414476135	5,31202310413121	5,09896398180484	4,90084224717956	5,07547138945295	5,18461397213028	5,0606234787715	5,28852859284329	5,75925801280503	5,09688499723587	5,29627625637796	4,9727251176725	5,0121073949319	5,01390192501072	5,13224373606817	5,21088305751025	5,24762730876233	5,45081993422249	5,2509838118521	5,06697756381124	5,101263934322
1171	5,84435711372444	6,83403633130117	5,75808943163429	6,84429326509179	5,89813896347416	6,37788354349508	6,39736530931758	6,03052438826362	6,64793004013924	6,10688739835184	6,92490702987498	5,89569077505827	5,63672111487945	6,59770190397626	5,93843654168685	6,25547885576344	6,35545921592298	6,81783108107468	5,99341565064455	6,8511050688443	6,92582314441321	6,13038184654141	6,9673100561349	5,98987851099649
1174	6,31612640307769	5,62371522223115	6,5986066752211	6,09028276893673	6,5013443842848	5,6385055170761	5,54287183345472	6,36824666816786	5,68277466279793	6,38856476573248	5,74865615391877	6,92838363629378	6,0669054409737	5,58491442467375	6,02681867356595	5,46900580861407	6,51545393294406	5,64771191753685	6,7161613897212	5,7722687306508	6,39544552850561	6,46789355062636	5,93205408989119	6,47246105720449
1175	6,03652410395167	6,19020773963708	5,97098509328123	6,06343307827321	6,0548309246206	5,97715088958852	5,89413272198359	5,95396171536917	5,61273134202067	6,02663368495702	5,80506956308016	6,2368073236957	6,0669054409737	5,95007959110395	5,92967870401542	5,84435711372444	6,08317700570636	6,07550792280341	5,8608303360662	6,01661068063503	6,42009219495319	6,10688739835184	5,91803014936079	6,13448209772457
1176	5,89519602087959	8,17441082009849	6,61151713084912	9,07576421565721	5,56882282060747	8,38132792494578	9,16613479787508	5,66033172451827	7,75732908088852	5,59619503925893	8,63284059440443	5,74005406233702	6,7272933162584	8,21445696807837	6,77313395722383	9,12162709918633	6,17528273999328	8,23314825685898	5,48104098241747	8,83803322497219	7,5308994451614	5,91435458573026	8,12568666969445	5,79278937302116
1189	13,1711399845402	13,224330552128	13,0532147919661	13,1912361995248	12,8519460669904	13,2668902869499	13,1896323726294	13,0087670685103	13,2199472091025	12,7605467287026	13,1445097761643	12,5328841717811	12,7737072803893	13,1327270325758	13,0044016036963	13,3633355480093	13,0388976907619	12,8898590362757	12,9100339522562	13,2703948510308	13,1704387528035	13,0693468328031	13,2661759277458	13,2870171348419
1191	9,52232020079797	9,72861802244142	9,3371794761609	9,61425527583644	9,54919639756723	9,70023355519314	9,7515579505919	9,14666353727259	9,57710452322458	9,31074739776177	9,72227000001411	8,96637307582106	9,27106335514716	9,59133064599053	9,32074485829649	9,92613705203483	9,4076217083088	9,83671595754017	9,49937845363212	9,63060944791313	9,68292770405633	9,59151984048942	9,67853842095234	9,56501387112077
1193	6,31612640307769	6,66561907337651	5,75808943163429	6,41416221419415	6,62933674677227	6,35054088784223	6,85094932986706	6,08588611749578	6,93679061101904	6,26705549155375	6,70101476067336	5,61327046934182	6,0157788363048	6,90577434278968	5,95967101536417	5,65695418191011	6,49330505325255	6,45899427936005	6,27137957657622	6,41135255847121	6,70677300298153	6,10688739835184	6,76531915209399	6,48136187026152
1197	16,9243987256297	17,0088619360258	17,0756668175404	16,9904391276963	17,0596370260811	16,9904391276963	17,0293133402948	17,0439376329006	16,9387296854455	16,9522198209862	16,9736436688207	17,0089252529344	16,8734769625699	16,9522198209862	17,0292069202388	17,0088999286492	17,0923170497291	17,0596370260811	17,0923431592078	16,9521565602926	17,0089252529344	16,924602977502	17,0756579295281	17,0923257534563
1203	6,79769816027687	7,49333989900938	7,1727270869532	7,39464846099431	6,69447659134385	7,64957929260451	7,6922373626677	6,92490702987498	7,41605496030692	7,37770637580543	7,90732910343252	6,87695149210564	6,97611425560723	7,58463620898103	7,37534867209814	6,958348755969	7,4522526682895	8,62457223330784	6,45725842545453	7,90682330519414	7,68272732531422	6,18546282761433	7,7738638125618	7,40427729842458
1204	7,86261507976974	7,92605275743705	7,92881277418872	8,22037229789221	7,95471357310288	7,93439817864987	7,89557932809447	8,16668792034457	7,81395149956413	7,9711167725101	7,90150874170257	8,17174215915025	8,1264512756239	7,81557892281685	7,94176415955121	8,24773787166907	8,22218886894257	8,15463350529387	8,07817628618131	8,02378020413562	8,11114405799019	8,00818450552468	7,97094819922598	8,07085683284889
1207	5,27167395616404	5,34838861378894	5,54287183345472	5,32237463537256	5,29372023616711	5,57590122815899	5,38871672573457	5,31135145140774	5,55250577388372	5,30912561943527	5,28852859284329	5,50549425500526	5,34471839586611	5,42802298950876	5,34696562170576	5,53048344177075	5,37154847810445	5,42802298950876	5,12187899489592	5,50814138255456	5,28481689861151	5,42128742467132	5,38227953310662	5,57610018645585
1208	5,79774178221578	5,62371522223115	5,68256446126104	5,88447014979972	5,84081016810222	5,62469085385041	5,70373002037466	5,74254666577604	5,87294807929693	5,87449493431073	5,70426914769581	6,33802688933107	6,18371245917844	5,87449493431073	6,17131994443691	5,88215649757395	5,73207262445174	5,42802298950876	5,44881721909069	5,40641719014118	5,67131374071418	5,54231264529796	5,58804536422351	6,09040899362262
1213	6,6898800161978	5,62371522223115	6,64905669887388	5,42802298950876	6,27961113108802	5,4975454160135	5,52478983457422	7,04799412831158	5,42411330099803	6,49006737661188	5,54231264529796	7,06077083385187	6,37455900874155	5,72258090946188	6,57901368104469	5,41944336491106	6,82893139349569	5,3874824978654	6,74179436563829	5,5737077474995	5,61633734860861	6,53930463225136	5,66099595551281	6,51052829755377
1215	5,99074840372386	5,39330814792165	5,45141807142987	5,51970575002814	5,41838459725813	5,38671672581061	5,67427056784769	5,52249325121794	5,69529106846228	5,63869457701312	5,36377756521265	5,56882282060747	5,43488641456183	5,5468590969788	5,5713833872846	5,50032176590398	5,62469085385041	5,97569251703483	5,71341363315117	5,68852180436217	5,4730412728464	5,3511472484214	5,6331602950572	5,80722894789382
1217	5,96570472892535	6,19020773963708	6,25407643573466	6,20458611935786	6,16670670220298	6,15057108288038	5,96376140722305	6,09537612295549	6,08985794530732	6,2530284730477	6,06343307827321	6,8183515845846	6,42325510860802	6,25069337243073	6,21575637447589	5,91803014936079	6,24842167945194	6,14863563966157	6,53170105392524	6,0420177196102	6,12132337774707	6,03691318164247	6,33476512043715	6,26017892219512
1218	8,19979690299691	8,02061645825597	7,87607026679152	7,92165004763323	7,78390715718194	8,04665708676711	8,00737697558724	7,89250674213644	8,05070062313104	7,8040617124297	7,93720001546275	8,12823825223324	7,81089304577643	7,87515307679945	7,82699018827412	7,82563917912145	8,02948071622167	8,27640361048628	8,01542665765585	8,17816549693095	8,15733271958544	7,81362540330774	8,02433256097863	7,83029997723194
1220	6,05877745378945	6,06424326234911	6,40625905397913	5,88447014979972	5,94415201413496	5,91870627012429	6,13038184654141	6,15562955171916	6,07785038311236	6,0059881048203	5,99074840372386	6,362915461089	6,00689551618604	5,96002589989697	5,98841270002729	5,92848154471056	6,01728279541697	6,31182863135149	6,35271798949583	5,86599153196315	5,95006969533333	6,21724805021345	5,89519602087959	6,27163025401782
1225	9,4024788572809	9,44837031581205	9,39966603225481	9,54213351787387	9,49575541550823	9,39911371334152	9,62739540831748	9,35650009387642	9,54743397799277	9,3342530687423	9,45210332655098	9,61045313213722	9,38456432492311	9,39454264047663	9,32341169556792	9,41667301950945	9,57638186812722	9,614673161748	9,51158332040616	9,63060944791313	9,62279853665798	9,51988117146353	9,57295442766476	9,52076380255144
1226	6,69716500407339	7,40857439581941	6,26656364064965	6,03557033130246	6,92582314441321	6,91426273189217	7,24874836912958	6,15562955171916	6,90405206447138	6,76734781328126	6,74288941915183	6,29599490846212	6,29898004193439	6,57928264030041	6,54279040891967	6,42256614060939	6,45231151793137	5,99034631330579	6,23737217086688	6,96701022672857	6,29213208390204	6,10688739835184	6,81524814454666	6,06594872645523
1228	9,1183452368005	9,37903805364072	9,10361179513228	9,37999087060538	9,35399430356311	9,35550828356875	9,36456796556865	8,97472257947687	9,470078322339	9,29743531989391	9,4142175123927	9,17900943383331	9,2975726222812	9,18687502994608	9,28873822699877	9,91221575983446	9,37127066265781	9,75703726447386	9,06644804720518	9,38481086647769	9,6117014806552	9,42986863265368	9,43394438911669	9,07336238029737
1229	12,2156656387231	12,3413313015412	12,390466359665	12,4281062946978	12,4351319277626	12,4150714946465	12,3439458751162	12,3707937552616	12,4379540381946	12,4083889715475	12,4101392847708	12,3652297082938	12,4914945928529	12,4380866321109	12,3517565023414	12,2387324707802	12,3864446058295	12,4668404533013	12,3216810824228	12,4037714727513	12,4987544417767	12,4706510173464	12,3727204088925	12,289818613047
1231	7,53429147744354	7,61311743135844	7,74124295731901	7,45922963609454	7,51689881886088	7,48725661915945	7,50130011129532	7,57974341850802	7,5479746687512	7,28905032518524	7,45353636509384	7,97729294144002	7,58180036070479	7,55930230501543	7,52916329143341	7,37412828218569	7,75935559824461	7,70125464603652	7,72229384523165	7,56692217774536	7,70637088610324	7,54064963309435	7,55910001148159	7,50148000477301
1234	9,4483982495481	9,71540906491472	9,70501838846081	9,8492277371059	9,61890017509192	9,67429375633584	9,73120494010379	9,67823863985163	9,73634422699398	9,51495553322153	9,78698233085809	10,2041244634316	9,5279686016286	9,60549213229493	9,44302170523552	9,83224448359694	9,79080802791563	9,84016314517366	9,78042516945194	9,8819464282211	9,84389058361464	9,669950291825	9,78450456453688	9,92415230110294
1235	6,38861866106441	5,89519602087959	6,19110699433748	5,75925801280503	6,13467926276415	6,04802689345575	5,9949944215456	6,1705399565827	5,980782634912	6,20276535192251	6,20957736670089	6,83560817361834	6,11492079273552	5,85187995260556	6,15514841500074	6,06069208536356	6,29666737849262	5,97569251703483	6,47710986097584	5,86599153196315	5,95006969533333	6,07120133482007	5,7722687306508	6,31612640307769
1236	13,4579088437786	13,5919093077449	13,6971201202742	13,7349005500013	13,5447224326123	13,6263232142316	13,6303554292309	13,7702983971856	13,5031982049344	13,6546987558039	13,6353538210237	13,9604142249582	13,6512021153727	13,5678107705258	13,6779579466165	13,6195769321965	13,6261587413863	13,6954890207096	13,7787501906311	13,6509686733915	13,5959605399834	13,7579715774738	13,6834126999888	13,6912470552915
1237	5,97760385937632	5,86151240939394	5,6959139993567	5,81318156959672	5,74152949849967	6,03951534450229	5,94249643586582	5,6385055170761	6,04246465321824	5,61175210291003	5,8900274854419	5,80134320030623	5,55691371052963	6,09244955798163	5,74214217104948	5,96483402375453	5,76644705440824	6,17270432181725	5,74321089677058	6,01661068063503	5,84233870844147	5,91435458573026	6,10262661088756	5,66487076971146
1238	6,14528710002136	6,36774350932432	6,16078258277339	6,26705549155375	6,52398864440499	6,17450919819922	6,29325364874946	6,08588611749578	6,44048490303623	6,06901049112412	6,31542115659754	6,04847052863073	6,40724942668689	6,3889825354068	6,03691318164247	5,50032176590398	6,36708714473786	6,26705549155375	6,31542115659754	6,31833886361032	6,57340135853585	6,18546282761433	6,2480711694596	6,29555832104659
1239	5,41562336108526	5,38005474473289	5,40157534014407	5,49501931570152	5,54040247311494	5,05890586782456	5,32019356810411	5,49629834891914	5,22292412846381	5,32404517326042	5,46280777992898	5,43702202128868	5,47432843473536	5,37154847810445	5,34696562170576	5,30088177365377	5,43979068467657	5,32707188773545	5,58327725670932	5,29554761359759	5,65235940996631	5,46206103376243	5,52723210236315	5,27939167313645
1240	8,93398733082592	9,78228720605113	8,65330620180978	9,78281792596681	8,72228198570146	9,34230185504551	9,66136471744519	8,85636795426329	9,45006983797377	8,64776623537282	9,81393005659338	8,47667939377466	8,89401232805455	9,67245122470117	8,87714373071974	9,74133400435729	8,81031915641946	9,80204921367816	8,76922996210755	9,7221360747795	9,39441375400252	8,93544444966651	9,48889268030697	8,89713452258322
1242	5,89519602087959	6,12089553043649	5,61201142571101	6,22163551727713	5,59619503925893	5,967286168735	6,18997646808113	5,73207262445174	6,15447490685156	5,52176460843758	5,99074840372386	5,72155983256999	5,73644586653233	6,09244955798163	5,5713833872846	5,93843654168685	5,6959139993567	5,86738730670254	5,77343905561889	6,09498451053873	6,03652410395167	5,85895443203308	5,89519602087959	5,76354270269971
1245	5,02342190123347	5,14492861647637	5,05041141388243	4,77576431065296	5,03686898784346	4,97465666456139	5,33828801855301	4,94970928479075	5,12482982427387	4,85050653885473	5,07547138945295	5,50549425500526	4,87199510351686	5,18793924634019	4,87824662784568	4,98804929039243	5,12610330589396	5,08600734320791	4,87820173770136	5,05975853876455	4,91331000064	4,74796159546415	5,26558527590916	5,05890586782456
1246	7,2965670680195	6,95485936410591	7,63697090978786	7,05007989892398	7,43301667700846	6,80423762457935	7,29135543793542	8,02793537094338	6,76923353931297	7,8277980210069	6,90548928990718	7,06077083385187	7,38509970236042	6,81366463243116	7,67045074109016	6,40254542211075	7,91758450270706	6,97596418322129	7,79766451751041	6,92249671719207	6,67936894718844	7,38531964512588	7,03534891714151	7,74857306291704
1248	5,21750530042167	4,93949959507725	4,95392837895523	5,02005145570496	5,19722404261253	5,05890586782456	4,90084224717956	4,98508354450434	5,26090419204899	5,02140070139227	5,12961792634237	6,06443655013219	5,09688499723587	5,15611541833738	5,35941624273011	5,20298672777002	4,81230669154046	5,17754874387335	5,06949359486702	5,00824996614173	4,88263964668147	5,05975853876455	4,93421440761466	5,23321272851382
1249	9,18852193261364	9,16253108130652	9,1176881924718	9,14290378629846	8,86896491649385	9,13544389824933	9,04058444131803	8,91395453638126	9,12043367498102	9,26732647850955	9,14626018443271	8,69275888020364	9,27845626426501	9,18482232544673	9,29689784575505	9,22722493810618	9,11279810052965	8,91010938278337	9,14678318824445	8,90938071181148	9,08083779020103	9,11482199174735	9,0936751030789	9,02039741107958
1250	5,66099595551281	5,24141779153497	6,66087526417058	5,44323845634814	4,89322759904688	5,7151509172243	4,81230669154046	5,03507984681627	4,91628806297475	6,63062350386836	4,92370676583338	7,5558341400403	6,81340040214475	5,37154847810445	5,86738730670254	5,33828801855301	5,27939167313645	5,54287183345472	5,61622405823313	4,97843266132711	5,00496038898754	5,2709082709345	4,97731913370168	4,81031073715981
1252	12,8795910803989	11,8836658232173	12,8568085082493	11,2122097663839	13,0856344850389	11,8584224967813	11,8324986652112	12,9891948798234	12,2343770905377	12,2553156736569	11,5397260276511	13,1327270325758	13,0154147763337	11,8226779664578	13,3578873474196	12,3457703682214	12,5895563731324	12,2496773132341	12,6561743168888	11,8207843913705	11,6217353534731	12,546065008105	11,6645263232824	12,5731876636159
1255	12,0684894234598	11,7938277491755	12,0906095320066	12,1326503104021	12,1896036851351	12,1303621311881	12,0753800898854	11,8530987453567	12,3548643100856	12,2768505184975	12,0866033733817	12,0192301694352	12,0811747541965	11,8509894509623	11,8907227230504	12,274246179592	12,2487033810775	11,929418651858	12,3208855141509	11,4889254590893	12,2504842251719	12,3417919636955	12,0961439899542	12,2468466776891
1257	10,0771594506463	9,34352521205648	10,395584079731	9,60071111103821	10,143964453926	10,6129100168118	9,92487916684691	9,8548621612144	10,3727433096695	10,072072322512	9,97928956992444	10,2505910463396	10,5081548953423	8,97256524661306	10,4131189857566	10,1095793672571	10,2075587852645	9,38693058411464	10,0538973531353	9,12032750318757	9,60938138492645	10,592434423439	9,74523072993381	10,1319996232787
1258	7,15160305563427	6,78633469407513	6,7740732466395	6,53083416379372	6,87822541758327	6,91426273189217	6,8636060668019	6,77583450456075	6,90405206447138	6,9459395711102	6,99182122502192	7,82804120344471	7,1356180455987	6,93657701443863	6,967812211241	6,90170782387655	6,95043478856535	6,81783108107468	6,94147456817881	6,5986066752211	6,9861918677989	6,86310945020395	6,8753609450633	6,65565881118274
1261	8,13322195844448	7,97972192066335	7,94727541362424	8,06043169753185	8,25523239634759	7,92415793465637	8,11932723487518	7,96348904217272	7,97617245318767	8,05923435053407	7,82393140231678	8,35745785615969	7,94346108794703	7,9977791379474	7,89867561994877	7,83234269003338	8,22949229518964	8,05848473299518	8,15423578134023	8,05477188054112	8,19184740978241	8,03044407507888	7,88971060280596	7,93010172484014
1263	5,49261824802734	5,89519602087959	5,6427507752169	5,73821157088381	5,85076865667988	5,8624372321487	5,52478983457422	5,91758321575274	5,68277466279793	5,55250577388372	5,66964617537065	5,98800237561244	5,73644586653233	5,58491442467375	5,62053384635757	5,59170599377491	5,6959139993567	5,30704808044013	5,56638907083211	5,33986904682611	5,38227953310662	5,3874824978654	5,41634327739491	5,36614049780094
1265	7,92002730129285	7,52408218654477	7,51015480833854	7,88458232259841	7,31651047605305	7,86809029013679	7,85327343414064	7,80111999811896	7,3040392640597	7,56390878372786	7,81215205172967	8,08036721629967	7,59741691944219	7,71722365944079	7,58463620898103	7,71379199729059	7,67347917142084	7,75894910307629	7,67745089975805	7,94138981966905	7,59342423352891	7,50782785840477	7,70679475487565	7,65657332875303
1268	8,80725293916682	8,93956646046879	8,89223752457161	8,65763266153089	8,79289760097045	8,66048451760026	8,92094912471308	8,83101940756563	8,71949864016335	8,86908769814248	8,73238379871618	8,86072379220388	8,86800809387435	8,80222987193417	8,91722796089294	8,64333726218312	8,96184807155835	8,90666329041746	8,91866783955679	8,88715601901454	8,71490428319826	8,73155225415574	8,74903882058908	8,64820556114764
1272	9,32534101627068	8,87862532314534	9,25639352002674	8,81069082471244	9,45417889903404	8,85314070924399	8,83271305238917	9,16093337094324	8,8377868857209	9,24696712574783	8,91852054077618	9,03952949228191	9,45250890613111	8,93967362628509	9,4738863087609	9,02180027374789	9,3429461101085	8,75260373790814	9,25093556421278	8,83588867636441	8,96277485307342	9,20935940314929	8,84114932106487	9,22458100694377
1273	5,09238700282867	5,01586288303171	5,00176827372481	4,98134670778905	4,97267467945044	4,97465666456139	5,11672967815548	5,05890586782456	5,00824996614173	5,18252802906084	4,79654087569967	5,13130821198336	5,07547138945295	4,9793921768349	4,92528782560227	5,18440385337063	5,22921320026694	5,08600734320791	5,16685003944826	5,05975853876455	4,94563485933063	5,08691130450371	5,06697756381124	5,14575776470295
1274	7,02583789460565	7,29075825351966	7,50297004203762	7,19685924902147	7,27778206108995	7,17645127578658	7,22301583500977	7,0883159303517	7,32390359531401	7,12619694151307	7,33668708603378	6,84800417725658	7,13216169308325	7,37999463515775	7,15219286754106	6,96849342253225	7,40052350658448	7,23967093823812	7,31573606880015	7,17804236264887	7,22608192174577	6,9440121818882	7,34210448937363	7,48175022915554
1276	14,9838059196649	15,0948970740519	15,244376507764	15,1676214842717	15,1840128476426	15,0504316317826	15,1802138837819	15,1732116820797	15,0237647518377	15,1024486825535	15,1342696067136	15,0870065277732	15,2338205008841	15,1087656168224	15,3044695486021	15,4049894533294	15,2442124094779	15,1921441714477	15,1732116820797	15,1199797652519	14,928656521349	15,0039425369294	15,0819648257378	15,2493797226596
1277	5,95342258804803	5,14492861647637	5,97098509328123	5,00176827372481	5,61145223755425	5,2709082709345	4,98607916272978	5,84137774943397	5,06331924836689	5,79822906583084	5,05975853876455	6,41416221419415	5,82727262171397	5,00176827372481	5,89134270690538	5,59170599377491	5,87977717748937	5,42802298950876	5,94227206678398	5,20054760989517	5,16427001478662	5,46206103376243	5,15320416206578	5,86694692163128
1279	9,60403405739887	10,0060146716278	8,94549840185862	10,1256389818733	9,9106319253349	9,95420882610802	9,96403446012611	9,25400987161273	10,0203250632249	9,25352099066453	10,169188237072	9,62156766674428	9,34577305818008	10,3112138425734	9,20483878337787	9,1014983678519	10,0806315094517	10,1263190806927	9,7084953952966	10,3442265087081	10,3059661679091	10,0531767679378	10,2738185141321	9,49382732736417
1281	5,62176067043642	6,44517747246105	6,11229791000131	6,29703059587183	5,92116069319079	6,46505455354002	6,60491900435587	6,08588611749578	6,37054436538626	6,18371245917844	6,50943502531737	5,77821886810856	6,25381446731508	6,72384810481501	6,09966949442313	6,42256614060939	6,00689551618604	6,65211894696773	5,96902854860321	6,72714078489338	6,65211894696773	6,01294799699054	6,63282779313276	5,85142011081331
1282	6,10010040876568	6,49679627749421	6,17227401888157	6,41416221419415	6,19365453580464	6,39791071543407	6,22790921570441	6,15562955171916	6,35290346459753	6,06901049112412	6,35612931311838	6,26705549155375	6,04710562774667	6,53930463225136	5,9681689097377	6,23669070001812	6,09719803699127	6,74921553889707	6,09917877909911	6,36708714473786	6,57340135853585	6,17528273999328	6,47206594883731	6,04079657858739
1285	6,51298930922664	7,00668978089275	6,38928240697158	6,83345988334921	6,74179436563829	6,60491900435587	6,90325298085156	6,32311922309204	7,02376324010606	6,38856476573248	6,9971012282821	6,30965722625925	6,56082927210942	6,96812214879679	6,5299513794433	6,6897123088875	6,3889696045465	6,80109178899806	6,57928264030041	6,99741748295172	7,02379259537194	6,54781165173606	7,16969988921279	6,75289203381165
1286	13,1255414813968	13,1271969720324	13,1508580915722	13,0308165511661	13,2942097716241	13,135569196481	13,0735935206281	13,222805087562	13,1895369312494	13,037430057565	13,1041088990827	13,2046187357031	13,2311794075395	13,1648800831597	13,1350681944314	13,0296280587763	13,4284520265701	13,276188811498	13,2544691200727	13,2642561703204	13,3258131180566	13,1502130700782	13,2016047501522	13,3242516245785
1287	7,18819789152923	7,55330178197838	7,33351553109008	7,39093286960112	7,16130948313006	7,28222057337098	7,53320071488639	7,48175022915554	7,48544039150189	7,47054979556887	7,42441613330088	7,43986999498232	7,64169270692366	7,50425235079117	7,59692227120666	7,32578882590066	7,4581962059754	7,51551818607997	7,34209155403135	7,34888219106072	7,30012923866994	7,17036903787459	7,43238600104378	7,39972163553339
1290	7,57511118290017	7,41184669335147	7,53071362648678	7,36227100935747	7,51689881886088	7,57318617657353	7,49226023519692	7,40556736958432	7,44768434215527	7,49999439809672	7,42441613330088	6,9625932873256	7,40494919745377	7,58463620898103	7,61702811012264	7,52779787664331	7,58326654041797	7,2601244715686	7,5853133368547	7,47072770756516	7,59342423352891	7,58612129994274	7,54125558291264	7,44147249058
1291	9,40390073416006	9,18342590602851	9,5145328666683	8,98591587176487	9,25748901338023	9,09885914838626	9,16290260857629	9,6064117456013	9,21319220073337	9,49953539828453	9,09127797412077	8,79794334439586	9,4585409355702	9,18082927539737	9,50306285222183	9,04586611326963	9,49223155499666	9,13174409105807	9,52127083446761	8,91541041797949	8,98277938589537	9,44077607560183	9,08388045144426	9,47384677299989
1294	8,24253702076524	7,95574309443161	8,30453991474746	7,97215919591075	8,11765244397052	7,96870774693877	7,91122049898475	8,2720300052351	7,80020502461258	8,40907685439719	7,83995564458617	8,32734623431177	8,33302615572135	7,96655504760442	8,05113526345274	8,07985706279808	8,39312477490451	7,73950119813177	8,35730022112271	8,02929713747656	8,28822094610382	8,55289103952017	7,87792250225575	8,26577438917966
1297	5,63775230831266	5,38005474473289	5,62591051184825	5,32237463537256	5,67315447464097	5,52510130002142	5,46003762422556	5,46750009950228	5,58381638403047	5,74338642305682	5,46280777992898	5,56882282060747	5,71175240618235	5,62053384635757	5,50549425500526	5,53048344177075	5,81784469067827	5,35046024330521	5,58327725670932	5,50814138255456	5,86006023318881	5,55872759364688	5,44881721909069	5,55691371052963
1298	11,7294973391856	12,9201447614698	11,5674838609018	12,9217304579492	11,5676971376294	12,9965076250118	13,0931277216108	11,3505890162097	13,5769559081381	11,6026408790069	13,0363753835824	10,8955025866298	11,6585859840848	12,7536596642868	11,7061152332107	12,9750255313195	11,5647482688046	12,676592516512	11,4836432112588	12,2293023385653	13,2067560231984	11,5185633942743	12,7547852757781	11,9693169201756
1299	8,01761336869623	7,96725514085265	7,94727541362424	8,0252262617235	7,95039817818129	7,91145854827721	7,89557932809447	7,75731127442227	7,98909322967661	7,68863310353664	8,15439156949791	7,72667404204412	7,8541418925866	7,78951740598813	7,8515303027137	7,64988880543612	7,70547529129355	7,77404839076494	7,89674044330465	7,9335506643078	7,75072067849352	8,2522121412191	7,89236291757034	7,81528075359869
1301	7,96197203310377	8,33296389433727	7,84278477191091	8,0973713185521	8,11765244397052	8,11589233304612	8,27477099304436	7,87554300743277	8,18289364847203	7,91163460196622	8,29980520569762	8,14030440675425	8,10129997233364	8,36484752592061	7,89333770050363	8,34261769045018	8,2325947701558	8,15012460243189	8,08622014204699	8,31448832446942	8,42026876743687	8,3074207822152	8,35848676384101	8,02447824328402
1311	8,74167484632499	8,37356995250622	8,54528412214349	8,35716689945482	8,87078768155177	8,29961096887236	8,43569981599009	8,66677228991918	8,86252178029243	8,50517489252484	8,67109964595154	8,41310407746898	8,71082194810237	8,30802177299894	8,58705737811843	8,55216297712345	8,78456093094093	8,46290004067847	8,91010938278337	8,58932589561724	8,87154783002327	8,63720040933957	8,53105462199438	9,08366795674176
1312	9,8208013890495	10,1496542005993	9,74532155792489	10,1342349131675	9,86809853348585	9,82330519602441	9,82084799351286	9,64737038080673	9,98877207103995	9,55070659881943	9,93960337885729	10,0689942507559	9,64653785144572	10,0617606281293	9,7089260980266	10,1594414261301	9,9044188760191	10,4442773931661	9,79509390002768	10,067289691319	10,2674659921743	9,8572700124558	10,0211651213422	9,66609721728435
1314	5,68908355131258	6,25964812999055	5,41758978996368	6,25069337243073	5,47789586080231	6,21955869576602	6,3222065586395	5,73207262445174	5,91803014936079	5,75649350556905	6,29898004193439	5,61327046934182	5,47432843473536	6,5729407937183	5,5713833872846	5,76644705440825	6,04325805530582	5,93558833058255	5,87449493431073	6,54536690226584	6,03652410395167	5,68908624318875	6,35215553590458	6,01533520112982
1318	5,04947098879045	4,90246694771287	4,91139794210302	5,12965414476135	4,71658638747059	5,05890586782456	4,90084224717956	4,91032105065692	5,02342190123347	5,25586422906522	4,94563485933063	5,43702202128868	5,05890586782456	5,0485532260267	5,1287363819976	5,14492861647637	5,12610330589396	5,08600734320791	4,96783785834592	4,76091030638671	5,45081993422249	4,84845136766854	5,06697756381124	5,32260398522964
1322	7,46604762557309	8,13056580933351	7,97280347423406	8,12023297572107	7,88019289728071	8,14950558134758	8,14554619043527	7,85600446632297	8,23911411500798	8,05139770138691	8,15982180224614	7,83393062314345	7,88632954677398	8,13931052756912	7,832492686064	7,70560446885602	8,00208961196845	8,20190214247648	8,02961776394039	8,33035496177268	8,14348211608388	7,80486621316808	8,13071259742974	8,09442640804424
1325	10,917783331056	11,0530991975395	11,2376887232933	11,2690783841826	10,9995272196175	11,051289421832	11,1129730140127	11,1962940632615	10,9724212059623	11,0296144860582	11,0151753978551	11,1350184301387	11,18115062325	10,9890434414031	11,2133151009886	11,3009067121645	11,3498675299088	11,3195494066155	11,1619609474173	11,2338822595853	11,0746137494147	11,1613607931518	11,1274714817088	11,0790563260195
1329	5,76953771344586	5,62371522223115	5,6959139993567	6,15621543050647	5,67315447464097	5,52510130002142	5,52478983457422	5,66033172451827	5,59619503925893	6,04697262308537	5,5886495129608	6,37478856823841	5,85032172307183	5,53476693955243	5,89134270690538	5,56069339376397	5,84929834501485	5,61327046934182	5,89090210900584	5,70426914769581	6,03652410395167	5,91435458573026	5,75748644747906	6,13448209772457
1331	5,29167687174722	5,52322189399831	5,38671672581061	5,84830243687565	5,49362867713118	5,69412434666444	5,55872759364688	5,2648291364629	5,96795311051746	5,29329327008492	5,77929720949119	6,33802688933107	5,58436039039819	5,85187995260556	5,5468590969788	5,82051883733903	5,39330814792165	5,78002655935258	5,25278057938078	5,54942024535549	5,8263159071955	5,42128742467132	5,7722687306508	5,30161935705933
1332	11,8818813492374	12,0633135019782	12,0479638963057	12,1747381694054	11,9286170667491	12,0255720353606	12,2295769342599	12,1747381694054	12,0691670939301	12,0930194176776	12,1326503104021	11,2181176251288	11,9564192791129	12,0619463198697	12,1128884610394	11,9409154135215	11,9799883460224	11,9762952542118	12,0548087413272	12,0624684321831	11,998725436218	12,0409152492932	12,0651304263053	12,0845056395991
1333	6,8781111708003	6,82729331908103	6,66806632461947	6,82233400339232	6,96896164290771	6,72242531947853	6,80498640615179	6,82302298035829	6,94677852734652	6,60760025322242	6,68998742283851	7,01958413283991	6,53837228149916	6,89882016483119	6,69740932206115	6,48857584113541	7,01031304691558	6,60349722158212	7,01723077942851	6,79563295565945	6,77683280762408	7,1365244810895	6,74484529967943	7,05674028434483
1335	5,04947098879045	5,50876348249118	5,71030426278674	5,7151509172243	5,59619503925893	5,33003515411977	5,46003762422556	5,29554761359759	5,45811258857375	5,98422874529032	5,19639489438596	5,8216430453673	5,85032172307183	5,05975853876455	5,6331602950572	5,35496632225148	5,37154847810445	5,30704808044013	5,56638907083211	5,61327046934182	5,92071353740932	5,48004570642778	5,68961124472124	5,6966589141057
1336	10,6547084434948	10,5219518153173	9,66136471744519	10,7214458941219	10,8543423629082	10,4198123972933	10,36111196889	10,3086357831147	10,7064530701362	9,74821345126092	10,273191473974	9,8287552549898	9,73290793440649	10,7160363227005	10,0130822937303	9,84469002057803	10,6215931096567	10,1367599700075	10,5565699642404	10,6914990468649	10,6853019265084	11,1414611162502	10,5233040333117	9,94983173445376
1339	5,41562336108526	5,96396656943047	5,52765329247576	6,17370222563864	5,31202310413121	5,88026071938032	6,01123430052219	5,5682475789606	6,19487289978617	5,52176460843758	6,24428567057678	5,26397646552291	5,35803319361669	6,0733094522306	5,29784298801009	6,21689754022111	5,5468590969788	6,63488166187628	5,61622405823313	6,01661068063503	6,20276535192251	5,49629834891914	6,25569896106937	5,64803957993135
1340	11,4606295948359	11,3434555464407	11,3038538263306	11,3952305153568	11,3795914644276	11,3118088842781	11,3297837678331	11,1697955532062	11,3490719940065	11,3041074207286	11,2715655334461	11,5824657389317	11,1946860127036	11,2639348855206	11,1604797405414	11,0427848083674	11,4961076695741	11,5824657389317	11,4503817622663	11,5494723032391	11,5792331377728	11,3063993956277	11,4265828607276	11,573724303041
1342	9,35489646155777	7,39777242184176	6,97067238547933	7,68146314788871	8,84066834386215	7,40058407162184	7,75751144649128	6,97218979289111	8,79455438143684	6,88018611035648	8,39786523365739	7,85423224812089	7,22608192174577	7,08371891934088	8,87484876541457	7,61367891592961	7,23573019442409	7,63584857931228	6,7161613897212	7,30461027272313	7,43760744732293	7,30745315705243	7,40620017848986	7,9047793500401
1343	5,47432843473536	5,82727262171397	5,4844134840825	5,96355624501562	5,3511472484214	5,75477122634832	5,88157813351875	5,55630956179233	5,74980232282201	5,66493215727072	5,82681894187469	5,32792455867543	5,32934020657199	5,8294401909145	5,43907928828662	5,62518882222388	5,5468590969788	5,7151509172243	5,72760486889762	5,89840251806928	5,86006023318881	5,3511472484214	5,71583015940468	5,7151509172243
1345	6,61353593443539	7,4522526682895	6,96106073756134	7,54444467533088	6,52398864440499	7,10142184351099	7,18674229493602	7,10164584914832	7,17292124508352	6,54390917085327	6,9971012282821	6,63897107332886	6,62933674677227	7,34954978891817	6,91981949160637	7,22563119046279	6,77747221525187	7,18898726363016	6,53170105392524	7,39321717016186	6,91131875149077	7,07338709015339	7,51327872833494	7,190327702244
1346	10,2078219400216	10,1764820464405	10,1880063878247	10,0423595827169	9,97412377780778	9,94151924361961	10,0668277778229	10,3353050734826	9,87878864278292	10,072072322512	10,0161626099783	9,17278177601299	9,88215878619262	9,94500735710572	10,2624140420372	10,0440599210749	10,2241202859176	9,90380758526415	10,1790454919906	9,99602936655185	10,0185152214862	10,0421078680671	10,0122705505619	10,2068548556995
1347	8,85698954345214	9,17905546277084	9,26551160852923	9,27720055598959	9,45137043913826	9,22323459603854	9,08519499350736	9,14290378629846	9,06671376339148	9,06746838768995	8,98203855550384	9,5960143219595	9,01360887262587	9,16522361495224	9,10548152763392	9,01227120393629	9,51089934396327	9,36156123041818	9,32011676593802	9,271624366409	9,17939947331418	9,21415648076466	9,14402335021564	9,40348709182148
1349	6,6832264457803	6,1978153805496	6,33733003799745	7,16377185119379	6,38076250366694	6,0186399723193	6,16922369631938	6,21539728729324	6,10836273430161	6,9861918677989	6,04337566899356	6,63897107332886	6,51202038733105	5,93402812540181	6,5299513794433	6,12054162428405	6,51545393294406	6,14863563966157	6,57237408146385	6,35545921592298	7,27171075500206	7,00240848476425	6,35215553590458	6,49200330094224
1350	5,52322189399831	5,82727262171397	5,1357287897413	5,46900580861407	5,17754874387335	5,4975454160135	5,75365275324618	5,23245658906756	5,74980232282201	5,78367503750603	5,72812085741662	5,17754874387335	5,20209615898699	5,6109165191052	5,19799969586951	5,56069339376397	5,32480131270668	5,64771191753685	5,12187899489592	5,5737077474995	5,95006969533333	5,57763701792059	5,60295812046611	5,44881721909069
1352	6,9120460960256	8,48395592061488	7,68312057457201	8,12805290345525	7,68270069708736	8,56131700967873	8,03426798017951	7,55015007909596	7,91703439921721	7,83128334380473	8,01852725053957	7,36591712935775	8,32913820789241	8,04228024991835	7,67045074109016	8,13731755063643	7,39028911875057	8,41732683944766	7,74380696057657	8,05477188054112	7,90584230710456	7,52958429050384	8,37865524665177	8,10802893707367
1357	4,49540533988014	5,11063945792978	4,81031073715981	5,05975853876455	4,71658638747059	5,07833078220989	5,11672967815548	4,86377989764277	5,18461397213028	4,87552165805249	5,25779507404021	5,13130821198336	4,74904086070138	5,0485532260267	4,6503579821068	5,08691130450371	5,01390192501072	5,42802298950876	4,93565185287377	5,00824996614173	5,11063945792978	4,93893637734804	5,10945881337386	5,0111299377309
1358	12,2448384492821	12,351133874407	12,3659608528354	12,4616773148066	12,3021405997155	12,3491110485562	12,5291413831034	12,3939596706599	12,412214629961	12,3675810387969	12,4342285662102	12,4560322443102	12,3970797574669	12,3430957384593	12,4545154877402	12,389418570941	12,3036417503206	12,2195551169192	12,2807879842246	12,2159955089622	12,3479811577739	12,2807879842246	12,3101824366337	12,2734658407671
1359	5,04947098879045	5,12965414476135	4,95392837895523	5,18252802906084	4,71658638747059	5,01684072225918	5,1357287897413	5,31135145140774	5,14302012940916	5,0606234787715	5,14492861647637	5,32792455867543	4,87199510351686	5,37154847810445	5,01390192501072	5,20298672777002	5,25397208951894	5,13224373606817	5,01960617131345	5,24762730876233	5,35496632225148	5,08691130450371	5,26558527590916	5,0111299377309
1360	9,68822582864992	9,37421770981287	9,88567887259373	9,79297561265728	9,84820640716125	9,82148635383693	9,63235629947425	9,90152479593537	9,66760364989372	9,69834736363564	9,53000845138011	10,2900430457374	9,53921880107172	9,76813156820974	10,1233528053017	9,91897310613859	10,0543251578102	10,0013899382656	10,1093605799371	9,77055084834081	9,71181978120698	9,91539236668984	9,55789770772686	9,87585312187159
1361	8,55926219828592	8,75292339312856	8,47206166153273	8,90392159104256	8,48451156665628	8,58296016597489	8,9259838202755	8,72634554455855	8,91159924452417	8,64614735127591	8,67375705099317	7,56076135283431	8,39368159489853	8,72028207509847	8,50324741805122	8,57195613151779	8,49636506274195	8,73820509579367	8,29057637348645	8,69199086910965	8,66718685454546	8,7141644345987	8,67549323817778	8,68475813701178
1362	14,5422404969949	14,6880350887388	14,383751770583	14,5142317842655	14,2775308685099	14,5582610333403	14,5388436219173	14,4318817677106	14,5661430325745	14,2446680757549	14,5335824704511	14,4920256930281	14,2699107084901	14,5883724170567	14,2533601685118	14,5162993835825	14,5691626232192	14,6677987772227	14,4116397815293	14,7094906178678	14,8146710551909	14,4318817677106	14,6503220737855	14,6749978212676
1368	9,12397301333403	8,9278742603817	8,69732185712121	8,85170114008479	9,19029097243442	8,97414710232017	9,05609634233142	8,83101940756563	9,04510595820939	8,88322246299914	8,85703655068371	8,78056398347723	8,77562376917143	9,03338010015125	8,67561228420652	8,06753878812564	9,38926516387071	8,53390304736643	9,03039608441188	8,83461241879938	9,11677675014335	9,12721705741906	8,84866227416402	9,03038388786633
1370	7,49703145681067	7,68712821657829	7,43326763352162	7,6746482082254	7,65925769697608	7,50823254852966	7,64333239202156	7,32363819844419	7,80396181269916	7,49049100654783	7,69476110751744	8,71829465688917	7,66978903597387	7,77453831033825	7,42271111056178	7,57436636211158	7,61101220885243	7,75506148186671	7,27210379364263	7,53337960707018	7,76865366309304	7,38531964512588	7,47953264996513	7,28486614898706
1371	7,45139757761293	7,80792482591293	7,30532213016212	7,66330508798875	7,45795945665751	7,78240127892433	7,9336597685911	7,68146314788871	7,68119495297794	7,46551957861225	7,60282361274469	7,17691651518575	7,50446396496768	7,79856006935988	7,62737669257948	7,39972163553339	7,4581962059754	7,70125464603652	7,37141177340523	7,78015123078913	7,44664794570494	7,40659664717856	7,98770002716922	7,76736871618412
1373	5,91803014936079	6,31612640307769	6,48371189270216	6,41416221419415	6,10700976003112	6,23135433990373	6,3222065586395	6,48294911321456	6,34560209249105	6,32023228706668	6,45109931964961	7,41589830132445	6,36144067199426	6,51969423836	6,43790115898521	6,54448467600783	6,37640366964732	6,19640223576019	6,14298095522461	6,29746462153622	6,35139138629196	6,17528273999328	6,39032112645439	6,35612931311838
1375	4,54819605730636	5,01586288303171	5,51584202261337	4,72176402441972	5,27243507578028	5,15570648486344	5,24141779153497	5,55630956179233	5,14302012940916	5,21837024042862	5,19639489438596	6,09832874974419	5,47432843473536	5,1145971099909	5,29784298801009	5,22447543497775	5,39330814792165	4,98503153746851	5,77343905561889	5,15320416206578	5,05890586782456	5,3874824978654	5,12965414476135	5,76354270269971
1378	6,66630795027576	6,23222915800124	6,52398864440499	6,06343307827321	6,56459894113712	6,16633543420946	6,24730974564839	6,7340750339341	6,26739415325723	6,59286362263056	6,15562955171916	6,4407434612889	6,40724942668689	6,05758551476533	6,58659131336179	6,46367353827443	6,53582145691575	6,00451666193535	6,76506142775984	5,96312533067306	6,25302618948898	6,77697247584719	6,2480711694596	6,84800417725658
1379	5,42802298950876	5,47789586080231	5,51584202261337	5,57533143912161	5,3511472484214	5,17112777129573	5,32019356810411	5,29554761359759	5,45811258857375	5,18252802906084	5,46280777992898	5,61327046934182	5,42063755571086	5,18793924634019	5,35941624273011	5,43702202128868	5,43979068467657	5,50549425500526	5,42802298950876	5,52702383862617	5,76024175745031	5,42128742467132	5,51460800258145	5,55691371052963
1380	9,5465795137295	4,55685157591551	4,47160615030405	6,50023472087676	8,61542032710472	6,13467926276415	7,02078007916701	4,63577952281447	8,94046456105051	5,23321272851382	7,23341504632633	6,61090303310368	6,16475498881931	4,55342676117465	8,78288068008992	4,71365429127833	6,56517431929423	4,71539600612906	5,61622405823313	4,45772347689025	5,4730412728464	6,6535958375015	5,26558527590916	7,9047793500401
1382	5,68908355131258	5,61145223755425	5,58436039039819	5,38671672581061	5,67315447464097	5,59993836061317	5,6331602950572	5,41634327739491	5,55250577388372	5,48894238349423	5,6385055170761	5,3511472484214	5,47432843473536	5,6109165191052	5,50549425500526	5,7949755812945	5,66469485881417	5,42802298950876	5,58327725670932	5,40641719014118	5,89227973023889	5,67256223050682	5,48104098241747	5,48700513099077
1384	NA	9,38584048795421	9,41124262026197	9,37116857141677	9,38017472309519	9,30633249990993	9,30373057226617	9,61388349655485	9,35285962910373	9,32048527328628	9,25669951943867	9,69101931513787	9,48410665073426	9,30308944526351	9,41272676015646	9,41667301950945	9,60154000837749	9,64887179595488	9,52052814729429	9,28698963940915	9,47145764490664	9,47223132564549	9,41497780515616	9,60559757346313
1386	5,61091790253935	5,26268433555693	5,17754874387335	5,41634327739491	5,05890586782456	5,34537536736021	5,06697756381124	5,01684072225918	5,14302012940916	5,14302012940916	5,16427001478662	5,43702202128868	5,16938306491919	5,2648291364629	5,01390192501072	5,30088177365377	5,12610330589396	5,17754874387335	5,12187899489592	5,24762730876233	5,45081993422249	5,0121073949319	5,15320416206578	5,14575776470295
1387	6,53030026471724	6,71979142377232	6,24765226676527	7,71670047123996	6,67011890131578	6,69863069279583	6,87513462037958	7,20231113993083	7,47199621963495	6,63553717174184	6,45711316702272	6,56728621818374	6,49717081012868	6,58659131336179	6,88713094798736	7,12938975048549	7,35174998053243	8,06500842687985	6,29463181067079	7,03273010388706	6,6897123088875	6,66789639080291	6,94790540436935	7,01912752490694
1388	10,4898536290595	10,6318225302717	10,5360222093521	10,5403170214742	10,5989242182419	10,6327386740646	10,4147030717008	10,6195591303177	10,6250976959957	10,2981388854808	10,5454820605893	10,7625355428933	10,7098626511136	10,5028854129783	10,4113714551241	10,6588958794831	10,8259888678876	10,9469580603642	10,7722638293382	10,7285196317925	10,857849044078	10,6632057301281	10,6133075363961	10,7486098972575
1391	12,6166907794514	12,4900145116179	12,4123385178109	12,5499220569093	12,5856792315122	12,4308054898006	12,5775912336914	12,1939823958974	12,3489816928484	12,3748123946725	12,3271740056612	12,4281062946978	12,3599771018059	12,3513539650216	12,2985346463521	12,6193809194857	12,4470470028113	12,6516986889889	12,6262005417265	12,5789835766938	12,8459942733424	12,4697476966122	12,532323603809	12,369027658599
1395	7,40862387928928	7,33311428468192	7,71040066356727	7,32693316093293	7,80814614002274	7,35017683345496	7,39665935233586	7,82879199562461	7,34417554487813	7,55508003874618	7,38835091094659	7,6889836363771	7,57842923273219	7,26001673855917	7,73469979476247	7,35569270014799	7,77704817905698	7,51023915823429	7,79766451751041	7,35582483726875	7,36575227035434	7,63527460076288	7,56439064588221	7,95144106996021
1396	8,10508776866529	8,30235701968377	7,98289334677858	8,34239392540947	8,00503261089765	8,09591072955941	8,24213717756113	8,37002075397539	8,43506428034579	7,90368589668823	8,04878158981363	7,69879794200861	7,998413580997	8,26591301412047	8,11798158162615	8,21629665285768	8,03419477724536	8,13832230253638	8,02079515821712	8,13514967845045	8,11779647001829	7,78528120121131	8,22124675547782	8,17678906566747
1398	6,36629902556356	5,50876348249118	6,75960063053973	5,82586222735622	5,77772411392989	6,48343320333119	5,57533143912161	5,75406572554645	5,45811258857375	7,10313517866155	5,6385055170761	7,33369155550098	6,70405736795006	6,67817609470131	6,04566730922733	5,77772411392989	5,79989285191651	6,31182863135149	6,9695980111383	5,46900580861407	5,89227973023889	5,83094840980601	5,57407496399291	5,85142011081331
1399	5,21750530042167	5,16689158702937	5,1357287897413	5,32237463537256	5,07547138945295	5,07833078220989	5,1357287897413	5,01684072225918	5,20298672777002	5,0606234787715	5,12961792634237	5,28553681492117	5,21924780774228	5,07833078220989	5,09688499723587	5,10575741006168	5,15076928424345	5,24141779153497	5,06949359486702	5,29554761359759	5,11063945792978	5,10826837745481	5,30315455438611	5,23321272851382
1402	10,5961343331216	10,8294365668367	10,5719970842627	10,7091461526645	10,7654254647548	10,6666933043442	10,6648327734091	10,4453263389824	10,7513465285148	10,4779588748381	10,62581545371	10,8909777900356	10,8104464353175	10,7705446103318	10,5424252209649	10,8577083728064	10,6740117334031	10,6646302129437	10,6327386740646	10,5754395074659	10,649157382422	10,6315019085381	10,5830500413376	10,4170773544592
1404	9,78905816068413	9,85051887872905	9,86671429293887	9,44186373780573	9,71525686614866	9,90335118885437	9,4139891302889	9,99522592098369	9,59325372904607	9,40333985638491	9,4250097345174	9,7561583185807	9,8071284872171	9,60549213229493	9,78022780087558	9,32592664517837	9,9404042087634	9,6296871561164	9,79098528083718	9,92118758925016	9,36253918915298	9,89210392687822	9,65395109632799	10,0098673191561
1405	10,8444098689443	7,12123105801846	11,1133745358969	8,8084169869842	8,97247226547562	11,376304811083	7,10295106735876	9,05839271233995	6,05758551476533	11,9258654786975	7,60785979661214	11,8735318129025	11,4328844211643	11,066774691475	9,84887851453314	10,3068215326695	9,49640251447506	10,381792343169	12,0255720353606	7,17133786335715	9,58061668777077	9,44418810446591	5,99132920334711	5,95006969533333
1406	6,5059488932882	5,81808643829762	6,49274582582174	5,90273653742016	6,3144128282049	6,09832874974419	6,36202797667909	7,00584231780973	6,58853651668332	6,56968828150406	6,46505455354002	6,65106841924463	6,69193849524695	6,28459081235313	6,65803313919494	5,71004626852724	6,49330505325255	5,50549425500526	6,57928264030041	6,19603344655348	6,00689551618604	6,28584601465559	5,94275730574062	6,80423762457935
1407	6,4481267502997	7,60265597858968	6,87332257399318	7,44290231757983	6,41329371663556	7,23809714219646	7,99368015248721	6,77583450456075	7,34811046463282	7,22220086296239	7,17691651518575	6,37478856823841	7,1356180455987	7,51845716329922	7,20943136126178	6,3144128282049	7,10240639379575	8,83441410987846	6,90270445965207	8,19775313635198	7,24898110844444	6,75165089061311	7,86144081944524	7,13560559741424
1408	11,7945411267218	12,2959240484497	12,0665550451739	12,4926370295075	12,0628240469312	12,1280957145447	12,1835732465078	12,1108895228227	12,1632710255214	11,8657926340165	12,0888131515682	12,1633629367054	12,2039695094583	12,122555629607	12,1446519138043	12,2921920038335	12,2145202420727	12,3614843709345	12,0753800898854	12,1754276340858	12,3028783908912	12,0293249350971	12,2504353525213	12,0007496683072
1414	5,68908355131258	5,79072588505589	5,24932747101429	6,05404202108466	5,3511472484214	5,88026071938032	5,76644705440825	5,41634327739491	5,94415201413496	5,42128742467132	5,89519602087959	5,3074537908922	5,38777320584126	5,76688102206064	5,80722894789382	5,93843654168685	5,89519602087959	5,59619503925893	5,58327725670932	5,98987851099649	5,7448626902899	5,59491068412269	5,88382232565085	5,44881721909069
1417	8,22842737823088	7,49333989900938	8,4316018856162	7,45186553334423	8,04228024991835	7,47126532272194	7,69649550395292	8,22526052293002	7,50049815026951	8,45949048608289	7,22473174347397	7,21981090900507	8,18578764847106	7,69879794200861	8,48314657594123	7,23516764602113	8,54395514195991	7,15236248097233	7,85805371037278	7,37851177586592	7,35420001075733	8,49139803511151	7,44657694440705	8,14582995157046
1418	12,6201134752103	12,8530102708127	12,9141755725529	12,940801568666	12,968687252061	12,8202996684058	12,8405821566758	12,9792941956295	12,8552635420278	12,811828933382	12,81297069898	12,9503147871692	13,0274233943772	12,8472221109649	12,9012194253937	12,6802067171767	12,7750142600168	12,8953465702168	12,7846481205545	12,7649584643618	12,7605467287026	12,8376885460604	12,7379757492027	12,8861568395614
1419	11,1459723785265	11,112933532683	11,1186660825595	10,8340335989686	10,9698242973501	11,0370992228483	11,1356404420904	11,3146079391348	11,0538248233215	11,0999962057347	10,8972037639307	10,5594310181124	10,9406008732869	11,086575566801	11,13280819309	10,7114895793666	11,1184759306369	10,8979103537743	10,9802101326189	10,737233467943	10,6563584173185	10,929537813332	10,8521383736581	11,2019472455373
1420	4,9216838266125	5,16689158702937	4,95392837895523	5,02005145570496	4,99366746055495	5,09896398180484	4,94563485933063	5,12610330589396	5,36009548491049	4,99366746055495	5,02130681454102	5,52639239916868	5,21924780774228	5,07833078220989	5,09688499723587	5,08691130450371	5,06949359486702	5,22292412846381	5,16685003944826	5,24762730876233	5,21207950078596	4,90536853196904	5,1896532100601	5,36614049780094
1424	6,37250170313141	6,2677686858917	6,26656364064965	6,25069337243073	6,47061397988526	6,18007906203838	6,10094876096697	6,30946995994202	6,42333239024415	6,29574676145499	6,35054088784223	7,02794516159213	6,37455900874155	6,3459084727501	6,27212171308107	6,25547885576344	6,47206594883731	6,21967039453441	6,04201524930965	5,98987851099649	5,97760385937632	6,21724805021345	6,22730665417017	6,37608326291095
1425	5,64985608664026	5,36009548491049	5,65514627868475	5,38671672581061	5,46280777992898	5,35803319361669	5,32019356810411	5,46750009950228	5,58381638403047	5,53880752199563	5,47537565748705	5,8216430453673	5,50032176590398	5,23245658906756	5,34696562170576	5,26288231512414	5,6959139993567	5,46681309438609	5,71341363315117	5,31942779604933	5,45081993422249	5,49629834891914	5,34323270750167	5,73207262445174
1426	5,10905417025695	5,24141779153497	5,24932747101429	5,35648872167501	5,50705653141683	5,33003515411977	5,28345065131494	5,09500081420475	5,38227953310662	5,37300769332423	5,49067210545745	5,70093941892093	5,38777320584126	5,5468590969788	5,31471528236236	5,89519602087959	5,27939167313645	5,68256446126104	5,0485532260267	5,29554761359759	5,61633734860861	5,2709082709345	5,1896532100601	5,25779507404021
1431	9,4437935968015	8,59307837665652	8,41808996650082	7,2316955358684	9,5579717931866	8,67683532864577	8,31033539264194	8,92584315896688	9,50182083112082	9,09414623976504	8,58889150424213	9,13588969316791	9,20048756177364	9,41990687198069	8,61760457343267	8,03257301896376	9,53569348430213	8,78344087773464	8,99425827864815	8,88596892031246	9,53824844284197	9,056404687945	8,46078996244569	9,42105852105146
1433	6,65306392393344	6,80423762457935	6,81204326791661	6,81687601045088	6,34821939555778	6,67606173990261	6,94999021595939	6,67817609470131	6,76923353931297	6,49636225182982	6,91702489555274	6,57855565884968	6,31542115659754	6,62232093277386	6,45160314062786	6,958348755969	6,77747221525187	6,62787435566867	6,48974557622754	6,68363730372443	6,60458411606148	6,56525802582233	6,76531915209399	6,73632863411144
1434	5,84435711372444	6,04423736156208	5,99313605656617	5,90273653742016	5,15820860507104	5,81629832259673	6,04163114404403	5,97182008020368	5,84929834501485	5,71699252745216	6,11534864004609	5,8216430453673	5,73644586653233	5,967286168735	5,71770589112829	5,90661036207614	6,09719803699127	6,1136959333226	5,68322869225559	6,16078258277339	5,65235940996631	5,76688102206064	6,01340862984508	5,55691371052963
1435	6,85387298760851	6,36774350932432	6,19912211343457	6,23663408894129	6,65211894696773	6,3176509150012	6,463049084954	6,38263309583006	6,54448467600783	6,49006737661188	6,41788834544759	7,15966245343276	6,391141504028	6,44265785837326	6,45997852803073	6,33217852590439	6,69725840011416	6,40656971251742	6,53170105392524	6,30946995994202	6,53083416379372	6,45109931964961	6,38341406467884	6,56280617105639
1436	7,84844769153479	8,11849290994688	7,82539438005927	8,40932945047162	8,15229286180697	7,91145854827721	8,16784310003523	7,87554300743277	8,32007144658261	7,79825626380152	8,03885155785782	7,82804120344471	8,27489696253394	7,86894592639757	8,23834901642905	8,1506428892001	7,98626653739137	8,15733271958544	7,87422883185099	7,82147651220598	8,32386574783943	7,95196089125719	8,22718193946638	8,00749629668143
1437	5,35941624273011	5,50876348249118	5,31942779604933	5,09688499723587	5,27243507578028	5,35803319361669	5,24141779153497	5,32707188773545	5,29488889552939	5,37300769332423	5,40912103250821	5,9681689097377	5,26795406492269	5,50606949665214	5,43907928828662	5,22447543497775	5,43979068467657	5,35046024330521	5,25278057938078	5,2709082709345	5,45081993422249	5,42128742467132	5,30315455438611	5,17112777129573
1439	5,46201515185528	5,72990200296142	5,87089030029573	5,69219921207974	5,50705653141683	5,61327046934182	5,58804536422351	5,5682475789606	5,77600529133332	5,55250577388372	5,87712385364012	5,89569077505827	5,805292587279	5,58491442467375	5,62053384635757	5,72307162478589	5,66469485881417	5,78002655935258	5,929179843946	5,91801323576028	5,68986543254402	5,88906927218043	5,75748644747906	5,88246170172589
1442	5,66099595551281	5,41416070271209	5,51584202261337	4,93998183488816	5,68852180436217	5,35803319361669	5,58804536422351	5,46750009950228	5,61273134202067	5,53880752199563	5,46280777992898	5,65863187812646	5,63672111487945	5,40017618165403	5,8194417685539	5,30088177365377	5,58804536422351	5,3874824978654	5,71341363315117	5,50814138255456	5,7448626902899	5,57763701792059	5,41634327739491	5,73207262445174
1444	7,13460605886025	4,81032895806729	7,52194665083125	5,42802298950876	5,56882282060747	7,66249300473317	4,86160146710046	5,23245658906756	4,81085004059829	7,69513800381142	4,90536853196904	7,36591712935775	7,31130382123458	7,68312057457201	6,63416884834148	5,93843654168685	5,60827123394159	6,36895794334552	7,67745089975805	4,89432068042585	5,86006023318881	5,89869815163092	4,75912884093448	4,77349009088169
1445	5,42802298950876	5,24141779153497	5,38671672581061	5,09688499723587	5,41838459725813	5,35803319361669	5,42479254317841	5,52249325121794	5,52249325121794	5,32404517326042	5,46280777992898	5,6819836616378	5,58436039039819	5,37154847810445	5,41416070271209	5,33828801855301	5,32480131270668	5,26397646552291	5,16685003944826	5,24762730876233	5,26090419204899	5,33003515411977	5,38227953310662	5,44881721909069
1447	8,28234868838558	8,21407487823102	8,50045308587747	8,32470703753025	8,18978024330867	8,11765835241725	8,37902172405719	8,37221056214627	8,2200954645306	8,45574995784638	8,11932723487518	8,60764807878514	8,46582573542399	8,12154618150356	8,5203031868899	8,44720317794358	8,42642131760748	8,49059684690238	8,36690916153275	8,18741493146394	8,18489458852907	8,57523019790645	8,38353371017314	8,37917450880677
1449	11,8117712851487	11,7615951203941	11,6402918288836	11,5587543274892	11,8346476364653	11,7377946505017	11,6108684706689	11,3748004563835	11,6971419638985	11,5628847654208	11,6660264311565	11,4488777367166	11,7840317167939	11,7699759806597	11,6152234460866	11,6002930722014	11,8292503298136	11,5936885561356	11,8152929087304	11,6914887241805	11,8580929833163	11,8177188873408	11,7165604038385	11,5635409934296
1450	6,18546282761433	6,21575880201383	5,99313605656617	6,28708152849063	6,21967039453441	6,01163639094026	6,30005512875315	6,43790115898521	6,38093104080924	6,20276535192251	6,47884987391227	5,48325947293787	6,34597430602313	6,3459084727501	6,45160314062786	6,06069208536356	6,60482208686641	6,10010040876568	6,38505658167609	6,30946995994202	6,242382562758	6,15308127448652	6,1699680775516	6,39617741369596
1453	7,65916891402665	7,60643285223749	7,70196880689529	7,54444467533088	7,58769869098975	7,46293071231599	7,49709634963443	7,70352428683295	7,59638623813558	7,53901412298264	7,45353636509384	7,74010232606449	7,52683784355808	7,63713970893389	7,61091461669706	7,50997619317254	7,57323873021067	7,73950119813177	7,6566786131896	7,33788410123129	7,37992886735134	7,55161338041541	7,67306850410046	7,69232521998072
1455	6,03652410395167	5,72990200296142	5,89519602087959	5,80134320030623	5,99074840372386	6,01163639094026	5,90660305661715	5,89569077505827	6,13600833436285	5,85505056776441	5,93334720267015	5,74005406233702	6,03004799937739	6,01672705096573	6,03691318164247	5,86738730670254	5,92730884104717	6,14863563966157	5,98386487803331	5,93260812416676	6,03652410395167	5,85895443203308	5,94275730574062	6,01533520112982
1458	9,31379461452664	9,5389318555581	9,72115530138248	9,2172707152405	9,5259423514995	9,35867699558353	9,44288136622426	9,5978438536189	9,59325372904607	9,62758136503922	9,4404702181328	9,27412478767529	9,79923125460957	9,44136693873399	9,66198890827127	9,63559810134099	9,77405949612862	9,57343801094433	9,42219221182732	9,28068496341379	9,27171849154039	9,46877949376128	9,46291690647439	9,90999618079247
1460	9,32458807426893	9,39436117480635	9,15320943842054	9,46954446246348	9,19660181587313	9,36223796625691	9,24525121096004	9,04945340263296	9,26058960749511	9,21415648076466	9,2808881057643	9,043094189875	9,21453553104981	9,18945893811617	9,08059179023237	9,50085637499516	9,12635453859361	9,31145769429843	9,13348460811629	9,19070186110994	9,3748781514382	9,35650009387642	9,20097100752583	8,84026912862756
1461	5,13224373606817	5,41416070271209	5,2128652935881	5,42802298950876	4,89322759904688	5,33003515411977	5,52478983457422	5,29554761359759	5,33003515411977	5,18252802906084	5,42128742467132	5,17754874387335	5,01585978073944	5,34187144215125	5,1287363819976	5,30088177365377	5,1752485154887	5,26397646552291	5,21088305751025	5,24762730876233	5,55324335728928	5,13444927562107	5,42936646268368	5,14575776470295
1462	5,66099595551281	5,70426914769581	5,65514627868475	5,50549425500526	5,50705653141683	5,5522006327178	5,49362867713118	5,48371040830899	5,56764944175322	5,32404517326042	5,6828244487114	5,65863187812646	5,71175240618235	5,50606949665214	5,76644705440825	5,57647646980586	5,96355624501562	5,62650275598241	5,61622405823313	5,83292799414687	5,45081993422249	5,49629834891914	5,6331602950572	5,85142011081331
1463	5,42802298950876	5,39330814792165	5,68256446126104	5,45618347036294	5,36685189419089	5,41562336108526	5,32019356810411	5,41634327739491	5,34838861378894	5,38817744541318	5,55324335728928	5,3511472484214	5,73644586653233	5,31202310413121	5,51954754620993	5,50032176590398	5,35046024330521	5,32707188773545	5,63002020387072	5,45011245745632	5,65235940996631	5,44244225539198	5,51460800258145	5,79278937302116
1465	6,61353593443539	6,4542990260807	6,73243058907633	6,25913138473046	6,95043478856535	6,16633543420946	6,38099610132724	6,6331960860093	6,35290346459753	6,93657701443863	6,29898004193439	6,74510164247033	7,02568358663026	6,22790921570441	6,90644533776274	6,21689754022111	6,96641548310198	6,28769780866433	6,95624946227524	6,38928240697158	6,31542115659754	6,66789639080291	6,2480711694596	7,00758442164371
1468	8,85510560377977	7,98489098501808	8,91231661271368	8,21142569317032	8,85760121239346	8,70909054714747	8,12938581444651	8,90026007869642	8,33072638270013	8,87479043435209	8,26137381102384	9,09005785398081	8,96590005733889	8,46290004067847	8,89986342775361	8,4994970757587	9,02456927387894	8,46527615700902	9,25650905425269	8,5461226802596	8,36849443747857	8,92467773804383	8,28014047734533	8,98012683408098
1470	9,14700377413698	8,06842638482402	8,93685974241313	7,7088849261046	8,98045729671096	8,36302371485636	8,36097748649867	8,92094912471308	8,57419890149021	8,81359903219326	8,19276813143155	6,68060984319452	8,90619450124133	8,00209629861807	8,83132062117532	7,89557932809447	9,18785394518187	7,90738575529409	8,73820509579367	8,03657492772334	8,47364378725857	8,62488985774914	7,92980604131967	8,94772393644371
1471	7,48597865907895	7,01634770263606	7,66491283187462	7,00622344681107	7,70442998953081	7,21624066711964	7,20231113993083	7,83717116655918	7,22032458192466	7,72329032314565	7,04776940919616	7,41589830132445	7,62883663354359	6,8483247769145	7,8515303027137	7,06077083385187	7,69690343439125	6,77046700697726	7,78963373483156	7,15438665894667	7,07601015075481	7,60430164151235	6,94790540436935	7,71461772707348
1473	9,46430851031772	9,44657832340567	9,50302283244191	9,18082927539737	9,48232469622609	9,39683494402688	9,48720060816832	9,51938170103586	9,53254084009696	9,22883405612644	9,3237880752338	10,114409885937	9,43260100883561	9,45272204602466	9,34424565943753	9,44603957317198	9,63713555603044	9,52957376071431	9,34147436713726	9,39878808926553	9,54727202134281	9,36119711247875	9,40561491250537	9,458038645193
1474	8,8430716954933	8,79289924281368	8,88255067438309	8,67494957026431	9,26240303914726	8,81128936650446	8,73228157935697	8,84508336945768	8,73371682738373	8,75033070937686	8,81099670992277	9,08700071843904	9,05180292283582	8,91657360692282	8,82953305322872	8,65953269628439	9,18967843284359	8,81383118016924	9,04105934854651	8,84450346444863	9,12929410046771	9,21415648076466	8,78334726220654	8,82132767427317
1476	5,35941624273011	5,27939167313645	5,2128652935881	5,23245658906756	5,41838459725813	5,22447543497775	5,11672967815548	5,23245658906756	5,33003515411977	5,18252802906084	5,25779507404021	5,37154847810445	5,32934020657199	5,0485532260267	5,21750530042167	5,43702202128868	5,22921320026694	5,08600734320791	5,48104098241747	5,15320416206578	5,23442226529733	5,2509838118521	5,41634327739491	5,44881721909069
1480	5,35941624273011	5,44881721909069	5,17754874387335	5,3397197371069	5,49362867713118	5,31863159509317	5,28345065131494	5,5682475789606	5,36009548491049	5,44076642062732	5,31863159509317	5,3074537908922	5,40839238972785	5,34187144215125	5,50549425500526	5,37154847810445	5,39330814792165	5,17754874387335	5,41018663030343	5,40641719014118	5,49289109372562	5,3511472484214	5,21123875570523	5,6966589141057
1483	6,4481267502997	6,02492022211101	6,2924975093032	6,25069337243073	6,38076250366694	6,03052438826362	6,14914545019039	6,81290296615882	6,05758551476533	6,33874282472456	5,89519602087959	6,41416221419415	6,29898004193439	6,25964812999055	6,38502310680733	6,12054162428405	6,59548366119998	6,12309295521912	6,76506142775984	6,27137957657622	6,00689551618604	6,50096985165033	6,17885153939919	6,62113497422968
1484	9,16725357796645	8,83995440146054	8,88853585065252	8,5580998410977	9,14062113019909	8,96731748613246	8,73083243753732	8,95292761765719	8,647992796257	9,06746838768995	8,73915052899002	8,13410648765994	8,7141644345987	8,78076655476584	8,88647559434653	8,49365312257824	9,08588055762766	8,46778453567562	9,08580232418868	8,96965245141581	8,80478079421209	9,15090567126251	8,78881901149952	9,19937089647276
1487	6,8781111708003	6,79302318362961	8,33423548680179	6,69934033170954	6,32186720758851	7,66249300473317	6,47078003763389	7,24599400694582	6,44944789739765	8,25611767659668	6,49241006907806	7,76643140662069	8,02141211334026	7,87756891456856	7,41186018465601	6,958348755969	6,68892650533854	7,70810272473731	7,80814614002274	6,82897139949203	6,81290296615882	6,71538616840943	6,76531915209399	6,55533030293915
1488	6,37250170313141	6,79302318362961	6,98281383611251	6,66751487535867	6,8413173759079	6,53357584209855	6,60491900435587	7,06077083385187	6,60256830664298	6,8382976332242	6,74288941915183	6,33802688933107	6,75330577547416	6,54532140926061	6,90204818778986	6,70466713158885	6,96641548310198	6,87112761786595	6,88820800027468	6,61720778941622	6,81290296615882	6,78952792461174	6,67600685522688	7,13560559741424
1489	7,84844769153479	7,24132796049514	7,64984739684688	6,97067238547933	7,72229384523165	7,31793670150854	7,20231113993083	7,90781666465538	7,29184663617951	7,96499371605615	7,10644390559739	7,42720329025522	7,68294858318449	7,23631406399899	7,79886387491824	7,12332706230302	7,754124814137	6,93349650423279	7,9513623863056	7,14633808731929	7,17826095735237	7,84186458046743	7,15993807622513	8,0872153372705
1491	6,28214063859627	6,49679627749421	6,39736530931758	6,4542990260807	6,47803478189075	6,21042411231529	6,463049084954	6,34560209249105	6,3176509150012	6,35689379484785	6,53083416379372	7,10241737357672	6,5059488932882	6,62232093277386	6,46752640069046	6,36708714473786	6,43351298290702	6,44185009252304	6,57928264030041	6,34381169639692	6,53083416379372	6,40477880692571	6,5381646352081	6,48136187026152
1494	9,71554230903742	9,64767519033146	9,59933961298222	9,3312582550049	9,70194626244413	9,24648903804233	9,37866648505815	9,8383726101266	9,62759448005586	9,59480702066683	9,52140469036983	9,45464641431106	9,39600429437241	9,32761721811717	9,62785584008005	9,01098792408085	9,734857484306	9,58796222170517	9,91905745191259	9,59591891202884	9,86167892519192	9,68244515692242	9,58997690776771	9,75252994941264
1495	12,3462837290284	12,3803930267248	12,4091284087874	12,7400820389219	12,5333869293467	12,1956415374001	12,1842731589321	12,5504288786259	12,736600719969	12,260447981718	12,4645851612926	12,5681214138293	12,5390439640802	12,003623215089	12,5271739164382	12,3434231737544	12,6488178622071	12,0977330386061	12,424413820717	12,0776880286899	12,5214498417889	12,4501782519052	12,4569272870187	12,9287380623615
1499	12,7576787839654	12,7009566890358	12,3390230237091	12,390466359665	13,037430057565	12,5081228097674	12,4405275659446	12,4701993569793	12,6093241080008	12,4987544417767	12,4842057691425	12,8605975529097	12,5312588891584	12,6219881222683	12,4036622462552	11,8876834919189	12,9455657502585	12,4757772862264	12,8419354865655	12,6330727824588	12,7774492471998	12,9624510496415	12,6111502401131	12,6600644395404
1503	8,52438161208419	8,57574672050564	8,56491165224999	8,56912804786618	8,8038031331923	8,57885472919742	8,48520026802551	8,58606486949996	8,73371682738373	8,50865425236946	8,62457223330784	8,18926828400786	8,379968894706	8,40441166193502	8,47693979414056	8,40599055548166	8,68537385550247	8,84631532557809	8,89852439813492	8,82129555846434	8,73037916194067	8,65004212693371	8,63890249716131	8,64611121956811
1504	11,1020842722026	11,0555695724783	10,8866479767359	11,014337622365	10,7603746340471	10,6523506067324	11,1029220640504	10,9333392946709	10,9345614233689	10,8538846470633	10,8122619983981	9,74146660243028	10,601125789281	10,7333423854265	11,0484349496472	10,8520803599357	10,791966192475	10,924220609223	10,7500344678716	10,8011990728187	10,6864597475076	10,6045140045623	10,8120014862809	10,648863672317
1505	6,16410668922478	5,95242978420624	5,65514627868475	5,88447014979972	5,85076865667988	5,62469085385041	5,9949944215456	6,03052438826362	5,77600529133332	5,7722687306508	5,91411509325447	5,39330814792165	5,73644586653233	5,58491442467375	6,08226714270094	6,14907436607583	5,92730884104717	5,85505056776441	5,71341363315117	5,83292799414687	5,86006023318881	5,91435458573026	6,11492079273552	6,06594872645523
1509	5,13224373606817	5,12965414476135	5,66493215727072	5,46900580861407	5,85076865667988	5,31863159509317	5,1357287897413	4,88215091808097	5,31276068753677	4,87552165805249	4,90536853196904	5,61327046934182	4,60205032257062	5,18793924634019	5,86738730670254	5,04947098879045	5,76644705440824	5,19799969586951	4,85050653885473	5,42447433279805	5,00496038898754	5,2709082709345	5,06697756381124	5,25779507404021
1510	9,17721833223763	9,08126722264172	8,87009184758713	8,76754334074	9,07690239343322	9,08228397644787	8,87564044119233	8,88711222753268	9,25176973396085	9,34070769098624	8,7646727551092	8,8828957543873	9,21154668334248	9,01491957609665	8,86385176979804	8,69319838978253	9,06366837052764	9,08381726153427	9,00210273507496	8,70117132070517	9,10430316877821	9,02458683263248	8,96186232023226	8,97910131731266
1512	10,9528066252446	11,2794280196751	11,2727477462404	11,3134845780818	11,1955074487549	11,3665712439605	11,2801119025017	11,1774933699488	11,4018167004183	11,0561811901909	11,1089329815812	11,3528695163815	11,1568795948312	11,3143115005462	11,0617844288167	11,244545375375	11,5047972411362	11,4586460958126	11,1571755953246	11,4545494125034	11,4762229472376	11,2569956277972	11,3708349298939	11,4480946073829
1513	9,45590258441858	9,34263067032778	9,37384408862762	9,21523065887383	9,45514876026083	9,38932907215021	9,36724981879731	9,3442323090185	9,28099464551117	9,46456826598577	9,35995568675752	9,38017472309519	9,20599785333894	9,38918337762069	9,37137081087766	9,12162709918633	9,58916112837723	9,40060130686383	9,5517847039836	9,47206949035316	9,40576190993997	9,45525489846439	9,37873406019027	9,80096736274618
1515	6,463049084954	6,42818887257473	6,3308558151003	6,36686532715037	6,4876942460377	6,09832874974419	5,98546128751856	6,51677667439981	6,3176509150012	6,61479466386963	6,34238730095852	7,40280638969676	6,46868328589876	6,12593549703877	6,13600833436285	6,15727213072384	6,3889696045465	6,26705549155375	6,45725842545453	6,0420177196102	6,53083416379372	6,31644361908227	6,17885153939919	6,31612640307769
1517	5,13224373606817	5,20472235748164	5,19546290217644	5,26397646552291	5,11916547407693	5,20380459471789	5,42479254317841	5,23245658906756	5,34838861378894	5,14302012940916	5,35046024330521	5,15652435181131	5,16938306491919	5,2509838118521	5,21750530042167	5,43702202128868	5,41705467378487	5,13224373606817	5,12187899489592	5,10575741006168	5,28481689861151	5,08691130450371	5,30315455438611	5,19197621586203
1520	6,84111681322609	6,68347639330619	6,8183515845846	6,50834569236412	6,36460718578674	6,70414988540558	6,8636060668019	6,70241714176018	6,39434823918218	6,88721202850193	6,67203312629846	6,46653684572771	6,58335702049419	6,55965984382187	6,83766155360514	6,86348159123126	6,48294911321456	6,68739565481247	6,8067534768228	6,61720778941622	6,39544552850561	6,46789355062636	6,67600685522688	7,10643894126159
1523	6,10010040876568	5,44881721909069	6,0332316642569	5,41634327739491	6,11744430685715	5,4975454160135	5,79603586024752	6,19324973768659	5,74980232282201	6,23617284707583	6,09748045442609	6,41416221419415	5,8194417685539	5,76688102206064	5,84929834501485	6,29647568880692	6,15142915088901	5,8263159071955	6,3030233222405	5,66744834374531	6,17487241557843	6,09537612295549	6,29746462153622	6,65565881118274
1524	5,35941624273011	5,44881721909069	5,35344633499037	5,16513495479357	5,44996097363122	5,41562336108526	5,54287183345472	5,38671672581061	5,26090419204899	5,32404517326042	5,31863159509317	5,39330814792165	5,29891333014703	5,37154847810445	5,07547138945295	5,30088177365377	5,60827123394159	5,05975853876455	5,37154847810445	5,24762730876233	5,40232208631062	5,3874824978654	5,34323270750167	5,5410127554468
1525	4,9216838266125	4,8812485137305	5,00176827372481	4,89917705335178	5,11916547407693	5,20380459471789	5,24141779153497	5,01684072225918	4,94876364752152	4,77239316151139	5,05975853876455	5,08691130450371	5,05890586782456	4,9793921768349	5,01390192501072	5,18440385337063	4,88522737790645	5,03892857064084	5,01960617131345	4,89432068042585	4,88263964668147	4,93893637734804	4,87008565410634	4,7519825644295
1527	9,19365876056678	9,17706978696845	9,11695345320995	9,11721446091242	9,23723056661552	9,09030696360526	9,32011676593802	8,97115737837882	9,02039741107958	9,07337235747106	9,03221778447054	9,19730463864231	8,81933008511101	9,01794462876334	8,7225512799966	9,2565080480999	9,16756445482167	9,10293374533343	9,07856467822187	9,08696645275044	9,12727887578275	9,040417246169	9,2235551729546	9,24403811750592
1528	6,4542990260807	6,91018418726383	6,5986066752211	6,73202237127061	6,8671117605628	6,81491606589494	6,83996199800935	6,43790115898521	6,60256830664298	6,39610637694442	6,84097382763367	6,76708588566262	6,64096648646537	6,78646917370299	6,41720460353488	6,65200629340603	6,72457714570897	6,91703521148579	6,90880198347276	7,04027489152541	6,9637710548855	6,78952792461174	6,92685016745571	6,97471640022502
1530	13,3199698227383	13,3903874703819	13,5331404798132	13,5065255887102	13,3173798649947	13,479477110657	13,479477110657	13,54793513238	13,4066920196652	13,5428648780436	13,4713747411858	13,5049050299215	13,4661942490789	13,4086125054418	13,5694767172505	13,3650836205181	13,4138147724554	13,458464922466	13,5032821640741	13,4100910336014	13,417415426262	13,5002654183846	13,4271300822936	13,5446170102258
1531	13,0163596356951	12,9748449441109	13,0988260737528	13,1030290895237	13,0308165511661	13,0283570336973	13,0484147753297	13,1149163005512	12,9545827101686	12,9991001700434	13,0059153427179	13,0349664673631	13,0104972672972	12,936688236872	13,0480414550272	12,8990510183231	13,0705893478937	12,9875549240609	13,0412393077615	12,9013263111341	13,0070275205202	13,0185427669348	12,9624047485053	13,003536663278
1532	8,33186163669507	8,40382579260933	8,52773068555351	8,17274007859736	8,18669718677772	8,4559236022055	8,36369356436542	8,13052351633706	8,34921889711936	8,41578152879052	8,35825004324166	8,19674981130466	8,31693034542322	8,57451573863345	8,27642928592203	8,23203845989295	8,24156454142808	7,85845773714482	8,29998297030745	8,17816549693095	8,33025679865924	8,2787003109915	8,30645454351717	8,62863232251613
1536	10,2352703622492	10,7626810338157	10,8606887295499	10,5954177752005	10,696446092923	10,7484872920485	10,6939804575614	11,1366885873059	10,8610231718838	10,8215043027085	10,822864292141	10,7473334241424	10,7957245519435	10,6360688585014	10,9440263097034	10,3337887863938	11,1088149576433	10,7529991769091	10,8590311031184	10,6814220833104	10,9191728787048	10,6279244133621	10,7461532076683	10,9515278936549
1538	10,2850161445539	10,6362228419257	10,6536175967117	10,6368651603959	10,6070743812368	10,5973479581675	10,653392413055	10,6573822877822	10,6920482926292	10,5575815939344	10,5664477132424	10,4830370929219	10,5740373489361	10,7315260627687	10,5278284082104	10,5692986285487	10,7606012900946	10,6529359949999	10,7306243707294	10,6093111861811	10,8292379288862	10,6232161249383	10,6299754614267	10,7032208807342
1540	10,084462226894	10,8747018720222	10,2563520445828	10,6034228640943	10,7476214402939	10,6321574581614	10,4175111873307	10,078578339453	10,5161239823075	10,2172511913552	10,9480377134347	10,6945102868259	10,614612412563	10,317719658102	10,7158228301384	10,4704219319978	10,4320932224887	10,3524240770952	10,7202703096719	10,7418834633297	10,9377623886854	10,8604174472258	10,6804329685601	10,2658158481829
1543	6,81847085166957	6,86249522938369	6,99264526508464	6,7377474746722	7,04252699665612	6,8759285983266	6,85833837609669	7,26880954904536	6,89807208664977	6,97412516293158	6,84097382763367	7,06756179608053	6,96058821627881	6,59770190397626	6,8486136750967	6,94612522027026	7,32222807046157	7,00283193271498	7,21582136407086	6,99741748295172	7,0884079860031	7,02421323134779	6,8893310232798	7,34283269470349
1544	5,21750530042167	5,16689158702937	5,09599442845284	5,16513495479357	5,11916547407693	4,97465666456139	5,28345065131494	5,09500081420475	5,41200086944199	5,02140070139227	5,25779507404021	5,3074537908922	5,20209615898699	5,00176827372481	5,16427001478662	5,18440385337063	5,06949359486702	5,30704808044013	5,41018663030343	5,33986904682611	5,4730412728464	5,13444927562107	5,1896532100601	5,46549915139789
1545	5,17406177976631	5,094714780245	5,35344633499037	4,93998183488816	5,23894468095885	4,90246694771287	4,94563485933063	5,5682475789606	5,06331924836689	5,0606234787715	5,05975853876455	5,4593089814452	5,16938306491919	5,1145971099909	5,19799969586951	5,10575741006168	5,27939167313645	4,98503153746851	5,41018663030343	4,89432068042585	5,00496038898754	5,44244225539198	5,10945881337386	5,55691371052963
1546	11,8970945004857	11,8260691780196	12,3134774969241	11,8935936140899	12,0272668877612	11,9318522995326	11,944905816051	12,165104343777	11,8247843649384	12,2621007074465	11,9523810071595	12,1830178173671	12,3164564026594	11,9318522995326	12,2253540285864	12,1283373647132	12,1685491348208	11,8346476364653	12,1522426296716	11,9648333527581	11,6874230162792	11,9556032546352	11,9723504869926	12,3674929961554
1547	9,33242876170154	9,26348702957311	9,2620703230063	9,36057301319806	9,41990687198069	9,19071880033493	9,2147076832156	9,60172558017742	9,08163556257061	9,42219221182732	9,27075060788421	9,85754934615259	9,03933813016735	9,28991710837709	9,04584851173276	9,20357252129864	9,32473448337928	9,25639352002674	9,56868680098131	9,51721935925665	9,47815221595304	9,46591982833706	9,43179525897781	9,70007320954518
1548	8,73059200980208	9,79066409806877	9,7554019481783	9,86068820890897	9,50224423487312	9,80546327966807	9,85318031150555	9,79780154028101	9,67201863875576	9,61323212898669	9,60225017301429	9,64601615838186	9,57205638799867	9,81836366786161	9,57615478613161	9,51266348323722	9,67439101896733	9,91499750495114	9,70126618044795	9,74015708985817	9,68096003986717	9,75703726447386	9,81849578398215	9,93449823495146
1550	9,40819665029334	10,1954751224388	9,51681505310962	10,1536425242321	9,36865069476912	9,92581074049949	10,0246580887862	9,29220209023142	10,0021972506518	9,41486178321467	10,0401789657848	9,18869792679807	9,30142125683724	10,1089580549567	9,18775225873917	10,0630344651715	9,46829652556872	10,4729561491989	9,43679319927309	10,1590912504236	10,0486729850696	9,45525489846439	10,1545032789387	9,58074489668058
1551	5,88178151279465	6,08323201036633	5,88345288871456	6,25069337243073	5,67315447464097	6,13467926276415	6,15688555515767	5,53476693955243	6,0332316642569	5,84435711372444	5,95193906888222	6,13038184654141	5,79708848154637	6,35170860229653	5,79926172766627	6,02663368495702	6,04325805530582	6,51458115980671	5,78584943214154	6,09498451053873	6,242382562758	5,89869815163092	6,2480711694596	5,79278937302116
1553	10,6006150793742	10,6378915094784	10,3217525522801	10,6138667145975	10,3562854783391	10,418769109526	10,4064144634814	10,4282301928275	10,6196206962415	10,2724688492219	10,3778153446357	10,1429993711474	10,4018563165978	10,5664477132424	10,4970216320835	10,3353861160386	10,5370253166374	10,1292458128846	10,3925874767045	10,4298915408174	10,5597388008272	10,6279244133621	10,5444507147241	10,4791492668535
1558	6,04536553698184	5,91803014936079	5,99313605656617	6,23663408894129	5,92116069319079	5,97715088958852	5,93205408989119	5,95396171536917	6,09879016056863	5,9378875671557	6,06343307827321	5,93558833058255	5,72307162478589	5,95007959110395	6,08226714270094	5,97627264693414	6,12337475715097	6,09028276893673	6,17924571978457	5,89840251806928	6,00689551618604	5,91435458573026	6,12466910521194	5,97569251703483
1559	10,860474217367	10,8595403526709	10,9133211772869	10,7782465614585	10,6945102868259	10,9510635346469	11,0709186042674	10,8497778827177	10,8397453929764	10,8421616902505	10,9163380063181	10,5094609602486	10,8083460729251	10,8771515232541	10,8552848503081	11,1171873851967	10,9278724671927	10,9480377134347	10,7998638704575	10,8418206740645	10,8469524191609	10,6658771240352	10,8606199091352	11,077146659551
1560	5,09238700282867	5,31566717769824	5,05041141388243	5,26397646552291	4,71658638747059	5,01684072225918	5,06697756381124	5,05890586782456	5,22292412846381	5,101263934322	5,22524120703254	5,65863187812646	5,07547138945295	5,07833078220989	5,09688499723587	5,26288231512414	5,01390192501072	5,13224373606817	4,85050653885473	5,29554761359759	4,88263964668147	5,0121073949319	5,10945881337386	5,19197621586203
1562	15,0566850928936	15,1056377955476	15,2114463518941	15,3098123577724	15,1024486825535	15,082009285277	15,1921441714477	15,2034728124412	14,9896243903867	15,0870065277732	15,0711430933576	15,1732116820797	15,1550741152207	15,1202123700191	15,1878014743382	15,071072804564	15,2308687678171	15,1997669508401	15,2150941978745	15,1253124807357	15,0870065277732	15,1445904844196	15,1342263986036	15,2534101129217
1563	8,25729725332665	7,01634770263606	7,76751202472978	6,90596032199569	8,37588803682702	7,03685810536652	6,97870611160115	8,24062481630189	7,08143259835458	7,95132226516506	6,7839254499439	8,51943342226911	7,69414804378737	7,2262544105108	7,8649395770329	6,54448467600783	8,57467497204212	6,94999021595939	8,14671762344462	7,07237288041638	7,11090964383873	8,1570561296108	7,11637124568264	7,80961330213741
1564	7,74566890286624	6,64604652405687	7,58088346241463	6,00933083892883	7,56374742267825	6,59286362263056	6,68335141954325	8,21181527043389	6,33543828587624	7,66303990054805	6,35054088784223	7,85423224812089	7,44945978374215	6,94999021595939	7,95403844055099	5,98987851099649	8,05188766988947	6,40656971251742	7,90075261432088	6,83789588248406	6,12132337774707	7,46301152378894	6,63282779313276	7,64171802890113
1569	7,89087323575928	7,52408218654477	7,90114301184518	7,26983567228695	7,95471357310288	7,41663191631216	7,45818086088863	8,29908583014696	7,60594046047928	8,06139729520108	7,46085325536866	8,19328538734313	8,21281131361532	7,6025332288404	8,06826895587167	7,24919907863963	8,28414233862974	7,53472405663176	8,09100491028521	7,41551738455485	7,86485290139332	7,88962427291194	7,41884336440356	8,19223770495872
1571	6,61353593443539	6,35864116104687	6,41416221419415	6,21259076313492	6,6568414998856	6,2630972835678	6,50576837534805	6,6331960860093	6,55850521163097	6,55428703706688	6,31542115659754	7,18426778201007	6,54645284365462	6,60431394799606	6,67229949454519	6,12054162428405	6,69725840011416	6,33217852590439	6,42256614060939	6,17181056369577	6,5089550088327	6,6077323457815	6,50590736709668	6,58659131336179
1573	5,50815933375388	5,79072588505589	5,4844134840825	5,84830243687565	5,62176067043642	5,5522006327178	5,64797072119283	5,46750009950228	5,58381638403047	5,42128742467132	5,81731968914578	5,61327046934182	5,55691371052963	5,70093941892093	5,53396279369786	5,84435711372444	5,76644705440824	5,85505056776441	5,58327725670932	5,83292799414687	5,67131374071418	5,71991380569225	5,87294807929693	5,52249325121794
1574	5,63775230831266	5,12965414476135	5,31942779604933	5,12965414476135	5,41838459725813	5,44244225539198	5,38871672573457	5,05890586782456	5,50667364538944	5,52176460843758	5,30161935705933	5,65863187812646	5,09688499723587	5,42802298950876	5,37454206981653	4,94659667654367	5,20209615898699	5,24141779153497	5,64985608664026	5,20054760989517	5,05890586782456	5,18252802906084	5,15320416206578	5,14575776470295
1575	5,64985608664026	5,67866588797724	5,75808943163429	5,45618347036294	5,64803957993135	5,59993836061317	5,61813478050428	5,77658352964541	5,70916321096941	5,7722687306508	5,47537565748705	5,95172814768902	5,68852180436217	5,57200631817902	5,80722894789382	5,65695418191011	5,64576853779799	5,55946517705244	5,58327725670932	5,54942024535549	5,53268026657577	5,68908624318875	5,48104098241747	5,76354270269971
1576	8,24538552669299	8,08168057056559	8,20585391108652	8,08976701250919	8,29227746580744	7,96870774693877	8,06246309735265	8,69243081793785	7,89058689463316	8,05617323452908	8,13757656944509	8,88528437528272	8,28942122208229	7,9977791379474	8,19269829790539	8,5411427396826	8,45592262801182	8,21936718824822	8,48163748855611	8,16786747950668	8,01281874346062	8,23542271903161	8,17802158494281	8,27617430934831
1577	11,5252550022976	11,239347862236	11,4750133269295	11,2053841200892	11,5530050219122	11,3105513637409	11,0874386584383	11,480467445278	10,990592666552	11,4468663466283	11,1900063055137	11,9704195577163	11,6592860594444	11,1886397458156	11,4845154617726	10,8056250181984	11,8582733999457	11,2475325533871	11,7802298538781	11,326445614655	11,0938297797203	11,5661162653218	11,3414074989724	11,5192622994607
1579	9,10998996228719	8,96774079907638	9,09703898341202	8,94968249429965	9,02272982879976	9,12805474810413	9,10361179513228	9,08808302546182	9,16539027883282	9,28016792575683	8,95309978529507	8,71829465688917	9,22722767855998	9,17681009534282	9,25292142778033	9,08315107735203	9,22168087887139	8,92328968987181	9,1834768661215	8,80739298314533	9,02902741231085	9,07315280826067	9,03174383317325	9,08650857833855
1582	12,8669330596514	9,04727961206889	13,6115454630092	10,0263600779693	10,5860227302947	13,7203547534201	8,46127205014557	10,7033492446468	6,45795143909623	14,188916903699	9,41470605824677	14,2389588246181	13,7203547534201	13,6038047168933	12,3620325448833	11,4971686348715	11,1314817817799	12,7536596642868	14,2994851263981	9,41975038372258	10,8013228449262	11,6372688193712	7,54125558291264	6,38574738729584
1585	5,32480131270668	4,81032895806729	5,17754874387335	4,89917705335178	4,71658638747059	4,64907303750082	4,86160146710046	5,2509838118521	4,81085004059829	5,101263934322	4,94563485933063	5,39330814792165	5,1357287897413	4,49538373304508	5,14302012940916	4,77077065854088	5,37154847810445	5,08600734320791	5,12187899489592	4,76091030638671	4,91331000064	5,10826837745481	4,89123711906994	5,25779507404021
1586	9,60661325187756	9,29779738930716	9,5120951719767	9,47962811281515	9,26593985575661	9,29269073955015	9,34195695949019	9,7580685054857	9,43562695277132	9,45964760227261	9,41102050840634	10,1429993711474	9,58147517703245	9,20611257043625	9,48899610125816	9,3339476981953	9,66722931470232	9,4250097345174	9,51439842886498	9,36414803112919	9,35708803059983	9,53115982774691	9,37555040242121	9,6486706942389
1588	6,24306762723422	5,81808643829762	6,15206819125992	5,75925801280503	6,21000828104345	5,95783160342186	5,89413272198359	6,21539728729324	5,980782634912	6,16613675684519	5,83872662289454	7,02794516159213	6,26856593584563	5,95007959110395	6,2383022382724	5,93843654168685	6,24842167945194	5,89519602087959	6,01672705096573	5,80452555671243	5,76024175745031	6,08296719678822	5,96715660956102	6,18371245917844
1590	8,50642482987702	9,2650864790975	9,63087833643873	9,42752045096182	8,66397193557214	9,64355325906492	9,01819911760503	9,06325405059005	9,93941785478783	8,86718182240632	9,34765901015488	8,74590742082927	9,39966603225481	8,79313557896554	9,24230593807612	11,9968331764078	8,69196684484742	10,3460644003182	8,71349110613238	9,23066904524692	9,34815084782049	8,74118930548593	9,47451764907322	9,50358171643946
1592	12,4064719505287	11,7533265409929	12,1083587747642	11,6134436339443	12,157363189828	11,6932352589154	11,8092893523951	12,3376707567962	11,8738728351471	12,063562796078	11,6690882928209	12,6501535647736	12,0078014432518	11,6958999449075	12,2170557314401	11,6848978332065	12,3608419706608	11,7278053753745	12,3439458751162	11,7238664194289	12,1413274654592	12,3082530617317	11,8003466836654	12,1458917730642
1594	7,0142646799458	7,81025137822277	7,0837924954434	7,73811020730701	7,14757826013174	7,52496224503839	7,49226023519692	7,0883159303517	7,65875843208621	6,85002388965845	7,79132939004638	7,08534897284602	6,9287975103188	7,68312057457201	6,99249968773403	7,68032119845729	7,35174998053243	7,87466198056544	7,0720558454969	7,68532120018796	7,59342423352891	7,04520051330699	7,78377976629434	7,25789750916926
1595	8,5878569018828	8,30920961574241	8,08933666293871	7,9136749520425	8,21653706371681	8,17569671717767	8,15092130281796	8,30950470452386	8,36699402555792	8,1567823359514	8,15982180224614	8,11854714797189	8,23349856332349	8,27102370138243	8,44981453619936	8,22515073742127	8,34926575704868	8,3924169728627	8,18669718677772	8,40106485294734	8,15264225803727	8,3074207822152	8,42002234657432	8,46917449056783
1598	6,79769816027687	7,3501294720664	6,53885817197011	7,05007989892398	6,94265938542247	7,26787308608172	7,44875879051186	6,33802688933107	7,24898110844444	6,52892473619477	7,35023990242362	6,5326103492077	6,5251020456104	7,53341412003727	6,49330505325255	6,77846382296728	7,19050031965885	7,49391417597415	6,58733266375861	7,55734449573801	7,59342423352891	6,86310945020395	7,54125558291264	6,42730112446365
1599	12,6005845153094	12,0801027315023	12,1830178173671	12,0644037984687	12,5792533385927	12,0008618351893	12,0307548782494	12,3267155733194	12,113266767221	12,5712061779266	12,0023171913936	12,4766541593715	12,4190589221588	12,1557712008648	12,3872617150528	11,5809942343481	12,4747268051736	11,8832365158188	12,6550829192724	12,2052781629607	12,1997078626673	12,5027408264479	12,2717213711399	12,3504904360018
1600	6,98039477296029	6,65786461734478	6,73243058907633	6,7377474746722	6,49330505325255	6,65506947025272	6,60491900435587	6,76506142775984	6,57237408146385	6,55428703706688	6,56132083350878	6,80962915614832	6,74179436563829	6,55965984382187	6,58659131336179	6,97782530730367	6,75944997284742	6,74921553889707	6,79418547046798	6,65506759672563	6,44324581107115	6,6535958375015	6,72788980072472	6,75944997284742
1601	13,4206536068709	13,6890093733696	13,2369400525409	13,5788504101235	13,3437135561062	13,4366131654175	13,5623163722338	13,1274243637861	13,5622106125674	13,2645043320954	13,5699566824034	13,6470838988644	13,4086125054418	13,5770707891675	13,1712623465738	13,4660827493789	13,3223655764225	13,6462475546251	13,0915897247258	13,4267574719498	13,5809677259459	13,2442228303029	13,3955211115962	12,862464153163
1602	11,6458834003066	11,7453413470321	11,6294267105302	11,648240646328	11,7219619592579	11,6668302540114	11,7259000039168	11,6843116234293	11,737659981808	11,6128765771373	11,7405089768446	11,3897693003083	11,723556965327	11,7315841267959	11,6940274786835	11,3325087932818	11,8179054793325	11,818065817857	11,8234509546477	11,6505927797399	11,8569471520736	11,7437952556849	11,8120096581328	11,7184144676929
1604	5,55324335728928	6,29510119795822	6,08232071657321	6,31403594738811	5,54040247311494	6,15632611082411	6,43824173946211	5,80623748296971	6,25024643882269	5,52176460843758	6,57075818239555	5,85953523165633	5,91803014936079	6,37277091459506	5,80722894789382	5,86738730670254	5,60827123394159	6,10010040876568	5,64985608664026	6,65506759672563	6,26705549155375	5,62469085385041	6,22730665417017	5,76354270269971
1606	9,2529545744	9,04394812049021	9,34450549352769	9,41721727883789	9,02405486141519	8,6480257922044	8,98546614947079	8,81759659023031	9,10623080307563	9,00859643916188	8,90526899723682	9,44734192132652	9,05990960064714	8,51903421865663	8,92897783820459	9,16633872589774	9,04341621237536	8,71805153091004	8,91866783955679	8,44442511056323	9,32804594328486	8,70004961291885	8,73060836421251	8,74761415674594
1607	9,07556067944553	9,29213484627992	9,0819055255596	9,15340752706438	9,12655687487102	9,28802946170805	9,28016792575683	9,02156855724141	9,23402967128635	9,03770362867631	9,31782295738414	8,95615311476082	9,18869792679807	9,42070813345703	8,98833916471621	9,36710447133536	9,0743503013513	9,15478516742508	9,09800292509873	9,1974205895775	9,14636902658212	9,2620703230063	9,15712847679468	9,04834544097536
1609	10,9681089649165	10,3931314382203	10,8358123773942	10,0787586008449	10,7747290607953	10,7524790282942	10,373803019338	10,9802101326189	10,4440427788793	10,7249094708658	10,2687130863934	10,9904522800268	10,8166229622923	10,4576938048946	11,072936932445	10,3305736411603	10,9647143669514	10,3280981295238	10,9706176405969	10,4786742038894	10,4841265491395	10,9244558703213	10,3241695869024	10,8461027812454
1611	14,1634981456369	13,985432703588	14,3741345153206	14,1510368536971	14,212621899319	14,0111997151832	14,0131835845795	14,4017933684366	13,9401699732544	14,2152110422527	14,002722391344	14,8113225868599	14,3319780293386	14,0422696026441	14,3291162469061	13,8858707757539	14,2221933729441	14,1591237675664	14,1929289619222	14,1070372709182	14,0404380922827	14,2747840335862	14,0350768462394	14,285809683624
1617	5,09238700282867	5,94137069464136	5,2648291364629	6,12329969641188	5,07547138945295	6,23135433990373	6,05324587416526	4,9727251176725	5,91803014936079	5,25586422906522	6,11534864004609	5,08691130450371	5,63672111487945	6,25069337243073	5,21750530042167	6,36708714473786	5,50229935500389	5,66493215727072	5,0485532260267	6,09498451053873	5,42411330099803	5,65695418191011	6,03887143103512	5,101263934322
1620	5,04947098879045	5,26268433555693	5,00176827372481	5,16513495479357	4,97267467945044	5,23975156949498	5,15902647201891	5,32707188773545	5,18461397213028	5,18252802906084	5,2709082709345	5,0121073949319	4,92624689633489	5,28345065131494	5,1287363819976	5,02749594060323	5,22921320026694	5,26397646552291	5,12187899489592	5,29554761359759	4,88263964668147	4,98508354450434	5,26558527590916	5,32260398522964
1622	8,57465348124403	8,96578323091061	8,92148935307014	8,951732586542	8,7363015429615	9,13544389824933	9,05105200322729	8,51970099930296	8,83575792110161	8,80736550619246	9,15556546308493	9,16591619756281	8,98495378933467	8,84631532557809	8,70132737738735	9,27533494912758	8,70563248417712	9,10609158573552	8,78721696812957	9,11898204175962	8,81439927636849	8,85981505734587	9,07936875287936	8,79047301117241
1623	9,46951893680924	9,84445461960297	9,61906663959299	9,74114790344002	9,37892714474875	9,79418208842434	9,79418208842434	9,5547310305884	9,82941085767357	9,45434552748456	9,81638735455815	9,55397620704108	9,74779006557817	9,7128312380735	9,88546790718465	10,1113678176135	9,4625730237219	9,79067085221742	9,43415577768406	9,74757949896643	9,7386270218195	9,40122851408944	9,80049341653942	9,47906547771982
1626	6,52017706038828	6,87456436727775	6,59230728558287	6,85536298714646	6,40625905397913	6,60491900435587	6,93657701443863	6,41031865962975	6,75564049048596	6,51338492956433	6,81812935773864	5,9681689097377	6,35214095928907	6,71443483315966	6,48134074951005	6,71121820585174	6,60482208686641	6,66003569335302	6,40244210646997	6,80488971009441	6,56442171277816	6,53930463225136	6,76531915209399	6,65565881118274
1628	9,08122312008623	9,41679305508338	9,18759548360154	9,38842668126062	9,08634522090572	9,03478691902737	9,19088571513461	8,77009857747551	8,99748503524564	9,14714499797907	9,20412981560984	9,50688598091091	8,98802558943856	9,28873716182705	8,95065699464799	9,08776126527887	8,99941901001674	9,55368842883665	9,16736971539117	9,3926615402731	9,43039499577174	9,24023209381514	9,40561491250537	8,85292444151455
1632	12,6996957770971	13,0719259045079	13,0170660444047	13,3693939249965	13,0262484488291	13,1385299226206	13,2389975327355	13,0735935206281	13,1610227812087	13,0081618821661	13,276188811498	12,9518132442863	12,9655236322407	13,088987623877	12,9920293800522	13,1752284168394	13,0797533776545	13,0412393077615	12,9464835054208	13,1397680931891	13,1094131482236	13,0338096419143	13,1529477001904	13,1626308571476
1635	6,99494088742683	6,38505658167609	6,72296654114048	6,53662505515492	6,8094964577134	6,43654419013856	6,48432547128827	6,6897123088875	6,4809194402528	6,7892480804249	6,70101476067336	5,93558833058255	7,19630935983641	6,64793004013924	6,8685109531532	6,85016533060975	6,86151621759427	6,82581839146891	6,83285516284466	6,38928240697158	6,79506473505178	6,43351298290702	6,68404965811855	6,72707152955253
1637	8,16762556862699	8,43730127773815	8,01386018087483	8,52493789899715	8,10528571071498	8,36717562470504	8,46778453567562	8,17112352806781	8,5428401640573	8,14983326180906	8,47998342400775	8,30619258694777	8,11012334425945	8,47265815527632	8,27863526550331	8,42724937794876	8,22218886894257	8,50842444252377	8,15423578134023	8,57193769191046	8,43064311156776	8,06766571176345	8,54399484830871	8,418022383033
1640	5,88178151279465	6,05664870245392	5,93843654168685	5,94329018544984	5,7151509172243	6,27791459312118	6,11481185737784	5,76644705440825	5,96795311051746	5,85505056776441	6,1869829720281	6,42823653680222	5,94552697588405	6,15229660592774	5,71770589112829	5,92848154471056	5,73207262445174	6,07550792280341	5,87449493431073	6,35545921592298	6,20276535192251	5,96514867740275	5,94275730574062	5,73207262445174
1642	4,77079524257893	5,20472235748164	5,05041141388243	5,09688499723587	5,23894468095885	4,97465666456139	5,1782954900399	5,09500081420475	5,16427001478662	5,32404517326042	5,12961792634237	5,22292412846381	5,05890586782456	5,29627625637796	5,23245658906756	5,24141779153497	5,12610330589396	5,03892857064084	5,25278057938078	5,10575741006168	5,57590122815899	5,08691130450371	5,22995994643349	5,05890586782456
1644	14,241113793409	14,0671001982943	14,4599332683761	14,3255542217779	14,2722788067082	14,1101693967341	14,1310366947781	14,5492330821972	14,0441152374504	14,3625365735046	14,1206385295543	14,8873372920107	14,4563307854407	14,1490052069169	14,479118962945	14,0227331451813	14,2535350151651	14,1929289619222	14,2959780916043	14,1792478670844	14,0880252823703	14,3547690440352	14,1904233679449	14,4624331369088
1646	8,92950546669045	8,55535910478155	8,78425675219386	8,60699203596972	8,84848870488244	8,65417711351395	8,4624063406615	8,61818409820551	8,68072654656396	8,97009501668635	8,48319821915464	9,29787874138843	8,90985070033917	8,76407995847348	8,89644924025613	8,7444375806855	8,77676028742881	8,58476156371195	9,05126835302644	8,61740163404351	8,79313557896554	8,83139429514088	8,55392959189601	8,92704030869517
1648	8,28234868838558	8,26508589447757	8,19144750583082	8,17512384287709	8,12563171835012	8,01822514092669	8,12275460021463	8,11032568857585	8,22328458939659	8,15208488178483	8,04878158981363	8,80721085095628	8,03261808425927	8,13931052756912	8,00093904205511	8,10501890032231	8,20017486261741	8,25967505649356	8,11589233304612	8,27516439873914	8,21984172628877	8,14252703561633	8,1464530309463	8,12123604131771
1650	5,23479105700011	5,34838861378894	5,41758978996368	5,26397646552291	5,3511472484214	5,4975454160135	5,49362867713118	5,35803319361669	5,36009548491049	5,20044728709085	5,57763701792059	4,92668567999172	5,20209615898699	5,48104098241747	5,38671672581061	5,50032176590398	5,41705467378487	5,13224373606817	5,25278057938078	5,40641719014118	5,45081993422249	5,2709082709345	5,52723210236315	5,40912103250821
1657	10,1072483338493	10,2267332397567	10,1324157033961	10,1598378470535	10,351370057508	10,1082748471574	10,151214287544	10,1825554508616	10,2041889179949	10,1363271071952	10,1166674291235	10,3124859555109	10,1784078088462	10,1382117930663	10,0339140479116	9,83026166766552	10,3070165495766	10,201908150531	10,1804423501788	10,1129205263064	10,2693970202285	10,1359734413497	10,0724886610129	10,2841184584248
1663	8,14081052681938	8,61068274439742	8,46655392983754	8,83749695477186	8,45804398576081	8,49328903714908	8,38705450787688	8,15222342432073	8,47598231288154	8,49362498751108	8,69079509229255	8,57248871032587	8,78634947180562	8,27710200498249	8,39973591747984	8,95638710299323	8,14613193772055	7,80461063929116	8,38391234758313	8,28799179403556	8,57163698194163	8,22712633461987	8,59909961792571	8,36561738009553
1667	7,82900769665246	7,911459978254	7,74124295731901	7,66924144134275	7,80096902032326	7,68838063413928	7,50824035048746	7,33873012591827	7,61593969159305	7,55508003874618	7,61191654006994	7,89125842312171	7,605532018297	7,63154959296981	7,51114677448753	7,5361258810124	7,77704817905698	7,69319274488919	7,72529819497338	7,79619162318909	7,91478121991044	7,77022407047354	7,73661318863061	7,67323263356824
1668	11,5994149145226	11,9005470501391	11,9286170667491	12,2136176069258	11,8273082296908	11,8761848791185	12,1083587747642	12,0137347466387	11,9580926513987	11,881717336203	12,0738441864813	12,0913630670234	11,8584224967813	11,9548388483701	11,9551651543101	12,0968546460589	11,7951388159595	11,9326494076737	11,9303786237141	12,1900327282806	12,0322410482048	11,9419476402443	12,0288462717299	12,0968546460589
1672	5,52322189399831	5,70426914769581	5,6427507752169	5,72760486889762	5,72828375118418	5,72368190711774	5,55872759364688	5,76644705440825	5,58381638403047	5,63869457701312	5,64901789071542	6,13038184654141	5,5713833872846	5,4674517687226	5,670834817377	5,76644705440825	5,92730884104717	5,64771191753685	5,64985608664026	5,48836158387099	5,72760486889762	5,68908624318875	5,57407496399291	5,59302387221711
1673	6,20604194855435	5,97182008020368	6,53885817197011	5,93402812540181	6,02215750892835	6,41416221419415	5,9949944215456	6,23135433990373	5,86152207802291	6,32023228706668	6,08096736713683	6,66039511726274	6,25381446731508	6,12593549703877	6,33802688933107	6,35681511471506	6,19977962765727	5,84081016810222	6,56289848833703	6,12132337774707	6,42009219495319	6,36708714473786	6,10262661088756	6,31612640307769
1674	9,7413747256186	9,88106806155845	9,42871807555838	9,75275703997862	9,66238830046356	9,73876946287762	9,78007711328851	9,76569523500972	9,96531573706186	9,60583449552421	9,88127276946634	9,85091155692033	9,61005151298067	9,85108384094561	9,69393590588137	9,44047934128279	9,80972085371487	9,90977278845076	9,81281953139976	9,97629890719314	10,0875144982374	9,59151984048942	9,96612668934952	10,0506941070196
1679	5,66099595551281	5,72990200296142	5,8608303360662	5,82586222735622	5,67315447464097	5,5522006327178	5,74152949849967	5,9239154814753	5,55250577388372	5,69053071698158	5,74865615391877	5,8216430453673	5,61091790253935	5,68052255490036	5,77658352964541	5,59170599377491	5,7474347435981	5,8263159071955	5,68322869225559	5,70426914769581	5,92071353740932	5,91435458573026	5,74491208230729	5,98987851099649
1681	11,1863733731896	10,0599420729506	11,156301871171	9,97901073884453	11,0268262349658	9,85448968225245	10,3289615592098	11,6252105822738	10,1838786281733	11,2533768068198	9,91665225720975	11,3092886627432	10,9739808275991	10,1606439722075	11,3317693836932	9,26913878052712	11,6085982183499	10,3043234557899	11,4132786022412	10,2685792215517	10,1386618929108	11,0014699427995	10,4253168858032	11,4594837703969
1682	13,8855544533204	14,1017963373255	13,9343568040906	13,7702983971856	13,8238000960946	13,8509217093966	13,9297643833666	13,9882187194336	13,9028096990795	13,8815897387774	13,996849702971	13,9384479454434	13,8030322870212	13,9459114576237	13,8117637441903	14,1045763186736	13,9383233994024	13,9071192859215	13,9029151982087	14,0159270848762	13,9402489227811	13,8079958911314	13,9070774317407	14,1260945276789
1684	13,0269241287714	12,9228582946392	13,0590463374922	13,0660936156087	13,0170660444047	13,0154147763337	13,0241956549541	13,121539565205	13,0692114688659	13,0898880585111	13,0523869254718	13,1014201241273	13,1115534755675	13,037430057565	13,0717624131409	12,9545827101686	13,0348331181186	13,0154147763337	13,0957619174777	13,0259968074574	13,0799270419555	13,0915897247258	13,0445917816674	13,13842408928
1686	5,58025468986727	5,59619503925893	5,4844134840825	5,51970575002814	5,54040247311494	5,52510130002142	5,80623748296971	5,6385055170761	5,52249325121794	5,69053071698158	5,56763359479016	5,84081016810222	5,55691371052963	5,66493215727072	5,670834817377	5,50032176590398	5,76644705440824	5,36815966177492	5,68322869225559	5,40641719014118	5,65235940996631	5,42128742467132	5,66099595551281	5,79278937302116
1687	8,82091664772519	9,33784539561299	8,85703655068371	9,41890532389798	8,9578111059993	9,18687502994608	9,18945893811617	8,5803571763519	9,23779605984452	8,83295886536102	9,24467838935017	7,93720001546275	8,89865888660143	9,11057729217927	9,10892295834343	9,0586986823207	8,96374659687765	9,28821595402293	8,81369380728714	9,33602114870985	9,42550590133487	8,8814216667266	9,20881140317929	9,04104737994419
1690	6,01294799699054	6,29930236063355	6,14257063080976	6,07131217938194	5,92116069319079	6,08184173162163	6,22790921570441	6,0198670827926	5,89519602087959	6,12552795450574	6,10383152078278	6,13038184654141	5,91803014936079	6,13592192654541	6,15514841500074	5,66964617537065	6,12337475715097	5,91918656482413	6,17924571978457	5,96312533067306	5,90471729498805	5,98987851099649	6,0270442650693	6,13448209772457
1692	6,01294799699054	6,06424326234911	6,26656364064965	6,06343307827321	6,30342812035855	6,04802689345575	5,95242978420624	6,21539728729324	5,96795311051746	6,20276535192251	6,23491216778332	6,68060984319452	5,97705488484517	6,08323201036633	6,11779820296148	5,93843654168685	6,15142915088901	6,10010040876568	6,0669054409737	6,0420177196102	6,14914545019039	6,06111993267413	5,84929834501485	6,09040899362262
1693	8,07253434053994	8,23358193154549	8,44132275382779	8,42631387931258	8,18188871564385	8,16771953872066	8,26088735431818	8,56089501091483	8,25563773366709	8,31713502367378	8,36493100939673	7,41589830132445	8,34123770368612	8,00696538808724	8,42220757860686	8,50448935167568	8,33712855891054	8,17274007859736	8,34596179885945	8,15303527595229	7,93035171773315	8,13643378231509	8,32980185367195	8,84438773899591
1694	12,1810959890695	12,0679474487117	11,6951789717281	12,1798165434591	11,923553485922	12,0791731595226	12,079592367583	11,7992846046052	12,1302817418155	11,8517519207385	12,2316863834114	11,5102898385664	11,5755927037129	11,8865043757641	11,5909770176471	12,3698163831576	11,9408684453286	11,8338011413383	11,7970607222894	11,8302047624111	12,0052586081182	11,9951239056462	12,0845588037746	12,104059818682
1695	6,26208373902015	6,19020773963708	5,88345288871456	6,02576865540404	5,85076865667988	6,05830263229553	6,01123430052219	5,97182008020368	5,72307162478589	5,91205084446623	6,22484221018179	5,74005406233702	5,71175240618235	6,01672705096573	5,74214217104948	5,73817455924345	5,99132920334711	5,90660305661715	6,09917877909911	6,10580553913084	5,92071353740932	5,83094840980601	6,18997646808113	6,18371245917844
1696	11,2824956311366	11,6378071568117	11,6320296159272	11,5684752982011	11,686626926852	11,6320296159272	11,7081544859082	11,870827971675	11,5823283777543	11,7143776517137	11,705153934575	12,0938585092623	11,7261282859518	11,8220094005499	11,7455854143966	11,4250455449307	11,6565489365884	11,6178846686932	11,7129119399532	11,6368245222882	11,5729341919995	11,6010173991649	11,7923187038169	12,0088546120861
1698	10,5361536371756	11,1416982804467	11,0239828804996	11,156301871171	10,4175111873307	11,0056897557123	10,9755192144933	10,8992598053503	10,518892846878	10,6973158107801	11,0749055673591	10,2352013803946	10,8393255305291	10,8670690893994	11,0338187161052	11,1564640479766	10,8093838651605	11,3793248034641	10,6560921648391	11,0884460742767	10,4867810095093	10,7127840888181	11,0236721539373	10,819662016967
1701	5,17406177976631	5,50876348249118	6,49274582582174	5,49501931570152	5,70093941892093	5,52510130002142	5,40912103250821	6,28237437250077	5,36009548491049	6,09832874974419	5,40912103250821	7,09413941966824	6,36144067199426	5,21837024042862	6,31234469285792	5,18440385337063	6,00689551618604	5,55946517705244	6,00741597219367	5,33986904682611	5,35496632225148	5,77772411392989	5,41634327739491	5,79278937302116
1702	6,23100332533982	6,88752924450651	7,53071362648678	6,51848005320475	7,71691670156858	6,79447377938214	6,74510164247033	7,63540251592181	6,86485216163931	7,46085325536866	6,63849261592523	7,71994369875152	7,34954978891817	6,85831155511155	7,41595617708703	5,93843654168685	7,80838423104533	6,68739565481247	7,72229384523165	6,91453674269269	6,93313856783682	7,56113863975308	7,02903392608735	7,7646501632286
1703	6,71125805046909	7,53013085791277	7,33677139505592	7,50491147403439	7,28177789788455	7,5956040394129	7,5733408161174	7,61927332785144	7,46574638434017	7,25990900554974	7,59279014779494	7,06077083385187	7,38509970236042	7,47788812495421	7,33250263440283	7,57436636211158	7,6893359731978	7,40585249282062	7,37141177340523	7,53337960707018	7,35420001075733	7,48160451210178	7,53674929821986	7,83811729328674
1706	7,2965670680195	6,92354603297123	7,31651047605305	6,83345988334921	7,06684612150589	6,60491900435587	6,76480932715392	6,90644533776274	6,81812935773864	7,01379029985558	6,80423762457935	7,24228737221794	6,96591094127118	6,8483247769145	6,97807232786617	6,62302312657336	7,34508751573852	6,93349650423279	7,39781122774815	6,99741748295172	7,0021118456655	7,12590369992096	6,94277325832557	6,92993057844088
1707	9,0938472231478	10,1270506130683	8,95380253939344	10,2842648694697	8,7363015429615	9,92822830647501	10,3392606862376	9,24964582586415	10,0700749128762	8,96748792003082	10,258855316423	7,87460797130259	9,06746838768995	9,78954537798483	9,1189764290556	10,7762351215925	8,78713773837085	9,92502184069114	8,70131263355954	9,88750403479826	9,60938138492645	8,81463556429325	9,76374631056757	9,26499482812732
1708	5,25703893459395	4,71657598193841	5,00176827372481	4,89917705335178	5,11916547407693	4,67030976378391	4,98607916272978	5,29554761359759	4,81085004059829	4,92712446364855	4,88416711565254	5,26397646552291	5,09688499723587	4,67030976378391	4,9476606387148	4,77077065854088	5,41705467378487	5,10743922922824	5,06949359486702	4,76091030638671	4,97416436606774	5,2709082709345	4,97731913370168	5,14575776470295
1709	13,1036713736369	13,0851812155566	13,3746021499047	13,2858577706397	13,1753640808077	13,0799270419555	13,1508580915722	13,5347060855728	13,0153056653097	13,2496530933094	13,1245950692163	13,1704387528035	13,3123184288319	13,0931277216108	13,38306289358	12,9311776604927	13,1594270926209	13,2280826805562	13,2632745553073	13,1922427089905	13,1115534755675	13,3018352501833	13,1093642213612	13,5362522774401
1710	7,2965670680195	7,42376577033592	7,54300504049771	6,92582314441321	7,47298407585568	7,46293071231599	7,39212840558845	7,39051374523165	7,260021742369	7,28905032518524	7,39171310435993	7,05375829021355	7,33369155550098	7,49375742935764	7,45293373640599	7,47456312440507	7,17877597185685	7,34281221722672	7,16746187520796	7,15993576305471	7,40135600536427	7,44438227728064	7,24217068016694	7,47081871838397
1711	9,42949045096579	9,93913952329511	9,60549213229493	9,87062483201316	9,81334601503464	9,86300292557535	9,84854652893504	9,669950291825	9,8320976210819	9,56031220394772	9,87875815852636	9,91431132176779	9,75466107618552	9,8492277371059	9,55405529642679	9,62318310364304	9,98320564465741	10,2500450130531	9,80093581343971	9,98704192391599	10,1276489887538	9,74950640528757	10,0277001120085	9,87585312187159
1714	8,34714659507713	8,98218391167163	8,08933666293871	9,6857727764219	8,41984651474644	9,93692518455898	9,77090146750903	7,67597707872528	10,0511592255397	8,56537802836545	9,16908267361171	8,02636811744717	8,85703655068371	8,81759659023031	8,64812704308937	9,11941796946693	8,36048592989546	10,0106615341567	7,80814614002274	8,91964069749955	9,67221815814287	8,1770752903326	9,60773572836199	9,0329777339168
1716	11,6675366954189	11,8117397258024	11,8273082296908	11,954023155575	11,7104095109846	11,8551821298509	11,9079397910712	11,9652728369717	11,9215937486345	11,8652269815885	11,9410093407161	11,9211188386501	11,7732203176423	11,929418651858	11,821556983303	11,7754751579581	11,7041518368883	11,8380134046085	11,7711584841258	11,7264411976388	11,9357980473174	11,8730452209632	11,8754699988276	11,8778604181915
1717	14,6125882179037	15,6394416475226	14,3456546636051	15,6968298584924	14,4920256930281	15,6630408559376	15,8010186547552	14,2222962934408	16,1592971952878	14,4563307854407	15,6891753959096	13,3987965226943	14,569292611604	15,4435924071597	14,4893048816601	15,666801709573	14,4364625128024	15,4085524813753	14,2799284985246	15,0282496016895	15,8761270471895	14,4261592428214	15,3848084044746	14,9136109357175
1718	8,89886794651809	8,42146776891136	8,5300499391985	8,41997936353508	8,67041139267574	8,5311830829218	8,61049127964723	8,94100424223744	8,52704745308292	8,71277045388037	8,57934633789287	8,04898434052197	8,73620450422358	8,57451573863345	8,85561349653691	8,7033378289742	8,76543311012566	8,27174024747297	8,77453727228803	8,25368948017255	8,61642307396151	8,85411188645002	8,45013881731551	8,91249281363829
1722	5,25703893459395	5,54040247311494	5,51584202261337	5,7151509172243	5,41838459725813	5,38671672581061	5,58804536422351	5,32707188773545	5,36009548491049	5,91205084446623	5,49067210545745	5,58937815574117	5,68852180436217	5,28345065131494	5,5468590969788	5,30088177365377	5,5468590969788	5,35046024330521	5,29404001625148	5,46900580861407	5,77658352964541	5,46206103376243	5,51460800258145	5,96396656943047
1727	11,7932542574165	11,8940671006478	11,8007647057903	12,0314925989825	11,8780189855565	11,9459864759501	11,8761848791185	11,8127644960411	11,9388977368736	11,6727430374999	11,9086473755429	11,633273294412	11,7574795883204	11,8168492183843	11,6549483442188	11,9224490612799	11,7426765355142	11,9365337983716	11,7073225858628	11,6955443384983	11,9905991804306	11,7166295591195	11,7877355581656	11,6002930722014
1729	6,39791071543407	5,95242978420624	6,08232071657321	5,94329018544984	6,22790921570441	5,97715088958852	5,93205408989119	6,21539728729324	6,06694104616668	6,20276535192251	6,01076070220332	7,38659874940589	6,16475498881931	6,09244955798163	6,13600833436285	5,88215649757395	6,34277814408612	6,01672705096573	6,10826878864611	5,86599153196315	6,06462983791528	6,19722303756876	6,01340862984508	6,09040899362262
1730	7,63724930140046	8,08979125718772	8,01106562036842	8,00039722402945	7,71994369875152	7,82313450018605	7,88156730373045	7,6261486701848	8,16722252274347	7,75705050650066	7,99107938132534	8,29865737451612	7,50824035048746	7,7242730625612	7,17938495152398	8,13477116776068	7,69690343439125	7,89259386052261	7,61844701981592	7,90372215587773	8,1272837338024	7,72009432236373	8,12568666969445	7,89640238878358
1735	7,7353443949305	7,36527344637327	7,63121719347022	7,37204945312295	7,4117093381694	7,24599400694582	7,30012923866994	7,48813184808944	7,42918133389674	7,36192438427289	7,36382530160981	7,7044051950873	7,44564740426222	7,32363819844419	7,42271111056178	7,33016271251451	7,68475943642186	7,28173076873075	7,46827433257157	7,14633808731929	7,43760744732293	7,49030545086616	7,24759401235511	7,43523084697076
1737	6,20604194855435	6,57928264030041	6,15206819125992	6,78136675103796	6,21967039453441	6,43654419013856	6,87513462037958	6,1705399565827	6,57237408146385	6,10688739835184	6,89963429716942	6,38856476573248	6,0157788363048	6,55965984382187	6,15514841500074	6,65200629340603	6,17528273999328	6,97596418322129	6,23737217086688	6,78111680351207	6,57340135853585	6,01294799699054	6,807001205798	6,29555832104659
1738	6,463049084954	6,1978153805496	6,53885817197011	6,30342812035855	6,59127870410454	6,45521804765452	6,3222065586395	6,68347639330619	6,44944789739765	6,82581839146891	6,47884987391227	7,15139682662038	6,64096648646537	6,46819087507974	6,70950087013526	6,21689754022111	6,89221362560409	6,38856476573248	6,88820800027468	6,41135255847121	6,28039897444779	6,57389868937953	6,53083416379372	6,70241714176018
1739	6,58659131336179	6,54319333612443	6,57579769626956	6,49330505325255	6,68878571957477	6,46505455354002	6,48432547128827	6,56020022361463	6,54448467600783	6,43351298290702	6,53083416379372	7,19161683794229	6,69193849524695	6,51398923013849	6,5667509357893	6,53102928121048	6,53582145691575	6,71505027555228	6,47710986097584	6,36708714473786	6,44324581107115	6,34597430602313	6,60272316401645	6,58659131336179
1740	5,54040247311494	5,94137069464136	6,56879092180783	5,80134320030623	5,95582832699124	5,93887056735124	5,77929720949119	6,21539728729324	6,07785038311236	6,14678189461913	5,73736566353205	6,63897107332886	6,16475498881931	5,7890946453161	6,09966949442313	5,82051883733903	6,31833886361032	6,10010040876568	6,22483128599623	5,79014508543265	5,57590122815899	6,06111993267413	5,91803014936079	6,65565881118274
1745	11,8570858328785	12,138187969393	11,448534982538	12,09618633132	11,915918929835	12,0699845274236	12,0557105929299	11,2529560214382	12,2503864766825	11,6430697123899	12,2687994238477	11,4573942412555	11,6623782792932	12,0331932886921	11,4921415488546	12,3831865479115	11,7262847264855	12,2039695094583	11,7461869272509	12,1843676248818	12,4579482226445	11,9788443588651	12,246890808948	11,6602582567326
1747	5,41562336108526	5,56882282060747	5,4844134840825	5,62053384635757	5,23894468095885	5,73373133326437	5,38871672573457	5,29554761359759	5,66795229697257	5,38817744541318	5,46280777992898	5,77821886810856	5,18720166293463	5,80722894789382	5,38671672581061	5,3874824978654	5,32480131270668	5,80983645634036	5,33003515411977	5,46900580861407	5,65235940996631	5,22921320026694	5,73267076165911	5,40912103250821
1748	5,21750530042167	5,31566717769824	5,05041141388243	5,26397646552291	5,07547138945295	5,20380459471789	5,32019356810411	5,03507984681627	5,02342190123347	5,101263934322	5,25779507404021	5,61327046934182	5,20209615898699	5,21837024042862	5,1782954900399	5,14492861647637	5,50229935500389	5,45014828149902	5,29404001625148	5,17444162695258	5,11063945792978	5,2509838118521	5,34323270750167	5,19197621586203
1749	5,23479105700011	5,18720166293463	5,38671672581061	5,26397646552291	5,38626863462164	5,05890586782456	5,24141779153497	5,52249325121794	5,14302012940916	5,25586422906522	5,11063945792978	5,52639239916868	5,20209615898699	5,0485532260267	5,49362867713118	5,10575741006168	5,46043311748065	5,17754874387335	5,37154847810445	5,20054760989517	4,94563485933063	5,48004570642778	5,35941624273011	5,32260398522964
1750	5,94227206678398	6,17924571978457	5,83512578924539	6,03557033130246	5,55379739156484	5,84022936847898	6,28300258458037	5,75406572554645	5,69529106846228	5,82293269599667	6,37784965556553	5,8216430453673	5,68852180436217	6,17710556365104	5,94815663809694	6,3144128282049	5,66469485881417	5,89519602087959	5,69754290055864	6,0420177196102	5,9378875671557	5,59491068412269	5,87294807929693	5,91066268427419
1752	5,76953771344586	5,89519602087959	5,82431140876475	5,80134320030623	5,49362867713118	5,68322869225559	5,88157813351875	6,09537612295549	5,93313775132299	6,02663368495702	5,62526064288779	5,9681689097377	5,63672111487945	5,7448626902899	5,74214217104948	5,71004626852724	5,76644705440824	5,99034631330579	5,74321089677058	5,73927752026805	5,92071353740932	5,68908624318875	5,74491208230729	6,14678189461913
1753	8,56810488125116	8,25726926757645	8,29833842565115	8,22569115899561	8,22587092041378	8,25178980753512	8,47104344146586	8,37221056214627	8,35442882147359	8,40441166193502	8,17775019886166	8,30996089691534	8,36097748649867	8,16676348751933	8,38872149760424	8,39253874336768	8,42384885380575	8,43613866916801	8,5449157471829	8,19180370566936	8,44328444761282	8,45927493373413	8,37487201609814	8,53301625225605
1754	6,29898004193439	6,43654419013856	6,20834987474443	6,37266819121576	6,3144128282049	6,31403594738811	6,34095558502545	6,26739415325723	6,20356682809992	6,27655138197229	6,3282327975408	6,1903557267106	6,22076710876325	6,15985047939623	6,18997646808113	6,23669070001812	6,36708714473786	6,38856476573248	6,33474122306138	6,15020840039881	6,17487241557843	6,38505658167609	6,37136891825821	6,43781759192384
1755	6,4542990260807	6,54319333612443	6,62507380805993	6,44910142788882	6,5013443842848	6,56879092180783	6,41416221419415	6,71311176998362	6,57237408146385	6,52095209061308	6,5435149904679	7,37469852794277	6,70405736795006	6,63433353996826	6,52113163667378	6,57579769626956	6,73339791698912	6,43500099015457	6,36876465556243	6,46962903194525	6,3737369810456	6,50992092794399	6,28039897444779	6,79617398234981
1758	12,6357124689838	12,413136404605	12,5529045542242	12,219161004858	12,3469934248347	12,2707448235571	12,2541402935198	12,5856792315122	12,3782198654593	12,4351319277626	12,1893089153859	13,0567473053346	12,4461803806705	12,2200504071781	12,4521465790815	12,2310004531813	12,556145896823	12,3970797574669	12,5435986693657	12,1640306698185	12,3807566638739	12,4668404533013	12,2668353084859	12,5223163528181
1760	7,47342101051007	7,10873137442279	7,4522526682895	7,31164869791846	7,24258535682511	7,24898110844444	7,17691651518575	7,37735309805188	7,29950463246163	7,24239490774119	7,24898110844444	7,60381748980717	7,21291478968498	6,9849391152533	7,47375202788827	7,29073512391183	7,4581962059754	7,32400485630539	7,22014945844971	7,21076102014129	7,43260123690902	7,30306266326739	7,24759401235511	7,57592840510594
1761	5,74201233076114	6,81548096436772	5,90660305661715	7,2057408853968	5,75420678752174	6,42256614060939	7,0311798707629	5,6385055170761	6,42333239024415	5,98422874529032	6,58452861299777	6,16078258277339	5,84081016810222	6,46819087507974	6,17131994443691	7,74859148159996	5,73207262445174	7,42460427834765	5,48104098241747	6,81346535104093	6,36358412629542	5,77772411392989	6,63282779313276	5,85142011081331
1763	5,39330814792165	4,97731913370168	5,09599442845284	4,89917705335178	5,27243507578028	4,99366746055495	5,11672967815548	5,1782954900399	5,22292412846381	5,29329327008492	5,43702202128868	5,70093941892093	5,16938306491919	5,21837024042862	5,1287363819976	5,18440385337063	5,06949359486702	5,03892857064084	4,93565185287377	5,05975853876455	5,11063945792978	5,3511472484214	5,10945881337386	5,27939167313645
1764	5,68908355131258	6,00595038607604	5,4844134840825	6,09896176626691	5,55379739156484	5,6385055170761	6,0661346758548	5,38671672581061	5,81465076281961	5,67866588797724	5,85665710121871	5,61327046934182	5,40839238972785	5,76688102206064	5,5713833872846	6,09070461132313	5,37154847810445	6,19640223576019	5,68322869225559	5,86599153196315	5,92071353740932	5,71991380569225	5,91803014936079	5,76354270269971
1765	7,31564704002115	8,42411866140186	7,13368326685112	8,55104951167715	7,15727497437683	8,19292876551522	8,46557575499145	7,04138035463254	8,50287762167392	7,19041306586144	8,43326329249076	6,95089711771191	7,51488831435478	8,67905215330016	7,10651838691581	8,06238761624525	7,31615282486096	8,65222981592488	7,15171006178793	8,35376744823594	8,41331276083276	7,18072284611083	8,26649247892085	7,1463445987366
1766	8,01037535928507	7,6205508005158	7,99149422909129	7,60826527364632	7,82572873972655	7,64957929260451	7,36530847366488	7,86719895588817	7,48544039150189	7,79125027867224	7,53740653964757	8,04372464569689	8,00664931862227	7,57715864982876	7,91350311880426	7,38348914286923	8,10564550616977	7,55989724881838	8,03594986727275	7,6382268526641	7,62998813822839	7,85023766103554	7,50031935007786	7,91428264609679
1767	6,38861866106441	6,37608326291095	6,52398864440499	6,64168059055234	6,39646525737378	6,36460718578674	6,63822607664372	6,42357934777083	6,54448467600783	6,38176797085994	6,43824173946211	5,6819836616378	6,38400596714862	6,45459297431128	6,35215553590458	6,53102928121048	6,59548366119998	6,45899427936005	6,31542115659754	6,44231919666978	6,28039897444779	6,2765513819723	6,64579234907618	6,84093469220355
1768	5,68908355131258	5,77772411392989	5,54287183345472	6,1879261468799	5,47789586080231	6,12552795450574	5,82911007673726	5,70884657033923	6,16450347147972	5,66493215727072	6,15562955171916	5,8216430453673	5,55691371052963	5,89519602087959	5,84929834501485	6,17885153939919	5,92730884104717	6,07550792280341	5,51584202261337	6,36708714473786	5,99132920334711	5,74935846142635	6,49006737661188	5,76354270269971
1769	5,61091790253935	5,70426914769581	5,51584202261337	5,69219921207974	5,19722404261253	5,4975454160135	5,49362867713118	5,46750009950228	5,70916321096941	5,45746271961329	5,56763359479016	5,39330814792165	5,32934020657199	5,31202310413121	5,46549915139789	5,82051883733903	5,39330814792165	5,78002655935258	5,37154847810445	5,66744834374531	5,45081993422249	5,3874824978654	5,60295812046611	5,73207262445174
1770	10,5434351415018	10,6773216563959	10,6735688327202	10,5640762116329	10,8596195189366	10,7674306036689	10,7103032058226	10,5973479581675	10,7499358146486	10,6761041901503	10,7619720042249	10,6099427221109	10,7434910350471	10,7368019061904	10,6515422595984	10,4257894642726	11,0532001610075	10,7825614135093	10,7506891561861	10,6643025789112	10,8099648831104	10,5975309297141	10,7953624862089	10,9330356428706
1772	5,58025468986727	5,76700624256501	6,08232071657321	5,57533143912161	5,85076865667988	5,30088177365377	5,46003762422556	5,48371040830899	5,70916321096941	5,78367503750603	5,6385055170761	5,52639239916868	6,18371245917844	6,17710556365104	5,71770589112829	5,53048344177075	6,13757618797483	5,35046024330521	5,64985608664026	5,68852180436217	5,77658352964541	6,24647674722407	5,68961124472124	6,13448209772457
1774	6,47841697284691	6,31612640307769	6,42325510860802	6,17924571978457	6,51644547635333	6,16633543420946	6,3222065586395	6,5055878574079	6,09879016056863	6,0059881048203	6,256111837892	5,8216430453673	6,0157788363048	6,20713006273737	6,49330505325255	5,89519602087959	6,17528273999328	5,68256446126104	6,12996000415501	6,0420177196102	5,53268026657577	5,88906927218043	5,68961124472124	6,19684606931512
1775	5,50815933375388	6,1699680775516	5,75808943163429	6,34560209249105	5,61145223755425	5,77602949536985	6,07825566153219	5,62526064288779	5,99132920334711	5,74338642305682	6,31542115659754	5,3511472484214	5,75925801280503	5,93402812540181	6,07238769938958	6,55965984382187	5,86366813824409	6,00451666193535	5,87449493431073	5,98987851099649	5,90471729498805	6,10688739835184	5,96715660956102	5,77658352964541
1776	6,80468262531548	5,24141779153497	6,99264526508464	5,14492861647637	7,36739773306315	5,09896398180484	5,32019356810411	7,20604427068982	5,29488889552939	7,10893139491022	5,51716795109701	7,00997435360167	6,53837228149916	5,52176460843758	7,07389171494032	5,14492861647637	7,57725685783054	5,15652435181131	7,10447577022963	5,33986904682611	5,26090419204899	7,21057747101129	5,73267076165911	6,57901368104469
1778	6,55483438680545	6,29930236063355	6,43886765235152	6,13986956724967	6,42853634936073	6,15057108288038	6,28300258458037	6,67817609470131	6,23391122001496	6,77565179186017	6,31542115659754	6,70296362091811	6,61446528061608	6,3459084727501	7,00377902371733	5,98987851099649	6,60482208686641	6,18528230967419	6,70872535178084	6,27137957657622	6,25302618948898	6,77023356088437	6,45459297431128	6,54538536358857
1779	9,95491302821218	9,91524921244938	10,1991896984599	9,94129174632933	10,1410337386067	9,82783775006264	9,89727250769714	10,1582641778103	9,96659783102989	10,0583104583231	10,0610092570268	9,98082218148278	10,2503024514888	9,85374125906697	10,1995676892773	10,2076300334422	10,3319104526315	10,0650790230468	10,2581759032632	9,85810728015585	9,98941332486986	9,98323052343169	9,98365826667488	10,2931744492278
1781	10,2648817207566	10,3290620238312	9,87406670405676	10,2921473858096	10,3033636859897	10,3404174200396	10,3086357831147	10,110551386821	10,5084826823333	9,99335970861967	10,4739367850915	10,1981885653471	10,0283049648373	10,3766530562175	10,0792899663989	10,7875750857747	10,4223941955764	10,4713393218667	10,3467362276461	10,4226210024286	10,4442773931661	10,2910465814851	10,4020825365461	10,2862687184057
1782	8,758230214997	8,00865861328988	8,28221494029031	7,86713009870643	8,35873541685717	8,18305579341079	8,07657535364132	8,30145411428087	8,21734895623239	8,21992497938855	8,36759343606555	8,77674584934434	8,15591457075909	8,07840044128192	8,56318414221968	8,17204241708266	8,53568783032957	7,9513623863056	8,47675597579367	8,04257411898711	8,21160562304571	8,31864055878312	8,13543821429657	8,37917450880677
1785	6,98039477296029	7,02138078964997	6,87332257399318	6,84429326509179	6,90325298085156	7,01215110608682	6,85094932986706	6,79091516269592	6,94140787314739	6,81812935773864	6,82342813115054	6,85831155511155	6,80249946971747	6,9166371082375	6,67229949454519	7,05058899657497	7,05472403266838	7,25597840010644	7,00645661385191	7,07237288041638	7,03001569858678	7,00240848476425	7,04542689768394	7,05126005430568
1786	11,1473027240014	11,0339899102207	11,167653878529	11,0036432138582	10,9752662803716	10,9418390452625	11,0413666964137	11,1334825886096	10,9002308625957	11,1129730140127	11,0638817103272	11,063122533067	11,1911743501682	11,0586595716835	11,1637021984591	10,8227446353389	11,2503121218158	11,1123150419315	11,1817785165384	10,9941227098262	11,0450279263736	11,1519108194698	11,0419128975339	11,0805601565566
1789	5,21750530042167	5,12965414476135	5,09599442845284	4,93998183488816	4,89322759904688	5,1357287897413	5,24141779153497	5,19722404261253	5,02342190123347	5,02140070139227	5,16427001478662	5,43702202128868	5,16938306491919	5,2509838118521	5,28203316159577	5,30088177365377	5,50229935500389	5,22292412846381	5,25278057938078	5,31942779604933	4,88263964668147	5,08691130450371	5,06697756381124	5,23321272851382
1790	6,64579790112021	7,02675542353909	6,55466629569635	7,28222057337098	7,40376872175222	7,23809714219646	7,53720032231541	5,79848058317044	7,61967950187707	6,26705549155375	6,9459395711102	5,77821886810856	6,57044591003943	6,6832264457803	6,13600833436285	8,83504154579521	6,29666737849262	7,39506901274203	6,95624946227524	7,14633808731929	7,17012247574914	7,18663857891501	6,82341672602475	6,67071068526393
1792	8,83508816420274	6,72866575261119	8,57163698194163	6,33127861398902	9,24623807145452	6,84525326020614	6,59154587161198	8,95494854789142	6,98725657430808	8,74459117048284	6,65506947025272	8,44229961418583	8,51613700204596	7,21021589401595	8,83403155071825	5,43702202128868	9,34060800203007	6,28769780866433	9,17096657528733	7,04791307706133	7,01515379102678	9,1329358966035	6,92685016745571	8,31533776764344
1793	5,89519602087959	5,91803014936079	5,68256446126104	6,07131217938194	5,58463740753597	5,98841270002729	5,89413272198359	5,73207262445174	5,99132920334711	5,61175210291003	6,11534864004609	5,37154847810445	5,75925801280503	6,19334119056039	5,73159998592387	5,89519602087959	5,83173404194524	6,26705549155375	5,69754290055864	6,24306762723422	6,09498451053873	5,85895443203308	5,88382232565085	5,6966589141057
1796	7,34763889927981	7,39777242184176	7,09212436364516	7,5111690613043	7,09980459716563	7,32625262201605	7,56415810167916	7,09713420569995	7,16130948313006	7,28099460902609	7,44583237366198	6,66039511726274	7,02871570280866	7,37559263091305	7,77073016021837	7,38779200553158	7,24190105352441	7,24956367335107	7,20382494578621	7,27632563485845	7,24898110844444	7,50782785840477	7,34210448937363	7,2038277685204
1797	5,68908355131258	5,59619503925893	5,68256446126104	5,5468590969788	5,7151509172243	5,41562336108526	5,90660305661715	5,70884657033923	5,61273134202067	5,63869457701312	5,77122311497557	5,43702202128868	5,94552697588405	5,72258090946188	5,6331602950572	5,84435711372444	6,0694641709634	5,54287183345472	5,80134320030623	6,03164764144633	5,61633734860861	5,77772411392989	5,58804536422351	5,85142011081331
1799	12,0257979194812	11,8377117885572	12,1392626115752	11,8066154822114	12,1030530457941	11,910447967363	11,9365337983716	12,0906095320066	11,8542491667546	12,0082428936161	11,8434782690096	11,8569471520736	12,1468711107299	11,8241251948527	12,1057364742116	11,8576402992965	12,1947774451502	11,9119914257725	12,0398666835672	11,7472592087489	11,881717336203	11,9779948010578	11,8779397044599	12,1029548800042
1801	6,27137957657622	6,70643839222516	6,41416221419415	6,58089879611485	6,09663304242433	6,56879092180783	6,75330577547416	6,34560209249105	6,78356015904923	6,26705549155375	6,87306267188994	5,8216430453673	6,42325510860802	6,75564049048596	6,31234469285792	6,6897123088875	6,12337475715097	6,89221362560409	5,99341565064455	6,98074437151991	6,59389862856972	6,35612931311838	6,43883160677847	6,18371245917844
1805	8,75544007505088	8,70149960675587	8,65813867715872	8,48916142728126	8,7698526829123	8,68870587954834	8,51261219693343	8,57688799198597	8,5547950408215	8,76616217305487	8,66718685454546	9,42450780766937	8,60253746151436	8,6635430963545	NA	8,59239730199149	8,70563248417712	8,50842444252377	8,70321910407874	8,7627542479026	8,90666329041746	8,70539468823359	8,6056897674763	8,52793531870688
1806	8,45473051439844	8,98862914495603	8,93033773222725	9,17900943383331	9,10386072511553	9,02976608589935	9,21918249524379	9,175022207196	9,31091391126103	9,01390158530859	9,18976199692647	9,02571687456097	8,99498983204425	9,04835700548139	9,05662772353531	9,29757360304453	9,09768854770352	9,25639352002674	9,00036604258291	9,29644452812254	9,28571405531179	9,05575586756423	9,17974376655632	9,35016532410357
1809	7,23794856349415	7,31390969761258	7,55996263676773	7,62943365666502	7,46557618385688	7,66819584682186	7,12332706230302	7,08438937481172	7,4619301142156	7,73592316738504	7,3198380336836	7,53845941350727	7,95588929297598	7,3956183561686	7,2492033352904	7,11774087187424	7,65637273986106	7,37408067383158	7,48559746208498	7,11373786598506	7,30654662981912	7,31725675971554	7,62744122875482	7,71841768274469
1812	7,05205648469485	7,14386600963456	6,98281383611251	7,37615354436745	6,70165629659622	7,18062898417245	7,31739175303474	7,04799412831158	7,01720209065925	6,79933452944238	7,27156015382611	7,10964682849993	6,5986066752211	7,24702844445604	7,12066457134524	7,29890210073142	7,02505268376068	7,27226473696064	6,97730683085085	7,52554552314382	7,15863225663511	6,9440121818882	7,20951137079398	7,39972163553339
1813	5,00927755173483	5,41416070271209	5,00176827372481	6,01533520112982	4,84206615520578	5,2709082709345	5,52478983457422	4,99812126700134	5,33003515411977	4,92712446364855	5,46280777992898	5,15652435181131	4,97465666456139	5,31202310413121	5,16427001478662	5,22447543497775	4,95487059611147	5,55946517705244	5,16685003944826	5,50814138255456	5,40232208631062	5,22921320026694	5,48104098241747	5,23321272851382
1814	6,77711216646219	8,17214383351812	8,19852142707636	8,78328463102307	7,93893773254248	8,34123770368612	8,71919907988998	7,44448098392661	8,02479322289333	7,5963315182122	8,18214675663259	8,26935043001111	7,26779174328055	8,76693333755803	7,82111634541791	7,92106992046603	7,35174998053243	8,84188043284164	7,72966017051663	8,84450346444863	7,90584230710456	8,05733220919062	7,92293991234675	7,31421268973961
1815	5,45062249741572	5,49078616557872	5,36377359399686	5,26397646552291	5,93041421150988	5,42304238777732	5,57732874704709	5,60131846458653	5,76106714701678	5,44462906980164	5,56763359479016	5,39330814792165	5,54098514299957	5,64274833569361	5,50865005834216	5,54991321066856	5,57370164103075	5,55574096265753	5,6022675640831	5,68311498620433	5,42022327844694	5,58326304912376	5,61438790193082	5,61071723736587
1816	9,90461072785865	9,92396164671632	9,82783775006264	10,1465458234209	9,76333442295981	9,91292214140376	9,99753873844031	9,9067046975816	9,95031950558062	9,90288655633062	9,8383726101266	8,84413069746154	9,70766054514487	9,87530829740102	9,9589876967543	9,90526798660483	9,91288826748912	10,163302608059	9,918617577112	9,97155277295226	9,83638841134617	9,95209381858338	10,0396767712666	10,1718896720941
1817	7,59031589472005	7,89259255045033	8,56825350995084	7,63340885016135	7,89618527163193	7,95387331815843	7,87498852506901	8,47474849838445	7,79771652575777	8,05617323452908	7,75057969573068	7,56687733212203	8,37185399443824	7,6580421372624	8,08766205702157	7,96943571763982	7,92154961178658	8,32009538248168	7,86461407770692	7,8852043264453	7,72384065520219	7,75705050650066	7,79531549073286	8,31856432838486
1820	5,78309501014481	5,38005474473289	5,54287183345472	5,51970575002814	5,54040247311494	5,1357287897413	5,49362867713118	5,53476693955243	5,36009548491049	5,55250577388372	5,57763701792059	5,52639239916868	5,40839238972785	5,1145971099909	5,29784298801009	5,53048344177075	5,62469085385041	5,57763701792059	5,66547208592249	5,80452555671243	5,57590122815899	5,55872759364688	5,38227953310662	5,42802298950876
1821	6,6832264457803	5,50876348249118	5,38671672581061	5,46900580861407	5,61145223755425	5,44244225539198	5,49362867713118	5,66033172451827	5,66795229697257	5,44076642062732	5,52822853412264	6,00331623688145	5,43488641456183	5,59619503925893	5,49362867713118	5,6427507752169	5,66469485881417	5,73329043306261	5,64985608664026	5,66744834374531	5,65235940996631	5,54231264529796	5,44881721909069	5,63002020387072
1822	8,47652672984116	8,81764926732564	8,37144606614862	8,78051234447471	8,77360266327701	8,63381340515625	8,6475168602542	8,65763266153089	8,66774017674685	8,34854481935365	8,81431198421639	9,05075100002908	8,50250929118947	8,68701526620458	8,39056616240326	8,55216297712345	8,71491623962548	8,98503629962405	8,75013797152978	8,83803322497219	8,77872429796166	8,60488128678264	8,82548020227876	8,70303200353472
1823	5,25703893459395	5,11063945792978	5,09599442845284	5,27939167313645	5,44996097363122	5,17112777129573	5,1991580636013	5,16427001478662	5,29488889552939	5,18252802906084	5,22524120703254	5,43702202128868	5,20209615898699	5,18793924634019	5,14302012940916	5,18440385337063	5,32480131270668	5,42802298950876	5,21088305751025	5,20054760989517	5,30912561943527	5,2709082709345	5,34323270750167	5,40912103250821
1824	6,8781111708003	7,05809588499419	6,70912907889045	6,88048083993887	7,00382998201326	6,84525326020614	6,83996199800935	6,90644533776274	6,92582314441321	6,82581839146891	6,90548928990718	6,83560817361834	6,83632506430521	6,92329093752192	6,72570070750654	6,75766420613464	7,19050031965885	7,22698854549985	7,05126792817819	7,15438665894667	7,37428934081928	6,91115822920029	6,95648800437406	7,09456996251018
1826	4,77079524257893	4,97731913370168	4,91139794210302	5,12965414476135	4,97267467945044	5,03507984681627	5,02528045548852	4,91032105065692	5,20298672777002	4,87552165805249	5,31863159509317	5,03507984681627	5,07547138945295	4,80827283713977	4,87824662784568	5,14492861647637	5,04426465859255	5,22292412846381	5,0485532260267	4,81757747415439	5,28481689861151	4,81230669154046	5,02049674009647	5,07833078220989
1830	12,0859037939352	10,0119310831849	12,0062323689941	9,84854652893504	12,1460082163018	10,2919783185442	9,95735143084374	12,4729782664138	10,0501018185779	12,2416159648852	10,0030995432163	12,1284222783265	12,0985842368912	10,0895688343316	12,3058048144844	9,34071262986453	12,2332104553962	9,56031220394772	12,3691303775548	9,96992661483963	10,3082311568407	11,9211188386501	9,97136905648377	12,4716094268856
1831	9,9613749952177	9,98712362002695	10,1679111908677	10,0689431703348	9,90411906059727	10,067340667415	10,1649494504004	10,1365435386014	9,98715101891095	9,96280396460244	9,98896521624893	9,79218141073649	9,92706027358533	9,9703986178852	10,1382534874684	10,2195509194713	9,9754649566345	10,2202371180626	10,1458544240771	9,99457682298003	9,78112254640665	9,99732198732101	10,05154829799	10,3285715852608
1832	7,76801372462977	7,73681153072675	7,78698265848188	7,73103962312316	7,96870774693877	7,67631317681311	7,58793479334002	7,9156591475222	7,71346224267637	7,62041270017065	7,49405002302263	8,15445518568793	7,82732772654859	7,60615149303188	7,71854470931927	7,60594046047928	8,14500051710097	7,94682380577444	7,84271859213235	7,88223406170056	7,60296123343242	7,8585123350648	7,84976084092256	8,06224263558784
1833	8,66494289892685	8,6005095643369	8,50777213275701	8,47797880279486	8,64428579145591	8,66548422515316	8,60678021688141	8,5803571763519	8,72647771837356	8,62790274103327	8,57124195497036	8,79069049829377	8,49229518906358	8,46290004067847	8,74729643185149	8,60374187366984	8,7107485217679	8,55162531415233	8,58847283270507	8,63403701103733	8,57423876527216	8,52043065507659	8,57191249487353	8,76701792329582
1835	11,0136181810633	11,2821171726158	11,2929650540734	11,4532260967968	11,4195676706256	11,444472924422	11,2788595258797	11,3297837678331	11,3865415086293	11,2864795285112	11,4231352116428	11,4986007165102	11,467251610975	11,2959686615557	11,2582973411155	11,3045360009225	11,2683755720377	11,4231352116428	11,2756598978333	11,3098624808796	11,4819149817377	11,3440588033685	11,3107942563949	11,3126426683523
1837	8,74488239126838	8,9278742603817	8,89993469256372	8,97460575048469	8,87078768155177	9,04453145521253	8,93166674953782	9,00783983639756	8,7536013032823	8,6240719556897	8,83994586192599	9,23603321125739	8,69453898714077	8,84631532557809	8,71074241600986	9,22859276271498	9,1400861266354	9,50934973307562	9,10065968655167	9,14755522889627	9,12342946083695	8,98802558943856	9,11933624374958	9,12566742295912
1839	6,74076382061739	6,96799397740134	6,44811695798262	7,12764097266101	6,75944997284742	7,03685810536652	7,0646334589335	6,8271354530389	6,98234771289691	6,7628929027017	6,99182122502192	6,57855565884968	6,44324581107115	7,14386600963456	6,90204818778986	6,90170782387655	7,06547608848575	6,83403633130117	6,47710986097584	7,10295106735876	7,06745068265755	6,89144520579381	7,04542689768394	6,52760027061223
1840	5,46201515185528	5,44881721909069	5,24932747101429	5,16513495479357	5,44996097363122	5,57590122815899	5,28345065131494	5,66033172451827	5,29488889552939	5,84435711372444	5,28852859284329	5,39330814792165	5,38777320584126	5,4674517687226	5,59543388519923	5,12610330589396	5,5468590969788	5,42802298950876	5,61622405823313	5,00824996614173	5,30912561943527	5,65695418191011	5,30315455438611	5,74643075711403
1841	8,12566701370292	8,80783153232998	7,86776076801142	8,94309156499284	8,15229286180697	8,7555323822819	8,59960794175688	7,68863310353664	8,86252178029243	8,12070168744338	8,62982680426908	8,05301794943737	8,08175242301269	8,2806223912757	7,90492061798706	8,67799289747098	8,32821389169519	8,74519553048886	8,02388817337441	8,4028715525722	8,95523748493107	8,40670935094419	8,91056329638071	8,55027906341677
1842	9,10742669762819	8,91638460860811	9,39966603225481	8,96621926581394	9,45964760227261	8,9586105063004	9,06396882715531	9,40892347305674	9,17545704527965	9,16078548082086	8,9727802587915	9,30633249990993	9,0309637626275	8,77689116871194	8,93342292119488	9,16178469526356	9,49363728516795	9,16675371066605	9,37266885382144	8,91294134560631	9,06568571781888	9,27809966077982	9,11933624374958	9,57384775905749
1843	6,94040438879899	6,76253420348419	6,97067238547933	7,05580850149399	6,74603276900374	6,82518759027776	6,85833837609669	6,99182122502192	6,70735723956981	6,86289046164347	6,72242531947853	7,36591712935775	6,67845503855856	6,73306663963766	7,03015593637658	6,8893310232798	6,90552576794424	6,94999021595939	6,95624946227524	6,65506759672563	6,57340135853585	6,7834598913519	6,807001205798	7,02555809105468
1844	5,44607484640069	5,31566717769824	5,36952441941584	5,80134320030623	5,47789586080231	5,57590122815899	5,61813478050428	5,73207262445174	5,53861832018395	5,37300769332423	5,22524120703254	5,61327046934182	5,32934020657199	5,58491442467375	5,49362867713118	5,62518882222388	5,73207262445174	5,73329043306261	5,46280777992898	5,63307468988982	5,68986543254402	5,3874824978654	5,48104098241747	5,40912103250821
1845	14,8107944186029	14,7586390841458	14,9100203804438	14,8146710551909	14,8484474870728	14,7975510252463	14,8006679233276	14,8376644080236	14,6469733715808	14,8484474870728	14,7490422797566	15,1802138837819	14,7709291153037	14,7588383355689	14,896085536102	14,6881435687691	14,9895684838526	15,018971123734	14,9330147067539	14,9327280943978	14,9100203804438	14,9330147067539	14,8996231395304	14,9648756466205
1847	6,07914570436195	6,29930236063355	6,00418931027222	6,26705549155375	6,34821939555778	6,21042411231529	6,42325510860802	5,96514867740275	6,13600833436285	5,8659950375434	6,31542115659754	6,13038184654141	6,0157788363048	6,28459081235313	5,91803014936079	6,04955857137913	6,27138564583237	6,54390917085327	6,3030233222405	6,31833886361032	6,14914545019039	6,29746462153622	6,29746462153622	6,4542990260807
1851	4,81755374130167	5,20472235748164	5,28481689861151	5,16513495479357	4,99366746055495	5,41562336108526	4,98607916272978	5,4417630132116	5,22292412846381	5,48894238349423	5,28852859284329	5,9681689097377	5,38777320584126	5,00176827372481	5,31471528236236	5,18440385337063	5,1752485154887	5,08600734320791	5,29404001625148	5,17444162695258	5,35496632225148	5,2709082709345	5,35941624273011	5,52249325121794
1852	6,66630795027576	6,98929166815701	6,56879092180783	6,79113120072715	6,59127870410454	7,11045879319288	7,41597309803379	6,89555677577525	6,80098829989266	7,05817223633721	6,9353324515352	6,41416221419415	6,59210351431636	7,31211454703053	7,16842770611373	6,38574738729584	6,40048386940541	6,5863980255787	6,49683985549797	6,76358984693658	6,57340135853585	6,73202237127061	6,99848511982565	6,88079973879485
1853	8,56296672717874	8,35982395457273	9,79695588551078	7,983402781918	8,44879559727772	8,34504420366766	7,73009082076945	9,8584368307513	8,37247021962451	9,51158332040616	7,60785979661214	10,2222078765492	9,08684973170857	7,80311088635718	9,2334379067064	7,31600835722018	8,85106480354781	8,45602179062349	9,26898467563704	8,09480738165978	8,24236194150461	8,49978491484552	8,53105462199438	9,47557346625945
1857	12,4304746251123	12,6178753265222	12,7536596642868	12,3975851940221	12,3430957384593	12,3134774969241	12,4607185057418	12,5783566186826	12,289818613047	12,3513539650216	12,3112223851349	12,1802963100867	12,868630794069	12,4679720665292	12,5751213683174	12,6073681219162	12,3081177639965	12,5224164888668	12,2712641988848	12,443017672084	12,3196418020065	12,5096629948063	12,5275377681303	12,4655764970141
1859	12,8295837239194	12,9609837338785	13,0104972672972	13,1867866257968	12,948059270413	13,0104972672972	13,0553635671857	13,0059153427179	13,0080732318349	13,0093722548544	13,0431213062712	13,4086125054418	12,9837009896527	13,0024767460855	12,9812768195107	12,94356512954	13,0429054700536	13,1401101765353	13,0540426584604	13,0612512157578	13,1851283813634	13,1030290895237	13,0674924182703	13,0092777432195
1861	5,61091790253935	4,95627289544407	5,15747102166548	5,09688499723587	5,03686898784346	5,09896398180484	5,26165093821555	5,09500081420475	5,10413896706691	5,21837024042862	4,8690187423646	5,56882282060747	4,87199510351686	5,0485532260267	5,01390192501072	5,43702202128868	5,12610330589396	5,13224373606817	5,2308639077293	5,05975853876455	5,00496038898754	5,08691130450371	5,10945881337386	5,27939167313645
1862	8,83731300311377	8,20747780991688	8,82269445940336	8,13134919390158	8,88993333806793	8,24253102860465	8,2802307365033	8,79577691170739	8,3462840845216	8,81128936650446	8,30077206268827	8,2349746623296	8,60699203596972	8,08747335911622	8,71727893694631	8,29165024617134	8,94064317755413	8,17553810900663	8,90511389909443	8,25368948017255	8,35825004324166	8,59640546853252	8,25738130852121	9,01848600945618
1863	8,74757050225436	8,63594704461044	8,70840432566781	8,63756324797756	8,81889647654353	8,75641295995269	8,69888946930999	8,8673997542094	8,77471215971777	8,75033070937686	8,70092832742849	8,28418641360958	8,56728018485926	8,56854147571649	8,77690677292483	8,46738794957661	8,83587363653895	8,62883058224697	8,77697034698341	8,48223745294256	8,60896958029477	8,88337444119596	8,60315137247903	9,02496592419529
1864	8,3059265315096	8,35357339700337	8,53679876319798	8,53636313185223	8,33814733031195	8,48088974500769	8,37144606614862	8,72760225298761	8,42784642345473	8,43689882583618	8,33814733031195	8,8577606884356	8,38464461060948	8,32280862583945	8,33002302917562	8,51127666547648	8,60468283198997	8,71349110613238	8,64628906318965	8,35376744823594	8,54044407589273	8,41331276083276	8,52669416693457	8,6759482982456
1869	9,05428856197508	8,98862914495603	9,55070659881943	9,04174293364826	9,43006361307886	9,18082927539737	9,1599418609674	9,35418623331087	9,09117938009599	9,42026047078031	9,12608860075452	9,48335201641656	9,38051212040019	9,09482827517025	9,34174183523923	9,08315107735203	9,74946539005382	9,20931078609199	9,43296723944968	9,09478855202007	9,20464570761712	9,27171849154039	9,12337419484098	9,77121112917082
1871	15,8548019418837	15,4434371717646	15,9125805124646	14,9938414420962	15,8244095076266	15,4194842700111	15,2720264954085	15,9842043886997	15,2534101129217	15,8159533354615	15,1396964053626	16,1378358325116	15,9214125130426	15,4800457143039	15,7660194108486	15,3847774410176	15,997037323476	15,6968298584924	15,9909670265998	15,7023421514428	15,3352068641224	15,8244095076266	15,5949788830595	16,1247301365974
1873	5,52322189399831	5,67866588797724	5,61201142571101	5,72760486889762	5,40157534014407	5,46968505079445	5,54287183345472	5,84137774943397	5,49274091386297	5,42128742467132	5,60295812046611	5,74005406233702	5,44881721909069	5,34187144215125	5,6331602950572	5,45141807142987	5,48371040830899	5,19799969586951	5,29404001625148	5,46900580861407	5,40232208631062	5,08691130450371	5,34323270750167	5,48700513099077
1879	6,85387298760851	7,34541766733535	7,47569405861259	7,87189338679302	7,13998633289056	7,16842815700629	7,40012515731377	7,30402931574585	7,10644390559739	7,06726194688753	7,1365244810895	7,31211454703053	7,47093290437155	7,29539559421056	7,15637000005263	7,46582764273523	7,7256667600193	7,62737669257948	7,27210379364263	7,43337815098786	7,23654572121429	7,47715865847138	7,58914392917818	7,42877635333037
[truncated: 29,697 more rows]

## Sheet: 5C groups
	Grp
MA2204_1	BAT_Fed_FGF21LKO
MA2204_9	BAT_Fasted_FGF21LKO
MA2204_17	BAT_Fed_FGF21LWT
MA2204_23	BAT_Fasted_FGF21LWT
MA2204_26	BAT_Fed_FGF21LWT
MA2204_25	BAT_Fasted_FGF21LWT
MA2204_16	BAT_Fasted_FGF21LKO
MA2204_7	BAT_Fed_FGF21LKO
MA2204_31	BAT_Fasted_FGF21LWT
[truncated: 15 more rows]

## Sheet: 5C genes
	Sequence	ProbeName	GeneName	SystematicName	Description
[truncated: 30,662 more rows]
