# Supplementary material for: Hepatic FGF21 is not required for fasting metabolism but guides protein appetite post energy depletion
Source: EMBO Rep. 2026 Apr 27;27(12):3189–213. doi: 10.1038/s44319-026-00790-9 (PMC13303862; doi:10.1038/s44319-026-00790-9)
Supplement: Supplementary file 7 — Source data Fig. 5 [file 44319_2026_790_MOESM7_ESM.zip › Figure 5/5D/Clusters_profiles_BAT.xlsx]

## Sheet: 5X
	GeneName	cluster	Indiv	GeneExpression	Diet	Genotype
1	Cth	1	s1	0,319172964515941	Fed	FGF21LKO
2	Errfi1	1	s1	-0,105152822089979	Fed	FGF21LKO
3	Gm4737	1	s1	0,0916887310569603	Fed	FGF21LKO
4	Cyp4a31	1	s1	-0,235282499415181	Fed	FGF21LKO
5	Cyp4a10	1	s1	-0,23335662304086	Fed	FGF21LKO
6	Hmgcs2	1	s1	1,34840767216232	Fed	FGF21LKO
7	Gm4952	1	s1	0,47811004616183	Fed	FGF21LKO
8	Fst	1	s1	-1,10728422849497	Fed	FGF21LKO
9	Ing1	1	s1	-0,26877246869334	Fed	FGF21LKO
10	Sav1	1	s1	-0,650381317253236	Fed	FGF21LKO
11	Camk2n1	1	s1	-0,137581596970635	Fed	FGF21LKO
12	Amica1	1	s1	-0,737576166469302	Fed	FGF21LKO
13	Usp54	1	s1	-0,338668423552628	Fed	FGF21LKO
14	Asl	1	s1	-0,203261799962014	Fed	FGF21LKO
15	Slc7a8	1	s1	-1,36172157388751	Fed	FGF21LKO
16	Gmpr	1	s1	-0,810267928808555	Fed	FGF21LKO
17	Eva1a	1	s1	-0,363166936005603	Fed	FGF21LKO
18	Adcy3	1	s1	-0,7649673307627	Fed	FGF21LKO
19	Gm826	1	s1	-0,599445068499471	Fed	FGF21LKO
20	Adtrp	1	s1	-0,876323819286375	Fed	FGF21LKO
21	Car14	1	s1	-0,377208578192885	Fed	FGF21LKO
22	Pla2g2e	1	s1	0,109029811558496	Fed	FGF21LKO
23	Fam222a	1	s1	-0,269527725486896	Fed	FGF21LKO
24	Pvrl2	1	s1	-0,15306255421911	Fed	FGF21LKO
25	St3gal5	1	s1	0,0439422825114697	Fed	FGF21LKO
26	Tmem171	1	s1	0,144588278926223	Fed	FGF21LKO
27	Slc25a34	1	s1	-0,0257535710233778	Fed	FGF21LKO
28	Sgk2	1	s1	-0,263843420073143	Fed	FGF21LKO
29	Tmem82	1	s1	-0,0252222727021607	Fed	FGF21LKO
30	Hsd17b14	1	s1	-0,830275454449214	Fed	FGF21LKO
31	Prodh	1	s1	-0,747802183182554	Fed	FGF21LKO
32	Slc7a10	1	s1	-1,02010419017384	Fed	FGF21LKO
33	Cyp2e1	1	s1	-0,570364100139484	Fed	FGF21LKO
34	Acsm3	1	s1	-0,550435571748897	Fed	FGF21LKO
35	Asph	1	s1	-1,08260506105661	Fed	FGF21LKO
36	Adgrg2	1	s1	-0,76721929678893	Fed	FGF21LKO
37	Dusp18	1	s1	-0,554614701551508	Fed	FGF21LKO
38	Pcdh20	1	s1	-0,484898738697644	Fed	FGF21LKO
39	Slc12a2	1	s1	-0,470662942171867	Fed	FGF21LKO
40	Osbpl9	1	s1	-0,263680803616076	Fed	FGF21LKO
41	Nt5e	1	s1	-0,833164141770025	Fed	FGF21LKO
42	Sult5a1	1	s1	-0,452471392522327	Fed	FGF21LKO
43	Acss3	1	s1	-0,323717134921472	Fed	FGF21LKO
44	Apod	1	s1	-0,539376907988015	Fed	FGF21LKO
45	Slc2a3	1	s1	-0,553365870485569	Fed	FGF21LKO
46	Cyp2b10	1	s1	-2,3873895889324	Fed	FGF21LKO
47	Cyp2b9	1	s1	-2,22092411187926	Fed	FGF21LKO
48	Socs2	1	s1	-1,09988562906155	Fed	FGF21LKO
49	Hmox1	1	s1	-0,380383484700939	Fed	FGF21LKO
50	Adamts15	1	s1	-0,602657629556149	Fed	FGF21LKO
51	Vcam1	1	s1	-0,461937533777454	Fed	FGF21LKO
52	Gbp11	1	s1	-0,885567048711191	Fed	FGF21LKO
53	Gbp8	1	s1	-0,674194831043889	Fed	FGF21LKO
54	Nrip1	1	s1	-0,575767034516605	Fed	FGF21LKO
55	Rgs3	1	s1	-0,70039705183745	Fed	FGF21LKO
56	Tmcc3	1	s1	-0,349466245838901	Fed	FGF21LKO
57	Trafd1	1	s1	-0,283080672206513	Fed	FGF21LKO
58	Galnt15	1	s1	-0,322704075511255	Fed	FGF21LKO
59	Tcn2	1	s1	-0,570709099923205	Fed	FGF21LKO
60	Cyp4b1	1	s1	-0,517847938848982	Fed	FGF21LKO
61	Peg3	1	s1	-0,477861364794162	Fed	FGF21LKO
62	Tmem56	1	s1	-0,158570623578002	Fed	FGF21LKO
63	Abcg1	1	s1	-0,175840507883732	Fed	FGF21LKO
64	Tnfrsf1b	1	s1	-0,399550820016175	Fed	FGF21LKO
65	Gabarapl1	1	s1	-0,704823639489343	Fed	FGF21LKO
66	Phyhd1	1	s1	-0,342079099148375	Fed	FGF21LKO
67	Arhgap42	1	s1	-0,36499251076166	Fed	FGF21LKO
68	Vnn1	1	s1	-0,702608392206361	Fed	FGF21LKO
69	Hip1r	1	s1	-0,765890590750997	Fed	FGF21LKO
70	Ppfibp2	1	s1	-0,691097557525256	Fed	FGF21LKO
71	Setd7	1	s1	-0,1900089138475	Fed	FGF21LKO
72	Gne	1	s1	-0,349668509852723	Fed	FGF21LKO
73	Zpbp2	1	s1	-0,413897012536984	Fed	FGF21LKO
74	Osbpl5	1	s1	-0,532358158959177	Fed	FGF21LKO
75	Cyp2d22	1	s1	-0,336897541167109	Fed	FGF21LKO
76	Ip6k2	1	s1	-0,185576552213657	Fed	FGF21LKO
77	Inpp1	1	s1	-0,495814697162256	Fed	FGF21LKO
78	Nfil3	1	s1	-0,969392837025076	Fed	FGF21LKO
79	Bcl2l1	1	s1	-0,371196802253817	Fed	FGF21LKO
80	Rundc1	1	s1	-0,461856464464354	Fed	FGF21LKO
81	Atp6v0e	1	s1	-0,328632380974572	Fed	FGF21LKO
82	Arl4d	1	s1	-0,811748195175391	Fed	FGF21LKO
83	1700040L02Rik	1	s1	-0,0744306030911197	Fed	FGF21LKO
84	Phactr3	1	s1	-0,328663311766911	Fed	FGF21LKO
85	Syde2	1	s1	-0,416422774751696	Fed	FGF21LKO
86	Sh3bp4	1	s1	-0,649189830235219	Fed	FGF21LKO
87	Zfp36	1	s1	-0,549788685009814	Fed	FGF21LKO
88	Ubb	1	s1	-0,301764398023138	Fed	FGF21LKO
89	Dock3	1	s1	-0,329400474743224	Fed	FGF21LKO
90	Fmo2	1	s1	-0,44683286072466	Fed	FGF21LKO
91	H6pd	1	s1	-0,393501073065609	Fed	FGF21LKO
92	Slc25a33	1	s1	-0,579620341325716	Fed	FGF21LKO
93	Nfx1	1	s1	-0,391043719557136	Fed	FGF21LKO
94	Map1lc3b	1	s1	-0,432147409226317	Fed	FGF21LKO
95	Slc25a32	1	s1	-0,65725793245698	Fed	FGF21LKO
96	Dnajb12	1	s1	-0,359002005253524	Fed	FGF21LKO
97	Chpf	1	s1	-0,406065285313833	Fed	FGF21LKO
98	Camk2n2	1	s1	-0,471596366903451	Fed	FGF21LKO
99	Il22ra2	1	s1	-0,429053590696564	Fed	FGF21LKO
100	Cdkn1a	1	s1	-0,773674052259903	Fed	FGF21LKO
101	Pde4d	1	s1	-0,719217414501939	Fed	FGF21LKO
102	Wbp1l	1	s1	-0,271629136981192	Fed	FGF21LKO
103	Mcm7	1	s1	NA	Fed	FGF21LKO
104	Lrp1	1	s1	-0,491491963333287	Fed	FGF21LKO
105	Zfp771	1	s1	-0,260709717929817	Fed	FGF21LKO
106	Myo1b	1	s1	-0,515827040355167	Fed	FGF21LKO
107	Igf1r	1	s1	-0,559509331830077	Fed	FGF21LKO
108	Rassf4	1	s1	-0,857351221810609	Fed	FGF21LKO
109	Wnt11	1	s1	-0,531146735812555	Fed	FGF21LKO
110	Ucp2	1	s1	-0,617780066406628	Fed	FGF21LKO
111	Rcl1	1	s1	-0,619042252585297	Fed	FGF21LKO
112	Atg101	1	s1	-0,661777848315912	Fed	FGF21LKO
113	Lifr	1	s1	-0,774093635058697	Fed	FGF21LKO
114	Chd1	1	s1	-0,305527888061498	Fed	FGF21LKO
115	Mocs1	1	s1	-0,118997532985157	Fed	FGF21LKO
116	Lao1	1	s1	-0,362524265418462	Fed	FGF21LKO
117	2310022B05Rik	1	s1	-0,258114692361919	Fed	FGF21LKO
118	Cyp2d11	1	s1	0,0963243816906161	Fed	FGF21LKO
119	Cyp2d12	1	s1	-0,164836562894687	Fed	FGF21LKO
120	Cyp2d26	1	s1	-0,0780464175144946	Fed	FGF21LKO
121	Hsd17b10	1	s1	-0,795432294276591	Fed	FGF21LKO
122	Papss2	1	s1	-0,456902182704777	Fed	FGF21LKO
123	Sfxn1	1	s1	-0,572019690972187	Fed	FGF21LKO
124	Scara5	1	s1	-0,519963121903713	Fed	FGF21LKO
125	Igfbp4	1	s1	-0,506455407657358	Fed	FGF21LKO
126	Zfp503	1	s1	-0,621660048831482	Fed	FGF21LKO
127	Aspg	1	s1	-0,66282360535612	Fed	FGF21LKO
128	Esrp2	1	s1	-0,814684565045004	Fed	FGF21LKO
129	Slc40a1	1	s1	-0,921557160800669	Fed	FGF21LKO
130	Gpcpd1	1	s1	-0,661391075425211	Fed	FGF21LKO
131	Rnf169	1	s1	-0,405385111775642	Fed	FGF21LKO
132	Il6ra	1	s1	-0,898897259524805	Fed	FGF21LKO
133	Hectd1	1	s1	-0,344508436968971	Fed	FGF21LKO
134	Rab40b	1	s1	-0,684084044964348	Fed	FGF21LKO
135	Sesn1	1	s1	-0,743607793973029	Fed	FGF21LKO
136	Mc5r	1	s1	-0,590271824824967	Fed	FGF21LKO
137	Slc35e4	1	s1	-0,53589385557088	Fed	FGF21LKO
138	Crcp	1	s1	-0,264305754916451	Fed	FGF21LKO
139	Cd82	1	s1	-0,29409623377378	Fed	FGF21LKO
140	Dusp4	1	s1	-1,34322521474635	Fed	FGF21LKO
141	Trpv4	1	s1	-0,146267233432551	Fed	FGF21LKO
142	Pappa	1	s1	-0,544258316342025	Fed	FGF21LKO
143	Ralgds	1	s1	-0,431582718209954	Fed	FGF21LKO
144	Zmiz1	1	s1	-0,394129761751771	Fed	FGF21LKO
145	Csrnp1	1	s1	-0,341304522055447	Fed	FGF21LKO
146	Cebpd	1	s1	-0,975835209957561	Fed	FGF21LKO
147	Mafb	1	s1	-1,52110691503187	Fed	FGF21LKO
148	Irs2	1	s1	-1,4738246057036	Fed	FGF21LKO
149	Tead1	1	s1	-0,462841129827515	Fed	FGF21LKO
150	Mt1	1	s1	-0,723307385154067	Fed	FGF21LKO
151	Mt2	1	s1	-1,42686214352444	Fed	FGF21LKO
152	Usp2	1	s1	-0,613698817066295	Fed	FGF21LKO
153	Sema7a	1	s1	-0,51374959264818	Fed	FGF21LKO
154	Picalm	1	s1	-0,339462526322803	Fed	FGF21LKO
155	Mfsd2a	1	s1	-2,51146826913213	Fed	FGF21LKO
156	Bmf	1	s1	-0,15995847057053	Fed	FGF21LKO
157	Bcat1	1	s1	-0,315490088832582	Fed	FGF21LKO
158	Eva1c	1	s1	-0,56101303899919	Fed	FGF21LKO
159	Erdr1	1	s1	0,723471450478471	Fed	FGF21LKO
160	Trim63	1	s1	-0,357800809874841	Fed	FGF21LKO
161	Pitx3	1	s1	-0,000706375564632822	Fed	FGF21LKO
162	Chac1	1	s1	-1,28917223785872	Fed	FGF21LKO
163	Arrdc2	1	s1	-0,215869962528762	Fed	FGF21LKO
164	Tacc2	1	s1	-0,151551218505242	Fed	FGF21LKO
165	Slc16a9	1	s1	-0,31724272966931	Fed	FGF21LKO
166	Synm	1	s1	-0,346084153032077	Fed	FGF21LKO
167	Gpr65	1	s1	-0,310077315318245	Fed	FGF21LKO
168	Gpnmb	1	s1	-1,10042789304363	Fed	FGF21LKO
169	Rap1gap2	1	s1	-0,270117052312247	Fed	FGF21LKO
170	Eda	1	s1	-0,252831087158087	Fed	FGF21LKO
171	Penk	1	s1	-0,469293008968355	Fed	FGF21LKO
172	Foxp1	1	s1	-0,239579541735294	Fed	FGF21LKO
173	Psg23	1	s1	-0,000301172212770595	Fed	FGF21LKO
174	Cfap74	1	s1	-0,0325007782383739	Fed	FGF21LKO
175	N4bp2l1	1	s1	-0,341898317135095	Fed	FGF21LKO
176	Rhob	1	s1	-0,319026265207796	Fed	FGF21LKO
177	Sowahc	1	s1	-0,13504141046576	Fed	FGF21LKO
178	Manea	1	s1	-0,0415650102131027	Fed	FGF21LKO
179	Slc25a16	1	s1	-0,355874374263646	Fed	FGF21LKO
180	Avl9	1	s1	-0,194441255196887	Fed	FGF21LKO
181	Capza2	1	s1	-0,437897879026112	Fed	FGF21LKO
182	Amn1	1	s1	-0,076788886324664	Fed	FGF21LKO
183	Rab3gap1	1	s1	-0,227991100477549	Fed	FGF21LKO
184	Bcap29	1	s1	-0,111178353879058	Fed	FGF21LKO
185	Vmac	1	s1	-0,270607304975299	Fed	FGF21LKO
186	BC027231	1	s1	-0,117562588815431	Fed	FGF21LKO
187	Fbxo38	1	s1	-0,189700085585599	Fed	FGF21LKO
188	Tvp23b	1	s1	-0,207313917592913	Fed	FGF21LKO
189	Paxbp1	1	s1	-0,108440323322866	Fed	FGF21LKO
190	Qtrtd1	1	s1	-0,228294000673257	Fed	FGF21LKO
191	Nmt2	1	s1	-0,237249337851971	Fed	FGF21LKO
192	Txlng	1	s1	-0,0539792928066509	Fed	FGF21LKO
193	Vasn	1	s1	-0,157045708083699	Fed	FGF21LKO
194	Rnmt	1	s1	-0,454881819440685	Fed	FGF21LKO
195	Cep170b	1	s1	-0,144316409284942	Fed	FGF21LKO
196	Paip2b	1	s1	-0,163191821998636	Fed	FGF21LKO
197	Ccdc71l	1	s1	-0,375809951320131	Fed	FGF21LKO
198	Trp53bp2	1	s1	-0,0824038766403108	Fed	FGF21LKO
199	Ubxn7	1	s1	-0,0274787188331969	Fed	FGF21LKO
200	Slc30a1	1	s1	-0,111912567615237	Fed	FGF21LKO
201	Naa30	1	s1	-0,292878950211207	Fed	FGF21LKO
202	Atf1	1	s1	-0,1629314518143	Fed	FGF21LKO
203	Enox2	1	s1	-0,173816661332878	Fed	FGF21LKO
204	Gpatch8	1	s1	-0,171349558744213	Fed	FGF21LKO
205	Brd8	1	s1	-0,246702692179785	Fed	FGF21LKO
206	Khdrbs1	1	s1	-0,269223082786107	Fed	FGF21LKO
207	Sp1	1	s1	-0,231262221660835	Fed	FGF21LKO
208	Dctn4	1	s1	-0,134510777486749	Fed	FGF21LKO
209	Map3k2	1	s1	-0,0156842460341213	Fed	FGF21LKO
210	Sec24b	1	s1	0,0628116621259167	Fed	FGF21LKO
211	Rgma	1	s1	-0,27790917764572	Fed	FGF21LKO
212	Adgrg1	1	s1	-0,0746599409374209	Fed	FGF21LKO
213	Cdkn1b	1	s1	0,0588426602505763	Fed	FGF21LKO
214	Gnpda1	1	s1	0,0751735617895708	Fed	FGF21LKO
215	Rhou	1	s1	-0,164840158384374	Fed	FGF21LKO
216	Wdr81	1	s1	-0,0697665557139793	Fed	FGF21LKO
217	Mpv17l	1	s1	0,164450013086532	Fed	FGF21LKO
218	Fam35a	1	s1	-0,0274115309396876	Fed	FGF21LKO
219	Adgrf5	1	s1	-0,0444730850014441	Fed	FGF21LKO
220	Arxes2	1	s1	0,23851348231282	Fed	FGF21LKO
221	Sptbn1	1	s1	0,212997443076246	Fed	FGF21LKO
222	Dclre1b	1	s1	-0,294570547086809	Fed	FGF21LKO
223	1810011O10Rik	1	s1	-0,314511025117071	Fed	FGF21LKO
224	Lrch3	1	s1	-0,115197160309171	Fed	FGF21LKO
225	Srsf11	1	s1	-0,148333120137163	Fed	FGF21LKO
226	BC052040	1	s1	-0,167850513868648	Fed	FGF21LKO
227	1700029J07Rik	1	s1	0,138175427712721	Fed	FGF21LKO
228	Aasdh	1	s1	-0,0988016042637092	Fed	FGF21LKO
229	Fgfr3	1	s1	0,226354681951422	Fed	FGF21LKO
230	Plekhg1	1	s1	-0,0328208336451592	Fed	FGF21LKO
231	Aqp1	1	s1	0,332552183633128	Fed	FGF21LKO
232	Gnl1	1	s1	0,03699036732033	Fed	FGF21LKO
233	Prickle3	1	s1	-0,11969757012282	Fed	FGF21LKO
234	Oaf	1	s1	0,0324022413208844	Fed	FGF21LKO
235	Ppp1r18	1	s1	-0,209798401269774	Fed	FGF21LKO
236	Rpap3	1	s1	-0,287180426622552	Fed	FGF21LKO
237	Siva1	1	s1	-0,254331134510279	Fed	FGF21LKO
238	Patz1	1	s1	-0,121678794975102	Fed	FGF21LKO
239	AW554918	1	s1	-0,138714960352113	Fed	FGF21LKO
240	Rufy4	1	s1	-0,461301949053532	Fed	FGF21LKO
241	Hnrnpdl	1	s1	-0,125742624010051	Fed	FGF21LKO
242	Golt1a	1	s1	0,0593840671117132	Fed	FGF21LKO
243	Srgap2	1	s1	-0,102519152182976	Fed	FGF21LKO
244	Vax2	1	s1	0,117859346669304	Fed	FGF21LKO
245	Slc20a2	1	s1	-0,199921843410516	Fed	FGF21LKO
246	Dad1	1	s1	-0,560761288348985	Fed	FGF21LKO
247	Zfp791	1	s1	-0,371635980980404	Fed	FGF21LKO
248	Scn8a	1	s1	-0,348523519508253	Fed	FGF21LKO
249	Serpinb8	1	s1	-0,410965498959134	Fed	FGF21LKO
250	4933427D06Rik	1	s1	-0,393960924275435	Fed	FGF21LKO
251	Arhgef15	1	s1	-0,452039083783593	Fed	FGF21LKO
252	Il15ra	1	s1	-0,530410446570082	Fed	FGF21LKO
253	Tmprss3	1	s1	-0,411612061870791	Fed	FGF21LKO
254	Exosc9	1	s1	-0,359486373275999	Fed	FGF21LKO
255	Nelfcd	1	s1	-0,154210936110779	Fed	FGF21LKO
256	Slc1a4	1	s1	-0,429625363567485	Fed	FGF21LKO
257	Fryl	1	s1	-0,247447127488595	Fed	FGF21LKO
258	Psme3	1	s1	-0,452468123566382	Fed	FGF21LKO
259	Synpo2l	1	s1	-0,463760247861245	Fed	FGF21LKO
260	Ralgps1	1	s1	-0,339193481338627	Fed	FGF21LKO
261	Bpifc	1	s1	-0,516450913373117	Fed	FGF21LKO
262	Mcam	1	s1	-0,46401939839425	Fed	FGF21LKO
263	Pak4	1	s1	-0,53233943434946	Fed	FGF21LKO
264	Nrp2	1	s1	-0,510381638964304	Fed	FGF21LKO
265	Atxn7	1	s1	-0,634629362133175	Fed	FGF21LKO
266	Wdr89	1	s1	-0,595354604602985	Fed	FGF21LKO
267	Tmem239	1	s1	-0,507523031454337	Fed	FGF21LKO
268	Mtfr2	1	s1	-0,535462754917488	Fed	FGF21LKO
269	Sgsh	1	s1	-0,387706077955361	Fed	FGF21LKO
270	Arl6ip6	1	s1	-0,475023360768617	Fed	FGF21LKO
271	Zcchc9	1	s1	-0,484561903037925	Fed	FGF21LKO
272	Hemgn	1	s1	-0,493832600220317	Fed	FGF21LKO
273	Ephb3	1	s1	-0,478628129656283	Fed	FGF21LKO
274	Srek1	1	s1	-0,513812000587283	Fed	FGF21LKO
275	Pdp2	1	s1	-0,50574501888863	Fed	FGF21LKO
276	Mms22l	1	s1	-0,548352195215472	Fed	FGF21LKO
277	Ldlrad3	1	s1	-0,546909947073283	Fed	FGF21LKO
278	Ung	1	s1	-0,424493145826725	Fed	FGF21LKO
279	Eya1	1	s1	-0,648227314156046	Fed	FGF21LKO
280	Capza1	1	s1	-0,450633607700551	Fed	FGF21LKO
281	Igsf9	1	s1	-0,510308787430825	Fed	FGF21LKO
282	Btn1a1	1	s1	-0,570691561245271	Fed	FGF21LKO
283	Plekhg3	1	s1	-0,527816484118313	Fed	FGF21LKO
284	Ccdc25	1	s1	-0,319368123664567	Fed	FGF21LKO
285	Ogfod1	1	s1	-0,321832619677901	Fed	FGF21LKO
286	Creb5	1	s1	-0,285224707682826	Fed	FGF21LKO
287	Suv39h2	1	s1	-0,195974371760983	Fed	FGF21LKO
288	Spag7	1	s1	-0,391552870371697	Fed	FGF21LKO
289	Skint7	1	s1	-0,354969060943317	Fed	FGF21LKO
290	Sp110	1	s1	-0,393573391701437	Fed	FGF21LKO
291	Ccdc138	1	s1	-0,317940344238012	Fed	FGF21LKO
292	Luc7l2	1	s1	-0,26585895201918	Fed	FGF21LKO
293	Ms4a4c	1	s1	-0,452234354870866	Fed	FGF21LKO
294	Ubtf	1	s1	-0,429685452748579	Fed	FGF21LKO
295	Sema4c	1	s1	-0,407228714007951	Fed	FGF21LKO
296	Fam219a	1	s1	-0,497454911745058	Fed	FGF21LKO
297	Agpat9	1	s1	-0,484124317947851	Fed	FGF21LKO
298	Pabpc1l	1	s1	-0,198057294784995	Fed	FGF21LKO
299	Klhl25	1	s1	-0,234374770063704	Fed	FGF21LKO
300	Gyk	1	s1	-0,473763979685454	Fed	FGF21LKO
301	Gnas	1	s1	-0,866391810730621	Fed	FGF21LKO
302	Ccrn4l	1	s1	-0,599680245577108	Fed	FGF21LKO
303	Ppargc1a	1	s1	0,121183535653817	Fed	FGF21LKO
304	Plk3	1	s1	-0,388153310125619	Fed	FGF21LKO
305	Nr4a1	1	s1	-2,34161863527035	Fed	FGF21LKO
306	Sik1	1	s1	-0,344261263910269	Fed	FGF21LKO
307	Tgif1	1	s1	-0,348883584290562	Fed	FGF21LKO
308	Impdh1	1	s1	-0,869012502470946	Fed	FGF21LKO
309	Grasp	1	s1	-0,450848554417505	Fed	FGF21LKO
310	Lamb1	1	s1	-0,821738111345474	Fed	FGF21LKO
311	Uhrf1	1	s1	-0,834963405791451	Fed	FGF21LKO
312	Prpf38a	1	s1	-0,526061732944901	Fed	FGF21LKO
313	Nasp	1	s1	-0,379562438818258	Fed	FGF21LKO
314	Trim24	1	s1	-0,790094120319695	Fed	FGF21LKO
315	Ccnl1	1	s1	-0,272858823551401	Fed	FGF21LKO
316	Slc2a1	1	s1	-0,323845171048109	Fed	FGF21LKO
317	F3	1	s1	-0,584693843799142	Fed	FGF21LKO
318	Pank1	1	s1	-0,469256964514797	Fed	FGF21LKO
319	Clint1	1	s1	-0,340344419393206	Fed	FGF21LKO
320	Rnf19b	1	s1	-0,294081220871316	Fed	FGF21LKO
321	Kdm3a	1	s1	-0,148839915706407	Fed	FGF21LKO
322	Fnip1	1	s1	-0,299207530570095	Fed	FGF21LKO
323	Mapkapk2	1	s1	-0,326024269756667	Fed	FGF21LKO
324	Por	1	s1	-0,368820698488538	Fed	FGF21LKO
325	Pld1	1	s1	-0,271125172472763	Fed	FGF21LKO
326	Eif4a2	1	s1	-0,0659755183879263	Fed	FGF21LKO
327	Ngly1	1	s1	-0,306950258879604	Fed	FGF21LKO
328	Serinc3	1	s1	-0,326419198405521	Fed	FGF21LKO
329	Utp11l	1	s1	-0,287196220222038	Fed	FGF21LKO
330	Usp33	1	s1	-0,215639314202905	Fed	FGF21LKO
331	Ifi205	1	s1	-0,799034253387338	Fed	FGF21LKO
332	Cyp1b1	1	s1	-0,915898000343138	Fed	FGF21LKO
333	Cd163	1	s1	-0,665386402856702	Fed	FGF21LKO
334	Hnrnpll	1	s1	-0,440690764470222	Fed	FGF21LKO
335	Acss1	1	s1	-0,658428993643229	Fed	FGF21LKO
336	Hexa	1	s1	-0,481529969300208	Fed	FGF21LKO
337	Cdk5rap1	1	s1	-0,211289930737669	Fed	FGF21LKO
338	Mpp5	1	s1	-0,295158258894999	Fed	FGF21LKO
339	Nmnat3	1	s1	-0,281760731663924	Fed	FGF21LKO
340	Fus	1	s1	-0,267010006768736	Fed	FGF21LKO
341	Rbm33	1	s1	-0,511808159955843	Fed	FGF21LKO
342	Nktr	1	s1	-0,422804873903123	Fed	FGF21LKO
343	Suv420h1	1	s1	-0,318798542131453	Fed	FGF21LKO
344	Zfand5	1	s1	-0,235746625877528	Fed	FGF21LKO
345	Ahcyl1	1	s1	-0,293923166685286	Fed	FGF21LKO
346	Rbpj	1	s1	-0,497323419635964	Fed	FGF21LKO
347	Tle1	1	s1	-0,252332063309456	Fed	FGF21LKO
348	Arhgap8	1	s1	-0,021381919198495	Fed	FGF21LKO
349	Tdp2	1	s1	-0,258692597923867	Fed	FGF21LKO
350	Accsl	1	s1	-0,614892012538926	Fed	FGF21LKO
351	Wdr43	1	s1	-0,561235277214635	Fed	FGF21LKO
352	Btg2	1	s1	-0,365880062203997	Fed	FGF21LKO
353	Cwf19l2	1	s1	-0,296640283277426	Fed	FGF21LKO
354	Junb	1	s1	-0,332080990518113	Fed	FGF21LKO
355	Serpine1	1	s1	-0,903189840263658	Fed	FGF21LKO
356	Zfp869	1	s1	-0,164979029088406	Fed	FGF21LKO
357	Hic2	1	s1	-0,472894286913211	Fed	FGF21LKO
358	Mboat2	1	s1	-0,262267770618647	Fed	FGF21LKO
359	Wee1	1	s1	-0,326218319487413	Fed	FGF21LKO
360	Spint1	1	s1	-0,433803420966096	Fed	FGF21LKO
361	Arsg	1	s1	-0,133145493767405	Fed	FGF21LKO
362	Tmem178	1	s1	-0,215940189359227	Fed	FGF21LKO
363	Lrrc56	1	s1	-0,0916129414872753	Fed	FGF21LKO
364	Slc22a2	1	s1	-0,229711876605196	Fed	FGF21LKO
365	Lrrc74b	1	s1	0,0430049519432805	Fed	FGF21LKO
366	Arhgef9	1	s1	0,0465645586645724	Fed	FGF21LKO
367	Ccs	1	s1	-0,173907680821062	Fed	FGF21LKO
368	Oxld1	1	s1	-0,242027776848433	Fed	FGF21LKO
369	Morn1	1	s1	-0,451330571425891	Fed	FGF21LKO
370	Pacs1	1	s1	-0,414110457328542	Fed	FGF21LKO
371	Herc3	1	s1	-0,133118857267151	Fed	FGF21LKO
372	Cyp4v3	1	s1	0,142894670556176	Fed	FGF21LKO
373	Gdf10	1	s1	0,333047399794131	Fed	FGF21LKO
374	Cd1d1	1	s1	-0,210319556808757	Fed	FGF21LKO
375	Cd1d2	1	s1	-0,438952530161696	Fed	FGF21LKO
376	Sh3kbp1	1	s1	0,0729483137380473	Fed	FGF21LKO
377	St3gal4	1	s1	-0,158597921612524	Fed	FGF21LKO
378	Anln	1	s1	-0,338962943477374	Fed	FGF21LKO
379	Svep1	1	s1	-0,82227303827529	Fed	FGF21LKO
380	Mfsd7b	1	s1	-0,728342114732912	Fed	FGF21LKO
381	Col12a1	1	s1	-0,490403968308509	Fed	FGF21LKO
382	Tmtc4	1	s1	-0,361348362041448	Fed	FGF21LKO
383	Cenpw	1	s1	-0,25306012078807	Fed	FGF21LKO
384	C8g	1	s1	0,343137103986495	Fed	FGF21LKO
385	Ahcyl2	1	s1	0,00731487237417738	Fed	FGF21LKO
386	Cldn5	1	s1	0,38655638915708	Fed	FGF21LKO
387	Ppara	1	s1	0,159223192125387	Fed	FGF21LKO
388	Exd1	1	s1	-0,0262630939286232	Fed	FGF21LKO
389	Cct6b	1	s1	0,022755952299911	Fed	FGF21LKO
390	Spry1	1	s1	-0,20395444077848	Fed	FGF21LKO
391	Svopl	1	s1	-0,396666494575221	Fed	FGF21LKO
392	Gstt2	1	s1	-0,289562769507734	Fed	FGF21LKO
393	Vsig2	1	s1	-0,256214989216675	Fed	FGF21LKO
394	BC049762	1	s1	-0,0654529250265519	Fed	FGF21LKO
395	Aamp	1	s1	-0,301078762876561	Fed	FGF21LKO
396	Fbp2	1	s1	0,0142738865758147	Fed	FGF21LKO
397	Ddx59	1	s1	-0,17332236470436	Fed	FGF21LKO
398	Shb	1	s1	-0,330846711803483	Fed	FGF21LKO
399	Bag4	1	s1	-0,0634717866527188	Fed	FGF21LKO
400	Zfand1	1	s1	-0,287259190087934	Fed	FGF21LKO
401	Kiss1r	1	s1	-0,300533522722285	Fed	FGF21LKO
402	Acox1	1	s1	-0,0501957617141695	Fed	FGF21LKO
403	Gpr160	1	s1	-0,18546006118558	Fed	FGF21LKO
404	Agbl3	1	s1	-0,261653489967348	Fed	FGF21LKO
405	Fam102b	1	s1	-0,200968864604828	Fed	FGF21LKO
406	Gm3448	1	s1	-0,174724264461244	Fed	FGF21LKO
407	Sh2d3c	1	s1	-0,371719616543524	Fed	FGF21LKO
408	Ppp1r13l	1	s1	-0,0319338260219855	Fed	FGF21LKO
409	Rhbdf2	1	s1	-0,0313719087737212	Fed	FGF21LKO
410	Zfyve1	1	s1	-0,0912449397055139	Fed	FGF21LKO
411	Med15	1	s1	-0,155465530612336	Fed	FGF21LKO
412	Dgkd	1	s1	-0,305796464165466	Fed	FGF21LKO
413	Zfp395	1	s1	-0,373512023138011	Fed	FGF21LKO
414	Atp5s	1	s1	-0,266213758948337	Fed	FGF21LKO
415	Kctd13	1	s1	-0,222895357169339	Fed	FGF21LKO
416	Tmem203	1	s1	-0,235051612173599	Fed	FGF21LKO
417	Smyd3	1	s1	-0,356089400854993	Fed	FGF21LKO
418	Snrnp48	1	s1	-0,136923191220813	Fed	FGF21LKO
419	Acad11	1	s1	-0,137699373971847	Fed	FGF21LKO
420	Park2	1	s1	-0,0963520865380527	Fed	FGF21LKO
421	Cpt1a	1	s1	-0,0212077156634809	Fed	FGF21LKO
422	Cgnl1	1	s1	-0,0401810968445702	Fed	FGF21LKO
423	Hpgd	1	s1	-0,207243998899252	Fed	FGF21LKO
424	Prkar2b	1	s1	-0,15345561553305	Fed	FGF21LKO
425	Tmem181a	1	s1	-0,504099905021468	Fed	FGF21LKO
426	Aph1a	1	s1	-0,455251570521021	Fed	FGF21LKO
427	Syce2	1	s1	-0,87286313470457	Fed	FGF21LKO
428	Mplkip	1	s1	-0,285698961542934	Fed	FGF21LKO
429	Vat1l	1	s1	-0,72235240416328	Fed	FGF21LKO
430	Taz	1	s1	-0,0382404408097976	Fed	FGF21LKO
431	1810062G17Rik	1	s1	-0,106765155454314	Fed	FGF21LKO
432	Slc6a8	1	s1	-0,0334316973245095	Fed	FGF21LKO
433	Ezh1	1	s1	-0,369362628221534	Fed	FGF21LKO
434	Fbxo7	1	s1	-0,215036916475782	Fed	FGF21LKO
435	Fam98c	1	s1	-0,296646144790861	Fed	FGF21LKO
436	Selenbp1	1	s1	-0,316244791134649	Fed	FGF21LKO
437	Zfyve27	1	s1	-0,234750395370115	Fed	FGF21LKO
438	Tmem201	1	s1	-0,477132791518019	Fed	FGF21LKO
439	Catsper2	1	s1	-0,250971539567606	Fed	FGF21LKO
440	Adh1	1	s1	-0,124850501815972	Fed	FGF21LKO
441	Chst1	1	s1	-0,650314204860885	Fed	FGF21LKO
442	Vnn3	1	s1	-0,574903030614269	Fed	FGF21LKO
443	Ces1f	1	s1	-0,221914941738881	Fed	FGF21LKO
444	Klhl9	1	s1	-0,169891582939355	Fed	FGF21LKO
445	Abcc4	1	s1	-0,287173486664894	Fed	FGF21LKO
446	Piga	1	s1	-0,159279481449453	Fed	FGF21LKO
447	Sin3a	1	s1	-0,359375270755645	Fed	FGF21LKO
448	Shprh	1	s1	-0,230675680584246	Fed	FGF21LKO
449	Ncapd3	1	s1	-0,265413760848176	Fed	FGF21LKO
450	Dock9	1	s1	-0,233125578265875	Fed	FGF21LKO
451	Foxj3	1	s1	-0,244296346992455	Fed	FGF21LKO
452	Arl6ip1	1	s1	-0,109833035774988	Fed	FGF21LKO
453	Ubr7	1	s1	-0,0630904711832674	Fed	FGF21LKO
454	Rabgap1l	1	s1	-0,200466401707008	Fed	FGF21LKO
455	Cbx7	1	s1	-0,0899686590100526	Fed	FGF21LKO
456	Rasl11b	1	s1	-0,286715028721875	Fed	FGF21LKO
457	Tbc1d23	1	s1	-0,16172659014812	Fed	FGF21LKO
458	Exoc6	1	s1	-0,277132781490973	Fed	FGF21LKO
459	Pigx	1	s1	-0,531623716711437	Fed	FGF21LKO
460	Rassf6	1	s1	-0,426265483735649	Fed	FGF21LKO
461	Ovgp1	1	s1	-0,144796739301123	Fed	FGF21LKO
462	LOC547349	1	s1	-0,312400964744347	Fed	FGF21LKO
463	C920025E04Rik	1	s1	-0,324765111387066	Fed	FGF21LKO
464	March7	1	s1	-0,313831363873566	Fed	FGF21LKO
465	Sema6b	1	s1	-0,459567396278217	Fed	FGF21LKO
466	Dcaf8	1	s1	-0,243998110487075	Fed	FGF21LKO
467	Il4i1	1	s1	-0,391546976206874	Fed	FGF21LKO
468	Ulk1	1	s1	-0,333231020836875	Fed	FGF21LKO
469	Aox1	1	s1	-0,209738446923849	Fed	FGF21LKO
470	Tnip2	1	s1	-0,327402922845902	Fed	FGF21LKO
471	Gucd1	1	s1	-0,481906559609362	Fed	FGF21LKO
472	Tfap4	1	s1	-0,252208501424578	Fed	FGF21LKO
473	Ube2t	1	s1	-0,237081857816282	Fed	FGF21LKO
474	Arnt	1	s1	-0,403656627003204	Fed	FGF21LKO
475	1700001J03Rik	1	s1	-0,800136126930925	Fed	FGF21LKO
476	1700123K08Rik	1	s1	-0,543629454849979	Fed	FGF21LKO
477	Zfp277	1	s1	-0,308958665023821	Fed	FGF21LKO
478	Slc5a6	1	s1	-0,52679080954208	Fed	FGF21LKO
479	Clcn2	1	s1	-0,220077812399855	Fed	FGF21LKO
480	Pdcd4	1	s1	-0,305905756691724	Fed	FGF21LKO
481	Haus4	1	s1	-0,282632903079985	Fed	FGF21LKO
482	Spred3	1	s1	-0,203093636371212	Fed	FGF21LKO
483	Ccdc77	1	s1	-0,00967247288111306	Fed	FGF21LKO
484	Zmynd12	1	s1	-0,399373146484253	Fed	FGF21LKO
485	Heg1	1	s1	-0,48592458989963	Fed	FGF21LKO
486	Ces1d	1	s1	-0,60236450047068	Fed	FGF21LKO
487	Abhd12	1	s1	-0,500273621231478	Fed	FGF21LKO
488	Ano1	1	s1	-0,758733983610389	Fed	FGF21LKO
489	Dgat2	1	s1	-0,505267774281307	Fed	FGF21LKO
490	Simc1	1	s1	-0,315887788894168	Fed	FGF21LKO
491	Ctf1	1	s1	-0,453090289698943	Fed	FGF21LKO
492	Pithd1	1	s1	-0,447188923948138	Fed	FGF21LKO
493	Dcaf10	1	s1	-0,740753075913424	Fed	FGF21LKO
494	Ddx50	1	s1	-0,452274470229689	Fed	FGF21LKO
495	Mical3	1	s1	-0,455194346266496	Fed	FGF21LKO
496	Dram2	1	s1	-0,619160589008333	Fed	FGF21LKO
497	Ivns1abp	1	s1	-1,33553961439336	Fed	FGF21LKO
498	Tor1aip1	1	s1	-0,605422797399241	Fed	FGF21LKO
499	Ing5	1	s1	-0,727197710903874	Fed	FGF21LKO
500	Inca1	1	s1	-0,619197711883673	Fed	FGF21LKO
501	Odf2	1	s1	-0,637732717091789	Fed	FGF21LKO
502	Naa35	1	s1	-0,14316662434702	Fed	FGF21LKO
503	Rwdd3	1	s1	-0,283210798599873	Fed	FGF21LKO
504	Zfp330	1	s1	-0,261146119139831	Fed	FGF21LKO
505	Rnf138	1	s1	-0,235668450619133	Fed	FGF21LKO
506	2410002F23Rik	1	s1	-0,293137561709826	Fed	FGF21LKO
507	Asic3	1	s1	-0,0612563327740379	Fed	FGF21LKO
508	Mipol1	1	s1	-0,407905024122881	Fed	FGF21LKO
509	Pdik1l	1	s1	-0,325129013599335	Fed	FGF21LKO
510	Cnksr3	1	s1	-0,307585300690302	Fed	FGF21LKO
511	Syncrip	1	s1	-0,388834239026401	Fed	FGF21LKO
512	Soga1	1	s1	-0,370855683555187	Fed	FGF21LKO
513	Hipk3	1	s1	-0,252252719025204	Fed	FGF21LKO
514	Cldn15	1	s1	-0,292179048167773	Fed	FGF21LKO
515	Spint2	1	s1	-0,218037727029715	Fed	FGF21LKO
516	Rnf38	1	s1	-0,340548714976561	Fed	FGF21LKO
517	Hbp1	1	s1	-0,303714894437556	Fed	FGF21LKO
518	Xrn2	1	s1	-0,268466434608847	Fed	FGF21LKO
519	Cul4b	1	s1	-0,375734230809471	Fed	FGF21LKO
520	Smim19	1	s1	-0,488498750959756	Fed	FGF21LKO
521	Bhlhb9	1	s1	-0,889543017983108	Fed	FGF21LKO
522	Uchl5	1	s1	-0,343329404295082	Fed	FGF21LKO
523	Serpina3g	1	s1	-0,44227372686304	Fed	FGF21LKO
524	Clec7a	1	s1	-0,584078549626204	Fed	FGF21LKO
525	H2-Ab1	1	s1	-0,886310221237334	Fed	FGF21LKO
526	H2-Aa	1	s1	-0,730579481363372	Fed	FGF21LKO
527	Eps8l1	1	s1	-0,051358012074064	Fed	FGF21LKO
528	Klk1b3	1	s1	-0,204464162591252	Fed	FGF21LKO
529	Klk1b22	1	s1	-0,180944977563628	Fed	FGF21LKO
530	Klk1b8	1	s1	-0,111535930959689	Fed	FGF21LKO
531	Klk1b24	1	s1	-0,0863028303000268	Fed	FGF21LKO
532	Trib1	1	s1	-0,904149461925599	Fed	FGF21LKO
533	Aldh1a1	1	s1	0,791705511889118	Fed	FGF21LKO
534	Mcm4	1	s1	-0,164106270710835	Fed	FGF21LKO
535	Arl8a	1	s1	-0,0222444376682311	Fed	FGF21LKO
536	Fam117a	1	s1	-0,286241911729146	Fed	FGF21LKO
537	Rpl22l1	1	s1	-0,0453036783822292	Fed	FGF21LKO
538	Pecam1	1	s1	-0,255414380567329	Fed	FGF21LKO
539	Usp1	1	s1	-0,305190356577274	Fed	FGF21LKO
540	Neu1	1	s1	-0,237290266751213	Fed	FGF21LKO
541	Plekha4	1	s1	-0,0935288550620035	Fed	FGF21LKO
542	Dmrt2	1	s1	0,0373366440721679	Fed	FGF21LKO
543	Cebpa	1	s1	-0,211022570343516	Fed	FGF21LKO
544	Kcna1	1	s1	-0,0385340347363305	Fed	FGF21LKO
545	Cytl1	1	s1	0,484250258361853	Fed	FGF21LKO
546	Itpk1	1	s1	-0,28647966152252	Fed	FGF21LKO
547	Nxn	1	s1	-0,0462147699387536	Fed	FGF21LKO
548	Cdc25a	1	s1	-0,262536558384754	Fed	FGF21LKO
549	Gm13023	1	s1	-0,308907918209826	Fed	FGF21LKO
550	Adra1a	1	s1	-0,36138971863513	Fed	FGF21LKO
551	Pfkfb3	1	s1	-0,666485172938222	Fed	FGF21LKO
552	Pla2g15	1	s1	-0,285780155605899	Fed	FGF21LKO
553	Tmem120a	1	s1	-0,428414348482637	Fed	FGF21LKO
554	Tbl1xr1	1	s1	-0,424767165635891	Fed	FGF21LKO
555	Apmap	1	s1	-0,702357751291425	Fed	FGF21LKO
556	Lpl	1	s1	-0,628205303276651	Fed	FGF21LKO
557	Trabd	1	s1	-0,539274321682752	Fed	FGF21LKO
558	Tle3	1	s1	-0,620914205480447	Fed	FGF21LKO
559	Gramd1b	1	s1	-1,24946089806232	Fed	FGF21LKO
560	Pcsk5	1	s1	-0,881806500522901	Fed	FGF21LKO
561	Ctgf	1	s1	-0,180326489892916	Fed	FGF21LKO
562	2810408A11Rik	1	s1	-0,206817650100474	Fed	FGF21LKO
563	Sox17	1	s1	-0,293084112538184	Fed	FGF21LKO
564	Tbc1d20	1	s1	-0,174205393543005	Fed	FGF21LKO
565	Acot5	1	s1	-0,412428017055681	Fed	FGF21LKO
566	Hsd17b11	1	s1	-0,368336657783484	Fed	FGF21LKO
567	Ehhadh	1	s1	-1,22028434755614	Fed	FGF21LKO
568	Grn	1	s1	-0,484576018578771	Fed	FGF21LKO
569	Cat	1	s1	-0,31136136925258	Fed	FGF21LKO
570	Sgpl1	1	s1	-0,740597151647458	Fed	FGF21LKO
571	Dopey1	1	s1	-0,243064705510325	Fed	FGF21LKO
572	Ddx28	1	s1	-0,187679402628644	Fed	FGF21LKO
573	Wdr92	1	s1	-0,368067881992367	Fed	FGF21LKO
574	Celf2	1	s1	-0,128691782981779	Fed	FGF21LKO
575	H13	1	s1	-0,43257232093819	Fed	FGF21LKO
576	Rgs2	1	s1	-1,21430731663585	Fed	FGF21LKO
577	Bmper	1	s1	-0,778025551835113	Fed	FGF21LKO
578	Tmeff2	1	s1	-0,701436378810739	Fed	FGF21LKO
579	Bcar3	1	s1	-0,298370327350714	Fed	FGF21LKO
580	Pim3	1	s1	-0,378394221289383	Fed	FGF21LKO
581	Snx21	1	s1	-0,711235639616596	Fed	FGF21LKO
582	Zscan12	1	s1	-0,535135507440861	Fed	FGF21LKO
583	Rabgef1	1	s1	-0,37352131031499	Fed	FGF21LKO
584	Tmbim1	1	s1	-0,712370153574332	Fed	FGF21LKO
585	Bcl2l11	1	s1	-0,361803121488517	Fed	FGF21LKO
586	Clcc1	1	s1	-0,468830580440777	Fed	FGF21LKO
587	Pde2a	1	s1	-0,299868775595867	Fed	FGF21LKO
588	Plekhg5	1	s1	-0,239598164413202	Fed	FGF21LKO
589	Nfkbil1	1	s1	-0,135680053708624	Fed	FGF21LKO
590	Grina	1	s1	-0,279185478845678	Fed	FGF21LKO
591	1190005I06Rik	1	s1	-0,258683679285726	Fed	FGF21LKO
592	Fcgrt	1	s1	-0,334153596936929	Fed	FGF21LKO
593	Ddhd1	1	s1	-0,773440834475544	Fed	FGF21LKO
594	Cab39	1	s1	-0,452936856906442	Fed	FGF21LKO
595	Kctd12	1	s1	-0,366159447738188	Fed	FGF21LKO
596	1500012F01Rik	1	s1	-0,417426518134405	Fed	FGF21LKO
597	Trit1	1	s1	-0,617373199794326	Fed	FGF21LKO
598	Tsc22d3	1	s1	-0,850028415423955	Fed	FGF21LKO
599	Zfp622	1	s1	-0,284797970898659	Fed	FGF21LKO
600	Nupr1l	1	s1	-0,635323658653833	Fed	FGF21LKO
601	Pnpla7	1	s1	-0,718534204459897	Fed	FGF21LKO
602	Fbxo31	1	s1	-1,48940912176124	Fed	FGF21LKO
603	Map3k5	1	s1	-0,694808569618724	Fed	FGF21LKO
604	Npc1	1	s1	-0,86355245522873	Fed	FGF21LKO
605	Arl4a	1	s1	-0,950105778833029	Fed	FGF21LKO
606	Acot1	1	s1	-1,8529690037191	Fed	FGF21LKO
607	Agpat6	1	s1	-0,789672769620831	Fed	FGF21LKO
608	Accs	1	s1	-0,589566347990912	Fed	FGF21LKO
609	Slc35b2	1	s1	-0,77033923581536	Fed	FGF21LKO
610	Dyrk2	1	s1	-0,636872751494096	Fed	FGF21LKO
611	4931406P16Rik	1	s1	-0,86174340268809	Fed	FGF21LKO
612	Fbxo21	1	s1	-1,0262769908244	Fed	FGF21LKO
613	Cwc22	1	s1	-0,178410000607401	Fed	FGF21LKO
614	Dnttip2	1	s1	-0,248944697009101	Fed	FGF21LKO
615	Derl3	1	s1	-0,61651417496199	Fed	FGF21LKO
616	Fam69a	1	s1	-0,688960319636376	Fed	FGF21LKO
617	Kansl1l	1	s1	-0,466343156827524	Fed	FGF21LKO
618	Ripk4	1	s1	-1,60708583893387	Fed	FGF21LKO
619	Atl2	1	s1	-0,913294621086918	Fed	FGF21LKO
620	Sdc4	1	s1	-1,27210607458932	Fed	FGF21LKO
621	Slc27a2	1	s1	-0,954261888980854	Fed	FGF21LKO
622	Slc22a21	1	s1	-0,474533291147457	Fed	FGF21LKO
623	Slc22a5	1	s1	-0,895889731977837	Fed	FGF21LKO
624	Mettl20	1	s1	-1,16201121570829	Fed	FGF21LKO
625	Slc4a4	1	s1	-0,982859480807113	Fed	FGF21LKO
626	Tcf23	1	s1	-0,479201170693785	Fed	FGF21LKO
627	Smc4	1	s1	-0,0668351145759276	Fed	FGF21LKO
628	Rora	1	s1	-0,110423535461073	Fed	FGF21LKO
629	Pdilt	1	s1	-0,248096201074166	Fed	FGF21LKO
630	Slc8b1	1	s1	-0,237516932211018	Fed	FGF21LKO
631	Slc15a4	1	s1	-0,52790127185763	Fed	FGF21LKO
632	Tmem140	1	s1	-0,442455303029165	Fed	FGF21LKO
633	Ap4b1	1	s1	-0,602852882276904	Fed	FGF21LKO
634	Neil2	1	s1	-0,661523687121841	Fed	FGF21LKO
635	Smarcd2	1	s1	-0,514644775045628	Fed	FGF21LKO
636	Pml	1	s1	-0,723237747702848	Fed	FGF21LKO
637	Arrdc3	1	s1	-0,861132632703403	Fed	FGF21LKO
638	Klhl21	1	s1	-0,542527513592965	Fed	FGF21LKO
639	Pck2	1	s1	-0,885373461702084	Fed	FGF21LKO
640	Usp3	1	s1	-0,50835342170148	Fed	FGF21LKO
641	Cblb	1	s1	-0,699233935129134	Fed	FGF21LKO
642	Pik3ip1	1	s1	-1,05602575251858	Fed	FGF21LKO
643	Fam214a	1	s1	-0,536100200358825	Fed	FGF21LKO
644	Peli1	1	s1	-0,279667744265762	Fed	FGF21LKO
645	Trp53inp1	1	s1	-1,14329134145478	Fed	FGF21LKO
646	Herpud1	1	s1	-1,06989576263628	Fed	FGF21LKO
647	D17H6S56E-5	1	s1	-0,250479430350616	Fed	FGF21LKO
648	Esam	1	s1	-0,115072008092419	Fed	FGF21LKO
649	Fkbp5	1	s1	-1,32095693124191	Fed	FGF21LKO
650	Slc43a1	1	s1	-1,49506651670847	Fed	FGF21LKO
651	Irf4	1	s1	-1,16568919485155	Fed	FGF21LKO
652	Katnal2	1	s1	-0,585699236272115	Fed	FGF21LKO
653	Ifngr1	1	s1	-0,462691563197009	Fed	FGF21LKO
654	Klf15	1	s1	-1,09029306756355	Fed	FGF21LKO
655	Kctd15	1	s1	-0,677325460610641	Fed	FGF21LKO
656	Pxmp2	1	s1	-0,840270346056725	Fed	FGF21LKO
657	Nmb	1	s1	-0,858806996500913	Fed	FGF21LKO
658	Sult1a1	1	s1	-0,390826415127297	Fed	FGF21LKO
659	Sfxn2	1	s1	-0,358138234805699	Fed	FGF21LKO
660	Agap2	1	s1	-0,28699985244567	Fed	FGF21LKO
661	Arfgap3	1	s1	-0,186637333732436	Fed	FGF21LKO
662	Slc4a8	1	s1	-0,665449348345231	Fed	FGF21LKO
663	Ubqln2	1	s1	-0,285726345740056	Fed	FGF21LKO
664	Crls1	1	s1	-0,683921106058891	Fed	FGF21LKO
665	Pes1	1	s1	-0,384042984799887	Fed	FGF21LKO
666	Ophn1	1	s1	-1,05599247419814	Fed	FGF21LKO
667	Golgb1	1	s1	-0,520382973370552	Fed	FGF21LKO
668	2610020H08Rik	1	s1	-0,543226447873959	Fed	FGF21LKO
669	Trib3	1	s1	-0,675036498884444	Fed	FGF21LKO
670	Nsmaf	1	s1	-0,522006344862492	Fed	FGF21LKO
671	Zmym5	1	s1	-0,352720697373609	Fed	FGF21LKO
672	Hnrnph3	1	s1	-0,4061390761615	Fed	FGF21LKO
673	Gm13298	1	s1	-0,574997871909019	Fed	FGF21LKO
674	P3h4	1	s1	-0,597702176528303	Fed	FGF21LKO
675	Cntfr	1	s1	-0,647741053336615	Fed	FGF21LKO
676	Cpne5	1	s1	-0,321692632172399	Fed	FGF21LKO
677	Phactr4	1	s1	-0,263078702227579	Fed	FGF21LKO
678	Rab20	1	s1	-0,0957462462137215	Fed	FGF21LKO
679	Ppp1r3g	1	s1	-1,29691270352699	Fed	FGF21LKO
680	Sesn2	1	s1	-0,586784789936264	Fed	FGF21LKO
681	Lrrc8a	1	s1	-0,59211072673097	Fed	FGF21LKO
682	Fam107a	1	s1	-0,500693566159424	Fed	FGF21LKO
683	Rbmxl2	1	s1	-0,458791321554994	Fed	FGF21LKO
684	Pde7b	1	s1	-0,598907082723656	Fed	FGF21LKO
685	Ppp2r2d	1	s1	-0,369890365283799	Fed	FGF21LKO
686	Fitm2	1	s1	NA	Fed	FGF21LKO
687	Akip1	1	s1	-0,340601909584482	Fed	FGF21LKO
688	Acer2	1	s1	-0,284826112211434	Fed	FGF21LKO
689	Specc1l	1	s1	-0,357220353710891	Fed	FGF21LKO
690	Slc10a6	1	s1	-0,798995072142711	Fed	FGF21LKO
691	8430408G22Rik	1	s1	-2,03470993464432	Fed	FGF21LKO
692	Ddit4	1	s1	-1,82295625432243	Fed	FGF21LKO
693	Chkb	1	s1	-0,271332121649188	Fed	FGF21LKO
694	Thumpd1	1	s1	-0,338175101618186	Fed	FGF21LKO
695	Zhx3	1	s1	-0,113278377796041	Fed	FGF21LKO
696	Gas1	1	s1	-0,0274968185417475	Fed	FGF21LKO
697	Tc2n	1	s1	-0,300302144534136	Fed	FGF21LKO
698	Inmt	1	s1	-0,0883133200918689	Fed	FGF21LKO
699	Zbtb20	1	s1	-0,197188128026308	Fed	FGF21LKO
700	Rad21	1	s1	-0,257665546114429	Fed	FGF21LKO
701	Zcchc11	1	s1	-0,0879893808145038	Fed	FGF21LKO
702	Dhtkd1	1	s1	-0,138495431219575	Fed	FGF21LKO
703	Fry	1	s1	-0,0844831309186134	Fed	FGF21LKO
704	Rbm3	1	s1	-0,0678585467794051	Fed	FGF21LKO
705	Fmo5	1	s1	0,295595197496562	Fed	FGF21LKO
706	Pbld2	1	s1	0,0486962489114919	Fed	FGF21LKO
707	Fam150b	1	s1	-0,176655777184285	Fed	FGF21LKO
708	Gpr1	1	s1	-0,140833266269094	Fed	FGF21LKO
709	Acsm5	1	s1	-0,482840082261913	Fed	FGF21LKO
710	Cd46	1	s1	-0,354077734333488	Fed	FGF21LKO
711	C330007P06Rik	1	s1	-0,360391455311338	Fed	FGF21LKO
712	Rnf125	1	s1	-0,522316372000894	Fed	FGF21LKO
713	Klf9	1	s1	-0,67767693407546	Fed	FGF21LKO
714	Eif3a	1	s1	-0,327857954921509	Fed	FGF21LKO
715	Osbpl11	1	s1	-0,513995609703683	Fed	FGF21LKO
716	Ranbp9	1	s1	-0,63677469108007	Fed	FGF21LKO
717	Muc2	1	s1	-0,987977955181664	Fed	FGF21LKO
718	Ppm1k	1	s1	-0,526410692029517	Fed	FGF21LKO
719	Sugt1	1	s1	-0,509586111110826	Fed	FGF21LKO
720	Gphn	1	s1	-0,312441520650777	Fed	FGF21LKO
721	Lrrc58	1	s1	-0,490853885351754	Fed	FGF21LKO
722	Slc35e1	1	s1	-0,479109108661035	Fed	FGF21LKO
723	Myrip	1	s1	-0,975728582840767	Fed	FGF21LKO
724	Btg1-ps2	1	s1	-0,220531077746523	Fed	FGF21LKO
725	Dnajb9	1	s1	-0,470814408799308	Fed	FGF21LKO
726	Dcaf13	1	s1	-0,464040940929889	Fed	FGF21LKO
727	Dnajb6	1	s1	-0,387708473537991	Fed	FGF21LKO
728	Kif2a	1	s1	-0,0676405933585222	Fed	FGF21LKO
729	Dsn1	1	s1	-0,105804472362699	Fed	FGF21LKO
730	Trim33	1	s1	-0,074893646593063	Fed	FGF21LKO
731	Clk1	1	s1	0,0839445384668931	Fed	FGF21LKO
732	Tsc1	1	s1	-0,250083138997562	Fed	FGF21LKO
733	Pi4k2b	1	s1	0,0813032783946035	Fed	FGF21LKO
734	Taf1d	1	s1	-0,317105197508916	Fed	FGF21LKO
735	Cep57	1	s1	-0,184449188446122	Fed	FGF21LKO
736	Armcx5	1	s1	-0,336557894776486	Fed	FGF21LKO
737	Ncapg2	1	s1	-0,608779448525947	Fed	FGF21LKO
738	Pde3b	1	s1	-0,340508926558826	Fed	FGF21LKO
739	Acsl1	1	s1	-0,176911204541154	Fed	FGF21LKO
740	Cutc	1	s1	-0,424080837731116	Fed	FGF21LKO
741	Tapt1	1	s1	-0,77401477389356	Fed	FGF21LKO
742	March6	1	s1	-0,425517724850096	Fed	FGF21LKO
743	Pcmtd2	1	s1	-0,277506403217831	Fed	FGF21LKO
744	Zxdb	1	s1	-0,460283079726048	Fed	FGF21LKO
745	Acot4	1	s1	-0,479790995766343	Fed	FGF21LKO
746	Pxmp4	1	s1	-0,307668663751999	Fed	FGF21LKO
747	Npm1	1	s1	-0,195301077916634	Fed	FGF21LKO
748	Pnrc1	1	s1	-0,541796260161087	Fed	FGF21LKO
749	Agmo	1	s1	-0,648772123386363	Fed	FGF21LKO
750	Rnf2	1	s1	-0,340595236663422	Fed	FGF21LKO
751	Sbds	1	s1	-0,201327611322681	Fed	FGF21LKO
752	Sirt1	1	s1	-0,205398852867617	Fed	FGF21LKO
753	Irx3	1	s1	-0,416407181444687	Fed	FGF21LKO
754	Rsl1d1	1	s1	-0,171516226641394	Fed	FGF21LKO
755	D230025D16Rik	1	s1	-0,457026637308921	Fed	FGF21LKO
756	Oser1	1	s1	-0,299086759628787	Fed	FGF21LKO
757	Hipk1	1	s1	-0,307845044147632	Fed	FGF21LKO
758	Ptbp3	1	s1	-0,409150101934884	Fed	FGF21LKO
759	Klf2	1	s1	-0,100340341104438	Fed	FGF21LKO
760	Dcun1d3	1	s1	-0,726327771742507	Fed	FGF21LKO
761	Irf2bp2	1	s1	-1,05857681537287	Fed	FGF21LKO
762	Lnx1	1	s1	-0,380463308775105	Fed	FGF21LKO
763	Nfkbia	1	s1	-0,813517948415942	Fed	FGF21LKO
764	Gadd45g	1	s1	-2,25687439260822	Fed	FGF21LKO
765	Tob2	1	s1	-0,09517432688674	Fed	FGF21LKO
766	Per1	1	s1	-0,651690602047498	Fed	FGF21LKO
767	Mycl	1	s1	-1,17818095006877	Fed	FGF21LKO
768	Btg1	1	s1	-0,370420412065162	Fed	FGF21LKO
769	Fas	1	s1	-0,290638528703958	Fed	FGF21LKO
770	Plekhf1	1	s1	-0,619062976817683	Fed	FGF21LKO
771	Kcna5	1	s1	-0,21364933349284	Fed	FGF21LKO
772	S1pr1	1	s1	-0,0581444774019477	Fed	FGF21LKO
773	Plin5	1	s1	-0,314904936753575	Fed	FGF21LKO
774	Gss	1	s1	-0,480645386195112	Fed	FGF21LKO
775	Lrp3	1	s1	-0,61725858076206	Fed	FGF21LKO
776	Fam117b	1	s1	-0,331356455769976	Fed	FGF21LKO
777	Foxo1	1	s1	-0,562070789390408	Fed	FGF21LKO
778	Itpripl1	1	s1	-0,309537131850572	Fed	FGF21LKO
779	Lims2	1	s1	-0,0345669979526093	Fed	FGF21LKO
780	Gpihbp1	1	s1	-0,219212045041905	Fed	FGF21LKO
781	Tns2	1	s1	-0,457521945235349	Fed	FGF21LKO
782	Aff1	1	s1	-0,30089087322537	Fed	FGF21LKO
783	Selenbp2	1	s1	-0,325257228783366	Fed	FGF21LKO
784	Pde1a	1	s1	-0,358747927415811	Fed	FGF21LKO
785	Bcl7a	1	s1	-0,408782820376169	Fed	FGF21LKO
786	Ccdc82	1	s1	-0,227411416652735	Fed	FGF21LKO
787	C1qtnf9	1	s1	-0,368186237753204	Fed	FGF21LKO
788	Cracr2b	1	s1	-0,361940884328858	Fed	FGF21LKO
789	Chst15	1	s1	-0,318872370563941	Fed	FGF21LKO
790	Ly6c1	1	s1	-0,290572598525717	Fed	FGF21LKO
791	Hif3a	1	s1	-0,688308258518705	Fed	FGF21LKO
792	Map3k6	1	s1	-0,791634003389147	Fed	FGF21LKO
793	Bnip3	1	s1	-0,926102921228955	Fed	FGF21LKO
794	Gm5803	1	s1	-0,335125597522716	Fed	FGF21LKO
795	Egln2	1	s1	-0,430971155312275	Fed	FGF21LKO
796	Hmga1	1	s1	-0,42675808833055	Fed	FGF21LKO
797	Zbtb16	1	s1	-0,117474981168106	Fed	FGF21LKO
798	Kdm7a	1	s1	-0,364933159661661	Fed	FGF21LKO
799	Hmgb2	1	s1	-0,316955774689152	Fed	FGF21LKO
800	Jade2	1	s1	-0,300399961589259	Fed	FGF21LKO
801	Arhgap27	1	s1	-0,362257411511341	Fed	FGF21LKO
802	Ephx2	1	s1	-0,13105270483811	Fed	FGF21LKO
803	Nfia	1	s1	NA	Fed	FGF21LKO
804	Chrna2	1	s1	0,191950184799923	Fed	FGF21LKO
805	Slc43a3	1	s1	-0,0174158963810065	Fed	FGF21LKO
806	Sik2	1	s1	0,106747570849516	Fed	FGF21LKO
807	Acot2	1	s1	0,114398613893254	Fed	FGF21LKO
808	Klhdc8b	1	s1	-0,0314954079075118	Fed	FGF21LKO
809	Ube2h	1	s1	-0,0349608375807833	Fed	FGF21LKO
810	Lgals6	1	s1	-0,00993587610646429	Fed	FGF21LKO
811	Lgals4	1	s1	-0,104963470100403	Fed	FGF21LKO
812	Clec2d	1	s1	-0,550155054692649	Fed	FGF21LKO
813	Prr5l	1	s1	-0,463461893342921	Fed	FGF21LKO
814	Cdkn2c	1	s1	-0,344279075245279	Fed	FGF21LKO
815	Prkag2	1	s1	-0,384437641405238	Fed	FGF21LKO
816	Gpr182	1	s1	-0,330363418018911	Fed	FGF21LKO
817	4930538K18Rik	1	s1	-0,290369207661733	Fed	FGF21LKO
818	Sap130	1	s1	-0,442862859560227	Fed	FGF21LKO
819	Slc45a4	1	s1	-0,544792649362261	Fed	FGF21LKO
820	Cdnf	1	s1	-0,322225248077222	Fed	FGF21LKO
821	Ssh2	1	s1	-0,571160340566662	Fed	FGF21LKO
822	Snx14	1	s1	-0,289255538825131	Fed	FGF21LKO
823	Casp6	1	s1	-0,394108574088284	Fed	FGF21LKO
824	Cobll1	1	s1	-0,377766883895672	Fed	FGF21LKO
825	Vldlr	1	s1	-0,165816568530863	Fed	FGF21LKO
826	Slc4a7	1	s1	-0,280776054245696	Fed	FGF21LKO
827	Suv39h1	1	s1	-0,24030643202325	Fed	FGF21LKO
828	Ddb2	1	s1	-0,467337382845454	Fed	FGF21LKO
829	Zfp318	1	s1	-0,313174189759052	Fed	FGF21LKO
830	Hacl1	1	s1	-0,197849986430425	Fed	FGF21LKO
831	Dpm1	1	s1	-0,31559010287088	Fed	FGF21LKO
832	Mcm8	1	s1	-0,226032472250141	Fed	FGF21LKO
833	Wdr45	1	s1	NA	Fed	FGF21LKO
834	Txnip	1	s1	-0,797019559676331	Fed	FGF21LKO
835	Zranb3	1	s1	-0,230785620479465	Fed	FGF21LKO
836	Xpc	1	s1	-0,256369099163624	Fed	FGF21LKO
837	Rusc1	1	s1	-0,378492882807237	Fed	FGF21LKO
838	Clec18a	1	s1	-0,782369980449926	Fed	FGF21LKO
839	Tmeff1	1	s1	-0,187203113855746	Fed	FGF21LKO
840	Actr6	1	s1	-0,494567288307886	Fed	FGF21LKO
841	Pck1	1	s1	-0,662302436485591	Fed	FGF21LKO
842	Pdk4	1	s1	-0,402666385775262	Fed	FGF21LKO
843	Cmtm4	1	s1	-0,284878147418649	Fed	FGF21LKO
844	Angptl4	1	s1	-0,289980240606267	Fed	FGF21LKO
845	Rabep2	1	s1	-0,0834409763213042	Fed	FGF21LKO
846	Unc50	1	s1	-0,318986653275061	Fed	FGF21LKO
847	Rgcc	1	s1	-0,256657349945055	Fed	FGF21LKO
848	Srrm1	1	s1	-0,24876256783585	Fed	FGF21LKO
849	Mylip	1	s1	-0,289529713281723	Fed	FGF21LKO
850	Car4	1	s1	-0,475740860822363	Fed	FGF21LKO
851	Rab43	1	s1	-0,224764323546985	Fed	FGF21LKO
852	Ramp2	1	s1	-0,270836640621646	Fed	FGF21LKO
853	Fermt2	1	s1	-0,229836188389541	Fed	FGF21LKO
854	Sun1	1	s1	-0,239489357684413	Fed	FGF21LKO
855	Ctdsp2	1	s1	-0,19253543346972	Fed	FGF21LKO
856	Abcg2	1	s1	-0,178367662499239	Fed	FGF21LKO
857	Npy1r	1	s1	-0,0756026997171784	Fed	FGF21LKO
858	Cir1	1	s1	-0,023350883396299	Fed	FGF21LKO
859	Uvssa	1	s1	-0,159843702386507	Fed	FGF21LKO
860	Josd1	1	s1	-0,44915543374111	Fed	FGF21LKO
861	4833420G17Rik	1	s1	-0,213804589762093	Fed	FGF21LKO
862	Dhx40	1	s1	-0,231445158690114	Fed	FGF21LKO
863	Btc	1	s1	-0,523274139347395	Fed	FGF21LKO
864	Mtmr14	1	s1	-0,760108186652758	Fed	FGF21LKO
865	Mapk1ip1	1	s1	-0,492254513501223	Fed	FGF21LKO
866	Setd4	1	s1	-0,335844634034165	Fed	FGF21LKO
867	Zc3h6	1	s1	-0,459113011128331	Fed	FGF21LKO
868	Nr1d2	1	s1	-0,13293193311064	Fed	FGF21LKO
869	Gnat2	1	s1	-0,344263699465011	Fed	FGF21LKO
870	Dbp	1	s1	-0,69349949797388	Fed	FGF21LKO
871	Per3	1	s1	-0,479881778791173	Fed	FGF21LKO
872	Gadd45b	1	s1	-0,239220021334205	Fed	FGF21LKO
873	Csf2rb	1	s1	-0,870980072015056	Fed	FGF21LKO
874	Retsat	1	s1	-0,808628560581912	Fed	FGF21LKO
875	Ctla2b	1	s1	-0,597441563339288	Fed	FGF21LKO
876	Ctla2a	1	s1	-0,629643622446777	Fed	FGF21LKO
877	2810474O19Rik	1	s1	-1,23091166684271	Fed	FGF21LKO
878	Haus1	1	s1	-1,49041955979189	Fed	FGF21LKO
879	Cdc14b	1	s1	-0,314182378753827	Fed	FGF21LKO
880	Gmnn	1	s1	-0,358398455632406	Fed	FGF21LKO
881	Sbsn	1	s1	-0,314224503118966	Fed	FGF21LKO
882	Acot3	1	s1	-0,365950864170395	Fed	FGF21LKO
883	Trip10	1	s1	-0,343479325952446	Fed	FGF21LKO
884	Abcc10	1	s1	-0,418723080652592	Fed	FGF21LKO
885	Gpbp1l1	1	s1	-0,312836839396959	Fed	FGF21LKO
886	Zfp787	1	s1	-0,580789915435941	Fed	FGF21LKO
887	Adck3	1	s1	-0,275680446618919	Fed	FGF21LKO
888	Pofut2	1	s1	-0,296916883510468	Fed	FGF21LKO
889	Zfp28	1	s1	-0,294037818372913	Fed	FGF21LKO
890	Tk2	1	s1	-0,322536733246789	Fed	FGF21LKO
891	Hdgfrp2	1	s1	-0,149389679248385	Fed	FGF21LKO
892	Txnrd3	1	s1	-0,24885635105705	Fed	FGF21LKO
893	Rimkla	1	s1	-0,408438599248217	Fed	FGF21LKO
894	Klhdc9	1	s1	-0,428826361945214	Fed	FGF21LKO
895	Cdc6	1	s1	-0,248011675520634	Fed	FGF21LKO
896	Lrrc36	1	s1	-0,237361324399914	Fed	FGF21LKO
897	Fzd4	1	s1	-0,389816508825071	Fed	FGF21LKO
898	Zranb1	1	s1	-0,299100151660149	Fed	FGF21LKO
899	Grik5	1	s1	-0,308592497090572	Fed	FGF21LKO
900	Zfp383	1	s1	-0,38914138193154	Fed	FGF21LKO
901	Trip4	1	s1	-0,388720612672071	Fed	FGF21LKO
902	Ifrd1	1	s1	-0,77648628413556	Fed	FGF21LKO
903	Nrbf2	1	s1	-0,779223167340714	Fed	FGF21LKO
904	Fosb	1	s1	-0,542594000132455	Fed	FGF21LKO
905	Jun	1	s1	-0,0114507856751427	Fed	FGF21LKO
906	Cyr61	1	s1	-1,25237572930301	Fed	FGF21LKO
907	Sh2d4a	1	s1	-0,392117534917801	Fed	FGF21LKO
908	Rhpn2	1	s1	-0,188345969643321	Fed	FGF21LKO
909	Thbs1	1	s1	-0,595901314331828	Fed	FGF21LKO
910	Tppp	1	s1	-0,104559631717922	Fed	FGF21LKO
911	Sla	1	s1	-0,445103883317184	Fed	FGF21LKO
912	Igsf6	1	s1	-0,404906480829878	Fed	FGF21LKO
913	Rsad2	1	s1	-0,529931453120319	Fed	FGF21LKO
914	Tmem184a	1	s1	-0,526441073231116	Fed	FGF21LKO
915	Il1rn	1	s1	-0,576265646742875	Fed	FGF21LKO
916	Hdc	1	s1	-0,421390510897391	Fed	FGF21LKO
917	Mpp3	1	s1	-0,517479048417536	Fed	FGF21LKO
918	Adam11	1	s1	-0,166694051292218	Fed	FGF21LKO
919	Mertk	1	s1	-0,296793893824883	Fed	FGF21LKO
920	Rusc2	1	s1	-0,185333890950982	Fed	FGF21LKO
921	Sfmbt1	1	s1	-0,314969667223066	Fed	FGF21LKO
922	Pold3	1	s1	-0,225612348300205	Fed	FGF21LKO
923	Adrb2	1	s1	-1,31122198275757	Fed	FGF21LKO
924	Pole	1	s1	-0,380862765953184	Fed	FGF21LKO
925	Cirbp	1	s1	-1,06629482820297	Fed	FGF21LKO
926	Sec16a	1	s1	-0,488767117593262	Fed	FGF21LKO
927	Vimp	1	s1	-0,595137727693313	Fed	FGF21LKO
928	Tbc1d15	1	s1	-0,521186428681474	Fed	FGF21LKO
929	Ubald1	1	s1	-0,467108194033283	Fed	FGF21LKO
930	Mtmr4	1	s1	-0,487969289441256	Fed	FGF21LKO
931	D16Ertd472e	1	s1	-0,493929243700625	Fed	FGF21LKO
932	Map7	1	s1	-0,246851296512222	Fed	FGF21LKO
933	Naa25	1	s1	-0,317186632135252	Fed	FGF21LKO
934	Tmem87b	1	s1	-0,115260103214615	Fed	FGF21LKO
935	Ppp2r3a	1	s1	-0,0700322188517264	Fed	FGF21LKO
936	Gatsl3	1	s1	-0,293041216925161	Fed	FGF21LKO
937	Tmcc1	1	s1	-0,36898551220518	Fed	FGF21LKO
938	Sqstm1	1	s1	-0,259286419262734	Fed	FGF21LKO
939	Tcp11l2	1	s1	-0,322870401081683	Fed	FGF21LKO
940	Stx3	1	s1	-0,400531923083593	Fed	FGF21LKO
941	Taf15	1	s1	-0,298969185692428	Fed	FGF21LKO
942	Sf1	1	s1	-0,397725793471542	Fed	FGF21LKO
943	Tbc1d17	1	s1	-0,340506104295478	Fed	FGF21LKO
944	Aim1	1	s1	-0,219691649055031	Fed	FGF21LKO
945	Desi1	1	s1	-0,457207267259534	Fed	FGF21LKO
946	Ip6k1	1	s1	-0,267990923715586	Fed	FGF21LKO
947	Etv3	1	s1	-0,394496274255034	Fed	FGF21LKO
948	C1qtnf1	1	s1	-0,345215256729325	Fed	FGF21LKO
949	Eif4b	1	s1	-0,366536312082546	Fed	FGF21LKO
950	Ptdss2	1	s1	-0,518627084770279	Fed	FGF21LKO
951	Sidt2	1	s1	-0,45726057722691	Fed	FGF21LKO
952	Ctsf	1	s1	-0,666454221185759	Fed	FGF21LKO
953	Bfar	1	s1	-0,469716835830837	Fed	FGF21LKO
954	Rxra	1	s1	-0,672771382687112	Fed	FGF21LKO
955	5031439G07Rik	1	s1	-0,495603981172897	Fed	FGF21LKO
956	Peli3	1	s1	-0,269337435250501	Fed	FGF21LKO
957	Foxo3	1	s1	-0,4278423071275	Fed	FGF21LKO
958	Zxdc	1	s1	-0,327316061973082	Fed	FGF21LKO
959	Myc	1	s1	-1,4486180555114	Fed	FGF21LKO
960	Glul	1	s1	-0,8194066845109	Fed	FGF21LKO
961	Zfp655	1	s1	-0,688556654441187	Fed	FGF21LKO
962	Csnk1d	1	s1	-0,682778748091595	Fed	FGF21LKO
963	Zfp68	1	s1	-0,453973612138793	Fed	FGF21LKO
964	Cpsf4l	1	s1	-1,03046111033998	Fed	FGF21LKO
965	Scyl2	1	s1	-0,354195608959213	Fed	FGF21LKO
966	Osbp2	1	s1	-0,913311864924994	Fed	FGF21LKO
967	Optn	1	s1	-0,523902659660212	Fed	FGF21LKO
968	Prex2	1	s1	-0,355937251618677	Fed	FGF21LKO
969	Foxn3	1	s1	-0,252752568661581	Fed	FGF21LKO
970	Sh3d21	1	s1	-0,776437379119612	Fed	FGF21LKO
971	Cnbd2	1	s1	-0,353435341890056	Fed	FGF21LKO
972	Abcb1a	1	s1	-0,184671016565431	Fed	FGF21LKO
973	Mterf4	1	s1	-0,292189769451797	Fed	FGF21LKO
974	Ly6c2	1	s1	-0,240944011882759	Fed	FGF21LKO
975	Slc27a1	1	s1	-0,257794362406853	Fed	FGF21LKO
976	Cidec	1	s1	-0,20745033727578	Fed	FGF21LKO
977	Pex16	1	s1	-0,327220317787775	Fed	FGF21LKO
978	Srfbp1	1	s1	-0,304799187015798	Fed	FGF21LKO
979	Ctdspl	1	s1	-0,402635250073608	Fed	FGF21LKO
980	Hilpda	1	s1	-0,222695416542171	Fed	FGF21LKO
981	Gnl3	1	s1	-0,365309903116121	Fed	FGF21LKO
982	Phrf1	1	s1	-0,279801780145913	Fed	FGF21LKO
983	Nat9	1	s1	-0,370478074905831	Fed	FGF21LKO
984	Pex3	1	s1	-0,473796972936693	Fed	FGF21LKO
985	Zkscan17	1	s1	-0,512383836255673	Fed	FGF21LKO
986	Dym	1	s1	-0,267342342768911	Fed	FGF21LKO
987	Phf7	1	s1	-0,416548465544732	Fed	FGF21LKO
988	Unc93a	1	s1	-1,00117414577924	Fed	FGF21LKO
989	N4bp3	1	s1	-0,286232876199534	Fed	FGF21LKO
990	Tmem116	1	s1	-0,3858509739619	Fed	FGF21LKO
991	Las1l	1	s1	-0,362272741890227	Fed	FGF21LKO
992	Ypel3	1	s1	-0,41330354640057	Fed	FGF21LKO
993	Hmgb1	1	s1	-0,0340902126318667	Fed	FGF21LKO
994	Sytl1	1	s1	-0,70037366530071	Fed	FGF21LKO
995	Fibin	1	s1	-0,45511947215167	Fed	FGF21LKO
996	Bzw2	1	s1	-0,352937491244065	Fed	FGF21LKO
997	Adcy9	1	s1	-0,84248000201003	Fed	FGF21LKO
998	Ubr2	1	s1	-0,43848502935275	Fed	FGF21LKO
999	Lrrc29	1	s1	-0,517786850814439	Fed	FGF21LKO
1000	Podn	1	s1	-0,573660949292476	Fed	FGF21LKO
1001	Srsf5	1	s1	-0,483176893408405	Fed	FGF21LKO
1002	Wash1	1	s1	-0,171039171293845	Fed	FGF21LKO
1003	Negr1	1	s1	-0,29467062333816	Fed	FGF21LKO
1004	Pcgf5	1	s1	-0,239744742263509	Fed	FGF21LKO
1005	Fam13a	1	s1	-1,08786257760148	Fed	FGF21LKO
1006	Fbxl12	1	s1	-0,477431587163396	Fed	FGF21LKO
1007	Ptp4a1	1	s1	-0,181694020234159	Fed	FGF21LKO
1008	St3gal6	1	s1	-0,596228305726381	Fed	FGF21LKO
1009	Fam134b	1	s1	-0,442962992767857	Fed	FGF21LKO
1010	Rnf114	1	s1	-0,305290021087313	Fed	FGF21LKO
1011	Map2k7	1	s1	-0,794915904320926	Fed	FGF21LKO
1012	Hdac4	1	s1	-0,306048453373391	Fed	FGF21LKO
1013	Msi2	1	s1	-0,481449060306771	Fed	FGF21LKO
1014	Mtr	1	s1	-0,449456352918149	Fed	FGF21LKO
1015	Plaur	1	s1	-0,452301331888584	Fed	FGF21LKO
1016	Cant1	1	s1	-0,332137244245903	Fed	FGF21LKO
1017	Kif1b	1	s1	-0,535355047950267	Fed	FGF21LKO
1018	Ube4b	1	s1	-0,715453305418401	Fed	FGF21LKO
1019	Prrc1	1	s1	-0,69043706335362	Fed	FGF21LKO
1020	Trim16	1	s1	-0,676600196828154	Fed	FGF21LKO
1021	Fdft1	1	s1	-0,726772202445829	Fed	FGF21LKO
1022	Ncmap	2	s1	0,128097414458625	Fed	FGF21LKO
1023	Mal	2	s1	0,272562612334301	Fed	FGF21LKO
1024	Mpz	2	s1	0,885339884895824	Fed	FGF21LKO
1025	Scx	2	s1	0,499036466273112	Fed	FGF21LKO
1026	Cryab	2	s1	0,801484209936678	Fed	FGF21LKO
1027	Sh3bgr	2	s1	0,719883913400684	Fed	FGF21LKO
1028	Ak1	2	s1	0,62577576092928	Fed	FGF21LKO
1029	Ppapdc3	2	s1	0,959091628496259	Fed	FGF21LKO
1030	Fhl1	2	s1	0,57766597275242	Fed	FGF21LKO
1031	Bin1	2	s1	0,338033483912008	Fed	FGF21LKO
1032	Ppp1r27	2	s1	0,435641040626488	Fed	FGF21LKO
1033	Enho	2	s1	0,244717531118761	Fed	FGF21LKO
1034	Prkag3	2	s1	0,0616232563711216	Fed	FGF21LKO
1035	Sln	2	s1	0,0777038266730257	Fed	FGF21LKO
1036	Tnfaip2	2	s1	0,144815164139101	Fed	FGF21LKO
1037	Mybph	2	s1	0,0825319707805576	Fed	FGF21LKO
1038	Tnnc1	2	s1	0,964935439083938	Fed	FGF21LKO
1039	Myl2	2	s1	2,55363780552241	Fed	FGF21LKO
1040	Tnnt1	2	s1	1,96532097356825	Fed	FGF21LKO
1041	Myh7	2	s1	2,42499813638217	Fed	FGF21LKO
1042	Tnni1	2	s1	1,33760719080439	Fed	FGF21LKO
1043	Myh7b	2	s1	0,903842031649065	Fed	FGF21LKO
1044	Ptp4a3	2	s1	0,131372113976493	Fed	FGF21LKO
1045	Mb	2	s1	1,48778222243599	Fed	FGF21LKO
1046	Actn2	2	s1	0,951280253811568	Fed	FGF21LKO
1047	Mybpc1	2	s1	1,01847591854887	Fed	FGF21LKO
1048	Pgam2	2	s1	1,57968821142753	Fed	FGF21LKO
1049	Ldb3	2	s1	0,93303662673951	Fed	FGF21LKO
1050	Jsrp1	2	s1	1,18168145273296	Fed	FGF21LKO
1051	Mlip	2	s1	0,535353099481025	Fed	FGF21LKO
1052	Fxyd6	2	s1	0,606993472713521	Fed	FGF21LKO
1053	Ankrd23	2	s1	0,452411161909771	Fed	FGF21LKO
1054	Hspb2	2	s1	0,485124141136215	Fed	FGF21LKO
1055	St8sia5	2	s1	0,376016468135558	Fed	FGF21LKO
1056	Wfdc1	2	s1	0,22511749177101	Fed	FGF21LKO
1057	Srpk3	2	s1	0,290978116046906	Fed	FGF21LKO
1058	Tpm2	2	s1	0,741890530329014	Fed	FGF21LKO
1059	Jph2	2	s1	0,444357908885351	Fed	FGF21LKO
1060	Tmem52	2	s1	0,0905984479331057	Fed	FGF21LKO
1061	Cav3	2	s1	0,588342543725091	Fed	FGF21LKO
1062	Pknox2	2	s1	0,0462360391463923	Fed	FGF21LKO
1063	Hspb3	2	s1	0,165590723013458	Fed	FGF21LKO
1064	Klhl30	2	s1	0,301924556215049	Fed	FGF21LKO
1065	Ank1	2	s1	0,445313131234029	Fed	FGF21LKO
1066	Shisa4	2	s1	0,26143664322311	Fed	FGF21LKO
1067	Crhr2	2	s1	0,429995361045513	Fed	FGF21LKO
1068	Pkia	2	s1	0,302634499042024	Fed	FGF21LKO
1069	Cand2	2	s1	0,432849592252705	Fed	FGF21LKO
1070	Cap2	2	s1	0,262582438423048	Fed	FGF21LKO
1071	Stac3	2	s1	0,638397135574317	Fed	FGF21LKO
1072	Myl3	2	s1	0,389755999882633	Fed	FGF21LKO
1073	Myadml2	2	s1	0,673126264084743	Fed	FGF21LKO
1074	Klhl31	2	s1	0,775170266340404	Fed	FGF21LKO
1075	Casq1	2	s1	0,937175142140897	Fed	FGF21LKO
1076	Dhrs7c	2	s1	0,835768979521447	Fed	FGF21LKO
1077	Ampd1	2	s1	0,770615863735308	Fed	FGF21LKO
1078	Xirp2	2	s1	0,784247630716361	Fed	FGF21LKO
1079	Olfr1294	2	s1	0,543189493704952	Fed	FGF21LKO
1080	Hhatl	2	s1	0,524378488935689	Fed	FGF21LKO
1081	Smpx	2	s1	0,609793396636929	Fed	FGF21LKO
1082	Itgb1bp2	2	s1	0,373673437300256	Fed	FGF21LKO
1083	Eef1a2	2	s1	0,732113067629303	Fed	FGF21LKO
1084	Tmod4	2	s1	0,609487397622831	Fed	FGF21LKO
1085	Fitm1	2	s1	0,629255290454478	Fed	FGF21LKO
1086	Tcea3	2	s1	0,721004948008095	Fed	FGF21LKO
1087	Nexn	2	s1	0,248155305874716	Fed	FGF21LKO
1088	Lmod3	2	s1	0,77621534026034	Fed	FGF21LKO
1089	Tpm1	2	s1	0,837077749219745	Fed	FGF21LKO
1090	Myl1	2	s1	0,582084985917234	Fed	FGF21LKO
1091	Brsk2	2	s1	0,355235269962833	Fed	FGF21LKO
1092	Sh3bp5	2	s1	0,45738582525368	Fed	FGF21LKO
1093	Zfp692	2	s1	0,373589064546607	Fed	FGF21LKO
1094	Lasp1	2	s1	0,503116325570376	Fed	FGF21LKO
1095	Tusc5	2	s1	0,752193337415184	Fed	FGF21LKO
1096	Nes	2	s1	0,296119905664046	Fed	FGF21LKO
1097	Angel1	2	s1	0,282891856675532	Fed	FGF21LKO
1098	Kifc3	2	s1	0,657721904655277	Fed	FGF21LKO
1099	Syde1	2	s1	0,393539114456861	Fed	FGF21LKO
1100	Rasl12	2	s1	0,775771000490034	Fed	FGF21LKO
1101	Palld	2	s1	0,634957994441965	Fed	FGF21LKO
1102	Nrp1	2	s1	0,244705097429751	Fed	FGF21LKO
1103	Fut4	2	s1	0,191533511214161	Fed	FGF21LKO
1104	Gdf5	2	s1	0,404136325191463	Fed	FGF21LKO
1105	Pnldc1	2	s1	1,01215356206568	Fed	FGF21LKO
1106	Hoxc8	2	s1	0,303162632446315	Fed	FGF21LKO
1107	Frk	2	s1	0,289098267181352	Fed	FGF21LKO
1108	Ntn1	2	s1	0,458517938548521	Fed	FGF21LKO
1109	Wscd2	2	s1	0,483091967575668	Fed	FGF21LKO
1110	Pdzrn3	2	s1	0,745302149728876	Fed	FGF21LKO
1111	Map2k6	2	s1	0,708943870768314	Fed	FGF21LKO
1112	Ascl1	2	s1	0,564754857955208	Fed	FGF21LKO
1113	Sox9	2	s1	0,363865956304763	Fed	FGF21LKO
1114	Tpmt	2	s1	0,446716887266239	Fed	FGF21LKO
1115	Rnf150	2	s1	0,594922270758161	Fed	FGF21LKO
1116	Pdxp	2	s1	0,699475921901604	Fed	FGF21LKO
1117	Inafm2	2	s1	0,511237707417736	Fed	FGF21LKO
1118	2009-09-01	2	s1	0,231474602669824	Fed	FGF21LKO
1119	Fam53b	2	s1	0,273244939594042	Fed	FGF21LKO
1120	Map3k4	2	s1	0,308253000154004	Fed	FGF21LKO
1121	Pald1	2	s1	0,100019602677451	Fed	FGF21LKO
1122	Jmjd8	2	s1	-0,0569194130397186	Fed	FGF21LKO
1123	Tecr	2	s1	0,155576833235447	Fed	FGF21LKO
1124	Hes6	2	s1	0,323206597830701	Fed	FGF21LKO
1125	Fam151a	2	s1	0,104260025075116	Fed	FGF21LKO
1126	Tubg1	2	s1	0,0541628648949342	Fed	FGF21LKO
1127	Tnfrsf22	2	s1	-0,45146768119251	Fed	FGF21LKO
1128	Fam26f	2	s1	-0,0180832772227744	Fed	FGF21LKO
1129	Wdr86	2	s1	-0,28996344861754	Fed	FGF21LKO
1130	Plxna1	2	s1	-0,126355714236192	Fed	FGF21LKO
1131	AI464131	2	s1	-0,104932112389156	Fed	FGF21LKO
1132	Ccdc80	2	s1	0,133328160233786	Fed	FGF21LKO
1133	Smoc1	2	s1	0,392370534507878	Fed	FGF21LKO
1134	Tenm4	2	s1	0,581727502524897	Fed	FGF21LKO
1135	Popdc2	2	s1	0,418232555060049	Fed	FGF21LKO
1136	Lrrc39	2	s1	0,595580623165588	Fed	FGF21LKO
1137	Cspg4	2	s1	0,572883811861828	Fed	FGF21LKO
1138	P2rx5	2	s1	0,416025476238355	Fed	FGF21LKO
1139	Gnptab	2	s1	0,220920075229101	Fed	FGF21LKO
1140	Agpat2	2	s1	0,543946958735097	Fed	FGF21LKO
1141	Ptger3	2	s1	1,63508228664423	Fed	FGF21LKO
1142	Farp1	2	s1	0,798205466469165	Fed	FGF21LKO
1143	Hspa12a	2	s1	0,662903698207437	Fed	FGF21LKO
1144	Parm1	2	s1	1,06773836584638	Fed	FGF21LKO
1145	Cxadr	2	s1	0,166078908973704	Fed	FGF21LKO
1146	Smim1	2	s1	0,193942284426234	Fed	FGF21LKO
1147	Tmem120b	2	s1	0,641129745383884	Fed	FGF21LKO
1148	Phlda3	2	s1	0,814642892230184	Fed	FGF21LKO
1149	Gamt	2	s1	0,619327212618582	Fed	FGF21LKO
1150	Srebf1	2	s1	0,536543520998334	Fed	FGF21LKO
1151	Nqo2	2	s1	0,423887317503691	Fed	FGF21LKO
1152	Sirt5	2	s1	0,503335796272266	Fed	FGF21LKO
1153	5730508B09Rik	2	s1	0,640130312447036	Fed	FGF21LKO
1154	Thrsp	2	s1	0,458002205117742	Fed	FGF21LKO
1155	Acss2	2	s1	0,891492292015167	Fed	FGF21LKO
1156	Slc2a5	2	s1	1,60799774104149	Fed	FGF21LKO
1157	Acly	2	s1	1,48153920304183	Fed	FGF21LKO
1158	Atp4b	2	s1	0,845904735799491	Fed	FGF21LKO
1159	Kcnb1	2	s1	1,04492130081848	Fed	FGF21LKO
1160	Atg9b	2	s1	1,00729808089788	Fed	FGF21LKO
1161	Sorcs2	2	s1	0,589606938993612	Fed	FGF21LKO
1162	Slc25a1	2	s1	0,401431621070058	Fed	FGF21LKO
1163	Psph	2	s1	0,37891130099764	Fed	FGF21LKO
1164	6330416G13Rik	2	s1	0,233839969944903	Fed	FGF21LKO
1165	Palm2	2	s1	0,252655876568638	Fed	FGF21LKO
1166	Prss27	2	s1	-0,0134824675562299	Fed	FGF21LKO
1167	Klhdc7a	2	s1	0,3088725830023	Fed	FGF21LKO
1168	Nos2	2	s1	0,203139005644968	Fed	FGF21LKO
1169	Sybu	2	s1	0,296491456287903	Fed	FGF21LKO
1170	Apol10b	2	s1	0,00764432633724255	Fed	FGF21LKO
1171	Galnt12	2	s1	-0,0364180904826128	Fed	FGF21LKO
1172	Pilrb1	2	s1	-0,118884091560434	Fed	FGF21LKO
1173	Cxcl14	2	s1	0,187098982034017	Fed	FGF21LKO
1174	Abhd6	2	s1	0,252377118552642	Fed	FGF21LKO
1175	Rbfox2	2	s1	0,25763049742014	Fed	FGF21LKO
1176	Lama4	2	s1	0,104540021148072	Fed	FGF21LKO
1177	Tssc1	2	s1	0,104644705096245	Fed	FGF21LKO
1178	Cby1	2	s1	0,042647672637405	Fed	FGF21LKO
1179	Lynx1	2	s1	0,32888639534038	Fed	FGF21LKO
1180	Dmtn	2	s1	0,0872149385297938	Fed	FGF21LKO
1181	Akap5	2	s1	0,113082488313268	Fed	FGF21LKO
1182	Ebf3	2	s1	0,243972329985196	Fed	FGF21LKO
1183	Bbs9	2	s1	0,241019111094948	Fed	FGF21LKO
1184	Irs1	2	s1	0,162706099159884	Fed	FGF21LKO
1185	Cdc7	2	s1	0,19813661077001	Fed	FGF21LKO
1186	Cldn22	2	s1	0,532865495010759	Fed	FGF21LKO
1187	Slc19a1	2	s1	0,0433619464722046	Fed	FGF21LKO
1188	Sh3tc2	2	s1	-0,0243218657774671	Fed	FGF21LKO
1189	Ghr	2	s1	0,18829815946177	Fed	FGF21LKO
1190	Ric8b	2	s1	-6,00072447403122e-05	Fed	FGF21LKO
1191	Gpc4	2	s1	0,332373529329107	Fed	FGF21LKO
1192	Mapkapk3	2	s1	0,379930371951314	Fed	FGF21LKO
1193	Nos3	2	s1	0,441319945588091	Fed	FGF21LKO
1194	Kit	2	s1	0,692017818722507	Fed	FGF21LKO
1195	2810428I15Rik	2	s1	0,310242172918191	Fed	FGF21LKO
1196	Hic1	2	s1	0,253787233077627	Fed	FGF21LKO
1197	Ddx58	2	s1	0,0442047279918931	Fed	FGF21LKO
1198	Tapbpl	2	s1	0,356614170642747	Fed	FGF21LKO
1199	Ltbp2	2	s1	0,388798691494607	Fed	FGF21LKO
1200	Arrdc4	2	s1	0,0421699475165003	Fed	FGF21LKO
1201	Tuba1c	2	s1	0,310395941448881	Fed	FGF21LKO
1202	Tuba1b	2	s1	0,631233181075233	Fed	FGF21LKO
1203	Gm6484	2	s1	1,6507584134257	Fed	FGF21LKO
1204	Sigmar1	2	s1	0,183105510072275	Fed	FGF21LKO
1205	Pomk	2	s1	0,270997335159401	Fed	FGF21LKO
1206	Rdh11	2	s1	0,208474107758512	Fed	FGF21LKO
1207	Cyb5b	2	s1	0,212853834478432	Fed	FGF21LKO
1208	Ggt6	2	s1	0,27472199623856	Fed	FGF21LKO
1209	Fam78b	2	s1	0,49772017999319	Fed	FGF21LKO
1210	Fam69b	2	s1	0,605865264755236	Fed	FGF21LKO
1211	Dusp7	2	s1	0,342432667615029	Fed	FGF21LKO
1212	Aspa	2	s1	0,213393109898892	Fed	FGF21LKO
1213	Tax1bp3	2	s1	0,260709853794642	Fed	FGF21LKO
1214	Pik3r1	2	s1	0,27725446085932	Fed	FGF21LKO
1215	Zfp40	2	s1	0,359254617014227	Fed	FGF21LKO
1216	Cc2d2a	2	s1	0,451853905919001	Fed	FGF21LKO
1217	Dnmt3a	2	s1	0,464345091710319	Fed	FGF21LKO
1218	Zeb2	2	s1	0,499202026217635	Fed	FGF21LKO
1219	Arhgap18	2	s1	0,345502238478865	Fed	FGF21LKO
1220	Kcp	2	s1	0,718329370356315	Fed	FGF21LKO
1221	Tmem254c	2	s1	1,09329455747156	Fed	FGF21LKO
1222	Tmem254a	2	s1	1,02972694691959	Fed	FGF21LKO
1223	Sucnr1	2	s1	0,880632574228603	Fed	FGF21LKO
1224	Chn1	2	s1	0,700400723559495	Fed	FGF21LKO
1225	Lacc1	2	s1	0,626958517418914	Fed	FGF21LKO
1226	Ppp1r3b	2	s1	0,688543138386938	Fed	FGF21LKO
1227	S100a10	2	s1	0,41799294030627	Fed	FGF21LKO
1228	Bbc3	2	s1	0,760667518186231	Fed	FGF21LKO
1229	Mmp15	2	s1	0,412794572693848	Fed	FGF21LKO
1230	Fgf11	2	s1	0,152300073631432	Fed	FGF21LKO
1231	Paqr9	2	s1	0,817716782783094	Fed	FGF21LKO
1232	Klhl5	2	s1	0,48231284342334	Fed	FGF21LKO
1233	Eif4e2	2	s1	0,626030385884308	Fed	FGF21LKO
1234	Ephb2	2	s1	0,701493572565481	Fed	FGF21LKO
1235	Hipk2	2	s1	0,607236219424841	Fed	FGF21LKO
1236	Gypc	2	s1	0,493522776168625	Fed	FGF21LKO
1237	Gprc5b	2	s1	0,462635558972456	Fed	FGF21LKO
1238	Hcar1	2	s1	0,598943438891407	Fed	FGF21LKO
1239	Lca5l	2	s1	0,357090255368042	Fed	FGF21LKO
1240	Nat8l	2	s1	0,521490312051149	Fed	FGF21LKO
1241	Trabd2b	2	s1	0,854440804727871	Fed	FGF21LKO
1242	Olfm1	2	s1	0,467917268677507	Fed	FGF21LKO
1243	Kctd7	2	s1	0,349829658930581	Fed	FGF21LKO
1244	Hvcn1	2	s1	1,02922480278862	Fed	FGF21LKO
1245	Recql4	2	s1	1,06477936177079	Fed	FGF21LKO
1246	Matk	2	s1	0,657006000384261	Fed	FGF21LKO
1247	A530016L24Rik	2	s1	1,24275431096411	Fed	FGF21LKO
1248	Mvk	2	s1	0,420567797846937	Fed	FGF21LKO
1249	Zdhhc9	2	s1	0,349959192564171	Fed	FGF21LKO
1250	Zfp454	2	s1	0,459855566103679	Fed	FGF21LKO
1251	Clic5	2	s1	0,693395992540632	Fed	FGF21LKO
1252	Ncan	2	s1	2,08068899727369	Fed	FGF21LKO
1253	Gramd1c	2	s1	0,545730974559207	Fed	FGF21LKO
1254	Slc37a4	2	s1	0,331629036729781	Fed	FGF21LKO
1255	Fgf1	2	s1	0,60125564842888	Fed	FGF21LKO
1256	Tlcd2	2	s1	0,743303094159405	Fed	FGF21LKO
1257	Mmab	2	s1	0,446645287120749	Fed	FGF21LKO
1258	Acaca	2	s1	1,04301242125501	Fed	FGF21LKO
1259	Epb4.1l2	2	s1	0,982713053282422	Fed	FGF21LKO
1260	Polr3g	2	s1	1,08916568796155	Fed	FGF21LKO
1261	Slc25a35	2	s1	0,343002291164922	Fed	FGF21LKO
1262	S100a11	2	s1	0,535519013100192	Fed	FGF21LKO
1263	Fabp5	2	s1	0,703034302728446	Fed	FGF21LKO
1264	Pcyox1	2	s1	0,24083759931545	Fed	FGF21LKO
1265	Cdkn2b	2	s1	0,635822555367461	Fed	FGF21LKO
1266	Nsdhl	2	s1	0,663099576819389	Fed	FGF21LKO
1267	Trp53inp2	2	s1	0,4635056501573	Fed	FGF21LKO
1268	Mfap3l	2	s1	0,634161072176233	Fed	FGF21LKO
1269	Mr1	2	s1	0,467496785861253	Fed	FGF21LKO
1270	Scarf1	2	s1	0,375444049295336	Fed	FGF21LKO
1271	Sec14l1	2	s1	-0,10783747890454	Fed	FGF21LKO
1272	Plcd4	2	s1	-0,191615094171166	Fed	FGF21LKO
1273	Rab6b	2	s1	0,409587221468929	Fed	FGF21LKO
1274	Slc6a13	2	s1	1,16784429502656	Fed	FGF21LKO
1275	Lctl	2	s1	0,816606824925067	Fed	FGF21LKO
1276	Mblac2	2	s1	0,605153157268168	Fed	FGF21LKO
1277	Aldh1a7	2	s1	0,599065337786946	Fed	FGF21LKO
1278	Ndn	2	s1	0,885712738836286	Fed	FGF21LKO
1279	Rnf24	2	s1	0,495562479504212	Fed	FGF21LKO
1280	Sorbs1	2	s1	0,549009586961384	Fed	FGF21LKO
1281	Npr3	2	s1	0,545601458625068	Fed	FGF21LKO
1282	Pdhb	2	s1	0,329730423864079	Fed	FGF21LKO
1283	Kcnj14	2	s1	0,464134559298447	Fed	FGF21LKO
1284	Abcd2	2	s1	0,475892186921765	Fed	FGF21LKO
1285	Ly6h	2	s1	0,0843573444666363	Fed	FGF21LKO
1286	Cdsn	2	s1	0,485519028549062	Fed	FGF21LKO
1287	Defb42	2	s1	0,114519945699528	Fed	FGF21LKO
1288	Lrtm1	2	s1	0,81868003115095	Fed	FGF21LKO
1289	Fsd2	2	s1	0,467431839738407	Fed	FGF21LKO
1290	Rnft2	2	s1	0,672253206998272	Fed	FGF21LKO
1291	Mvb12b	2	s1	0,457771261769381	Fed	FGF21LKO
1292	Unc119	2	s1	0,639783303931608	Fed	FGF21LKO
1293	Anxa2	2	s1	0,928601034064428	Fed	FGF21LKO
1294	Ccser2	2	s1	0,577056702842588	Fed	FGF21LKO
1295	Zfp185	2	s1	0,591084935223572	Fed	FGF21LKO
1296	Prr32	2	s1	0,334893660331491	Fed	FGF21LKO
1297	Tinag	2	s1	0,55380636870337	Fed	FGF21LKO
1298	Golga7b	2	s1	1,13776256098927	Fed	FGF21LKO
1299	Nkd1	2	s1	0,568011130959461	Fed	FGF21LKO
1300	Sytl3	2	s1	0,892836116319337	Fed	FGF21LKO
1301	Alas1	2	s1	0,466749692873316	Fed	FGF21LKO
1302	Tmem179	2	s1	0,790540974688187	Fed	FGF21LKO
1303	Prrt4	2	s1	0,727205350696753	Fed	FGF21LKO
1304	Fads3	2	s1	1,11581548424236	Fed	FGF21LKO
1305	Srsf3	2	s1	0,369041126410449	Fed	FGF21LKO
1306	Nipa1	2	s1	0,443493838648001	Fed	FGF21LKO
1307	Matn2	2	s1	0,59133749466662	Fed	FGF21LKO
1308	Mrps6	2	s1	0,353405985633826	Fed	FGF21LKO
1309	Ddr1	2	s1	0,511047857859135	Fed	FGF21LKO
1310	Mtap	2	s1	0,411822711547964	Fed	FGF21LKO
1311	Mal2	2	s1	1,17224322826795	Fed	FGF21LKO
1312	Nek6	2	s1	0,760054366296575	Fed	FGF21LKO
1313	Fkbp14	2	s1	0,512872057944801	Fed	FGF21LKO
1314	Sh3gl3	2	s1	0,0579056977595407	Fed	FGF21LKO
1315	Pwwp2b	2	s1	0,286406913603827	Fed	FGF21LKO
1316	Slc22a3	2	s1	0,41599270349213	Fed	FGF21LKO
1317	Slc25a48	2	s1	0,553997573886403	Fed	FGF21LKO
1318	1110008P14Rik	2	s1	0,513638549042563	Fed	FGF21LKO
1319	BC029214	2	s1	0,493558040805029	Fed	FGF21LKO
1320	Odf3l1	2	s1	0,415138297814353	Fed	FGF21LKO
1321	Scrn2	2	s1	0,233251224784937	Fed	FGF21LKO
1322	Ntrk3	2	s1	0,386948683851912	Fed	FGF21LKO
1323	Grb14	2	s1	0,959532001789521	Fed	FGF21LKO
1324	Paqr7	2	s1	0,645515561395055	Fed	FGF21LKO
1325	Insig1	2	s1	0,921588385721758	Fed	FGF21LKO
1326	Tkt	2	s1	0,347529336858194	Fed	FGF21LKO
1327	Cd59b	2	s1	0,411077401987892	Fed	FGF21LKO
1328	Nlrp1a	2	s1	0,407108217303779	Fed	FGF21LKO
1329	Gldn	2	s1	0,978973229880339	Fed	FGF21LKO
1330	Wrb	2	s1	0,39987687065751	Fed	FGF21LKO
1331	Ptgis	2	s1	0,442667937864562	Fed	FGF21LKO
1332	Pcdh12	2	s1	0,534012126860997	Fed	FGF21LKO
1333	Nupr1	2	s1	0,286634636452529	Fed	FGF21LKO
1334	Map3k1	2	s1	0,352799151535745	Fed	FGF21LKO
1335	Syn2	2	s1	0,364826805241068	Fed	FGF21LKO
1336	Eppk1	2	s1	0,367420421487919	Fed	FGF21LKO
1337	Cend1	2	s1	0,37175937419032	Fed	FGF21LKO
1338	Hr	2	s1	0,593243060990282	Fed	FGF21LKO
1339	Rnd1	2	s1	0,309357153187098	Fed	FGF21LKO
1340	P4ha2	2	s1	0,17528795958263	Fed	FGF21LKO
1341	Orm3	2	s1	0,0296699701416792	Fed	FGF21LKO
1342	Loxl1	2	s1	-0,133447850227897	Fed	FGF21LKO
1343	Hist1h1c	2	s1	0,0973707973396678	Fed	FGF21LKO
1344	Eif4g3	2	s1	0,352796187052492	Fed	FGF21LKO
1345	Srxn1	2	s1	0,377813212671812	Fed	FGF21LKO
1346	Cacna1a	2	s1	0,584431556920716	Fed	FGF21LKO
1347	Lrrc20	2	s1	0,553743342157077	Fed	FGF21LKO
1348	Igsf21	2	s1	0,271142904653873	Fed	FGF21LKO
1349	Snap47	2	s1	0,423984048515608	Fed	FGF21LKO
1350	Rilpl1	2	s1	0,146663324704882	Fed	FGF21LKO
1351	Myom3	2	s1	0,621154860215759	Fed	FGF21LKO
1352	Ptpn3	2	s1	0,114682097988278	Fed	FGF21LKO
1353	Xrcc5	2	s1	0,233776167362231	Fed	FGF21LKO
1354	Lrrc14b	2	s1	0,667565437365236	Fed	FGF21LKO
1355	Got1	2	s1	0,649105605451922	Fed	FGF21LKO
1356	Ube2q2	2	s1	0,686482253724268	Fed	FGF21LKO
1357	Dusp1	2	s1	1,22333410277469	Fed	FGF21LKO
1358	Klf10	2	s1	0,439853136881636	Fed	FGF21LKO
1359	Dnajb1	2	s1	0,424158644157821	Fed	FGF21LKO
1360	Hspa1b	2	s1	0,0902084674591723	Fed	FGF21LKO
1361	Hspa1a	2	s1	0,273049083330212	Fed	FGF21LKO
1362	Cables1	2	s1	-0,178378113140875	Fed	FGF21LKO
1363	Banp	2	s1	0,231761926598619	Fed	FGF21LKO
1364	Dusp6	2	s1	-0,213718273209734	Fed	FGF21LKO
1365	Id3	2	s1	0,47892895242201	Fed	FGF21LKO
1366	Amotl2	2	s1	0,355381541504416	Fed	FGF21LKO
1367	Cbx4	2	s1	0,46672010104327	Fed	FGF21LKO
1368	Fam110b	2	s1	0,203310220744865	Fed	FGF21LKO
1369	Osgin1	2	s1	1,02015942657312	Fed	FGF21LKO
1370	Jmjd6	2	s1	0,178936677647732	Fed	FGF21LKO
1371	Slc25a25	2	s1	0,246264932956155	Fed	FGF21LKO
1372	Atf4	2	s1	0,0507073592546181	Fed	FGF21LKO
1373	Tfr2	2	s1	1,02541845751633	Fed	FGF21LKO
1374	Acox2	2	s1	1,24630774490545	Fed	FGF21LKO
1375	Tmprss6	2	s1	1,69623116610583	Fed	FGF21LKO
1376	Cyp2c70	2	s1	1,57047547360282	Fed	FGF21LKO
1377	Apoc3	2	s1	2,09031511476369	Fed	FGF21LKO
1378	Col18a1	2	s1	0,552711689286253	Fed	FGF21LKO
1379	Apol9b	2	s1	1,16317329421483	Fed	FGF21LKO
1380	Rxrg	2	s1	0,160202180870268	Fed	FGF21LKO
1381	Ttc28	2	s1	0,489592314630293	Fed	FGF21LKO
1382	Meox1	2	s1	0,387416284447702	Fed	FGF21LKO
1383	Smarcal1	2	s1	0,332490046826599	Fed	FGF21LKO
1384	Adrb3	2	s1	1,17779358025222	Fed	FGF21LKO
1385	Bicd2	2	s1	0,683270004972005	Fed	FGF21LKO
1386	Napepld	2	s1	0,740570225551494	Fed	FGF21LKO
1387	Lingo4	2	s1	0,420546570919603	Fed	FGF21LKO
1388	Zfp27	2	s1	0,310856046081235	Fed	FGF21LKO
1389	Dtx2	2	s1	0,271169817968254	Fed	FGF21LKO
1390	Bak1	2	s1	0,215142956692116	Fed	FGF21LKO
1391	Dph2	2	s1	0,328107942393935	Fed	FGF21LKO
1392	Ppp1r3d	2	s1	0,713542273966922	Fed	FGF21LKO
1393	Mgea5	2	s1	0,342915878201662	Fed	FGF21LKO
1394	Efnb3	2	s1	0,316610334696791	Fed	FGF21LKO
1395	Sh3rf3	2	s1	0,467549103446953	Fed	FGF21LKO
1396	Ube2ql1	2	s1	0,60196512654233	Fed	FGF21LKO
1397	Dtx4	2	s1	0,599023284797532	Fed	FGF21LKO
1398	Arntl	2	s1	0,184778978078169	Fed	FGF21LKO
1399	Rreb1	2	s1	0,0988481680227302	Fed	FGF21LKO
1400	Nol4l	2	s1	0,0618098686044846	Fed	FGF21LKO
1401	Adra1d	2	s1	0,166623409226347	Fed	FGF21LKO
1402	Ebf1	2	s1	0,304296850320588	Fed	FGF21LKO
1403	Rinl	2	s1	0,401164990403966	Fed	FGF21LKO
1404	Rftn1	2	s1	0,231267627497152	Fed	FGF21LKO
1405	5730409E04Rik	2	s1	0,367107943400395	Fed	FGF21LKO
1406	Cxx1b	2	s1	0,284954394480666	Fed	FGF21LKO
1407	2011-09-01	2	s1	0,399004141212423	Fed	FGF21LKO
1408	Igsf8	2	s1	0,14205047499496	Fed	FGF21LKO
1409	Zfp710	2	s1	0,125425857547285	Fed	FGF21LKO
1410	Slc4a3	2	s1	0,421865705338435	Fed	FGF21LKO
1411	Gas6	2	s1	0,718746017243573	Fed	FGF21LKO
1412	Bbs10	2	s1	0,151950344517194	Fed	FGF21LKO
1413	Chadl	2	s1	0,226105652270661	Fed	FGF21LKO
1414	Hoxc6	2	s1	0,221145140073032	Fed	FGF21LKO
1415	Lpgat1	2	s1	0,400592051203382	Fed	FGF21LKO
1416	Rbm47	2	s1	0,327944774553513	Fed	FGF21LKO
1417	Cdc34	2	s1	0,222977979782454	Fed	FGF21LKO
1418	Fkbpl	2	s1	0,337352169290531	Fed	FGF21LKO
1419	Zfp672	2	s1	-0,0767499233810494	Fed	FGF21LKO
1420	Tysnd1	2	s1	0,151020834889183	Fed	FGF21LKO
1421	Mfhas1	2	s1	0,200947636620649	Fed	FGF21LKO
1422	Zfp933	2	s1	0,308281430537217	Fed	FGF21LKO
1423	Crebzf	2	s1	0,226813613883637	Fed	FGF21LKO
1424	Arglu1	2	s1	0,377187656196094	Fed	FGF21LKO
1425	Invs	2	s1	0,418679314551009	Fed	FGF21LKO
1426	Wars2	2	s1	0,325350617629549	Fed	FGF21LKO
1427	Ebna1bp2	2	s1	0,179744451329341	Fed	FGF21LKO
1428	2310036O22Rik	2	s1	0,247136829531446	Fed	FGF21LKO
1429	Hoxa4	2	s1	0,148484637458066	Fed	FGF21LKO
1430	Zfp428	2	s1	0,298050386729939	Fed	FGF21LKO
1431	Mypop	2	s1	0,377948808043378	Fed	FGF21LKO
1432	Def8	2	s1	0,349919092825935	Fed	FGF21LKO
1433	Zfhx2	2	s1	0,581467130058984	Fed	FGF21LKO
1434	Lgr6	2	s1	0,0754807072693344	Fed	FGF21LKO
1435	Lrfn3	2	s1	0,1578286172665	Fed	FGF21LKO
1436	Cyp2u1	2	s1	0,357892098395181	Fed	FGF21LKO
1437	4930415O20Rik	2	s1	0,470883153496421	Fed	FGF21LKO
1438	Comtd1	2	s1	0,252338951122917	Fed	FGF21LKO
1439	Kng1	2	s1	0,545273216604716	Fed	FGF21LKO
1440	Hapln4	2	s1	0,105577901073932	Fed	FGF21LKO
1441	Kng2	2	s1	0,438175679458277	Fed	FGF21LKO
1442	Fgf9	2	s1	0,596311362841162	Fed	FGF21LKO
1443	Kpna2	2	s1	0,205471263017554	Fed	FGF21LKO
1444	Leo1	2	s1	0,547935372688181	Fed	FGF21LKO
1445	Adrbk2	2	s1	0,360534147866646	Fed	FGF21LKO
1446	Hdhd3	2	s1	0,430527941277079	Fed	FGF21LKO
1447	Emilin2	2	s1	0,393019941486282	Fed	FGF21LKO
1448	Srek1ip1	2	s1	0,24990606204131	Fed	FGF21LKO
1449	Slc16a1	2	s1	0,336622639858437	Fed	FGF21LKO
1450	Ppil1	2	s1	0,494091956915499	Fed	FGF21LKO
1451	Wnt5a	2	s1	0,514649538182514	Fed	FGF21LKO
1452	Fam118b	2	s1	0,308158686448753	Fed	FGF21LKO
1453	Foxk2	2	s1	0,230561944697072	Fed	FGF21LKO
1454	1600014C10Rik	2	s1	0,543341144237893	Fed	FGF21LKO
1455	Dynll2	2	s1	0,581718249310986	Fed	FGF21LKO
1456	Mkks	2	s1	0,412881233515471	Fed	FGF21LKO
1457	BC030336	2	s1	0,361526394498398	Fed	FGF21LKO
1458	Dock8	2	s1	0,0729988286197978	Fed	FGF21LKO
1459	Tmem139	2	s1	0,212824973303051	Fed	FGF21LKO
1460	Bcl3	2	s1	0,359696742619525	Fed	FGF21LKO
1461	Dhrs9	2	s1	0,469629033181566	Fed	FGF21LKO
1462	Aatk	2	s1	0,711838152573657	Fed	FGF21LKO
1463	Vamp1	2	s1	0,0695719646690875	Fed	FGF21LKO
1464	Zbtb3	2	s1	0,0383616787440344	Fed	FGF21LKO
1465	Ppp1r3c	2	s1	0,649434130776234	Fed	FGF21LKO
1466	Vps13c	2	s1	0,068718944039718	Fed	FGF21LKO
1467	Calm1	2	s1	0,179581583149037	Fed	FGF21LKO
1468	2010003K11Rik	2	s1	0,243656419727776	Fed	FGF21LKO
1469	Traf3ip2	2	s1	0,111746730805614	Fed	FGF21LKO
1470	Ocstamp	2	s1	0,107250858969643	Fed	FGF21LKO
1471	Urb1	2	s1	0,199917131280298	Fed	FGF21LKO
1472	N6amt2	2	s1	0,0303658113585161	Fed	FGF21LKO
1473	Mmp19	2	s1	0,189664080449463	Fed	FGF21LKO
1474	Mrps22	2	s1	0,283278373144185	Fed	FGF21LKO
1475	Rbm28	2	s1	0,389087667069511	Fed	FGF21LKO
1476	C1rl	2	s1	0,310578001902604	Fed	FGF21LKO
1477	Dpy19l1	2	s1	0,301053233088446	Fed	FGF21LKO
1478	Arap1	2	s1	0,331224382174803	Fed	FGF21LKO
1479	Ankrd34a	2	s1	0,181610813055477	Fed	FGF21LKO
1480	Slco4a1	2	s1	1,06142883363717	Fed	FGF21LKO
1481	Tubb4b	2	s1	0,322461824187112	Fed	FGF21LKO
1482	Hspb8	2	s1	0,325486650455295	Fed	FGF21LKO
1483	Pfkp	2	s1	0,498208983671056	Fed	FGF21LKO
1484	Adal	2	s1	0,333782458023181	Fed	FGF21LKO
1485	Zmpste24	2	s1	NA	Fed	FGF21LKO
1486	0610007P14Rik	2	s1	0,385970682221863	Fed	FGF21LKO
1487	Apobec1	2	s1	0,367340347342555	Fed	FGF21LKO
1488	Pfkfb4	2	s1	0,525250292779701	Fed	FGF21LKO
1489	Slc26a6	2	s1	0,41231152429965	Fed	FGF21LKO
1490	Med29	2	s1	0,286189798349636	Fed	FGF21LKO
1491	Otub2	2	s1	0,357111579907052	Fed	FGF21LKO
1492	Hspa8	2	s1	0,9673716828995	Fed	FGF21LKO
1493	Med27	2	s1	0,332816464438345	Fed	FGF21LKO
1494	Efr3b	2	s1	0,37249378389472	Fed	FGF21LKO
1495	Hk2	2	s1	0,693437349581295	Fed	FGF21LKO
1496	Rab32	2	s1	0,270493315254593	Fed	FGF21LKO
1497	Cpn2	2	s1	0,246306717310131	Fed	FGF21LKO
1498	Tirap	2	s1	0,37142967052858	Fed	FGF21LKO
1499	Tubb6	2	s1	0,0632985905660561	Fed	FGF21LKO
1500	Tuba3a	2	s1	0,261761074114025	Fed	FGF21LKO
1501	Ccdc66	2	s1	0,210885172625672	Fed	FGF21LKO
1502	Nt5c	2	s1	0,250364188867328	Fed	FGF21LKO
1503	Cars	2	s1	0,159807120543771	Fed	FGF21LKO
1504	Mmp23	2	s1	0,233056570766544	Fed	FGF21LKO
1505	Tsc22d1	2	s1	0,150142789662375	Fed	FGF21LKO
1506	Atp11a	2	s1	0,132226942352197	Fed	FGF21LKO
1507	Prdm16	2	s1	0,252767131719238	Fed	FGF21LKO
1508	Eif1a	2	s1	0,310851287384914	Fed	FGF21LKO
1509	Oxa1l	2	s1	0,0341269923324496	Fed	FGF21LKO
1510	Hexim1	2	s1	0,253991017682011	Fed	FGF21LKO
1511	Sfpq	2	s1	0,470211886075603	Fed	FGF21LKO
1512	Fastkd5	2	s1	0,163397496597849	Fed	FGF21LKO
1513	Hist1h2bq	2	s1	0,678960778181941	Fed	FGF21LKO
1514	Plin2	2	s1	0,367653224178884	Fed	FGF21LKO
1515	Polr1e	2	s1	0,107151837716352	Fed	FGF21LKO
1516	Grb7	2	s1	1,21738442973247	Fed	FGF21LKO
1517	Tsen54	2	s1	0,118260896834812	Fed	FGF21LKO
1518	Bloc1s3	2	s1	0,454124443963338	Fed	FGF21LKO
1519	Pde12	2	s1	0,566898952249213	Fed	FGF21LKO
1520	Ppp2r5b	2	s1	1,04150256508477	Fed	FGF21LKO
1521	Zfp493	2	s1	0,477938577723235	Fed	FGF21LKO
1522	Slc5a3	2	s1	0,816676679340222	Fed	FGF21LKO
1523	Aph1b	2	s1	0,540797051321352	Fed	FGF21LKO
1524	Phf6	2	s1	0,249722972863586	Fed	FGF21LKO
1525	Chordc1	2	s1	0,576484082432052	Fed	FGF21LKO
1526	Tubb2a	2	s1	0,393000283086606	Fed	FGF21LKO
1527	Ube2f	2	s1	0,211488219450336	Fed	FGF21LKO
1528	Hsph1	2	s1	0,922299963807825	Fed	FGF21LKO
1529	Dnaja1	2	s1	0,599149080319707	Fed	FGF21LKO
1530	Hoxc5	2	s1	0,289888230287059	Fed	FGF21LKO
1531	Mppe1	2	s1	0,0692022532292107	Fed	FGF21LKO
1532	Rfx2	2	s1	0,0558648196945386	Fed	FGF21LKO
1533	S1pr5	2	s1	0,126048108646657	Fed	FGF21LKO
1534	Cntnap1	2	s1	0,268140947982012	Fed	FGF21LKO
1535	Fam161b	2	s1	0,29362096245038	Fed	FGF21LKO
1536	Thg1l	2	s1	0,374743816546958	Fed	FGF21LKO
1537	Slc35g1	2	s1	0,511469894888088	Fed	FGF21LKO
1538	Mrap	2	s1	0,375488130534762	Fed	FGF21LKO
1539	Rasgrp3	2	s1	0,370260759500235	Fed	FGF21LKO
1540	Atp8a1	2	s1	0,507886633133852	Fed	FGF21LKO
1541	Ppm1l	2	s1	0,353709257265269	Fed	FGF21LKO
1542	Rassf2	2	s1	0,877229656224984	Fed	FGF21LKO
1543	Ldah	2	s1	0,394087055605254	Fed	FGF21LKO
1544	Lag3	2	s1	0,362730643577837	Fed	FGF21LKO
1545	Tbc1d7	2	s1	0,228745640562284	Fed	FGF21LKO
1546	Itgae	2	s1	0,271193263668711	Fed	FGF21LKO
1547	Grtp1	2	s1	0,338258289962216	Fed	FGF21LKO
1548	Pcyt2	2	s1	0,47907314602825	Fed	FGF21LKO
1549	Osgepl1	2	s1	0,311872415884477	Fed	FGF21LKO
1550	4930404N11Rik	2	s1	0,193843448385167	Fed	FGF21LKO
1551	Zfp30	2	s1	0,302622604143138	Fed	FGF21LKO
1552	Gm14393	2	s1	0,459952980913277	Fed	FGF21LKO
1553	Lrrk1	2	s1	0,347514758686154	Fed	FGF21LKO
1554	Slc18b1	2	s1	0,304293400041757	Fed	FGF21LKO
1555	4930430F08Rik	2	s1	0,478969737025141	Fed	FGF21LKO
1556	Fez2	2	s1	0,446116057397031	Fed	FGF21LKO
1557	Vps37d	2	s1	0,597905848185435	Fed	FGF21LKO
1558	C130074G19Rik	2	s1	0,775881402688201	Fed	FGF21LKO
1559	Irs3	2	s1	0,67038116831338	Fed	FGF21LKO
1560	Abhd14a	2	s1	0,449091884973372	Fed	FGF21LKO
1561	Pofut1	2	s1	0,468772978436558	Fed	FGF21LKO
1562	Zfp467	2	s1	0,647641417071664	Fed	FGF21LKO
1563	Ltbp3	2	s1	0,358416093330375	Fed	FGF21LKO
1564	Vac14	2	s1	0,44316170932775	Fed	FGF21LKO
1565	Tmem184b	2	s1	0,48064826878948	Fed	FGF21LKO
1566	Telo2	2	s1	0,409727092316663	Fed	FGF21LKO
1567	Rad9a	2	s1	0,494281173777275	Fed	FGF21LKO
1568	Ift140	2	s1	0,263000311637693	Fed	FGF21LKO
1569	Zfp423	2	s1	0,302952065083705	Fed	FGF21LKO
1570	Carns1	2	s1	0,50682654204485	Fed	FGF21LKO
1571	Dnajc18	2	s1	0,526730114099029	Fed	FGF21LKO
1572	Cxx1c	2	s1	0,417236811305559	Fed	FGF21LKO
1573	Smyd4	2	s1	0,845557552903434	Fed	FGF21LKO
1574	Map6	2	s1	0,267678923740792	Fed	FGF21LKO
1575	Slc13a2	2	s1	0,198178626197093	Fed	FGF21LKO
1576	Ifnar2	2	s1	0,526595269206817	Fed	FGF21LKO
1577	Gja1	2	s1	0,576310007649767	Fed	FGF21LKO
1578	Hmgcs1	2	s1	0,702753628667725	Fed	FGF21LKO
1579	Fam101b	2	s1	0,616761580292703	Fed	FGF21LKO
1580	Prickle4	2	s1	0,302636132644459	Fed	FGF21LKO
1581	Rdh13	2	s1	0,478567296666306	Fed	FGF21LKO
1582	Ick	2	s1	0,595119863009491	Fed	FGF21LKO
1583	Arhgef11	2	s1	0,313952610679157	Fed	FGF21LKO
1584	Nfyc	2	s1	0,386393077552976	Fed	FGF21LKO
1585	Lmtk2	2	s1	0,402947852126083	Fed	FGF21LKO
1586	Mettl16	2	s1	0,427808919766028	Fed	FGF21LKO
1587	E2f2	2	s1	1,69191113777775	Fed	FGF21LKO
1588	Gpatch11	2	s1	0,322881283410473	Fed	FGF21LKO
1589	Dnlz	2	s1	0,335227067275657	Fed	FGF21LKO
1590	Mtfmt	2	s1	0,312550106525318	Fed	FGF21LKO
1591	Apobr	2	s1	0,323015987878106	Fed	FGF21LKO
1592	Gng11	2	s1	0,406757968704937	Fed	FGF21LKO
1593	Tomm40l	2	s1	0,483246583346773	Fed	FGF21LKO
1594	Slc46a1	2	s1	0,507123374551812	Fed	FGF21LKO
1595	Ets1	2	s1	0,346439121104044	Fed	FGF21LKO
1596	Ftsj2	2	s1	0,0777197088459829	Fed	FGF21LKO
1597	Srms	2	s1	0,395259912059283	Fed	FGF21LKO
1598	Plxnd1	2	s1	0,0316867882494067	Fed	FGF21LKO
1599	Srrt	2	s1	0,107080869149417	Fed	FGF21LKO
1600	Chd4	2	s1	0,488819892734247	Fed	FGF21LKO
1601	Lppr4	2	s1	0,596682585167006	Fed	FGF21LKO
1602	Flywch1	2	s1	0,488341846047351	Fed	FGF21LKO
1603	Slc47a1	2	s1	0,883250797324726	Fed	FGF21LKO
1604	Sema3c	2	s1	0,61740967149785	Fed	FGF21LKO
1605	Med12l	2	s1	0,333704805840273	Fed	FGF21LKO
1606	Nmral1	2	s1	0,361442642452943	Fed	FGF21LKO
1607	Trip6	2	s1	0,333698753870353	Fed	FGF21LKO
1608	Amotl1	2	s1	0,278884036621757	Fed	FGF21LKO
1609	Pomgnt2	2	s1	0,354321857625148	Fed	FGF21LKO
1610	Mad1l1	2	s1	0,260707349466082	Fed	FGF21LKO
1611	Arhgap5	2	s1	0,521547694051467	Fed	FGF21LKO
1612	Tlr5	2	s1	0,419336824174436	Fed	FGF21LKO
1613	Pkp2	2	s1	0,715131896758401	Fed	FGF21LKO
1614	Lipt1	2	s1	0,446745989672603	Fed	FGF21LKO
1615	Disp1	2	s1	0,40496219407065	Fed	FGF21LKO
1616	Rtn4rl1	2	s1	0,154016447115608	Fed	FGF21LKO
1617	Cbfa2t3	2	s1	0,55394119213461	Fed	FGF21LKO
1618	Myo18a	2	s1	0,247339909524099	Fed	FGF21LKO
1619	Fam217b	2	s1	0,169745235703969	Fed	FGF21LKO
1620	Tspan18	2	s1	0,356851800195664	Fed	FGF21LKO
1621	Neurl1a	2	s1	1,21750168809574	Fed	FGF21LKO
1622	Smtnl2	2	s1	0,689978107811459	Fed	FGF21LKO
1623	Ipo13	2	s1	0,305672997723716	Fed	FGF21LKO
1624	Gatsl2	2	s1	0,54563663819394	Fed	FGF21LKO
1625	Map7d1	2	s1	0,328478674933983	Fed	FGF21LKO
1626	Mpped2	2	s1	0,407280352801633	Fed	FGF21LKO
1627	Wrap73	2	s1	0,23569771444175	Fed	FGF21LKO
1628	E2f6	2	s1	0,323705842602692	Fed	FGF21LKO
1629	Phtf2	2	s1	0,416790834060151	Fed	FGF21LKO
1630	Mterf2	2	s1	0,485806340170059	Fed	FGF21LKO
1631	Ppip5k1	2	s1	0,425039591552274	Fed	FGF21LKO
1632	Sctr	2	s1	0,485366698851552	Fed	FGF21LKO
1633	B3glct	2	s1	0,652140435120088	Fed	FGF21LKO
1634	Taf6l	2	s1	0,352334161431482	Fed	FGF21LKO
1635	Traf3	2	s1	0,542025366820923	Fed	FGF21LKO
1636	Grk5	2	s1	0,64429456683502	Fed	FGF21LKO
1637	6030419C18Rik	2	s1	0,330863487760695	Fed	FGF21LKO
1638	Atf5	2	s1	0,495012031379405	Fed	FGF21LKO
1639	Tmem182	2	s1	0,421049392253699	Fed	FGF21LKO
1640	Tubg2	2	s1	0,341554005310679	Fed	FGF21LKO
1641	Aars	2	s1	0,303154432017239	Fed	FGF21LKO
1642	Slc9a5	2	s1	0,436579356332977	Fed	FGF21LKO
1643	Lins	2	s1	0,295686883258631	Fed	FGF21LKO
1644	Siglece	2	s1	0,550110351908014	Fed	FGF21LKO
1645	Akr1b8	2	s1	0,633345432964868	Fed	FGF21LKO
1646	Pstpip2	2	s1	0,591957766237143	Fed	FGF21LKO
1647	Mpdz	2	s1	0,675199487999277	Fed	FGF21LKO
1648	Pdgfd	2	s1	0,541891279152934	Fed	FGF21LKO
1649	Commd10	2	s1	0,327796372835117	Fed	FGF21LKO
1650	Nav2	2	s1	0,542246463981942	Fed	FGF21LKO
1651	Ier3	2	s1	0,153095416208126	Fed	FGF21LKO
1652	Alox12	2	s1	0,261740240627009	Fed	FGF21LKO
1653	Mlph	2	s1	0,113447587165578	Fed	FGF21LKO
1654	Orai2	2	s1	0,0825484236617049	Fed	FGF21LKO
1655	Hyls1	2	s1	0,236519094011697	Fed	FGF21LKO
1656	P2ry2	2	s1	0,57037220319857	Fed	FGF21LKO
1657	Fgf21	2	s1	0,386257640556583	Fed	FGF21LKO
1658	Il18bp	2	s1	0,0552172752537095	Fed	FGF21LKO
1659	Mavs	2	s1	0,148788336515855	Fed	FGF21LKO
1660	Ptpru	2	s1	0,38899361752121	Fed	FGF21LKO
1661	Mbp	2	s1	0,331474587086086	Fed	FGF21LKO
1662	Stambpl1	2	s1	0,621269578806972	Fed	FGF21LKO
1663	Tnfrsf12a	2	s1	0,594556302818788	Fed	FGF21LKO
1664	Lactb2	2	s1	0,606075538304584	Fed	FGF21LKO
1665	Ngef	2	s1	0,462525064011579	Fed	FGF21LKO
1666	Apex1	2	s1	0,399804094308184	Fed	FGF21LKO
1667	Acat3	2	s1	0,406537611474018	Fed	FGF21LKO
1668	Olfr1349	2	s1	1,17047814257857	Fed	FGF21LKO
1669	Shisa8	2	s1	0,20853913588617	Fed	FGF21LKO
1670	Haus3	2	s1	0,37888604642546	Fed	FGF21LKO
1671	Hist1h2be	2	s1	0,373311266921048	Fed	FGF21LKO
1672	Sgsm1	2	s1	0,451394005591407	Fed	FGF21LKO
1673	Sfxn5	2	s1	0,400431835501751	Fed	FGF21LKO
1674	Rap1gap	2	s1	0,249574077506308	Fed	FGF21LKO
1675	Pgd	2	s1	0,801496922236099	Fed	FGF21LKO
1676	Ttll12	2	s1	0,318009737846483	Fed	FGF21LKO
1677	Fam57b	2	s1	0,30679420558886	Fed	FGF21LKO
1678	Atxn7l1	2	s1	0,365693476362908	Fed	FGF21LKO
1679	Slc25a19	2	s1	0,25208329871675	Fed	FGF21LKO
1680	Slc38a10	2	s1	0,331830625158959	Fed	FGF21LKO
1681	Fuca2	2	s1	0,27823192810563	Fed	FGF21LKO
1682	1700037H04Rik	2	s1	0,460091069231083	Fed	FGF21LKO
1683	Camk2b	2	s1	1,02335402872359	Fed	FGF21LKO
1684	Pqlc3	2	s1	0,70499929952893	Fed	FGF21LKO
1685	Myo5b	2	s1	0,334627287784013	Fed	FGF21LKO
1686	Pygl	2	s1	0,251534738581746	Fed	FGF21LKO
1687	G6pdx	2	s1	0,474274986447254	Fed	FGF21LKO
1688	Nudt4	2	s1	0,66885387481565	Fed	FGF21LKO
1689	Ctnna1	2	s1	0,461550714808787	Fed	FGF21LKO
1690	Pdzk1ip1	2	s1	1,19277962580655	Fed	FGF21LKO
1691	Slmo1	2	s1	0,47934441265939	Fed	FGF21LKO
1692	Gale	2	s1	0,447387725935718	Fed	FGF21LKO
1693	Ank	2	s1	0,672763356725838	Fed	FGF21LKO
1694	Sorl1	2	s1	0,869022102584893	Fed	FGF21LKO
1695	Aacs	2	s1	0,417910633464629	Fed	FGF21LKO
1696	Mapk8ip1	2	s1	0,279965592112934	Fed	FGF21LKO
1697	Snrpn	2	s1	0,0789436109966761	Fed	FGF21LKO
1698	Slc25a10	2	s1	0,208181645076826	Fed	FGF21LKO
1699	Usp10	2	s1	0,309616664743215	Fed	FGF21LKO
1700	Hlcs	2	s1	0,478142948927862	Fed	FGF21LKO
1701	Morc4	2	s1	0,24243835513054	Fed	FGF21LKO
1702	Tbc1d31	2	s1	0,345316637271782	Fed	FGF21LKO
1703	Dnmt3l	2	s1	0,610275896027638	Fed	FGF21LKO
1704	Sema4a	2	s1	0,511764664533594	Fed	FGF21LKO
1705	Rps6ka1	2	s1	0,377496855074895	Fed	FGF21LKO
1706	Dpf3	2	s1	0,472084607307194	Fed	FGF21LKO
1707	Tekt1	2	s1	0,158489832318113	Fed	FGF21LKO
1708	6430571L13Rik	2	s1	0,0984035834886674	Fed	FGF21LKO
1709	2010111I01Rik	2	s1	0,0623319169815266	Fed	FGF21LKO
1710	Flrt1	2	s1	0,349446053610579	Fed	FGF21LKO
1711	Chsy1	2	s1	0,352038198858104	Fed	FGF21LKO
1712	Als2cl	2	s1	0,279708672037067	Fed	FGF21LKO
1713	Ubiad1	2	s1	0,0113674756495872	Fed	FGF21LKO
1714	Dmrtc1a	2	s1	0,38223553996262	Fed	FGF21LKO
1715	Trmt2b	2	s1	0,149781471599514	Fed	FGF21LKO
1716	Nxt1	2	s1	-0,0252859050108949	Fed	FGF21LKO
1717	Tgfbr2	2	s1	0,0648228903840131	Fed	FGF21LKO
1718	Fam83e	2	s1	0,372415313425203	Fed	FGF21LKO
1719	Tfrc	2	s1	0,366754808146207	Fed	FGF21LKO
1720	Kcng4	2	s1	0,0601887867139004	Fed	FGF21LKO
1721	Lfng	2	s1	8,10344130339757e-05	Fed	FGF21LKO
1722	Dtl	2	s1	0,761582229133049	Fed	FGF21LKO
1723	Stard4	2	s1	0,646391477005998	Fed	FGF21LKO
1724	Adprhl1	2	s1	0,788671510533012	Fed	FGF21LKO
1725	Cyp51	2	s1	0,674778792866602	Fed	FGF21LKO
1726	Hsd17b7	2	s1	0,223861404976406	Fed	FGF21LKO
1727	Luzp1	2	s1	0,378195530402166	Fed	FGF21LKO
1728	Gsk3b	2	s1	0,413460884804142	Fed	FGF21LKO
1729	Phyhip	2	s1	0,490564927763796	Fed	FGF21LKO
1730	Dhcr7	2	s1	0,413151475080081	Fed	FGF21LKO
1731	Hephl1	2	s1	1,86966414745732	Fed	FGF21LKO
1732	Comt	2	s1	0,827750843450179	Fed	FGF21LKO
1733	Mvd	2	s1	1,39049763850966	Fed	FGF21LKO
1734	Sqle	2	s1	1,16970449221281	Fed	FGF21LKO
1735	Tmem246	2	s1	0,331729150201149	Fed	FGF21LKO
1736	Rmdn3	2	s1	0,300324372008239	Fed	FGF21LKO
1737	Msrb2	2	s1	0,262150806266158	Fed	FGF21LKO
1738	Agl	2	s1	0,22296004657034	Fed	FGF21LKO
1739	Bmyc	2	s1	0,205524579720594	Fed	FGF21LKO
1740	Fn3k	2	s1	0,392694901251682	Fed	FGF21LKO
1741	Deptor	2	s1	0,512626342797384	Fed	FGF21LKO
1742	Cox19	2	s1	0,457580378463003	Fed	FGF21LKO
1743	Tbc1d4	2	s1	0,451184846105991	Fed	FGF21LKO
1744	Bhlhe40	2	s1	1,04739952146508	Fed	FGF21LKO
1745	Hmmr	2	s1	1,37150634467111	Fed	FGF21LKO
1746	Shkbp1	2	s1	0,134190495126392	Fed	FGF21LKO
1747	Dhrs7	2	s1	0,325728869115716	Fed	FGF21LKO
1748	Sc5d	2	s1	0,933302319166094	Fed	FGF21LKO
1749	Mid1ip1	2	s1	1,12529648465994	Fed	FGF21LKO
1750	Msmo1	2	s1	0,359493401213827	Fed	FGF21LKO
1751	Ldlr	2	s1	0,799437371242808	Fed	FGF21LKO
1752	3110052M02Rik	2	s1	0,350032602945055	Fed	FGF21LKO
1753	Rpia	2	s1	0,954268061820061	Fed	FGF21LKO
1754	Tigar	2	s1	0,690472198427544	Fed	FGF21LKO
1755	Fdps	2	s1	0,703113868704479	Fed	FGF21LKO
1756	Acot11	2	s1	0,925279450243789	Fed	FGF21LKO
1757	Pmvk	2	s1	0,471727611938229	Fed	FGF21LKO
1758	Lss	2	s1	0,577051403655378	Fed	FGF21LKO
1759	Fam63b	2	s1	0,574560580852058	Fed	FGF21LKO
1760	Idi1	2	s1	0,82552568650927	Fed	FGF21LKO
1761	Mlxipl	2	s1	0,893802484953916	Fed	FGF21LKO
1762	Arpc5l	2	s1	0,242411739315568	Fed	FGF21LKO
1763	Ttll1	2	s1	0,543627733732017	Fed	FGF21LKO
1764	Tmem177	2	s1	0,529322103451582	Fed	FGF21LKO
1765	Parp3	2	s1	0,606414272780137	Fed	FGF21LKO
1766	Abcc5	2	s1	0,833514036277002	Fed	FGF21LKO
1767	Fbxw17	2	s1	0,347032925378691	Fed	FGF21LKO
1768	Adap1	2	s1	0,966609635437168	Fed	FGF21LKO
1769	Kbtbd11	2	s1	0,659971656039197	Fed	FGF21LKO
1770	Slc1a1	2	s1	1,0998183743589	Fed	FGF21LKO
1771	Dhx32	2	s1	0,932025666854033	Fed	FGF21LKO
1772	Ttl	2	s1	0,796729763910122	Fed	FGF21LKO
1773	Serpinh1	2	s1	1,00741428317149	Fed	FGF21LKO
1774	Ints2	2	s1	0,598313782974691	Fed	FGF21LKO
1775	Atp10a	2	s1	1,07641318514172	Fed	FGF21LKO
1776	Prune2	2	s1	2,01489981818146	Fed	FGF21LKO
1777	Scd2	2	s1	1,7910592854273	Fed	FGF21LKO
1778	Pnpla3	2	s1	1,28510700660388	Fed	FGF21LKO
1779	D5Ertd579e	2	s1	0,445085515375672	Fed	FGF21LKO
1780	Dag1	2	s1	0,716731086374017	Fed	FGF21LKO
1781	Dusp14	2	s1	0,0683423226806799	Fed	FGF21LKO
1782	Bsn	2	s1	0,208235633948143	Fed	FGF21LKO
1783	Hpcal4	2	s1	-0,24917183277046	Fed	FGF21LKO
1784	A430105I19Rik	2	s1	0,310766609694033	Fed	FGF21LKO
1785	Hsp90ab1	2	s1	0,0858913773989212	Fed	FGF21LKO
1786	Ahsa2	2	s1	0,171241632687378	Fed	FGF21LKO
1787	Tmem35	2	s1	0,0408886520947274	Fed	FGF21LKO
1788	1700007K13Rik	2	s1	0,37032034443902	Fed	FGF21LKO
1789	Impa2	2	s1	0,170293802558783	Fed	FGF21LKO
1790	Pfkl	2	s1	0,270422699856676	Fed	FGF21LKO
1791	Adcy10	2	s1	0,140873348055725	Fed	FGF21LKO
1792	Mapt	2	s1	0,364249672675884	Fed	FGF21LKO
1793	Hist1h2bb	2	s1	0,234670811470801	Fed	FGF21LKO
1794	Hist1h2ba	2	s1	0,191414312224964	Fed	FGF21LKO
1795	Hist1h2bm	2	s1	0,288303473186359	Fed	FGF21LKO
1796	Me1	2	s1	0,66102821923133	Fed	FGF21LKO
1797	Ptgr1	2	s1	0,253016434514943	Fed	FGF21LKO
1798	Pclo	2	s1	0,367487236767102	Fed	FGF21LKO
1799	Hist1h2bc	2	s1	0,406600642021521	Fed	FGF21LKO
1800	Ephx1	2	s1	0,338554644765305	Fed	FGF21LKO
1801	Cela1	2	s1	0,889153155573556	Fed	FGF21LKO
1802	Orm1	2	s1	0,171006818587228	Fed	FGF21LKO
1803	Orm2	2	s1	0,0140578104196827	Fed	FGF21LKO
1804	Atp1a3	2	s1	0,517903071520392	Fed	FGF21LKO
1805	Tm6sf1	2	s1	0,136346443768733	Fed	FGF21LKO
1806	Ccnd2	2	s1	-0,062784118868807	Fed	FGF21LKO
1807	Unc5a	2	s1	-0,36054776148055	Fed	FGF21LKO
1808	Shox2	2	s1	0,697502554479567	Fed	FGF21LKO
1809	Bcas1	2	s1	0,168788132680597	Fed	FGF21LKO
1810	Proser2	2	s1	0,0315189383222982	Fed	FGF21LKO
1811	Abi3	2	s1	0,00514958469937099	Fed	FGF21LKO
1812	Perm1	2	s1	-0,0894790433588764	Fed	FGF21LKO
1813	Pgp	2	s1	0,174105529578487	Fed	FGF21LKO
1814	Oxtr	2	s1	0,0640494322998473	Fed	FGF21LKO
1815	Cp	2	s1	-0,212065860391874	Fed	FGF21LKO
1816	Polr1d	2	s1	-0,0240096172561319	Fed	FGF21LKO
1817	Tyms	2	s1	-0,0213307426052927	Fed	FGF21LKO
1818	Fhdc1	2	s1	-0,104808590078543	Fed	FGF21LKO
1819	Grip1	2	s1	-0,2760915026968	Fed	FGF21LKO
1820	Ssbp4	2	s1	-0,0181910310053564	Fed	FGF21LKO
1821	Isyna1	2	s1	-0,366151203800941	Fed	FGF21LKO
1822	Arhgdig	2	s1	-0,0177291784606961	Fed	FGF21LKO
1823	Fam65b	2	s1	0,165835237607764	Fed	FGF21LKO
1824	Tmie	2	s1	0,277724550022436	Fed	FGF21LKO
1825	Pcdhb22	2	s1	0,0657910394539405	Fed	FGF21LKO
1826	Trak2	2	s1	0,0997396838600606	Fed	FGF21LKO
1827	Lig4	2	s1	0,16175491353644	Fed	FGF21LKO
1828	Megf6	2	s1	-0,105015215090181	Fed	FGF21LKO
1829	Camkk2	2	s1	-0,0010646815109876	Fed	FGF21LKO
1830	Amd2	2	s1	0,256147760230716	Fed	FGF21LKO
1831	Nabp1	2	s1	0,484820442400846	Fed	FGF21LKO
1832	Tjp3	2	s1	0,433909336556962	Fed	FGF21LKO
1833	Sntb1	2	s1	0,305662337668921	Fed	FGF21LKO
1834	Tuba8	2	s1	-0,085561792739492	Fed	FGF21LKO
1835	Foxred2	2	s1	0,022070373348674	Fed	FGF21LKO
1836	Tm4sf1	2	s1	0,129106614856054	Fed	FGF21LKO
1837	Tmem41b	2	s1	0,0390850085480841	Fed	FGF21LKO
1838	Aim1l	2	s1	0,185344887435099	Fed	FGF21LKO
1839	Ttc25	2	s1	0,409445802840917	Fed	FGF21LKO
1840	Dixdc1	2	s1	0,268162431696098	Fed	FGF21LKO
1841	Rspo4	2	s1	0,46359756938125	Fed	FGF21LKO
1842	Gck	2	s1	0,882682991061071	Fed	FGF21LKO
1843	Acsl5	2	s1	0,360275596100513	Fed	FGF21LKO
1844	Derl1	2	s1	0,0953101932789622	Fed	FGF21LKO
1845	Ptges	2	s1	0,0996952664696007	Fed	FGF21LKO
1846	Sult2b1	2	s1	0,37886195730592	Fed	FGF21LKO
1847	Pth1r	2	s1	0,047156102336217	Fed	FGF21LKO
1848	Kcnab3	2	s1	-0,292774621879206	Fed	FGF21LKO
1849	Fkbp4	2	s1	-0,00536890559899916	Fed	FGF21LKO
1850	Igf1	2	s1	0,141676253917282	Fed	FGF21LKO
1851	Csf1	2	s1	-0,0908533533662581	Fed	FGF21LKO
1852	Steap4	2	s1	-0,482683602345836	Fed	FGF21LKO
1853	Steap1	2	s1	0,14638223102406	Fed	FGF21LKO
1854	Gch1	2	s1	0,0259452531593585	Fed	FGF21LKO
1855	Elovl5	2	s1	0,22816021385653	Fed	FGF21LKO
1856	Mst1r	2	s1	0,300698530379717	Fed	FGF21LKO
1857	Hspb1	2	s1	-0,096908695731722	Fed	FGF21LKO
1858	Dnaja4	2	s1	0,188918828734318	Fed	FGF21LKO
1859	Rab11fip5	2	s1	0,0566782880264221	Fed	FGF21LKO
1860	Dysf	2	s1	0,307106538287989	Fed	FGF21LKO
1861	Ahsa1	2	s1	0,205643043549012	Fed	FGF21LKO
1862	Rhod	2	s1	0,422212285490946	Fed	FGF21LKO
1863	Hsp90aa1	2	s1	0,529146618710891	Fed	FGF21LKO
1864	Hspa4l	2	s1	0,182825042363539	Fed	FGF21LKO
1865	Nudt5	2	s1	0,111456802351106	Fed	FGF21LKO
1866	BC048507	2	s1	0,371242431537447	Fed	FGF21LKO
1867	Dynll1	2	s1	0,192725461997375	Fed	FGF21LKO
1868	Cacybp	2	s1	0,0492269174362754	Fed	FGF21LKO
1869	Ap1g1	2	s1	0,383079373394316	Fed	FGF21LKO
1870	Ldha	2	s1	0,335830144253068	Fed	FGF21LKO
1871	Gpt	2	s1	0,250683740677644	Fed	FGF21LKO
1872	Gpd1	2	s1	0,202747278618235	Fed	FGF21LKO
1873	Aen	2	s1	0,167179780698319	Fed	FGF21LKO
1874	Bop1	2	s1	0,0780844976760093	Fed	FGF21LKO
1875	Tcf15	2	s1	0,252863264457346	Fed	FGF21LKO
1876	Ergic1	2	s1	0,422880689313349	Fed	FGF21LKO
1877	Ehbp1l1	2	s1	0,475882324425291	Fed	FGF21LKO
1878	Cdh13	2	s1	0,125752170125459	Fed	FGF21LKO
1879	Tfdp1	2	s1	0,265618854661223	Fed	FGF21LKO
1880	Sbno2	2	s1	0,604340519822165	Fed	FGF21LKO
1881	Th	2	s1	0,486194150708966	Fed	FGF21LKO
1882	Slc2a4	2	s1	0,433541760133858	Fed	FGF21LKO
1883	2310030G06Rik	2	s1	0,180934218113099	Fed	FGF21LKO
1884	Gmppb	2	s1	0,137146648355703	Fed	FGF21LKO
1885	Arhgap24	2	s1	0,495909210354197	Fed	FGF21LKO
1886	Myo5c	2	s1	0,0334445504558563	Fed	FGF21LKO
1887	Manf	2	s1	-0,0208497230391753	Fed	FGF21LKO
1888	Loh12cr1	2	s1	0,0737871640461893	Fed	FGF21LKO
1889	Traf4	2	s1	0,130245492677149	Fed	FGF21LKO
1890	Snapc5	2	s1	0,179813861809707	Fed	FGF21LKO
1891	Stk40	2	s1	0,161626410223766	Fed	FGF21LKO
1892	Slc39a10	2	s1	0,147413917114865	Fed	FGF21LKO
1893	Fam20c	2	s1	0,487616979853963	Fed	FGF21LKO
1894	Espn	2	s1	0,0932708131048585	Fed	FGF21LKO
1895	Nudt1	2	s1	0,129344829403081	Fed	FGF21LKO
1896	Mum1l1	2	s1	0,0822688412963135	Fed	FGF21LKO
1897	Rims4	2	s1	0,140667787209097	Fed	FGF21LKO
1898	Adrb1	2	s1	0,180447879529375	Fed	FGF21LKO
1899	Nme6	2	s1	0,137869371588325	Fed	FGF21LKO
1900	Fbxw4	2	s1	0,138448650544644	Fed	FGF21LKO
1901	Fam89b	2	s1	0,334038271387229	Fed	FGF21LKO
1902	Lig1	2	s1	0,380705029743289	Fed	FGF21LKO
1903	Prkab1	2	s1	0,277458274571402	Fed	FGF21LKO
1904	Tchp	2	s1	0,329158574509137	Fed	FGF21LKO
1905	Kank2	2	s1	0,161769833419701	Fed	FGF21LKO
1906	Lsm2	2	s1	0,133484007014877	Fed	FGF21LKO
1907	Opa3	2	s1	0,242247003604437	Fed	FGF21LKO
1908	Rasl10a	2	s1	0,318332760477756	Fed	FGF21LKO
1909	Sbk1	2	s1	0,870652121971618	Fed	FGF21LKO
1910	Elovl6	2	s1	0,371033947992647	Fed	FGF21LKO
1911	Shroom1	2	s1	0,16380557150886	Fed	FGF21LKO
1912	Mlx	2	s1	0,114975674896392	Fed	FGF21LKO
1913	Tmem79	2	s1	0,574785331013567	Fed	FGF21LKO
1914	Sars2	2	s1	0,0709437641831929	Fed	FGF21LKO
1915	Smg5	2	s1	0,091484351920009	Fed	FGF21LKO
1916	Rab3a	2	s1	0,412989176644817	Fed	FGF21LKO
1917	Notch2	2	s1	0,115780103328072	Fed	FGF21LKO
1918	Fbxo22	2	s1	0,1530044342123	Fed	FGF21LKO
1919	Zfp280b	2	s1	0,142405202216277	Fed	FGF21LKO
1920	Tstd3	2	s1	0,440409752375	Fed	FGF21LKO
1921	Cox10	2	s1	0,11012225519976	Fed	FGF21LKO
1922	Ppif	2	s1	0,145039401689262	Fed	FGF21LKO
1923	Pdss1	2	s1	0,107684689364431	Fed	FGF21LKO
1924	Ccdc51	2	s1	0,273017443647266	Fed	FGF21LKO
1925	Zfp961	2	s1	0,174504064082077	Fed	FGF21LKO
1926	Cd200	2	s1	0,316455023091867	Fed	FGF21LKO
1927	E130308A19Rik	2	s1	0,281893830137407	Fed	FGF21LKO
1928	Zc3h8	2	s1	0,129345217257291	Fed	FGF21LKO
1929	Arhgef18	2	s1	0,192159829187149	Fed	FGF21LKO
1930	2001-09-01	2	s1	0,167033013509062	Fed	FGF21LKO
1931	Prp2	2	s1	0,284870971381113	Fed	FGF21LKO
1932	Bnip1	2	s1	0,0479520599394192	Fed	FGF21LKO
1933	Ankrd26	2	s1	0,514751536919783	Fed	FGF21LKO
1934	Spata31d1a	2	s1	0,434696621401598	Fed	FGF21LKO
1935	Spry2	2	s1	-0,0898389522780629	Fed	FGF21LKO
1936	Hemk1	2	s1	-0,0722124054582931	Fed	FGF21LKO
1937	Hoxb6	2	s1	0,0349976941584513	Fed	FGF21LKO
1938	Dmkn	2	s1	-0,332741276404427	Fed	FGF21LKO
1939	Fgf18	2	s1	-0,571014864903288	Fed	FGF21LKO
1940	Cd248	2	s1	-0,22535347804827	Fed	FGF21LKO
1941	Apln	2	s1	-0,337244202265927	Fed	FGF21LKO
1942	Igfbp5	2	s1	-0,0431539710999402	Fed	FGF21LKO
1943	Rhof	2	s1	0,0722289292667382	Fed	FGF21LKO
1944	Amz1	2	s1	0,145478740575683	Fed	FGF21LKO
1945	Stat2	2	s1	0,0276904580732165	Fed	FGF21LKO
1946	Gimap4	2	s1	0,00812230826299754	Fed	FGF21LKO
1947	Slpi	2	s1	-0,103238538754724	Fed	FGF21LKO
1948	Socs3	2	s1	-0,31443984052215	Fed	FGF21LKO
1949	Cyp26b1	2	s1	-0,33070722045788	Fed	FGF21LKO
1950	Gm4980	2	s1	-0,263670270240816	Fed	FGF21LKO
1951	Kcnj11	2	s1	-0,15654696131104	Fed	FGF21LKO
1952	Esrrb	2	s1	-0,129204376411002	Fed	FGF21LKO
1953	P4ha1	2	s1	0,0740751222869589	Fed	FGF21LKO
1954	Ppp1r14c	2	s1	0,139849158554462	Fed	FGF21LKO
1955	Stip1	2	s1	0,115548114952594	Fed	FGF21LKO
1956	Txnrd1	2	s1	0,0833977940545267	Fed	FGF21LKO
1957	Polr2l	2	s1	0,0645776151308937	Fed	FGF21LKO
1958	Mrps17	2	s1	0,0462418367425785	Fed	FGF21LKO
1959	Akirin1	2	s1	0,195756393007079	Fed	FGF21LKO
1960	Bysl	2	s1	0,2333256967295	Fed	FGF21LKO
1961	Ndufaf4	2	s1	0,147301281692455	Fed	FGF21LKO
1962	Cdipt	2	s1	0,136191501256366	Fed	FGF21LKO
1963	Pgs1	2	s1	0,304763151386242	Fed	FGF21LKO
1964	Nol12	2	s1	0,313624631686306	Fed	FGF21LKO
1965	Itpkb	2	s1	0,408188277665943	Fed	FGF21LKO
1966	Arhgef19	2	s1	0,431523311740453	Fed	FGF21LKO
1967	Lenep	2	s1	0,325259404050115	Fed	FGF21LKO
1968	Wfs1	2	s1	-0,00974337982746398	Fed	FGF21LKO
1969	Dst	2	s1	0,232014476763734	Fed	FGF21LKO
1970	Gimap6	2	s1	0,113460320384807	Fed	FGF21LKO
1971	Itga9	2	s1	0,186972828147889	Fed	FGF21LKO
1972	Emcn	2	s1	0,279590349104872	Fed	FGF21LKO
1973	Armc6	2	s1	0,125871641846904	Fed	FGF21LKO
1974	Tuba4a	2	s1	-0,179183407923895	Fed	FGF21LKO
1975	Ackr3	2	s1	0,214626828708788	Fed	FGF21LKO
1976	Adamtsl5	2	s1	0,185552440309378	Fed	FGF21LKO
1977	Ddx39	2	s1	-0,217617611328711	Fed	FGF21LKO
1978	Rasa4	2	s1	0,128688393862115	Fed	FGF21LKO
1979	B9d2	2	s1	0,177324380646999	Fed	FGF21LKO
1980	Hist2h3b	2	s1	0,166305345031389	Fed	FGF21LKO
1981	Cplx2	2	s1	0,487867736583176	Fed	FGF21LKO
1982	Ier5l	2	s1	0,50361990969853	Fed	FGF21LKO
1983	Dnajc22	2	s1	0,570408686080366	Fed	FGF21LKO
1984	Krt222	2	s1	0,811271249031908	Fed	FGF21LKO
1985	Oprm1	2	s1	0,728142726760559	Fed	FGF21LKO
1986	Snap23	2	s1	0,724295804060063	Fed	FGF21LKO
1987	Ly96	2	s1	0,722656786507729	Fed	FGF21LKO
1988	Fmn2	2	s1	0,625807811798408	Fed	FGF21LKO
1989	Slc8a3	2	s1	0,639595747651363	Fed	FGF21LKO
1990	Lhx6	2	s1	0,571541996803512	Fed	FGF21LKO
1991	Wrn	2	s1	0,538339039874929	Fed	FGF21LKO
1992	Oacyl	2	s1	0,621479109336764	Fed	FGF21LKO
1993	Hexim2	2	s1	0,868121658635237	Fed	FGF21LKO
1994	Idua	2	s1	NA	Fed	FGF21LKO
1995	Pura	2	s1	0,762783692022449	Fed	FGF21LKO
1996	Fgf23	2	s1	0,862888855303028	Fed	FGF21LKO
1997	Zfp663	2	s1	0,816473454667266	Fed	FGF21LKO
1998	Snap25	2	s1	0,867436631316984	Fed	FGF21LKO
1999	Pign	2	s1	0,873887818060368	Fed	FGF21LKO
[truncated: 48,953 more rows]
