# Supplementary material for: Hepatic FGF21 is not required for fasting metabolism but guides protein appetite post energy depletion
Source: EMBO Rep. 2026 Apr 27;27(12):3189–213. doi: 10.1038/s44319-026-00790-9 (PMC13303862; doi:10.1038/s44319-026-00790-9)
Supplement: Supplementary file 7 — Source data Fig. 5 [file 44319_2026_790_MOESM7_ESM.zip › Figure 5/5E/gene list pathway GO cluster1_BAT.xlsx]

## Sheet: Annotation
MyList	Gene ID	Type	Tax ID	Homologene Gene ID	Homologene Gene Tax ID	GO:0006695 cholesterol biosynthetic proce	GO:0005996 monosaccharide metabolic proce	GO:0062012 regulation of small molecule m	GO:0045444 fat cell differentiation	GO:0007169 cell surface receptor protein	GO:0040017 positive regulation of locomot	GO:0042026 protein refolding	GO:0030036 actin cytoskeleton organizatio	GO:0043470 regulation of carbohydrate cat	GO:0032103 positive regulation of respons	GO:0051129 negative regulation of cellula	GO:0043085 positive regulation of catalyt	GO:0032787 monocarboxylic acid metabolic	GO:0002053 positive regulation of mesench	GO:0051131 chaperone-mediated protein com	GO:0043523 regulation of neuron apoptotic	GO:0051960 regulation of nervous system d	GO:0048010 vascular endothelial growth fa	GO:0061515 myeloid cell development	GO:0010038 response to metal ion
AK148702						nan	nan	nan	nan	nan	nan	nan	nan	nan	nan	nan	nan	nan	nan	nan	nan	nan	nan	nan	nan
Cplx2	12890	symbol	M. musculus	12890	M. musculus	0.0	0.0	0.0	0.0	0.0	0.0	0.0	0.0	0.0	0.0	0.0	0.0	0.0	0.0	0.0	0.0	0.0	0.0	0.0	0.0
Ier5l	72500	symbol	M. musculus	72500	M. musculus	0.0	0.0	0.0	0.0	0.0	0.0	0.0	0.0	0.0	0.0	0.0	0.0	0.0	0.0	0.0	0.0	0.0	0.0	0.0	0.0
Gtf2ird1	57080	symbol	M. musculus	57080	M. musculus	0.0	0.0	0.0	0.0	0.0	0.0	0.0	0.0	0.0	0.0	0.0	0.0	0.0	0.0	0.0	0.0	0.0	0.0	0.0	0.0
Arntl	11865	gene_synonym	M. musculus	11865	M. musculus	0.0	0.0	0.0	0.0	0.0	0.0	0.0	0.0	0.0	0.0	0.0	1.0	0.0	0.0	0.0	0.0	1.0	0.0	0.0	0.0
Dtx4	207521	symbol	M. musculus	207521	M. musculus	0.0	0.0	0.0	0.0	0.0	0.0	0.0	0.0	0.0	1.0	0.0	0.0	0.0	0.0	0.0	0.0	0.0	0.0	0.0	0.0
Hmgcs1	208715	symbol	M. musculus	208715	M. musculus	1.0	1.0	0.0	0.0	0.0	0.0	0.0	0.0	0.0	0.0	0.0	0.0	0.0	0.0	0.0	0.0	0.0	0.0	0.0	0.0
Gja1	14609	symbol	M. musculus	14609	M. musculus	0.0	0.0	0.0	0.0	0.0	0.0	0.0	0.0	0.0	1.0	1.0	0.0	0.0	0.0	0.0	0.0	1.0	0.0	0.0	0.0
Lmtk2	231876	symbol	M. musculus	231876	M. musculus	0.0	0.0	0.0	0.0	1.0	0.0	0.0	0.0	0.0	0.0	0.0	0.0	0.0	0.0	0.0	0.0	0.0	0.0	0.0	0.0
Ifnar2	15976	symbol	M. musculus	15976	M. musculus	0.0	0.0	0.0	0.0	0.0	0.0	0.0	0.0	0.0	0.0	0.0	0.0	0.0	0.0	0.0	0.0	0.0	0.0	0.0	0.0
Zfp27	22689	symbol	M. musculus	22689	M. musculus	0.0	0.0	0.0	0.0	0.0	0.0	0.0	0.0	0.0	0.0	0.0	0.0	0.0	0.0	0.0	0.0	0.0	0.0	0.0	0.0
Osgin1	71839	symbol	M. musculus	71839	M. musculus	0.0	0.0	0.0	0.0	0.0	0.0	0.0	0.0	0.0	0.0	0.0	0.0	0.0	0.0	0.0	0.0	0.0	0.0	0.0	0.0
Chd4	107932	symbol	M. musculus	107932	M. musculus	0.0	0.0	0.0	0.0	0.0	0.0	0.0	0.0	0.0	0.0	0.0	0.0	0.0	0.0	0.0	0.0	0.0	0.0	1.0	0.0
Adrbk2	320129	gene_synonym	M. musculus	320129	M. musculus	1.0	0.0	0.0	0.0	0.0	0.0	0.0	0.0	0.0	0.0	0.0	1.0	0.0	0.0	0.0	0.0	0.0	0.0	0.0	0.0
Slc16a1	20501	symbol	M. musculus	20501	M. musculus	0.0	1.0	0.0	0.0	0.0	0.0	0.0	0.0	0.0	0.0	0.0	0.0	1.0	0.0	0.0	0.0	0.0	0.0	0.0	0.0
Leo1	235497	symbol	M. musculus	235497	M. musculus	0.0	0.0	0.0	0.0	0.0	0.0	0.0	0.0	0.0	0.0	0.0	0.0	0.0	0.0	0.0	0.0	0.0	0.0	0.0	0.0
BC034090	207792	symbol	M. musculus	207792	M. musculus	0.0	0.0	0.0	0.0	0.0	0.0	0.0	0.0	0.0	0.0	0.0	0.0	0.0	0.0	0.0	0.0	0.0	0.0	0.0	0.0
Meox1	17285	symbol	M. musculus	17285	M. musculus	0.0	0.0	0.0	0.0	0.0	0.0	0.0	0.0	0.0	0.0	0.0	0.0	0.0	0.0	0.0	0.0	0.0	0.0	0.0	0.0
Efnb3	13643	symbol	M. musculus	13643	M. musculus	0.0	0.0	0.0	0.0	1.0	0.0	0.0	0.0	0.0	0.0	1.0	0.0	0.0	0.0	0.0	0.0	1.0	0.0	0.0	0.0
Adra1d	11550	symbol	M. musculus	11550	M. musculus	0.0	0.0	0.0	0.0	0.0	0.0	0.0	0.0	0.0	0.0	1.0	0.0	0.0	0.0	0.0	0.0	0.0	0.0	0.0	0.0
Eif1a	13664	symbol	M. musculus	13664	M. musculus	0.0	0.0	0.0	0.0	0.0	0.0	0.0	0.0	0.0	0.0	0.0	0.0	0.0	0.0	0.0	0.0	0.0	0.0	0.0	0.0
Prdm16	70673	symbol	M. musculus	70673	M. musculus	0.0	0.0	0.0	1.0	0.0	0.0	0.0	0.0	1.0	0.0	0.0	0.0	0.0	0.0	0.0	0.0	0.0	0.0	0.0	0.0
Pde4a	18577	symbol	M. musculus	18577	M. musculus	0.0	1.0	0.0	0.0	0.0	0.0	0.0	0.0	0.0	0.0	0.0	0.0	0.0	0.0	0.0	0.0	0.0	0.0	0.0	0.0
chr6						nan	nan	nan	nan	nan	nan	nan	nan	nan	nan	nan	nan	nan	nan	nan	nan	nan	nan	nan	nan
121035524-121061074_R						nan	nan	nan	nan	nan	nan	nan	nan	nan	nan	nan	nan	nan	nan	nan	nan	nan	nan	nan	nan
Tfrc	22042	symbol	M. musculus	22042	M. musculus	0.0	0.0	0.0	0.0	0.0	0.0	0.0	0.0	0.0	0.0	1.0	0.0	0.0	0.0	0.0	0.0	0.0	0.0	1.0	1.0
Zfp40	22700	symbol	M. musculus	22700	M. musculus	0.0	0.0	0.0	0.0	0.0	0.0	0.0	0.0	0.0	0.0	0.0	0.0	0.0	0.0	0.0	0.0	0.0	0.0	0.0	0.0
Slc19a1	20509	symbol	M. musculus	20509	M. musculus	0.0	0.0	0.0	0.0	0.0	0.0	0.0	0.0	0.0	1.0	0.0	0.0	0.0	0.0	0.0	0.0	0.0	0.0	0.0	0.0
Cldn22	75677	symbol	M. musculus	75677	M. musculus	0.0	0.0	0.0	0.0	0.0	0.0	0.0	0.0	0.0	0.0	0.0	0.0	0.0	0.0	0.0	0.0	0.0	0.0	0.0	0.0
Agl	77559	symbol	M. musculus	77559	M. musculus	0.0	1.0	0.0	0.0	0.0	0.0	0.0	0.0	0.0	0.0	0.0	0.0	0.0	0.0	0.0	0.0	0.0	0.0	0.0	0.0
Dtx2	74198	symbol	M. musculus	74198	M. musculus	0.0	0.0	0.0	0.0	0.0	0.0	0.0	0.0	0.0	0.0	0.0	0.0	0.0	0.0	0.0	0.0	0.0	0.0	0.0	0.0
Fcor	100503924	symbol	M. musculus	100503924	M. musculus	0.0	0.0	0.0	1.0	0.0	0.0	1.0	0.0	0.0	0.0	0.0	0.0	0.0	0.0	0.0	0.0	0.0	0.0	0.0	0.0
Zfp185	22673	symbol	M. musculus	22673	M. musculus	0.0	0.0	0.0	0.0	0.0	0.0	0.0	0.0	0.0	0.0	0.0	0.0	0.0	0.0	0.0	0.0	0.0	0.0	0.0	0.0
Mad1l1	17120	symbol	M. musculus	17120	M. musculus	0.0	0.0	0.0	0.0	0.0	0.0	0.0	0.0	0.0	0.0	1.0	0.0	0.0	0.0	0.0	0.0	0.0	0.0	0.0	0.0
Pomgnt2	215494	symbol	M. musculus	215494	M. musculus	0.0	0.0	0.0	0.0	0.0	0.0	0.0	0.0	0.0	0.0	0.0	0.0	0.0	0.0	0.0	0.0	0.0	0.0	0.0	0.0
Med12l	329650	symbol	M. musculus	329650	M. musculus	0.0	0.0	0.0	0.0	0.0	0.0	0.0	0.0	0.0	0.0	0.0	0.0	0.0	0.0	0.0	0.0	0.0	0.0	0.0	0.0
Amotl1	75723	symbol	M. musculus	75723	M. musculus	0.0	0.0	0.0	0.0	0.0	1.0	0.0	1.0	0.0	0.0	0.0	0.0	0.0	0.0	0.0	0.0	0.0	1.0	0.0	0.0
Trip6	22051	symbol	M. musculus	22051	M. musculus	0.0	0.0	0.0	0.0	0.0	1.0	0.0	0.0	0.0	0.0	0.0	0.0	0.0	0.0	0.0	0.0	0.0	0.0	0.0	0.0
Cbx8	30951	symbol	M. musculus	30951	M. musculus	0.0	0.0	0.0	0.0	0.0	0.0	0.0	0.0	0.0	0.0	0.0	0.0	0.0	0.0	0.0	0.0	0.0	0.0	0.0	0.0
Telo2	71718	symbol	M. musculus	71718	M. musculus	0.0	0.0	0.0	0.0	0.0	0.0	1.0	0.0	0.0	0.0	0.0	0.0	0.0	0.0	0.0	0.0	0.0	0.0	0.0	0.0
Fam53b	77938	symbol	M. musculus	77938	M. musculus	0.0	0.0	0.0	0.0	0.0	0.0	0.0	0.0	0.0	0.0	0.0	0.0	0.0	0.0	0.0	0.0	0.0	0.0	0.0	0.0
Tspan18	241556	symbol	M. musculus	241556	M. musculus	0.0	0.0	0.0	0.0	0.0	0.0	0.0	0.0	0.0	0.0	0.0	0.0	0.0	0.0	0.0	0.0	0.0	0.0	0.0	0.0
Cspg4	121021	symbol	M. musculus	121021	M. musculus	0.0	0.0	0.0	0.0	1.0	0.0	0.0	0.0	0.0	0.0	1.0	1.0	0.0	0.0	0.0	0.0	0.0	0.0	0.0	0.0
Pkp2	67451	symbol	M. musculus	67451	M. musculus	0.0	0.0	0.0	0.0	0.0	0.0	0.0	1.0	0.0	0.0	1.0	0.0	0.0	0.0	0.0	0.0	0.0	0.0	0.0	0.0
Alas1	11655	symbol	M. musculus	11655	M. musculus	0.0	0.0	0.0	0.0	1.0	0.0	0.0	0.0	0.0	0.0	0.0	0.0	0.0	0.0	0.0	0.0	0.0	0.0	1.0	1.0
chr5						nan	nan	nan	nan	nan	nan	nan	nan	nan	nan	nan	nan	nan	nan	nan	nan	nan	nan	nan	nan
36969767-37087176_R						nan	nan	nan	nan	nan	nan	nan	nan	nan	nan	nan	nan	nan	nan	nan	nan	nan	nan	nan	nan
AA536887	101458	symbol	M. musculus	101458	M. musculus	0.0	0.0	0.0	0.0	0.0	0.0	0.0	0.0	0.0	0.0	0.0	0.0	0.0	0.0	0.0	0.0	0.0	0.0	0.0	0.0
Kit	16590	symbol	M. musculus	16590	M. musculus	0.0	0.0	1.0	0.0	1.0	1.0	0.0	1.0	0.0	0.0	0.0	1.0	0.0	0.0	0.0	0.0	1.0	0.0	1.0	1.0
Scnm1	69269	symbol	M. musculus	69269	M. musculus	0.0	0.0	0.0	0.0	0.0	0.0	0.0	0.0	0.0	0.0	0.0	0.0	0.0	0.0	0.0	0.0	0.0	0.0	0.0	0.0
Ncdn	26562	symbol	M. musculus	26562	M. musculus	0.0	0.0	0.0	0.0	0.0	0.0	0.0	0.0	0.0	0.0	0.0	0.0	0.0	0.0	0.0	0.0	0.0	0.0	0.0	0.0
Ccdc92	215707	symbol	M. musculus	215707	M. musculus	0.0	0.0	0.0	0.0	0.0	0.0	0.0	0.0	0.0	0.0	0.0	0.0	0.0	0.0	0.0	0.0	0.0	0.0	0.0	0.0
Gramd4	223752	symbol	M. musculus	223752	M. musculus	0.0	0.0	0.0	0.0	0.0	0.0	0.0	0.0	0.0	1.0	0.0	0.0	0.0	0.0	0.0	0.0	0.0	0.0	0.0	0.0
1500011B03Rik	66236	symbol	M. musculus	66236	M. musculus	0.0	0.0	0.0	0.0	0.0	0.0	0.0	0.0	0.0	0.0	0.0	0.0	0.0	0.0	0.0	0.0	0.0	0.0	0.0	0.0
Zfp329	67230	symbol	M. musculus	67230	M. musculus	0.0	0.0	0.0	0.0	0.0	0.0	0.0	0.0	0.0	0.0	0.0	0.0	0.0	0.0	0.0	0.0	0.0	0.0	0.0	0.0
Nepn	66650	symbol	M. musculus	66650	M. musculus	0.0	0.0	0.0	0.0	0.0	0.0	0.0	0.0	0.0	0.0	0.0	0.0	0.0	0.0	0.0	0.0	0.0	0.0	0.0	0.0
Nup35	69482	symbol	M. musculus	69482	M. musculus	0.0	0.0	0.0	0.0	0.0	0.0	0.0	0.0	0.0	0.0	0.0	0.0	0.0	0.0	0.0	0.0	0.0	0.0	0.0	0.0
AK045702						nan	nan	nan	nan	nan	nan	nan	nan	nan	nan	nan	nan	nan	nan	nan	nan	nan	nan	nan	nan
Fbxo25	66822	symbol	M. musculus	66822	M. musculus	0.0	0.0	0.0	0.0	0.0	0.0	0.0	0.0	0.0	0.0	0.0	0.0	0.0	0.0	0.0	0.0	0.0	0.0	0.0	0.0
Rabl2	68708	symbol	M. musculus	68708	M. musculus	0.0	0.0	0.0	0.0	0.0	0.0	0.0	0.0	0.0	0.0	0.0	0.0	0.0	0.0	0.0	0.0	0.0	0.0	0.0	0.0
Traf3	22031	symbol	M. musculus	22031	M. musculus	0.0	0.0	0.0	0.0	0.0	0.0	0.0	0.0	0.0	1.0	0.0	0.0	0.0	0.0	0.0	0.0	0.0	0.0	0.0	0.0
Fam78b	226610	symbol	M. musculus	226610	M. musculus	0.0	0.0	0.0	0.0	0.0	0.0	0.0	0.0	0.0	0.0	0.0	0.0	0.0	0.0	0.0	0.0	0.0	0.0	0.0	0.0
Fam118b	109229	symbol	M. musculus	109229	M. musculus	0.0	0.0	0.0	0.0	0.0	0.0	0.0	0.0	0.0	0.0	0.0	0.0	0.0	0.0	0.0	0.0	0.0	0.0	0.0	0.0
Fam217b	71532	symbol	M. musculus	71532	M. musculus	0.0	0.0	0.0	0.0	0.0	0.0	0.0	0.0	0.0	0.0	0.0	0.0	0.0	0.0	0.0	0.0	0.0	0.0	0.0	0.0
Dag1	13138	symbol	M. musculus	13138	M. musculus	0.0	0.0	0.0	0.0	1.0	0.0	0.0	0.0	0.0	0.0	0.0	1.0	0.0	0.0	0.0	0.0	1.0	0.0	0.0	0.0
Ppil1	68816	symbol	M. musculus	68816	M. musculus	0.0	0.0	0.0	0.0	0.0	0.0	1.0	0.0	0.0	0.0	0.0	0.0	0.0	0.0	0.0	0.0	0.0	0.0	0.0	0.0
Fastk	66587	symbol	M. musculus	66587	M. musculus	0.0	0.0	0.0	0.0	0.0	0.0	0.0	0.0	0.0	0.0	0.0	0.0	0.0	0.0	0.0	0.0	0.0	0.0	0.0	0.0
Rdh13	108841	symbol	M. musculus	108841	M. musculus	1.0	0.0	0.0	0.0	0.0	0.0	0.0	0.0	0.0	0.0	0.0	0.0	0.0	0.0	0.0	0.0	0.0	0.0	0.0	0.0
Rfx2	19725	symbol	M. musculus	19725	M. musculus	0.0	0.0	0.0	0.0	0.0	0.0	0.0	0.0	0.0	0.0	0.0	0.0	0.0	0.0	0.0	0.0	0.0	0.0	0.0	0.0
Grtp1	66790	symbol	M. musculus	66790	M. musculus	0.0	0.0	0.0	0.0	0.0	0.0	0.0	0.0	0.0	0.0	0.0	0.0	0.0	0.0	0.0	0.0	0.0	0.0	0.0	0.0
Cxx1c	72865	gene_synonym	M. musculus	72865	M. musculus	0.0	0.0	0.0	0.0	0.0	0.0	0.0	0.0	0.0	0.0	0.0	0.0	0.0	0.0	0.0	0.0	0.0	0.0	0.0	0.0
Dnajc18	76594	symbol	M. musculus	76594	M. musculus	0.0	0.0	0.0	0.0	0.0	0.0	1.0	0.0	0.0	0.0	0.0	0.0	0.0	0.0	0.0	0.0	0.0	0.0	0.0	0.0
Cacna1a	12286	symbol	M. musculus	12286	M. musculus	0.0	0.0	1.0	0.0	0.0	0.0	0.0	0.0	0.0	0.0	0.0	0.0	0.0	0.0	0.0	1.0	1.0	0.0	0.0	0.0
Srxn1	76650	symbol	M. musculus	76650	M. musculus	0.0	0.0	0.0	0.0	0.0	0.0	0.0	0.0	0.0	0.0	0.0	0.0	0.0	0.0	0.0	0.0	0.0	0.0	0.0	0.0
Itga6	16403	symbol	M. musculus	16403	M. musculus	0.0	0.0	0.0	1.0	0.0	1.0	0.0	0.0	0.0	0.0	0.0	1.0	0.0	0.0	0.0	0.0	1.0	0.0	0.0	0.0
Adamts9	101401	symbol	M. musculus	101401	M. musculus	0.0	0.0	0.0	0.0	0.0	0.0	0.0	0.0	0.0	0.0	0.0	0.0	0.0	0.0	0.0	0.0	0.0	0.0	0.0	0.0
Kdr	16542	symbol	M. musculus	16542	M. musculus	0.0	0.0	0.0	0.0	1.0	1.0	0.0	0.0	0.0	1.0	1.0	1.0	0.0	1.0	0.0	1.0	1.0	1.0	0.0	0.0
Tardbp	230908	symbol	M. musculus	230908	M. musculus	0.0	0.0	0.0	0.0	0.0	0.0	0.0	1.0	0.0	0.0	0.0	1.0	0.0	0.0	0.0	0.0	0.0	0.0	0.0	0.0
Ttc21b	73668	symbol	M. musculus	73668	M. musculus	0.0	0.0	0.0	0.0	0.0	0.0	0.0	0.0	0.0	0.0	0.0	0.0	0.0	0.0	0.0	0.0	0.0	0.0	0.0	0.0
Rinl	320435	symbol	M. musculus	320435	M. musculus	0.0	0.0	0.0	0.0	0.0	0.0	0.0	0.0	0.0	0.0	0.0	0.0	0.0	0.0	0.0	0.0	0.0	0.0	0.0	0.0
Ebf1	13591	symbol	M. musculus	13591	M. musculus	0.0	0.0	0.0	0.0	0.0	0.0	0.0	0.0	0.0	0.0	0.0	0.0	0.0	0.0	0.0	0.0	0.0	0.0	0.0	0.0
1500032P08Rik	69025	symbol	M. musculus	69025	M. musculus	0.0	0.0	0.0	0.0	0.0	0.0	0.0	0.0	0.0	0.0	0.0	0.0	0.0	0.0	0.0	0.0	0.0	0.0	0.0	0.0
Lgr6	329252	symbol	M. musculus	329252	M. musculus	0.0	0.0	0.0	0.0	0.0	1.0	0.0	0.0	0.0	0.0	0.0	0.0	0.0	0.0	0.0	0.0	0.0	0.0	0.0	0.0
Tuba1a	22142	symbol	M. musculus	22142	M. musculus	0.0	0.0	0.0	0.0	0.0	0.0	0.0	1.0	0.0	0.0	0.0	0.0	0.0	0.0	0.0	0.0	0.0	0.0	1.0	1.0
Tpm4	326618	symbol	M. musculus	326618	M. musculus	0.0	0.0	0.0	0.0	0.0	0.0	0.0	1.0	0.0	0.0	0.0	0.0	0.0	0.0	0.0	0.0	0.0	0.0	1.0	0.0
Rbfox2	93686	symbol	M. musculus	93686	M. musculus	0.0	0.0	0.0	0.0	1.0	0.0	0.0	0.0	0.0	0.0	1.0	0.0	0.0	0.0	0.0	0.0	0.0	0.0	0.0	0.0
Igsf8	140559	symbol	M. musculus	140559	M. musculus	0.0	0.0	0.0	0.0	0.0	1.0	0.0	0.0	0.0	0.0	0.0	0.0	0.0	0.0	0.0	0.0	0.0	0.0	0.0	0.0
Nek3	23954	symbol	M. musculus	23954	M. musculus	0.0	0.0	0.0	0.0	0.0	0.0	0.0	0.0	0.0	0.0	0.0	0.0	0.0	0.0	0.0	0.0	0.0	0.0	0.0	0.0
sept-11						nan	nan	nan	nan	nan	nan	nan	nan	nan	nan	nan	nan	nan	nan	nan	nan	nan	nan	nan	nan
Cxx1b	553127	gene_synonym	M. musculus	553127	M. musculus	0.0	0.0	0.0	0.0	0.0	0.0	0.0	0.0	0.0	0.0	0.0	0.0	0.0	0.0	0.0	0.0	0.0	0.0	0.0	0.0
5730409E04Rik	230757	symbol	M. musculus	230757	M. musculus	0.0	0.0	0.0	0.0	0.0	0.0	0.0	0.0	0.0	0.0	0.0	0.0	0.0	0.0	0.0	0.0	0.0	0.0	0.0	0.0
Rftn1	76438	symbol	M. musculus	76438	M. musculus	0.0	0.0	0.0	0.0	0.0	0.0	0.0	0.0	0.0	1.0	0.0	0.0	0.0	0.0	0.0	0.0	0.0	0.0	0.0	0.0
Dynll2	68097	symbol	M. musculus	68097	M. musculus	0.0	0.0	0.0	0.0	0.0	0.0	0.0	0.0	0.0	0.0	0.0	0.0	0.0	0.0	0.0	0.0	0.0	0.0	0.0	0.0
Etaa1os	102633673	symbol	M. musculus	102633673	M. musculus	0.0	0.0	0.0	0.0	0.0	0.0	0.0	0.0	0.0	0.0	0.0	0.0	0.0	0.0	0.0	0.0	0.0	0.0	0.0	0.0
Hist2h3c1	15077	gene_synonym	M. musculus	15077	M. musculus	0.0	0.0	0.0	0.0	0.0	0.0	0.0	0.0	0.0	0.0	0.0	0.0	0.0	0.0	0.0	0.0	0.0	0.0	0.0	0.0
Mkks	59030	symbol	M. musculus	59030	M. musculus	0.0	0.0	0.0	1.0	0.0	0.0	1.0	0.0	0.0	0.0	1.0	0.0	0.0	0.0	1.0	0.0	0.0	0.0	0.0	0.0
Hist2h3c2	97114	gene_synonym	M. musculus	97114	M. musculus	0.0	0.0	0.0	0.0	0.0	0.0	0.0	0.0	0.0	0.0	0.0	0.0	0.0	0.0	0.0	0.0	0.0	0.0	0.0	0.0
6530402F18Rik	76220	symbol	M. musculus	76220	M. musculus	0.0	0.0	0.0	0.0	0.0	0.0	0.0	0.0	0.0	0.0	0.0	0.0	0.0	0.0	0.0	0.0	0.0	0.0	0.0	0.0
chr14						nan	nan	nan	nan	nan	nan	nan	nan	nan	nan	nan	nan	nan	nan	nan	nan	nan	nan	nan	nan
55671783-55680316_R						nan	nan	nan	nan	nan	nan	nan	nan	nan	nan	nan	nan	nan	nan	nan	nan	nan	nan	nan	nan
1600014C10Rik	72244	symbol	M. musculus	72244	M. musculus	0.0	0.0	0.0	0.0	0.0	0.0	0.0	0.0	0.0	0.0	0.0	0.0	0.0	0.0	0.0	0.0	0.0	0.0	0.0	0.0
Snap47	67826	symbol	M. musculus	67826	M. musculus	0.0	0.0	0.0	0.0	0.0	0.0	0.0	0.0	0.0	0.0	0.0	0.0	0.0	0.0	0.0	0.0	0.0	0.0	0.0	0.0
Igsf21	230868	symbol	M. musculus	230868	M. musculus	0.0	0.0	0.0	0.0	0.0	0.0	0.0	0.0	0.0	0.0	0.0	0.0	0.0	0.0	0.0	0.0	0.0	0.0	0.0	0.0
Kctd1	106931	symbol	M. musculus	106931	M. musculus	0.0	0.0	0.0	0.0	0.0	0.0	0.0	0.0	0.0	0.0	0.0	0.0	0.0	0.0	0.0	0.0	0.0	0.0	0.0	0.0
chr3						nan	nan	nan	nan	nan	nan	nan	nan	nan	nan	nan	nan	nan	nan	nan	nan	nan	nan	nan	nan
57416618-57429679_R						nan	nan	nan	nan	nan	nan	nan	nan	nan	nan	nan	nan	nan	nan	nan	nan	nan	nan	nan	nan
ENSMUST00000120330						nan	nan	nan	nan	nan	nan	nan	nan	nan	nan	nan	nan	nan	nan	nan	nan	nan	nan	nan	nan
ENSMUST00000129312	319179	ensembl_transcript_id	M. musculus	319179	M. musculus	0.0	0.0	0.0	0.0	0.0	0.0	0.0	0.0	0.0	0.0	0.0	0.0	0.0	0.0	0.0	0.0	0.0	0.0	0.0	0.0
ENSMUST00000102977	319158	ensembl_transcript_id	M. musculus	319158	M. musculus	0.0	0.0	0.0	0.0	0.0	0.0	0.0	0.0	0.0	0.0	0.0	0.0	0.0	0.0	0.0	0.0	0.0	0.0	0.0	0.0
Tmem139	109218	symbol	M. musculus	109218	M. musculus	0.0	0.0	0.0	0.0	0.0	0.0	0.0	0.0	0.0	0.0	0.0	0.0	0.0	0.0	0.0	0.0	0.0	0.0	0.0	0.0
Dock8	76088	symbol	M. musculus	76088	M. musculus	0.0	0.0	0.0	0.0	0.0	1.0	0.0	0.0	0.0	0.0	0.0	1.0	0.0	0.0	0.0	0.0	0.0	0.0	0.0	0.0
Gm39055	105243006	symbol	M. musculus	105243006	M. musculus	0.0	0.0	0.0	0.0	0.0	0.0	0.0	0.0	0.0	0.0	0.0	0.0	0.0	0.0	0.0	0.0	0.0	0.0	0.0	0.0
Aatk	11302	symbol	M. musculus	11302	M. musculus	0.0	0.0	0.0	0.0	0.0	0.0	0.0	0.0	0.0	0.0	0.0	0.0	0.0	0.0	0.0	0.0	0.0	0.0	0.0	0.0
Dhrs9	241452	symbol	M. musculus	241452	M. musculus	1.0	0.0	0.0	0.0	0.0	0.0	0.0	0.0	0.0	0.0	0.0	0.0	1.0	0.0	0.0	0.0	0.0	0.0	0.0	0.0
Bcl3	12051	symbol	M. musculus	12051	M. musculus	0.0	0.0	0.0	0.0	0.0	0.0	0.0	0.0	0.0	0.0	0.0	0.0	0.0	0.0	0.0	0.0	0.0	0.0	0.0	0.0
Zfp710	209225	symbol	M. musculus	209225	M. musculus	0.0	0.0	0.0	0.0	0.0	0.0	0.0	0.0	0.0	0.0	0.0	0.0	0.0	0.0	0.0	0.0	0.0	0.0	0.0	0.0
Msl1	74026	symbol	M. musculus	74026	M. musculus	0.0	0.0	0.0	0.0	0.0	0.0	0.0	0.0	0.0	0.0	0.0	0.0	0.0	0.0	0.0	0.0	0.0	0.0	0.0	0.0
Trf	22041	symbol	M. musculus	22041	M. musculus	0.0	0.0	0.0	0.0	0.0	0.0	0.0	0.0	0.0	0.0	0.0	0.0	0.0	0.0	0.0	0.0	1.0	0.0	1.0	1.0
Cfb	14962	symbol	M. musculus	14962	M. musculus	0.0	0.0	0.0	0.0	0.0	0.0	0.0	0.0	0.0	0.0	0.0	0.0	0.0	0.0	0.0	0.0	0.0	0.0	0.0	0.0
Saa1	20208	symbol	M. musculus	20208	M. musculus	1.0	0.0	0.0	0.0	0.0	0.0	0.0	0.0	0.0	0.0	0.0	0.0	0.0	0.0	0.0	0.0	0.0	0.0	0.0	0.0
Saa2	20209	symbol	M. musculus	20209	M. musculus	0.0	0.0	0.0	0.0	0.0	0.0	0.0	0.0	0.0	0.0	0.0	0.0	0.0	0.0	0.0	0.0	0.0	0.0	0.0	0.0
Apol9b	71898	symbol	M. musculus	71898	M. musculus	0.0	0.0	0.0	0.0	0.0	0.0	0.0	0.0	0.0	0.0	0.0	0.0	0.0	0.0	0.0	0.0	0.0	0.0	0.0	0.0
Col18a1	12822	symbol	M. musculus	12822	M. musculus	0.0	0.0	0.0	0.0	0.0	1.0	0.0	0.0	0.0	0.0	0.0	0.0	0.0	0.0	0.0	0.0	0.0	1.0	0.0	0.0
Apoc3	11814	symbol	M. musculus	11814	M. musculus	1.0	0.0	1.0	0.0	1.0	0.0	0.0	0.0	1.0	0.0	1.0	0.0	0.0	0.0	0.0	0.0	0.0	0.0	0.0	0.0
Cyp2c70	226105	symbol	M. musculus	226105	M. musculus	0.0	0.0	0.0	0.0	0.0	0.0	0.0	0.0	0.0	0.0	0.0	0.0	1.0	0.0	0.0	0.0	0.0	0.0	0.0	0.0
Kng1	16644	symbol	M. musculus	16644	M. musculus	0.0	0.0	0.0	0.0	0.0	0.0	0.0	0.0	0.0	0.0	1.0	0.0	0.0	0.0	0.0	0.0	0.0	0.0	0.0	0.0
Xylb	102448	symbol	M. musculus	102448	M. musculus	0.0	1.0	0.0	0.0	0.0	0.0	0.0	0.0	0.0	0.0	0.0	0.0	1.0	0.0	0.0	0.0	0.0	0.0	0.0	0.0
Tmprss6	71753	symbol	M. musculus	71753	M. musculus	0.0	0.0	0.0	0.0	1.0	0.0	0.0	0.0	0.0	0.0	0.0	0.0	0.0	0.0	0.0	0.0	0.0	0.0	0.0	0.0
Acox2	93732	symbol	M. musculus	93732	M. musculus	1.0	1.0	0.0	0.0	0.0	0.0	0.0	0.0	0.0	0.0	0.0	0.0	1.0	0.0	0.0	0.0	0.0	0.0	0.0	0.0
3110052M02Rik	73229	gene_synonym	M. musculus	73229	M. musculus	0.0	0.0	0.0	0.0	0.0	0.0	0.0	0.0	0.0	0.0	0.0	0.0	0.0	0.0	0.0	0.0	0.0	0.0	0.0	0.0
Tax1bp3	76281	symbol	M. musculus	76281	M. musculus	0.0	0.0	0.0	0.0	0.0	0.0	0.0	0.0	0.0	0.0	0.0	0.0	0.0	0.0	0.0	0.0	0.0	0.0	0.0	0.0
Fblim1	74202	symbol	M. musculus	74202	M. musculus	0.0	0.0	0.0	0.0	0.0	0.0	0.0	0.0	0.0	0.0	1.0	0.0	0.0	0.0	0.0	0.0	0.0	0.0	0.0	0.0
Endod1	71946	symbol	M. musculus	71946	M. musculus	0.0	0.0	0.0	0.0	0.0	0.0	0.0	0.0	0.0	0.0	0.0	0.0	0.0	0.0	0.0	0.0	0.0	0.0	0.0	0.0
Plekha6	240753	symbol	M. musculus	240753	M. musculus	0.0	0.0	0.0	0.0	0.0	0.0	0.0	0.0	0.0	0.0	0.0	0.0	0.0	0.0	0.0	0.0	0.0	0.0	0.0	0.0
Mogat2	233549	symbol	M. musculus	233549	M. musculus	1.0	1.0	0.0	0.0	0.0	0.0	0.0	0.0	0.0	0.0	0.0	0.0	0.0	0.0	0.0	0.0	0.0	0.0	0.0	0.0
Serpine2	20720	symbol	M. musculus	20720	M. musculus	0.0	0.0	0.0	0.0	0.0	0.0	0.0	0.0	0.0	0.0	0.0	0.0	0.0	0.0	0.0	0.0	1.0	0.0	0.0	0.0
Timeless	21853	symbol	M. musculus	21853	M. musculus	0.0	0.0	0.0	0.0	0.0	0.0	0.0	0.0	0.0	0.0	0.0	0.0	0.0	0.0	0.0	0.0	0.0	0.0	0.0	0.0
9630013D21Rik	319743	symbol	M. musculus	319743	M. musculus	0.0	0.0	0.0	0.0	0.0	0.0	0.0	0.0	0.0	0.0	0.0	0.0	0.0	0.0	0.0	0.0	0.0	0.0	0.0	0.0
5930403L14Rik	320939	symbol	M. musculus	320939	M. musculus	0.0	0.0	0.0	0.0	0.0	0.0	0.0	0.0	0.0	0.0	0.0	0.0	0.0	0.0	0.0	0.0	0.0	0.0	0.0	0.0
Egln3	112407	symbol	M. musculus	112407	M. musculus	0.0	0.0	0.0	0.0	0.0	0.0	0.0	0.0	0.0	0.0	0.0	0.0	0.0	0.0	0.0	1.0	0.0	0.0	0.0	0.0
Trim67	330863	symbol	M. musculus	330863	M. musculus	0.0	0.0	0.0	0.0	0.0	0.0	0.0	0.0	0.0	0.0	0.0	0.0	0.0	0.0	0.0	0.0	1.0	0.0	0.0	0.0
Rec114	73673	symbol	M. musculus	73673	M. musculus	0.0	0.0	0.0	0.0	0.0	0.0	0.0	0.0	0.0	0.0	0.0	0.0	0.0	0.0	0.0	0.0	0.0	0.0	0.0	0.0
Hist1h2bc	68024	gene_synonym	M. musculus	68024	M. musculus	0.0	0.0	0.0	0.0	0.0	0.0	0.0	0.0	0.0	0.0	0.0	0.0	0.0	0.0	0.0	0.0	0.0	0.0	0.0	0.0
2210011G09Rik	72347	symbol	M. musculus	72347	M. musculus	0.0	0.0	0.0	0.0	0.0	0.0	0.0	0.0	0.0	0.0	0.0	0.0	0.0	0.0	0.0	0.0	0.0	0.0	0.0	0.0
Mapt	17762	symbol	M. musculus	17762	M. musculus	0.0	0.0	0.0	0.0	0.0	0.0	0.0	1.0	0.0	0.0	1.0	0.0	0.0	0.0	0.0	0.0	1.0	0.0	0.0	1.0
Cystm1	66060	symbol	M. musculus	66060	M. musculus	0.0	0.0	0.0	0.0	0.0	0.0	0.0	0.0	0.0	0.0	0.0	0.0	0.0	0.0	0.0	0.0	0.0	0.0	0.0	0.0
Cela1	109901	symbol	M. musculus	109901	M. musculus	0.0	1.0	0.0	0.0	0.0	0.0	0.0	0.0	0.0	0.0	0.0	0.0	0.0	0.0	0.0	0.0	0.0	0.0	0.0	0.0
Ephx1	13849	symbol	M. musculus	13849	M. musculus	1.0	0.0	0.0	0.0	0.0	0.0	0.0	0.0	0.0	0.0	0.0	0.0	1.0	0.0	0.0	0.0	0.0	0.0	0.0	0.0
Sgsm1	52850	symbol	M. musculus	52850	M. musculus	0.0	0.0	0.0	0.0	0.0	0.0	0.0	0.0	0.0	0.0	0.0	0.0	0.0	0.0	0.0	0.0	0.0	0.0	0.0	0.0
Hist1h2be	319179	gene_synonym	M. musculus	319179	M. musculus	0.0	0.0	0.0	0.0	0.0	0.0	0.0	0.0	0.0	0.0	0.0	0.0	0.0	0.0	0.0	0.0	0.0	0.0	0.0	0.0
Pdhb	68263	symbol	M. musculus	68263	M. musculus	0.0	1.0	0.0	0.0	0.0	0.0	0.0	0.0	0.0	0.0	0.0	0.0	1.0	0.0	0.0	0.0	0.0	0.0	0.0	0.0
Gale	74246	symbol	M. musculus	74246	M. musculus	0.0	1.0	0.0	0.0	0.0	0.0	0.0	0.0	0.0	0.0	0.0	0.0	1.0	0.0	0.0	0.0	0.0	0.0	0.0	0.0
Bahcc1	268515	symbol	M. musculus	268515	M. musculus	0.0	0.0	0.0	0.0	0.0	0.0	0.0	0.0	0.0	0.0	0.0	0.0	0.0	0.0	0.0	0.0	0.0	0.0	0.0	0.0
Ptgr1	67103	symbol	M. musculus	67103	M. musculus	0.0	0.0	0.0	0.0	0.0	1.0	0.0	0.0	0.0	0.0	0.0	0.0	1.0	0.0	0.0	0.0	0.0	0.0	0.0	0.0
Lrrk1	233328	symbol	M. musculus	233328	M. musculus	0.0	0.0	0.0	0.0	0.0	0.0	0.0	0.0	0.0	0.0	0.0	1.0	0.0	0.0	0.0	0.0	0.0	0.0	1.0	0.0
Il18bp	16068	symbol	M. musculus	16068	M. musculus	0.0	0.0	0.0	0.0	0.0	0.0	0.0	0.0	0.0	0.0	0.0	0.0	0.0	0.0	0.0	0.0	0.0	0.0	0.0	0.0
Mapk14	26416	symbol	M. musculus	26416	M. musculus	0.0	1.0	0.0	0.0	1.0	0.0	0.0	0.0	0.0	1.0	0.0	1.0	1.0	0.0	0.0	0.0	0.0	1.0	1.0	0.0
Unc5b	107449	symbol	M. musculus	107449	M. musculus	0.0	0.0	0.0	0.0	0.0	0.0	0.0	0.0	0.0	0.0	0.0	0.0	0.0	0.0	0.0	1.0	0.0	0.0	0.0	0.0
Gga2	74105	symbol	M. musculus	74105	M. musculus	0.0	0.0	0.0	0.0	0.0	0.0	0.0	0.0	0.0	0.0	0.0	0.0	0.0	0.0	0.0	0.0	0.0	0.0	0.0	0.0
Tfdp1	21781	symbol	M. musculus	21781	M. musculus	0.0	0.0	0.0	0.0	0.0	0.0	0.0	0.0	0.0	0.0	0.0	0.0	0.0	0.0	0.0	0.0	0.0	0.0	0.0	0.0
Ccnd1	12443	symbol	M. musculus	12443	M. musculus	0.0	0.0	0.0	1.0	0.0	0.0	0.0	0.0	0.0	0.0	0.0	0.0	0.0	0.0	0.0	1.0	0.0	0.0	0.0	1.0
Slc13a3	114644	symbol	M. musculus	114644	M. musculus	0.0	0.0	0.0	0.0	0.0	0.0	0.0	0.0	0.0	0.0	0.0	0.0	0.0	0.0	0.0	0.0	0.0	0.0	0.0	0.0
Podxl	27205	symbol	M. musculus	27205	M. musculus	0.0	0.0	0.0	0.0	0.0	1.0	0.0	0.0	0.0	0.0	0.0	0.0	0.0	0.0	0.0	0.0	0.0	0.0	0.0	0.0
Rap1gap	110351	symbol	M. musculus	110351	M. musculus	0.0	0.0	0.0	0.0	0.0	0.0	0.0	0.0	0.0	0.0	1.0	1.0	0.0	0.0	0.0	0.0	0.0	0.0	0.0	0.0
D830024N08Rik	105246804	symbol	M. musculus	105246804	M. musculus	0.0	0.0	0.0	0.0	0.0	0.0	0.0	0.0	0.0	0.0	0.0	0.0	0.0	0.0	0.0	0.0	0.0	0.0	0.0	0.0
Sfxn5	94282	symbol	M. musculus	94282	M. musculus	0.0	0.0	0.0	0.0	0.0	0.0	0.0	0.0	0.0	0.0	0.0	0.0	0.0	0.0	0.0	0.0	0.0	0.0	0.0	0.0
Fbxo22	71999	symbol	M. musculus	71999	M. musculus	0.0	0.0	0.0	0.0	0.0	0.0	0.0	0.0	0.0	0.0	0.0	0.0	0.0	0.0	0.0	0.0	0.0	0.0	0.0	0.0
Zadh2	225791	gene_synonym	M. musculus	225791	M. musculus	0.0	0.0	0.0	0.0	0.0	0.0	0.0	0.0	0.0	0.0	0.0	0.0	0.0	0.0	0.0	0.0	0.0	0.0	0.0	0.0
Cdr2	12585	symbol	M. musculus	12585	M. musculus	0.0	0.0	0.0	0.0	0.0	0.0	0.0	0.0	0.0	0.0	0.0	0.0	0.0	0.0	0.0	0.0	0.0	0.0	0.0	0.0
Ak4	11639	symbol	M. musculus	11639	M. musculus	0.0	1.0	0.0	0.0	0.0	0.0	0.0	0.0	1.0	0.0	0.0	0.0	0.0	0.0	0.0	0.0	0.0	0.0	0.0	0.0
Fgf9	14180	symbol	M. musculus	14180	M. musculus	0.0	0.0	0.0	0.0	1.0	1.0	0.0	0.0	0.0	0.0	0.0	0.0	0.0	1.0	0.0	0.0	1.0	1.0	0.0	0.0
Kng2	385643	symbol	M. musculus	385643	M. musculus	0.0	0.0	0.0	0.0	0.0	0.0	0.0	0.0	0.0	0.0	1.0	0.0	0.0	0.0	0.0	0.0	0.0	0.0	0.0	0.0
Fastkd5	380601	symbol	M. musculus	380601	M. musculus	0.0	0.0	0.0	0.0	0.0	0.0	0.0	0.0	0.0	0.0	0.0	0.0	0.0	0.0	0.0	0.0	0.0	0.0	0.0	0.0
Pde12	211948	symbol	M. musculus	211948	M. musculus	0.0	0.0	0.0	0.0	0.0	0.0	0.0	0.0	0.0	0.0	0.0	0.0	0.0	0.0	0.0	0.0	0.0	0.0	0.0	0.0
Foxred2	239554	symbol	M. musculus	239554	M. musculus	0.0	0.0	0.0	0.0	0.0	0.0	0.0	0.0	0.0	0.0	0.0	0.0	0.0	0.0	0.0	0.0	0.0	0.0	0.0	0.0
Mllt1	64144	symbol	M. musculus	64144	M. musculus	0.0	0.0	0.0	0.0	0.0	0.0	0.0	0.0	0.0	0.0	0.0	1.0	0.0	0.0	0.0	0.0	0.0	0.0	0.0	0.0
Dpy19l1	244745	symbol	M. musculus	244745	M. musculus	0.0	0.0	0.0	0.0	0.0	0.0	0.0	0.0	0.0	0.0	0.0	0.0	0.0	0.0	0.0	0.0	0.0	0.0	0.0	0.0
Atp11a	50770	symbol	M. musculus	50770	M. musculus	0.0	0.0	0.0	0.0	0.0	0.0	0.0	0.0	0.0	0.0	0.0	0.0	0.0	0.0	0.0	0.0	0.0	0.0	0.0	0.0
Nipal3	74552	symbol	M. musculus	74552	M. musculus	0.0	0.0	0.0	0.0	0.0	0.0	0.0	0.0	0.0	0.0	0.0	0.0	0.0	0.0	0.0	0.0	0.0	0.0	0.0	0.0
Gse1	382034	symbol	M. musculus	382034	M. musculus	0.0	0.0	0.0	0.0	0.0	0.0	0.0	0.0	0.0	0.0	0.0	0.0	0.0	0.0	0.0	0.0	0.0	0.0	0.0	0.0
Mgme1	74528	symbol	M. musculus	74528	M. musculus	0.0	0.0	0.0	0.0	0.0	0.0	0.0	0.0	0.0	0.0	0.0	0.0	0.0	0.0	0.0	0.0	0.0	0.0	0.0	0.0
Fbxo33	70611	symbol	M. musculus	70611	M. musculus	0.0	0.0	0.0	0.0	0.0	0.0	0.0	0.0	0.0	0.0	0.0	1.0	0.0	0.0	0.0	0.0	0.0	0.0	0.0	0.0
Dido1	23856	symbol	M. musculus	23856	M. musculus	0.0	0.0	0.0	0.0	0.0	0.0	0.0	0.0	0.0	0.0	0.0	0.0	0.0	0.0	0.0	0.0	0.0	0.0	0.0	0.0
Fgd4	224014	symbol	M. musculus	224014	M. musculus	0.0	0.0	0.0	0.0	0.0	0.0	0.0	0.0	0.0	0.0	0.0	1.0	0.0	0.0	0.0	0.0	0.0	0.0	0.0	0.0
Lox	16948	symbol	M. musculus	16948	M. musculus	0.0	0.0	0.0	0.0	1.0	0.0	0.0	1.0	0.0	0.0	0.0	1.0	0.0	0.0	0.0	0.0	0.0	0.0	0.0	0.0
Klhl5	71778	symbol	M. musculus	71778	M. musculus	0.0	0.0	0.0	0.0	0.0	0.0	0.0	0.0	0.0	0.0	0.0	0.0	0.0	0.0	0.0	0.0	0.0	0.0	0.0	0.0
Gm1976	100038746	symbol	M. musculus	100038746	M. musculus	0.0	0.0	0.0	0.0	0.0	0.0	0.0	0.0	0.0	0.0	0.0	0.0	0.0	0.0	0.0	0.0	0.0	0.0	0.0	0.0
Ric8b	237422	symbol	M. musculus	237422	M. musculus	0.0	0.0	0.0	0.0	0.0	0.0	1.0	0.0	0.0	0.0	0.0	0.0	0.0	0.0	0.0	0.0	0.0	0.0	0.0	0.0
Fam43a	224093	symbol	M. musculus	224093	M. musculus	0.0	0.0	0.0	0.0	0.0	0.0	0.0	0.0	0.0	0.0	0.0	0.0	0.0	0.0	0.0	0.0	0.0	0.0	0.0	0.0
Gm4961	242914	symbol	M. musculus	242914	M. musculus	0.0	0.0	0.0	0.0	0.0	0.0	0.0	0.0	0.0	0.0	0.0	0.0	0.0	0.0	0.0	0.0	0.0	0.0	0.0	0.0
Lmnb2	16907	symbol	M. musculus	16907	M. musculus	0.0	0.0	0.0	0.0	0.0	0.0	0.0	0.0	0.0	0.0	0.0	0.0	0.0	0.0	0.0	0.0	0.0	0.0	0.0	0.0
Asf1b	66929	symbol	M. musculus	66929	M. musculus	0.0	0.0	0.0	0.0	0.0	0.0	0.0	0.0	0.0	0.0	0.0	0.0	0.0	0.0	0.0	0.0	0.0	0.0	0.0	0.0
Amd2	100041585	symbol	M. musculus	100041585	M. musculus	0.0	0.0	0.0	0.0	0.0	0.0	0.0	0.0	0.0	0.0	0.0	0.0	0.0	0.0	0.0	0.0	0.0	0.0	0.0	0.0
Lig4	319583	symbol	M. musculus	319583	M. musculus	0.0	0.0	0.0	0.0	0.0	0.0	0.0	0.0	0.0	0.0	0.0	0.0	0.0	0.0	0.0	1.0	1.0	0.0	0.0	1.0
Trak2	70827	symbol	M. musculus	70827	M. musculus	0.0	0.0	0.0	0.0	0.0	0.0	0.0	0.0	0.0	0.0	1.0	0.0	0.0	0.0	0.0	0.0	1.0	0.0	0.0	0.0
Sod2	20656	symbol	M. musculus	20656	M. musculus	0.0	0.0	0.0	0.0	0.0	1.0	0.0	0.0	0.0	0.0	1.0	0.0	0.0	0.0	0.0	1.0	0.0	0.0	0.0	1.0
Arhgap5	11855	symbol	M. musculus	11855	M. musculus	0.0	0.0	0.0	0.0	0.0	1.0	0.0	0.0	0.0	0.0	1.0	0.0	0.0	1.0	0.0	0.0	0.0	0.0	0.0	0.0
Zfp932	69504	symbol	M. musculus	69504	M. musculus	0.0	0.0	0.0	0.0	0.0	0.0	0.0	0.0	0.0	0.0	0.0	0.0	0.0	0.0	0.0	0.0	0.0	0.0	0.0	0.0
AK079715						nan	nan	nan	nan	nan	nan	nan	nan	nan	nan	nan	nan	nan	nan	nan	nan	nan	nan	nan	nan
ENSMUST00000138143	15950	ensembl_transcript_id	M. musculus	15950	M. musculus	0.0	0.0	0.0	0.0	0.0	0.0	0.0	0.0	0.0	1.0	0.0	0.0	0.0	0.0	0.0	0.0	0.0	0.0	0.0	0.0
Lsm11	72290	symbol	M. musculus	72290	M. musculus	0.0	0.0	0.0	0.0	0.0	0.0	0.0	0.0	0.0	0.0	0.0	0.0	0.0	0.0	0.0	0.0	0.0	0.0	0.0	0.0
Abhd6	66082	symbol	M. musculus	66082	M. musculus	0.0	1.0	1.0	0.0	0.0	0.0	0.0	0.0	0.0	0.0	0.0	0.0	0.0	0.0	0.0	0.0	0.0	0.0	0.0	0.0
Wnt5a	22418	symbol	M. musculus	22418	M. musculus	0.0	0.0	0.0	0.0	1.0	1.0	0.0	0.0	0.0	1.0	1.0	1.0	0.0	1.0	0.0	0.0	1.0	1.0	0.0	1.0
Slc16a10	72472	symbol	M. musculus	72472	M. musculus	0.0	0.0	0.0	0.0	0.0	0.0	0.0	0.0	0.0	0.0	0.0	0.0	0.0	0.0	0.0	0.0	0.0	0.0	0.0	0.0
Ino80e	233875	symbol	M. musculus	233875	M. musculus	0.0	0.0	0.0	0.0	0.0	0.0	0.0	0.0	0.0	0.0	0.0	0.0	0.0	0.0	0.0	0.0	0.0	0.0	0.0	0.0
Dph2	67728	symbol	M. musculus	67728	M. musculus	0.0	0.0	0.0	0.0	0.0	0.0	0.0	0.0	0.0	0.0	0.0	0.0	0.0	0.0	0.0	0.0	0.0	0.0	0.0	0.0
Dok4	114255	symbol	M. musculus	114255	M. musculus	0.0	0.0	0.0	0.0	1.0	0.0	0.0	0.0	0.0	0.0	0.0	0.0	0.0	0.0	0.0	0.0	0.0	0.0	0.0	0.0
Mgea5	76055	gene_synonym	M. musculus	76055	M. musculus	0.0	1.0	0.0	0.0	0.0	0.0	0.0	0.0	0.0	0.0	0.0	0.0	0.0	0.0	0.0	0.0	0.0	0.0	0.0	0.0
Ppp1r3d	228966	symbol	M. musculus	228966	M. musculus	0.0	0.0	0.0	0.0	0.0	0.0	0.0	0.0	1.0	0.0	0.0	0.0	0.0	0.0	0.0	0.0	0.0	0.0	0.0	0.0
Bak1	12018	symbol	M. musculus	12018	M. musculus	0.0	0.0	0.0	0.0	0.0	0.0	0.0	0.0	0.0	0.0	1.0	1.0	0.0	0.0	0.0	0.0	0.0	0.0	1.0	0.0
Srd5a1	78925	symbol	M. musculus	78925	M. musculus	1.0	0.0	0.0	0.0	0.0	0.0	0.0	0.0	0.0	0.0	0.0	0.0	0.0	0.0	0.0	0.0	0.0	0.0	0.0	0.0
Fgfr1op	75296	gene_synonym	M. musculus	75296	M. musculus	0.0	0.0	0.0	0.0	0.0	1.0	0.0	0.0	0.0	0.0	0.0	1.0	0.0	0.0	0.0	0.0	0.0	0.0	0.0	0.0
2810001G20Rik	66456	symbol	M. musculus	66456	M. musculus	0.0	0.0	0.0	0.0	0.0	0.0	0.0	0.0	0.0	0.0	0.0	0.0	0.0	0.0	0.0	0.0	0.0	0.0	0.0	0.0
4930402H24Rik	228602	gene_synonym	M. musculus	228602	M. musculus	0.0	0.0	0.0	0.0	0.0	0.0	0.0	0.0	0.0	0.0	0.0	0.0	0.0	0.0	0.0	0.0	0.0	0.0	0.0	0.0
Mbp	17196	symbol	M. musculus	17196	M. musculus	0.0	0.0	0.0	0.0	0.0	0.0	0.0	0.0	0.0	0.0	1.0	1.0	0.0	0.0	0.0	0.0	1.0	0.0	0.0	0.0
Bcar1	12927	symbol	M. musculus	12927	M. musculus	0.0	0.0	0.0	0.0	1.0	1.0	0.0	1.0	0.0	0.0	0.0	0.0	0.0	0.0	0.0	0.0	0.0	1.0	0.0	0.0
Lingo4	320747	symbol	M. musculus	320747	M. musculus	0.0	0.0	0.0	0.0	0.0	0.0	0.0	0.0	0.0	0.0	0.0	0.0	0.0	0.0	0.0	0.0	1.0	0.0	0.0	0.0
Derl1	67819	symbol	M. musculus	67819	M. musculus	0.0	0.0	0.0	0.0	0.0	0.0	0.0	0.0	0.0	0.0	0.0	1.0	0.0	0.0	0.0	0.0	0.0	0.0	0.0	0.0
AK081140						nan	nan	nan	nan	nan	nan	nan	nan	nan	nan	nan	nan	nan	nan	nan	nan	nan	nan	nan	nan
AK047114						nan	nan	nan	nan	nan	nan	nan	nan	nan	nan	nan	nan	nan	nan	nan	nan	nan	nan	nan	nan
Klf10	21847	symbol	M. musculus	21847	M. musculus	0.0	0.0	0.0	0.0	0.0	0.0	0.0	0.0	0.0	0.0	0.0	0.0	0.0	0.0	0.0	0.0	1.0	0.0	0.0	0.0
Pkm	18746	symbol	M. musculus	18746	M. musculus	0.0	1.0	0.0	0.0	1.0	0.0	0.0	0.0	0.0	0.0	0.0	0.0	1.0	0.0	0.0	0.0	0.0	0.0	0.0	0.0
Pgd	110208	symbol	M. musculus	110208	M. musculus	1.0	1.0	0.0	0.0	0.0	0.0	0.0	0.0	0.0	0.0	0.0	0.0	1.0	0.0	0.0	0.0	0.0	0.0	0.0	0.0
AK084864						nan	nan	nan	nan	nan	nan	nan	nan	nan	nan	nan	nan	nan	nan	nan	nan	nan	nan	nan	nan
Tkt	21881	symbol	M. musculus	21881	M. musculus	0.0	1.0	0.0	0.0	0.0	0.0	0.0	0.0	0.0	0.0	0.0	0.0	0.0	0.0	0.0	0.0	0.0	0.0	0.0	0.0
Olfr1349	269862	gene_synonym	M. musculus	269862	M. musculus	0.0	0.0	0.0	0.0	0.0	0.0	0.0	0.0	0.0	0.0	0.0	0.0	0.0	0.0	0.0	0.0	0.0	0.0	0.0	0.0
AK052900						nan	nan	nan	nan	nan	nan	nan	nan	nan	nan	nan	nan	nan	nan	nan	nan	nan	nan	nan	nan
AK158867						nan	nan	nan	nan	nan	nan	nan	nan	nan	nan	nan	nan	nan	nan	nan	nan	nan	nan	nan	nan
Gbe1	74185	symbol	M. musculus	74185	M. musculus	0.0	1.0	0.0	0.0	0.0	0.0	0.0	0.0	0.0	0.0	0.0	0.0	0.0	0.0	0.0	1.0	0.0	0.0	0.0	0.0
Dusp1	19252	symbol	M. musculus	19252	M. musculus	0.0	0.0	0.0	0.0	0.0	1.0	0.0	0.0	0.0	0.0	0.0	1.0	0.0	0.0	0.0	0.0	0.0	0.0	0.0	1.0
AK036131						nan	nan	nan	nan	nan	nan	nan	nan	nan	nan	nan	nan	nan	nan	nan	nan	nan	nan	nan	nan
Lynx1	23936	symbol	M. musculus	23936	M. musculus	0.0	0.0	0.0	0.0	0.0	0.0	0.0	0.0	0.0	0.0	0.0	0.0	0.0	0.0	0.0	0.0	0.0	0.0	0.0	0.0
Kctd7	212919	symbol	M. musculus	212919	M. musculus	0.0	0.0	0.0	0.0	0.0	0.0	0.0	0.0	0.0	0.0	0.0	1.0	0.0	0.0	0.0	0.0	0.0	0.0	0.0	0.0
Agpat2	67512	symbol	M. musculus	67512	M. musculus	1.0	0.0	0.0	0.0	0.0	0.0	0.0	0.0	0.0	0.0	0.0	0.0	0.0	0.0	0.0	0.0	0.0	0.0	0.0	0.0
Lca5l	385668	symbol	M. musculus	385668	M. musculus	0.0	0.0	0.0	0.0	0.0	0.0	0.0	0.0	0.0	0.0	0.0	0.0	0.0	0.0	0.0	0.0	0.0	0.0	0.0	0.0
Vac14	234729	symbol	M. musculus	234729	M. musculus	1.0	0.0	0.0	0.0	0.0	0.0	0.0	0.0	0.0	0.0	0.0	0.0	0.0	0.0	0.0	0.0	0.0	0.0	0.0	0.0
P2rx5	94045	symbol	M. musculus	94045	M. musculus	0.0	0.0	0.0	0.0	0.0	0.0	0.0	0.0	0.0	0.0	0.0	0.0	0.0	0.0	0.0	0.0	0.0	0.0	1.0	1.0
Prss27	213171	symbol	M. musculus	213171	M. musculus	0.0	0.0	0.0	0.0	0.0	0.0	0.0	0.0	0.0	0.0	0.0	0.0	0.0	0.0	0.0	0.0	0.0	0.0	0.0	0.0
Fut4	14345	symbol	M. musculus	14345	M. musculus	1.0	1.0	0.0	0.0	0.0	1.0	0.0	0.0	0.0	0.0	0.0	0.0	0.0	0.0	0.0	0.0	0.0	0.0	0.0	0.0
Fgf11	14166	symbol	M. musculus	14166	M. musculus	0.0	0.0	0.0	0.0	0.0	0.0	0.0	0.0	0.0	0.0	0.0	0.0	0.0	0.0	0.0	0.0	0.0	0.0	0.0	0.0
Mmp15	17388	symbol	M. musculus	17388	M. musculus	0.0	0.0	0.0	0.0	0.0	0.0	0.0	0.0	0.0	0.0	0.0	0.0	0.0	0.0	0.0	0.0	0.0	0.0	0.0	0.0
Ehbp1l1	114601	symbol	M. musculus	114601	M. musculus	0.0	0.0	0.0	0.0	0.0	0.0	0.0	0.0	0.0	0.0	0.0	0.0	0.0	0.0	0.0	0.0	0.0	0.0	1.0	0.0
8030425K09Rik	77207	symbol	M. musculus	77207	M. musculus	0.0	0.0	0.0	0.0	0.0	0.0	0.0	0.0	0.0	0.0	0.0	0.0	0.0	0.0	0.0	0.0	0.0	0.0	0.0	0.0
Hcar1	243270	symbol	M. musculus	243270	M. musculus	0.0	0.0	1.0	0.0	0.0	0.0	0.0	0.0	0.0	0.0	0.0	0.0	0.0	0.0	0.0	0.0	0.0	0.0	0.0	0.0
Gprc5b	64297	symbol	M. musculus	64297	M. musculus	0.0	0.0	0.0	0.0	0.0	0.0	0.0	0.0	0.0	1.0	1.0	1.0	0.0	0.0	0.0	0.0	1.0	0.0	0.0	0.0
Gypc	71683	symbol	M. musculus	71683	M. musculus	0.0	0.0	0.0	0.0	0.0	0.0	0.0	0.0	0.0	0.0	0.0	0.0	0.0	0.0	0.0	0.0	0.0	0.0	0.0	0.0
Gm13111	100042178	gene_synonym	M. musculus	100042178	M. musculus	0.0	0.0	0.0	0.0	0.0	0.0	0.0	0.0	0.0	0.0	0.0	0.0	0.0	0.0	0.0	0.0	0.0	0.0	0.0	0.0
Farp1	223254	symbol	M. musculus	223254	M. musculus	0.0	0.0	0.0	0.0	1.0	0.0	0.0	1.0	0.0	0.0	0.0	0.0	0.0	0.0	0.0	0.0	0.0	0.0	0.0	0.0
Ptger3	19218	symbol	M. musculus	19218	M. musculus	0.0	1.0	0.0	0.0	0.0	1.0	0.0	0.0	0.0	1.0	1.0	1.0	0.0	0.0	0.0	0.0	0.0	0.0	0.0	0.0
Hspa12a	73442	symbol	M. musculus	73442	M. musculus	0.0	0.0	0.0	0.0	0.0	0.0	0.0	0.0	0.0	0.0	0.0	0.0	0.0	0.0	0.0	0.0	0.0	0.0	0.0	0.0
Gnptab	432486	symbol	M. musculus	432486	M. musculus	0.0	1.0	0.0	0.0	0.0	0.0	0.0	0.0	0.0	0.0	0.0	0.0	0.0	0.0	0.0	0.0	0.0	0.0	0.0	0.0
Popdc2	64082	symbol	M. musculus	64082	M. musculus	0.0	0.0	0.0	0.0	0.0	0.0	0.0	0.0	0.0	0.0	0.0	0.0	0.0	0.0	0.0	0.0	0.0	0.0	0.0	0.0
43929100-43945100_F						nan	nan	nan	nan	nan	nan	nan	nan	nan	nan	nan	nan	nan	nan	nan	nan	nan	nan	nan	nan
1110018N20Rik	68941	symbol	M. musculus	68941	M. musculus	0.0	0.0	0.0	0.0	0.0	0.0	0.0	0.0	0.0	0.0	0.0	0.0	0.0	0.0	0.0	0.0	0.0	0.0	0.0	0.0
Sctr	319229	symbol	M. musculus	319229	M. musculus	0.0	0.0	1.0	0.0	0.0	0.0	0.0	0.0	0.0	0.0	1.0	0.0	0.0	0.0	0.0	0.0	0.0	0.0	0.0	0.0
Adrb1	11554	symbol	M. musculus	11554	M. musculus	0.0	1.0	0.0	1.0	0.0	0.0	1.0	0.0	0.0	0.0	1.0	1.0	0.0	0.0	0.0	0.0	0.0	0.0	0.0	0.0
Cby1	73739	symbol	M. musculus	73739	M. musculus	0.0	0.0	0.0	1.0	0.0	0.0	0.0	0.0	0.0	0.0	0.0	0.0	0.0	0.0	0.0	0.0	0.0	0.0	0.0	0.0
Tssc1	380752	gene_synonym	M. musculus	380752	M. musculus	0.0	0.0	0.0	0.0	0.0	0.0	0.0	0.0	0.0	0.0	0.0	0.0	0.0	0.0	0.0	0.0	0.0	0.0	0.0	0.0
Rasl12	70784	symbol	M. musculus	70784	M. musculus	0.0	0.0	0.0	0.0	0.0	0.0	0.0	0.0	0.0	0.0	0.0	0.0	0.0	0.0	0.0	0.0	0.0	0.0	0.0	0.0
Syde1	71709	symbol	M. musculus	71709	M. musculus	0.0	0.0	0.0	0.0	0.0	1.0	0.0	1.0	0.0	0.0	1.0	1.0	0.0	0.0	0.0	0.0	0.0	0.0	0.0	0.0
Mmab	77697	symbol	M. musculus	77697	M. musculus	0.0	0.0	0.0	0.0	0.0	0.0	0.0	0.0	0.0	0.0	0.0	0.0	0.0	0.0	0.0	0.0	0.0	0.0	0.0	0.0
Angel1	68737	symbol	M. musculus	68737	M. musculus	0.0	0.0	0.0	0.0	0.0	0.0	0.0	0.0	0.0	0.0	0.0	0.0	0.0	0.0	0.0	0.0	0.0	0.0	0.0	0.0
Nes	18008	symbol	M. musculus	18008	M. musculus	0.0	0.0	0.0	0.0	0.0	0.0	0.0	0.0	0.0	0.0	1.0	0.0	0.0	0.0	0.0	1.0	0.0	0.0	0.0	0.0
Tpmt	22017	symbol	M. musculus	22017	M. musculus	0.0	0.0	0.0	0.0	0.0	0.0	0.0	0.0	0.0	0.0	0.0	0.0	0.0	0.0	0.0	0.0	0.0	0.0	0.0	0.0
Gpc4	14735	symbol	M. musculus	14735	M. musculus	0.0	0.0	0.0	0.0	0.0	0.0	0.0	0.0	0.0	0.0	0.0	0.0	0.0	0.0	0.0	0.0	0.0	0.0	0.0	0.0
Ncan	13004	symbol	M. musculus	13004	M. musculus	0.0	0.0	0.0	0.0	0.0	0.0	0.0	0.0	0.0	0.0	0.0	0.0	0.0	0.0	0.0	0.0	0.0	0.0	0.0	0.0
Clic5	224796	symbol	M. musculus	224796	M. musculus	0.0	0.0	0.0	0.0	0.0	0.0	0.0	0.0	0.0	0.0	0.0	0.0	0.0	0.0	0.0	0.0	0.0	0.0	0.0	0.0
Zfp454	237758	symbol	M. musculus	237758	M. musculus	0.0	0.0	0.0	0.0	0.0	0.0	0.0	0.0	0.0	0.0	0.0	0.0	0.0	0.0	0.0	0.0	0.0	0.0	0.0	0.0
Zdhhc9	208884	symbol	M. musculus	208884	M. musculus	0.0	0.0	0.0	0.0	0.0	0.0	0.0	0.0	0.0	1.0	0.0	0.0	0.0	0.0	0.0	0.0	0.0	0.0	0.0	0.0
Pdgfd	71785	symbol	M. musculus	71785	M. musculus	0.0	0.0	0.0	0.0	1.0	1.0	0.0	0.0	0.0	1.0	0.0	1.0	0.0	0.0	0.0	0.0	0.0	0.0	0.0	0.0
Bbc3	170770	symbol	M. musculus	170770	M. musculus	0.0	0.0	0.0	0.0	0.0	0.0	0.0	0.0	0.0	0.0	1.0	0.0	0.0	0.0	0.0	1.0	0.0	0.0	0.0	0.0
S100a10	20194	symbol	M. musculus	20194	M. musculus	0.0	0.0	0.0	0.0	0.0	0.0	0.0	0.0	0.0	0.0	1.0	1.0	0.0	0.0	0.0	0.0	1.0	0.0	0.0	0.0
BC029214						nan	nan	nan	nan	nan	nan	nan	nan	nan	nan	nan	nan	nan	nan	nan	nan	nan	nan	nan	nan
Sh3bp5	24056	symbol	M. musculus	24056	M. musculus	0.0	0.0	0.0	0.0	0.0	0.0	0.0	0.0	0.0	0.0	0.0	1.0	0.0	0.0	0.0	0.0	0.0	0.0	0.0	0.0
Exog	208194	symbol	M. musculus	208194	M. musculus	0.0	0.0	0.0	0.0	0.0	0.0	0.0	0.0	0.0	0.0	0.0	0.0	0.0	0.0	0.0	0.0	0.0	0.0	0.0	0.0
Tusc5	237858	gene_synonym	M. musculus	237858	M. musculus	0.0	0.0	0.0	0.0	1.0	0.0	0.0	0.0	0.0	0.0	0.0	0.0	0.0	0.0	0.0	0.0	0.0	0.0	0.0	0.0
Lasp1	16796	symbol	M. musculus	16796	M. musculus	0.0	0.0	0.0	0.0	0.0	0.0	0.0	0.0	0.0	0.0	0.0	0.0	0.0	0.0	0.0	0.0	0.0	0.0	0.0	0.0
Anxa2	12306	symbol	M. musculus	12306	M. musculus	0.0	0.0	0.0	0.0	0.0	0.0	0.0	0.0	0.0	0.0	1.0	1.0	0.0	0.0	0.0	0.0	1.0	0.0	1.0	0.0
Ccser2	72972	symbol	M. musculus	72972	M. musculus	0.0	0.0	0.0	0.0	0.0	0.0	0.0	0.0	0.0	0.0	0.0	0.0	0.0	0.0	0.0	0.0	0.0	0.0	0.0	0.0
1110008P14Rik	73737	gene_synonym	M. musculus	73737	M. musculus	0.0	0.0	0.0	0.0	0.0	0.0	0.0	1.0	0.0	0.0	0.0	0.0	0.0	0.0	0.0	0.0	0.0	0.0	1.0	0.0
Sorbs1	20411	symbol	M. musculus	20411	M. musculus	0.0	0.0	1.0	0.0	1.0	0.0	0.0	1.0	1.0	0.0	0.0	0.0	0.0	0.0	0.0	0.0	0.0	0.0	0.0	0.0
Rxrg	20183	symbol	M. musculus	20183	M. musculus	0.0	0.0	0.0	0.0	0.0	0.0	0.0	0.0	0.0	0.0	0.0	0.0	0.0	0.0	0.0	0.0	1.0	0.0	0.0	0.0
Lama4	16775	symbol	M. musculus	16775	M. musculus	0.0	0.0	0.0	1.0	0.0	0.0	0.0	0.0	0.0	0.0	0.0	0.0	0.0	0.0	0.0	0.0	0.0	0.0	0.0	0.0
Cdc7	12545	symbol	M. musculus	12545	M. musculus	0.0	0.0	0.0	0.0	0.0	0.0	0.0	0.0	0.0	0.0	0.0	0.0	0.0	0.0	0.0	0.0	0.0	0.0	0.0	0.0
Map3k1	26401	symbol	M. musculus	26401	M. musculus	0.0	0.0	0.0	0.0	1.0	0.0	0.0	0.0	0.0	0.0	1.0	1.0	0.0	0.0	0.0	0.0	0.0	0.0	0.0	0.0
Nupr1	56312	symbol	M. musculus	56312	M. musculus	0.0	0.0	1.0	0.0	0.0	0.0	0.0	0.0	1.0	1.0	1.0	1.0	0.0	0.0	0.0	1.0	0.0	0.0	0.0	0.0
Pcdh12	53601	symbol	M. musculus	53601	M. musculus	0.0	1.0	0.0	0.0	0.0	0.0	0.0	0.0	0.0	0.0	0.0	0.0	0.0	0.0	0.0	0.0	0.0	0.0	0.0	0.0
Ick	56542	gene_synonym	M. musculus	56542	M. musculus	0.0	0.0	0.0	0.0	0.0	0.0	0.0	0.0	0.0	0.0	0.0	0.0	0.0	0.0	0.0	0.0	0.0	0.0	0.0	0.0
Prickle4	381104	symbol	M. musculus	381104	M. musculus	0.0	0.0	0.0	0.0	0.0	0.0	0.0	1.0	0.0	0.0	0.0	0.0	0.0	0.0	0.0	0.0	0.0	0.0	0.0	0.0
LOC101056159	101056159	Gene_ID	M. musculus	101056159	M. musculus	0.0	0.0	0.0	0.0	0.0	0.0	0.0	0.0	0.0	0.0	0.0	0.0	0.0	0.0	0.0	0.0	0.0	0.0	0.0	0.0
chr17						nan	nan	nan	nan	nan	nan	nan	nan	nan	nan	nan	nan	nan	nan	nan	nan	nan	nan	nan	nan
39982023-39983277_F						nan	nan	nan	nan	nan	nan	nan	nan	nan	nan	nan	nan	nan	nan	nan	nan	nan	nan	nan	nan
Rasgrp3	240168	symbol	M. musculus	240168	M. musculus	0.0	0.0	0.0	0.0	0.0	0.0	0.0	0.0	0.0	0.0	0.0	0.0	0.0	0.0	0.0	0.0	0.0	0.0	0.0	0.0
1810034E14Rik	66503	symbol	M. musculus	66503	M. musculus	0.0	0.0	0.0	0.0	0.0	0.0	0.0	0.0	0.0	0.0	0.0	0.0	0.0	0.0	0.0	0.0	0.0	0.0	0.0	0.0
Ube2ql1	76980	symbol	M. musculus	76980	M. musculus	0.0	0.0	0.0	0.0	0.0	0.0	0.0	0.0	0.0	0.0	0.0	0.0	0.0	0.0	0.0	0.0	0.0	0.0	0.0	0.0
Sh3rf3	237353	symbol	M. musculus	237353	M. musculus	0.0	0.0	0.0	0.0	0.0	0.0	0.0	0.0	0.0	0.0	0.0	0.0	0.0	0.0	0.0	0.0	0.0	0.0	0.0	0.0
Ttc28	209683	symbol	M. musculus	209683	M. musculus	0.0	0.0	0.0	0.0	0.0	0.0	0.0	0.0	0.0	0.0	0.0	0.0	0.0	0.0	0.0	0.0	0.0	0.0	0.0	0.0
Carns1	107239	symbol	M. musculus	107239	M. musculus	1.0	0.0	0.0	0.0	0.0	0.0	0.0	0.0	0.0	0.0	0.0	0.0	0.0	0.0	0.0	0.0	0.0	0.0	0.0	0.0
Adrb3	11556	symbol	M. musculus	11556	M. musculus	0.0	0.0	0.0	1.0	0.0	0.0	1.0	0.0	0.0	0.0	1.0	0.0	0.0	0.0	0.0	0.0	0.0	0.0	0.0	0.0
Smarcal1	54380	symbol	M. musculus	54380	M. musculus	0.0	0.0	0.0	0.0	0.0	0.0	0.0	0.0	0.0	0.0	0.0	0.0	0.0	0.0	0.0	0.0	0.0	0.0	0.0	0.0
Pnpla3	116939	symbol	M. musculus	116939	M. musculus	1.0	0.0	0.0	0.0	0.0	0.0	0.0	0.0	0.0	0.0	0.0	0.0	1.0	0.0	0.0	0.0	0.0	0.0	0.0	0.0
Ltbp3	16998	symbol	M. musculus	16998	M. musculus	0.0	0.0	0.0	0.0	1.0	0.0	0.0	0.0	0.0	0.0	0.0	0.0	0.0	0.0	0.0	0.0	0.0	0.0	0.0	0.0
Zfp467	68910	symbol	M. musculus	68910	M. musculus	0.0	0.0	0.0	0.0	0.0	0.0	0.0	0.0	0.0	0.0	0.0	0.0	0.0	0.0	0.0	0.0	0.0	0.0	0.0	0.0
Rassf2	215653	symbol	M. musculus	215653	M. musculus	0.0	0.0	0.0	0.0	1.0	0.0	0.0	0.0	0.0	0.0	0.0	1.0	0.0	0.0	0.0	0.0	0.0	0.0	1.0	0.0
Gsk3b	56637	symbol	M. musculus	56637	M. musculus	0.0	1.0	0.0	1.0	1.0	1.0	0.0	0.0	1.0	0.0	1.0	1.0	0.0	0.0	0.0	1.0	1.0	0.0	0.0	1.0
Scarf1	380713	symbol	M. musculus	380713	M. musculus	0.0	0.0	0.0	0.0	0.0	0.0	0.0	0.0	0.0	1.0	0.0	0.0	0.0	0.0	0.0	0.0	1.0	0.0	0.0	0.0
Tmem177	66343	symbol	M. musculus	66343	M. musculus	0.0	0.0	0.0	0.0	0.0	0.0	0.0	0.0	0.0	0.0	0.0	0.0	0.0	0.0	0.0	0.0	0.0	0.0	0.0	0.0
Nfyc	18046	symbol	M. musculus	18046	M. musculus	0.0	0.0	0.0	0.0	0.0	0.0	0.0	0.0	0.0	0.0	0.0	0.0	0.0	0.0	0.0	0.0	0.0	0.0	0.0	0.0
Fam101b	76566	gene_synonym	M. musculus	76566	M. musculus	0.0	0.0	0.0	0.0	0.0	0.0	0.0	1.0	0.0	0.0	0.0	0.0	0.0	0.0	0.0	0.0	0.0	0.0	0.0	0.0
Tnfrsf22	79202	symbol	M. musculus	79202	M. musculus	0.0	0.0	0.0	0.0	0.0	0.0	0.0	0.0	0.0	0.0	0.0	0.0	0.0	0.0	0.0	0.0	0.0	0.0	0.0	0.0
Ets1	23871	symbol	M. musculus	23871	M. musculus	0.0	0.0	0.0	0.0	0.0	1.0	0.0	0.0	0.0	1.0	0.0	0.0	0.0	0.0	0.0	0.0	0.0	1.0	0.0	0.0
Pofut1	140484	symbol	M. musculus	140484	M. musculus	0.0	1.0	0.0	0.0	0.0	0.0	0.0	0.0	0.0	0.0	0.0	0.0	0.0	0.0	0.0	0.0	0.0	0.0	0.0	0.0
Abhd14a	68644	symbol	M. musculus	68644	M. musculus	0.0	0.0	0.0	0.0	0.0	0.0	0.0	0.0	0.0	0.0	0.0	0.0	0.0	0.0	0.0	0.0	0.0	0.0	0.0	0.0
Brsk2	75770	symbol	M. musculus	75770	M. musculus	0.0	0.0	0.0	0.0	0.0	0.0	0.0	1.0	0.0	0.0	0.0	0.0	0.0	0.0	0.0	0.0	1.0	0.0	0.0	0.0
Gm14393	664987	symbol	M. musculus	664987	M. musculus	0.0	0.0	0.0	0.0	0.0	0.0	0.0	0.0	0.0	0.0	0.0	0.0	0.0	0.0	0.0	0.0	0.0	0.0	0.0	0.0
AK014355						nan	nan	nan	nan	nan	nan	nan	nan	nan	nan	nan	nan	nan	nan	nan	nan	nan	nan	nan	nan
Ascl1	17172	symbol	M. musculus	17172	M. musculus	0.0	0.0	0.0	0.0	0.0	0.0	0.0	0.0	0.0	0.0	0.0	0.0	0.0	0.0	0.0	1.0	1.0	0.0	0.0	0.0
Mtfmt	69606	symbol	M. musculus	69606	M. musculus	0.0	0.0	0.0	0.0	0.0	0.0	0.0	0.0	0.0	0.0	0.0	0.0	0.0	0.0	0.0	0.0	0.0	0.0	0.0	0.0
Arhgef11	213498	symbol	M. musculus	213498	M. musculus	0.0	0.0	0.0	0.0	0.0	0.0	0.0	0.0	0.0	0.0	0.0	0.0	0.0	0.0	0.0	0.0	0.0	0.0	0.0	0.0
Ddx58	230073	gene_synonym	M. musculus	230073	M. musculus	0.0	0.0	0.0	0.0	0.0	0.0	0.0	0.0	0.0	1.0	0.0	0.0	0.0	0.0	0.0	0.0	0.0	0.0	0.0	0.0
Ftsj2	68017	gene_synonym	M. musculus	68017	M. musculus	0.0	0.0	0.0	0.0	0.0	0.0	0.0	0.0	0.0	0.0	0.0	0.0	0.0	0.0	0.0	0.0	0.0	0.0	0.0	0.0
Map6	17760	symbol	M. musculus	17760	M. musculus	0.0	0.0	0.0	0.0	0.0	0.0	0.0	0.0	0.0	0.0	1.0	0.0	0.0	0.0	0.0	0.0	1.0	0.0	0.0	0.0
B3glct	381694	symbol	M. musculus	381694	M. musculus	0.0	1.0	0.0	0.0	0.0	0.0	0.0	0.0	0.0	0.0	0.0	0.0	0.0	0.0	0.0	0.0	0.0	0.0	0.0	0.0
Abcc5	27416	symbol	M. musculus	27416	M. musculus	0.0	0.0	0.0	0.0	0.0	0.0	0.0	0.0	0.0	0.0	0.0	0.0	0.0	0.0	0.0	0.0	0.0	0.0	0.0	0.0
Ephb2	13844	symbol	M. musculus	13844	M. musculus	0.0	0.0	0.0	0.0	1.0	1.0	0.0	0.0	0.0	0.0	1.0	0.0	0.0	0.0	0.0	0.0	1.0	0.0	0.0	0.0
Eif4e2	26987	symbol	M. musculus	26987	M. musculus	0.0	0.0	0.0	0.0	0.0	0.0	0.0	0.0	0.0	1.0	0.0	0.0	0.0	0.0	0.0	0.0	0.0	0.0	0.0	0.0
Zfp423	94187	symbol	M. musculus	94187	M. musculus	0.0	0.0	0.0	1.0	0.0	0.0	0.0	0.0	0.0	0.0	0.0	0.0	0.0	0.0	0.0	0.0	0.0	0.0	0.0	0.0
128393530-128394127_F						nan	nan	nan	nan	nan	nan	nan	nan	nan	nan	nan	nan	nan	nan	nan	nan	nan	nan	nan	nan
Irs3	16369	symbol	M. musculus	16369	M. musculus	0.0	0.0	0.0	0.0	1.0	0.0	0.0	0.0	0.0	0.0	0.0	0.0	0.0	0.0	0.0	0.0	0.0	0.0	0.0	0.0
Napepld	242864	symbol	M. musculus	242864	M. musculus	1.0	1.0	0.0	0.0	0.0	0.0	0.0	0.0	0.0	1.0	0.0	0.0	0.0	0.0	0.0	0.0	0.0	0.0	1.0	0.0
Bicd2	76895	symbol	M. musculus	76895	M. musculus	0.0	0.0	0.0	0.0	0.0	0.0	0.0	0.0	0.0	0.0	1.0	0.0	0.0	0.0	0.0	0.0	0.0	0.0	0.0	0.0
Tmem254c	66039	gene_synonym	M. musculus	66039	M. musculus	0.0	0.0	0.0	0.0	0.0	0.0	0.0	0.0	0.0	0.0	0.0	0.0	0.0	0.0	0.0	0.0	0.0	0.0	0.0	0.0
Tmem254a	66039	gene_synonym	M. musculus	66039	M. musculus	0.0	0.0	0.0	0.0	0.0	0.0	0.0	0.0	0.0	0.0	0.0	0.0	0.0	0.0	0.0	0.0	0.0	0.0	0.0	0.0
Tfr2	50765	symbol	M. musculus	50765	M. musculus	0.0	0.0	0.0	0.0	0.0	0.0	0.0	0.0	0.0	0.0	0.0	0.0	0.0	0.0	0.0	0.0	0.0	0.0	0.0	1.0
AK045205						nan	nan	nan	nan	nan	nan	nan	nan	nan	nan	nan	nan	nan	nan	nan	nan	nan	nan	nan	nan
Nmral1	67824	symbol	M. musculus	67824	M. musculus	0.0	0.0	0.0	0.0	0.0	0.0	0.0	0.0	0.0	0.0	0.0	0.0	0.0	0.0	0.0	0.0	0.0	0.0	0.0	0.0
126989696-127112471_R						nan	nan	nan	nan	nan	nan	nan	nan	nan	nan	nan	nan	nan	nan	nan	nan	nan	nan	nan	nan
Nat8l	269642	symbol	M. musculus	269642	M. musculus	0.0	0.0	0.0	0.0	0.0	0.0	0.0	0.0	0.0	0.0	0.0	0.0	1.0	0.0	0.0	0.0	0.0	0.0	0.0	0.0
Hipk2	15258	symbol	M. musculus	15258	M. musculus	0.0	0.0	0.0	0.0	1.0	0.0	0.0	0.0	0.0	0.0	0.0	1.0	0.0	0.0	0.0	1.0	0.0	0.0	0.0	0.0
Olfm1	56177	symbol	M. musculus	56177	M. musculus	0.0	0.0	0.0	0.0	0.0	0.0	0.0	0.0	0.0	0.0	1.0	0.0	0.0	0.0	0.0	0.0	1.0	0.0	0.0	0.0
Trabd2b	666048	symbol	M. musculus	666048	M. musculus	0.0	0.0	0.0	0.0	0.0	0.0	0.0	0.0	0.0	0.0	1.0	0.0	0.0	0.0	0.0	0.0	0.0	0.0	0.0	0.0
Sucnr1	84112	symbol	M. musculus	84112	M. musculus	0.0	0.0	0.0	0.0	0.0	1.0	0.0	0.0	0.0	1.0	0.0	0.0	0.0	0.0	0.0	0.0	0.0	0.0	0.0	1.0
Lacc1	210808	symbol	M. musculus	210808	M. musculus	0.0	0.0	1.0	0.0	0.0	0.0	0.0	0.0	1.0	1.0	0.0	0.0	0.0	0.0	0.0	0.0	0.0	0.0	0.0	0.0
Fer1l6	631797	symbol	M. musculus	631797	M. musculus	0.0	0.0	0.0	0.0	0.0	0.0	0.0	0.0	0.0	0.0	0.0	0.0	0.0	0.0	0.0	0.0	0.0	0.0	0.0	0.0
Prrt4	101359	symbol	M. musculus	101359	M. musculus	0.0	0.0	0.0	0.0	0.0	0.0	0.0	0.0	0.0	0.0	0.0	0.0	0.0	0.0	0.0	0.0	0.0	0.0	0.0	0.0
Tmem179	104885	symbol	M. musculus	104885	M. musculus	0.0	0.0	0.0	0.0	0.0	0.0	0.0	0.0	0.0	0.0	0.0	0.0	0.0	0.0	0.0	0.0	0.0	0.0	0.0	0.0
Serpinh1	12406	symbol	M. musculus	12406	M. musculus	0.0	0.0	0.0	0.0	0.0	0.0	0.0	0.0	0.0	0.0	0.0	0.0	0.0	0.0	0.0	0.0	0.0	0.0	0.0	0.0
Pqlc3	217430	gene_synonym	M. musculus	217430	M. musculus	0.0	0.0	0.0	0.0	0.0	0.0	0.0	0.0	0.0	0.0	0.0	0.0	0.0	0.0	0.0	0.0	0.0	0.0	0.0	0.0
Akap5	238276	symbol	M. musculus	238276	M. musculus	0.0	0.0	0.0	0.0	0.0	0.0	0.0	0.0	0.0	0.0	0.0	1.0	0.0	0.0	0.0	0.0	1.0	0.0	0.0	1.0
Polr3g	67486	symbol	M. musculus	67486	M. musculus	0.0	0.0	0.0	0.0	0.0	0.0	0.0	0.0	0.0	1.0	0.0	0.0	0.0	0.0	0.0	0.0	0.0	0.0	0.0	0.0
Ank	11732	symbol	M. musculus	11732	M. musculus	0.0	0.0	0.0	0.0	0.0	0.0	0.0	0.0	0.0	0.0	0.0	0.0	0.0	0.0	0.0	0.0	0.0	0.0	0.0	0.0
Commd10	69456	symbol	M. musculus	69456	M. musculus	0.0	0.0	0.0	0.0	0.0	0.0	0.0	0.0	0.0	0.0	0.0	0.0	0.0	0.0	0.0	0.0	0.0	0.0	0.0	0.0
Mal2	105853	symbol	M. musculus	105853	M. musculus	0.0	0.0	0.0	0.0	0.0	0.0	0.0	0.0	0.0	0.0	0.0	0.0	0.0	0.0	0.0	0.0	0.0	0.0	0.0	0.0
Mtap	66902	symbol	M. musculus	66902	M. musculus	1.0	1.0	0.0	0.0	0.0	0.0	0.0	0.0	0.0	0.0	0.0	0.0	0.0	0.0	0.0	0.0	0.0	0.0	0.0	0.0
Fgf1	14164	symbol	M. musculus	14164	M. musculus	0.0	0.0	1.0	0.0	1.0	1.0	1.0	0.0	0.0	0.0	0.0	1.0	0.0	0.0	0.0	0.0	0.0	1.0	0.0	0.0
Fsd2	244091	symbol	M. musculus	244091	M. musculus	0.0	0.0	0.0	0.0	0.0	0.0	0.0	0.0	0.0	0.0	0.0	0.0	0.0	0.0	0.0	0.0	0.0	0.0	0.0	0.0
Ddr1	12305	symbol	M. musculus	12305	M. musculus	0.0	0.0	0.0	0.0	1.0	0.0	0.0	0.0	0.0	0.0	0.0	0.0	0.0	0.0	0.0	0.0	1.0	0.0	0.0	0.0
Gm42151	105246959	symbol	M. musculus	105246959	M. musculus	0.0	0.0	0.0	0.0	0.0	0.0	0.0	0.0	0.0	0.0	0.0	0.0	0.0	0.0	0.0	0.0	0.0	0.0	0.0	0.0
Nek6	59126	symbol	M. musculus	59126	M. musculus	0.0	0.0	0.0	0.0	0.0	0.0	0.0	0.0	0.0	0.0	0.0	0.0	0.0	0.0	0.0	0.0	0.0	0.0	0.0	0.0
Fkbp14	231997	symbol	M. musculus	231997	M. musculus	0.0	0.0	0.0	0.0	0.0	0.0	0.0	0.0	0.0	0.0	0.0	0.0	0.0	0.0	0.0	0.0	0.0	0.0	0.0	0.0
Cdsn	386463	symbol	M. musculus	386463	M. musculus	0.0	0.0	0.0	0.0	0.0	0.0	0.0	1.0	0.0	0.0	0.0	0.0	0.0	0.0	0.0	0.0	0.0	0.0	0.0	0.0
Ly6h	23934	symbol	M. musculus	23934	M. musculus	0.0	0.0	0.0	0.0	0.0	0.0	0.0	0.0	0.0	0.0	0.0	0.0	0.0	0.0	0.0	0.0	0.0	0.0	0.0	0.0
Abcd2	26874	symbol	M. musculus	26874	M. musculus	1.0	1.0	1.0	0.0	0.0	0.0	0.0	0.0	0.0	0.0	0.0	0.0	1.0	0.0	0.0	0.0	0.0	0.0	0.0	0.0
Kcnj14	211480	symbol	M. musculus	211480	M. musculus	0.0	0.0	0.0	0.0	0.0	0.0	0.0	0.0	0.0	0.0	0.0	0.0	0.0	0.0	0.0	0.0	0.0	0.0	0.0	0.0
Apol10b	328561	symbol	M. musculus	328561	M. musculus	0.0	0.0	0.0	0.0	0.0	0.0	0.0	0.0	0.0	0.0	0.0	0.0	0.0	0.0	0.0	0.0	0.0	0.0	0.0	0.0
Sybu	319613	symbol	M. musculus	319613	M. musculus	0.0	0.0	0.0	0.0	0.0	0.0	0.0	0.0	0.0	0.0	0.0	0.0	0.0	0.0	0.0	0.0	0.0	0.0	0.0	0.0
Cxcl14	57266	symbol	M. musculus	57266	M. musculus	0.0	0.0	0.0	0.0	0.0	1.0	0.0	0.0	0.0	1.0	0.0	0.0	0.0	0.0	0.0	0.0	0.0	0.0	0.0	0.0
Pilrb1	170741	symbol	M. musculus	170741	M. musculus	0.0	0.0	0.0	0.0	0.0	0.0	0.0	0.0	0.0	0.0	0.0	0.0	0.0	0.0	0.0	0.0	0.0	0.0	0.0	0.0
Nkd1	93960	symbol	M. musculus	93960	M. musculus	0.0	0.0	0.0	0.0	0.0	0.0	0.0	0.0	0.0	0.0	0.0	0.0	0.0	0.0	0.0	0.0	0.0	0.0	0.0	0.0
Golga7b	71146	symbol	M. musculus	71146	M. musculus	0.0	0.0	0.0	0.0	0.0	0.0	0.0	0.0	0.0	0.0	0.0	0.0	0.0	0.0	0.0	0.0	0.0	0.0	0.0	0.0
Sytl3	83672	symbol	M. musculus	83672	M. musculus	0.0	0.0	0.0	0.0	0.0	0.0	0.0	0.0	0.0	0.0	0.0	0.0	0.0	0.0	0.0	0.0	0.0	0.0	0.0	0.0
Fads3	60527	symbol	M. musculus	60527	M. musculus	1.0	0.0	0.0	0.0	0.0	0.0	0.0	0.0	0.0	0.0	0.0	0.0	1.0	0.0	0.0	0.0	0.0	0.0	0.0	0.0
Tinag	26944	symbol	M. musculus	26944	M. musculus	0.0	0.0	0.0	0.0	0.0	0.0	0.0	0.0	0.0	0.0	0.0	0.0	0.0	0.0	0.0	0.0	0.0	0.0	0.0	0.0
Prr32	68800	symbol	M. musculus	68800	M. musculus	0.0	0.0	0.0	0.0	0.0	0.0	0.0	0.0	0.0	0.0	0.0	0.0	0.0	0.0	0.0	0.0	0.0	0.0	0.0	0.0
Srsf3	20383	symbol	M. musculus	20383	M. musculus	0.0	0.0	0.0	0.0	1.0	0.0	0.0	0.0	0.0	0.0	0.0	0.0	0.0	0.0	0.0	0.0	0.0	0.0	0.0	0.0
NAP092996-001						nan	nan	nan	nan	nan	nan	nan	nan	nan	nan	nan	nan	nan	nan	nan	nan	nan	nan	nan	nan
Clcn6	26372	symbol	M. musculus	26372	M. musculus	0.0	0.0	0.0	0.0	0.0	0.0	0.0	0.0	0.0	0.0	0.0	0.0	0.0	0.0	0.0	0.0	0.0	0.0	0.0	0.0
Sec14l1	74136	symbol	M. musculus	74136	M. musculus	0.0	0.0	0.0	0.0	0.0	0.0	0.0	0.0	0.0	1.0	0.0	0.0	0.0	0.0	0.0	0.0	0.0	0.0	0.0	0.0
Plcd4	18802	symbol	M. musculus	18802	M. musculus	0.0	0.0	0.0	0.0	0.0	0.0	0.0	0.0	0.0	0.0	0.0	0.0	0.0	0.0	0.0	0.0	0.0	0.0	0.0	0.0
Mvb12b	72543	symbol	M. musculus	72543	M. musculus	0.0	0.0	0.0	0.0	0.0	0.0	0.0	0.0	0.0	0.0	0.0	0.0	0.0	0.0	0.0	0.0	0.0	0.0	0.0	0.0
Rnft2	269695	symbol	M. musculus	269695	M. musculus	0.0	0.0	0.0	0.0	0.0	0.0	0.0	0.0	0.0	0.0	0.0	0.0	0.0	0.0	0.0	0.0	0.0	0.0	0.0	0.0
Lrtm1	319476	symbol	M. musculus	319476	M. musculus	0.0	0.0	0.0	0.0	0.0	0.0	0.0	0.0	0.0	0.0	0.0	0.0	0.0	0.0	0.0	0.0	1.0	0.0	0.0	0.0
AK033778						nan	nan	nan	nan	nan	nan	nan	nan	nan	nan	nan	nan	nan	nan	nan	nan	nan	nan	nan	nan
Defb42	619548	symbol	M. musculus	619548	M. musculus	0.0	0.0	0.0	0.0	0.0	0.0	0.0	0.0	0.0	0.0	0.0	0.0	0.0	0.0	0.0	0.0	0.0	0.0	0.0	0.0
Ptgis	19223	symbol	M. musculus	19223	M. musculus	1.0	0.0	0.0	0.0	0.0	0.0	0.0	0.0	0.0	0.0	0.0	1.0	1.0	0.0	0.0	0.0	0.0	0.0	0.0	0.0
Gldn	235379	symbol	M. musculus	235379	M. musculus	0.0	0.0	0.0	0.0	0.0	0.0	0.0	0.0	0.0	0.0	0.0	0.0	0.0	0.0	0.0	0.0	0.0	0.0	0.0	0.0
Odf3l1	382075	gene_synonym	M. musculus	382075	M. musculus	0.0	0.0	0.0	0.0	0.0	0.0	0.0	0.0	0.0	0.0	0.0	0.0	0.0	0.0	0.0	0.0	0.0	0.0	0.0	0.0
Ntrk3	18213	symbol	M. musculus	18213	M. musculus	0.0	0.0	0.0	0.0	1.0	1.0	0.0	0.0	0.0	1.0	1.0	0.0	0.0	0.0	0.0	0.0	1.0	0.0	0.0	0.0
AW011956	105332	symbol	M. musculus	105332	M. musculus	0.0	0.0	0.0	0.0	0.0	0.0	0.0	0.0	0.0	0.0	0.0	0.0	0.0	0.0	0.0	0.0	0.0	0.0	0.0	0.0
Slc25a48	328258	symbol	M. musculus	328258	M. musculus	0.0	0.0	0.0	0.0	0.0	0.0	0.0	0.0	0.0	0.0	0.0	0.0	0.0	0.0	0.0	0.0	0.0	0.0	0.0	0.0
Gm5144	381002	symbol	M. musculus	381002	M. musculus	0.0	0.0	0.0	0.0	0.0	0.0	0.0	0.0	0.0	0.0	0.0	0.0	0.0	0.0	0.0	0.0	0.0	0.0	0.0	0.0
Grb14	50915	symbol	M. musculus	50915	M. musculus	0.0	0.0	0.0	0.0	1.0	0.0	0.0	0.0	0.0	0.0	0.0	0.0	0.0	0.0	0.0	0.0	0.0	0.0	0.0	0.0
Paqr7	71904	symbol	M. musculus	71904	M. musculus	0.0	0.0	0.0	0.0	0.0	0.0	0.0	0.0	0.0	0.0	0.0	0.0	0.0	0.0	0.0	0.0	0.0	0.0	0.0	0.0
E430016F16Rik	414121	symbol	M. musculus	414121	M. musculus	0.0	0.0	0.0	0.0	0.0	0.0	0.0	0.0	0.0	0.0	0.0	0.0	0.0	0.0	0.0	0.0	0.0	0.0	0.0	0.0
Lss	16987	symbol	M. musculus	16987	M. musculus	1.0	0.0	0.0	0.0	0.0	0.0	0.0	0.0	0.0	0.0	0.0	0.0	0.0	0.0	0.0	0.0	0.0	0.0	0.0	0.0
Dlg2	23859	symbol	M. musculus	23859	M. musculus	0.0	0.0	0.0	0.0	0.0	0.0	0.0	0.0	0.0	0.0	0.0	0.0	0.0	0.0	0.0	0.0	0.0	0.0	0.0	1.0
Insig1	231070	symbol	M. musculus	231070	M. musculus	1.0	0.0	1.0	0.0	1.0	0.0	0.0	0.0	0.0	0.0	0.0	0.0	0.0	0.0	0.0	0.0	0.0	0.0	0.0	0.0
Abhd1	57742	symbol	M. musculus	57742	M. musculus	1.0	1.0	0.0	0.0	0.0	0.0	0.0	0.0	0.0	0.0	0.0	0.0	1.0	0.0	0.0	0.0	0.0	0.0	0.0	0.0
Nlrp1a	195046	symbol	M. musculus	195046	M. musculus	0.0	0.0	0.0	0.0	0.0	0.0	0.0	0.0	0.0	1.0	0.0	0.0	0.0	0.0	0.0	0.0	0.0	0.0	0.0	0.0
Cd59b	333883	symbol	M. musculus	333883	M. musculus	0.0	0.0	0.0	0.0	0.0	0.0	0.0	0.0	0.0	0.0	0.0	0.0	0.0	0.0	1.0	0.0	0.0	0.0	0.0	0.0
Pwwp2b	101631	symbol	M. musculus	101631	M. musculus	0.0	0.0	0.0	0.0	0.0	0.0	0.0	0.0	0.0	0.0	0.0	0.0	0.0	0.0	0.0	0.0	0.0	0.0	0.0	0.0
Lgals12	56072	symbol	M. musculus	56072	M. musculus	0.0	0.0	0.0	0.0	0.0	0.0	0.0	0.0	0.0	0.0	0.0	0.0	0.0	0.0	0.0	0.0	0.0	0.0	0.0	0.0
Camkk2	207565	symbol	M. musculus	207565	M. musculus	0.0	0.0	0.0	0.0	0.0	0.0	0.0	0.0	0.0	0.0	0.0	1.0	0.0	0.0	0.0	0.0	0.0	0.0	0.0	0.0
chr19						nan	nan	nan	nan	nan	nan	nan	nan	nan	nan	nan	nan	nan	nan	nan	nan	nan	nan	nan	nan
5834117-5835940_R						nan	nan	nan	nan	nan	nan	nan	nan	nan	nan	nan	nan	nan	nan	nan	nan	nan	nan	nan	nan
A330068G13Rik	414087	symbol	M. musculus	414087	M. musculus	0.0	0.0	0.0	0.0	0.0	0.0	0.0	0.0	0.0	0.0	0.0	0.0	0.0	0.0	0.0	0.0	0.0	0.0	0.0	0.0
Sh3gl3	20408	symbol	M. musculus	20408	M. musculus	0.0	0.0	0.0	0.0	0.0	0.0	0.0	0.0	0.0	0.0	1.0	0.0	0.0	0.0	0.0	0.0	0.0	0.0	0.0	0.0
chr2						nan	nan	nan	nan	nan	nan	nan	nan	nan	nan	nan	nan	nan	nan	nan	nan	nan	nan	nan	nan
119697845-119719245_F						nan	nan	nan	nan	nan	nan	nan	nan	nan	nan	nan	nan	nan	nan	nan	nan	nan	nan	nan	nan
Hes6	55927	symbol	M. musculus	55927	M. musculus	0.0	0.0	0.0	0.0	0.0	0.0	0.0	0.0	0.0	0.0	0.0	0.0	0.0	0.0	0.0	0.0	1.0	0.0	0.0	0.0
Cc2d2a	231214	symbol	M. musculus	231214	M. musculus	0.0	0.0	0.0	0.0	0.0	0.0	0.0	0.0	0.0	0.0	0.0	0.0	0.0	0.0	0.0	0.0	0.0	0.0	0.0	0.0
A830018L16Rik	320492	symbol	M. musculus	320492	M. musculus	0.0	0.0	0.0	0.0	0.0	0.0	0.0	0.0	0.0	0.0	0.0	0.0	0.0	0.0	0.0	0.0	0.0	0.0	0.0	0.0
Acat3	224530	symbol	M. musculus	224530	M. musculus	0.0	0.0	0.0	0.0	0.0	0.0	0.0	0.0	0.0	0.0	0.0	0.0	0.0	0.0	0.0	0.0	0.0	0.0	0.0	0.0
Sorcs2	81840	symbol	M. musculus	81840	M. musculus	0.0	0.0	0.0	0.0	0.0	0.0	0.0	0.0	0.0	0.0	0.0	0.0	0.0	0.0	0.0	0.0	0.0	0.0	0.0	0.0
ENSMUST00000098571	619292	ensembl_transcript_id	M. musculus	619292	M. musculus	0.0	0.0	0.0	0.0	0.0	0.0	0.0	0.0	0.0	0.0	0.0	0.0	0.0	0.0	0.0	0.0	0.0	0.0	0.0	0.0
Psph	100678	symbol	M. musculus	100678	M. musculus	1.0	0.0	0.0	0.0	0.0	0.0	0.0	0.0	0.0	0.0	0.0	0.0	0.0	0.0	0.0	0.0	0.0	0.0	0.0	0.0
Slc25a1	13358	symbol	M. musculus	13358	M. musculus	0.0	0.0	0.0	0.0	0.0	0.0	0.0	0.0	0.0	0.0	0.0	0.0	0.0	0.0	0.0	0.0	0.0	0.0	0.0	0.0
Pcyox1	66881	symbol	M. musculus	66881	M. musculus	0.0	0.0	0.0	0.0	0.0	0.0	0.0	0.0	0.0	0.0	0.0	0.0	0.0	0.0	0.0	0.0	0.0	0.0	0.0	0.0
Phlda3	27280	symbol	M. musculus	27280	M. musculus	0.0	0.0	0.0	0.0	0.0	0.0	0.0	0.0	0.0	0.0	0.0	0.0	0.0	0.0	0.0	0.0	0.0	0.0	0.0	0.0
Tmem120b	330189	symbol	M. musculus	330189	M. musculus	0.0	0.0	0.0	1.0	0.0	0.0	0.0	0.0	0.0	0.0	0.0	0.0	0.0	0.0	0.0	0.0	0.0	0.0	0.0	0.0
Atg9b	213948	symbol	M. musculus	213948	M. musculus	0.0	0.0	0.0	0.0	0.0	0.0	0.0	0.0	0.0	0.0	0.0	0.0	0.0	0.0	0.0	0.0	0.0	0.0	0.0	0.0
Slc2a5	56485	symbol	M. musculus	56485	M. musculus	0.0	0.0	0.0	0.0	0.0	0.0	0.0	0.0	0.0	0.0	0.0	0.0	0.0	0.0	0.0	0.0	0.0	0.0	0.0	0.0
Rims4	241770	symbol	M. musculus	241770	M. musculus	0.0	0.0	0.0	0.0	0.0	0.0	0.0	0.0	0.0	0.0	0.0	0.0	0.0	0.0	0.0	0.0	0.0	0.0	0.0	0.0
Acss2	60525	symbol	M. musculus	60525	M. musculus	1.0	1.0	0.0	0.0	0.0	0.0	0.0	0.0	0.0	0.0	0.0	0.0	1.0	0.0	0.0	0.0	0.0	0.0	0.0	0.0
Acly	104112	symbol	M. musculus	104112	M. musculus	1.0	1.0	0.0	0.0	0.0	0.0	0.0	0.0	0.0	0.0	0.0	0.0	1.0	0.0	0.0	0.0	0.0	0.0	0.0	0.0
Thrsp	21835	symbol	M. musculus	21835	M. musculus	0.0	0.0	1.0	0.0	0.0	0.0	0.0	0.0	0.0	0.0	0.0	0.0	0.0	0.0	0.0	0.0	0.0	0.0	0.0	0.0
Acaca	107476	symbol	M. musculus	107476	M. musculus	1.0	1.0	0.0	0.0	0.0	0.0	0.0	0.0	0.0	0.0	0.0	0.0	1.0	0.0	0.0	0.0	0.0	0.0	0.0	0.0
Gramd1c	207798	symbol	M. musculus	207798	M. musculus	0.0	0.0	0.0	0.0	0.0	0.0	0.0	0.0	0.0	0.0	0.0	0.0	0.0	0.0	0.0	0.0	0.0	0.0	0.0	0.0
Srebf1	20787	symbol	M. musculus	20787	M. musculus	1.0	0.0	1.0	1.0	1.0	0.0	0.0	0.0	0.0	1.0	0.0	0.0	0.0	0.0	0.0	0.0	0.0	0.0	0.0	0.0
Gamt	14431	symbol	M. musculus	14431	M. musculus	1.0	1.0	0.0	0.0	0.0	0.0	0.0	0.0	0.0	0.0	0.0	0.0	1.0	0.0	0.0	0.0	0.0	0.0	0.0	0.0
Smim1	68859	symbol	M. musculus	68859	M. musculus	0.0	0.0	0.0	0.0	0.0	0.0	0.0	0.0	0.0	0.0	0.0	0.0	0.0	0.0	0.0	0.0	0.0	0.0	0.0	0.0
Cxadr	13052	symbol	M. musculus	13052	M. musculus	0.0	0.0	0.0	0.0	0.0	0.0	0.0	1.0	0.0	0.0	0.0	0.0	0.0	0.0	0.0	0.0	0.0	0.0	0.0	0.0
Tenm4	23966	symbol	M. musculus	23966	M. musculus	0.0	0.0	0.0	0.0	0.0	0.0	0.0	0.0	0.0	0.0	0.0	0.0	0.0	0.0	0.0	0.0	1.0	0.0	0.0	0.0
Fabp5	16592	symbol	M. musculus	16592	M. musculus	1.0	1.0	1.0	0.0	0.0	0.0	0.0	0.0	0.0	0.0	0.0	0.0	0.0	0.0	0.0	0.0	0.0	0.0	0.0	0.0
NAP114472-1						nan	nan	nan	nan	nan	nan	nan	nan	nan	nan	nan	nan	nan	nan	nan	nan	nan	nan	nan	nan
NAP111439-1						nan	nan	nan	nan	nan	nan	nan	nan	nan	nan	nan	nan	nan	nan	nan	nan	nan	nan	nan	nan
5730508B09Rik	70617	gene_synonym	M. musculus	70617	M. musculus	0.0	0.0	0.0	0.0	0.0	0.0	0.0	0.0	0.0	0.0	0.0	0.0	0.0	0.0	0.0	0.0	0.0	0.0	0.0	0.0
Nqo2	18105	symbol	M. musculus	18105	M. musculus	0.0	1.0	0.0	0.0	0.0	0.0	0.0	0.0	0.0	0.0	0.0	0.0	0.0	0.0	0.0	1.0	0.0	0.0	0.0	0.0
ENSMUST00000181735						nan	nan	nan	nan	nan	nan	nan	nan	nan	nan	nan	nan	nan	nan	nan	nan	nan	nan	nan	nan
Cyb5b	66427	symbol	M. musculus	66427	M. musculus	0.0	0.0	0.0	0.0	0.0	0.0	0.0	0.0	0.0	0.0	0.0	0.0	0.0	0.0	0.0	0.0	0.0	0.0	0.0	0.0
Tlcd2	380712	symbol	M. musculus	380712	M. musculus	0.0	0.0	0.0	0.0	0.0	0.0	0.0	0.0	0.0	0.0	0.0	0.0	0.0	0.0	0.0	0.0	0.0	0.0	0.0	0.0
Me1	17436	symbol	M. musculus	17436	M. musculus	0.0	1.0	1.0	0.0	0.0	0.0	0.0	0.0	1.0	0.0	0.0	0.0	1.0	0.0	0.0	0.0	0.0	0.0	0.0	0.0
Mfap3l	71306	symbol	M. musculus	71306	M. musculus	0.0	0.0	0.0	0.0	0.0	0.0	0.0	0.0	0.0	0.0	0.0	0.0	0.0	0.0	0.0	0.0	0.0	0.0	0.0	0.0
Trp53inp2	68728	symbol	M. musculus	68728	M. musculus	0.0	0.0	0.0	0.0	0.0	0.0	0.0	0.0	0.0	0.0	0.0	0.0	0.0	0.0	0.0	0.0	0.0	0.0	0.0	0.0
Chn1	108699	symbol	M. musculus	108699	M. musculus	0.0	0.0	0.0	0.0	1.0	0.0	0.0	0.0	0.0	0.0	0.0	0.0	0.0	0.0	0.0	0.0	1.0	0.0	0.0	0.0
A_55_P2723989						nan	nan	nan	nan	nan	nan	nan	nan	nan	nan	nan	nan	nan	nan	nan	nan	nan	nan	nan	nan
LOC102637129	102637129	Gene_ID	M. musculus	102637129	M. musculus	0.0	0.0	0.0	0.0	0.0	0.0	0.0	0.0	0.0	0.0	0.0	0.0	0.0	0.0	0.0	0.0	0.0	0.0	0.0	0.0
S100a11	20195	symbol	M. musculus	20195	M. musculus	0.0	0.0	0.0	0.0	0.0	1.0	0.0	0.0	0.0	0.0	0.0	0.0	0.0	0.0	0.0	0.0	0.0	0.0	0.0	0.0
Sirt5	68346	symbol	M. musculus	68346	M. musculus	0.0	0.0	1.0	0.0	0.0	0.0	0.0	0.0	0.0	0.0	0.0	0.0	0.0	0.0	0.0	0.0	0.0	0.0	0.0	0.0
LOC102636309	102636309	Gene_ID	M. musculus	102636309	M. musculus	0.0	0.0	0.0	0.0	0.0	0.0	0.0	0.0	0.0	0.0	0.0	0.0	0.0	0.0	0.0	0.0	0.0	0.0	0.0	0.0
Slc25a35	71998	symbol	M. musculus	71998	M. musculus	0.0	0.0	0.0	0.0	0.0	0.0	0.0	0.0	0.0	0.0	0.0	0.0	0.0	0.0	0.0	0.0	0.0	0.0	0.0	0.0
Mr1	15064	symbol	M. musculus	15064	M. musculus	0.0	0.0	0.0	0.0	0.0	0.0	0.0	0.0	0.0	1.0	0.0	0.0	0.0	0.0	0.0	0.0	0.0	0.0	0.0	0.0
6330416G13Rik	230279	gene_synonym	M. musculus	230279	M. musculus	0.0	0.0	0.0	0.0	0.0	0.0	0.0	0.0	0.0	0.0	0.0	0.0	0.0	0.0	0.0	0.0	0.0	0.0	0.0	0.0
Nos2	18126	symbol	M. musculus	18126	M. musculus	0.0	1.0	0.0	0.0	0.0	0.0	0.0	0.0	0.0	0.0	0.0	0.0	0.0	0.0	0.0	0.0	0.0	0.0	0.0	0.0
Klhdc7a	242721	symbol	M. musculus	242721	M. musculus	0.0	0.0	0.0	0.0	0.0	0.0	0.0	0.0	0.0	0.0	0.0	0.0	0.0	0.0	0.0	0.0	0.0	0.0	0.0	0.0
Palm2	677884	gene_synonym	M. musculus	677884	M. musculus	0.0	0.0	0.0	0.0	1.0	0.0	0.0	1.0	0.0	0.0	0.0	0.0	0.0	0.0	0.0	0.0	0.0	0.0	0.0	0.0
AI464131						nan	nan	nan	nan	nan	nan	nan	nan	nan	nan	nan	nan	nan	nan	nan	nan	nan	nan	nan	nan
Plxna1	18844	symbol	M. musculus	18844	M. musculus	0.0	0.0	0.0	0.0	0.0	0.0	0.0	0.0	0.0	0.0	0.0	0.0	0.0	0.0	0.0	0.0	0.0	0.0	0.0	0.0
chr11						nan	nan	nan	nan	nan	nan	nan	nan	nan	nan	nan	nan	nan	nan	nan	nan	nan	nan	nan	nan
96111499-96126224_R						nan	nan	nan	nan	nan	nan	nan	nan	nan	nan	nan	nan	nan	nan	nan	nan	nan	nan	nan	nan
chr9						nan	nan	nan	nan	nan	nan	nan	nan	nan	nan	nan	nan	nan	nan	nan	nan	nan	nan	nan	nan
118291593-118324230_F						nan	nan	nan	nan	nan	nan	nan	nan	nan	nan	nan	nan	nan	nan	nan	nan	nan	nan	nan	nan
Nav2	78286	symbol	M. musculus	78286	M. musculus	0.0	0.0	0.0	0.0	0.0	0.0	0.0	0.0	0.0	0.0	0.0	0.0	0.0	0.0	0.0	0.0	0.0	0.0	0.0	0.0
Myl1	17901	symbol	M. musculus	17901	M. musculus	0.0	0.0	0.0	0.0	0.0	0.0	0.0	1.0	0.0	0.0	0.0	0.0	0.0	0.0	0.0	0.0	0.0	0.0	0.0	0.0
Slc22a3	20519	symbol	M. musculus	20519	M. musculus	0.0	0.0	0.0	0.0	0.0	0.0	0.0	0.0	0.0	0.0	0.0	0.0	0.0	0.0	0.0	0.0	0.0	0.0	0.0	0.0
Fam26f	215900	gene_synonym	M. musculus	215900	M. musculus	0.0	0.0	0.0	0.0	0.0	0.0	0.0	0.0	0.0	1.0	0.0	0.0	0.0	0.0	0.0	0.0	0.0	0.0	0.0	0.0
Smoc1	64075	symbol	M. musculus	64075	M. musculus	0.0	0.0	0.0	0.0	0.0	0.0	0.0	0.0	0.0	0.0	0.0	0.0	0.0	0.0	0.0	0.0	0.0	0.0	0.0	0.0
Ccdc80	67896	symbol	M. musculus	67896	M. musculus	0.0	0.0	0.0	0.0	0.0	0.0	0.0	0.0	0.0	0.0	0.0	0.0	0.0	0.0	0.0	0.0	0.0	0.0	0.0	0.0
Scrn2	217140	symbol	M. musculus	217140	M. musculus	0.0	0.0	0.0	0.0	0.0	0.0	0.0	0.0	0.0	0.0	0.0	0.0	0.0	0.0	0.0	0.0	0.0	0.0	0.0	0.0
BC049987	115487218	symbol	M. musculus	115487218	M. musculus	0.0	0.0	0.0	0.0	0.0	0.0	0.0	0.0	0.0	0.0	0.0	0.0	0.0	0.0	0.0	0.0	0.0	0.0	0.0	0.0
Gm9885	791275	symbol	M. musculus	791275	M. musculus	0.0	0.0	0.0	0.0	0.0	0.0	0.0	0.0	0.0	0.0	0.0	0.0	0.0	0.0	0.0	0.0	0.0	0.0	0.0	0.0
Nrp1	18186	symbol	M. musculus	18186	M. musculus	0.0	0.0	0.0	0.0	1.0	1.0	0.0	0.0	0.0	1.0	1.0	1.0	0.0	0.0	0.0	1.0	1.0	1.0	0.0	0.0
5033430I15Rik	76000	symbol	M. musculus	76000	M. musculus	0.0	0.0	0.0	0.0	0.0	0.0	0.0	0.0	0.0	0.0	0.0	0.0	0.0	0.0	0.0	0.0	0.0	0.0	0.0	0.0
Palld	72333	symbol	M. musculus	72333	M. musculus	0.0	0.0	0.0	0.0	0.0	0.0	0.0	1.0	0.0	0.0	1.0	0.0	0.0	0.0	0.0	0.0	0.0	0.0	0.0	0.0
Mblac2	72852	symbol	M. musculus	72852	M. musculus	0.0	0.0	0.0	0.0	0.0	0.0	0.0	0.0	0.0	0.0	0.0	0.0	1.0	0.0	0.0	0.0	0.0	0.0	0.0	0.0
9130214F15Rik	102632957	symbol	M. musculus	102632957	M. musculus	0.0	0.0	0.0	0.0	0.0	0.0	0.0	0.0	0.0	0.0	0.0	0.0	0.0	0.0	0.0	0.0	0.0	0.0	0.0	0.0
AK084721						nan	nan	nan	nan	nan	nan	nan	nan	nan	nan	nan	nan	nan	nan	nan	nan	nan	nan	nan	nan
Acsl3	74205	symbol	M. musculus	74205	M. musculus	1.0	1.0	1.0	0.0	0.0	0.0	0.0	0.0	0.0	0.0	0.0	1.0	1.0	0.0	0.0	0.0	0.0	0.0	0.0	0.0
C730037M02Rik	100038579	symbol	M. musculus	100038579	M. musculus	0.0	0.0	0.0	0.0	0.0	0.0	0.0	0.0	0.0	0.0	0.0	0.0	0.0	0.0	0.0	0.0	0.0	0.0	0.0	0.0
Ppcs	106564	symbol	M. musculus	106564	M. musculus	0.0	1.0	0.0	0.0	0.0	0.0	0.0	0.0	0.0	0.0	0.0	0.0	0.0	0.0	0.0	0.0	0.0	0.0	0.0	0.0
Deptor	97998	symbol	M. musculus	97998	M. musculus	0.0	0.0	0.0	0.0	0.0	0.0	0.0	0.0	0.0	0.0	1.0	1.0	0.0	0.0	0.0	0.0	0.0	0.0	0.0	0.0
Sytl4	27359	symbol	M. musculus	27359	M. musculus	0.0	0.0	0.0	0.0	0.0	0.0	0.0	0.0	0.0	0.0	0.0	0.0	0.0	0.0	0.0	0.0	0.0	0.0	0.0	0.0
2010111I01Rik	72061	gene_synonym	M. musculus	72061	M. musculus	0.0	0.0	0.0	0.0	0.0	0.0	0.0	0.0	0.0	0.0	0.0	0.0	0.0	0.0	0.0	0.0	0.0	0.0	0.0	0.0
Npr3	18162	symbol	M. musculus	18162	M. musculus	0.0	1.0	0.0	0.0	0.0	0.0	0.0	0.0	0.0	0.0	1.0	0.0	0.0	0.0	0.0	0.0	0.0	0.0	0.0	0.0
Megf9	230316	symbol	M. musculus	230316	M. musculus	0.0	0.0	0.0	0.0	0.0	0.0	0.0	0.0	0.0	0.0	0.0	0.0	0.0	0.0	0.0	0.0	0.0	0.0	0.0	0.0
Rnf24	51902	symbol	M. musculus	51902	M. musculus	0.0	0.0	0.0	0.0	0.0	0.0	0.0	0.0	0.0	0.0	0.0	0.0	0.0	0.0	0.0	0.0	0.0	0.0	0.0	0.0
Epb4.1l2	13822	gene_synonym	M. musculus	13822	M. musculus	0.0	0.0	0.0	0.0	0.0	0.0	0.0	1.0	0.0	0.0	0.0	0.0	0.0	0.0	0.0	0.0	0.0	0.0	0.0	0.0
Dagla	269060	symbol	M. musculus	269060	M. musculus	1.0	0.0	0.0	0.0	0.0	0.0	0.0	0.0	0.0	0.0	0.0	0.0	1.0	0.0	0.0	0.0	0.0	0.0	0.0	0.0
Lmo1	109594	symbol	M. musculus	109594	M. musculus	0.0	0.0	0.0	0.0	0.0	0.0	0.0	0.0	0.0	0.0	0.0	0.0	0.0	0.0	0.0	0.0	0.0	0.0	0.0	0.0
Chpf2	100910	symbol	M. musculus	100910	M. musculus	0.0	0.0	0.0	0.0	0.0	0.0	0.0	0.0	0.0	0.0	0.0	0.0	0.0	0.0	0.0	0.0	0.0	0.0	0.0	0.0
Rab6b	270192	symbol	M. musculus	270192	M. musculus	0.0	0.0	0.0	0.0	0.0	0.0	0.0	0.0	0.0	0.0	0.0	0.0	0.0	0.0	0.0	0.0	0.0	0.0	0.0	0.0
Mrps6	121022	symbol	M. musculus	121022	M. musculus	0.0	0.0	0.0	0.0	0.0	0.0	0.0	0.0	0.0	0.0	0.0	0.0	0.0	0.0	0.0	0.0	0.0	0.0	0.0	0.0
Matn2	17181	symbol	M. musculus	17181	M. musculus	0.0	0.0	0.0	0.0	0.0	0.0	0.0	0.0	0.0	0.0	0.0	0.0	0.0	0.0	0.0	0.0	0.0	0.0	0.0	0.0
Nipa1	233280	symbol	M. musculus	233280	M. musculus	0.0	0.0	0.0	0.0	0.0	0.0	0.0	0.0	0.0	0.0	0.0	0.0	0.0	0.0	0.0	0.0	0.0	0.0	0.0	0.0
Ndn	17984	symbol	M. musculus	17984	M. musculus	0.0	0.0	0.0	0.0	1.0	0.0	0.0	0.0	0.0	0.0	0.0	1.0	0.0	0.0	0.0	0.0	0.0	0.0	0.0	0.0
Aldh1a7	26358	symbol	M. musculus	26358	M. musculus	1.0	1.0	0.0	0.0	0.0	0.0	0.0	0.0	0.0	0.0	0.0	0.0	0.0	0.0	0.0	0.0	0.0	0.0	0.0	0.0
Unc119	22248	symbol	M. musculus	22248	M. musculus	0.0	0.0	0.0	0.0	0.0	0.0	0.0	0.0	0.0	0.0	1.0	1.0	0.0	0.0	0.0	0.0	0.0	0.0	0.0	0.0
chr18						nan	nan	nan	nan	nan	nan	nan	nan	nan	nan	nan	nan	nan	nan	nan	nan	nan	nan	nan	nan
75518299-75524782_R						nan	nan	nan	nan	nan	nan	nan	nan	nan	nan	nan	nan	nan	nan	nan	nan	nan	nan	nan	nan
5430425K12Rik	71416	symbol	M. musculus	71416	M. musculus	0.0	0.0	0.0	0.0	0.0	0.0	0.0	0.0	0.0	0.0	0.0	0.0	0.0	0.0	0.0	0.0	0.0	0.0	0.0	0.0
Lctl	235435	symbol	M. musculus	235435	M. musculus	0.0	1.0	0.0	0.0	0.0	0.0	0.0	0.0	0.0	0.0	0.0	0.0	0.0	0.0	0.0	0.0	0.0	0.0	0.0	0.0
Slc6a13	14412	symbol	M. musculus	14412	M. musculus	0.0	0.0	0.0	0.0	0.0	0.0	0.0	0.0	0.0	0.0	0.0	0.0	0.0	0.0	0.0	0.0	0.0	0.0	0.0	0.0
Dnmt3a	13435	symbol	M. musculus	13435	M. musculus	0.0	0.0	0.0	0.0	0.0	0.0	0.0	0.0	0.0	0.0	0.0	0.0	0.0	0.0	0.0	0.0	0.0	0.0	0.0	1.0
Phtf2	68770	symbol	M. musculus	68770	M. musculus	0.0	0.0	0.0	0.0	0.0	0.0	0.0	0.0	0.0	0.0	0.0	0.0	0.0	0.0	0.0	0.0	0.0	0.0	0.0	0.0
E2f6	50496	symbol	M. musculus	50496	M. musculus	0.0	0.0	0.0	0.0	0.0	0.0	0.0	0.0	0.0	0.0	0.0	0.0	0.0	0.0	0.0	0.0	0.0	0.0	0.0	0.0
Wrap73	59002	symbol	M. musculus	59002	M. musculus	0.0	0.0	0.0	0.0	0.0	0.0	0.0	0.0	0.0	0.0	0.0	0.0	0.0	0.0	0.0	0.0	1.0	0.0	0.0	0.0
Camk2b	12323	symbol	M. musculus	12323	M. musculus	0.0	0.0	0.0	0.0	0.0	0.0	0.0	0.0	0.0	0.0	0.0	1.0	0.0	0.0	0.0	0.0	1.0	0.0	0.0	1.0
Mpdz	17475	symbol	M. musculus	17475	M. musculus	0.0	0.0	0.0	0.0	0.0	0.0	0.0	0.0	0.0	0.0	0.0	0.0	0.0	0.0	0.0	0.0	0.0	0.0	0.0	0.0
Pstpip2	19201	symbol	M. musculus	19201	M. musculus	0.0	0.0	0.0	0.0	0.0	0.0	0.0	0.0	0.0	0.0	0.0	0.0	0.0	0.0	0.0	0.0	0.0	0.0	0.0	0.0
Map7d1	245877	symbol	M. musculus	245877	M. musculus	0.0	0.0	0.0	0.0	0.0	0.0	0.0	0.0	0.0	0.0	0.0	0.0	0.0	0.0	0.0	0.0	0.0	0.0	0.0	0.0
Tmem182	381339	symbol	M. musculus	381339	M. musculus	0.0	0.0	0.0	0.0	0.0	0.0	0.0	0.0	0.0	0.0	1.0	0.0	0.0	0.0	0.0	0.0	0.0	0.0	0.0	0.0
Smtnl2	276829	symbol	M. musculus	276829	M. musculus	0.0	0.0	0.0	0.0	0.0	0.0	0.0	0.0	0.0	0.0	0.0	0.0	0.0	0.0	0.0	0.0	0.0	0.0	0.0	0.0
Neurl1a	18011	symbol	M. musculus	18011	M. musculus	0.0	0.0	0.0	0.0	0.0	0.0	0.0	0.0	0.0	0.0	0.0	1.0	0.0	0.0	0.0	0.0	1.0	0.0	0.0	0.0
Gatsl2	80909	gene_synonym	M. musculus	80909	M. musculus	0.0	0.0	0.0	0.0	0.0	0.0	0.0	0.0	0.0	0.0	0.0	0.0	0.0	0.0	0.0	0.0	0.0	0.0	0.0	0.0
A430046D13Rik	654440	symbol	M. musculus	654440	M. musculus	0.0	0.0	0.0	0.0	0.0	0.0	0.0	0.0	0.0	0.0	0.0	0.0	0.0	0.0	0.0	0.0	0.0	0.0	0.0	0.0
Ppp1r3b	244416	symbol	M. musculus	244416	M. musculus	0.0	1.0	1.0	0.0	0.0	0.0	0.0	0.0	1.0	0.0	0.0	0.0	0.0	0.0	0.0	0.0	0.0	0.0	0.0	0.0
Sulf2	72043	symbol	M. musculus	72043	M. musculus	0.0	0.0	0.0	0.0	1.0	0.0	0.0	0.0	0.0	0.0	0.0	0.0	0.0	0.0	0.0	0.0	0.0	0.0	0.0	0.0
Pih1d2	72614	symbol	M. musculus	72614	M. musculus	0.0	0.0	0.0	0.0	0.0	0.0	0.0	0.0	0.0	0.0	0.0	0.0	0.0	0.0	0.0	0.0	0.0	0.0	0.0	0.0
ENSMUST00000011407						nan	nan	nan	nan	nan	nan	nan	nan	nan	nan	nan	nan	nan	nan	nan	nan	nan	nan	nan	nan
Ebf3	13593	symbol	M. musculus	13593	M. musculus	0.0	0.0	0.0	0.0	0.0	0.0	0.0	0.0	0.0	0.0	0.0	0.0	0.0	0.0	0.0	0.0	0.0	0.0	0.0	0.0
Irs1	16367	symbol	M. musculus	16367	M. musculus	0.0	0.0	1.0	0.0	1.0	1.0	0.0	0.0	1.0	0.0	0.0	1.0	0.0	1.0	0.0	0.0	0.0	0.0	0.0	0.0
Sema3c	20348	symbol	M. musculus	20348	M. musculus	0.0	0.0	0.0	0.0	0.0	1.0	0.0	0.0	0.0	0.0	0.0	0.0	0.0	0.0	0.0	0.0	0.0	0.0	0.0	0.0
Slc47a1	67473	symbol	M. musculus	67473	M. musculus	0.0	0.0	0.0	0.0	0.0	0.0	0.0	0.0	0.0	0.0	0.0	0.0	0.0	0.0	0.0	0.0	0.0	0.0	0.0	0.0
Arhgap18	73910	symbol	M. musculus	73910	M. musculus	0.0	0.0	0.0	0.0	0.0	0.0	0.0	0.0	0.0	0.0	1.0	0.0	0.0	0.0	0.0	0.0	0.0	0.0	0.0	0.0
Zeb2	24136	symbol	M. musculus	24136	M. musculus	0.0	0.0	0.0	0.0	0.0	0.0	0.0	1.0	0.0	0.0	1.0	1.0	0.0	0.0	0.0	0.0	1.0	0.0	0.0	0.0
Rbm3	19652	symbol	M. musculus	19652	M. musculus	0.0	0.0	0.0	0.0	0.0	0.0	1.0	0.0	0.0	0.0	0.0	0.0	0.0	0.0	0.0	0.0	0.0	0.0	0.0	0.0
Rbm28	68272	symbol	M. musculus	68272	M. musculus	0.0	0.0	0.0	0.0	0.0	0.0	0.0	0.0	0.0	0.0	0.0	0.0	0.0	0.0	0.0	0.0	0.0	0.0	0.0	0.0
Mrps22	64655	symbol	M. musculus	64655	M. musculus	0.0	0.0	0.0	0.0	0.0	0.0	0.0	0.0	0.0	0.0	0.0	0.0	0.0	0.0	0.0	0.0	0.0	0.0	0.0	0.0
Nudt5	53893	symbol	M. musculus	53893	M. musculus	0.0	1.0	0.0	0.0	0.0	0.0	0.0	0.0	0.0	0.0	0.0	0.0	0.0	0.0	0.0	0.0	0.0	0.0	0.0	0.0
Adal	75894	symbol	M. musculus	75894	M. musculus	1.0	1.0	0.0	0.0	0.0	0.0	0.0	0.0	0.0	0.0	0.0	0.0	0.0	0.0	0.0	0.0	0.0	0.0	0.0	0.0
Trmt2b	215201	symbol	M. musculus	215201	M. musculus	0.0	0.0	0.0	0.0	0.0	0.0	0.0	0.0	0.0	0.0	0.0	0.0	0.0	0.0	0.0	0.0	0.0	0.0	0.0	0.0
Lurap1	68075	symbol	M. musculus	68075	M. musculus	0.0	0.0	0.0	0.0	0.0	0.0	0.0	1.0	0.0	0.0	0.0	0.0	0.0	0.0	0.0	0.0	0.0	0.0	0.0	0.0
Pcdhb17	93888	symbol	M. musculus	93888	M. musculus	0.0	0.0	0.0	0.0	0.0	0.0	0.0	0.0	0.0	0.0	0.0	0.0	0.0	0.0	0.0	0.0	0.0	0.0	0.0	0.0
Ubiad1	71707	symbol	M. musculus	71707	M. musculus	1.0	0.0	0.0	0.0	0.0	0.0	0.0	0.0	0.0	0.0	0.0	0.0	0.0	0.0	0.0	0.0	0.0	0.0	0.0	0.0
Dmrtc1a	70887	symbol	M. musculus	70887	M. musculus	0.0	0.0	0.0	0.0	0.0	0.0	0.0	0.0	0.0	0.0	0.0	0.0	0.0	0.0	0.0	0.0	0.0	0.0	0.0	0.0
Cacybp	12301	symbol	M. musculus	12301	M. musculus	0.0	0.0	0.0	0.0	1.0	0.0	0.0	0.0	0.0	0.0	0.0	0.0	0.0	0.0	0.0	0.0	0.0	0.0	0.0	0.0
Dynll1	56455	symbol	M. musculus	56455	M. musculus	0.0	0.0	0.0	0.0	0.0	0.0	0.0	0.0	0.0	0.0	0.0	0.0	0.0	0.0	0.0	0.0	1.0	0.0	0.0	0.0
Fdps	110196	symbol	M. musculus	110196	M. musculus	1.0	0.0	1.0	0.0	0.0	0.0	0.0	0.0	0.0	0.0	0.0	0.0	0.0	0.0	0.0	0.0	0.0	0.0	0.0	0.0
NAP002856-002						nan	nan	nan	nan	nan	nan	nan	nan	nan	nan	nan	nan	nan	nan	nan	nan	nan	nan	nan	nan
ENSMUST00000177157	545826	ensembl_transcript_id	M. musculus	545826	M. musculus	0.0	0.0	0.0	0.0	0.0	0.0	0.0	0.0	0.0	0.0	0.0	0.0	0.0	0.0	0.0	0.0	0.0	0.0	0.0	0.0
CJ042244						nan	nan	nan	nan	nan	nan	nan	nan	nan	nan	nan	nan	nan	nan	nan	nan	nan	nan	nan	nan
Nsdhl	18194	symbol	M. musculus	18194	M. musculus	1.0	0.0	0.0	0.0	0.0	0.0	0.0	0.0	0.0	0.0	0.0	0.0	0.0	0.0	0.0	0.0	0.0	0.0	0.0	0.0
Msmo1	66234	symbol	M. musculus	66234	M. musculus	1.0	0.0	0.0	0.0	0.0	0.0	0.0	0.0	0.0	0.0	0.0	0.0	0.0	0.0	0.0	0.0	0.0	0.0	0.0	0.0
Ldlr	16835	symbol	M. musculus	16835	M. musculus	1.0	0.0	1.0	0.0	0.0	0.0	0.0	0.0	0.0	1.0	1.0	0.0	0.0	0.0	0.0	0.0	1.0	0.0	0.0	0.0
Mlxipl	58805	symbol	M. musculus	58805	M. musculus	1.0	0.0	1.0	0.0	0.0	0.0	0.0	0.0	1.0	0.0	0.0	1.0	0.0	0.0	0.0	0.0	0.0	0.0	0.0	0.0
Idi1	319554	symbol	M. musculus	319554	M. musculus	1.0	0.0	0.0	0.0	0.0	0.0	0.0	0.0	0.0	0.0	0.0	0.0	0.0	0.0	0.0	0.0	0.0	0.0	0.0	0.0
Fam63b	235461	gene_synonym	M. musculus	235461	M. musculus	0.0	0.0	0.0	0.0	0.0	0.0	0.0	0.0	0.0	0.0	0.0	0.0	0.0	0.0	0.0	0.0	0.0	0.0	0.0	0.0
Pmvk	68603	symbol	M. musculus	68603	M. musculus	1.0	1.0	0.0	0.0	0.0	0.0	0.0	0.0	0.0	0.0	0.0	0.0	0.0	0.0	0.0	0.0	0.0	0.0	0.0	0.0
Slmo1	225655	gene_synonym	M. musculus	225655	M. musculus	0.0	0.0	0.0	0.0	0.0	0.0	0.0	0.0	0.0	0.0	0.0	0.0	0.0	0.0	0.0	0.0	0.0	0.0	0.0	0.0
Ttll12	223723	symbol	M. musculus	223723	M. musculus	0.0	0.0	0.0	0.0	0.0	0.0	0.0	0.0	0.0	1.0	0.0	0.0	0.0	0.0	0.0	0.0	0.0	0.0	0.0	0.0
Atxn7l1	380753	symbol	M. musculus	380753	M. musculus	0.0	0.0	0.0	0.0	0.0	0.0	0.0	0.0	0.0	0.0	0.0	0.0	0.0	0.0	0.0	0.0	0.0	0.0	0.0	0.0
Fam57b	68952	gene_synonym	M. musculus	68952	M. musculus	1.0	0.0	0.0	0.0	0.0	0.0	0.0	0.0	0.0	0.0	0.0	0.0	0.0	0.0	0.0	0.0	0.0	0.0	0.0	0.0
Aacs	78894	symbol	M. musculus	78894	M. musculus	0.0	0.0	0.0	0.0	0.0	0.0	0.0	0.0	0.0	0.0	0.0	0.0	1.0	0.0	0.0	0.0	0.0	0.0	0.0	0.0
Sorl1	20660	symbol	M. musculus	20660	M. musculus	0.0	0.0	1.0	0.0	0.0	0.0	1.0	0.0	0.0	0.0	1.0	0.0	0.0	0.0	0.0	0.0	1.0	0.0	0.0	0.0
Acot11	329910	symbol	M. musculus	329910	M. musculus	0.0	1.0	0.0	0.0	0.0	0.0	1.0	0.0	0.0	0.0	0.0	0.0	1.0	0.0	0.0	0.0	0.0	0.0	0.0	0.0
Sbk1	104175	symbol	M. musculus	104175	M. musculus	0.0	0.0	0.0	0.0	0.0	0.0	0.0	0.0	0.0	0.0	0.0	0.0	0.0	0.0	0.0	0.0	0.0	0.0	0.0	0.0
G6pdx	14381	symbol	M. musculus	14381	M. musculus	1.0	1.0	0.0	0.0	0.0	0.0	0.0	0.0	0.0	0.0	1.0	0.0	0.0	0.0	0.0	1.0	0.0	0.0	1.0	0.0
Pygl	110095	symbol	M. musculus	110095	M. musculus	0.0	1.0	0.0	0.0	0.0	0.0	0.0	0.0	0.0	0.0	0.0	0.0	0.0	0.0	0.0	0.0	0.0	0.0	0.0	0.0
Shkbp1	192192	symbol	M. musculus	192192	M. musculus	0.0	0.0	0.0	0.0	0.0	0.0	0.0	0.0	0.0	0.0	0.0	0.0	0.0	0.0	0.0	0.0	0.0	0.0	0.0	0.0
W15861						nan	nan	nan	nan	nan	nan	nan	nan	nan	nan	nan	nan	nan	nan	nan	nan	nan	nan	nan	nan
2310069G16Rik	69659	symbol	M. musculus	69659	M. musculus	0.0	0.0	0.0	0.0	0.0	0.0	0.0	0.0	0.0	0.0	0.0	0.0	0.0	0.0	0.0	0.0	0.0	0.0	0.0	0.0
Paqr9	75552	symbol	M. musculus	75552	M. musculus	0.0	0.0	0.0	0.0	0.0	0.0	0.0	0.0	0.0	0.0	0.0	0.0	0.0	0.0	0.0	0.0	0.0	0.0	0.0	0.0
Sh2b2	23921	symbol	M. musculus	23921	M. musculus	0.0	0.0	0.0	1.0	1.0	0.0	0.0	1.0	0.0	0.0	0.0	0.0	0.0	0.0	0.0	0.0	0.0	0.0	1.0	0.0
Gm16006	105245957	symbol	M. musculus	105245957	M. musculus	0.0	0.0	0.0	0.0	0.0	0.0	0.0	0.0	0.0	0.0	0.0	0.0	0.0	0.0	0.0	0.0	0.0	0.0	0.0	0.0
Myo5b	17919	symbol	M. musculus	17919	M. musculus	0.0	0.0	0.0	0.0	0.0	0.0	0.0	1.0	0.0	0.0	1.0	0.0	0.0	0.0	0.0	0.0	1.0	0.0	0.0	0.0
Bbs9	319845	symbol	M. musculus	319845	M. musculus	0.0	0.0	0.0	1.0	0.0	0.0	0.0	0.0	0.0	0.0	0.0	0.0	0.0	0.0	0.0	0.0	0.0	0.0	0.0	0.0
Gm24175	115486330	symbol	M. musculus	115486330	M. musculus	0.0	0.0	0.0	0.0	0.0	0.0	0.0	0.0	0.0	0.0	0.0	0.0	0.0	0.0	0.0	0.0	0.0	0.0	0.0	0.0
Lag3	16768	symbol	M. musculus	16768	M. musculus	0.0	0.0	0.0	0.0	0.0	0.0	0.0	0.0	0.0	1.0	0.0	0.0	0.0	0.0	0.0	0.0	0.0	0.0	0.0	0.0
Aspa	11484	symbol	M. musculus	11484	M. musculus	0.0	0.0	0.0	0.0	0.0	0.0	0.0	0.0	0.0	0.0	0.0	0.0	1.0	0.0	0.0	0.0	1.0	0.0	0.0	0.0
Hoxc5	15424	symbol	M. musculus	15424	M. musculus	0.0	0.0	0.0	0.0	0.0	0.0	0.0	0.0	0.0	0.0	0.0	0.0	0.0	0.0	0.0	0.0	0.0	0.0	0.0	0.0
Fam161b	217705	symbol	M. musculus	217705	M. musculus	0.0	0.0	0.0	0.0	0.0	0.0	0.0	0.0	0.0	0.0	0.0	0.0	0.0	0.0	0.0	0.0	0.0	0.0	0.0	0.0
Adcy10	271639	symbol	M. musculus	271639	M. musculus	0.0	1.0	1.0	0.0	0.0	0.0	0.0	0.0	1.0	0.0	1.0	1.0	0.0	0.0	0.0	1.0	1.0	0.0	0.0	0.0
Slc37a4	14385	symbol	M. musculus	14385	M. musculus	1.0	1.0	0.0	0.0	0.0	0.0	0.0	0.0	0.0	0.0	0.0	1.0	1.0	0.0	0.0	0.0	0.0	0.0	1.0	0.0
Slc25a10	27376	symbol	M. musculus	27376	M. musculus	1.0	1.0	0.0	0.0	0.0	0.0	0.0	0.0	0.0	0.0	0.0	0.0	0.0	0.0	0.0	0.0	0.0	0.0	0.0	0.0
Snrpn	20646	symbol	M. musculus	20646	M. musculus	0.0	0.0	0.0	0.0	0.0	0.0	0.0	0.0	0.0	0.0	0.0	0.0	0.0	0.0	0.0	0.0	0.0	0.0	0.0	0.0
Parp3	235587	symbol	M. musculus	235587	M. musculus	0.0	0.0	0.0	0.0	0.0	0.0	0.0	0.0	0.0	0.0	1.0	0.0	0.0	0.0	0.0	0.0	0.0	0.0	0.0	0.0
C130074G19Rik	226777	symbol	M. musculus	226777	M. musculus	0.0	0.0	0.0	0.0	0.0	0.0	0.0	0.0	0.0	0.0	0.0	0.0	0.0	0.0	0.0	0.0	0.0	0.0	0.0	0.0
Lig1	16881	symbol	M. musculus	16881	M. musculus	0.0	0.0	0.0	0.0	0.0	0.0	0.0	0.0	0.0	0.0	0.0	0.0	0.0	0.0	0.0	0.0	0.0	0.0	0.0	0.0
Arpc5l	74192	symbol	M. musculus	74192	M. musculus	0.0	0.0	0.0	0.0	0.0	0.0	0.0	1.0	0.0	0.0	1.0	0.0	0.0	0.0	0.0	0.0	0.0	0.0	0.0	0.0
Sc5d	235293	symbol	M. musculus	235293	M. musculus	1.0	0.0	0.0	0.0	0.0	0.0	0.0	0.0	0.0	0.0	0.0	0.0	0.0	0.0	0.0	0.0	0.0	0.0	0.0	0.0
Adap1	231821	symbol	M. musculus	231821	M. musculus	0.0	0.0	0.0	0.0	0.0	0.0	0.0	0.0	0.0	0.0	0.0	0.0	0.0	0.0	0.0	0.0	0.0	0.0	0.0	0.0
Vps37d	194309	symbol	M. musculus	194309	M. musculus	0.0	0.0	0.0	0.0	0.0	0.0	0.0	0.0	0.0	0.0	0.0	0.0	0.0	0.0	0.0	0.0	0.0	0.0	0.0	0.0
Fbxw17	109082	symbol	M. musculus	109082	M. musculus	0.0	0.0	0.0	0.0	0.0	0.0	0.0	0.0	0.0	0.0	0.0	0.0	0.0	0.0	0.0	0.0	0.0	0.0	0.0	0.0
2810002D19Rik	66457	symbol	M. musculus	66457	M. musculus	0.0	0.0	0.0	0.0	0.0	0.0	0.0	0.0	0.0	0.0	0.0	0.0	0.0	0.0	0.0	0.0	0.0	0.0	0.0	0.0
Kbtbd11	74901	symbol	M. musculus	74901	M. musculus	0.0	0.0	0.0	0.0	0.0	0.0	0.0	0.0	0.0	0.0	0.0	0.0	0.0	0.0	0.0	0.0	0.0	0.0	0.0	0.0
Scd2	20250	symbol	M. musculus	20250	M. musculus	1.0	0.0	0.0	0.0	0.0	0.0	0.0	0.0	0.0	0.0	0.0	0.0	1.0	0.0	0.0	0.0	0.0	0.0	0.0	0.0
Prune2	353211	symbol	M. musculus	353211	M. musculus	0.0	0.0	0.0	0.0	0.0	0.0	0.0	0.0	0.0	0.0	0.0	0.0	0.0	0.0	0.0	0.0	0.0	0.0	0.0	0.0
E130101M22						nan	nan	nan	nan	nan	nan	nan	nan	nan	nan	nan	nan	nan	nan	nan	nan	nan	nan	nan	nan
Mid1ip1	68041	symbol	M. musculus	68041	M. musculus	0.0	0.0	1.0	0.0	0.0	0.0	0.0	0.0	0.0	0.0	1.0	1.0	0.0	0.0	0.0	0.0	0.0	0.0	0.0	0.0
BY593506						nan	nan	nan	nan	nan	nan	nan	nan	nan	nan	nan	nan	nan	nan	nan	nan	nan	nan	nan	nan
D5Ertd579e	320661	symbol	M. musculus	320661	M. musculus	0.0	0.0	0.0	0.0	0.0	0.0	0.0	0.0	0.0	0.0	0.0	0.0	0.0	0.0	0.0	0.0	0.0	0.0	0.0	0.0
Ttl	69737	symbol	M. musculus	69737	M. musculus	0.0	0.0	0.0	0.0	0.0	0.0	0.0	0.0	0.0	0.0	1.0	0.0	0.0	0.0	0.0	0.0	1.0	0.0	0.0	0.0
Dhx32	101437	symbol	M. musculus	101437	M. musculus	0.0	0.0	0.0	0.0	0.0	0.0	0.0	0.0	0.0	0.0	0.0	0.0	0.0	0.0	0.0	0.0	0.0	0.0	0.0	0.0
Slc1a1	20510	symbol	M. musculus	20510	M. musculus	0.0	0.0	0.0	0.0	0.0	0.0	0.0	0.0	0.0	0.0	0.0	1.0	0.0	0.0	0.0	1.0	0.0	0.0	0.0	1.0
Sqle	20775	symbol	M. musculus	20775	M. musculus	1.0	0.0	0.0	0.0	0.0	0.0	0.0	0.0	0.0	0.0	0.0	0.0	0.0	0.0	0.0	0.0	0.0	0.0	0.0	0.0
Mvd	192156	symbol	M. musculus	192156	M. musculus	1.0	1.0	0.0	0.0	0.0	0.0	0.0	0.0	0.0	0.0	0.0	0.0	0.0	0.0	0.0	0.0	0.0	0.0	0.0	0.0
Luzp1	269593	symbol	M. musculus	269593	M. musculus	0.0	0.0	0.0	0.0	0.0	0.0	0.0	1.0	0.0	0.0	1.0	0.0	0.0	0.0	0.0	0.0	0.0	0.0	0.0	0.0
Mvk	17855	symbol	M. musculus	17855	M. musculus	1.0	1.0	0.0	0.0	0.0	0.0	0.0	0.0	0.0	0.0	0.0	0.0	0.0	0.0	0.0	0.0	0.0	0.0	0.0	0.0
A530016L24Rik	319942	symbol	M. musculus	319942	M. musculus	0.0	0.0	0.0	0.0	0.0	0.0	0.0	0.0	0.0	0.0	0.0	0.0	0.0	0.0	0.0	0.0	0.0	0.0	0.0	0.0
Matk	17179	symbol	M. musculus	17179	M. musculus	0.0	0.0	0.0	0.0	0.0	0.0	0.0	0.0	0.0	0.0	0.0	0.0	0.0	0.0	0.0	0.0	0.0	0.0	0.0	0.0
ENSMUST00000098589	100379146	ensembl_transcript_id	M. musculus	100379146	M. musculus	0.0	0.0	0.0	0.0	0.0	0.0	0.0	0.0	0.0	0.0	0.0	0.0	0.0	0.0	0.0	0.0	0.0	0.0	0.0	0.0
Tmem184b	223693	symbol	M. musculus	223693	M. musculus	0.0	0.0	0.0	0.0	0.0	0.0	0.0	0.0	0.0	0.0	0.0	0.0	0.0	0.0	0.0	0.0	0.0	0.0	0.0	0.0
Mfsd12	73822	symbol	M. musculus	73822	M. musculus	0.0	0.0	0.0	0.0	0.0	0.0	0.0	0.0	0.0	0.0	0.0	0.0	0.0	0.0	0.0	0.0	0.0	0.0	0.0	0.0
Kcnb1	16500	symbol	M. musculus	16500	M. musculus	0.0	0.0	0.0	0.0	0.0	0.0	0.0	0.0	0.0	0.0	0.0	0.0	0.0	0.0	0.0	1.0	0.0	0.0	0.0	1.0
Parm1	231440	symbol	M. musculus	231440	M. musculus	0.0	0.0	0.0	0.0	0.0	0.0	0.0	0.0	0.0	0.0	0.0	0.0	0.0	0.0	0.0	0.0	0.0	0.0	0.0	0.0
Recql4	79456	symbol	M. musculus	79456	M. musculus	0.0	0.0	0.0	0.0	0.0	0.0	0.0	0.0	0.0	0.0	1.0	0.0	0.0	0.0	0.0	0.0	0.0	0.0	0.0	0.0
Hvcn1	74096	symbol	M. musculus	74096	M. musculus	0.0	0.0	0.0	0.0	0.0	0.0	0.0	0.0	0.0	0.0	0.0	0.0	0.0	0.0	0.0	0.0	0.0	0.0	0.0	1.0
TC1651530						nan	nan	nan	nan	nan	nan	nan	nan	nan	nan	nan	nan	nan	nan	nan	nan	nan	nan	nan	nan
Rdh11	17252	symbol	M. musculus	17252	M. musculus	1.0	0.0	0.0	0.0	0.0	0.0	0.0	0.0	0.0	0.0	0.0	0.0	0.0	0.0	0.0	0.0	0.0	0.0	0.0	0.0
Dixdc1	330938	symbol	M. musculus	330938	M. musculus	0.0	0.0	0.0	0.0	0.0	0.0	0.0	0.0	0.0	0.0	1.0	0.0	0.0	0.0	0.0	0.0	1.0	0.0	0.0	0.0
Pomk	74653	symbol	M. musculus	74653	M. musculus	0.0	1.0	0.0	0.0	0.0	0.0	0.0	0.0	0.0	0.0	0.0	0.0	0.0	0.0	0.0	0.0	0.0	0.0	0.0	0.0
Sigmar1	18391	symbol	M. musculus	18391	M. musculus	0.0	0.0	0.0	0.0	0.0	0.0	0.0	0.0	0.0	0.0	0.0	0.0	0.0	0.0	0.0	1.0	0.0	0.0	0.0	0.0
Ggt6	71522	symbol	M. musculus	71522	M. musculus	0.0	0.0	0.0	0.0	0.0	0.0	0.0	0.0	0.0	0.0	0.0	0.0	0.0	0.0	0.0	0.0	0.0	0.0	0.0	0.0
Rcbtb2	105670	symbol	M. musculus	105670	M. musculus	0.0	0.0	0.0	0.0	0.0	0.0	0.0	0.0	0.0	0.0	0.0	0.0	0.0	0.0	0.0	0.0	0.0	0.0	0.0	0.0
Dusp7	235584	symbol	M. musculus	235584	M. musculus	0.0	0.0	0.0	0.0	0.0	0.0	0.0	0.0	0.0	0.0	0.0	1.0	0.0	0.0	0.0	0.0	0.0	0.0	0.0	0.0
Fam69b	56279	gene_synonym	M. musculus	56279	M. musculus	0.0	0.0	0.0	0.0	0.0	0.0	0.0	0.0	0.0	0.0	0.0	0.0	0.0	0.0	0.0	0.0	0.0	0.0	0.0	0.0
Tuba1b	22143	symbol	M. musculus	22143	M. musculus	0.0	0.0	0.0	0.0	0.0	0.0	0.0	0.0	0.0	0.0	0.0	0.0	0.0	0.0	0.0	0.0	0.0	0.0	0.0	0.0
Tuba1c	22146	symbol	M. musculus	22146	M. musculus	0.0	0.0	0.0	0.0	0.0	0.0	0.0	0.0	0.0	0.0	0.0	0.0	0.0	0.0	0.0	0.0	0.0	0.0	0.0	0.0
Ttll1	319953	symbol	M. musculus	319953	M. musculus	0.0	0.0	0.0	0.0	0.0	0.0	0.0	1.0	0.0	0.0	0.0	0.0	0.0	0.0	0.0	0.0	0.0	0.0	0.0	0.0
Gm6484	624219	gene_synonym	M. musculus	624219	M. musculus	0.0	0.0	1.0	1.0	0.0	0.0	0.0	0.0	0.0	0.0	0.0	0.0	0.0	0.0	0.0	0.0	0.0	0.0	0.0	0.0
Ints2	70422	symbol	M. musculus	70422	M. musculus	0.0	0.0	0.0	0.0	0.0	0.0	0.0	0.0	0.0	0.0	0.0	0.0	0.0	0.0	0.0	0.0	0.0	0.0	0.0	0.0
Hic1	15248	symbol	M. musculus	15248	M. musculus	0.0	0.0	0.0	0.0	0.0	0.0	0.0	0.0	0.0	0.0	0.0	0.0	0.0	0.0	0.0	0.0	0.0	0.0	0.0	0.0
Arrdc4	66412	symbol	M. musculus	66412	M. musculus	0.0	0.0	0.0	0.0	0.0	0.0	0.0	0.0	0.0	0.0	0.0	1.0	0.0	0.0	0.0	0.0	0.0	0.0	0.0	0.0
Ltbp2	16997	symbol	M. musculus	16997	M. musculus	0.0	0.0	0.0	0.0	0.0	0.0	0.0	1.0	0.0	0.0	0.0	0.0	0.0	0.0	0.0	0.0	0.0	0.0	0.0	0.0
Tapbpl	213233	symbol	M. musculus	213233	M. musculus	0.0	0.0	0.0	0.0	0.0	0.0	0.0	0.0	0.0	0.0	0.0	0.0	0.0	0.0	0.0	0.0	0.0	0.0	0.0	0.0
Mpc1	55951	symbol	M. musculus	55951	M. musculus	0.0	1.0	0.0	0.0	0.0	0.0	0.0	0.0	0.0	0.0	0.0	0.0	1.0	0.0	0.0	0.0	0.0	0.0	0.0	0.0
Slc38a10	72055	symbol	M. musculus	72055	M. musculus	0.0	0.0	0.0	0.0	0.0	0.0	0.0	0.0	0.0	0.0	0.0	0.0	0.0	0.0	0.0	0.0	0.0	0.0	0.0	0.0
Slc25a19	67283	symbol	M. musculus	67283	M. musculus	1.0	0.0	0.0	0.0	0.0	0.0	0.0	0.0	0.0	0.0	0.0	0.0	0.0	0.0	0.0	0.0	0.0	0.0	0.0	0.0
Atp4b	11945	symbol	M. musculus	11945	M. musculus	0.0	0.0	0.0	0.0	0.0	0.0	0.0	0.0	0.0	0.0	0.0	0.0	0.0	0.0	0.0	0.0	0.0	0.0	0.0	0.0
Comt	12846	symbol	M. musculus	12846	M. musculus	1.0	1.0	1.0	0.0	1.0	0.0	1.0	0.0	0.0	0.0	0.0	0.0	1.0	0.0	0.0	0.0	0.0	0.0	0.0	0.0
2810428I15Rik	66462	gene_synonym	M. musculus	66462	M. musculus	0.0	0.0	0.0	0.0	0.0	0.0	0.0	0.0	0.0	0.0	0.0	0.0	0.0	0.0	0.0	0.0	0.0	0.0	0.0	0.0
Nos3	18127	symbol	M. musculus	18127	M. musculus	0.0	1.0	0.0	0.0	0.0	1.0	0.0	0.0	0.0	0.0	1.0	0.0	0.0	0.0	0.0	0.0	0.0	1.0	1.0	0.0
Mapkapk3	102626	symbol	M. musculus	102626	M. musculus	0.0	0.0	0.0	0.0	0.0	0.0	0.0	0.0	0.0	1.0	0.0	0.0	0.0	0.0	0.0	0.0	0.0	0.0	0.0	0.0
Hlcs	110948	symbol	M. musculus	110948	M. musculus	0.0	0.0	0.0	0.0	0.0	0.0	0.0	0.0	0.0	0.0	0.0	0.0	1.0	0.0	0.0	0.0	0.0	0.0	0.0	0.0
Lfng	16848	symbol	M. musculus	16848	M. musculus	0.0	0.0	0.0	0.0	0.0	0.0	0.0	0.0	0.0	0.0	0.0	1.0	0.0	0.0	0.0	0.0	0.0	0.0	0.0	0.0
Kcng4	66733	symbol	M. musculus	66733	M. musculus	0.0	0.0	0.0	0.0	0.0	0.0	0.0	0.0	0.0	0.0	0.0	0.0	0.0	0.0	0.0	0.0	0.0	0.0	0.0	0.0
Pdzk1ip1	67182	symbol	M. musculus	67182	M. musculus	0.0	0.0	0.0	0.0	0.0	0.0	0.0	0.0	0.0	0.0	0.0	0.0	0.0	0.0	0.0	0.0	0.0	0.0	0.0	0.0
Fam83e	73813	symbol	M. musculus	73813	M. musculus	0.0	0.0	0.0	0.0	0.0	0.0	0.0	0.0	0.0	0.0	0.0	0.0	0.0	0.0	0.0	0.0	0.0	0.0	0.0	0.0
Nt5c	50773	symbol	M. musculus	50773	M. musculus	0.0	1.0	0.0	0.0	0.0	0.0	0.0	0.0	0.0	0.0	0.0	0.0	0.0	0.0	0.0	0.0	0.0	0.0	0.0	0.0
Cd200	17470	symbol	M. musculus	17470	M. musculus	0.0	0.0	0.0	0.0	0.0	0.0	0.0	0.0	0.0	0.0	0.0	0.0	0.0	0.0	0.0	0.0	0.0	0.0	0.0	0.0
Pcyt2	68671	symbol	M. musculus	68671	M. musculus	1.0	0.0	0.0	0.0	0.0	0.0	0.0	0.0	0.0	0.0	0.0	0.0	0.0	0.0	0.0	0.0	0.0	0.0	0.0	0.0
4930430F08Rik	68281	gene_synonym	M. musculus	68281	M. musculus	0.0	0.0	0.0	0.0	0.0	0.0	0.0	0.0	0.0	0.0	0.0	0.0	0.0	0.0	0.0	0.0	0.0	0.0	0.0	0.0
Tsen54	76265	symbol	M. musculus	76265	M. musculus	0.0	0.0	0.0	0.0	0.0	0.0	0.0	0.0	0.0	0.0	0.0	0.0	0.0	0.0	0.0	0.0	0.0	0.0	0.0	0.0
Itpkb	320404	symbol	M. musculus	320404	M. musculus	1.0	0.0	0.0	0.0	0.0	0.0	0.0	0.0	0.0	0.0	0.0	1.0	0.0	0.0	0.0	0.0	1.0	0.0	1.0	1.0
Slc13a2	20500	symbol	M. musculus	20500	M. musculus	0.0	0.0	0.0	0.0	0.0	0.0	0.0	0.0	0.0	0.0	0.0	0.0	0.0	0.0	0.0	0.0	0.0	0.0	0.0	1.0
Srms	20811	symbol	M. musculus	20811	M. musculus	0.0	0.0	0.0	0.0	1.0	0.0	0.0	0.0	0.0	0.0	0.0	0.0	0.0	0.0	0.0	0.0	0.0	0.0	0.0	0.0
Rab3a	19339	symbol	M. musculus	19339	M. musculus	0.0	0.0	0.0	0.0	0.0	0.0	0.0	0.0	0.0	0.0	1.0	0.0	0.0	0.0	0.0	0.0	0.0	0.0	0.0	0.0
Figf	14205	gene_synonym	M. musculus	14205	M. musculus	0.0	0.0	0.0	0.0	1.0	1.0	0.0	0.0	0.0	1.0	0.0	0.0	0.0	0.0	0.0	0.0	0.0	1.0	0.0	0.0
Flywch1	224613	symbol	M. musculus	224613	M. musculus	0.0	0.0	0.0	0.0	0.0	0.0	0.0	0.0	0.0	0.0	0.0	0.0	0.0	0.0	0.0	0.0	0.0	0.0	0.0	0.0
Med29	67224	symbol	M. musculus	67224	M. musculus	0.0	0.0	0.0	0.0	0.0	0.0	0.0	0.0	0.0	0.0	0.0	0.0	0.0	0.0	0.0	0.0	0.0	0.0	0.0	0.0
Hist2h3b	319154	gene_synonym	M. musculus	319154	M. musculus	0.0	0.0	0.0	0.0	0.0	0.0	0.0	0.0	0.0	0.0	0.0	0.0	0.0	0.0	0.0	0.0	0.0	0.0	0.0	0.0
B9d2	232987	symbol	M. musculus	232987	M. musculus	0.0	0.0	0.0	0.0	0.0	0.0	0.0	0.0	0.0	0.0	0.0	0.0	0.0	0.0	0.0	0.0	0.0	0.0	0.0	0.0
Itpr2	16439	symbol	M. musculus	16439	M. musculus	0.0	0.0	0.0	0.0	0.0	0.0	0.0	0.0	0.0	0.0	0.0	0.0	0.0	0.0	0.0	0.0	0.0	0.0	0.0	0.0
Ackr3	12778	symbol	M. musculus	12778	M. musculus	0.0	0.0	0.0	0.0	0.0	1.0	0.0	0.0	0.0	0.0	0.0	0.0	0.0	0.0	0.0	0.0	0.0	0.0	0.0	0.0
Tuba4a	22145	symbol	M. musculus	22145	M. musculus	0.0	0.0	0.0	0.0	0.0	0.0	0.0	0.0	0.0	0.0	0.0	0.0	0.0	0.0	0.0	0.0	0.0	0.0	0.0	0.0
BC028289						nan	nan	nan	nan	nan	nan	nan	nan	nan	nan	nan	nan	nan	nan	nan	nan	nan	nan	nan	nan
Dmtn	13829	symbol	M. musculus	13829	M. musculus	0.0	0.0	0.0	0.0	0.0	1.0	0.0	1.0	0.0	0.0	1.0	1.0	0.0	0.0	0.0	0.0	0.0	0.0	1.0	0.0
Ipo13	230673	symbol	M. musculus	230673	M. musculus	0.0	0.0	0.0	0.0	0.0	0.0	0.0	0.0	0.0	0.0	0.0	0.0	0.0	0.0	0.0	0.0	0.0	0.0	0.0	0.0
Atp8a1	11980	symbol	M. musculus	11980	M. musculus	0.0	0.0	0.0	0.0	0.0	1.0	0.0	0.0	0.0	0.0	0.0	0.0	0.0	0.0	0.0	0.0	0.0	0.0	0.0	0.0
ENSMUST00000190853						nan	nan	nan	nan	nan	nan	nan	nan	nan	nan	nan	nan	nan	nan	nan	nan	nan	nan	nan	nan
Smyd4	319822	symbol	M. musculus	319822	M. musculus	0.0	0.0	0.0	0.0	0.0	0.0	0.0	0.0	0.0	0.0	0.0	0.0	0.0	0.0	0.0	0.0	0.0	0.0	0.0	0.0
Stxbp4	20913	symbol	M. musculus	20913	M. musculus	0.0	0.0	0.0	0.0	1.0	0.0	0.0	0.0	0.0	0.0	0.0	0.0	0.0	0.0	0.0	0.0	0.0	0.0	0.0	0.0
S1pr5	94226	symbol	M. musculus	94226	M. musculus	0.0	0.0	0.0	0.0	0.0	0.0	0.0	0.0	0.0	0.0	0.0	0.0	0.0	0.0	0.0	0.0	0.0	0.0	0.0	0.0
Cntnap1	53321	symbol	M. musculus	53321	M. musculus	0.0	0.0	0.0	0.0	0.0	0.0	0.0	0.0	0.0	0.0	0.0	0.0	0.0	0.0	0.0	0.0	0.0	0.0	0.0	0.0
Mrs2	380836	symbol	M. musculus	380836	M. musculus	0.0	0.0	0.0	0.0	0.0	0.0	0.0	0.0	0.0	0.0	0.0	0.0	1.0	0.0	0.0	0.0	0.0	0.0	0.0	0.0
Osgepl1	72085	symbol	M. musculus	72085	M. musculus	0.0	0.0	0.0	0.0	0.0	0.0	0.0	0.0	0.0	0.0	0.0	0.0	0.0	0.0	0.0	0.0	0.0	0.0	0.0	0.0
Cox19	68033	symbol	M. musculus	68033	M. musculus	0.0	0.0	0.0	0.0	0.0	0.0	0.0	0.0	0.0	0.0	0.0	0.0	0.0	0.0	0.0	0.0	0.0	0.0	0.0	0.0
Slc46a1	52466	symbol	M. musculus	52466	M. musculus	0.0	0.0	0.0	0.0	0.0	0.0	0.0	0.0	0.0	0.0	0.0	0.0	0.0	0.0	0.0	0.0	0.0	0.0	0.0	0.0
Itgae	16407	symbol	M. musculus	16407	M. musculus	0.0	0.0	0.0	0.0	0.0	0.0	0.0	0.0	0.0	0.0	0.0	0.0	0.0	0.0	0.0	0.0	0.0	0.0	0.0	0.0
Tbc1d7	67046	symbol	M. musculus	67046	M. musculus	0.0	0.0	0.0	0.0	0.0	0.0	0.0	0.0	0.0	0.0	1.0	1.0	0.0	0.0	0.0	0.0	0.0	0.0	0.0	0.0
Ppm1l	242083	symbol	M. musculus	242083	M. musculus	0.0	0.0	0.0	0.0	1.0	0.0	0.0	0.0	0.0	0.0	0.0	0.0	0.0	0.0	0.0	0.0	0.0	0.0	0.0	0.0
Fez2	225020	symbol	M. musculus	225020	M. musculus	0.0	0.0	0.0	0.0	0.0	0.0	0.0	0.0	0.0	0.0	1.0	0.0	0.0	0.0	0.0	0.0	0.0	0.0	0.0	0.0
Tstd3	77032	symbol	M. musculus	77032	M. musculus	0.0	0.0	0.0	0.0	0.0	0.0	0.0	0.0	0.0	0.0	0.0	0.0	0.0	0.0	0.0	0.0	0.0	0.0	0.0	0.0
Pclo	26875	symbol	M. musculus	26875	M. musculus	0.0	0.0	0.0	0.0	0.0	0.0	0.0	1.0	0.0	0.0	1.0	1.0	0.0	0.0	0.0	0.0	0.0	0.0	0.0	0.0
Ift140	106633	symbol	M. musculus	106633	M. musculus	0.0	0.0	0.0	0.0	0.0	0.0	0.0	0.0	0.0	0.0	0.0	0.0	0.0	0.0	0.0	0.0	0.0	0.0	0.0	0.0
Hist1h2bm	319186	gene_synonym	M. musculus	319186	M. musculus	0.0	0.0	0.0	0.0	0.0	0.0	0.0	0.0	0.0	0.0	0.0	0.0	0.0	0.0	0.0	0.0	0.0	0.0	0.0	0.0
Hist1h2ba	319177	gene_synonym	M. musculus	319177	M. musculus	0.0	0.0	0.0	0.0	0.0	0.0	0.0	0.0	0.0	0.0	0.0	1.0	0.0	0.0	0.0	0.0	0.0	0.0	0.0	0.0
Hist1h2bb	319178	gene_synonym	M. musculus	319178	M. musculus	0.0	0.0	0.0	0.0	0.0	0.0	0.0	0.0	0.0	0.0	0.0	0.0	0.0	0.0	0.0	0.0	0.0	0.0	0.0	0.0
Hapln4	330790	symbol	M. musculus	330790	M. musculus	0.0	0.0	0.0	0.0	0.0	0.0	0.0	0.0	0.0	0.0	0.0	0.0	0.0	0.0	0.0	0.0	0.0	0.0	0.0	0.0
Nr2f6	13864	symbol	M. musculus	13864	M. musculus	0.0	0.0	0.0	0.0	0.0	0.0	1.0	0.0	0.0	0.0	0.0	0.0	0.0	0.0	0.0	0.0	0.0	0.0	0.0	0.0
ENSMUST00000170597	100416276	ensembl_transcript_id	M. musculus	100416276	M. musculus	0.0	0.0	0.0	0.0	0.0	0.0	0.0	0.0	0.0	0.0	0.0	0.0	0.0	0.0	0.0	0.0	0.0	0.0	0.0	0.0
Gm36028	102639802	gene_synonym	M. musculus	102639802	M. musculus	0.0	0.0	0.0	0.0	0.0	0.0	0.0	0.0	0.0	0.0	0.0	0.0	0.0	0.0	0.0	0.0	0.0	0.0	0.0	0.0
Lins	72635	gene_synonym	M. musculus	72635	M. musculus	0.0	0.0	0.0	0.0	0.0	0.0	0.0	0.0	0.0	0.0	0.0	0.0	0.0	0.0	0.0	0.0	0.0	0.0	0.0	0.0
Aen	68048	symbol	M. musculus	68048	M. musculus	0.0	0.0	0.0	0.0	0.0	0.0	0.0	0.0	0.0	0.0	0.0	0.0	0.0	0.0	0.0	0.0	0.0	0.0	0.0	0.0
Bop1	12181	symbol	M. musculus	12181	M. musculus	0.0	0.0	0.0	0.0	0.0	0.0	0.0	0.0	0.0	0.0	0.0	0.0	0.0	0.0	0.0	0.0	0.0	0.0	0.0	0.0
Mum1l1	245631	gene_synonym	M. musculus	245631	M. musculus	0.0	0.0	0.0	0.0	0.0	0.0	0.0	0.0	0.0	0.0	0.0	0.0	0.0	0.0	0.0	0.0	0.0	0.0	0.0	0.0
Gm30421	102632313	symbol	M. musculus	102632313	M. musculus	0.0	0.0	0.0	0.0	0.0	0.0	0.0	0.0	0.0	0.0	0.0	0.0	0.0	0.0	0.0	0.0	0.0	0.0	0.0	0.0
Bloc1s3	232946	symbol	M. musculus	232946	M. musculus	0.0	0.0	0.0	0.0	0.0	0.0	0.0	0.0	0.0	0.0	0.0	0.0	0.0	0.0	0.0	0.0	0.0	0.0	0.0	0.0
Atp10a	11982	symbol	M. musculus	11982	M. musculus	0.0	0.0	0.0	0.0	0.0	0.0	0.0	0.0	0.0	0.0	0.0	0.0	0.0	0.0	0.0	0.0	0.0	0.0	0.0	0.0
Ppp2r5b	225849	symbol	M. musculus	225849	M. musculus	0.0	0.0	0.0	0.0	0.0	0.0	0.0	0.0	0.0	0.0	1.0	1.0	0.0	0.0	0.0	0.0	1.0	0.0	0.0	0.0
Zfp493	72958	symbol	M. musculus	72958	M. musculus	0.0	0.0	0.0	0.0	0.0	0.0	0.0	0.0	0.0	0.0	0.0	0.0	0.0	0.0	0.0	0.0	0.0	0.0	0.0	0.0
Slc5a3	53881	symbol	M. musculus	53881	M. musculus	1.0	0.0	0.0	0.0	0.0	0.0	0.0	0.0	0.0	0.0	0.0	0.0	0.0	0.0	0.0	0.0	0.0	0.0	0.0	0.0
Grk5	14773	symbol	M. musculus	14773	M. musculus	0.0	0.0	0.0	1.0	0.0	0.0	0.0	0.0	0.0	0.0	0.0	0.0	0.0	0.0	0.0	0.0	0.0	0.0	0.0	0.0
Srek1ip1	67288	symbol	M. musculus	67288	M. musculus	0.0	0.0	0.0	0.0	0.0	0.0	0.0	0.0	0.0	0.0	0.0	0.0	0.0	0.0	0.0	0.0	0.0	0.0	0.0	0.0
Ctnna1	12385	symbol	M. musculus	12385	M. musculus	0.0	0.0	0.0	0.0	0.0	0.0	0.0	0.0	0.0	0.0	0.0	0.0	0.0	0.0	0.0	0.0	1.0	0.0	0.0	0.0
44284425-44300475_F						nan	nan	nan	nan	nan	nan	nan	nan	nan	nan	nan	nan	nan	nan	nan	nan	nan	nan	nan	nan
Zmpste24	230709	symbol	M. musculus	230709	M. musculus	0.0	0.0	1.0	0.0	0.0	0.0	0.0	0.0	1.0	1.0	0.0	0.0	0.0	0.0	0.0	0.0	0.0	0.0	0.0	0.0
Nudt4	71207	symbol	M. musculus	71207	M. musculus	1.0	1.0	0.0	0.0	0.0	0.0	0.0	0.0	0.0	0.0	0.0	0.0	0.0	0.0	0.0	0.0	0.0	0.0	0.0	0.0
Lppr4	229791	gene_synonym	M. musculus	229791	M. musculus	0.0	0.0	0.0	0.0	0.0	0.0	0.0	0.0	0.0	0.0	0.0	0.0	0.0	0.0	0.0	0.0	0.0	0.0	0.0	0.0
NAP058885-1						nan	nan	nan	nan	nan	nan	nan	nan	nan	nan	nan	nan	nan	nan	nan	nan	nan	nan	nan	nan
NAP111477-1						nan	nan	nan	nan	nan	nan	nan	nan	nan	nan	nan	nan	nan	nan	nan	nan	nan	nan	nan	nan
2610001J05Rik	66520	gene_synonym	M. musculus	66520	M. musculus	0.0	0.0	0.0	0.0	0.0	0.0	0.0	0.0	0.0	1.0	0.0	0.0	0.0	0.0	0.0	0.0	0.0	0.0	0.0	0.0
Chordc1	66917	symbol	M. musculus	66917	M. musculus	0.0	0.0	0.0	0.0	0.0	0.0	1.0	0.0	0.0	0.0	0.0	1.0	0.0	0.0	0.0	0.0	0.0	0.0	0.0	0.0
AK039015						nan	nan	nan	nan	nan	nan	nan	nan	nan	nan	nan	nan	nan	nan	nan	nan	nan	nan	nan	nan
Phf6	70998	symbol	M. musculus	70998	M. musculus	0.0	0.0	0.0	0.0	0.0	0.0	0.0	0.0	0.0	0.0	0.0	0.0	0.0	0.0	0.0	0.0	0.0	0.0	0.0	0.0
Ldah	68832	symbol	M. musculus	68832	M. musculus	0.0	0.0	0.0	0.0	0.0	0.0	0.0	0.0	0.0	0.0	0.0	0.0	0.0	0.0	0.0	0.0	0.0	0.0	0.0	0.0
Hsph1	15505	symbol	M. musculus	15505	M. musculus	0.0	0.0	0.0	0.0	0.0	0.0	1.0	0.0	0.0	0.0	1.0	0.0	0.0	0.0	0.0	1.0	0.0	0.0	0.0	0.0
Tubb2a	22151	symbol	M. musculus	22151	M. musculus	0.0	0.0	0.0	0.0	0.0	0.0	0.0	0.0	0.0	0.0	0.0	0.0	0.0	0.0	0.0	0.0	0.0	0.0	0.0	0.0
ENSMUST00000119884	665839	ensembl_transcript_id	M. musculus	665839	M. musculus	0.0	0.0	0.0	0.0	0.0	0.0	0.0	0.0	0.0	0.0	0.0	0.0	0.0	0.0	0.0	0.0	0.0	0.0	0.0	0.0
ENSMUST00000162103						nan	nan	nan	nan	nan	nan	nan	nan	nan	nan	nan	nan	nan	nan	nan	nan	nan	nan	nan	nan
Dnaja1	15502	symbol	M. musculus	15502	M. musculus	0.0	0.0	0.0	0.0	0.0	0.0	1.0	0.0	0.0	0.0	0.0	1.0	0.0	0.0	0.0	0.0	0.0	0.0	0.0	0.0
P4ha1	18451	symbol	M. musculus	18451	M. musculus	0.0	0.0	0.0	0.0	0.0	0.0	0.0	0.0	0.0	0.0	0.0	0.0	0.0	0.0	0.0	0.0	0.0	0.0	0.0	0.0
Aph1b	208117	symbol	M. musculus	208117	M. musculus	0.0	0.0	0.0	0.0	0.0	0.0	0.0	0.0	0.0	0.0	0.0	0.0	0.0	0.0	0.0	0.0	0.0	0.0	0.0	0.0
Trim65	338364	symbol	M. musculus	338364	M. musculus	0.0	0.0	0.0	0.0	0.0	0.0	0.0	0.0	0.0	1.0	1.0	1.0	0.0	0.0	0.0	0.0	0.0	0.0	0.0	0.0
Sfpq	71514	symbol	M. musculus	71514	M. musculus	0.0	0.0	0.0	0.0	0.0	0.0	0.0	0.0	0.0	1.0	0.0	0.0	0.0	0.0	0.0	0.0	0.0	0.0	0.0	0.0
Mrap	77037	symbol	M. musculus	77037	M. musculus	0.0	0.0	0.0	1.0	0.0	0.0	0.0	0.0	0.0	0.0	0.0	0.0	0.0	0.0	0.0	0.0	0.0	0.0	0.0	0.0
Wars2	70560	symbol	M. musculus	70560	M. musculus	0.0	0.0	0.0	0.0	0.0	0.0	0.0	0.0	0.0	0.0	0.0	0.0	0.0	0.0	0.0	0.0	0.0	0.0	0.0	0.0
Urb1	207932	symbol	M. musculus	207932	M. musculus	0.0	0.0	0.0	0.0	0.0	0.0	0.0	0.0	0.0	0.0	0.0	0.0	0.0	0.0	0.0	0.0	0.0	0.0	0.0	0.0
Ocstamp	74614	symbol	M. musculus	74614	M. musculus	0.0	0.0	0.0	0.0	0.0	0.0	0.0	0.0	0.0	0.0	0.0	0.0	0.0	0.0	0.0	0.0	1.0	0.0	1.0	0.0
Mppe1	225651	symbol	M. musculus	225651	M. musculus	1.0	0.0	0.0	0.0	0.0	0.0	0.0	0.0	0.0	0.0	0.0	0.0	0.0	0.0	0.0	0.0	0.0	0.0	0.0	0.0
Arap1	69710	symbol	M. musculus	69710	M. musculus	0.0	0.0	0.0	0.0	1.0	0.0	0.0	0.0	0.0	0.0	1.0	1.0	0.0	0.0	0.0	0.0	1.0	0.0	0.0	0.0
C1rl	232371	symbol	M. musculus	232371	M. musculus	0.0	0.0	0.0	0.0	0.0	0.0	0.0	0.0	0.0	0.0	0.0	0.0	0.0	0.0	0.0	0.0	0.0	0.0	0.0	0.0
Mmp19	58223	symbol	M. musculus	58223	M. musculus	0.0	0.0	0.0	0.0	0.0	0.0	0.0	0.0	0.0	0.0	0.0	0.0	0.0	0.0	0.0	0.0	0.0	0.0	0.0	0.0
A730017L22Rik	613258	symbol	M. musculus	613258	M. musculus	0.0	0.0	0.0	0.0	0.0	0.0	0.0	0.0	0.0	0.0	0.0	0.0	0.0	0.0	0.0	0.0	0.0	0.0	0.0	0.0
N6amt2	68043	gene_synonym	M. musculus	68043	M. musculus	0.0	0.0	0.0	0.0	0.0	0.0	0.0	0.0	0.0	0.0	0.0	0.0	0.0	0.0	0.0	0.0	0.0	0.0	0.0	0.0
E2f2	242705	symbol	M. musculus	242705	M. musculus	0.0	0.0	0.0	0.0	0.0	0.0	0.0	0.0	0.0	0.0	0.0	0.0	0.0	0.0	0.0	0.0	0.0	0.0	0.0	0.0
Mettl16	67493	symbol	M. musculus	67493	M. musculus	0.0	0.0	0.0	0.0	0.0	0.0	0.0	0.0	0.0	0.0	0.0	0.0	0.0	0.0	0.0	0.0	0.0	0.0	0.0	0.0
Dnlz	52838	symbol	M. musculus	52838	M. musculus	0.0	0.0	0.0	0.0	0.0	0.0	1.0	0.0	0.0	0.0	0.0	0.0	0.0	0.0	1.0	0.0	0.0	0.0	0.0	0.0
Gpatch11	53951	symbol	M. musculus	53951	M. musculus	0.0	0.0	0.0	0.0	0.0	0.0	0.0	0.0	0.0	0.0	0.0	0.0	0.0	0.0	0.0	0.0	0.0	0.0	0.0	0.0
Slc26a6	171429	symbol	M. musculus	171429	M. musculus	0.0	0.0	0.0	0.0	1.0	0.0	0.0	0.0	0.0	0.0	0.0	0.0	0.0	0.0	0.0	0.0	0.0	0.0	0.0	0.0
Hspa8	15481	symbol	M. musculus	15481	M. musculus	0.0	1.0	0.0	0.0	0.0	1.0	1.0	0.0	0.0	1.0	1.0	1.0	0.0	0.0	0.0	0.0	0.0	0.0	0.0	1.0
Cbfa2t3	12398	symbol	M. musculus	12398	M. musculus	0.0	0.0	1.0	0.0	0.0	0.0	0.0	0.0	1.0	0.0	0.0	0.0	0.0	0.0	0.0	0.0	0.0	0.0	1.0	0.0
Gng11	66066	symbol	M. musculus	66066	M. musculus	0.0	0.0	0.0	0.0	0.0	0.0	0.0	0.0	0.0	0.0	0.0	0.0	0.0	0.0	0.0	0.0	0.0	0.0	0.0	0.0
Tomm40l	641376	symbol	M. musculus	641376	M. musculus	0.0	0.0	0.0	0.0	0.0	0.0	0.0	0.0	0.0	0.0	0.0	0.0	0.0	0.0	0.0	0.0	0.0	0.0	0.0	0.0
Apobr	171504	symbol	M. musculus	171504	M. musculus	1.0	0.0	0.0	0.0	0.0	0.0	0.0	0.0	0.0	0.0	0.0	0.0	0.0	0.0	0.0	0.0	0.0	0.0	0.0	0.0
Pgp	67078	symbol	M. musculus	67078	M. musculus	1.0	1.0	1.0	0.0	0.0	0.0	0.0	0.0	1.0	0.0	0.0	0.0	0.0	0.0	0.0	0.0	0.0	0.0	0.0	0.0
Thg1l	66628	symbol	M. musculus	66628	M. musculus	0.0	0.0	0.0	0.0	0.0	0.0	0.0	0.0	0.0	0.0	0.0	0.0	0.0	0.0	0.0	0.0	0.0	0.0	0.0	0.0
Gm13610	105244114	symbol	M. musculus	105244114	M. musculus	0.0	0.0	0.0	0.0	0.0	0.0	0.0	0.0	0.0	0.0	0.0	0.0	0.0	0.0	0.0	0.0	0.0	0.0	0.0	0.0
Slc35g1	240660	symbol	M. musculus	240660	M. musculus	0.0	0.0	0.0	0.0	0.0	0.0	0.0	0.0	0.0	0.0	0.0	0.0	0.0	0.0	0.0	0.0	0.0	0.0	0.0	0.0
Tigar	319801	symbol	M. musculus	319801	M. musculus	0.0	1.0	1.0	0.0	0.0	0.0	0.0	0.0	1.0	1.0	0.0	1.0	1.0	0.0	0.0	0.0	0.0	0.0	0.0	1.0
Hephl1	244698	symbol	M. musculus	244698	M. musculus	0.0	0.0	0.0	0.0	0.0	0.0	0.0	0.0	0.0	0.0	0.0	0.0	0.0	0.0	0.0	0.0	0.0	0.0	0.0	0.0
Rpia	19895	symbol	M. musculus	19895	M. musculus	0.0	1.0	0.0	0.0	0.0	0.0	0.0	0.0	0.0	0.0	0.0	0.0	0.0	0.0	0.0	0.0	0.0	0.0	0.0	0.0
3110045C21Rik	67303	symbol	M. musculus	67303	M. musculus	0.0	0.0	0.0	0.0	0.0	0.0	0.0	0.0	0.0	0.0	0.0	0.0	0.0	0.0	0.0	0.0	0.0	0.0	0.0	0.0
Opa3	403187	symbol	M. musculus	403187	M. musculus	0.0	0.0	1.0	1.0	0.0	0.0	0.0	0.0	0.0	0.0	0.0	0.0	0.0	0.0	0.0	0.0	0.0	0.0	0.0	0.0
Rasl10a	75668	symbol	M. musculus	75668	M. musculus	0.0	0.0	0.0	0.0	0.0	0.0	0.0	0.0	0.0	0.0	0.0	0.0	0.0	0.0	0.0	0.0	0.0	0.0	0.0	0.0
Sbno2	216161	symbol	M. musculus	216161	M. musculus	0.0	0.0	0.0	0.0	0.0	0.0	0.0	0.0	0.0	0.0	0.0	0.0	0.0	0.0	0.0	0.0	0.0	0.0	1.0	0.0
Pfkp	56421	symbol	M. musculus	56421	M. musculus	0.0	1.0	0.0	0.0	0.0	0.0	0.0	0.0	0.0	0.0	0.0	0.0	1.0	0.0	0.0	0.0	0.0	0.0	0.0	0.0
Hspb8	80888	symbol	M. musculus	80888	M. musculus	0.0	0.0	0.0	0.0	0.0	0.0	0.0	0.0	0.0	0.0	0.0	0.0	0.0	0.0	0.0	0.0	0.0	0.0	0.0	0.0
Tubb4b	227613	symbol	M. musculus	227613	M. musculus	0.0	0.0	0.0	0.0	0.0	0.0	0.0	0.0	0.0	0.0	0.0	0.0	0.0	0.0	0.0	0.0	0.0	0.0	0.0	0.0
Ahsa1	217737	symbol	M. musculus	217737	M. musculus	0.0	0.0	0.0	0.0	0.0	0.0	1.0	0.0	0.0	0.0	0.0	1.0	0.0	0.0	0.0	0.0	0.0	0.0	0.0	0.0
Efr3b	668212	symbol	M. musculus	668212	M. musculus	1.0	0.0	0.0	0.0	0.0	0.0	0.0	0.0	0.0	0.0	0.0	0.0	0.0	0.0	0.0	0.0	0.0	0.0	0.0	0.0
Med27	68975	symbol	M. musculus	68975	M. musculus	0.0	0.0	0.0	0.0	0.0	0.0	0.0	0.0	0.0	0.0	0.0	0.0	0.0	0.0	0.0	0.0	0.0	0.0	0.0	0.0
Zfp646	233905	symbol	M. musculus	233905	M. musculus	0.0	0.0	0.0	0.0	0.0	0.0	0.0	0.0	0.0	0.0	0.0	0.0	0.0	0.0	0.0	0.0	0.0	0.0	0.0	0.0
Ankrd34a	545554	symbol	M. musculus	545554	M. musculus	0.0	0.0	0.0	0.0	0.0	0.0	0.0	0.0	0.0	0.0	0.0	0.0	0.0	0.0	0.0	0.0	0.0	0.0	0.0	0.0
Slco4a1	108115	symbol	M. musculus	108115	M. musculus	0.0	0.0	0.0	0.0	0.0	0.0	0.0	0.0	0.0	0.0	0.0	0.0	0.0	0.0	0.0	0.0	0.0	0.0	0.0	0.0
Atf5	107503	symbol	M. musculus	107503	M. musculus	0.0	0.0	0.0	1.0	0.0	0.0	0.0	0.0	0.0	0.0	0.0	0.0	0.0	0.0	0.0	0.0	1.0	0.0	0.0	0.0
Polr1e	64424	symbol	M. musculus	64424	M. musculus	0.0	0.0	0.0	0.0	0.0	0.0	0.0	0.0	0.0	0.0	0.0	0.0	0.0	0.0	0.0	0.0	0.0	0.0	0.0	0.0
Plin2	11520	symbol	M. musculus	11520	M. musculus	0.0	0.0	0.0	0.0	0.0	0.0	0.0	0.0	0.0	0.0	0.0	0.0	0.0	0.0	0.0	0.0	0.0	0.0	0.0	0.0
Grb7	14786	symbol	M. musculus	14786	M. musculus	0.0	0.0	0.0	0.0	0.0	1.0	0.0	0.0	0.0	0.0	0.0	0.0	0.0	0.0	0.0	0.0	0.0	0.0	0.0	0.0
Hexim1	192231	symbol	M. musculus	192231	M. musculus	0.0	0.0	0.0	0.0	0.0	0.0	0.0	0.0	0.0	1.0	0.0	0.0	0.0	0.0	0.0	0.0	0.0	0.0	0.0	0.0
Oxa1l	69089	symbol	M. musculus	69089	M. musculus	0.0	0.0	0.0	0.0	0.0	0.0	0.0	0.0	0.0	0.0	0.0	0.0	0.0	0.0	0.0	0.0	0.0	0.0	0.0	0.0
Ube2f	67921	symbol	M. musculus	67921	M. musculus	0.0	0.0	0.0	0.0	0.0	0.0	0.0	0.0	0.0	0.0	0.0	0.0	0.0	0.0	0.0	0.0	0.0	0.0	0.0	0.0
Foxk2	68837	symbol	M. musculus	68837	M. musculus	0.0	1.0	1.0	0.0	0.0	0.0	0.0	0.0	1.0	0.0	0.0	0.0	1.0	0.0	0.0	0.0	0.0	0.0	0.0	0.0
Myo18a	360013	symbol	M. musculus	360013	M. musculus	0.0	0.0	0.0	0.0	0.0	0.0	0.0	1.0	0.0	0.0	0.0	0.0	0.0	0.0	0.0	0.0	0.0	0.0	0.0	0.0
Kif1b	16561	symbol	M. musculus	16561	M. musculus	0.0	0.0	0.0	0.0	0.0	0.0	0.0	0.0	0.0	0.0	0.0	0.0	0.0	0.0	0.0	0.0	0.0	0.0	0.0	0.0
BC030336						nan	nan	nan	nan	nan	nan	nan	nan	nan	nan	nan	nan	nan	nan	nan	nan	nan	nan	nan	nan
Vps13c	320528	symbol	M. musculus	320528	M. musculus	0.0	0.0	0.0	0.0	1.0	0.0	0.0	0.0	0.0	0.0	0.0	0.0	0.0	0.0	0.0	0.0	0.0	0.0	0.0	0.0
Hdhd3	72748	symbol	M. musculus	72748	M. musculus	0.0	0.0	0.0	0.0	0.0	0.0	0.0	0.0	0.0	0.0	0.0	0.0	0.0	0.0	0.0	0.0	0.0	0.0	0.0	0.0
Slc33a1	11416	symbol	M. musculus	11416	M. musculus	0.0	0.0	0.0	0.0	0.0	0.0	0.0	0.0	0.0	0.0	0.0	0.0	0.0	0.0	0.0	0.0	0.0	0.0	0.0	0.0
ENSMUST00000190879	434047	ensembl_transcript_id	M. musculus	434047	M. musculus	0.0	0.0	0.0	0.0	0.0	0.0	0.0	0.0	0.0	0.0	0.0	0.0	0.0	0.0	0.0	0.0	0.0	0.0	0.0	0.0
1700049G17Rik	73430	gene_synonym	M. musculus	73430	M. musculus	0.0	0.0	0.0	0.0	0.0	0.0	0.0	0.0	0.0	0.0	0.0	0.0	0.0	0.0	0.0	0.0	0.0	0.0	0.0	0.0
Flad1	319945	symbol	M. musculus	319945	M. musculus	0.0	1.0	0.0	0.0	0.0	0.0	0.0	0.0	0.0	0.0	0.0	0.0	0.0	0.0	0.0	0.0	0.0	0.0	0.0	0.0
Traf3ip2	103213	symbol	M. musculus	103213	M. musculus	0.0	0.0	0.0	0.0	0.0	0.0	0.0	0.0	0.0	1.0	0.0	0.0	0.0	0.0	0.0	0.0	0.0	0.0	1.0	0.0
chr13						nan	nan	nan	nan	nan	nan	nan	nan	nan	nan	nan	nan	nan	nan	nan	nan	nan	nan	nan	nan
22110479-22116629_R						nan	nan	nan	nan	nan	nan	nan	nan	nan	nan	nan	nan	nan	nan	nan	nan	nan	nan	nan	nan
Rtel1	269400	symbol	M. musculus	269400	M. musculus	0.0	0.0	0.0	0.0	0.0	0.0	0.0	0.0	0.0	0.0	1.0	0.0	0.0	0.0	0.0	0.0	0.0	0.0	0.0	0.0
Ccdc66	320234	symbol	M. musculus	320234	M. musculus	0.0	0.0	0.0	0.0	0.0	0.0	0.0	1.0	0.0	0.0	0.0	0.0	0.0	0.0	0.0	0.0	0.0	0.0	0.0	0.0
Gm13032	100049161	symbol	M. musculus	100049161	M. musculus	0.0	0.0	0.0	0.0	0.0	0.0	0.0	0.0	0.0	0.0	0.0	0.0	0.0	0.0	0.0	0.0	0.0	0.0	0.0	0.0
Apobec1	11810	symbol	M. musculus	11810	M. musculus	0.0	0.0	1.0	0.0	0.0	0.0	0.0	0.0	0.0	0.0	0.0	0.0	0.0	0.0	0.0	0.0	0.0	0.0	0.0	1.0
0610007P14Rik	58520	gene_synonym	M. musculus	58520	M. musculus	1.0	0.0	0.0	0.0	0.0	0.0	0.0	0.0	0.0	0.0	0.0	0.0	0.0	0.0	0.0	0.0	0.0	0.0	0.0	0.0
AK135574						nan	nan	nan	nan	nan	nan	nan	nan	nan	nan	nan	nan	nan	nan	nan	nan	nan	nan	nan	nan
Mir99ahg	77994	symbol	M. musculus	77994	M. musculus	0.0	0.0	0.0	0.0	0.0	0.0	0.0	0.0	0.0	0.0	0.0	0.0	0.0	0.0	0.0	0.0	0.0	0.0	0.0	0.0
Vamp1	22317	symbol	M. musculus	22317	M. musculus	0.0	0.0	0.0	0.0	0.0	0.0	0.0	0.0	0.0	0.0	0.0	0.0	0.0	0.0	0.0	0.0	0.0	0.0	0.0	0.0
Ppp1r3c	53412	symbol	M. musculus	53412	M. musculus	0.0	1.0	0.0	0.0	0.0	0.0	0.0	0.0	1.0	0.0	0.0	0.0	0.0	0.0	0.0	0.0	0.0	0.0	0.0	0.0
Zbtb3	75291	symbol	M. musculus	75291	M. musculus	0.0	0.0	0.0	0.0	0.0	0.0	0.0	0.0	0.0	0.0	0.0	0.0	0.0	0.0	0.0	0.0	0.0	0.0	0.0	0.0
Bbs1	52028	symbol	M. musculus	52028	M. musculus	0.0	0.0	0.0	1.0	0.0	0.0	0.0	0.0	0.0	0.0	0.0	0.0	0.0	0.0	0.0	0.0	0.0	0.0	0.0	0.0
Nme4	56520	symbol	M. musculus	56520	M. musculus	0.0	1.0	0.0	0.0	0.0	0.0	0.0	0.0	0.0	0.0	0.0	0.0	0.0	0.0	0.0	0.0	0.0	0.0	0.0	0.0
Ntsr2	18217	symbol	M. musculus	18217	M. musculus	0.0	0.0	0.0	0.0	0.0	0.0	0.0	0.0	0.0	0.0	0.0	0.0	0.0	0.0	0.0	0.0	0.0	0.0	0.0	0.0
C130046K22Rik	399609	symbol	M. musculus	399609	M. musculus	0.0	0.0	0.0	0.0	0.0	0.0	0.0	0.0	0.0	0.0	0.0	0.0	0.0	0.0	0.0	0.0	0.0	0.0	0.0	0.0
Tuba3a	22144	symbol	M. musculus	22144	M. musculus	0.0	0.0	0.0	0.0	0.0	0.0	0.0	0.0	0.0	0.0	0.0	0.0	0.0	0.0	0.0	0.0	0.0	0.0	0.0	0.0
Tubb6	67951	symbol	M. musculus	67951	M. musculus	0.0	0.0	0.0	0.0	0.0	0.0	0.0	0.0	0.0	0.0	0.0	0.0	0.0	0.0	0.0	0.0	0.0	0.0	0.0	0.0
Rab32	67844	symbol	M. musculus	67844	M. musculus	0.0	0.0	0.0	0.0	0.0	0.0	0.0	0.0	0.0	0.0	0.0	0.0	0.0	0.0	0.0	0.0	0.0	0.0	0.0	0.0
Tgfbr2	21813	symbol	M. musculus	21813	M. musculus	0.0	0.0	0.0	0.0	1.0	1.0	0.0	0.0	0.0	0.0	0.0	0.0	0.0	1.0	0.0	0.0	1.0	0.0	1.0	0.0
Nxt1	56488	symbol	M. musculus	56488	M. musculus	0.0	0.0	0.0	0.0	0.0	0.0	0.0	0.0	0.0	0.0	0.0	0.0	0.0	0.0	0.0	0.0	0.0	0.0	0.0	0.0
Tirap	117149	symbol	M. musculus	117149	M. musculus	0.0	0.0	0.0	0.0	0.0	1.0	0.0	0.0	0.0	1.0	1.0	1.0	0.0	0.0	0.0	0.0	0.0	0.0	1.0	0.0
Cpn2	71756	symbol	M. musculus	71756	M. musculus	0.0	0.0	0.0	0.0	0.0	0.0	0.0	0.0	0.0	0.0	0.0	0.0	0.0	0.0	0.0	0.0	0.0	0.0	0.0	0.0
4732491K20Rik	224523	symbol	M. musculus	224523	M. musculus	0.0	0.0	0.0	0.0	0.0	0.0	0.0	0.0	0.0	0.0	0.0	0.0	0.0	0.0	0.0	0.0	0.0	0.0	0.0	0.0
Emilin2	246707	symbol	M. musculus	246707	M. musculus	0.0	0.0	0.0	0.0	0.0	0.0	0.0	0.0	0.0	1.0	0.0	0.0	0.0	0.0	0.0	0.0	0.0	0.0	0.0	0.0
Zfp697	242109	symbol	M. musculus	242109	M. musculus	0.0	0.0	0.0	0.0	0.0	0.0	0.0	0.0	0.0	0.0	0.0	0.0	0.0	0.0	0.0	0.0	0.0	0.0	0.0	0.0
LOC102643247	72157	Gene_ID	M. musculus	72157	M. musculus	0.0	1.0	0.0	0.0	0.0	0.0	0.0	0.0	0.0	0.0	0.0	0.0	0.0	0.0	0.0	0.0	0.0	0.0	0.0	0.0
Ddx39	68278	gene_synonym	M. musculus	68278	M. musculus	0.0	0.0	0.0	0.0	0.0	0.0	0.0	0.0	0.0	1.0	0.0	0.0	0.0	0.0	0.0	0.0	0.0	0.0	0.0	0.0
Hist1h2bq	665596	gene_synonym	M. musculus	665596	M. musculus	0.0	0.0	0.0	0.0	0.0	0.0	0.0	0.0	0.0	0.0	0.0	0.0	0.0	0.0	0.0	0.0	0.0	0.0	0.0	0.0
Gm32688	102635316	symbol	M. musculus	102635316	M. musculus	0.0	0.0	0.0	0.0	0.0	0.0	0.0	0.0	0.0	0.0	0.0	0.0	0.0	0.0	0.0	0.0	0.0	0.0	0.0	0.0
Itga9	104099	symbol	M. musculus	104099	M. musculus	0.0	0.0	0.0	0.0	0.0	0.0	0.0	0.0	0.0	0.0	1.0	0.0	0.0	0.0	0.0	0.0	0.0	0.0	0.0	0.0
Espn	56226	symbol	M. musculus	56226	M. musculus	0.0	0.0	0.0	0.0	0.0	0.0	0.0	1.0	0.0	0.0	1.0	0.0	0.0	0.0	0.0	0.0	1.0	0.0	0.0	0.0
Mmp23	26561	symbol	M. musculus	26561	M. musculus	0.0	0.0	0.0	0.0	0.0	0.0	0.0	0.0	0.0	0.0	0.0	0.0	0.0	0.0	0.0	0.0	0.0	0.0	0.0	0.0
Cars	27267	gene_synonym	M. musculus	27267	M. musculus	0.0	0.0	0.0	0.0	0.0	0.0	0.0	0.0	0.0	0.0	0.0	0.0	0.0	0.0	0.0	0.0	0.0	0.0	0.0	0.0
Tsc22d1	21807	symbol	M. musculus	21807	M. musculus	0.0	0.0	0.0	0.0	0.0	0.0	0.0	0.0	0.0	0.0	0.0	0.0	0.0	0.0	0.0	0.0	0.0	0.0	0.0	0.0
Nabp1	109019	symbol	M. musculus	109019	M. musculus	0.0	0.0	0.0	0.0	0.0	0.0	0.0	0.0	0.0	0.0	0.0	0.0	0.0	0.0	0.0	0.0	0.0	0.0	0.0	0.0
Sntb1	20649	symbol	M. musculus	20649	M. musculus	0.0	0.0	0.0	0.0	0.0	0.0	0.0	0.0	0.0	0.0	0.0	0.0	0.0	0.0	0.0	0.0	0.0	0.0	0.0	0.0
Pik3r1	18708	symbol	M. musculus	18708	M. musculus	1.0	1.0	0.0	0.0	1.0	1.0	0.0	0.0	0.0	1.0	1.0	1.0	0.0	0.0	0.0	0.0	1.0	0.0	1.0	0.0
6030451C04Rik	77115	symbol	M. musculus	77115	M. musculus	0.0	0.0	0.0	0.0	0.0	0.0	0.0	0.0	0.0	0.0	0.0	0.0	0.0	0.0	0.0	0.0	0.0	0.0	0.0	0.0
Syn2	20965	symbol	M. musculus	20965	M. musculus	0.0	0.0	0.0	0.0	0.0	0.0	0.0	0.0	0.0	0.0	0.0	0.0	0.0	0.0	0.0	0.0	0.0	0.0	0.0	0.0
Elovl5	68801	symbol	M. musculus	68801	M. musculus	1.0	1.0	1.0	0.0	0.0	0.0	0.0	0.0	0.0	0.0	0.0	0.0	1.0	0.0	0.0	0.0	0.0	0.0	0.0	0.0
Snora47	100217450	symbol	M. musculus	100217450	M. musculus	0.0	0.0	0.0	0.0	0.0	0.0	0.0	0.0	0.0	0.0	0.0	0.0	0.0	0.0	0.0	0.0	0.0	0.0	0.0	0.0
Snora81	100217420	symbol	M. musculus	100217420	M. musculus	0.0	0.0	0.0	0.0	0.0	0.0	0.0	0.0	0.0	0.0	0.0	0.0	0.0	0.0	0.0	0.0	0.0	0.0	0.0	0.0
Fam65b	193385	gene_synonym	M. musculus	193385	M. musculus	0.0	0.0	0.0	0.0	0.0	1.0	0.0	0.0	0.0	1.0	1.0	1.0	0.0	0.0	0.0	0.0	1.0	0.0	0.0	0.0
Cbx4	12418	symbol	M. musculus	12418	M. musculus	0.0	0.0	0.0	0.0	0.0	0.0	0.0	0.0	0.0	0.0	0.0	0.0	0.0	0.0	0.0	0.0	0.0	0.0	0.0	0.0
Amotl2	56332	symbol	M. musculus	56332	M. musculus	0.0	0.0	0.0	0.0	0.0	0.0	0.0	1.0	0.0	0.0	0.0	0.0	0.0	0.0	0.0	0.0	0.0	0.0	0.0	0.0
Id3	15903	symbol	M. musculus	15903	M. musculus	0.0	0.0	0.0	0.0	0.0	0.0	0.0	0.0	0.0	0.0	0.0	0.0	0.0	0.0	0.0	0.0	0.0	0.0	0.0	0.0
75513062-75523889_R						nan	nan	nan	nan	nan	nan	nan	nan	nan	nan	nan	nan	nan	nan	nan	nan	nan	nan	nan	nan
Myo10	17909	symbol	M. musculus	17909	M. musculus	0.0	0.0	0.0	0.0	0.0	0.0	0.0	0.0	0.0	0.0	0.0	0.0	0.0	0.0	0.0	0.0	0.0	0.0	0.0	0.0
Pdzrn3	55983	symbol	M. musculus	55983	M. musculus	0.0	0.0	0.0	0.0	0.0	0.0	0.0	0.0	0.0	0.0	0.0	0.0	0.0	0.0	0.0	0.0	0.0	0.0	0.0	0.0
Kifc3	16582	symbol	M. musculus	16582	M. musculus	0.0	0.0	0.0	0.0	0.0	0.0	0.0	0.0	0.0	0.0	0.0	0.0	0.0	0.0	0.0	0.0	0.0	0.0	0.0	0.0
65206167-65206949_F						nan	nan	nan	nan	nan	nan	nan	nan	nan	nan	nan	nan	nan	nan	nan	nan	nan	nan	nan	nan
Map2k6	26399	symbol	M. musculus	26399	M. musculus	0.0	0.0	0.0	0.0	0.0	0.0	0.0	0.0	0.0	1.0	0.0	1.0	0.0	0.0	0.0	0.0	0.0	0.0	0.0	0.0
20457725-20477550_R						nan	nan	nan	nan	nan	nan	nan	nan	nan	nan	nan	nan	nan	nan	nan	nan	nan	nan	nan	nan
Gm5079	327749	symbol	M. musculus	327749	M. musculus	0.0	0.0	0.0	0.0	0.0	0.0	0.0	0.0	0.0	0.0	0.0	0.0	0.0	0.0	0.0	0.0	0.0	0.0	0.0	0.0
Kcp	333088	symbol	M. musculus	333088	M. musculus	0.0	0.0	0.0	0.0	0.0	0.0	0.0	0.0	0.0	0.0	0.0	0.0	0.0	0.0	0.0	0.0	0.0	0.0	0.0	0.0
6330562C20Rik	76193	symbol	M. musculus	76193	M. musculus	0.0	0.0	0.0	0.0	0.0	0.0	0.0	0.0	0.0	0.0	0.0	0.0	0.0	0.0	0.0	0.0	0.0	0.0	0.0	0.0
Chadl	214685	symbol	M. musculus	214685	M. musculus	0.0	0.0	0.0	0.0	0.0	0.0	0.0	0.0	0.0	0.0	1.0	0.0	0.0	0.0	0.0	0.0	0.0	0.0	0.0	0.0
Zfp692	103836	symbol	M. musculus	103836	M. musculus	0.0	0.0	1.0	0.0	0.0	0.0	0.0	0.0	1.0	0.0	0.0	0.0	0.0	0.0	0.0	0.0	0.0	0.0	0.0	0.0
Hoxc6	15425	symbol	M. musculus	15425	M. musculus	0.0	0.0	0.0	0.0	0.0	0.0	0.0	0.0	0.0	0.0	0.0	0.0	0.0	0.0	0.0	0.0	0.0	0.0	0.0	0.0
Wscd2	320916	symbol	M. musculus	320916	M. musculus	0.0	0.0	0.0	0.0	0.0	0.0	0.0	0.0	0.0	0.0	0.0	0.0	0.0	0.0	0.0	0.0	0.0	0.0	0.0	0.0
Ntn1	18208	symbol	M. musculus	18208	M. musculus	0.0	0.0	0.0	0.0	0.0	1.0	0.0	0.0	0.0	0.0	1.0	0.0	0.0	0.0	0.0	0.0	1.0	0.0	0.0	0.0
Frk	14302	symbol	M. musculus	14302	M. musculus	0.0	0.0	0.0	0.0	1.0	0.0	0.0	0.0	0.0	1.0	0.0	0.0	0.0	0.0	0.0	0.0	0.0	0.0	0.0	0.0
Tlr5	53791	symbol	M. musculus	53791	M. musculus	0.0	0.0	0.0	0.0	0.0	0.0	0.0	0.0	0.0	1.0	0.0	0.0	0.0	0.0	0.0	0.0	0.0	0.0	0.0	0.0
Lipt1	623661	symbol	M. musculus	623661	M. musculus	0.0	0.0	0.0	0.0	0.0	0.0	0.0	0.0	0.0	0.0	0.0	0.0	0.0	0.0	0.0	0.0	0.0	0.0	0.0	0.0
Akr1b8	14187	symbol	M. musculus	14187	M. musculus	1.0	0.0	0.0	0.0	0.0	0.0	0.0	0.0	0.0	0.0	0.0	0.0	0.0	0.0	0.0	0.0	0.0	0.0	0.0	0.0
Siglece	83382	symbol	M. musculus	83382	M. musculus	0.0	0.0	0.0	0.0	0.0	0.0	0.0	0.0	0.0	0.0	1.0	0.0	0.0	0.0	0.0	0.0	0.0	0.0	0.0	0.0
Slc9a5	277973	symbol	M. musculus	277973	M. musculus	0.0	0.0	0.0	0.0	0.0	0.0	0.0	0.0	0.0	0.0	0.0	0.0	0.0	0.0	0.0	0.0	0.0	0.0	0.0	0.0
Lrrc39	109245	symbol	M. musculus	109245	M. musculus	0.0	0.0	0.0	0.0	0.0	0.0	0.0	0.0	0.0	0.0	0.0	0.0	0.0	0.0	0.0	0.0	0.0	0.0	0.0	0.0
LOC102640562	102640562	Gene_ID	M. musculus	102640562	M. musculus	0.0	0.0	0.0	0.0	0.0	0.0	0.0	0.0	0.0	0.0	0.0	0.0	0.0	0.0	0.0	0.0	0.0	0.0	0.0	0.0
Pfkl	18641	symbol	M. musculus	18641	M. musculus	0.0	1.0	0.0	0.0	0.0	0.0	0.0	0.0	0.0	0.0	0.0	0.0	1.0	0.0	0.0	0.0	0.0	0.0	0.0	0.0
Pnldc1	240023	symbol	M. musculus	240023	M. musculus	0.0	0.0	0.0	0.0	0.0	0.0	0.0	0.0	0.0	0.0	0.0	0.0	0.0	0.0	0.0	0.0	0.0	0.0	0.0	0.0
Tmem246	67063	gene_synonym	M. musculus	67063	M. musculus	1.0	0.0	0.0	0.0	0.0	0.0	0.0	0.0	0.0	0.0	0.0	0.0	0.0	0.0	0.0	0.0	0.0	0.0	0.0	0.0
Arhgap24	231532	symbol	M. musculus	231532	M. musculus	0.0	0.0	0.0	0.0	0.0	0.0	0.0	0.0	0.0	0.0	1.0	1.0	0.0	0.0	0.0	0.0	0.0	0.0	0.0	0.0
Gdf5	14563	symbol	M. musculus	14563	M. musculus	0.0	0.0	0.0	0.0	1.0	0.0	0.0	0.0	0.0	0.0	0.0	0.0	0.0	0.0	0.0	1.0	0.0	0.0	0.0	0.0
56820850-56837925_F						nan	nan	nan	nan	nan	nan	nan	nan	nan	nan	nan	nan	nan	nan	nan	nan	nan	nan	nan	nan
103751075-103769725_F						nan	nan	nan	nan	nan	nan	nan	nan	nan	nan	nan	nan	nan	nan	nan	nan	nan	nan	nan	nan
Taf6l	225895	symbol	M. musculus	225895	M. musculus	0.0	0.0	0.0	0.0	0.0	0.0	0.0	0.0	0.0	0.0	0.0	0.0	0.0	0.0	0.0	0.0	0.0	0.0	0.0	0.0
Rmdn3	67809	symbol	M. musculus	67809	M. musculus	0.0	0.0	0.0	0.0	0.0	0.0	0.0	0.0	0.0	0.0	0.0	0.0	0.0	0.0	0.0	0.0	0.0	0.0	0.0	0.0
Aars	234734	gene_synonym	M. musculus	234734	M. musculus	0.0	0.0	0.0	0.0	0.0	0.0	0.0	0.0	0.0	0.0	0.0	0.0	0.0	0.0	0.0	1.0	0.0	0.0	0.0	0.0
Tubg2	103768	symbol	M. musculus	103768	M. musculus	0.0	0.0	0.0	0.0	0.0	0.0	0.0	1.0	0.0	0.0	0.0	0.0	0.0	0.0	0.0	0.0	0.0	0.0	0.0	0.0
C2cd2l	71764	symbol	M. musculus	71764	M. musculus	0.0	0.0	0.0	0.0	0.0	0.0	0.0	0.0	0.0	0.0	0.0	0.0	0.0	0.0	0.0	0.0	0.0	0.0	0.0	0.0
6030419C18Rik	319477	gene_synonym	M. musculus	319477	M. musculus	0.0	0.0	0.0	0.0	0.0	0.0	0.0	0.0	0.0	0.0	0.0	0.0	0.0	0.0	0.0	0.0	0.0	0.0	0.0	0.0
Def8	23854	symbol	M. musculus	23854	M. musculus	0.0	0.0	0.0	0.0	0.0	0.0	0.0	0.0	0.0	0.0	0.0	0.0	0.0	0.0	0.0	0.0	1.0	0.0	0.0	0.0
Mterf2	74238	symbol	M. musculus	74238	M. musculus	0.0	0.0	0.0	0.0	0.0	0.0	0.0	0.0	0.0	0.0	0.0	0.0	0.0	0.0	0.0	0.0	0.0	0.0	0.0	0.0
Gm26588	102639841	symbol	M. musculus	102639841	M. musculus	0.0	0.0	0.0	0.0	0.0	0.0	0.0	0.0	0.0	0.0	0.0	0.0	0.0	0.0	0.0	0.0	0.0	0.0	0.0	0.0
Ppip5k1	327655	symbol	M. musculus	327655	M. musculus	1.0	0.0	0.0	0.0	0.0	0.0	0.0	0.0	0.0	0.0	0.0	0.0	0.0	0.0	0.0	0.0	0.0	0.0	0.0	0.0
1110019D14Rik	76311	symbol	M. musculus	76311	M. musculus	0.0	0.0	0.0	0.0	0.0	0.0	0.0	0.0	0.0	0.0	0.0	0.0	0.0	0.0	0.0	0.0	0.0	0.0	0.0	0.0
Hsd17b7	15490	symbol	M. musculus	15490	M. musculus	1.0	0.0	0.0	0.0	0.0	0.0	0.0	0.0	0.0	0.0	0.0	0.0	0.0	0.0	0.0	0.0	0.0	0.0	0.0	0.0
Dhcr7	13360	symbol	M. musculus	13360	M. musculus	1.0	0.0	1.0	0.0	0.0	0.0	0.0	0.0	0.0	0.0	0.0	0.0	0.0	0.0	0.0	0.0	0.0	0.0	0.0	0.0
Fn3k	63828	symbol	M. musculus	63828	M. musculus	0.0	0.0	0.0	0.0	0.0	0.0	0.0	0.0	0.0	0.0	0.0	0.0	0.0	0.0	0.0	0.0	0.0	0.0	0.0	0.0
Pfkfb4	270198	symbol	M. musculus	270198	M. musculus	1.0	1.0	0.0	0.0	0.0	0.0	0.0	0.0	0.0	0.0	0.0	0.0	1.0	0.0	0.0	0.0	0.0	0.0	0.0	0.0
Otub2	68149	symbol	M. musculus	68149	M. musculus	0.0	0.0	0.0	0.0	0.0	0.0	0.0	0.0	0.0	0.0	0.0	0.0	0.0	0.0	0.0	0.0	0.0	0.0	0.0	0.0
Gimap6	231931	symbol	M. musculus	231931	M. musculus	0.0	0.0	0.0	0.0	0.0	0.0	0.0	0.0	0.0	0.0	0.0	0.0	0.0	0.0	0.0	0.0	0.0	0.0	0.0	0.0
Dst	13518	symbol	M. musculus	13518	M. musculus	0.0	0.0	0.0	0.0	0.0	0.0	0.0	0.0	0.0	0.0	0.0	0.0	0.0	0.0	0.0	0.0	0.0	0.0	0.0	0.0
Wfs1	22393	symbol	M. musculus	22393	M. musculus	0.0	0.0	0.0	0.0	0.0	0.0	0.0	0.0	0.0	0.0	0.0	1.0	0.0	0.0	0.0	1.0	0.0	0.0	0.0	0.0
Cdh13	12554	symbol	M. musculus	12554	M. musculus	0.0	0.0	0.0	0.0	0.0	1.0	0.0	0.0	0.0	1.0	0.0	0.0	0.0	0.0	0.0	0.0	0.0	0.0	0.0	0.0
Bmyc	107771	symbol	M. musculus	107771	M. musculus	0.0	0.0	0.0	0.0	0.0	0.0	0.0	0.0	0.0	0.0	0.0	0.0	0.0	0.0	0.0	0.0	0.0	0.0	0.0	0.0
BE335345						nan	nan	nan	nan	nan	nan	nan	nan	nan	nan	nan	nan	nan	nan	nan	nan	nan	nan	nan	nan
Slc2a4	20528	symbol	M. musculus	20528	M. musculus	0.0	0.0	0.0	1.0	1.0	0.0	0.0	0.0	0.0	0.0	0.0	0.0	0.0	0.0	0.0	0.0	0.0	0.0	0.0	0.0
Acss2os	74945	symbol	M. musculus	74945	M. musculus	0.0	0.0	0.0	0.0	0.0	0.0	0.0	0.0	0.0	0.0	0.0	0.0	0.0	0.0	0.0	0.0	0.0	0.0	0.0	0.0
Msrb2	76467	symbol	M. musculus	76467	M. musculus	0.0	0.0	0.0	0.0	0.0	0.0	0.0	1.0	0.0	0.0	0.0	0.0	0.0	0.0	0.0	0.0	0.0	0.0	0.0	0.0
Nudt1	17766	symbol	M. musculus	17766	M. musculus	0.0	1.0	0.0	0.0	0.0	0.0	0.0	0.0	0.0	0.0	0.0	0.0	0.0	0.0	0.0	0.0	0.0	0.0	0.0	0.0
Inafm2	100043272	symbol	M. musculus	100043272	M. musculus	0.0	0.0	0.0	0.0	0.0	0.0	0.0	0.0	0.0	0.0	0.0	0.0	0.0	0.0	0.0	0.0	0.0	0.0	0.0	0.0
Pdxp	57028	symbol	M. musculus	57028	M. musculus	0.0	1.0	0.0	0.0	0.0	0.0	0.0	1.0	0.0	0.0	1.0	0.0	0.0	0.0	0.0	0.0	0.0	0.0	0.0	0.0
Rnf150	330812	symbol	M. musculus	330812	M. musculus	0.0	0.0	0.0	0.0	0.0	0.0	0.0	0.0	0.0	0.0	0.0	0.0	0.0	0.0	0.0	0.0	0.0	0.0	0.0	0.0
Fam20c	80752	symbol	M. musculus	80752	M. musculus	0.0	0.0	0.0	0.0	0.0	0.0	0.0	0.0	0.0	0.0	0.0	0.0	0.0	0.0	0.0	0.0	0.0	0.0	1.0	0.0
Slc39a10	227059	symbol	M. musculus	227059	M. musculus	0.0	0.0	0.0	0.0	0.0	0.0	0.0	0.0	0.0	0.0	0.0	0.0	0.0	0.0	0.0	0.0	0.0	0.0	0.0	0.0
Tchp	77832	symbol	M. musculus	77832	M. musculus	0.0	0.0	0.0	0.0	0.0	0.0	0.0	0.0	0.0	0.0	1.0	0.0	0.0	0.0	0.0	0.0	0.0	0.0	0.0	0.0
Fbxw4	30838	symbol	M. musculus	30838	M. musculus	0.0	0.0	0.0	0.0	0.0	0.0	0.0	0.0	0.0	0.0	0.0	0.0	0.0	1.0	0.0	0.0	0.0	0.0	0.0	0.0
Nme6	54369	symbol	M. musculus	54369	M. musculus	0.0	1.0	0.0	0.0	0.0	0.0	0.0	0.0	0.0	0.0	1.0	0.0	0.0	0.0	0.0	0.0	0.0	0.0	0.0	0.0
13806767-13824342_R						nan	nan	nan	nan	nan	nan	nan	nan	nan	nan	nan	nan	nan	nan	nan	nan	nan	nan	nan	nan
Gpd1	14555	symbol	M. musculus	14555	M. musculus	1.0	1.0	1.0	0.0	0.0	0.0	0.0	0.0	1.0	0.0	0.0	1.0	0.0	0.0	0.0	0.0	0.0	0.0	0.0	0.0
Ergic1	67458	symbol	M. musculus	67458	M. musculus	0.0	0.0	0.0	0.0	0.0	0.0	0.0	0.0	0.0	0.0	0.0	0.0	0.0	0.0	0.0	0.0	0.0	0.0	0.0	0.0
Slc18b1	76306	symbol	M. musculus	76306	M. musculus	0.0	0.0	0.0	0.0	0.0	0.0	0.0	0.0	0.0	0.0	0.0	0.0	0.0	0.0	0.0	0.0	0.0	0.0	0.0	0.0
A430105I19Rik	214239	gene_synonym	M. musculus	214239	M. musculus	0.0	0.0	0.0	0.0	0.0	0.0	0.0	0.0	0.0	0.0	0.0	0.0	0.0	0.0	0.0	0.0	0.0	0.0	0.0	0.0
Hpcal4	170638	symbol	M. musculus	170638	M. musculus	0.0	0.0	0.0	0.0	0.0	0.0	1.0	0.0	0.0	0.0	0.0	0.0	0.0	0.0	0.0	0.0	0.0	0.0	0.0	0.0
Bsn	12217	symbol	M. musculus	12217	M. musculus	0.0	0.0	0.0	0.0	0.0	0.0	0.0	0.0	0.0	0.0	0.0	1.0	0.0	0.0	0.0	0.0	0.0	0.0	0.0	0.0
Dusp14	56405	symbol	M. musculus	56405	M. musculus	0.0	0.0	0.0	0.0	0.0	0.0	0.0	0.0	0.0	0.0	0.0	0.0	0.0	0.0	0.0	0.0	0.0	0.0	0.0	0.0
Cox10	70383	symbol	M. musculus	70383	M. musculus	0.0	0.0	0.0	0.0	0.0	0.0	0.0	0.0	0.0	0.0	0.0	0.0	0.0	0.0	0.0	0.0	0.0	0.0	0.0	0.0
Fam151a	230579	symbol	M. musculus	230579	M. musculus	0.0	0.0	0.0	0.0	0.0	0.0	0.0	0.0	0.0	0.0	0.0	0.0	0.0	0.0	0.0	0.0	0.0	0.0	0.0	0.0
Gm32575	102635171	symbol	M. musculus	102635171	M. musculus	0.0	0.0	0.0	0.0	0.0	0.0	0.0	0.0	0.0	0.0	0.0	0.0	0.0	0.0	0.0	0.0	0.0	0.0	0.0	0.0
Dhrs7	66375	symbol	M. musculus	66375	M. musculus	1.0	0.0	0.0	0.0	0.0	0.0	0.0	0.0	0.0	0.0	0.0	0.0	0.0	0.0	0.0	0.0	0.0	0.0	0.0	0.0
Cdkn2b	12579	symbol	M. musculus	12579	M. musculus	0.0	0.0	0.0	0.0	1.0	0.0	0.0	0.0	0.0	0.0	0.0	0.0	0.0	0.0	0.0	0.0	1.0	0.0	1.0	0.0
4931408D14Rik	77059	symbol	M. musculus	77059	M. musculus	0.0	0.0	0.0	0.0	0.0	0.0	0.0	0.0	0.0	0.0	0.0	0.0	0.0	0.0	0.0	0.0	0.0	0.0	0.0	0.0
chr1						nan	nan	nan	nan	nan	nan	nan	nan	nan	nan	nan	nan	nan	nan	nan	nan	nan	nan	nan	nan
135956616-135957485_R						nan	nan	nan	nan	nan	nan	nan	nan	nan	nan	nan	nan	nan	nan	nan	nan	nan	nan	nan	nan
1700037H04Rik	67326	gene_synonym	M. musculus	67326	M. musculus	0.0	0.0	0.0	0.0	0.0	0.0	0.0	0.0	0.0	0.0	0.0	0.0	0.0	0.0	0.0	0.0	0.0	0.0	0.0	0.0
Fuca2	66848	symbol	M. musculus	66848	M. musculus	0.0	1.0	0.0	0.0	0.0	0.0	0.0	0.0	0.0	0.0	0.0	0.0	0.0	0.0	0.0	0.0	0.0	0.0	0.0	0.0
NAP001637-001						nan	nan	nan	nan	nan	nan	nan	nan	nan	nan	nan	nan	nan	nan	nan	nan	nan	nan	nan	nan
Igfbp5	16011	symbol	M. musculus	16011	M. musculus	0.0	0.0	0.0	0.0	1.0	1.0	0.0	0.0	0.0	0.0	0.0	0.0	0.0	0.0	0.0	0.0	0.0	0.0	0.0	0.0
Apln	30878	symbol	M. musculus	30878	M. musculus	0.0	0.0	0.0	0.0	0.0	0.0	0.0	0.0	0.0	0.0	1.0	1.0	0.0	0.0	0.0	0.0	0.0	0.0	0.0	0.0
Prkaa2	108079	symbol	M. musculus	108079	M. musculus	1.0	0.0	1.0	0.0	0.0	0.0	0.0	0.0	1.0	0.0	1.0	1.0	1.0	0.0	0.0	0.0	0.0	0.0	0.0	1.0
Elovl6	170439	symbol	M. musculus	170439	M. musculus	1.0	1.0	0.0	0.0	0.0	0.0	0.0	0.0	0.0	0.0	0.0	0.0	1.0	0.0	0.0	0.0	0.0	0.0	0.0	0.0
NAP092820-001						nan	nan	nan	nan	nan	nan	nan	nan	nan	nan	nan	nan	nan	nan	nan	nan	nan	nan	nan	nan
Mapk8ip1	19099	symbol	M. musculus	19099	M. musculus	0.0	0.0	0.0	0.0	0.0	0.0	0.0	0.0	0.0	0.0	0.0	1.0	0.0	0.0	0.0	0.0	0.0	0.0	0.0	0.0
NAP112592-1						nan	nan	nan	nan	nan	nan	nan	nan	nan	nan	nan	nan	nan	nan	nan	nan	nan	nan	nan	nan
NAP061301-1						nan	nan	nan	nan	nan	nan	nan	nan	nan	nan	nan	nan	nan	nan	nan	nan	nan	nan	nan	nan
ENSMUST00000120343						nan	nan	nan	nan	nan	nan	nan	nan	nan	nan	nan	nan	nan	nan	nan	nan	nan	nan	nan	nan
Dnajc22	72778	symbol	M. musculus	72778	M. musculus	0.0	0.0	0.0	0.0	0.0	0.0	0.0	0.0	0.0	0.0	0.0	0.0	0.0	0.0	0.0	0.0	0.0	0.0	0.0	0.0
Gmppb	331026	symbol	M. musculus	331026	M. musculus	0.0	1.0	0.0	0.0	0.0	0.0	0.0	0.0	0.0	0.0	0.0	0.0	0.0	0.0	0.0	0.0	0.0	0.0	0.0	0.0
2310030G06Rik	66952	symbol	M. musculus	66952	M. musculus	0.0	0.0	0.0	0.0	0.0	0.0	0.0	0.0	0.0	0.0	0.0	0.0	0.0	0.0	0.0	0.0	0.0	0.0	0.0	0.0
Smg5	229512	symbol	M. musculus	229512	M. musculus	0.0	0.0	0.0	0.0	0.0	0.0	0.0	0.0	0.0	0.0	0.0	0.0	0.0	0.0	0.0	0.0	0.0	0.0	0.0	0.0
Sars2	71984	symbol	M. musculus	71984	M. musculus	0.0	0.0	0.0	0.0	0.0	0.0	0.0	0.0	0.0	0.0	0.0	0.0	0.0	0.0	0.0	0.0	0.0	0.0	0.0	0.0
Ldha	16828	symbol	M. musculus	16828	M. musculus	1.0	1.0	0.0	0.0	0.0	0.0	0.0	0.0	0.0	0.0	0.0	0.0	1.0	0.0	0.0	0.0	0.0	0.0	0.0	0.0
59235155-59242518_F						nan	nan	nan	nan	nan	nan	nan	nan	nan	nan	nan	nan	nan	nan	nan	nan	nan	nan	nan	nan
Fam220a	67238	symbol	M. musculus	67238	M. musculus	0.0	0.0	0.0	0.0	0.0	0.0	0.0	0.0	0.0	0.0	0.0	1.0	0.0	0.0	0.0	0.0	0.0	0.0	0.0	0.0
Haus3	231123	symbol	M. musculus	231123	M. musculus	0.0	0.0	0.0	0.0	0.0	0.0	0.0	0.0	0.0	0.0	0.0	0.0	0.0	0.0	0.0	0.0	0.0	0.0	0.0	0.0
Shisa8	435145	symbol	M. musculus	435145	M. musculus	0.0	0.0	0.0	0.0	0.0	0.0	0.0	0.0	0.0	0.0	0.0	0.0	0.0	0.0	0.0	0.0	0.0	0.0	0.0	0.0
Tnfrsf12a	27279	symbol	M. musculus	27279	M. musculus	0.0	0.0	0.0	0.0	0.0	0.0	0.0	0.0	0.0	0.0	1.0	0.0	0.0	0.0	0.0	0.0	1.0	0.0	0.0	0.0
Tjp3	27375	symbol	M. musculus	27375	M. musculus	0.0	0.0	0.0	0.0	0.0	0.0	0.0	0.0	0.0	0.0	0.0	0.0	0.0	0.0	0.0	0.0	0.0	0.0	0.0	0.0
Pth1r	19228	symbol	M. musculus	19228	M. musculus	0.0	0.0	1.0	0.0	0.0	0.0	0.0	0.0	1.0	0.0	0.0	1.0	0.0	0.0	0.0	0.0	0.0	0.0	0.0	0.0
Rhod	11854	symbol	M. musculus	11854	M. musculus	0.0	0.0	0.0	0.0	1.0	1.0	0.0	1.0	0.0	0.0	1.0	0.0	0.0	0.0	0.0	0.0	0.0	0.0	0.0	0.0
Gck	103988	symbol	M. musculus	103988	M. musculus	0.0	1.0	1.0	0.0	1.0	0.0	0.0	0.0	1.0	0.0	0.0	1.0	1.0	0.0	0.0	0.0	0.0	0.0	0.0	0.0
Ttc25	74407	gene_synonym	M. musculus	74407	M. musculus	0.0	0.0	0.0	0.0	0.0	0.0	0.0	0.0	0.0	0.0	0.0	0.0	0.0	0.0	0.0	0.0	0.0	0.0	0.0	0.0
C79468	97294	symbol	M. musculus	97294	M. musculus	0.0	0.0	0.0	0.0	0.0	0.0	0.0	0.0	0.0	0.0	0.0	0.0	0.0	0.0	0.0	0.0	0.0	0.0	0.0	0.0
Acsl5	433256	symbol	M. musculus	433256	M. musculus	1.0	1.0	1.0	0.0	0.0	0.0	0.0	0.0	0.0	0.0	0.0	0.0	1.0	0.0	0.0	0.0	0.0	0.0	0.0	0.0
Ptges	64292	symbol	M. musculus	64292	M. musculus	1.0	0.0	0.0	0.0	0.0	0.0	0.0	0.0	0.0	0.0	0.0	0.0	1.0	0.0	0.0	0.0	0.0	0.0	0.0	0.0
2310058D17Rik	75694	symbol	M. musculus	75694	M. musculus	0.0	0.0	0.0	0.0	0.0	0.0	0.0	0.0	0.0	0.0	0.0	0.0	0.0	0.0	0.0	0.0	0.0	0.0	0.0	0.0
Cyp51	13121	symbol	M. musculus	13121	M. musculus	1.0	0.0	0.0	0.0	1.0	0.0	0.0	0.0	0.0	0.0	0.0	0.0	0.0	0.0	0.0	0.0	1.0	0.0	0.0	1.0
Tmem79	71913	symbol	M. musculus	71913	M. musculus	0.0	0.0	0.0	0.0	0.0	0.0	0.0	0.0	0.0	0.0	0.0	0.0	0.0	0.0	0.0	0.0	0.0	0.0	0.0	0.0
Mlx	21428	symbol	M. musculus	21428	M. musculus	0.0	0.0	1.0	0.0	0.0	0.0	0.0	0.0	1.0	0.0	0.0	1.0	0.0	0.0	0.0	0.0	0.0	0.0	0.0	0.0
Shroom1	71774	symbol	M. musculus	71774	M. musculus	0.0	0.0	0.0	0.0	0.0	0.0	0.0	1.0	0.0	0.0	0.0	0.0	0.0	0.0	0.0	0.0	0.0	0.0	0.0	0.0
Abi3	66610	symbol	M. musculus	66610	M. musculus	0.0	0.0	0.0	0.0	0.0	0.0	0.0	1.0	0.0	0.0	1.0	1.0	0.0	0.0	0.0	0.0	0.0	0.0	0.0	0.0
Perm1	74183	symbol	M. musculus	74183	M. musculus	0.0	0.0	0.0	0.0	0.0	0.0	0.0	0.0	0.0	0.0	0.0	0.0	0.0	0.0	0.0	0.0	0.0	0.0	0.0	0.0
Megf6	230971	symbol	M. musculus	230971	M. musculus	0.0	0.0	0.0	0.0	0.0	0.0	0.0	0.0	0.0	0.0	0.0	0.0	0.0	0.0	0.0	0.0	0.0	0.0	0.0	0.0
Proser2	227545	symbol	M. musculus	227545	M. musculus	0.0	0.0	0.0	0.0	0.0	0.0	0.0	0.0	0.0	0.0	0.0	0.0	0.0	0.0	0.0	0.0	0.0	0.0	0.0	0.0
LOC105243711						nan	nan	nan	nan	nan	nan	nan	nan	nan	nan	nan	nan	nan	nan	nan	nan	nan	nan	nan	nan
Gm5126	331480	symbol	M. musculus	331480	M. musculus	0.0	0.0	0.0	0.0	0.0	0.0	0.0	0.0	0.0	0.0	0.0	0.0	0.0	0.0	0.0	0.0	0.0	0.0	0.0	0.0
Tm4sf1	17112	symbol	M. musculus	17112	M. musculus	0.0	0.0	0.0	0.0	0.0	0.0	0.0	0.0	0.0	0.0	0.0	0.0	0.0	0.0	0.0	0.0	0.0	0.0	0.0	0.0
Rad9a	19367	symbol	M. musculus	19367	M. musculus	0.0	0.0	0.0	0.0	0.0	0.0	0.0	0.0	0.0	0.0	0.0	0.0	0.0	0.0	0.0	0.0	0.0	0.0	0.0	0.0
Fam89b	17826	symbol	M. musculus	17826	M. musculus	0.0	0.0	0.0	0.0	0.0	1.0	0.0	0.0	0.0	0.0	0.0	0.0	0.0	0.0	0.0	0.0	0.0	0.0	0.0	0.0
Plet1os	69631	symbol	M. musculus	69631	M. musculus	0.0	0.0	0.0	0.0	0.0	0.0	0.0	0.0	0.0	0.0	0.0	0.0	0.0	0.0	0.0	0.0	0.0	0.0	0.0	0.0
Prkab1	19079	symbol	M. musculus	19079	M. musculus	1.0	0.0	0.0	0.0	0.0	0.0	0.0	0.0	0.0	0.0	0.0	0.0	1.0	0.0	0.0	0.0	0.0	0.0	0.0	0.0
Lsm2	27756	symbol	M. musculus	27756	M. musculus	0.0	0.0	0.0	0.0	0.0	0.0	0.0	0.0	0.0	0.0	0.0	0.0	0.0	0.0	0.0	0.0	0.0	0.0	0.0	0.0
Kank2	235041	symbol	M. musculus	235041	M. musculus	0.0	0.0	0.0	0.0	0.0	0.0	0.0	0.0	0.0	0.0	1.0	0.0	0.0	0.0	0.0	0.0	0.0	0.0	0.0	0.0
BB417108						nan	nan	nan	nan	nan	nan	nan	nan	nan	nan	nan	nan	nan	nan	nan	nan	nan	nan	nan	nan
Zfp280b	64453	symbol	M. musculus	64453	M. musculus	0.0	0.0	0.0	0.0	0.0	0.0	0.0	0.0	0.0	0.0	0.0	0.0	0.0	0.0	0.0	0.0	0.0	0.0	0.0	0.0
4930506C21Rik	75060	symbol	M. musculus	75060	M. musculus	0.0	0.0	0.0	0.0	0.0	0.0	0.0	0.0	0.0	0.0	0.0	0.0	0.0	0.0	0.0	0.0	0.0	0.0	0.0	0.0
Rps6ka1	20111	symbol	M. musculus	20111	M. musculus	0.0	0.0	0.0	0.0	0.0	0.0	0.0	0.0	0.0	0.0	0.0	0.0	0.0	0.0	0.0	0.0	0.0	0.0	0.0	0.0
AK049762						nan	nan	nan	nan	nan	nan	nan	nan	nan	nan	nan	nan	nan	nan	nan	nan	nan	nan	nan	nan
Notch2	18129	symbol	M. musculus	18129	M. musculus	0.0	0.0	0.0	0.0	1.0	0.0	0.0	0.0	0.0	0.0	0.0	1.0	0.0	0.0	0.0	0.0	1.0	0.0	1.0	0.0
Ier3	15937	symbol	M. musculus	15937	M. musculus	0.0	1.0	1.0	0.0	0.0	0.0	0.0	0.0	1.0	0.0	1.0	0.0	1.0	0.0	0.0	0.0	0.0	0.0	0.0	0.0
Tmem41b	233724	symbol	M. musculus	233724	M. musculus	0.0	0.0	0.0	0.0	0.0	0.0	0.0	0.0	0.0	0.0	0.0	0.0	0.0	0.0	0.0	0.0	0.0	0.0	0.0	0.0
Tekt1	21689	symbol	M. musculus	21689	M. musculus	0.0	0.0	0.0	0.0	0.0	0.0	0.0	0.0	0.0	0.0	0.0	0.0	0.0	0.0	0.0	0.0	0.0	0.0	0.0	0.0
Alox12	11684	symbol	M. musculus	11684	M. musculus	1.0	0.0	0.0	0.0	0.0	1.0	0.0	0.0	0.0	0.0	0.0	0.0	1.0	0.0	0.0	0.0	0.0	1.0	0.0	0.0
Aim1l	230806	gene_synonym	M. musculus	230806	M. musculus	0.0	0.0	0.0	0.0	0.0	0.0	0.0	0.0	0.0	0.0	0.0	0.0	0.0	0.0	0.0	0.0	0.0	0.0	0.0	0.0
Cyp26b1	232174	symbol	M. musculus	232174	M. musculus	0.0	1.0	0.0	0.0	0.0	0.0	0.0	0.0	0.0	0.0	0.0	0.0	1.0	0.0	0.0	0.0	0.0	0.0	0.0	0.0
6430571L13Rik	235599	symbol	M. musculus	235599	M. musculus	0.0	0.0	0.0	0.0	0.0	0.0	0.0	0.0	0.0	0.0	0.0	0.0	0.0	0.0	0.0	0.0	0.0	0.0	0.0	0.0
Flrt1	396184	symbol	M. musculus	396184	M. musculus	0.0	0.0	0.0	0.0	1.0	0.0	0.0	0.0	0.0	0.0	0.0	0.0	0.0	0.0	0.0	0.0	1.0	0.0	0.0	0.0
Als2cl	235633	symbol	M. musculus	235633	M. musculus	0.0	0.0	0.0	0.0	0.0	0.0	0.0	0.0	0.0	0.0	0.0	0.0	0.0	0.0	0.0	0.0	0.0	0.0	0.0	0.0
Chsy1	269941	symbol	M. musculus	269941	M. musculus	0.0	0.0	0.0	0.0	0.0	0.0	0.0	0.0	0.0	0.0	0.0	0.0	0.0	0.0	0.0	0.0	0.0	0.0	0.0	0.0
Sema4a	20351	symbol	M. musculus	20351	M. musculus	0.0	0.0	0.0	0.0	0.0	1.0	0.0	0.0	0.0	0.0	0.0	0.0	0.0	0.0	0.0	0.0	1.0	0.0	0.0	0.0
Dnmt3l	54427	symbol	M. musculus	54427	M. musculus	0.0	0.0	0.0	0.0	0.0	0.0	0.0	0.0	0.0	0.0	1.0	0.0	0.0	0.0	0.0	0.0	0.0	0.0	0.0	0.0
Tbc1d31	210544	symbol	M. musculus	210544	M. musculus	0.0	0.0	0.0	0.0	0.0	0.0	0.0	0.0	0.0	0.0	0.0	0.0	0.0	0.0	0.0	0.0	0.0	0.0	0.0	0.0
Morc4	75746	symbol	M. musculus	75746	M. musculus	0.0	0.0	0.0	0.0	0.0	0.0	0.0	0.0	0.0	0.0	0.0	0.0	0.0	0.0	0.0	0.0	0.0	0.0	0.0	0.0
Dpf3	70127	symbol	M. musculus	70127	M. musculus	0.0	0.0	0.0	0.0	0.0	0.0	0.0	0.0	0.0	0.0	0.0	0.0	0.0	0.0	0.0	0.0	0.0	0.0	0.0	0.0
Mavs	228607	symbol	M. musculus	228607	M. musculus	0.0	0.0	0.0	0.0	0.0	0.0	0.0	0.0	0.0	1.0	1.0	0.0	0.0	0.0	0.0	0.0	0.0	0.0	0.0	0.0
Fgf21	56636	symbol	M. musculus	56636	M. musculus	0.0	0.0	1.0	0.0	1.0	0.0	0.0	0.0	0.0	0.0	0.0	0.0	0.0	0.0	0.0	0.0	0.0	0.0	0.0	0.0
Mlph	171531	symbol	M. musculus	171531	M. musculus	0.0	0.0	0.0	0.0	0.0	0.0	0.0	0.0	0.0	0.0	0.0	0.0	0.0	0.0	0.0	0.0	0.0	0.0	0.0	0.0
Orai2	269717	symbol	M. musculus	269717	M. musculus	0.0	0.0	0.0	0.0	0.0	0.0	0.0	0.0	0.0	0.0	0.0	0.0	0.0	0.0	0.0	0.0	0.0	0.0	0.0	0.0
A_55_P2522180						nan	nan	nan	nan	nan	nan	nan	nan	nan	nan	nan	nan	nan	nan	nan	nan	nan	nan	nan	nan
P2ry2	18442	symbol	M. musculus	18442	M. musculus	0.0	0.0	0.0	0.0	0.0	1.0	0.0	0.0	0.0	0.0	1.0	0.0	0.0	0.0	0.0	0.0	1.0	0.0	0.0	0.0
Hyls1	76832	symbol	M. musculus	76832	M. musculus	0.0	0.0	0.0	0.0	0.0	0.0	0.0	0.0	0.0	0.0	0.0	0.0	0.0	0.0	0.0	0.0	0.0	0.0	0.0	0.0
Stip1	20867	symbol	M. musculus	20867	M. musculus	0.0	0.0	0.0	0.0	0.0	0.0	0.0	0.0	0.0	0.0	0.0	0.0	0.0	0.0	0.0	0.0	0.0	0.0	0.0	0.0
Phyhip	105653	symbol	M. musculus	105653	M. musculus	0.0	0.0	0.0	0.0	0.0	0.0	0.0	0.0	0.0	0.0	0.0	0.0	0.0	0.0	0.0	0.0	0.0	0.0	0.0	0.0
Hmmr	15366	symbol	M. musculus	15366	M. musculus	0.0	1.0	0.0	0.0	0.0	0.0	0.0	0.0	0.0	0.0	0.0	0.0	0.0	0.0	0.0	0.0	0.0	0.0	0.0	0.0
Bhlhe40	20893	symbol	M. musculus	20893	M. musculus	0.0	0.0	0.0	0.0	0.0	0.0	0.0	0.0	0.0	0.0	0.0	0.0	0.0	0.0	0.0	0.0	1.0	0.0	0.0	0.0
Eno1	13806	symbol	M. musculus	13806	M. musculus	1.0	1.0	1.0	0.0	0.0	0.0	0.0	0.0	1.0	0.0	0.0	1.0	1.0	0.0	0.0	0.0	0.0	0.0	0.0	0.0
Hk2	15277	symbol	M. musculus	15277	M. musculus	0.0	1.0	0.0	0.0	0.0	0.0	0.0	0.0	0.0	0.0	0.0	0.0	1.0	0.0	0.0	0.0	0.0	0.0	0.0	0.0
Gm35219	102638725	symbol	M. musculus	102638725	M. musculus	0.0	0.0	0.0	0.0	0.0	0.0	0.0	0.0	0.0	0.0	0.0	0.0	0.0	0.0	0.0	0.0	0.0	0.0	0.0	0.0
Apex1	11792	symbol	M. musculus	11792	M. musculus	0.0	0.0	0.0	0.0	0.0	0.0	0.0	0.0	0.0	0.0	0.0	0.0	0.0	0.0	0.0	0.0	0.0	0.0	0.0	0.0
Ngef	53972	symbol	M. musculus	53972	M. musculus	0.0	0.0	0.0	0.0	1.0	0.0	0.0	0.0	0.0	0.0	1.0	0.0	0.0	0.0	0.0	0.0	0.0	0.0	0.0	0.0
Ptpru	19273	symbol	M. musculus	19273	M. musculus	0.0	0.0	0.0	0.0	0.0	0.0	0.0	0.0	0.0	0.0	0.0	0.0	0.0	0.0	0.0	0.0	0.0	0.0	0.0	0.0
Lactb2	212442	symbol	M. musculus	212442	M. musculus	0.0	0.0	0.0	0.0	0.0	0.0	0.0	0.0	0.0	0.0	0.0	0.0	0.0	0.0	0.0	0.0	0.0	0.0	0.0	0.0
Disp1	68897	symbol	M. musculus	68897	M. musculus	0.0	0.0	0.0	0.0	0.0	0.0	0.0	0.0	0.0	0.0	0.0	0.0	0.0	0.0	0.0	0.0	0.0	0.0	0.0	0.0
Stambpl1	76630	symbol	M. musculus	76630	M. musculus	0.0	0.0	0.0	0.0	0.0	0.0	0.0	0.0	0.0	0.0	0.0	0.0	0.0	0.0	0.0	0.0	0.0	0.0	0.0	0.0
Usp10	22224	symbol	M. musculus	22224	M. musculus	0.0	0.0	0.0	0.0	0.0	0.0	0.0	0.0	0.0	0.0	1.0	0.0	0.0	0.0	0.0	0.0	0.0	0.0	0.0	0.0
AK046777						nan	nan	nan	nan	nan	nan	nan	nan	nan	nan	nan	nan	nan	nan	nan	nan	nan	nan	nan	nan
Stard4	170459	symbol	M. musculus	170459	M. musculus	0.0	0.0	1.0	0.0	0.0	0.0	0.0	0.0	0.0	0.0	0.0	0.0	0.0	0.0	0.0	0.0	0.0	0.0	0.0	0.0
Dtl	76843	symbol	M. musculus	76843	M. musculus	0.0	0.0	0.0	0.0	0.0	0.0	0.0	0.0	0.0	0.0	0.0	0.0	0.0	0.0	0.0	0.0	0.0	0.0	0.0	0.0
Gm36091	102639885	symbol	M. musculus	102639885	M. musculus	0.0	0.0	0.0	0.0	0.0	0.0	0.0	0.0	0.0	0.0	0.0	0.0	0.0	0.0	0.0	0.0	0.0	0.0	0.0	0.0
AF039839						nan	nan	nan	nan	nan	nan	nan	nan	nan	nan	nan	nan	nan	nan	nan	nan	nan	nan	nan	nan
Gm31872	102634240	symbol	M. musculus	102634240	M. musculus	0.0	0.0	0.0	0.0	0.0	0.0	0.0	0.0	0.0	0.0	0.0	0.0	0.0	0.0	0.0	0.0	0.0	0.0	0.0	0.0
chr15						nan	nan	nan	nan	nan	nan	nan	nan	nan	nan	nan	nan	nan	nan	nan	nan	nan	nan	nan	nan
102920547-102933472_R						nan	nan	nan	nan	nan	nan	nan	nan	nan	nan	nan	nan	nan	nan	nan	nan	nan	nan	nan	nan
Atf4	11911	symbol	M. musculus	11911	M. musculus	1.0	1.0	0.0	0.0	1.0	0.0	0.0	0.0	0.0	0.0	0.0	0.0	0.0	0.0	0.0	1.0	0.0	0.0	0.0	1.0
Slc25a25	227731	symbol	M. musculus	227731	M. musculus	0.0	1.0	0.0	0.0	0.0	0.0	0.0	0.0	0.0	0.0	0.0	0.0	0.0	0.0	0.0	0.0	0.0	0.0	0.0	0.0
Jmjd6	107817	symbol	M. musculus	107817	M. musculus	0.0	0.0	0.0	0.0	0.0	0.0	0.0	0.0	0.0	0.0	1.0	0.0	0.0	0.0	0.0	0.0	0.0	0.0	1.0	0.0
Fam110b	242297	symbol	M. musculus	242297	M. musculus	0.0	0.0	0.0	0.0	0.0	0.0	0.0	0.0	0.0	0.0	0.0	0.0	0.0	0.0	0.0	0.0	0.0	0.0	0.0	0.0
Dusp6	67603	symbol	M. musculus	67603	M. musculus	0.0	0.0	0.0	0.0	0.0	0.0	0.0	0.0	0.0	0.0	0.0	1.0	0.0	0.0	0.0	0.0	0.0	0.0	0.0	0.0
Hspa1a	193740	symbol	M. musculus	193740	M. musculus	0.0	1.0	0.0	0.0	0.0	0.0	1.0	0.0	0.0	1.0	1.0	1.0	0.0	0.0	1.0	0.0	0.0	0.0	0.0	0.0
Hspa1b	15511	symbol	M. musculus	15511	M. musculus	0.0	1.0	0.0	0.0	0.0	0.0	1.0	0.0	0.0	1.0	1.0	1.0	0.0	0.0	0.0	0.0	0.0	0.0	0.0	0.0
Dnajb1	81489	symbol	M. musculus	81489	M. musculus	0.0	0.0	0.0	0.0	0.0	0.0	1.0	0.0	0.0	0.0	1.0	0.0	0.0	0.0	0.0	0.0	0.0	0.0	0.0	0.0
Banp	53325	symbol	M. musculus	53325	M. musculus	0.0	0.0	0.0	0.0	0.0	0.0	0.0	0.0	0.0	0.0	0.0	0.0	0.0	0.0	0.0	0.0	0.0	0.0	0.0	0.0
BB211547						nan	nan	nan	nan	nan	nan	nan	nan	nan	nan	nan	nan	nan	nan	nan	nan	nan	nan	nan	nan
Cables1	63955	symbol	M. musculus	63955	M. musculus	0.0	0.0	0.0	0.0	0.0	0.0	0.0	0.0	0.0	0.0	0.0	0.0	0.0	0.0	0.0	0.0	0.0	0.0	0.0	0.0
Ppdpf	66496	symbol	M. musculus	66496	M. musculus	0.0	0.0	0.0	0.0	0.0	0.0	0.0	0.0	0.0	0.0	0.0	0.0	0.0	0.0	0.0	0.0	0.0	0.0	0.0	0.0
Wrb	71446	gene_synonym	M. musculus	71446	M. musculus	0.0	0.0	0.0	0.0	0.0	0.0	0.0	0.0	0.0	0.0	0.0	0.0	0.0	0.0	0.0	0.0	0.0	0.0	0.0	0.0
Hspa14	50497	symbol	M. musculus	50497	M. musculus	0.0	0.0	0.0	0.0	0.0	0.0	1.0	0.0	0.0	0.0	0.0	0.0	0.0	0.0	0.0	0.0	0.0	0.0	0.0	0.0
Snca	20617	symbol	M. musculus	20617	M. musculus	0.0	0.0	1.0	0.0	0.0	0.0	0.0	1.0	1.0	1.0	1.0	1.0	1.0	0.0	0.0	1.0	0.0	0.0	0.0	1.0
Fam46c	74645	gene_synonym	M. musculus	74645	M. musculus	0.0	0.0	0.0	0.0	0.0	0.0	0.0	0.0	0.0	0.0	0.0	0.0	0.0	0.0	0.0	0.0	0.0	0.0	0.0	0.0
Hbb-bt	101488143	symbol	M. musculus	101488143	M. musculus	0.0	0.0	0.0	0.0	0.0	0.0	0.0	0.0	0.0	0.0	0.0	0.0	0.0	0.0	0.0	0.0	0.0	0.0	1.0	0.0
Slc25a37	67712	symbol	M. musculus	67712	M. musculus	0.0	0.0	0.0	0.0	0.0	0.0	0.0	0.0	0.0	0.0	0.0	0.0	0.0	0.0	0.0	0.0	0.0	0.0	0.0	0.0
Slc4a1	20533	symbol	M. musculus	20533	M. musculus	0.0	0.0	1.0	0.0	0.0	0.0	0.0	0.0	1.0	0.0	0.0	0.0	0.0	0.0	0.0	0.0	0.0	0.0	1.0	0.0
Alas2	11656	symbol	M. musculus	11656	M. musculus	0.0	0.0	0.0	0.0	0.0	0.0	0.0	0.0	0.0	0.0	0.0	0.0	0.0	0.0	0.0	0.0	0.0	0.0	1.0	0.0
Hbb-b2	15130	symbol	M. musculus	15130	M. musculus	0.0	0.0	0.0	0.0	0.0	0.0	0.0	0.0	0.0	0.0	0.0	0.0	0.0	0.0	0.0	0.0	0.0	0.0	1.0	0.0
Hbb-b1	15129	symbol	M. musculus	15129	M. musculus	0.0	0.0	0.0	0.0	0.0	0.0	0.0	0.0	0.0	0.0	0.0	1.0	0.0	0.0	0.0	0.0	0.0	0.0	1.0	0.0
Hba-a1	15122	symbol	M. musculus	15122	M. musculus	0.0	0.0	0.0	0.0	0.0	0.0	0.0	0.0	0.0	0.0	0.0	0.0	0.0	0.0	0.0	0.0	0.0	0.0	1.0	0.0
Hba-a2	110257	symbol	M. musculus	110257	M. musculus	0.0	0.0	0.0	0.0	0.0	0.0	0.0	0.0	0.0	0.0	0.0	0.0	0.0	0.0	0.0	0.0	0.0	0.0	1.0	0.0
Zdhhc22	238331	symbol	M. musculus	238331	M. musculus	0.0	0.0	0.0	0.0	0.0	0.0	0.0	0.0	0.0	0.0	0.0	0.0	0.0	0.0	0.0	0.0	0.0	0.0	0.0	0.0
ENSMUST00000128900	383229	ensembl_transcript_id	M. musculus	383229	M. musculus	0.0	0.0	0.0	0.0	0.0	0.0	0.0	0.0	0.0	0.0	0.0	0.0	0.0	0.0	0.0	0.0	0.0	0.0	0.0	0.0
Zfp672	319475	symbol	M. musculus	319475	M. musculus	0.0	0.0	0.0	0.0	0.0	0.0	0.0	0.0	0.0	0.0	0.0	0.0	0.0	0.0	0.0	0.0	0.0	0.0	0.0	0.0
Kpna2	16647	symbol	M. musculus	16647	M. musculus	0.0	0.0	0.0	0.0	0.0	0.0	0.0	0.0	0.0	0.0	0.0	0.0	0.0	0.0	0.0	0.0	0.0	0.0	0.0	0.0
ENSMUST00000121510	100534336	ensembl_transcript_id	M. musculus	100534336	M. musculus	0.0	0.0	0.0	0.0	0.0	0.0	0.0	0.0	0.0	0.0	0.0	0.0	0.0	0.0	0.0	0.0	0.0	0.0	0.0	0.0
AK047929						nan	nan	nan	nan	nan	nan	nan	nan	nan	nan	nan	nan	nan	nan	nan	nan	nan	nan	nan	nan
Sgcd	24052	symbol	M. musculus	24052	M. musculus	0.0	0.0	0.0	0.0	0.0	0.0	0.0	1.0	0.0	0.0	0.0	0.0	0.0	0.0	0.0	0.0	0.0	0.0	0.0	0.0
Nuak1	77976	symbol	M. musculus	77976	M. musculus	0.0	0.0	0.0	0.0	0.0	0.0	0.0	0.0	0.0	0.0	0.0	0.0	0.0	0.0	0.0	0.0	0.0	0.0	0.0	0.0
Rbm47	245945	symbol	M. musculus	245945	M. musculus	0.0	0.0	0.0	0.0	0.0	0.0	0.0	0.0	0.0	1.0	0.0	0.0	0.0	0.0	0.0	0.0	0.0	0.0	0.0	0.0
Nol4l	329540	symbol	M. musculus	329540	M. musculus	0.0	0.0	0.0	0.0	0.0	0.0	0.0	0.0	0.0	0.0	0.0	0.0	0.0	0.0	0.0	0.0	0.0	0.0	0.0	0.0
Rreb1	68750	symbol	M. musculus	68750	M. musculus	0.0	0.0	0.0	0.0	0.0	1.0	0.0	0.0	0.0	0.0	0.0	0.0	0.0	0.0	0.0	0.0	1.0	0.0	0.0	0.0
Rps6ka3	110651	symbol	M. musculus	110651	M. musculus	0.0	0.0	0.0	0.0	0.0	0.0	0.0	0.0	0.0	1.0	0.0	0.0	0.0	0.0	0.0	0.0	0.0	0.0	0.0	0.0
Lpgat1	226856	symbol	M. musculus	226856	M. musculus	1.0	0.0	1.0	0.0	0.0	0.0	0.0	0.0	0.0	0.0	0.0	0.0	0.0	0.0	0.0	0.0	0.0	0.0	0.0	0.0
Cdc34	216150	symbol	M. musculus	216150	M. musculus	0.0	0.0	0.0	0.0	0.0	0.0	1.0	0.0	0.0	0.0	0.0	0.0	0.0	0.0	0.0	1.0	0.0	0.0	0.0	0.0
Fkbpl	56299	symbol	M. musculus	56299	M. musculus	0.0	0.0	0.0	0.0	0.0	0.0	0.0	0.0	0.0	0.0	0.0	0.0	0.0	0.0	0.0	0.0	0.0	0.0	0.0	0.0
Gas6	14456	symbol	M. musculus	14456	M. musculus	0.0	0.0	0.0	0.0	1.0	1.0	0.0	0.0	0.0	1.0	0.0	1.0	0.0	0.0	0.0	0.0	1.0	0.0	0.0	0.0
Slc4a3	20536	symbol	M. musculus	20536	M. musculus	0.0	0.0	0.0	0.0	0.0	0.0	0.0	0.0	0.0	0.0	0.0	0.0	0.0	0.0	0.0	0.0	0.0	0.0	0.0	0.0
Arglu1	234023	symbol	M. musculus	234023	M. musculus	0.0	0.0	0.0	0.0	0.0	0.0	0.0	0.0	0.0	0.0	0.0	0.0	0.0	0.0	0.0	0.0	0.0	0.0	0.0	0.0
Crebzf	233490	symbol	M. musculus	233490	M. musculus	0.0	0.0	0.0	0.0	0.0	0.0	0.0	0.0	0.0	0.0	0.0	0.0	0.0	0.0	0.0	0.0	0.0	0.0	0.0	0.0
LOC102643180						nan	nan	nan	nan	nan	nan	nan	nan	nan	nan	nan	nan	nan	nan	nan	nan	nan	nan	nan	nan
Invs	16348	symbol	M. musculus	16348	M. musculus	0.0	0.0	0.0	0.0	0.0	0.0	0.0	0.0	0.0	0.0	0.0	0.0	0.0	0.0	0.0	0.0	0.0	0.0	0.0	0.0
Bbs10	71769	symbol	M. musculus	71769	M. musculus	0.0	0.0	0.0	0.0	0.0	0.0	0.0	0.0	0.0	0.0	1.0	0.0	0.0	0.0	1.0	1.0	0.0	0.0	0.0	0.0
Cyyr1	224405	symbol	M. musculus	224405	M. musculus	0.0	0.0	0.0	0.0	0.0	0.0	0.0	0.0	0.0	0.0	0.0	0.0	0.0	0.0	0.0	0.0	0.0	0.0	0.0	0.0
Gpatch4	66614	symbol	M. musculus	66614	M. musculus	0.0	0.0	0.0	0.0	0.0	0.0	0.0	0.0	0.0	0.0	0.0	0.0	0.0	0.0	0.0	0.0	0.0	0.0	0.0	0.0
2310036O22Rik	68544	gene_synonym	M. musculus	68544	M. musculus	0.0	0.0	0.0	0.0	0.0	0.0	0.0	0.0	0.0	0.0	0.0	0.0	0.0	0.0	0.0	0.0	0.0	0.0	0.0	0.0
Ebna1bp2	69072	symbol	M. musculus	69072	M. musculus	0.0	0.0	0.0	0.0	0.0	0.0	0.0	0.0	0.0	0.0	0.0	0.0	0.0	0.0	0.0	0.0	0.0	0.0	0.0	0.0
Plxnd1	67784	symbol	M. musculus	67784	M. musculus	0.0	0.0	0.0	0.0	0.0	0.0	0.0	0.0	0.0	0.0	0.0	1.0	0.0	0.0	0.0	1.0	1.0	0.0	0.0	0.0
Zfp933	242747	symbol	M. musculus	242747	M. musculus	0.0	0.0	0.0	0.0	0.0	0.0	0.0	0.0	0.0	0.0	0.0	0.0	0.0	0.0	0.0	0.0	0.0	0.0	0.0	0.0
Srrt	83701	symbol	M. musculus	83701	M. musculus	0.0	0.0	0.0	0.0	0.0	0.0	0.0	0.0	0.0	0.0	0.0	0.0	0.0	0.0	0.0	0.0	1.0	0.0	0.0	0.0
LOC105243964	105243964	Gene_ID	M. musculus	105243964	M. musculus	0.0	0.0	0.0	0.0	0.0	0.0	0.0	0.0	0.0	0.0	0.0	0.0	0.0	0.0	0.0	0.0	0.0	0.0	0.0	0.0
Gm12002	100503630	symbol	M. musculus	100503630	M. musculus	0.0	0.0	0.0	0.0	0.0	0.0	0.0	0.0	0.0	0.0	0.0	0.0	0.0	0.0	0.0	0.0	0.0	0.0	0.0	0.0
Zfhx2	239102	symbol	M. musculus	239102	M. musculus	0.0	0.0	0.0	0.0	0.0	0.0	0.0	0.0	0.0	0.0	0.0	0.0	0.0	0.0	0.0	0.0	0.0	0.0	0.0	0.0
Mypop	232934	symbol	M. musculus	232934	M. musculus	0.0	0.0	0.0	0.0	0.0	0.0	0.0	0.0	0.0	0.0	0.0	0.0	0.0	0.0	0.0	0.0	0.0	0.0	0.0	0.0
Zfp428	232969	symbol	M. musculus	232969	M. musculus	0.0	0.0	0.0	0.0	0.0	0.0	0.0	0.0	0.0	0.0	0.0	0.0	0.0	0.0	0.0	0.0	0.0	0.0	0.0	0.0
Hoxa4	15401	symbol	M. musculus	15401	M. musculus	0.0	0.0	0.0	0.0	0.0	0.0	0.0	0.0	0.0	0.0	0.0	0.0	0.0	0.0	0.0	0.0	0.0	0.0	0.0	0.0
Cul9	78309	symbol	M. musculus	78309	M. musculus	0.0	0.0	0.0	0.0	0.0	0.0	0.0	0.0	0.0	0.0	0.0	0.0	0.0	0.0	0.0	0.0	0.0	0.0	0.0	0.0
Gm26671	102635136	symbol	M. musculus	102635136	M. musculus	0.0	0.0	0.0	0.0	0.0	0.0	0.0	0.0	0.0	0.0	0.0	0.0	0.0	0.0	0.0	0.0	0.0	0.0	0.0	0.0
Nudt22	68323	symbol	M. musculus	68323	M. musculus	0.0	0.0	0.0	0.0	0.0	0.0	0.0	0.0	0.0	0.0	0.0	0.0	0.0	0.0	0.0	0.0	0.0	0.0	0.0	0.0
Armc6	76813	symbol	M. musculus	76813	M. musculus	0.0	0.0	0.0	0.0	0.0	0.0	0.0	0.0	0.0	0.0	0.0	0.0	0.0	0.0	0.0	0.0	0.0	0.0	0.0	0.0
Emcn	59308	symbol	M. musculus	59308	M. musculus	0.0	0.0	0.0	0.0	0.0	0.0	0.0	0.0	0.0	0.0	0.0	0.0	0.0	0.0	0.0	0.0	0.0	0.0	1.0	0.0
175705225-175717250_R						nan	nan	nan	nan	nan	nan	nan	nan	nan	nan	nan	nan	nan	nan	nan	nan	nan	nan	nan	nan
Mfhas1	52065	symbol	M. musculus	52065	M. musculus	0.0	0.0	0.0	0.0	0.0	0.0	0.0	0.0	0.0	1.0	0.0	0.0	0.0	0.0	0.0	0.0	0.0	0.0	1.0	0.0
Tysnd1	71767	symbol	M. musculus	71767	M. musculus	0.0	0.0	1.0	0.0	0.0	0.0	0.0	0.0	0.0	0.0	0.0	0.0	0.0	0.0	0.0	0.0	0.0	0.0	0.0	0.0
Lrfn3	233067	symbol	M. musculus	233067	M. musculus	0.0	0.0	0.0	0.0	0.0	0.0	0.0	0.0	0.0	0.0	0.0	0.0	0.0	0.0	0.0	0.0	0.0	0.0	0.0	0.0
Comtd1	69156	symbol	M. musculus	69156	M. musculus	0.0	0.0	0.0	0.0	0.0	0.0	0.0	0.0	0.0	0.0	0.0	0.0	0.0	0.0	0.0	0.0	0.0	0.0	0.0	0.0
4930415O20Rik	73863	gene_synonym	M. musculus	73863	M. musculus	0.0	0.0	0.0	0.0	0.0	0.0	0.0	0.0	0.0	0.0	0.0	0.0	0.0	0.0	0.0	0.0	0.0	0.0	0.0	0.0
BC025920	268319	symbol	M. musculus	268319	M. musculus	0.0	0.0	0.0	0.0	0.0	0.0	0.0	0.0	0.0	0.0	0.0	0.0	0.0	0.0	0.0	0.0	0.0	0.0	0.0	0.0
Rnd1	223881	symbol	M. musculus	223881	M. musculus	0.0	0.0	0.0	0.0	0.0	0.0	0.0	1.0	0.0	0.0	1.0	0.0	0.0	0.0	0.0	0.0	0.0	0.0	0.0	0.0
Gm20627	102631874	symbol	M. musculus	102631874	M. musculus	0.0	0.0	0.0	0.0	0.0	0.0	0.0	0.0	0.0	0.0	0.0	0.0	0.0	0.0	0.0	0.0	0.0	0.0	0.0	0.0
P4ha2	18452	symbol	M. musculus	18452	M. musculus	0.0	0.0	0.0	0.0	0.0	0.0	0.0	0.0	0.0	0.0	0.0	0.0	0.0	0.0	0.0	0.0	0.0	0.0	0.0	0.0
Got1	14718	symbol	M. musculus	14718	M. musculus	1.0	1.0	0.0	0.0	1.0	0.0	0.0	0.0	0.0	0.0	0.0	0.0	0.0	0.0	0.0	0.0	0.0	0.0	0.0	1.0
Ube2q2	109161	symbol	M. musculus	109161	M. musculus	0.0	0.0	0.0	0.0	0.0	0.0	0.0	0.0	0.0	0.0	0.0	0.0	0.0	0.0	0.0	0.0	0.0	0.0	0.0	0.0
A530065N20Rik	328263	symbol	M. musculus	328263	M. musculus	0.0	0.0	0.0	0.0	0.0	0.0	0.0	0.0	0.0	0.0	0.0	0.0	0.0	0.0	0.0	0.0	0.0	0.0	0.0	0.0
Hr	15460	symbol	M. musculus	15460	M. musculus	0.0	0.0	0.0	0.0	0.0	0.0	0.0	0.0	0.0	0.0	0.0	0.0	0.0	0.0	0.0	0.0	0.0	0.0	0.0	0.0
Hist1h1c	50708	gene_synonym	M. musculus	50708	M. musculus	0.0	0.0	0.0	0.0	0.0	0.0	0.0	0.0	0.0	0.0	0.0	0.0	0.0	0.0	0.0	0.0	0.0	0.0	0.0	0.0
Cend1	57754	symbol	M. musculus	57754	M. musculus	0.0	0.0	0.0	0.0	0.0	0.0	0.0	0.0	0.0	0.0	0.0	0.0	0.0	0.0	0.0	0.0	0.0	0.0	0.0	0.0
Eppk1	223650	symbol	M. musculus	223650	M. musculus	0.0	0.0	0.0	0.0	0.0	0.0	0.0	1.0	0.0	0.0	0.0	0.0	0.0	0.0	0.0	0.0	0.0	0.0	0.0	0.0
Eif4g3	230861	symbol	M. musculus	230861	M. musculus	0.0	0.0	0.0	0.0	0.0	0.0	0.0	0.0	0.0	0.0	0.0	1.0	0.0	0.0	0.0	0.0	0.0	0.0	0.0	0.0
AK085886						nan	nan	nan	nan	nan	nan	nan	nan	nan	nan	nan	nan	nan	nan	nan	nan	nan	nan	nan	nan
Loxl1	16949	symbol	M. musculus	16949	M. musculus	0.0	0.0	0.0	0.0	0.0	0.0	0.0	0.0	0.0	0.0	0.0	0.0	0.0	0.0	0.0	0.0	0.0	0.0	0.0	0.0
Orm3	18407	symbol	M. musculus	18407	M. musculus	0.0	0.0	0.0	0.0	0.0	0.0	0.0	0.0	0.0	0.0	0.0	0.0	0.0	0.0	0.0	0.0	0.0	0.0	0.0	0.0
Gm4980	100503386	gene_synonym	M. musculus	100503386	M. musculus	0.0	0.0	0.0	0.0	0.0	0.0	0.0	0.0	0.0	0.0	0.0	0.0	0.0	0.0	0.0	0.0	0.0	0.0	0.0	0.0
Kcnj11	16514	symbol	M. musculus	16514	M. musculus	0.0	1.0	0.0	0.0	0.0	0.0	0.0	0.0	0.0	0.0	0.0	1.0	0.0	0.0	0.0	0.0	0.0	0.0	0.0	0.0
Esrrb	26380	symbol	M. musculus	26380	M. musculus	0.0	0.0	1.0	0.0	0.0	0.0	0.0	0.0	1.0	0.0	0.0	1.0	0.0	0.0	0.0	0.0	0.0	0.0	0.0	0.0
Xrcc5	22596	symbol	M. musculus	22596	M. musculus	0.0	0.0	0.0	0.0	0.0	0.0	0.0	0.0	0.0	1.0	1.0	1.0	0.0	0.0	0.0	0.0	1.0	0.0	0.0	0.0
Ptpn3	545622	symbol	M. musculus	545622	M. musculus	0.0	0.0	0.0	0.0	0.0	0.0	0.0	0.0	0.0	0.0	0.0	0.0	0.0	0.0	0.0	0.0	0.0	0.0	0.0	0.0
Myom3	242702	symbol	M. musculus	242702	M. musculus	0.0	0.0	0.0	0.0	0.0	0.0	0.0	1.0	0.0	0.0	0.0	0.0	0.0	0.0	0.0	0.0	0.0	0.0	0.0	0.0
Rilpl1	75695	symbol	M. musculus	75695	M. musculus	0.0	0.0	0.0	0.0	0.0	0.0	0.0	0.0	0.0	0.0	0.0	0.0	0.0	0.0	0.0	0.0	0.0	0.0	0.0	0.0
Lrrc14b	432779	symbol	M. musculus	432779	M. musculus	0.0	0.0	0.0	0.0	0.0	0.0	0.0	0.0	0.0	0.0	0.0	0.0	0.0	0.0	0.0	0.0	0.0	0.0	0.0	0.0
Lrrc20	216011	symbol	M. musculus	216011	M. musculus	0.0	0.0	0.0	0.0	0.0	0.0	0.0	0.0	0.0	0.0	0.0	0.0	0.0	0.0	0.0	0.0	0.0	0.0	0.0	0.0
Ptp4a3	19245	symbol	M. musculus	19245	M. musculus	0.0	0.0	0.0	0.0	0.0	0.0	0.0	0.0	0.0	0.0	0.0	0.0	0.0	0.0	0.0	0.0	0.0	0.0	0.0	0.0
Ccdc51	66658	symbol	M. musculus	66658	M. musculus	0.0	0.0	0.0	0.0	0.0	0.0	0.0	0.0	0.0	0.0	1.0	0.0	0.0	0.0	0.0	0.0	0.0	0.0	0.0	0.0
Pdss1	56075	symbol	M. musculus	56075	M. musculus	1.0	0.0	0.0	0.0	0.0	0.0	0.0	0.0	0.0	0.0	0.0	0.0	0.0	0.0	0.0	0.0	0.0	0.0	0.0	0.0
Zfp961	234413	symbol	M. musculus	234413	M. musculus	0.0	0.0	0.0	0.0	0.0	0.0	0.0	0.0	0.0	0.0	0.0	0.0	0.0	0.0	0.0	0.0	0.0	0.0	0.0	0.0
Fam46a	212943	gene_synonym	M. musculus	212943	M. musculus	0.0	0.0	0.0	0.0	0.0	0.0	0.0	0.0	0.0	0.0	0.0	0.0	0.0	0.0	0.0	0.0	0.0	0.0	0.0	0.0
Hoxb6	15414	symbol	M. musculus	15414	M. musculus	0.0	0.0	0.0	0.0	0.0	0.0	0.0	0.0	0.0	0.0	0.0	0.0	0.0	0.0	0.0	0.0	0.0	0.0	1.0	0.0
Stk40	74178	symbol	M. musculus	74178	M. musculus	0.0	1.0	0.0	0.0	0.0	0.0	0.0	0.0	0.0	0.0	0.0	0.0	0.0	0.0	0.0	0.0	0.0	0.0	0.0	0.0
Snapc5	330959	symbol	M. musculus	330959	M. musculus	0.0	0.0	0.0	0.0	0.0	0.0	0.0	0.0	0.0	0.0	0.0	0.0	0.0	0.0	0.0	0.0	0.0	0.0	0.0	0.0
Traf4	22032	symbol	M. musculus	22032	M. musculus	0.0	0.0	0.0	0.0	0.0	0.0	0.0	0.0	0.0	0.0	0.0	1.0	0.0	0.0	0.0	0.0	0.0	0.0	0.0	0.0
Loh12cr1	67774	gene_synonym	M. musculus	67774	M. musculus	0.0	0.0	0.0	0.0	0.0	0.0	0.0	0.0	0.0	0.0	1.0	0.0	0.0	0.0	0.0	0.0	0.0	0.0	0.0	0.0
Itch	16396	symbol	M. musculus	16396	M. musculus	0.0	0.0	0.0	0.0	0.0	0.0	0.0	0.0	0.0	1.0	0.0	0.0	0.0	0.0	0.0	0.0	0.0	0.0	0.0	0.0
Zc3h8	57432	symbol	M. musculus	57432	M. musculus	0.0	0.0	0.0	0.0	0.0	0.0	0.0	0.0	0.0	0.0	0.0	0.0	0.0	0.0	0.0	0.0	0.0	0.0	1.0	0.0
E130308A19Rik	230259	symbol	M. musculus	230259	M. musculus	0.0	0.0	0.0	0.0	0.0	0.0	0.0	0.0	0.0	0.0	0.0	0.0	0.0	0.0	0.0	0.0	0.0	0.0	0.0	0.0
sept-01						nan	nan	nan	nan	nan	nan	nan	nan	nan	nan	nan	nan	nan	nan	nan	nan	nan	nan	nan	nan
Bnip1	224630	symbol	M. musculus	224630	M. musculus	0.0	0.0	0.0	0.0	0.0	0.0	0.0	0.0	0.0	0.0	0.0	0.0	0.0	0.0	0.0	0.0	0.0	0.0	0.0	0.0
Arhgef18	102098	symbol	M. musculus	102098	M. musculus	0.0	0.0	0.0	0.0	0.0	0.0	0.0	1.0	0.0	0.0	1.0	0.0	0.0	0.0	0.0	0.0	0.0	0.0	0.0	0.0
Zfp30	22693	symbol	M. musculus	22693	M. musculus	0.0	0.0	0.0	0.0	0.0	0.0	0.0	0.0	0.0	0.0	0.0	0.0	0.0	0.0	0.0	0.0	0.0	0.0	0.0	0.0
4930404N11Rik	432479	gene_synonym	M. musculus	432479	M. musculus	0.0	0.0	0.0	0.0	0.0	0.0	0.0	0.0	0.0	0.0	0.0	0.0	0.0	0.0	0.0	0.0	0.0	0.0	0.0	0.0
chr4						nan	nan	nan	nan	nan	nan	nan	nan	nan	nan	nan	nan	nan	nan	nan	nan	nan	nan	nan	nan
123361002-123364781_R						nan	nan	nan	nan	nan	nan	nan	nan	nan	nan	nan	nan	nan	nan	nan	nan	nan	nan	nan	nan
B930095G15Rik	320268	symbol	M. musculus	320268	M. musculus	0.0	0.0	0.0	0.0	0.0	0.0	0.0	0.0	0.0	0.0	0.0	0.0	0.0	0.0	0.0	0.0	0.0	0.0	0.0	0.0
Sox9	20682	symbol	M. musculus	20682	M. musculus	0.0	0.0	1.0	0.0	1.0	1.0	0.0	0.0	0.0	0.0	1.0	1.0	0.0	1.0	0.0	0.0	0.0	0.0	1.0	0.0
chr16						nan	nan	nan	nan	nan	nan	nan	nan	nan	nan	nan	nan	nan	nan	nan	nan	nan	nan	nan	nan
29942664-29948289_R						nan	nan	nan	nan	nan	nan	nan	nan	nan	nan	nan	nan	nan	nan	nan	nan	nan	nan	nan	nan
Ankrd26	232339	symbol	M. musculus	232339	M. musculus	0.0	0.0	1.0	1.0	1.0	0.0	0.0	0.0	0.0	0.0	0.0	0.0	0.0	0.0	0.0	0.0	0.0	0.0	0.0	0.0
Setd8	67956	gene_synonym	M. musculus	67956	M. musculus	0.0	0.0	0.0	0.0	0.0	0.0	0.0	0.0	0.0	0.0	0.0	0.0	0.0	0.0	0.0	0.0	0.0	0.0	0.0	0.0
Meg3	17263	symbol	M. musculus	17263	M. musculus	0.0	0.0	0.0	0.0	0.0	0.0	0.0	0.0	0.0	0.0	0.0	0.0	0.0	0.0	0.0	0.0	0.0	0.0	0.0	0.0
Hmga2-ps1	15365	symbol	M. musculus	15365	M. musculus	0.0	0.0	0.0	0.0	0.0	0.0	0.0	0.0	0.0	0.0	0.0	0.0	0.0	0.0	0.0	0.0	0.0	0.0	0.0	0.0
Ninl	78177	symbol	M. musculus	78177	M. musculus	0.0	0.0	0.0	0.0	0.0	0.0	0.0	0.0	0.0	0.0	0.0	0.0	0.0	0.0	0.0	0.0	0.0	0.0	0.0	0.0
Spry2	24064	symbol	M. musculus	24064	M. musculus	0.0	0.0	0.0	0.0	1.0	1.0	0.0	0.0	0.0	0.0	1.0	1.0	0.0	0.0	0.0	0.0	0.0	0.0	0.0	0.0
Rtn4rl1	237847	symbol	M. musculus	237847	M. musculus	0.0	0.0	0.0	0.0	0.0	0.0	0.0	0.0	0.0	0.0	1.0	0.0	0.0	0.0	0.0	0.0	0.0	0.0	0.0	0.0
Tcf15	21407	symbol	M. musculus	21407	M. musculus	0.0	0.0	0.0	0.0	0.0	0.0	0.0	0.0	0.0	0.0	0.0	0.0	0.0	0.0	0.0	0.0	0.0	0.0	0.0	0.0
Rasa4	54153	symbol	M. musculus	54153	M. musculus	0.0	0.0	0.0	0.0	0.0	0.0	0.0	0.0	0.0	0.0	0.0	0.0	0.0	0.0	0.0	0.0	0.0	0.0	0.0	1.0
Hoxc8	15426	symbol	M. musculus	15426	M. musculus	0.0	0.0	0.0	0.0	0.0	0.0	0.0	0.0	0.0	0.0	0.0	0.0	0.0	0.0	0.0	0.0	0.0	0.0	0.0	0.0
Mirg	100040724	symbol	M. musculus	100040724	M. musculus	0.0	0.0	0.0	0.0	0.0	0.0	0.0	0.0	0.0	0.0	0.0	0.0	0.0	0.0	0.0	0.0	0.0	0.0	0.0	0.0
BY754910						nan	nan	nan	nan	nan	nan	nan	nan	nan	nan	nan	nan	nan	nan	nan	nan	nan	nan	nan	nan
BE848409						nan	nan	nan	nan	nan	nan	nan	nan	nan	nan	nan	nan	nan	nan	nan	nan	nan	nan	nan	nan
Cyp2u1	71519	symbol	M. musculus	71519	M. musculus	1.0	0.0	0.0	0.0	0.0	0.0	0.0	0.0	0.0	0.0	0.0	0.0	1.0	0.0	0.0	0.0	0.0	0.0	0.0	0.0
Akirin1	68050	symbol	M. musculus	68050	M. musculus	0.0	0.0	0.0	0.0	0.0	1.0	0.0	0.0	0.0	1.0	0.0	0.0	0.0	0.0	0.0	0.0	1.0	0.0	0.0	0.0
Pgs1	74451	symbol	M. musculus	74451	M. musculus	1.0	0.0	0.0	0.0	0.0	0.0	0.0	0.0	0.0	0.0	0.0	0.0	0.0	0.0	0.0	0.0	0.0	0.0	0.0	0.0
Cdipt	52858	symbol	M. musculus	52858	M. musculus	1.0	0.0	0.0	0.0	0.0	0.0	0.0	0.0	0.0	0.0	0.0	0.0	0.0	0.0	0.0	0.0	0.0	0.0	0.0	0.0
Ndufaf4	68493	symbol	M. musculus	68493	M. musculus	0.0	0.0	0.0	0.0	0.0	0.0	0.0	0.0	0.0	0.0	0.0	0.0	0.0	0.0	0.0	0.0	0.0	0.0	0.0	0.0
Bysl	53414	symbol	M. musculus	53414	M. musculus	0.0	0.0	0.0	0.0	0.0	0.0	0.0	0.0	0.0	0.0	0.0	0.0	0.0	0.0	0.0	0.0	0.0	0.0	0.0	0.0
Lenep	57275	symbol	M. musculus	57275	M. musculus	0.0	0.0	0.0	0.0	0.0	0.0	0.0	0.0	0.0	0.0	0.0	0.0	0.0	0.0	0.0	0.0	0.0	0.0	0.0	0.0
Arhgef19	213649	symbol	M. musculus	213649	M. musculus	0.0	0.0	0.0	0.0	0.0	0.0	0.0	0.0	0.0	0.0	1.0	1.0	0.0	0.0	0.0	0.0	0.0	0.0	0.0	0.0
Mrps2	118451	symbol	M. musculus	118451	M. musculus	0.0	0.0	0.0	0.0	0.0	0.0	0.0	0.0	0.0	0.0	0.0	0.0	0.0	0.0	0.0	0.0	0.0	0.0	0.0	0.0
Ppif	105675	symbol	M. musculus	105675	M. musculus	0.0	0.0	0.0	0.0	0.0	0.0	1.0	0.0	1.0	0.0	1.0	0.0	0.0	0.0	0.0	0.0	0.0	0.0	0.0	1.0
Th	21823	symbol	M. musculus	21823	M. musculus	0.0	0.0	0.0	0.0	0.0	0.0	0.0	0.0	0.0	0.0	0.0	0.0	0.0	0.0	0.0	0.0	0.0	0.0	0.0	0.0
ENSMUST00000187358	666869	ensembl_transcript_id	M. musculus	666869	M. musculus	0.0	0.0	0.0	0.0	0.0	0.0	0.0	0.0	0.0	0.0	0.0	0.0	0.0	0.0	0.0	0.0	0.0	0.0	0.0	0.0
Nol12	97961	symbol	M. musculus	97961	M. musculus	0.0	0.0	0.0	0.0	0.0	0.0	0.0	0.0	0.0	0.0	0.0	0.0	0.0	0.0	0.0	0.0	0.0	0.0	0.0	0.0
Tubb2a-ps2	627110	symbol	M. musculus	627110	M. musculus	0.0	0.0	0.0	0.0	0.0	0.0	0.0	0.0	0.0	0.0	0.0	0.0	0.0	0.0	0.0	0.0	0.0	0.0	0.0	0.0
Gpt	76282	symbol	M. musculus	76282	M. musculus	0.0	1.0	1.0	0.0	0.0	0.0	0.0	0.0	1.0	0.0	0.0	0.0	0.0	0.0	0.0	0.0	0.0	0.0	0.0	0.0
ENSMUST00000163003						nan	nan	nan	nan	nan	nan	nan	nan	nan	nan	nan	nan	nan	nan	nan	nan	nan	nan	nan	nan
177789718-177813140_R						nan	nan	nan	nan	nan	nan	nan	nan	nan	nan	nan	nan	nan	nan	nan	nan	nan	nan	nan	nan
Prp2	83380	symbol	M. musculus	83380	M. musculus	0.0	0.0	0.0	0.0	0.0	0.0	0.0	0.0	0.0	0.0	0.0	0.0	0.0	0.0	0.0	0.0	0.0	0.0	0.0	0.0
Spata31d1a	72219	symbol	M. musculus	72219	M. musculus	0.0	0.0	0.0	0.0	0.0	0.0	0.0	0.0	0.0	0.0	0.0	0.0	0.0	0.0	0.0	0.0	0.0	0.0	0.0	0.0
Rnu3b1	19858	gene_synonym	M. musculus	19858	M. musculus	0.0	0.0	0.0	0.0	0.0	0.0	0.0	0.0	0.0	0.0	0.0	0.0	0.0	0.0	0.0	0.0	0.0	0.0	0.0	0.0
Ppp1r14c	76142	symbol	M. musculus	76142	M. musculus	0.0	0.0	0.0	0.0	0.0	0.0	0.0	0.0	0.0	0.0	0.0	0.0	0.0	0.0	0.0	0.0	0.0	0.0	0.0	0.0
Hax1	23897	symbol	M. musculus	23897	M. musculus	0.0	0.0	0.0	0.0	0.0	0.0	0.0	0.0	0.0	0.0	1.0	0.0	0.0	0.0	0.0	0.0	1.0	0.0	0.0	0.0
Fhdc1	229474	symbol	M. musculus	229474	M. musculus	0.0	0.0	0.0	0.0	0.0	0.0	0.0	1.0	0.0	0.0	0.0	0.0	0.0	0.0	0.0	0.0	0.0	0.0	0.0	0.0
Polr2l	66491	symbol	M. musculus	66491	M. musculus	0.0	0.0	0.0	0.0	0.0	0.0	0.0	0.0	0.0	0.0	0.0	0.0	0.0	0.0	0.0	0.0	0.0	0.0	0.0	0.0
Txnrd1	50493	symbol	M. musculus	50493	M. musculus	0.0	0.0	0.0	0.0	0.0	0.0	0.0	0.0	0.0	0.0	0.0	0.0	0.0	0.0	0.0	0.0	0.0	0.0	0.0	0.0
Tyms	22171	symbol	M. musculus	22171	M. musculus	0.0	1.0	0.0	0.0	0.0	0.0	0.0	0.0	0.0	0.0	0.0	0.0	0.0	0.0	0.0	0.0	0.0	0.0	0.0	0.0
Mrps17	66258	symbol	M. musculus	66258	M. musculus	0.0	0.0	0.0	0.0	0.0	0.0	0.0	0.0	0.0	0.0	0.0	0.0	0.0	0.0	0.0	0.0	0.0	0.0	0.0	0.0
Tyms-ps	22172	symbol	M. musculus	22172	M. musculus	0.0	0.0	0.0	0.0	0.0	0.0	0.0	0.0	0.0	0.0	0.0	0.0	0.0	0.0	0.0	0.0	0.0	0.0	0.0	0.0
Ahsa2	268390	symbol	M. musculus	268390	M. musculus	0.0	0.0	0.0	0.0	0.0	0.0	1.0	0.0	0.0	0.0	0.0	0.0	0.0	0.0	0.0	0.0	0.0	0.0	0.0	0.0
1700007K13Rik	69327	gene_synonym	M. musculus	69327	M. musculus	0.0	0.0	0.0	0.0	0.0	0.0	0.0	0.0	0.0	0.0	0.0	0.0	0.0	0.0	0.0	0.0	0.0	0.0	0.0	0.0
Tmem35	67564	gene_synonym	M. musculus	67564	M. musculus	0.0	0.0	0.0	0.0	0.0	0.0	0.0	0.0	0.0	0.0	0.0	0.0	0.0	0.0	1.0	0.0	0.0	0.0	0.0	0.0
Rmi1	74386	symbol	M. musculus	74386	M. musculus	0.0	0.0	0.0	0.0	0.0	0.0	0.0	0.0	0.0	0.0	0.0	0.0	0.0	0.0	0.0	0.0	0.0	0.0	0.0	0.0
Gm4841	225594	symbol	M. musculus	225594	M. musculus	0.0	0.0	0.0	0.0	0.0	0.0	0.0	0.0	0.0	0.0	0.0	0.0	0.0	0.0	0.0	0.0	0.0	0.0	0.0	0.0
Pign	27392	symbol	M. musculus	27392	M. musculus	1.0	0.0	0.0	0.0	0.0	0.0	0.0	0.0	0.0	0.0	0.0	0.0	0.0	0.0	0.0	0.0	0.0	0.0	0.0	0.0
Idua	15932	symbol	M. musculus	15932	M. musculus	0.0	1.0	0.0	0.0	0.0	0.0	0.0	0.0	0.0	0.0	0.0	0.0	0.0	0.0	0.0	0.0	0.0	0.0	0.0	0.0
Hexim2	71059	symbol	M. musculus	71059	M. musculus	0.0	0.0	0.0	0.0	0.0	0.0	0.0	0.0	0.0	0.0	0.0	0.0	0.0	0.0	0.0	0.0	0.0	0.0	0.0	0.0
Pura	19290	symbol	M. musculus	19290	M. musculus	0.0	0.0	0.0	0.0	0.0	0.0	0.0	0.0	0.0	0.0	0.0	0.0	0.0	0.0	0.0	0.0	0.0	0.0	0.0	0.0
Snap25	20614	symbol	M. musculus	20614	M. musculus	0.0	0.0	0.0	0.0	0.0	0.0	0.0	0.0	0.0	0.0	0.0	0.0	0.0	0.0	0.0	0.0	0.0	0.0	0.0	0.0
Zfp663	381405	symbol	M. musculus	381405	M. musculus	0.0	0.0	0.0	0.0	0.0	0.0	0.0	0.0	0.0	0.0	0.0	0.0	0.0	0.0	0.0	0.0	0.0	0.0	0.0	0.0
Lrig2	269473	symbol	M. musculus	269473	M. musculus	0.0	0.0	0.0	0.0	0.0	0.0	0.0	0.0	0.0	0.0	1.0	0.0	0.0	0.0	0.0	0.0	0.0	0.0	0.0	0.0
Fgf23	64654	symbol	M. musculus	64654	M. musculus	1.0	1.0	0.0	0.0	1.0	0.0	0.0	0.0	0.0	0.0	0.0	1.0	0.0	0.0	0.0	0.0	0.0	0.0	0.0	0.0
Itgam	16409	symbol	M. musculus	16409	M. musculus	0.0	0.0	0.0	0.0	0.0	0.0	0.0	0.0	0.0	0.0	0.0	0.0	0.0	0.0	0.0	0.0	1.0	0.0	1.0	0.0
Mcidas	622408	symbol	M. musculus	622408	M. musculus	0.0	0.0	0.0	0.0	0.0	0.0	0.0	0.0	0.0	0.0	0.0	0.0	0.0	0.0	0.0	0.0	0.0	0.0	0.0	0.0
A530030E21Rik	320731	symbol	M. musculus	320731	M. musculus	0.0	0.0	0.0	0.0	0.0	0.0	0.0	0.0	0.0	0.0	0.0	0.0	0.0	0.0	0.0	0.0	0.0	0.0	0.0	0.0
Clasp2	76499	symbol	M. musculus	76499	M. musculus	0.0	0.0	0.0	0.0	1.0	1.0	0.0	1.0	0.0	0.0	1.0	0.0	0.0	0.0	0.0	0.0	1.0	0.0	0.0	0.0
AA522020	103067	symbol	M. musculus	103067	M. musculus	0.0	0.0	0.0	0.0	0.0	0.0	0.0	0.0	0.0	0.0	0.0	0.0	0.0	0.0	0.0	0.0	0.0	0.0	0.0	0.0
March1	72925	gene_synonym	M. musculus	72925	M. musculus	0.0	0.0	0.0	0.0	0.0	0.0	0.0	0.0	0.0	0.0	0.0	0.0	0.0	0.0	0.0	0.0	0.0	0.0	0.0	0.0
Zfp764	233893	symbol	M. musculus	233893	M. musculus	0.0	0.0	0.0	0.0	0.0	0.0	0.0	0.0	0.0	0.0	0.0	0.0	0.0	0.0	0.0	0.0	0.0	0.0	0.0	0.0
Proser3	333193	symbol	M. musculus	333193	M. musculus	0.0	0.0	0.0	0.0	0.0	0.0	0.0	0.0	0.0	0.0	0.0	0.0	0.0	0.0	0.0	0.0	0.0	0.0	0.0	0.0
6268793-6276607_R						nan	nan	nan	nan	nan	nan	nan	nan	nan	nan	nan	nan	nan	nan	nan	nan	nan	nan	nan	nan
Slc17a5	235504	symbol	M. musculus	235504	M. musculus	0.0	0.0	0.0	0.0	0.0	0.0	0.0	0.0	0.0	0.0	0.0	0.0	0.0	0.0	0.0	0.0	0.0	0.0	0.0	0.0
Supt7l	72195	symbol	M. musculus	72195	M. musculus	0.0	0.0	0.0	0.0	0.0	0.0	0.0	0.0	0.0	0.0	0.0	0.0	0.0	0.0	0.0	0.0	0.0	0.0	0.0	0.0
Tacr2	21337	symbol	M. musculus	21337	M. musculus	0.0	0.0	0.0	0.0	0.0	1.0	0.0	0.0	0.0	0.0	0.0	0.0	0.0	0.0	0.0	0.0	0.0	0.0	0.0	0.0
Pdcd4	18569	symbol	M. musculus	18569	M. musculus	0.0	0.0	0.0	0.0	1.0	0.0	0.0	0.0	0.0	1.0	0.0	1.0	0.0	0.0	0.0	0.0	0.0	0.0	0.0	0.0
Mical1	171580	symbol	M. musculus	171580	M. musculus	0.0	0.0	0.0	0.0	0.0	0.0	0.0	1.0	0.0	0.0	0.0	0.0	0.0	0.0	0.0	0.0	0.0	0.0	0.0	0.0
Triobp	110253	symbol	M. musculus	110253	M. musculus	0.0	0.0	0.0	0.0	0.0	0.0	0.0	0.0	0.0	0.0	0.0	0.0	0.0	0.0	0.0	0.0	0.0	0.0	0.0	0.0
Nalcn	338370	symbol	M. musculus	338370	M. musculus	0.0	0.0	0.0	0.0	0.0	0.0	0.0	0.0	0.0	0.0	0.0	0.0	0.0	0.0	0.0	0.0	0.0	0.0	0.0	0.0
60728207-60745369_R						nan	nan	nan	nan	nan	nan	nan	nan	nan	nan	nan	nan	nan	nan	nan	nan	nan	nan	nan	nan
Oprm1	18390	symbol	M. musculus	18390	M. musculus	0.0	0.0	1.0	0.0	0.0	0.0	0.0	0.0	1.0	0.0	0.0	0.0	0.0	0.0	0.0	0.0	1.0	0.0	0.0	0.0
Ly96	17087	symbol	M. musculus	17087	M. musculus	0.0	0.0	0.0	0.0	0.0	0.0	0.0	0.0	0.0	1.0	0.0	0.0	0.0	0.0	0.0	0.0	0.0	0.0	0.0	0.0
Snap23	20619	symbol	M. musculus	20619	M. musculus	0.0	0.0	0.0	0.0	0.0	0.0	0.0	0.0	0.0	0.0	0.0	0.0	0.0	0.0	0.0	0.0	0.0	0.0	0.0	0.0
Krt222	268481	symbol	M. musculus	268481	M. musculus	0.0	0.0	0.0	0.0	0.0	0.0	0.0	0.0	0.0	0.0	0.0	0.0	0.0	0.0	0.0	0.0	0.0	0.0	0.0	0.0
Gm12576	102635494	symbol	M. musculus	102635494	M. musculus	0.0	0.0	0.0	0.0	0.0	0.0	0.0	0.0	0.0	0.0	0.0	0.0	0.0	0.0	0.0	0.0	0.0	0.0	0.0	0.0
Fmn2	54418	symbol	M. musculus	54418	M. musculus	0.0	0.0	0.0	0.0	0.0	0.0	0.0	1.0	0.0	0.0	0.0	0.0	0.0	0.0	0.0	0.0	0.0	0.0	0.0	0.0
Gm5433	100043416	gene_synonym	M. musculus	100043416	M. musculus	0.0	0.0	0.0	0.0	0.0	0.0	0.0	0.0	0.0	0.0	0.0	0.0	0.0	0.0	0.0	0.0	0.0	0.0	0.0	0.0
Btnl10	192194	symbol	M. musculus	192194	M. musculus	0.0	0.0	0.0	0.0	0.0	0.0	0.0	0.0	0.0	0.0	0.0	0.0	0.0	0.0	0.0	0.0	0.0	0.0	0.0	0.0
74084292-74138492_F						nan	nan	nan	nan	nan	nan	nan	nan	nan	nan	nan	nan	nan	nan	nan	nan	nan	nan	nan	nan
Fam107a	268709	symbol	M. musculus	268709	M. musculus	0.0	0.0	0.0	0.0	0.0	1.0	0.0	1.0	0.0	0.0	1.0	1.0	0.0	0.0	0.0	0.0	0.0	0.0	0.0	0.0
Slc8a3	110893	symbol	M. musculus	110893	M. musculus	0.0	0.0	0.0	0.0	0.0	0.0	0.0	0.0	0.0	0.0	0.0	0.0	0.0	0.0	0.0	0.0	0.0	0.0	0.0	0.0
Lhx6	16874	symbol	M. musculus	16874	M. musculus	0.0	0.0	0.0	0.0	0.0	0.0	0.0	0.0	0.0	0.0	0.0	0.0	0.0	0.0	0.0	0.0	0.0	0.0	0.0	0.0
Oacyl	319888	symbol	M. musculus	319888	M. musculus	0.0	0.0	0.0	0.0	0.0	0.0	0.0	0.0	0.0	0.0	0.0	0.0	0.0	0.0	0.0	0.0	0.0	0.0	0.0	0.0
Wrn	22427	symbol	M. musculus	22427	M. musculus	0.0	0.0	0.0	0.0	0.0	0.0	0.0	0.0	0.0	0.0	0.0	1.0	0.0	0.0	0.0	0.0	0.0	0.0	0.0	0.0
Mlip	69642	symbol	M. musculus	69642	M. musculus	0.0	0.0	0.0	0.0	0.0	0.0	0.0	0.0	0.0	0.0	0.0	0.0	0.0	0.0	0.0	0.0	0.0	0.0	0.0	0.0
Gm16159	102633315	symbol	M. musculus	102633315	M. musculus	0.0	0.0	0.0	0.0	0.0	0.0	0.0	0.0	0.0	0.0	0.0	0.0	0.0	0.0	0.0	0.0	0.0	0.0	0.0	0.0
Ap1g1	11765	symbol	M. musculus	11765	M. musculus	0.0	0.0	0.0	0.0	0.0	0.0	0.0	0.0	0.0	1.0	0.0	0.0	0.0	0.0	0.0	0.0	0.0	0.0	0.0	0.0
Aff3	16764	symbol	M. musculus	16764	M. musculus	0.0	0.0	0.0	0.0	0.0	0.0	0.0	0.0	0.0	0.0	0.0	0.0	0.0	0.0	0.0	0.0	0.0	0.0	0.0	0.0
32948750-32967925_F						nan	nan	nan	nan	nan	nan	nan	nan	nan	nan	nan	nan	nan	nan	nan	nan	nan	nan	nan	nan
26834450-26847000_R						nan	nan	nan	nan	nan	nan	nan	nan	nan	nan	nan	nan	nan	nan	nan	nan	nan	nan	nan	nan
ENSMUST00000182270						nan	nan	nan	nan	nan	nan	nan	nan	nan	nan	nan	nan	nan	nan	nan	nan	nan	nan	nan	nan
ENSMUST00000122157	435792	ensembl_transcript_id	M. musculus	435792	M. musculus	0.0	0.0	0.0	0.0	0.0	0.0	0.0	0.0	0.0	0.0	0.0	0.0	0.0	0.0	0.0	0.0	0.0	0.0	0.0	0.0
ENSMUST00000182285	668820	ensembl_transcript_id	M. musculus	668820	M. musculus	0.0	0.0	0.0	0.0	0.0	0.0	0.0	0.0	0.0	0.0	0.0	0.0	0.0	0.0	0.0	0.0	0.0	0.0	0.0	0.0
62263564-62307496_R						nan	nan	nan	nan	nan	nan	nan	nan	nan	nan	nan	nan	nan	nan	nan	nan	nan	nan	nan	nan
D9Wsu90e	27962	symbol	M. musculus	27962	M. musculus	0.0	0.0	0.0	0.0	0.0	0.0	0.0	0.0	0.0	0.0	0.0	0.0	0.0	0.0	0.0	0.0	0.0	0.0	0.0	0.0
23992037-24001037_F						nan	nan	nan	nan	nan	nan	nan	nan	nan	nan	nan	nan	nan	nan	nan	nan	nan	nan	nan	nan
Ier5	15939	symbol	M. musculus	15939	M. musculus	0.0	0.0	0.0	0.0	0.0	0.0	1.0	0.0	0.0	0.0	0.0	0.0	0.0	0.0	0.0	0.0	0.0	0.0	0.0	0.0
Phlda1	21664	symbol	M. musculus	21664	M. musculus	0.0	0.0	0.0	0.0	0.0	0.0	0.0	0.0	0.0	0.0	0.0	0.0	0.0	0.0	0.0	0.0	0.0	0.0	0.0	0.0
Cish	12700	symbol	M. musculus	12700	M. musculus	0.0	0.0	0.0	0.0	0.0	0.0	0.0	0.0	0.0	0.0	0.0	0.0	0.0	0.0	0.0	0.0	0.0	0.0	0.0	0.0
AK086179						nan	nan	nan	nan	nan	nan	nan	nan	nan	nan	nan	nan	nan	nan	nan	nan	nan	nan	nan	nan
Cd248	70445	symbol	M. musculus	70445	M. musculus	0.0	0.0	0.0	0.0	0.0	0.0	0.0	0.0	0.0	0.0	0.0	0.0	0.0	0.0	0.0	0.0	0.0	0.0	0.0	0.0
Fgf18	14172	symbol	M. musculus	14172	M. musculus	0.0	0.0	0.0	0.0	1.0	1.0	0.0	0.0	0.0	1.0	0.0	1.0	0.0	0.0	0.0	0.0	0.0	1.0	0.0	0.0
F730043M19Rik	320046	symbol	M. musculus	320046	M. musculus	0.0	0.0	0.0	0.0	0.0	0.0	0.0	0.0	0.0	0.0	0.0	0.0	0.0	0.0	0.0	0.0	0.0	0.0	0.0	0.0
Dmkn	73712	symbol	M. musculus	73712	M. musculus	0.0	0.0	0.0	0.0	0.0	0.0	0.0	0.0	0.0	0.0	0.0	0.0	0.0	0.0	0.0	0.0	0.0	0.0	0.0	0.0
149947200-149979950_F						nan	nan	nan	nan	nan	nan	nan	nan	nan	nan	nan	nan	nan	nan	nan	nan	nan	nan	nan	nan
Socs3	12702	symbol	M. musculus	12702	M. musculus	0.0	0.0	0.0	0.0	0.0	0.0	0.0	0.0	0.0	0.0	0.0	1.0	0.0	0.0	0.0	0.0	0.0	0.0	0.0	0.0
AK038233						nan	nan	nan	nan	nan	nan	nan	nan	nan	nan	nan	nan	nan	nan	nan	nan	nan	nan	nan	nan
Tecr	106529	symbol	M. musculus	106529	M. musculus	1.0	0.0	0.0	0.0	0.0	0.0	0.0	0.0	0.0	0.0	0.0	0.0	1.0	0.0	0.0	0.0	0.0	0.0	0.0	0.0
Eno1b	433182	symbol	M. musculus	433182	M. musculus	0.0	1.0	1.0	0.0	0.0	0.0	0.0	0.0	1.0	0.0	0.0	1.0	1.0	0.0	0.0	0.0	0.0	0.0	0.0	0.0
Jmjd8	72106	symbol	M. musculus	72106	M. musculus	0.0	0.0	1.0	0.0	0.0	0.0	0.0	0.0	1.0	0.0	0.0	1.0	0.0	0.0	0.0	0.0	0.0	0.0	0.0	0.0
Pald1	27355	symbol	M. musculus	27355	M. musculus	0.0	0.0	0.0	0.0	0.0	0.0	0.0	0.0	0.0	0.0	0.0	0.0	0.0	0.0	0.0	0.0	0.0	0.0	0.0	0.0
Fkbp4	14228	symbol	M. musculus	14228	M. musculus	0.0	0.0	0.0	0.0	0.0	0.0	1.0	0.0	0.0	0.0	1.0	0.0	0.0	0.0	0.0	0.0	0.0	0.0	0.0	0.0
4631405J19Rik	433456	symbol	M. musculus	433456	M. musculus	0.0	0.0	0.0	0.0	0.0	0.0	0.0	0.0	0.0	0.0	0.0	0.0	0.0	0.0	0.0	0.0	0.0	0.0	0.0	0.0
Hemk1	69536	symbol	M. musculus	69536	M. musculus	0.0	0.0	0.0	0.0	0.0	0.0	0.0	0.0	0.0	0.0	0.0	0.0	0.0	0.0	0.0	0.0	0.0	0.0	0.0	0.0
35975265-35982561_F						nan	nan	nan	nan	nan	nan	nan	nan	nan	nan	nan	nan	nan	nan	nan	nan	nan	nan	nan	nan
Sult2b1	54200	symbol	M. musculus	54200	M. musculus	1.0	1.0	0.0	0.0	0.0	0.0	0.0	0.0	0.0	0.0	0.0	0.0	0.0	0.0	0.0	0.0	0.0	0.0	0.0	0.0
Itsn1	16443	symbol	M. musculus	16443	M. musculus	0.0	0.0	0.0	0.0	0.0	0.0	0.0	0.0	0.0	0.0	0.0	0.0	0.0	0.0	0.0	1.0	0.0	0.0	0.0	0.0
Tubg1	103733	symbol	M. musculus	103733	M. musculus	0.0	0.0	0.0	0.0	0.0	0.0	0.0	1.0	0.0	0.0	0.0	0.0	0.0	0.0	0.0	0.0	0.0	0.0	0.0	0.0
sept-09						nan	nan	nan	nan	nan	nan	nan	nan	nan	nan	nan	nan	nan	nan	nan	nan	nan	nan	nan	nan
Map3k4	26407	symbol	M. musculus	26407	M. musculus	0.0	0.0	0.0	0.0	0.0	0.0	0.0	0.0	0.0	0.0	0.0	1.0	0.0	0.0	0.0	0.0	0.0	0.0	0.0	0.0
4631423B10Rik	109292	symbol	M. musculus	109292	M. musculus	0.0	0.0	0.0	0.0	0.0	0.0	0.0	0.0	0.0	0.0	0.0	0.0	0.0	0.0	0.0	0.0	0.0	0.0	0.0	0.0
Impa2	114663	symbol	M. musculus	114663	M. musculus	1.0	0.0	0.0	0.0	0.0	0.0	0.0	0.0	0.0	0.0	0.0	0.0	0.0	0.0	0.0	0.0	0.0	0.0	0.0	1.0
Hsp90ab1	15516	symbol	M. musculus	15516	M. musculus	0.0	0.0	0.0	0.0	0.0	0.0	1.0	1.0	0.0	0.0	1.0	1.0	0.0	0.0	1.0	1.0	0.0	0.0	0.0	0.0
Adamtsl5	66548	symbol	M. musculus	66548	M. musculus	0.0	0.0	0.0	0.0	0.0	0.0	0.0	0.0	0.0	0.0	0.0	0.0	0.0	0.0	0.0	0.0	0.0	0.0	0.0	0.0
Mpped2	77015	symbol	M. musculus	77015	M. musculus	0.0	0.0	0.0	0.0	0.0	0.0	0.0	0.0	0.0	0.0	0.0	0.0	0.0	0.0	0.0	0.0	0.0	0.0	0.0	0.0
Adprhl1	234072	symbol	M. musculus	234072	M. musculus	0.0	0.0	0.0	0.0	0.0	0.0	0.0	1.0	0.0	0.0	0.0	0.0	0.0	0.0	0.0	0.0	0.0	0.0	0.0	0.0
Dysf	26903	symbol	M. musculus	26903	M. musculus	1.0	1.0	0.0	1.0	0.0	1.0	0.0	0.0	0.0	1.0	1.0	0.0	0.0	0.0	0.0	0.0	0.0	0.0	0.0	0.0
A530010L16Rik	382036	symbol	M. musculus	382036	M. musculus	0.0	0.0	0.0	0.0	0.0	0.0	0.0	0.0	0.0	0.0	0.0	0.0	0.0	0.0	0.0	0.0	0.0	0.0	0.0	0.0
Rab11fip5	52055	symbol	M. musculus	52055	M. musculus	0.0	0.0	0.0	0.0	0.0	0.0	0.0	0.0	0.0	0.0	0.0	0.0	0.0	0.0	0.0	0.0	0.0	0.0	0.0	0.0
Manf	74840	symbol	M. musculus	74840	M. musculus	0.0	0.0	0.0	0.0	0.0	0.0	0.0	0.0	0.0	0.0	1.0	0.0	0.0	0.0	0.0	0.0	0.0	0.0	0.0	0.0
Myo5c	208943	symbol	M. musculus	208943	M. musculus	0.0	0.0	0.0	0.0	0.0	0.0	0.0	1.0	0.0	0.0	0.0	0.0	0.0	0.0	0.0	0.0	0.0	0.0	0.0	0.0
Igf1	16000	symbol	M. musculus	16000	M. musculus	0.0	0.0	1.0	0.0	1.0	1.0	1.0	0.0	1.0	0.0	1.0	1.0	0.0	0.0	0.0	1.0	1.0	1.0	0.0	0.0
Steap1	70358	symbol	M. musculus	70358	M. musculus	0.0	0.0	0.0	0.0	0.0	0.0	0.0	0.0	0.0	0.0	0.0	0.0	0.0	0.0	0.0	0.0	0.0	0.0	0.0	0.0
Steap4	117167	symbol	M. musculus	117167	M. musculus	0.0	0.0	0.0	1.0	0.0	0.0	0.0	0.0	0.0	0.0	0.0	0.0	0.0	0.0	0.0	0.0	0.0	0.0	0.0	0.0
Csf1	12977	symbol	M. musculus	12977	M. musculus	0.0	0.0	0.0	0.0	1.0	1.0	0.0	0.0	0.0	1.0	0.0	1.0	0.0	0.0	0.0	0.0	1.0	0.0	1.0	0.0
56815544-56821403_R						nan	nan	nan	nan	nan	nan	nan	nan	nan	nan	nan	nan	nan	nan	nan	nan	nan	nan	nan	nan
Cdkn3	72391	symbol	M. musculus	72391	M. musculus	0.0	0.0	0.0	0.0	0.0	0.0	0.0	0.0	0.0	0.0	0.0	0.0	0.0	0.0	0.0	0.0	0.0	0.0	0.0	0.0
Ccr10	12777	symbol	M. musculus	12777	M. musculus	0.0	0.0	0.0	0.0	0.0	0.0	0.0	0.0	0.0	0.0	0.0	0.0	0.0	0.0	0.0	0.0	0.0	0.0	0.0	0.0
Tbc1d4	210789	symbol	M. musculus	210789	M. musculus	0.0	0.0	0.0	0.0	1.0	0.0	0.0	0.0	0.0	0.0	1.0	0.0	0.0	0.0	0.0	0.0	0.0	0.0	0.0	0.0
Ghr	14600	symbol	M. musculus	14600	M. musculus	0.0	0.0	0.0	0.0	1.0	0.0	0.0	0.0	0.0	0.0	0.0	1.0	0.0	0.0	0.0	0.0	0.0	0.0	0.0	0.0
Sh3tc2	225608	symbol	M. musculus	225608	M. musculus	0.0	0.0	0.0	0.0	0.0	0.0	0.0	0.0	0.0	0.0	0.0	0.0	0.0	0.0	0.0	0.0	0.0	0.0	0.0	0.0
Wdr86	269633	symbol	M. musculus	269633	M. musculus	0.0	0.0	0.0	0.0	0.0	0.0	0.0	0.0	0.0	0.0	0.0	0.0	0.0	0.0	0.0	0.0	0.0	0.0	0.0	0.0
Amz1	231842	symbol	M. musculus	231842	M. musculus	0.0	0.0	0.0	0.0	0.0	0.0	0.0	0.0	0.0	0.0	0.0	0.0	0.0	0.0	0.0	0.0	0.0	0.0	0.0	0.0
Rhof	23912	symbol	M. musculus	23912	M. musculus	0.0	0.0	0.0	0.0	0.0	0.0	0.0	1.0	0.0	0.0	1.0	0.0	0.0	0.0	0.0	0.0	0.0	0.0	0.0	0.0
Slpi	20568	symbol	M. musculus	20568	M. musculus	0.0	0.0	0.0	0.0	0.0	0.0	0.0	0.0	0.0	0.0	0.0	0.0	0.0	0.0	0.0	0.0	0.0	0.0	0.0	0.0
Gimap4	107526	symbol	M. musculus	107526	M. musculus	0.0	0.0	0.0	0.0	0.0	0.0	0.0	0.0	0.0	0.0	0.0	0.0	0.0	0.0	0.0	0.0	0.0	0.0	0.0	0.0
AI429363	100640	symbol	M. musculus	100640	M. musculus	0.0	0.0	0.0	0.0	0.0	0.0	0.0	0.0	0.0	0.0	0.0	0.0	0.0	0.0	0.0	0.0	0.0	0.0	0.0	0.0
Galnt12	230145	symbol	M. musculus	230145	M. musculus	0.0	0.0	0.0	0.0	0.0	0.0	0.0	0.0	0.0	0.0	0.0	0.0	0.0	0.0	0.0	0.0	0.0	0.0	0.0	0.0
Nrep	27528	symbol	M. musculus	27528	M. musculus	0.0	0.0	0.0	0.0	0.0	0.0	0.0	0.0	0.0	0.0	0.0	0.0	0.0	0.0	0.0	0.0	0.0	0.0	0.0	0.0
Pcolce	18542	symbol	M. musculus	18542	M. musculus	0.0	0.0	0.0	0.0	0.0	0.0	0.0	0.0	0.0	0.0	0.0	0.0	0.0	0.0	0.0	0.0	0.0	0.0	0.0	0.0
Id2	15902	symbol	M. musculus	15902	M. musculus	0.0	0.0	1.0	1.0	0.0	0.0	0.0	0.0	0.0	0.0	0.0	0.0	0.0	0.0	0.0	0.0	1.0	0.0	1.0	1.0
Hcar2	80885	symbol	M. musculus	80885	M. musculus	0.0	0.0	1.0	0.0	0.0	0.0	0.0	0.0	0.0	0.0	0.0	0.0	0.0	0.0	0.0	0.0	0.0	0.0	0.0	0.0
Isg15	100038882	symbol	M. musculus	100038882	M. musculus	0.0	0.0	0.0	0.0	0.0	0.0	0.0	0.0	0.0	1.0	1.0	0.0	0.0	0.0	0.0	0.0	0.0	0.0	0.0	0.0
Stat2	20847	symbol	M. musculus	20847	M. musculus	0.0	0.0	0.0	0.0	1.0	0.0	0.0	0.0	0.0	1.0	0.0	1.0	0.0	0.0	0.0	0.0	0.0	0.0	0.0	0.0
H2-Q5	15016	symbol	M. musculus	15016	M. musculus	0.0	0.0	0.0	0.0	0.0	0.0	0.0	0.0	0.0	0.0	0.0	0.0	0.0	0.0	0.0	0.0	0.0	0.0	0.0	0.0
Stat1	20846	symbol	M. musculus	20846	M. musculus	0.0	0.0	0.0	0.0	1.0	0.0	0.0	0.0	0.0	1.0	1.0	0.0	0.0	1.0	0.0	0.0	0.0	0.0	0.0	0.0
Igtp	16145	symbol	M. musculus	16145	M. musculus	0.0	0.0	0.0	0.0	0.0	0.0	0.0	0.0	0.0	1.0	1.0	1.0	0.0	0.0	0.0	0.0	0.0	0.0	0.0	0.0
Bst2	69550	symbol	M. musculus	69550	M. musculus	0.0	0.0	0.0	0.0	0.0	0.0	0.0	0.0	0.0	0.0	1.0	0.0	0.0	0.0	0.0	0.0	0.0	0.0	0.0	0.0
Gprin3	243385	symbol	M. musculus	243385	M. musculus	0.0	0.0	0.0	0.0	0.0	0.0	0.0	0.0	0.0	0.0	0.0	0.0	0.0	0.0	0.0	0.0	0.0	0.0	0.0	0.0
Esr1	13982	symbol	M. musculus	13982	M. musculus	1.0	0.0	1.0	0.0	0.0	0.0	0.0	0.0	0.0	1.0	1.0	1.0	0.0	0.0	0.0	1.0	0.0	0.0	0.0	0.0
BG086592						nan	nan	nan	nan	nan	nan	nan	nan	nan	nan	nan	nan	nan	nan	nan	nan	nan	nan	nan	nan
Cachd1	320508	symbol	M. musculus	320508	M. musculus	0.0	0.0	0.0	0.0	0.0	0.0	0.0	0.0	0.0	0.0	0.0	0.0	0.0	0.0	0.0	0.0	0.0	0.0	0.0	0.0
Ar	11835	symbol	M. musculus	11835	M. musculus	0.0	0.0	0.0	0.0	1.0	1.0	0.0	0.0	0.0	0.0	0.0	0.0	0.0	0.0	0.0	1.0	0.0	0.0	0.0	0.0
Ccnd2	12444	symbol	M. musculus	12444	M. musculus	0.0	0.0	0.0	0.0	0.0	0.0	0.0	0.0	0.0	0.0	0.0	0.0	0.0	0.0	0.0	0.0	0.0	0.0	0.0	0.0
Unc5a	107448	symbol	M. musculus	107448	M. musculus	0.0	0.0	0.0	0.0	0.0	0.0	0.0	0.0	0.0	0.0	0.0	0.0	0.0	0.0	0.0	0.0	0.0	0.0	0.0	0.0
Bcas1	76960	symbol	M. musculus	76960	M. musculus	0.0	0.0	0.0	0.0	0.0	0.0	0.0	0.0	0.0	0.0	0.0	0.0	0.0	0.0	0.0	0.0	0.0	0.0	0.0	0.0
Shox2	20429	symbol	M. musculus	20429	M. musculus	0.0	0.0	0.0	0.0	0.0	0.0	0.0	0.0	0.0	0.0	0.0	0.0	0.0	1.0	0.0	0.0	1.0	0.0	0.0	0.0
Gch1	14528	symbol	M. musculus	14528	M. musculus	1.0	0.0	0.0	0.0	0.0	0.0	0.0	0.0	0.0	0.0	1.0	1.0	0.0	0.0	0.0	1.0	0.0	0.0	0.0	0.0
Asb7	117589	symbol	M. musculus	117589	M. musculus	0.0	0.0	0.0	0.0	0.0	0.0	0.0	0.0	0.0	0.0	0.0	0.0	0.0	0.0	0.0	0.0	0.0	0.0	0.0	0.0
LOC102633627	102633627	Gene_ID	M. musculus	102633627	M. musculus	0.0	0.0	0.0	0.0	0.0	0.0	0.0	0.0	0.0	0.0	0.0	0.0	0.0	0.0	0.0	0.0	0.0	0.0	0.0	0.0
Cp	12870	symbol	M. musculus	12870	M. musculus	0.0	0.0	0.0	0.0	1.0	0.0	0.0	0.0	0.0	0.0	0.0	0.0	1.0	0.0	0.0	0.0	0.0	0.0	0.0	1.0
AK087377						nan	nan	nan	nan	nan	nan	nan	nan	nan	nan	nan	nan	nan	nan	nan	nan	nan	nan	nan	nan
Oxtr	18430	symbol	M. musculus	18430	M. musculus	0.0	0.0	0.0	0.0	0.0	0.0	0.0	0.0	0.0	0.0	1.0	0.0	0.0	0.0	0.0	0.0	1.0	0.0	0.0	0.0
S100a8	20201	symbol	M. musculus	20201	M. musculus	0.0	0.0	0.0	0.0	0.0	0.0	0.0	0.0	0.0	1.0	0.0	0.0	0.0	0.0	0.0	0.0	0.0	0.0	0.0	0.0
S100a9	20202	symbol	M. musculus	20202	M. musculus	0.0	0.0	0.0	0.0	0.0	0.0	0.0	1.0	0.0	1.0	0.0	0.0	0.0	0.0	0.0	0.0	1.0	0.0	0.0	0.0
Retnlg	245195	symbol	M. musculus	245195	M. musculus	0.0	0.0	0.0	0.0	0.0	0.0	0.0	0.0	0.0	0.0	0.0	0.0	0.0	0.0	0.0	0.0	0.0	0.0	0.0	0.0
Hs3st6	328779	symbol	M. musculus	328779	M. musculus	0.0	0.0	0.0	0.0	0.0	0.0	0.0	0.0	0.0	0.0	0.0	0.0	0.0	0.0	0.0	0.0	0.0	0.0	0.0	0.0
Orm2	18406	symbol	M. musculus	18406	M. musculus	0.0	0.0	0.0	0.0	0.0	0.0	0.0	0.0	0.0	0.0	0.0	0.0	0.0	0.0	0.0	0.0	0.0	0.0	0.0	0.0
Orm1	18405	symbol	M. musculus	18405	M. musculus	0.0	0.0	0.0	0.0	0.0	0.0	0.0	0.0	0.0	0.0	0.0	0.0	0.0	0.0	0.0	0.0	0.0	0.0	0.0	0.0
1700018G05Rik	69388	gene_synonym	M. musculus	69388	M. musculus	0.0	0.0	0.0	0.0	0.0	0.0	0.0	0.0	0.0	0.0	0.0	0.0	0.0	0.0	0.0	0.0	0.0	0.0	0.0	0.0
Atp1a3	232975	symbol	M. musculus	232975	M. musculus	0.0	1.0	0.0	0.0	1.0	0.0	1.0	0.0	0.0	0.0	0.0	0.0	0.0	0.0	0.0	0.0	0.0	0.0	0.0	1.0
2310069B03Rik	69652	symbol	M. musculus	69652	M. musculus	0.0	0.0	0.0	0.0	0.0	0.0	0.0	0.0	0.0	0.0	0.0	0.0	0.0	0.0	0.0	0.0	0.0	0.0	0.0	0.0
Tm6sf1	107769	symbol	M. musculus	107769	M. musculus	0.0	0.0	0.0	0.0	0.0	0.0	0.0	0.0	0.0	0.0	0.0	0.0	0.0	0.0	0.0	0.0	0.0	0.0	0.0	0.0
35204950-35216650_R						nan	nan	nan	nan	nan	nan	nan	nan	nan	nan	nan	nan	nan	nan	nan	nan	nan	nan	nan	nan
AK133468						nan	nan	nan	nan	nan	nan	nan	nan	nan	nan	nan	nan	nan	nan	nan	nan	nan	nan	nan	nan
Gm11967	102639588	symbol	M. musculus	102639588	M. musculus	0.0	0.0	0.0	0.0	0.0	0.0	0.0	0.0	0.0	0.0	0.0	0.0	0.0	0.0	0.0	0.0	0.0	0.0	0.0	0.0
Kcnab3	16499	symbol	M. musculus	16499	M. musculus	0.0	0.0	0.0	0.0	0.0	0.0	0.0	0.0	0.0	0.0	0.0	0.0	0.0	0.0	0.0	0.0	0.0	0.0	0.0	0.0
Grip1	74053	symbol	M. musculus	74053	M. musculus	0.0	0.0	0.0	0.0	0.0	0.0	0.0	0.0	0.0	0.0	0.0	0.0	0.0	0.0	0.0	0.0	1.0	0.0	0.0	0.0
Arhgdig	14570	symbol	M. musculus	14570	M. musculus	0.0	0.0	0.0	0.0	0.0	0.0	0.0	0.0	0.0	0.0	0.0	0.0	0.0	0.0	0.0	0.0	0.0	0.0	0.0	0.0
Isyna1	71780	symbol	M. musculus	71780	M. musculus	1.0	0.0	1.0	0.0	0.0	0.0	0.0	0.0	0.0	0.0	0.0	0.0	0.0	0.0	0.0	0.0	0.0	0.0	0.0	0.0
Ssbp4	76900	symbol	M. musculus	76900	M. musculus	0.0	0.0	0.0	0.0	0.0	0.0	0.0	0.0	0.0	0.0	0.0	0.0	0.0	0.0	0.0	0.0	0.0	0.0	0.0	0.0
Sned1	208777	symbol	M. musculus	208777	M. musculus	0.0	0.0	0.0	0.0	0.0	0.0	0.0	0.0	0.0	0.0	0.0	0.0	0.0	0.0	0.0	0.0	0.0	0.0	0.0	0.0
Rspo4	228770	symbol	M. musculus	228770	M. musculus	0.0	0.0	0.0	0.0	0.0	0.0	0.0	0.0	0.0	0.0	0.0	0.0	0.0	0.0	0.0	0.0	0.0	0.0	0.0	0.0
Tuba8	53857	symbol	M. musculus	53857	M. musculus	0.0	0.0	0.0	0.0	0.0	0.0	0.0	0.0	0.0	0.0	0.0	0.0	0.0	0.0	0.0	0.0	0.0	0.0	0.0	0.0
51138643-51146693_R						nan	nan	nan	nan	nan	nan	nan	nan	nan	nan	nan	nan	nan	nan	nan	nan	nan	nan	nan	nan
Hsp90aa1	15519	symbol	M. musculus	15519	M. musculus	0.0	0.0	0.0	0.0	0.0	0.0	1.0	0.0	0.0	1.0	1.0	0.0	0.0	0.0	1.0	0.0	1.0	0.0	0.0	0.0
Hspa4l	18415	symbol	M. musculus	18415	M. musculus	0.0	0.0	0.0	0.0	0.0	0.0	1.0	0.0	0.0	0.0	0.0	0.0	0.0	0.0	0.0	0.0	0.0	0.0	0.0	0.0
ENSMUST00000189380	433221	ensembl_transcript_id	M. musculus	433221	M. musculus	0.0	0.0	0.0	0.0	0.0	0.0	0.0	0.0	0.0	0.0	0.0	0.0	0.0	0.0	0.0	0.0	0.0	0.0	0.0	0.0
BC048507	408058	symbol	M. musculus	408058	M. musculus	0.0	0.0	0.0	0.0	0.0	0.0	0.0	0.0	0.0	0.0	0.0	0.0	0.0	0.0	0.0	0.0	0.0	0.0	0.0	0.0
Polr1d	20018	symbol	M. musculus	20018	M. musculus	0.0	0.0	0.0	0.0	0.0	0.0	0.0	0.0	0.0	0.0	0.0	0.0	0.0	0.0	0.0	0.0	0.0	0.0	0.0	0.0
2010003K11Rik	69861	symbol	M. musculus	69861	M. musculus	0.0	0.0	0.0	0.0	0.0	0.0	0.0	0.0	0.0	0.0	0.0	0.0	0.0	0.0	0.0	0.0	0.0	0.0	0.0	0.0
Calm1	12313	symbol	M. musculus	12313	M. musculus	0.0	0.0	0.0	0.0	0.0	0.0	0.0	0.0	0.0	0.0	0.0	1.0	0.0	0.0	0.0	0.0	0.0	0.0	0.0	1.0
Dnaja4	58233	symbol	M. musculus	58233	M. musculus	0.0	0.0	0.0	0.0	0.0	0.0	1.0	0.0	0.0	0.0	1.0	0.0	0.0	0.0	0.0	0.0	0.0	0.0	0.0	0.0
Msrb1	27361	symbol	M. musculus	27361	M. musculus	0.0	0.0	0.0	0.0	0.0	0.0	0.0	1.0	0.0	0.0	0.0	0.0	0.0	0.0	0.0	0.0	0.0	0.0	0.0	0.0
58197113-58200614_F						nan	nan	nan	nan	nan	nan	nan	nan	nan	nan	nan	nan	nan	nan	nan	nan	nan	nan	nan	nan
Pcdhb22	93893	symbol	M. musculus	93893	M. musculus	0.0	0.0	0.0	0.0	0.0	0.0	0.0	0.0	0.0	0.0	0.0	0.0	0.0	0.0	0.0	0.0	0.0	0.0	0.0	0.0
Tmie	20776	symbol	M. musculus	20776	M. musculus	0.0	0.0	0.0	0.0	0.0	0.0	0.0	0.0	0.0	0.0	0.0	0.0	0.0	0.0	0.0	0.0	0.0	0.0	0.0	0.0
Hspb1	15507	symbol	M. musculus	15507	M. musculus	0.0	0.0	0.0	0.0	1.0	1.0	1.0	0.0	0.0	1.0	0.0	1.0	0.0	0.0	0.0	0.0	1.0	1.0	0.0	0.0
Mst1r	19882	symbol	M. musculus	19882	M. musculus	0.0	0.0	0.0	0.0	1.0	0.0	0.0	0.0	0.0	0.0	0.0	1.0	0.0	0.0	0.0	0.0	0.0	0.0	0.0	0.0
ENSMUST00000119727	622901	ensembl_transcript_id	M. musculus	622901	M. musculus	0.0	0.0	0.0	0.0	0.0	0.0	0.0	0.0	0.0	0.0	0.0	0.0	0.0	0.0	0.0	0.0	0.0	0.0	0.0	0.0
Basp1	70350	symbol	M. musculus	70350	M. musculus	0.0	0.0	0.0	0.0	0.0	0.0	0.0	1.0	0.0	0.0	0.0	0.0	0.0	0.0	0.0	0.0	0.0	0.0	0.0	0.0
Emp1	13730	symbol	M. musculus	13730	M. musculus	0.0	0.0	0.0	0.0	0.0	0.0	0.0	0.0	0.0	0.0	0.0	0.0	0.0	0.0	0.0	0.0	0.0	0.0	0.0	0.0
Prrx2	20204	symbol	M. musculus	20204	M. musculus	0.0	0.0	0.0	0.0	0.0	0.0	0.0	0.0	0.0	0.0	0.0	0.0	0.0	1.0	0.0	0.0	0.0	0.0	0.0	0.0
Lcp1	18826	symbol	M. musculus	18826	M. musculus	0.0	0.0	0.0	0.0	0.0	0.0	0.0	1.0	0.0	0.0	1.0	0.0	0.0	0.0	0.0	0.0	0.0	0.0	0.0	0.0
Hp	15439	symbol	M. musculus	15439	M. musculus	0.0	0.0	0.0	0.0	0.0	0.0	0.0	0.0	0.0	0.0	0.0	0.0	0.0	0.0	0.0	0.0	0.0	0.0	0.0	0.0
Lsp1	16985	symbol	M. musculus	16985	M. musculus	0.0	0.0	0.0	0.0	0.0	0.0	0.0	0.0	0.0	0.0	0.0	0.0	0.0	0.0	0.0	0.0	0.0	0.0	0.0	0.0
Cfp	18636	symbol	M. musculus	18636	M. musculus	0.0	0.0	0.0	0.0	0.0	0.0	0.0	0.0	0.0	1.0	0.0	0.0	0.0	0.0	0.0	0.0	0.0	0.0	0.0	0.0
Tubb2b	73710	symbol	M. musculus	73710	M. musculus	0.0	0.0	0.0	0.0	0.0	1.0	0.0	0.0	0.0	0.0	0.0	0.0	0.0	0.0	0.0	0.0	1.0	0.0	0.0	0.0
Clu	12759	symbol	M. musculus	12759	M. musculus	0.0	0.0	0.0	0.0	0.0	0.0	1.0	0.0	0.0	0.0	1.0	1.0	0.0	0.0	1.0	1.0	0.0	0.0	0.0	0.0
Ccl2	20296	symbol	M. musculus	20296	M. musculus	0.0	0.0	0.0	0.0	1.0	1.0	0.0	0.0	0.0	1.0	0.0	0.0	0.0	0.0	0.0	1.0	0.0	1.0	1.0	0.0
Ccl7	20306	symbol	M. musculus	20306	M. musculus	0.0	0.0	0.0	0.0	0.0	1.0	0.0	0.0	0.0	1.0	0.0	0.0	0.0	0.0	0.0	0.0	0.0	0.0	0.0	0.0
Ctsc	13032	symbol	M. musculus	13032	M. musculus	0.0	0.0	0.0	0.0	0.0	0.0	0.0	0.0	0.0	1.0	0.0	0.0	0.0	0.0	0.0	0.0	1.0	0.0	0.0	0.0
Gm13546	100042926	symbol	M. musculus	100042926	M. musculus	0.0	0.0	0.0	0.0	0.0	0.0	0.0	0.0	0.0	0.0	0.0	0.0	0.0	0.0	0.0	0.0	0.0	0.0	0.0	0.0
Ncf4	17972	symbol	M. musculus	17972	M. musculus	0.0	0.0	0.0	0.0	0.0	0.0	0.0	0.0	0.0	0.0	0.0	0.0	0.0	0.0	0.0	0.0	0.0	0.0	0.0	0.0
AF000427						nan	nan	nan	nan	nan	nan	nan	nan	nan	nan	nan	nan	nan	nan	nan	nan	nan	nan	nan	nan
Cd72	12517	symbol	M. musculus	12517	M. musculus	0.0	0.0	0.0	0.0	0.0	0.0	0.0	0.0	0.0	0.0	0.0	0.0	0.0	0.0	0.0	0.0	0.0	0.0	0.0	0.0
Ccl12	20293	symbol	M. musculus	20293	M. musculus	0.0	0.0	0.0	0.0	0.0	1.0	0.0	0.0	0.0	0.0	0.0	0.0	0.0	0.0	0.0	0.0	0.0	0.0	0.0	0.0
Cx3cr1	13051	symbol	M. musculus	13051	M. musculus	0.0	0.0	0.0	0.0	0.0	1.0	0.0	0.0	0.0	1.0	0.0	0.0	0.0	0.0	0.0	1.0	1.0	0.0	1.0	0.0
Bcl2a1d	12047	symbol	M. musculus	12047	M. musculus	0.0	0.0	0.0	0.0	0.0	0.0	0.0	0.0	0.0	0.0	0.0	0.0	0.0	0.0	0.0	0.0	0.0	0.0	0.0	0.0
Aif1	11629	symbol	M. musculus	11629	M. musculus	0.0	0.0	0.0	0.0	0.0	1.0	0.0	1.0	0.0	1.0	0.0	1.0	0.0	0.0	0.0	0.0	0.0	0.0	0.0	0.0
Cd52	23833	symbol	M. musculus	23833	M. musculus	0.0	0.0	0.0	0.0	0.0	0.0	0.0	0.0	0.0	0.0	0.0	0.0	0.0	0.0	0.0	0.0	0.0	0.0	0.0	0.0
Pknox2	208076	symbol	M. musculus	208076	M. musculus	0.0	0.0	0.0	0.0	0.0	0.0	0.0	0.0	0.0	0.0	0.0	0.0	0.0	0.0	0.0	0.0	0.0	0.0	0.0	0.0
H19	14955	symbol	M. musculus	14955	M. musculus	0.0	0.0	0.0	0.0	0.0	0.0	0.0	0.0	0.0	0.0	0.0	0.0	0.0	0.0	0.0	0.0	0.0	0.0	0.0	0.0
Cav3	12391	symbol	M. musculus	12391	M. musculus	0.0	0.0	0.0	0.0	0.0	0.0	0.0	1.0	0.0	0.0	1.0	1.0	0.0	0.0	0.0	0.0	0.0	0.0	0.0	0.0
Speg	11790	symbol	M. musculus	11790	M. musculus	0.0	0.0	0.0	0.0	0.0	0.0	0.0	0.0	0.0	0.0	0.0	0.0	0.0	0.0	0.0	0.0	0.0	0.0	0.0	0.0
Tmem52	69671	symbol	M. musculus	69671	M. musculus	0.0	0.0	0.0	0.0	0.0	0.0	0.0	0.0	0.0	0.0	0.0	0.0	0.0	0.0	0.0	0.0	0.0	0.0	0.0	0.0
Pgam2	56012	symbol	M. musculus	56012	M. musculus	1.0	1.0	0.0	0.0	0.0	0.0	0.0	0.0	0.0	0.0	0.0	0.0	1.0	0.0	0.0	0.0	0.0	0.0	0.0	1.0
Mb	17189	symbol	M. musculus	17189	M. musculus	0.0	0.0	0.0	1.0	0.0	0.0	1.0	0.0	0.0	0.0	0.0	0.0	0.0	0.0	0.0	0.0	0.0	0.0	1.0	0.0
Jsrp1	71912	symbol	M. musculus	71912	M. musculus	0.0	0.0	0.0	0.0	0.0	0.0	0.0	0.0	0.0	0.0	0.0	0.0	0.0	0.0	0.0	0.0	0.0	0.0	0.0	0.0
Tpm2	22004	symbol	M. musculus	22004	M. musculus	0.0	0.0	0.0	0.0	0.0	0.0	0.0	1.0	0.0	0.0	0.0	0.0	0.0	0.0	0.0	0.0	0.0	0.0	0.0	0.0
Ldb3	24131	symbol	M. musculus	24131	M. musculus	0.0	0.0	0.0	0.0	0.0	0.0	0.0	1.0	0.0	0.0	0.0	0.0	0.0	0.0	0.0	0.0	0.0	0.0	0.0	0.0
Actn2	11472	symbol	M. musculus	11472	M. musculus	0.0	0.0	0.0	0.0	1.0	0.0	0.0	1.0	0.0	0.0	1.0	1.0	0.0	0.0	0.0	0.0	0.0	0.0	0.0	0.0
Synpo2	118449	symbol	M. musculus	118449	M. musculus	0.0	0.0	0.0	0.0	0.0	1.0	0.0	0.0	0.0	0.0	1.0	1.0	0.0	0.0	0.0	0.0	0.0	0.0	0.0	0.0
Shisa4	77552	symbol	M. musculus	77552	M. musculus	0.0	0.0	0.0	0.0	0.0	0.0	0.0	0.0	0.0	0.0	0.0	0.0	0.0	0.0	0.0	0.0	0.0	0.0	0.0	0.0
Nctc1	330677	symbol	M. musculus	330677	M. musculus	0.0	0.0	0.0	0.0	0.0	0.0	0.0	0.0	0.0	0.0	0.0	0.0	0.0	0.0	0.0	0.0	0.0	0.0	0.0	0.0
Cap2	67252	symbol	M. musculus	67252	M. musculus	0.0	0.0	0.0	0.0	0.0	0.0	0.0	1.0	0.0	0.0	0.0	0.0	0.0	0.0	0.0	0.0	0.0	0.0	0.0	0.0
Xirp2	241431	symbol	M. musculus	241431	M. musculus	0.0	0.0	0.0	0.0	0.0	0.0	0.0	1.0	0.0	0.0	1.0	0.0	0.0	0.0	0.0	0.0	0.0	0.0	0.0	0.0
Stac3	237611	symbol	M. musculus	237611	M. musculus	0.0	0.0	0.0	0.0	0.0	0.0	0.0	0.0	0.0	0.0	0.0	1.0	0.0	0.0	0.0	0.0	0.0	0.0	0.0	0.0
Gm1043	381634	symbol	M. musculus	381634	M. musculus	0.0	0.0	0.0	0.0	0.0	0.0	0.0	0.0	0.0	0.0	0.0	0.0	0.0	0.0	0.0	0.0	0.0	0.0	0.0	0.0
Neb	17996	symbol	M. musculus	17996	M. musculus	0.0	0.0	0.0	0.0	0.0	0.0	0.0	1.0	0.0	0.0	1.0	0.0	0.0	0.0	0.0	0.0	0.0	0.0	0.0	0.0
Hhatl	74770	symbol	M. musculus	74770	M. musculus	0.0	0.0	0.0	0.0	0.0	0.0	0.0	0.0	0.0	0.0	0.0	0.0	0.0	0.0	0.0	0.0	0.0	0.0	0.0	0.0
Fitm1	68680	symbol	M. musculus	68680	M. musculus	1.0	0.0	0.0	1.0	0.0	0.0	0.0	0.0	0.0	0.0	0.0	0.0	0.0	0.0	0.0	0.0	0.0	0.0	0.0	0.0
Tmod4	50874	symbol	M. musculus	50874	M. musculus	0.0	0.0	0.0	0.0	0.0	0.0	0.0	1.0	0.0	0.0	1.0	0.0	0.0	0.0	0.0	0.0	0.0	0.0	0.0	0.0
Ankrd23	78321	symbol	M. musculus	78321	M. musculus	0.0	0.0	0.0	0.0	0.0	0.0	0.0	0.0	0.0	0.0	1.0	0.0	1.0	0.0	0.0	0.0	0.0	0.0	0.0	0.0
Myadml2	68515	symbol	M. musculus	68515	M. musculus	0.0	0.0	0.0	0.0	0.0	0.0	0.0	0.0	0.0	0.0	0.0	0.0	0.0	0.0	0.0	0.0	0.0	0.0	0.0	0.0
Myl3	17897	symbol	M. musculus	17897	M. musculus	0.0	0.0	0.0	0.0	0.0	0.0	0.0	1.0	0.0	0.0	0.0	0.0	0.0	0.0	0.0	0.0	0.0	0.0	0.0	0.0
Ampd1	229665	symbol	M. musculus	229665	M. musculus	0.0	1.0	0.0	0.0	0.0	0.0	0.0	0.0	0.0	0.0	0.0	0.0	0.0	0.0	0.0	0.0	0.0	0.0	0.0	0.0
Dhrs7c	68460	symbol	M. musculus	68460	M. musculus	0.0	0.0	0.0	0.0	0.0	0.0	0.0	0.0	0.0	0.0	0.0	0.0	0.0	0.0	0.0	0.0	0.0	0.0	0.0	0.0
Tpm1	22003	symbol	M. musculus	22003	M. musculus	0.0	0.0	0.0	0.0	0.0	0.0	0.0	1.0	0.0	0.0	1.0	1.0	0.0	0.0	0.0	0.0	0.0	0.0	0.0	0.0
Gm11716	102640379	symbol	M. musculus	102640379	M. musculus	0.0	0.0	0.0	0.0	0.0	0.0	0.0	0.0	0.0	0.0	0.0	0.0	0.0	0.0	0.0	0.0	0.0	0.0	0.0	0.0
chrX						nan	nan	nan	nan	nan	nan	nan	nan	nan	nan	nan	nan	nan	nan	nan	nan	nan	nan	nan	nan
157038750-157039018_F						nan	nan	nan	nan	nan	nan	nan	nan	nan	nan	nan	nan	nan	nan	nan	nan	nan	nan	nan	nan
5430431A17Rik	71368	symbol	M. musculus	71368	M. musculus	0.0	0.0	0.0	0.0	0.0	0.0	0.0	0.0	0.0	0.0	0.0	0.0	0.0	0.0	0.0	0.0	0.0	0.0	0.0	0.0
Nexn	68810	symbol	M. musculus	68810	M. musculus	0.0	0.0	0.0	0.0	0.0	0.0	0.0	0.0	0.0	0.0	1.0	0.0	0.0	0.0	0.0	0.0	0.0	0.0	0.0	0.0
Jph2	59091	symbol	M. musculus	59091	M. musculus	0.0	0.0	0.0	0.0	0.0	0.0	0.0	0.0	0.0	0.0	0.0	1.0	0.0	0.0	0.0	0.0	0.0	0.0	0.0	0.0
Srpk3	56504	symbol	M. musculus	56504	M. musculus	0.0	0.0	0.0	0.0	0.0	0.0	0.0	0.0	0.0	0.0	0.0	0.0	0.0	0.0	0.0	0.0	0.0	0.0	0.0	0.0
Hspb3	56534	symbol	M. musculus	56534	M. musculus	0.0	0.0	0.0	0.0	0.0	0.0	0.0	0.0	0.0	0.0	0.0	0.0	0.0	0.0	0.0	0.0	0.0	0.0	0.0	0.0
Ank1	11733	symbol	M. musculus	11733	M. musculus	0.0	0.0	0.0	0.0	0.0	0.0	0.0	0.0	0.0	0.0	0.0	0.0	0.0	0.0	0.0	0.0	0.0	0.0	1.0	0.0
LOC102634333	102634333	Gene_ID	M. musculus	102634333	M. musculus	0.0	0.0	0.0	0.0	0.0	0.0	0.0	0.0	0.0	0.0	0.0	0.0	0.0	0.0	0.0	0.0	0.0	0.0	0.0	0.0
Pkia	18767	symbol	M. musculus	18767	M. musculus	0.0	0.0	0.0	0.0	0.0	0.0	0.0	0.0	0.0	0.0	0.0	1.0	0.0	0.0	0.0	0.0	0.0	0.0	0.0	0.0
Lmod3	320502	symbol	M. musculus	320502	M. musculus	0.0	0.0	0.0	0.0	0.0	0.0	0.0	1.0	0.0	0.0	1.0	0.0	0.0	0.0	0.0	0.0	1.0	0.0	0.0	0.0
Crhr2	12922	symbol	M. musculus	12922	M. musculus	0.0	0.0	0.0	0.0	1.0	0.0	0.0	1.0	0.0	0.0	0.0	1.0	0.0	0.0	0.0	0.0	0.0	0.0	0.0	0.0
Wfdc1	67866	symbol	M. musculus	67866	M. musculus	0.0	0.0	0.0	0.0	0.0	0.0	0.0	0.0	0.0	0.0	0.0	0.0	0.0	0.0	0.0	0.0	0.0	0.0	0.0	0.0
St8sia5	225742	symbol	M. musculus	225742	M. musculus	1.0	1.0	0.0	0.0	0.0	0.0	0.0	0.0	0.0	0.0	0.0	0.0	0.0	0.0	0.0	0.0	0.0	0.0	0.0	0.0
Hspb2	69253	symbol	M. musculus	69253	M. musculus	0.0	0.0	0.0	0.0	0.0	0.0	1.0	0.0	0.0	0.0	0.0	0.0	0.0	0.0	0.0	0.0	0.0	0.0	0.0	0.0
Myl2	17906	symbol	M. musculus	17906	M. musculus	0.0	0.0	0.0	0.0	0.0	0.0	0.0	1.0	0.0	0.0	0.0	0.0	0.0	0.0	0.0	0.0	0.0	0.0	0.0	0.0
Tnnt1	21955	symbol	M. musculus	21955	M. musculus	0.0	0.0	0.0	0.0	0.0	0.0	0.0	1.0	0.0	0.0	0.0	0.0	0.0	0.0	0.0	0.0	0.0	0.0	0.0	0.0
Tnni1	21952	symbol	M. musculus	21952	M. musculus	0.0	0.0	0.0	0.0	0.0	0.0	0.0	0.0	0.0	0.0	0.0	0.0	0.0	0.0	0.0	0.0	0.0	0.0	0.0	0.0
Tnnc1	21924	symbol	M. musculus	21924	M. musculus	0.0	0.0	0.0	0.0	0.0	0.0	0.0	1.0	0.0	0.0	1.0	0.0	0.0	0.0	0.0	0.0	0.0	0.0	0.0	1.0
53592946-53637922_F						nan	nan	nan	nan	nan	nan	nan	nan	nan	nan	nan	nan	nan	nan	nan	nan	nan	nan	nan	nan
ENSMUST00000138821	665700	ensembl_transcript_id	M. musculus	665700	M. musculus	0.0	0.0	0.0	0.0	0.0	0.0	0.0	0.0	0.0	0.0	0.0	0.0	0.0	0.0	0.0	0.0	0.0	0.0	0.0	0.0
Mybph	53311	symbol	M. musculus	53311	M. musculus	0.0	0.0	0.0	0.0	0.0	0.0	0.0	1.0	0.0	0.0	0.0	0.0	0.0	0.0	0.0	0.0	0.0	0.0	0.0	0.0
Tnfaip2	21928	symbol	M. musculus	21928	M. musculus	0.0	0.0	0.0	0.0	0.0	0.0	0.0	0.0	0.0	0.0	0.0	0.0	0.0	0.0	0.0	0.0	0.0	0.0	0.0	0.0
Sh3bgr	50795	symbol	M. musculus	50795	M. musculus	0.0	0.0	0.0	0.0	0.0	0.0	0.0	0.0	0.0	0.0	0.0	0.0	0.0	0.0	0.0	0.0	0.0	0.0	0.0	0.0
1700120C14Rik	73600	symbol	M. musculus	73600	M. musculus	0.0	0.0	0.0	0.0	0.0	0.0	0.0	0.0	0.0	0.0	0.0	0.0	0.0	0.0	0.0	0.0	0.0	0.0	0.0	0.0
Fhl1	14199	symbol	M. musculus	14199	M. musculus	0.0	0.0	0.0	0.0	0.0	0.0	0.0	0.0	0.0	0.0	0.0	0.0	0.0	0.0	0.0	0.0	0.0	0.0	0.0	0.0
Ppapdc3	227721	gene_synonym	M. musculus	227721	M. musculus	0.0	0.0	0.0	0.0	0.0	0.0	0.0	0.0	0.0	0.0	0.0	0.0	0.0	0.0	0.0	0.0	0.0	0.0	0.0	0.0
Ak1	11636	symbol	M. musculus	11636	M. musculus	1.0	1.0	0.0	0.0	0.0	0.0	0.0	0.0	0.0	0.0	0.0	0.0	0.0	0.0	0.0	0.0	0.0	0.0	0.0	0.0
Cryab	12955	symbol	M. musculus	12955	M. musculus	0.0	0.0	0.0	0.0	0.0	0.0	1.0	0.0	0.0	0.0	1.0	0.0	0.0	0.0	0.0	0.0	0.0	0.0	0.0	0.0
2310040G24Rik	381792	symbol	M. musculus	381792	M. musculus	0.0	0.0	0.0	0.0	0.0	0.0	0.0	0.0	0.0	0.0	0.0	0.0	0.0	0.0	0.0	0.0	0.0	0.0	0.0	0.0
Bin1	30948	symbol	M. musculus	30948	M. musculus	1.0	1.0	0.0	0.0	0.0	0.0	0.0	0.0	0.0	0.0	1.0	1.0	0.0	0.0	0.0	0.0	1.0	0.0	0.0	0.0
Ppp1r27	68701	symbol	M. musculus	68701	M. musculus	0.0	0.0	0.0	0.0	0.0	0.0	0.0	0.0	0.0	0.0	0.0	0.0	0.0	0.0	0.0	0.0	0.0	0.0	0.0	0.0
Pdlim7	67399	symbol	M. musculus	67399	M. musculus	0.0	0.0	0.0	0.0	0.0	0.0	0.0	1.0	0.0	0.0	0.0	0.0	0.0	0.0	0.0	0.0	0.0	0.0	0.0	0.0
Myh4	17884	symbol	M. musculus	17884	M. musculus	0.0	0.0	0.0	0.0	0.0	0.0	0.0	0.0	0.0	0.0	0.0	0.0	0.0	0.0	0.0	0.0	0.0	0.0	0.0	0.0
Lsmem2	434436	symbol	M. musculus	434436	M. musculus	0.0	0.0	0.0	0.0	0.0	0.0	0.0	0.0	0.0	0.0	0.0	0.0	0.0	0.0	0.0	0.0	0.0	0.0	0.0	0.0
Prkag3	241113	symbol	M. musculus	241113	M. musculus	1.0	0.0	1.0	0.0	0.0	0.0	0.0	0.0	1.0	0.0	0.0	0.0	1.0	0.0	0.0	0.0	0.0	0.0	0.0	0.0
Enho	69638	symbol	M. musculus	69638	M. musculus	0.0	0.0	0.0	0.0	0.0	0.0	0.0	0.0	0.0	0.0	0.0	0.0	0.0	0.0	0.0	0.0	0.0	0.0	0.0	0.0
Scx	20289	symbol	M. musculus	20289	M. musculus	0.0	0.0	0.0	0.0	1.0	0.0	0.0	0.0	0.0	0.0	0.0	0.0	0.0	0.0	0.0	0.0	0.0	0.0	0.0	0.0
Mpz	17528	symbol	M. musculus	17528	M. musculus	0.0	0.0	0.0	0.0	0.0	0.0	0.0	0.0	0.0	0.0	0.0	0.0	0.0	0.0	0.0	0.0	0.0	0.0	0.0	0.0
Mal	17153	symbol	M. musculus	17153	M. musculus	0.0	0.0	0.0	0.0	0.0	0.0	0.0	0.0	0.0	0.0	0.0	0.0	0.0	0.0	0.0	0.0	0.0	0.0	0.0	0.0
Ncmap	230822	symbol	M. musculus	230822	M. musculus	0.0	0.0	0.0	0.0	0.0	0.0	0.0	0.0	0.0	0.0	0.0	0.0	0.0	0.0	0.0	0.0	1.0	0.0	0.0	0.0

## Sheet: Enrichment
GroupID	Category	Term	Description	LogP	Log(q-value)	Genes	Symbols	InTerm_InList
1_Summary	GO Biological Processes	GO:0006695	cholesterol biosynthetic process	-13.3115	-9.54872	13121,13360,14381,15490,16987,17855,18194,20775,20787,66234,68603,108079,110196,192156,208715,231070,235293,319554,58520,13849,14528,14718,67078,71780,114663,320404,327655,11636,11684,11911,13806,14385,14431,14555,16828,19079,19223,20250,26874,27376,30948,56012,56075,57742,60525,60527,64292,66902,67283,68801,71707,74205,75894,93732,100678,104112,106529,107239,107476,110208,170439,241113,241452,27…	Cyp51,Dhcr7,G6pdx,Hsd17b7,Lss,Mvk,Nsdhl,Sqle,Srebf1,Msmo1,Pmvk,Prkaa2,Fdps,Mvd,Hmgcs1,Insig1,Sc5d,Idi1,Erg28,Ephx1,Gch1,Got1,Pgp,Isyna1,Impa2,Itpkb,Ppip5k1,Ak1,Alox12,Atf4,Eno1,Slc37a4,Gamt,Gpd1,Ldha,Prkab1,Ptgis,Scd2,Abcd2,Slc25a10,Bin1,Pgam2,Pdss1,Abhd1,Acss2,Fads3,Ptges,Mtap,Slc25a19,Elovl5,Ubiad1,Acsl3,Adal,Acox2,Psph,Acly,Tecr,Carns1,Acaca,Pgd,Elovl6,Prkag3,Dhrs9,Pfkfb4,Fut4,Fabp5,Pik3r1,Pig…	105/-
1_Member	GO Biological Processes	GO:0006695	cholesterol biosynthetic process	-13.3115	-9.54872	13121,13360,14381,15490,16987,17855,18194,20775,20787,66234,68603,108079,110196,192156,208715,231070,235293,319554	Cyp51,Dhcr7,G6pdx,Hsd17b7,Lss,Mvk,Nsdhl,Sqle,Srebf1,Msmo1,Pmvk,Prkaa2,Fdps,Mvd,Hmgcs1,Insig1,Sc5d,Idi1	18/36
1_Member	GO Biological Processes	GO:1902653	secondary alcohol biosynthetic process	-13.3115	-9.54872	13121,13360,14381,15490,16987,17855,18194,20775,20787,66234,68603,108079,110196,192156,208715,231070,235293,319554	Cyp51,Dhcr7,G6pdx,Hsd17b7,Lss,Mvk,Nsdhl,Sqle,Srebf1,Msmo1,Pmvk,Prkaa2,Fdps,Mvd,Hmgcs1,Insig1,Sc5d,Idi1	18/36
1_Member	GO Biological Processes	GO:0016126	sterol biosynthetic process	-13.2453	-9.54872	13121,13360,14381,15490,16987,17855,18194,20775,20787,58520,66234,68603,108079,110196,192156,208715,231070,235293,319554	Cyp51,Dhcr7,G6pdx,Hsd17b7,Lss,Mvk,Nsdhl,Sqle,Srebf1,Erg28,Msmo1,Pmvk,Prkaa2,Fdps,Mvd,Hmgcs1,Insig1,Sc5d,Idi1	19/41
1_Member	GO Biological Processes	GO:0046165	alcohol biosynthetic process	-11.0061	-7.43444	13121,13360,13849,14381,14528,14718,15490,16987,17855,18194,20775,20787,66234,67078,68603,71780,108079,110196,114663,192156,208715,231070,235293,319554,320404,327655	Cyp51,Dhcr7,Ephx1,G6pdx,Gch1,Got1,Hsd17b7,Lss,Mvk,Nsdhl,Sqle,Srebf1,Msmo1,Pgp,Pmvk,Isyna1,Prkaa2,Fdps,Impa2,Mvd,Hmgcs1,Insig1,Sc5d,Idi1,Itpkb,Ppip5k1	26/99
1_Member	GO Biological Processes	GO:0044283	small molecule biosynthetic process	-9.3965	-5.92179	11636,11684,11911,13121,13360,13806,13849,14381,14385,14431,14528,14555,14718,15490,16828,16987,17855,18194,19079,19223,20250,20775,20787,26874,27376,30948,56012,56075,57742,60525,60527,64292,66234,66902,67078,67283,68603,68801,71707,71780,74205,75894,93732,100678,104112,106529,107239,107476,108079,110196,110208,114663,170439,192156,208715,231070,235293,241113,241452,270198,319554,320404,327655	Ak1,Alox12,Atf4,Cyp51,Dhcr7,Eno1,Ephx1,G6pdx,Slc37a4,Gamt,Gch1,Gpd1,Got1,Hsd17b7,Ldha,Lss,Mvk,Nsdhl,Prkab1,Ptgis,Scd2,Sqle,Srebf1,Abcd2,Slc25a10,Bin1,Pgam2,Pdss1,Abhd1,Acss2,Fads3,Ptges,Msmo1,Mtap,Pgp,Slc25a19,Pmvk,Elovl5,Ubiad1,Isyna1,Acsl3,Adal,Acox2,Psph,Acly,Tecr,Carns1,Acaca,Prkaa2,Fdps,Pgd,Impa2,Elovl6,Mvd,Hmgcs1,Insig1,Sc5d,Prkag3,Dhrs9,Pfkfb4,Idi1,Itpkb,Ppip5k1	63/502
1_Member	GO Biological Processes	GO:0008610	lipid biosynthetic process	-7.25481	-4.24155	11684,13121,13360,14345,14381,15490,16592,16987,17855,18194,18708,19079,19223,20250,20775,20787,26874,27392,52858,56075,57742,58520,58805,60525,60527,64292,66234,67063,67512,68603,68671,68680,68801,68952,71780,74205,74451,78925,104112,106529,107476,108079,110196,114663,116939,170439,192156,208715,225651,225742,226856,231070,233549,234729,235293,241113,241452,269060,319554,320404,433256,668212	Alox12,Cyp51,Dhcr7,Fut4,G6pdx,Hsd17b7,Fabp5,Lss,Mvk,Nsdhl,Pik3r1,Prkab1,Ptgis,Scd2,Sqle,Srebf1,Abcd2,Pign,Cdipt,Pdss1,Abhd1,Erg28,Mlxipl,Acss2,Fads3,Ptges,Msmo1,Pgap4,Agpat2,Pmvk,Pcyt2,Fitm1,Elovl5,Tlcd3b,Isyna1,Acsl3,Pgs1,Srd5a1,Acly,Tecr,Acaca,Prkaa2,Fdps,Impa2,Pnpla3,Elovl6,Mvd,Hmgcs1,Mppe1,St8sia5,Lpgat1,Insig1,Mogat2,Vac14,Sc5d,Prkag3,Dhrs9,Dagla,Idi1,Itpkb,Acsl5,Efr3b	62/557
1_Member	GO Biological Processes	GO:0006694	steroid biosynthetic process	-7.23659	-4.24155	13121,13360,14381,15490,16987,17855,18194,20775,20787,58520,66234,68603,78925,106529,108079,110196,192156,208715,231070,235293,319554	Cyp51,Dhcr7,G6pdx,Hsd17b7,Lss,Mvk,Nsdhl,Sqle,Srebf1,Erg28,Msmo1,Pmvk,Srd5a1,Tecr,Prkaa2,Fdps,Mvd,Hmgcs1,Insig1,Sc5d,Idi1	21/99
1_Member	GO Biological Processes	GO:0006066	alcohol metabolic process	-6.86037	-3.97153	11814,13121,13360,13849,14187,14381,14528,14718,15490,16835,16987,17252,17855,18194,20208,20775,20787,26358,26903,53881,54200,66234,66375,67078,68603,71207,71780,108079,108841,110196,114663,171504,192156,208715,231070,233549,235293,242864,319554,320129,320404,327655	Apoc3,Cyp51,Dhcr7,Ephx1,Akr1b8,G6pdx,Gch1,Got1,Hsd17b7,Ldlr,Lss,Rdh11,Mvk,Nsdhl,Saa1,Sqle,Srebf1,Aldh1a7,Dysf,Slc5a3,Sult2b1,Msmo1,Dhrs7,Pgp,Pmvk,Nudt4,Isyna1,Prkaa2,Rdh13,Fdps,Impa2,Apobr,Mvd,Hmgcs1,Insig1,Mogat2,Sc5d,Napepld,Idi1,Grk3,Itpkb,Ppip5k1	42/324
1_Member	GO Biological Processes	GO:0008203	cholesterol metabolic process	-6.53122	-3.73775	11814,13121,13360,14381,15490,16835,16987,17855,18194,20208,20775,20787,54200,66234,68603,108079,110196,171504,192156,208715,231070,235293,319554	Apoc3,Cyp51,Dhcr7,G6pdx,Hsd17b7,Ldlr,Lss,Mvk,Nsdhl,Saa1,Sqle,Srebf1,Sult2b1,Msmo1,Pmvk,Prkaa2,Fdps,Apobr,Mvd,Hmgcs1,Insig1,Sc5d,Idi1	23/127
1_Member	GO Biological Processes	GO:0016125	sterol metabolic process	-6.50745	-3.73171	11814,13121,13360,14381,15490,16835,16987,17855,18194,20208,20775,20787,54200,58520,66234,68603,108079,110196,171504,192156,208715,231070,235293,319554	Apoc3,Cyp51,Dhcr7,G6pdx,Hsd17b7,Ldlr,Lss,Mvk,Nsdhl,Saa1,Sqle,Srebf1,Sult2b1,Erg28,Msmo1,Pmvk,Prkaa2,Fdps,Apobr,Mvd,Hmgcs1,Insig1,Sc5d,Idi1	24/137
1_Member	GO Biological Processes	GO:1902652	secondary alcohol metabolic process	-5.759	-3.14215	11814,13121,13360,14381,15490,16835,16987,17855,18194,20208,20775,20787,54200,66234,68603,108079,110196,171504,192156,208715,231070,235293,319554	Apoc3,Cyp51,Dhcr7,G6pdx,Hsd17b7,Ldlr,Lss,Mvk,Nsdhl,Saa1,Sqle,Srebf1,Sult2b1,Msmo1,Pmvk,Prkaa2,Fdps,Apobr,Mvd,Hmgcs1,Insig1,Sc5d,Idi1	23/140
1_Member	GO Biological Processes	GO:0008202	steroid metabolic process	-4.52563	-2.26577	11814,12846,13121,13360,13982,14381,14385,15490,16835,16987,17855,18194,20208,20775,20787,54200,58520,64654,66234,68603,71519,78925,93732,106529,108079,110196,171504,192156,208715,231070,235293,241452,319554	Apoc3,Comt,Cyp51,Dhcr7,Esr1,G6pdx,Slc37a4,Hsd17b7,Ldlr,Lss,Mvk,Nsdhl,Saa1,Sqle,Srebf1,Sult2b1,Erg28,Fgf23,Msmo1,Pmvk,Cyp2u1,Srd5a1,Acox2,Tecr,Prkaa2,Fdps,Apobr,Mvd,Hmgcs1,Insig1,Sc5d,Dhrs9,Idi1	33/284
2_Summary	GO Biological Processes	GO:0005996	monosaccharide metabolic process	-8.87066	-5.47513	11911,13806,14381,14385,14555,14718,15277,16514,16592,16828,18641,18708,18746,19895,26358,26416,27376,53893,56012,56421,66848,68263,68837,72157,74246,102448,103988,110208,140484,232975,270198,271639,319801,331026,381694,433182,11554,12846,14345,15932,15937,26903,53412,53601,56637,67078,74178,74185,74653,77559,110095,225742,233549,235435,244416,432486,11636,11639,14431,15481,15511,17436,17766,1785…	Atf4,Eno1,G6pdx,Slc37a4,Gpd1,Got1,Hk2,Kcnj11,Fabp5,Ldha,Pfkl,Pik3r1,Pkm,Rpia,Aldh1a7,Mapk14,Slc25a10,Nudt5,Pgam2,Pfkp,Fuca2,Pdhb,Foxk2,Pgm1,Gale,Xylb,Gck,Pgd,Pofut1,Atp1a3,Pfkfb4,Adcy10,Tigar,Gmppb,B3glct,Eno1b,Adrb1,Comt,Fut4,Idua,Ier3,Dysf,Ppp1r3c,Pcdh12,Gsk3b,Pgp,Stk40,Gbe1,Pomk,Agl,Pygl,St8sia5,Mogat2,Lctl,Ppp1r3b,Gnptab,Ak1,Ak4,Gamt,Hspa8,Hspa1b,Me1,Nudt1,Mvk,Npr3,Pde4a,Ptger3,Tkt,Nt5c,Sult2…	110/-
2_Member	GO Biological Processes	GO:0005996	monosaccharide metabolic process	-8.87066	-5.47513	11911,13806,14381,14385,14555,14718,15277,16514,16592,16828,18641,18708,18746,19895,26358,26416,27376,53893,56012,56421,66848,68263,68837,72157,74246,102448,103988,110208,140484,232975,270198,271639,319801,331026,381694,433182	Atf4,Eno1,G6pdx,Slc37a4,Gpd1,Got1,Hk2,Kcnj11,Fabp5,Ldha,Pfkl,Pik3r1,Pkm,Rpia,Aldh1a7,Mapk14,Slc25a10,Nudt5,Pgam2,Pfkp,Fuca2,Pdhb,Foxk2,Pgm1,Gale,Xylb,Gck,Pgd,Pofut1,Atp1a3,Pfkfb4,Adcy10,Tigar,Gmppb,B3glct,Eno1b	36/215
2_Member	GO Biological Processes	GO:0005975	carbohydrate metabolic process	-8.42601	-5.09743	11554,11911,12846,13806,14345,14381,14385,14555,14718,15277,15932,15937,16514,16592,16828,18641,18708,18746,19895,26358,26416,26903,27376,53412,53601,53893,56012,56421,56637,66848,67078,68263,68837,72157,74178,74185,74246,74653,77559,102448,103988,110095,110208,140484,225742,232975,233549,235435,244416,270198,271639,319801,331026,381694,432486,433182	Adrb1,Atf4,Comt,Eno1,Fut4,G6pdx,Slc37a4,Gpd1,Got1,Hk2,Idua,Ier3,Kcnj11,Fabp5,Ldha,Pfkl,Pik3r1,Pkm,Rpia,Aldh1a7,Mapk14,Dysf,Slc25a10,Ppp1r3c,Pcdh12,Nudt5,Pgam2,Pfkp,Gsk3b,Fuca2,Pgp,Pdhb,Foxk2,Pgm1,Stk40,Gbe1,Gale,Pomk,Agl,Xylb,Gck,Pygl,Pgd,Pofut1,St8sia5,Atp1a3,Mogat2,Lctl,Ppp1r3b,Pfkfb4,Adcy10,Tigar,Gmppb,B3glct,Gnptab,Eno1b	56/446
2_Member	GO Biological Processes	GO:0046365	monosaccharide catabolic process	-8.10626	-4.83567	13806,15277,16828,18641,18746,26358,53893,56012,56421,68837,72157,74246,103988,271639,319801,433182	Eno1,Hk2,Ldha,Pfkl,Pkm,Aldh1a7,Nudt5,Pgam2,Pfkp,Foxk2,Pgm1,Gale,Gck,Adcy10,Tigar,Eno1b	16/52
2_Member	GO Biological Processes	GO:0019320	hexose catabolic process	-7.60448	-4.4308	13806,15277,16828,18641,18746,26358,56012,56421,68837,72157,74246,103988,271639,319801,433182	Eno1,Hk2,Ldha,Pfkl,Pkm,Aldh1a7,Pgam2,Pfkp,Foxk2,Pgm1,Gale,Gck,Adcy10,Tigar,Eno1b	15/49
2_Member	GO Biological Processes	GO:0006007	glucose catabolic process	-7.49774	-4.36546	13806,15277,16828,18641,18746,56012,56421,68837,103988,271639,319801,433182	Eno1,Hk2,Ldha,Pfkl,Pkm,Pgam2,Pfkp,Foxk2,Gck,Adcy10,Tigar,Eno1b	12/31
2_Member	GO Biological Processes	GO:0019318	hexose metabolic process	-7.40704	-4.3473	11911,13806,14381,14385,14555,14718,15277,16514,16592,16828,18641,18708,18746,26358,26416,27376,56012,56421,66848,68263,68837,72157,74246,103988,140484,270198,271639,319801,331026,381694,433182	Atf4,Eno1,G6pdx,Slc37a4,Gpd1,Got1,Hk2,Kcnj11,Fabp5,Ldha,Pfkl,Pik3r1,Pkm,Aldh1a7,Mapk14,Slc25a10,Pgam2,Pfkp,Fuca2,Pdhb,Foxk2,Pgm1,Gale,Gck,Pofut1,Pfkfb4,Adcy10,Tigar,Gmppb,B3glct,Eno1b	31/191
2_Member	GO Biological Processes	GO:0006006	glucose metabolic process	-6.15769	-3.43117	11911,13806,14381,14385,14555,14718,15277,16514,16592,16828,18641,18708,18746,26416,27376,56012,56421,68263,68837,72157,103988,270198,271639,319801,433182	Atf4,Eno1,G6pdx,Slc37a4,Gpd1,Got1,Hk2,Kcnj11,Fabp5,Ldha,Pfkl,Pik3r1,Pkm,Mapk14,Slc25a10,Pgam2,Pfkp,Pdhb,Foxk2,Pgm1,Gck,Pfkfb4,Adcy10,Tigar,Eno1b	25/153
2_Member	GO Biological Processes	GO:0072521	purine-containing compound metabolic process	-6.01549	-3.33317	11636,11639,13806,14381,14431,14555,14718,15277,15481,15511,15937,17436,17766,17855,18162,18577,18641,18746,19218,19895,21881,50773,53893,54200,54369,55951,56012,56421,56520,60525,66902,68263,68603,68801,68837,71207,74205,74246,75894,76055,103988,104112,106564,107476,110208,170439,192156,193740,208715,227731,229665,270198,271639,319801,329910,433182,433256	Ak1,Ak4,Eno1,G6pdx,Gamt,Gpd1,Got1,Hk2,Hspa8,Hspa1b,Ier3,Me1,Nudt1,Mvk,Npr3,Pde4a,Pfkl,Pkm,Ptger3,Rpia,Tkt,Nt5c,Nudt5,Sult2b1,Nme6,Mpc1,Pgam2,Pfkp,Nme4,Acss2,Mtap,Pdhb,Pmvk,Elovl5,Foxk2,Nudt4,Acsl3,Gale,Adal,Oga,Gck,Acly,Ppcs,Acaca,Pgd,Elovl6,Mvd,Hspa1a,Hmgcs1,Slc25a25,Ampd1,Pfkfb4,Adcy10,Tigar,Acot11,Eno1b,Acsl5	57/538
2_Member	GO Biological Processes	GO:0006090	pyruvate metabolic process	-5.68083	-3.11993	13806,15277,15937,16828,17436,18641,18746,20501,55951,56012,56421,68263,68837,74246,103988,270198,319801,433182	Eno1,Hk2,Ier3,Ldha,Me1,Pfkl,Pkm,Slc16a1,Mpc1,Pgam2,Pfkp,Pdhb,Foxk2,Gale,Gck,Pfkfb4,Tigar,Eno1b	18/93
2_Member	GO Biological Processes	GO:0061620	glycolytic process through glucose-6-phosphate	-5.28703	-2.79459	13806,15277,18641,18746,56012,56421,68837,74246,433182	Eno1,Hk2,Pfkl,Pkm,Pgam2,Pfkp,Foxk2,Gale,Eno1b	9/26
2_Member	GO Biological Processes	GO:0016052	carbohydrate catabolic process	-5.08917	-2.66367	11554,13806,15277,15937,16828,18641,18746,26358,53893,56012,56421,68837,72157,74246,77559,103988,110095,270198,271639,319801,433182	Adrb1,Eno1,Hk2,Ier3,Ldha,Pfkl,Pkm,Aldh1a7,Nudt5,Pgam2,Pfkp,Foxk2,Pgm1,Gale,Agl,Gck,Pygl,Pfkfb4,Adcy10,Tigar,Eno1b	21/132
2_Member	GO Biological Processes	GO:0046031	ADP metabolic process	-4.87278	-2.50928	11636,11639,13806,15277,15937,18641,18746,56012,56421,68837,74246,103988,270198,319801,433182	Ak1,Ak4,Eno1,Hk2,Ier3,Pfkl,Pkm,Pgam2,Pfkp,Foxk2,Gale,Gck,Pfkfb4,Tigar,Eno1b	15/77
2_Member	GO Biological Processes	GO:0061615	glycolytic process through fructose-6-phosphate	-4.84505	-2.49091	13806,15277,18641,18746,56012,56421,68837,74246,433182	Eno1,Hk2,Pfkl,Pkm,Pgam2,Pfkp,Foxk2,Gale,Eno1b	9/29
2_Member	GO Biological Processes	GO:0055086	nucleobase-containing small molecule metabolic process	-4.80526	-2.45765	11636,11639,13806,14381,14431,14555,14718,15277,15481,15511,15937,17436,17766,17855,18162,18577,18641,18746,19218,19895,21881,22171,50773,53893,54200,54369,55951,56012,56421,56520,60525,66902,68263,68603,68801,68837,71207,74205,74246,75894,76055,103988,104112,106564,107476,110208,170439,192156,193740,208715,227731,229665,270198,271639,319801,319945,329910,331026,433182,433256	Ak1,Ak4,Eno1,G6pdx,Gamt,Gpd1,Got1,Hk2,Hspa8,Hspa1b,Ier3,Me1,Nudt1,Mvk,Npr3,Pde4a,Pfkl,Pkm,Ptger3,Rpia,Tkt,Tyms,Nt5c,Nudt5,Sult2b1,Nme6,Mpc1,Pgam2,Pfkp,Nme4,Acss2,Mtap,Pdhb,Pmvk,Elovl5,Foxk2,Nudt4,Acsl3,Gale,Adal,Oga,Gck,Acly,Ppcs,Acaca,Pgd,Elovl6,Mvd,Hspa1a,Hmgcs1,Slc25a25,Ampd1,Pfkfb4,Adcy10,Tigar,Flad1,Acot11,Gmppb,Eno1b,Acsl5	60/631
2_Member	GO Biological Processes	GO:0061621	canonical glycolysis	-4.77454	-2.43971	13806,15277,18641,18746,56012,56421,68837,433182	Eno1,Hk2,Pfkl,Pkm,Pgam2,Pfkp,Foxk2,Eno1b	8/23
2_Member	GO Biological Processes	GO:0061718	glucose catabolic process to pyruvate	-4.77454	-2.43971	13806,15277,18641,18746,56012,56421,68837,433182	Eno1,Hk2,Pfkl,Pkm,Pgam2,Pfkp,Foxk2,Eno1b	8/23
2_Member	GO Biological Processes	GO:0006753	nucleoside phosphate metabolic process	-4.46165	-2.2243	11636,11639,13806,14381,14555,14718,15277,15481,15511,15937,17436,17855,18162,18577,18641,18746,19218,19895,21881,22171,50773,53893,54200,54369,55951,56012,56421,56520,60525,68263,68603,68801,68837,71207,74205,74246,75894,76055,103988,104112,106564,107476,110208,170439,192156,193740,208715,227731,229665,270198,271639,319801,319945,329910,331026,433182,433256	Ak1,Ak4,Eno1,G6pdx,Gpd1,Got1,Hk2,Hspa8,Hspa1b,Ier3,Me1,Mvk,Npr3,Pde4a,Pfkl,Pkm,Ptger3,Rpia,Tkt,Tyms,Nt5c,Nudt5,Sult2b1,Nme6,Mpc1,Pgam2,Pfkp,Nme4,Acss2,Pdhb,Pmvk,Elovl5,Foxk2,Nudt4,Acsl3,Gale,Adal,Oga,Gck,Acly,Ppcs,Acaca,Pgd,Elovl6,Mvd,Hspa1a,Hmgcs1,Slc25a25,Ampd1,Pfkfb4,Adcy10,Tigar,Flad1,Acot11,Gmppb,Eno1b,Acsl5	57/606
2_Member	GO Biological Processes	GO:0009135	purine nucleoside diphosphate metabolic process	-4.34129	-2.16196	11636,11639,13806,15277,15937,18641,18746,56012,56421,68837,74246,103988,270198,319801,433182	Ak1,Ak4,Eno1,Hk2,Ier3,Pfkl,Pkm,Pgam2,Pfkp,Foxk2,Gale,Gck,Pfkfb4,Tigar,Eno1b	15/85
2_Member	GO Biological Processes	GO:0009179	purine ribonucleoside diphosphate metabolic process	-4.34129	-2.16196	11636,11639,13806,15277,15937,18641,18746,56012,56421,68837,74246,103988,270198,319801,433182	Ak1,Ak4,Eno1,Hk2,Ier3,Pfkl,Pkm,Pgam2,Pfkp,Foxk2,Gale,Gck,Pfkfb4,Tigar,Eno1b	15/85
2_Member	GO Biological Processes	GO:0072524	pyridine-containing compound metabolic process	-4.32573	-2.15607	13806,14381,14555,14718,15277,15937,17436,18641,18746,19895,21881,30948,56012,56421,57028,68837,74246,103988,110208,270198,319801,433182	Eno1,G6pdx,Gpd1,Got1,Hk2,Ier3,Me1,Pfkl,Pkm,Rpia,Tkt,Bin1,Pgam2,Pfkp,Pdxp,Foxk2,Gale,Gck,Pgd,Pfkfb4,Tigar,Eno1b	22/159
2_Member	GO Biological Processes	GO:0006096	glycolytic process	-4.28353	-2.14064	13806,15277,15937,18641,18746,56012,56421,68837,74246,103988,270198,319801,433182	Eno1,Hk2,Ier3,Pfkl,Pkm,Pgam2,Pfkp,Foxk2,Gale,Gck,Pfkfb4,Tigar,Eno1b	13/67
2_Member	GO Biological Processes	GO:0009185	ribonucleoside diphosphate metabolic process	-4.21852	-2.09405	11636,11639,13806,15277,15937,18641,18746,53893,56012,56421,68837,74246,103988,270198,319801,433182	Ak1,Ak4,Eno1,Hk2,Ier3,Pfkl,Pkm,Nudt5,Pgam2,Pfkp,Foxk2,Gale,Gck,Pfkfb4,Tigar,Eno1b	16/97
2_Member	GO Biological Processes	GO:0019362	pyridine nucleotide metabolic process	-4.05459	-1.96009	13806,14381,14555,14718,15277,15937,17436,18641,18746,19895,21881,56012,56421,68837,74246,103988,110208,270198,319801,433182	Eno1,G6pdx,Gpd1,Got1,Hk2,Ier3,Me1,Pfkl,Pkm,Rpia,Tkt,Pgam2,Pfkp,Foxk2,Gale,Gck,Pgd,Pfkfb4,Tigar,Eno1b	20/143
2_Member	GO Biological Processes	GO:0046496	nicotinamide nucleotide metabolic process	-4.05459	-1.96009	13806,14381,14555,14718,15277,15937,17436,18641,18746,19895,21881,56012,56421,68837,74246,103988,110208,270198,319801,433182	Eno1,G6pdx,Gpd1,Got1,Hk2,Ier3,Me1,Pfkl,Pkm,Rpia,Tkt,Pgam2,Pfkp,Foxk2,Gale,Gck,Pgd,Pfkfb4,Tigar,Eno1b	20/143
2_Member	GO Biological Processes	GO:0009191	ribonucleoside diphosphate catabolic process	-4.05053	-1.95964	13806,15277,15937,18641,18746,53893,56012,56421,68837,74246,103988,270198,319801,433182	Eno1,Hk2,Ier3,Pfkl,Pkm,Nudt5,Pgam2,Pfkp,Foxk2,Gale,Gck,Pfkfb4,Tigar,Eno1b	14/80
2_Member	GO Biological Processes	GO:0072526	pyridine-containing compound catabolic process	-3.98997	-1.9235	13806,15277,15937,18641,18746,56012,56421,57028,68837,74246,103988,270198,319801,433182	Eno1,Hk2,Ier3,Pfkl,Pkm,Pgam2,Pfkp,Pdxp,Foxk2,Gale,Gck,Pfkfb4,Tigar,Eno1b	14/81
2_Member	GO Biological Processes	GO:0046032	ADP catabolic process	-3.94601	-1.8929	13806,15277,15937,18641,18746,56012,56421,68837,74246,103988,270198,319801,433182	Eno1,Hk2,Ier3,Pfkl,Pkm,Pgam2,Pfkp,Foxk2,Gale,Gck,Pfkfb4,Tigar,Eno1b	13/72
2_Member	GO Biological Processes	GO:0009134	nucleoside diphosphate catabolic process	-3.9305	-1.88716	13806,15277,15937,18641,18746,53893,56012,56421,68837,74246,103988,270198,319801,433182	Eno1,Hk2,Ier3,Pfkl,Pkm,Nudt5,Pgam2,Pfkp,Foxk2,Gale,Gck,Pfkfb4,Tigar,Eno1b	14/82
2_Member	GO Biological Processes	GO:0009132	nucleoside diphosphate metabolic process	-3.89852	-1.86472	11636,11639,13806,15277,15937,18641,18746,53893,56012,56421,68837,74246,103988,270198,319801,433182	Ak1,Ak4,Eno1,Hk2,Ier3,Pfkl,Pkm,Nudt5,Pgam2,Pfkp,Foxk2,Gale,Gck,Pfkfb4,Tigar,Eno1b	16/103
2_Member	GO Biological Processes	GO:0009154	purine ribonucleotide catabolic process	-3.74904	-1.75434	13806,15277,15937,18577,18641,18746,50773,56012,56421,68837,71207,74246,103988,270198,319801,433182	Eno1,Hk2,Ier3,Pde4a,Pfkl,Pkm,Nt5c,Pgam2,Pfkp,Foxk2,Nudt4,Gale,Gck,Pfkfb4,Tigar,Eno1b	16/106
2_Member	GO Biological Processes	GO:0009137	purine nucleoside diphosphate catabolic process	-3.69971	-1.71636	13806,15277,15937,18641,18746,56012,56421,68837,74246,103988,270198,319801,433182	Eno1,Hk2,Ier3,Pfkl,Pkm,Pgam2,Pfkp,Foxk2,Gale,Gck,Pfkfb4,Tigar,Eno1b	13/76
2_Member	GO Biological Processes	GO:0009181	purine ribonucleoside diphosphate catabolic process	-3.69971	-1.71636	13806,15277,15937,18641,18746,56012,56421,68837,74246,103988,270198,319801,433182	Eno1,Hk2,Ier3,Pfkl,Pkm,Pgam2,Pfkp,Foxk2,Gale,Gck,Pfkfb4,Tigar,Eno1b	13/76
2_Member	GO Biological Processes	GO:0019364	pyridine nucleotide catabolic process	-3.6411	-1.66882	13806,15277,15937,18641,18746,56012,56421,68837,74246,103988,270198,319801,433182	Eno1,Hk2,Ier3,Pfkl,Pkm,Pgam2,Pfkp,Foxk2,Gale,Gck,Pfkfb4,Tigar,Eno1b	13/77
2_Member	GO Biological Processes	GO:0006163	purine nucleotide metabolic process	-3.38452	-1.4873	11636,11639,13806,14381,14555,14718,15277,15481,15511,15937,17436,18162,18577,18641,18746,19218,19895,21881,50773,53893,54200,54369,56012,56421,56520,68837,71207,74246,76055,103988,110208,193740,227731,229665,270198,271639,319801,433182	Ak1,Ak4,Eno1,G6pdx,Gpd1,Got1,Hk2,Hspa8,Hspa1b,Ier3,Me1,Npr3,Pde4a,Pfkl,Pkm,Ptger3,Rpia,Tkt,Nt5c,Nudt5,Sult2b1,Nme6,Pgam2,Pfkp,Nme4,Foxk2,Nudt4,Gale,Oga,Gck,Pgd,Hspa1a,Slc25a25,Ampd1,Pfkfb4,Adcy10,Tigar,Eno1b	38/394
2_Member	GO Biological Processes	GO:0009261	ribonucleotide catabolic process	-3.33772	-1.45407	13806,15277,15937,18577,18641,18746,50773,56012,56421,68837,71207,74246,103988,270198,319801,433182	Eno1,Hk2,Ier3,Pde4a,Pfkl,Pkm,Nt5c,Pgam2,Pfkp,Foxk2,Nudt4,Gale,Gck,Pfkfb4,Tigar,Eno1b	16/115
2_Member	GO Biological Processes	GO:1901136	carbohydrate derivative catabolic process	-3.28498	-1.42377	13806,14555,15277,15366,15932,15937,17766,18577,18641,18746,26358,50773,56012,56421,66848,68837,71207,72157,74246,75894,103988,109901,270198,319801,433182	Eno1,Gpd1,Hk2,Hmmr,Idua,Ier3,Nudt1,Pde4a,Pfkl,Pkm,Aldh1a7,Nt5c,Pgam2,Pfkp,Fuca2,Foxk2,Nudt4,Pgm1,Gale,Adal,Gck,Cela1,Pfkfb4,Tigar,Eno1b	25/225
2_Member	GO Biological Processes	GO:0072523	purine-containing compound catabolic process	-3.25556	-1.4117	13806,15277,15937,17766,18577,18641,18746,50773,56012,56421,68837,71207,74246,75894,103988,270198,319801,433182	Eno1,Hk2,Ier3,Nudt1,Pde4a,Pfkl,Pkm,Nt5c,Pgam2,Pfkp,Foxk2,Nudt4,Gale,Adal,Gck,Pfkfb4,Tigar,Eno1b	18/140
2_Member	GO Biological Processes	GO:0006195	purine nucleotide catabolic process	-3.13074	-1.32627	13806,15277,15937,18577,18641,18746,50773,56012,56421,68837,71207,74246,103988,270198,319801,433182	Eno1,Hk2,Ier3,Pde4a,Pfkl,Pkm,Nt5c,Pgam2,Pfkp,Foxk2,Nudt4,Gale,Gck,Pfkfb4,Tigar,Eno1b	16/120
2_Member	GO Biological Processes	GO:0009117	nucleotide metabolic process	-3.08492	-1.30001	11636,11639,13806,14381,14555,14718,15277,15481,15511,15937,17436,18162,18577,18641,18746,19218,19895,21881,22171,50773,53893,54200,54369,56012,56421,56520,68837,71207,74246,75894,76055,103988,110208,193740,227731,229665,270198,271639,319801,319945,433182	Ak1,Ak4,Eno1,G6pdx,Gpd1,Got1,Hk2,Hspa8,Hspa1b,Ier3,Me1,Npr3,Pde4a,Pfkl,Pkm,Ptger3,Rpia,Tkt,Tyms,Nt5c,Nudt5,Sult2b1,Nme6,Pgam2,Pfkp,Nme4,Foxk2,Nudt4,Gale,Adal,Oga,Gck,Pgd,Hspa1a,Slc25a25,Ampd1,Pfkfb4,Adcy10,Tigar,Flad1,Eno1b	41/451
2_Member	GO Biological Processes	GO:0009144	purine nucleoside triphosphate metabolic process	-2.87449	-1.15477	11636,11639,13806,15277,15481,15511,15937,18641,18746,53893,54369,56012,56421,56520,68837,74246,76055,103988,193740,227731,270198,319801,433182	Ak1,Ak4,Eno1,Hk2,Hspa8,Hspa1b,Ier3,Pfkl,Pkm,Nudt5,Nme6,Pgam2,Pfkp,Nme4,Foxk2,Gale,Oga,Gck,Hspa1a,Slc25a25,Pfkfb4,Tigar,Eno1b	23/214
2_Member	GO Biological Processes	GO:0009150	purine ribonucleotide metabolic process	-2.86418	-1.15477	11636,11639,13806,15277,15481,15511,15937,18162,18577,18641,18746,19218,50773,53893,54200,54369,56012,56421,56520,68837,71207,74246,103988,193740,227731,229665,270198,271639,319801,433182	Ak1,Ak4,Eno1,Hk2,Hspa8,Hspa1b,Ier3,Npr3,Pde4a,Pfkl,Pkm,Ptger3,Nt5c,Nudt5,Sult2b1,Nme6,Pgam2,Pfkp,Nme4,Foxk2,Nudt4,Gale,Gck,Hspa1a,Slc25a25,Ampd1,Pfkfb4,Adcy10,Tigar,Eno1b	30/308
2_Member	GO Biological Processes	GO:0009141	nucleoside triphosphate metabolic process	-2.79803	-1.11149	11636,11639,13806,15277,15481,15511,15937,18641,18746,22171,53893,54369,56012,56421,56520,68837,74246,76055,103988,193740,227731,270198,319801,433182	Ak1,Ak4,Eno1,Hk2,Hspa8,Hspa1b,Ier3,Pfkl,Pkm,Tyms,Nudt5,Nme6,Pgam2,Pfkp,Nme4,Foxk2,Gale,Oga,Gck,Hspa1a,Slc25a25,Pfkfb4,Tigar,Eno1b	24/230
2_Member	GO Biological Processes	GO:0019693	ribose phosphate metabolic process	-2.79299	-1.11013	11636,11639,13806,14381,15277,15481,15511,15937,18162,18577,18641,18746,19218,50773,53893,54200,54369,56012,56421,56520,68837,71207,74246,103988,110095,193740,227731,229665,270198,271639,319801,433182	Ak1,Ak4,Eno1,G6pdx,Hk2,Hspa8,Hspa1b,Ier3,Npr3,Pde4a,Pfkl,Pkm,Ptger3,Nt5c,Nudt5,Sult2b1,Nme6,Pgam2,Pfkp,Nme4,Foxk2,Nudt4,Gale,Gck,Pygl,Hspa1a,Slc25a25,Ampd1,Pfkfb4,Adcy10,Tigar,Eno1b	32/339
2_Member	GO Biological Processes	GO:0009205	purine ribonucleoside triphosphate metabolic process	-2.73966	-1.07652	11636,11639,13806,15277,15481,15511,15937,18641,18746,53893,54369,56012,56421,56520,68837,74246,103988,193740,227731,270198,319801,433182	Ak1,Ak4,Eno1,Hk2,Hspa8,Hspa1b,Ier3,Pfkl,Pkm,Nudt5,Nme6,Pgam2,Pfkp,Nme4,Foxk2,Gale,Gck,Hspa1a,Slc25a25,Pfkfb4,Tigar,Eno1b	22/206
2_Member	GO Biological Processes	GO:0046034	ATP metabolic process	-2.66003	-1.02038	11636,11639,13806,15277,15481,15511,15937,18641,18746,53893,56012,56421,68837,74246,103988,193740,227731,270198,319801,433182	Ak1,Ak4,Eno1,Hk2,Hspa8,Hspa1b,Ier3,Pfkl,Pkm,Nudt5,Pgam2,Pfkp,Foxk2,Gale,Gck,Hspa1a,Slc25a25,Pfkfb4,Tigar,Eno1b	20/183
2_Member	GO Biological Processes	GO:0009199	ribonucleoside triphosphate metabolic process	-2.558	-0.955689	11636,11639,13806,15277,15481,15511,15937,18641,18746,53893,54369,56012,56421,56520,68837,74246,103988,193740,227731,270198,319801,433182	Ak1,Ak4,Eno1,Hk2,Hspa8,Hspa1b,Ier3,Pfkl,Pkm,Nudt5,Nme6,Pgam2,Pfkp,Nme4,Foxk2,Gale,Gck,Hspa1a,Slc25a25,Pfkfb4,Tigar,Eno1b	22/213
2_Member	GO Biological Processes	GO:0009166	nucleotide catabolic process	-2.49061	-0.911321	13806,15277,15937,18577,18641,18746,50773,56012,56421,68837,71207,74246,103988,270198,319801,433182	Eno1,Hk2,Ier3,Pde4a,Pfkl,Pkm,Nt5c,Pgam2,Pfkp,Foxk2,Nudt4,Gale,Gck,Pfkfb4,Tigar,Eno1b	16/138
2_Member	GO Biological Processes	GO:0009259	ribonucleotide metabolic process	-2.41352	-0.861126	11636,11639,13806,15277,15481,15511,15937,18162,18577,18641,18746,19218,50773,53893,54200,54369,56012,56421,56520,68837,71207,74246,103988,193740,227731,229665,270198,271639,319801,433182	Ak1,Ak4,Eno1,Hk2,Hspa8,Hspa1b,Ier3,Npr3,Pde4a,Pfkl,Pkm,Ptger3,Nt5c,Nudt5,Sult2b1,Nme6,Pgam2,Pfkp,Nme4,Foxk2,Nudt4,Gale,Gck,Hspa1a,Slc25a25,Ampd1,Pfkfb4,Adcy10,Tigar,Eno1b	30/330
2_Member	GO Biological Processes	GO:0046434	organophosphate catabolic process	-2.41125	-0.861126	13806,14555,15277,15937,18577,18641,18746,50773,53893,56012,56421,57028,66082,68837,71207,72157,74246,103988,242864,270198,319801,433182	Eno1,Gpd1,Hk2,Ier3,Pde4a,Pfkl,Pkm,Nt5c,Nudt5,Pgam2,Pfkp,Pdxp,Abhd6,Foxk2,Nudt4,Pgm1,Gale,Gck,Napepld,Pfkfb4,Tigar,Eno1b	22/219
2_Member	GO Biological Processes	GO:0044282	small molecule catabolic process	-2.29126	-0.785033	13806,14718,15277,16828,17766,18105,18126,18127,18641,18746,20501,26358,26874,53893,56012,56421,57028,57742,64654,68837,72157,74246,75894,76282,93732,102448,103988,232174,271639,319801,433182	Eno1,Got1,Hk2,Ldha,Nudt1,Nqo2,Nos2,Nos3,Pfkl,Pkm,Slc16a1,Aldh1a7,Abcd2,Nudt5,Pgam2,Pfkp,Pdxp,Abhd1,Fgf23,Foxk2,Pgm1,Gale,Adal,Gpt,Acox2,Xylb,Gck,Cyp26b1,Adcy10,Tigar,Eno1b	31/351
2_Member	GO Biological Processes	GO:1901292	nucleoside phosphate catabolic process	-2.22224	-0.74595	13806,15277,15937,18577,18641,18746,50773,53893,56012,56421,68837,71207,74246,103988,270198,319801,433182	Eno1,Hk2,Ier3,Pde4a,Pfkl,Pkm,Nt5c,Nudt5,Pgam2,Pfkp,Foxk2,Nudt4,Gale,Gck,Pfkfb4,Tigar,Eno1b	17/160
2_Member	GO Biological Processes	GO:0006002	fructose 6-phosphate metabolic process	-2.0381	-0.638203	15277,18641,56421,103988	Hk2,Pfkl,Pfkp,Gck	4/16
3_Summary	GO Biological Processes	GO:0062012	regulation of small molecule metabolic process	-7.62864	-4.4308	11814,12286,12398,12846,13360,13806,14164,14555,15937,16000,16367,16590,16592,16835,17436,18390,19228,20411,20533,20617,20682,20787,21428,26380,26874,56312,58805,67078,68041,68346,68801,68837,71767,71780,72106,76282,103836,103988,108079,110196,170459,210808,226856,230709,231070,232339,241113,244416,271639,319801,433182,433256,11810,13982,15902,20660,21835,56636,66082,74205,80885,243270,319229,403…	Apoc3,Cacna1a,Cbfa2t3,Comt,Dhcr7,Eno1,Fgf1,Gpd1,Ier3,Igf1,Irs1,Kit,Fabp5,Ldlr,Me1,Oprm1,Pth1r,Sorbs1,Slc4a1,Snca,Sox9,Srebf1,Mlx,Esrrb,Abcd2,Nupr1,Mlxipl,Pgp,Mid1ip1,Sirt5,Elovl5,Foxk2,Tysnd1,Isyna1,Jmjd8,Gpt,Zfp692,Gck,Prkaa2,Fdps,Stard4,Lacc1,Lpgat1,Zmpste24,Insig1,Ankrd26,Prkag3,Ppp1r3b,Adcy10,Tigar,Eno1b,Acsl5,Apobec1,Esr1,Id2,Sorl1,Thrsp,Fgf21,Abhd6,Acsl3,Hcar2,Hcar1,Sctr,Opa3,Angptl8	65/-
3_Member	GO Biological Processes	GO:0062012	regulation of small molecule metabolic process	-7.62864	-4.4308	11814,12286,12398,12846,13360,13806,14164,14555,15937,16000,16367,16590,16592,16835,17436,18390,19228,20411,20533,20617,20682,20787,21428,26380,26874,56312,58805,67078,68041,68346,68801,68837,71767,71780,72106,76282,103836,103988,108079,110196,170459,210808,226856,230709,231070,232339,241113,244416,271639,319801,433182,433256	Apoc3,Cacna1a,Cbfa2t3,Comt,Dhcr7,Eno1,Fgf1,Gpd1,Ier3,Igf1,Irs1,Kit,Fabp5,Ldlr,Me1,Oprm1,Pth1r,Sorbs1,Slc4a1,Snca,Sox9,Srebf1,Mlx,Esrrb,Abcd2,Nupr1,Mlxipl,Pgp,Mid1ip1,Sirt5,Elovl5,Foxk2,Tysnd1,Isyna1,Jmjd8,Gpt,Zfp692,Gck,Prkaa2,Fdps,Stard4,Lacc1,Lpgat1,Zmpste24,Insig1,Ankrd26,Prkag3,Ppp1r3b,Adcy10,Tigar,Eno1b,Acsl5	52/421
3_Member	GO Biological Processes	GO:0062013	positive regulation of small molecule metabolic process	-5.49356	-2.95334	12846,13806,14164,14555,16000,16367,18390,19228,20411,20617,20787,21428,26380,26874,58805,68041,68801,76282,103988,108079,110196,170459,226856,231070,241113,244416,271639,319801,433182,433256	Comt,Eno1,Fgf1,Gpd1,Igf1,Irs1,Oprm1,Pth1r,Sorbs1,Snca,Srebf1,Mlx,Esrrb,Abcd2,Mlxipl,Mid1ip1,Elovl5,Gpt,Gck,Prkaa2,Fdps,Stard4,Lpgat1,Insig1,Prkag3,Ppp1r3b,Adcy10,Tigar,Eno1b,Acsl5	30/221
3_Member	GO Biological Processes	GO:0019216	regulation of lipid metabolic process	-3.5962	-1.64	11810,11814,13360,13982,14164,15902,16000,16367,16590,16592,16835,20411,20617,20660,20682,20787,21428,21835,26874,56636,58805,66082,68041,68801,71767,74205,80885,108079,110196,170459,226856,230709,231070,232339,243270,319229,403187,433256,624219	Apobec1,Apoc3,Dhcr7,Esr1,Fgf1,Id2,Igf1,Irs1,Kit,Fabp5,Ldlr,Sorbs1,Snca,Sorl1,Sox9,Srebf1,Mlx,Thrsp,Abcd2,Fgf21,Mlxipl,Abhd6,Mid1ip1,Elovl5,Tysnd1,Acsl3,Hcar2,Prkaa2,Fdps,Stard4,Lpgat1,Zmpste24,Insig1,Ankrd26,Hcar1,Sctr,Opa3,Acsl5,Angptl8	39/398
3_Member	GO Biological Processes	GO:0046889	positive regulation of lipid biosynthetic process	-3.57066	-1.62178	11814,14164,16000,16835,20411,20787,21428,26874,58805,66082,68041,68801,74205,110196,170459,226856,231070,433256	Apoc3,Fgf1,Igf1,Ldlr,Sorbs1,Srebf1,Mlx,Abcd2,Mlxipl,Abhd6,Mid1ip1,Elovl5,Acsl3,Fdps,Stard4,Lpgat1,Insig1,Acsl5	18/132
3_Member	GO Biological Processes	GO:0045834	positive regulation of lipid metabolic process	-2.91236	-1.18116	11814,14164,16000,16367,16835,20411,20787,21428,26874,56636,58805,66082,68041,68801,74205,110196,170459,226856,231070,319229,433256	Apoc3,Fgf1,Igf1,Irs1,Ldlr,Sorbs1,Srebf1,Mlx,Abcd2,Fgf21,Mlxipl,Abhd6,Mid1ip1,Elovl5,Acsl3,Fdps,Stard4,Lpgat1,Insig1,Sctr,Acsl5	21/187
3_Member	GO Biological Processes	GO:0019217	regulation of fatty acid metabolic process	-2.6501	-1.018	11814,16367,16592,20617,20682,20787,26874,58805,68041,68801,71767,226856,231070,232339,433256	Apoc3,Irs1,Fabp5,Snca,Sox9,Srebf1,Abcd2,Mlxipl,Mid1ip1,Elovl5,Tysnd1,Lpgat1,Insig1,Ankrd26,Acsl5	15/121
3_Member	GO Biological Processes	GO:0042304	regulation of fatty acid biosynthetic process	-2.37876	-0.838549	11814,16592,20787,26874,58805,68041,68801,226856,231070	Apoc3,Fabp5,Srebf1,Abcd2,Mlxipl,Mid1ip1,Elovl5,Lpgat1,Insig1	9/59
3_Member	GO Biological Processes	GO:0045723	positive regulation of fatty acid biosynthetic process	-2.17728	-0.715067	20787,26874,58805,68041,68801,226856	Srebf1,Abcd2,Mlxipl,Mid1ip1,Elovl5,Lpgat1	6/32
3_Member	GO Biological Processes	GO:0010565	regulation of ketone metabolic process	-2.14302	-0.699317	11814,16367,16592,20617,20682,20787,26874,58805,68041,68346,68801,71767,170459,226856,231070,232339,433256	Apoc3,Irs1,Fabp5,Snca,Sox9,Srebf1,Abcd2,Mlxipl,Mid1ip1,Sirt5,Elovl5,Tysnd1,Stard4,Lpgat1,Insig1,Ankrd26,Acsl5	17/163
3_Member	GO Biological Processes	GO:0045923	positive regulation of fatty acid metabolic process	-2.09253	-0.664706	16367,20787,26874,58805,68041,68801,226856,433256	Irs1,Srebf1,Abcd2,Mlxipl,Mid1ip1,Elovl5,Lpgat1,Acsl5	8/54
4_Summary	GO Biological Processes	GO:0045444	fat cell differentiation	-7.41107	-4.3473	11554,11556,12443,14773,15902,16403,16775,17189,20528,20787,23921,26903,52028,56637,59030,68680,70673,73739,77037,94187,107503,117167,232339,319845,330189,403187,624219,100503924	Adrb1,Adrb3,Ccnd1,Grk5,Id2,Itga6,Lama4,Mb,Slc2a4,Srebf1,Sh2b2,Dysf,Bbs1,Gsk3b,Mkks,Fitm1,Prdm16,Cby1,Mrap,Zfp423,Atf5,Steap4,Ankrd26,Bbs9,Tmem120b,Opa3,Angptl8,Fcor	28/-
4_Member	GO Biological Processes	GO:0045444	fat cell differentiation	-7.41107	-4.3473	11554,11556,12443,14773,15902,16403,16775,17189,20528,20787,23921,26903,52028,56637,59030,68680,70673,73739,77037,94187,107503,117167,232339,319845,330189,403187,624219,100503924	Adrb1,Adrb3,Ccnd1,Grk5,Id2,Itga6,Lama4,Mb,Slc2a4,Srebf1,Sh2b2,Dysf,Bbs1,Gsk3b,Mkks,Fitm1,Prdm16,Cby1,Mrap,Zfp423,Atf5,Steap4,Ankrd26,Bbs9,Tmem120b,Opa3,Angptl8,Fcor	28/161
4_Member	GO Biological Processes	GO:0050873	brown fat cell differentiation	-4.02614	-1.94937	11554,11556,16403,16775,17189,20528,23921,70673,77037,94187	Adrb1,Adrb3,Itga6,Lama4,Mb,Slc2a4,Sh2b2,Prdm16,Mrap,Zfp423	10/44
5_Summary	GO Biological Processes	GO:0007169	cell surface receptor protein tyrosine kinase signaling pathway	-7.21111	-4.24155	11835,11854,11911,12305,12927,12977,13643,13844,14164,14172,14180,14205,14302,14600,15507,16000,16011,16367,16369,16542,16590,16948,17984,18186,18213,18708,19882,20296,20383,20411,20682,20787,20811,20913,22418,23921,24064,26416,50915,53972,56636,56637,64654,71785,72043,76499,108699,114255,121021,215653,231876,232339,232975,396184,12579,14456,14563,15258,16998,18129,18569,20289,21813,26401,69710,7…	Ar,Rhod,Atf4,Ddr1,Bcar1,Csf1,Efnb3,Ephb2,Fgf1,Fgf18,Fgf9,Vegfd,Frk,Ghr,Hspb1,Igf1,Igfbp5,Irs1,Irs3,Kdr,Kit,Lox,Ndn,Nrp1,Ntrk3,Pik3r1,Mst1r,Ccl2,Srsf3,Sorbs1,Sox9,Srebf1,Srms,Stxbp4,Wnt5a,Sh2b2,Spry2,Mapk14,Grb14,Ngef,Fgf21,Gsk3b,Fgf23,Pdgfd,Sulf2,Clasp2,Chn1,Dok4,Cspg4,Rassf2,Lmtk2,Ankrd26,Atp1a3,Flrt1,Cdkn2b,Gas6,Gdf5,Hipk2,Ltbp3,Notch2,Pdcd4,Scx,Tgfbr2,Map3k1,Arap1,Tmprss6,Farp1,Ppm1l,Pakap,Ala…	90/-
5_Member	GO Biological Processes	GO:0007169	cell surface receptor protein tyrosine kinase signaling pathway	-7.21111	-4.24155	11835,11854,11911,12305,12927,12977,13643,13844,14164,14172,14180,14205,14302,14600,15507,16000,16011,16367,16369,16542,16590,16948,17984,18186,18213,18708,19882,20296,20383,20411,20682,20787,20811,20913,22418,23921,24064,26416,50915,53972,56636,56637,64654,71785,72043,76499,108699,114255,121021,215653,231876,232339,232975,396184	Ar,Rhod,Atf4,Ddr1,Bcar1,Csf1,Efnb3,Ephb2,Fgf1,Fgf18,Fgf9,Vegfd,Frk,Ghr,Hspb1,Igf1,Igfbp5,Irs1,Irs3,Kdr,Kit,Lox,Ndn,Nrp1,Ntrk3,Pik3r1,Mst1r,Ccl2,Srsf3,Sorbs1,Sox9,Srebf1,Srms,Stxbp4,Wnt5a,Sh2b2,Spry2,Mapk14,Grb14,Ngef,Fgf21,Gsk3b,Fgf23,Pdgfd,Sulf2,Clasp2,Chn1,Dok4,Cspg4,Rassf2,Lmtk2,Ankrd26,Atp1a3,Flrt1	54/458
5_Member	GO Biological Processes	GO:0007167	enzyme-linked receptor protein signaling pathway	-6.16773	-3.43117	11835,11854,11911,12305,12579,12927,12977,13643,13844,14164,14172,14180,14205,14302,14456,14563,14600,15258,15507,16000,16011,16367,16369,16542,16590,16948,16998,17984,18129,18186,18213,18569,18708,19882,20289,20296,20383,20411,20682,20787,20811,20913,21813,22418,23921,24064,26401,26416,50915,53972,56636,56637,64654,69710,71753,71785,72043,76499,108699,114255,121021,215653,223254,231876,232339,23…	Ar,Rhod,Atf4,Ddr1,Cdkn2b,Bcar1,Csf1,Efnb3,Ephb2,Fgf1,Fgf18,Fgf9,Vegfd,Frk,Gas6,Gdf5,Ghr,Hipk2,Hspb1,Igf1,Igfbp5,Irs1,Irs3,Kdr,Kit,Lox,Ltbp3,Ndn,Notch2,Nrp1,Ntrk3,Pdcd4,Pik3r1,Mst1r,Scx,Ccl2,Srsf3,Sorbs1,Sox9,Srebf1,Srms,Stxbp4,Tgfbr2,Wnt5a,Sh2b2,Spry2,Map3k1,Mapk14,Grb14,Ngef,Fgf21,Gsk3b,Fgf23,Arap1,Tmprss6,Pdgfd,Sulf2,Clasp2,Chn1,Dok4,Cspg4,Rassf2,Farp1,Lmtk2,Ankrd26,Atp1a3,Ppm1l,Flrt1,Pakap	69/692
5_Member	GO Biological Processes	GO:0032869	cellular response to insulin stimulus	-3.59697	-1.64	11655,12927,14718,16000,16367,16369,18708,18746,20296,20383,20411,20528,20787,20913,23921,50915,56637,103988,210789,231070,232339,237858	Alas1,Bcar1,Got1,Igf1,Irs1,Irs3,Pik3r1,Pkm,Ccl2,Srsf3,Sorbs1,Slc2a4,Srebf1,Stxbp4,Sh2b2,Grb14,Gsk3b,Gck,Tbc1d4,Insig1,Ankrd26,Trarg1	22/178
5_Member	GO Biological Processes	GO:0032868	response to insulin	-2.93592	-1.1936	11655,12870,12927,13121,14718,16000,16367,16369,18708,18746,20296,20383,20411,20528,20787,20913,23921,26416,50915,56637,103988,210789,231070,232339,237858,320528	Alas1,Cp,Bcar1,Cyp51,Got1,Igf1,Irs1,Irs3,Pik3r1,Pkm,Ccl2,Srsf3,Sorbs1,Slc2a4,Srebf1,Stxbp4,Sh2b2,Mapk14,Grb14,Gsk3b,Gck,Tbc1d4,Insig1,Ankrd26,Trarg1,Vps13c	26/251
5_Member	GO Biological Processes	GO:0008286	insulin receptor signaling pathway	-2.92567	-1.18656	12927,16000,16367,16369,18708,20383,20411,20787,20913,23921,50915,56637,232339	Bcar1,Igf1,Irs1,Irs3,Pik3r1,Srsf3,Sorbs1,Srebf1,Stxbp4,Sh2b2,Grb14,Gsk3b,Ankrd26	13/91
5_Member	GO Biological Processes	GO:0043434	response to peptide hormone	-2.15162	-0.699317	11472,11655,11814,12301,12846,12870,12922,12927,13121,13138,14600,14718,16000,16011,16367,16369,18708,18746,20296,20383,20411,20528,20787,20846,20847,20913,23921,26416,50915,56637,93686,103988,171429,210789,231070,232339,237858,320528	Actn2,Alas1,Apoc3,Cacybp,Comt,Cp,Crhr2,Bcar1,Cyp51,Dag1,Ghr,Got1,Igf1,Igfbp5,Irs1,Irs3,Pik3r1,Pkm,Ccl2,Srsf3,Sorbs1,Slc2a4,Srebf1,Stat1,Stat2,Stxbp4,Sh2b2,Mapk14,Grb14,Gsk3b,Rbfox2,Gck,Slc26a6,Tbc1d4,Insig1,Ankrd26,Trarg1,Vps13c	38/463
5_Member	GO Biological Processes	GO:0071375	cellular response to peptide hormone stimulus	-2.13467	-0.693379	11472,11655,12922,12927,14600,14718,16000,16367,16369,18708,18746,20296,20383,20411,20528,20787,20913,23921,50915,56637,93686,103988,171429,210789,231070,232339,237858	Actn2,Alas1,Crhr2,Bcar1,Ghr,Got1,Igf1,Irs1,Irs3,Pik3r1,Pkm,Ccl2,Srsf3,Sorbs1,Slc2a4,Srebf1,Stxbp4,Sh2b2,Grb14,Gsk3b,Rbfox2,Gck,Slc26a6,Tbc1d4,Insig1,Ankrd26,Trarg1	27/302
6_Summary	GO Biological Processes	GO:0040017	positive regulation of locomotion	-6.94119	-3.99796	11629,11684,11835,11854,11855,11980,12554,12778,12822,12927,12977,13051,13829,13844,14164,14172,14180,14205,14345,14456,14786,15481,15507,16000,16011,16367,16403,16542,16590,17826,18127,18186,18208,18213,18442,18708,19218,20195,20293,20296,20306,20348,20351,20656,20682,21337,21813,22051,22418,23871,24064,26903,27205,56637,57266,68050,68750,71709,71785,75296,75723,76088,76499,84112,117149,118449,1…	Aif1,Alox12,Ar,Rhod,Arhgap5,Atp8a1,Cdh13,Ackr3,Col18a1,Bcar1,Csf1,Cx3cr1,Dmtn,Ephb2,Fgf1,Fgf18,Fgf9,Vegfd,Fut4,Gas6,Grb7,Hspa8,Hspb1,Igf1,Igfbp5,Irs1,Itga6,Kdr,Kit,Fam89b,Nos3,Nrp1,Ntn1,Ntrk3,P2ry2,Pik3r1,Ptger3,S100a11,Ccl12,Ccl2,Ccl7,Sema3c,Sema4a,Sod2,Sox9,Tacr2,Tgfbr2,Trip6,Wnt5a,Ets1,Spry2,Dysf,Podxl,Gsk3b,Cxcl14,Akirin1,Rreb1,Syde1,Pdgfd,Cep43,Amotl1,Dock8,Clasp2,Sucnr1,Tirap,Synpo2,Igsf8,R…	73/-
6_Member	GO Biological Processes	GO:0040017	positive regulation of locomotion	-6.94119	-3.99796	11629,11684,11835,11854,11855,11980,12554,12778,12822,12927,12977,13051,13829,13844,14164,14172,14180,14205,14345,14456,14786,15481,15507,16000,16011,16367,16403,16542,16590,17826,18127,18186,18208,18213,18442,18708,19218,20195,20293,20296,20306,20348,20351,20656,20682,21337,21813,22051,22418,23871,24064,26903,27205,56637,57266,68050,68750,71709,71785,75296,75723,76088,76499,84112,117149,118449,1…	Aif1,Alox12,Ar,Rhod,Arhgap5,Atp8a1,Cdh13,Ackr3,Col18a1,Bcar1,Csf1,Cx3cr1,Dmtn,Ephb2,Fgf1,Fgf18,Fgf9,Vegfd,Fut4,Gas6,Grb7,Hspa8,Hspb1,Igf1,Igfbp5,Irs1,Itga6,Kdr,Kit,Fam89b,Nos3,Nrp1,Ntn1,Ntrk3,P2ry2,Pik3r1,Ptger3,S100a11,Ccl12,Ccl2,Ccl7,Sema3c,Sema4a,Sod2,Sox9,Tacr2,Tgfbr2,Trip6,Wnt5a,Ets1,Spry2,Dysf,Podxl,Gsk3b,Cxcl14,Akirin1,Rreb1,Syde1,Pdgfd,Cep43,Amotl1,Dock8,Clasp2,Sucnr1,Tirap,Synpo2,Igsf8,R…	70/673
6_Member	GO Biological Processes	GO:0030335	positive regulation of cell migration	-6.84418	-3.97153	11629,11684,11854,11855,11980,12554,12778,12822,12927,12977,13051,13829,13844,14164,14172,14180,14205,14345,14456,14786,15481,15507,16000,16011,16367,16403,16542,16590,17826,18127,18186,18213,18442,18708,19218,20195,20293,20296,20306,20348,20351,20656,20682,21813,22051,22418,23871,24064,26903,27205,56637,57266,68050,68750,71709,71785,75296,75723,76088,76499,117149,118449,140559,193385,268709,3292…	Aif1,Alox12,Rhod,Arhgap5,Atp8a1,Cdh13,Ackr3,Col18a1,Bcar1,Csf1,Cx3cr1,Dmtn,Ephb2,Fgf1,Fgf18,Fgf9,Vegfd,Fut4,Gas6,Grb7,Hspa8,Hspb1,Igf1,Igfbp5,Irs1,Itga6,Kdr,Kit,Fam89b,Nos3,Nrp1,Ntrk3,P2ry2,Pik3r1,Ptger3,S100a11,Ccl12,Ccl2,Ccl7,Sema3c,Sema4a,Sod2,Sox9,Tgfbr2,Trip6,Wnt5a,Ets1,Spry2,Dysf,Podxl,Gsk3b,Cxcl14,Akirin1,Rreb1,Syde1,Pdgfd,Cep43,Amotl1,Dock8,Clasp2,Tirap,Synpo2,Igsf8,Ripor2,Fam107a,Lgr6	66/624
6_Member	GO Biological Processes	GO:2000147	positive regulation of cell motility	-6.80332	-3.95185	11629,11684,11854,11855,11980,12554,12778,12822,12927,12977,13051,13829,13844,14164,14172,14180,14205,14345,14456,14786,15481,15507,16000,16011,16367,16403,16542,16590,17826,18127,18186,18208,18213,18442,18708,19218,20195,20293,20296,20306,20348,20351,20656,20682,21337,21813,22051,22418,23871,24064,26903,27205,56637,57266,68050,68750,71709,71785,75296,75723,76088,76499,117149,118449,140559,193385…	Aif1,Alox12,Rhod,Arhgap5,Atp8a1,Cdh13,Ackr3,Col18a1,Bcar1,Csf1,Cx3cr1,Dmtn,Ephb2,Fgf1,Fgf18,Fgf9,Vegfd,Fut4,Gas6,Grb7,Hspa8,Hspb1,Igf1,Igfbp5,Irs1,Itga6,Kdr,Kit,Fam89b,Nos3,Nrp1,Ntn1,Ntrk3,P2ry2,Pik3r1,Ptger3,S100a11,Ccl12,Ccl2,Ccl7,Sema3c,Sema4a,Sod2,Sox9,Tacr2,Tgfbr2,Trip6,Wnt5a,Ets1,Spry2,Dysf,Podxl,Gsk3b,Cxcl14,Akirin1,Rreb1,Syde1,Pdgfd,Cep43,Amotl1,Dock8,Clasp2,Tirap,Synpo2,Igsf8,Ripor2,Fam1…	68/652
6_Member	GO Biological Processes	GO:0050921	positive regulation of chemotaxis	-3.71092	-1.72193	11629,12554,12977,13051,14172,14205,14456,15507,16542,18186,18213,20296,20306,22418,26903,57266,68050,71785,84112,117149,193385	Aif1,Cdh13,Csf1,Cx3cr1,Fgf18,Vegfd,Gas6,Hspb1,Kdr,Nrp1,Ntrk3,Ccl2,Ccl7,Wnt5a,Dysf,Cxcl14,Akirin1,Pdgfd,Sucnr1,Tirap,Ripor2	21/163
6_Member	GO Biological Processes	GO:0050920	regulation of chemotaxis	-3.19988	-1.37838	11629,12554,12977,13051,14164,14172,14205,14456,15507,16542,18186,18213,19252,20296,20306,22418,26903,57266,67103,68050,71785,73710,84112,117149,193385	Aif1,Cdh13,Csf1,Cx3cr1,Fgf1,Fgf18,Vegfd,Gas6,Hspb1,Kdr,Nrp1,Ntrk3,Dusp1,Ccl2,Ccl7,Wnt5a,Dysf,Cxcl14,Ptgr1,Akirin1,Pdgfd,Tubb2b,Sucnr1,Tirap,Ripor2	25/228
6_Member	GO Biological Processes	GO:0002687	positive regulation of leukocyte migration	-2.60801	-0.985775	11629,12977,13051,14205,14345,14456,18708,19218,20293,20296,20306,22418,26903,57266,68050,71785,76088,117149,193385	Aif1,Csf1,Cx3cr1,Vegfd,Fut4,Gas6,Pik3r1,Ptger3,Ccl12,Ccl2,Ccl7,Wnt5a,Dysf,Cxcl14,Akirin1,Pdgfd,Dock8,Tirap,Ripor2	19/172
6_Member	GO Biological Processes	GO:0002690	positive regulation of leukocyte chemotaxis	-2.32929	-0.815267	11629,12977,13051,14205,14456,20296,20306,22418,26903,57266,68050,117149,193385	Aif1,Csf1,Cx3cr1,Vegfd,Gas6,Ccl2,Ccl7,Wnt5a,Dysf,Cxcl14,Akirin1,Tirap,Ripor2	13/106
7_Summary	GO Biological Processes	GO:0042026	protein refolding	-6.9113	-3.99289	12955,15481,15502,15507,15511,15519,50497,58233,69253,193740,12759,14228,15505,15516,18415,52838,59030,66917,68816,71718,76594,81489,105675,217737,237422,268390,11554,11556,12846,13864,14164,15939,16000,17189,19652,170638,232975,329910,100503924,20660,216150	Cryab,Hspa8,Dnaja1,Hspb1,Hspa1b,Hsp90aa1,Hspa14,Dnaja4,Hspb2,Hspa1a,Clu,Fkbp4,Hsph1,Hsp90ab1,Hspa4l,Dnlz,Mkks,Chordc1,Ppil1,Telo2,Dnajc18,Dnajb1,Ppif,Ahsa1,Ric8b,Ahsa2,Adrb1,Adrb3,Comt,Nr2f6,Fgf1,Ier5,Igf1,Mb,Rbm3,Hpcal4,Atp1a3,Acot11,Fcor,Sorl1,Cdc34	41/-
7_Member	GO Biological Processes	GO:0042026	protein refolding	-6.9113	-3.99289	12955,15481,15502,15507,15511,15519,50497,58233,69253,193740	Cryab,Hspa8,Dnaja1,Hspb1,Hspa1b,Hsp90aa1,Hspa14,Dnaja4,Hspb2,Hspa1a	10/23
7_Member	GO Biological Processes	GO:0006457	protein folding	-5.38636	-2.87544	12759,12955,14228,15481,15502,15505,15507,15511,15516,15519,18415,50497,52838,58233,59030,66917,68816,69253,71718,76594,81489,105675,193740,217737,237422,268390	Clu,Cryab,Fkbp4,Hspa8,Dnaja1,Hsph1,Hspb1,Hspa1b,Hsp90ab1,Hsp90aa1,Hspa4l,Hspa14,Dnlz,Dnaja4,Mkks,Chordc1,Ppil1,Hspb2,Telo2,Dnajc18,Dnajb1,Ppif,Hspa1a,Ahsa1,Ric8b,Ahsa2	26/179
7_Member	GO Biological Processes	GO:0009266	response to temperature stimulus	-4.35527	-2.16196	11554,11556,12846,12955,13864,14164,15481,15502,15507,15511,15516,15519,15939,16000,17189,19652,58233,69253,81489,170638,193740,232975,329910,100503924	Adrb1,Adrb3,Comt,Cryab,Nr2f6,Fgf1,Hspa8,Dnaja1,Hspb1,Hspa1b,Hsp90ab1,Hsp90aa1,Ier5,Igf1,Mb,Rbm3,Dnaja4,Hspb2,Dnajb1,Hpcal4,Hspa1a,Atp1a3,Acot11,Fcor	24/181
7_Member	GO Biological Processes	GO:0009408	response to heat	-3.82535	-1.81603	12955,14164,15481,15502,15507,15511,15516,15519,15939,16000,58233,69253,81489,170638,193740	Cryab,Fgf1,Hspa8,Dnaja1,Hspb1,Hspa1b,Hsp90ab1,Hsp90aa1,Ier5,Igf1,Dnaja4,Hspb2,Dnajb1,Hpcal4,Hspa1a	15/94
7_Member	GO Biological Processes	GO:0090084	negative regulation of inclusion body assembly	-3.57992	-1.62635	15511,20660,58233,81489,193740	Hspa1b,Sorl1,Dnaja4,Dnajb1,Hspa1a	5/12
7_Member	GO Biological Processes	GO:0090083	regulation of inclusion body assembly	-3.57015	-1.62178	12759,15511,20660,58233,81489,193740,216150	Clu,Hspa1b,Sorl1,Dnaja4,Dnajb1,Hspa1a,Cdc34	7/25
7_Member	GO Biological Processes	GO:0034605	cellular response to heat	-2.04479	-0.639747	14164,15481,15511,15516,15519,15939,81489,193740	Fgf1,Hspa8,Hspa1b,Hsp90ab1,Hsp90aa1,Ier5,Dnajb1,Hspa1a	8/55
8_Summary	GO Biological Processes	GO:0030036	actin cytoskeleton organization	-6.65464	-3.82338	11472,11629,11854,12391,12922,12927,13052,13822,13829,16590,17906,17919,17996,18826,20202,20411,21955,22003,22004,23912,23921,24131,24136,26875,27361,50874,53311,54418,56226,56332,57028,66610,67252,67399,68075,71709,71774,72333,74192,75723,75770,76467,76566,102098,171580,208943,223254,223881,229474,234072,241431,242702,268709,269593,320502,326618,360013,381104,677884,17897,17901,21924,24052,67451…	Actn2,Aif1,Rhod,Cav3,Crhr2,Bcar1,Cxadr,Epb41l2,Dmtn,Kit,Myl2,Myo5b,Neb,Lcp1,S100a9,Sorbs1,Tnnt1,Tpm1,Tpm2,Rhof,Sh2b2,Ldb3,Zeb2,Pclo,Msrb1,Tmod4,Mybph,Fmn2,Espn,Amotl2,Pdxp,Abi3,Cap2,Pdlim7,Lurap1,Syde1,Shroom1,Palld,Arpc5l,Amotl1,Brsk2,Msrb2,Rflnb,Arhgef18,Mical1,Myo5c,Farp1,Rnd1,Fhdc1,Adprhl1,Xirp2,Myom3,Fam107a,Luzp1,Lmod3,Tpm4,Myo18a,Prickle4,Pakap,Myl3,Myl1,Tnnc1,Sgcd,Pkp2,Hsp90ab1,Lox,Ltbp2,…	80/-
8_Member	GO Biological Processes	GO:0030036	actin cytoskeleton organization	-6.65464	-3.82338	11472,11629,11854,12391,12922,12927,13052,13822,13829,16590,17906,17919,17996,18826,20202,20411,21955,22003,22004,23912,23921,24131,24136,26875,27361,50874,53311,54418,56226,56332,57028,66610,67252,67399,68075,71709,71774,72333,74192,75723,75770,76467,76566,102098,171580,208943,223254,223881,229474,234072,241431,242702,268709,269593,320502,326618,360013,381104,677884	Actn2,Aif1,Rhod,Cav3,Crhr2,Bcar1,Cxadr,Epb41l2,Dmtn,Kit,Myl2,Myo5b,Neb,Lcp1,S100a9,Sorbs1,Tnnt1,Tpm1,Tpm2,Rhof,Sh2b2,Ldb3,Zeb2,Pclo,Msrb1,Tmod4,Mybph,Fmn2,Espn,Amotl2,Pdxp,Abi3,Cap2,Pdlim7,Lurap1,Syde1,Shroom1,Palld,Arpc5l,Amotl1,Brsk2,Msrb2,Rflnb,Arhgef18,Mical1,Myo5c,Farp1,Rnd1,Fhdc1,Adprhl1,Xirp2,Myom3,Fam107a,Luzp1,Lmod3,Tpm4,Myo18a,Prickle4,Pakap	59/540
8_Member	GO Biological Processes	GO:0030029	actin filament-based process	-6.63105	-3.8191	11472,11629,11854,12391,12922,12927,13052,13822,13829,16590,17897,17901,17906,17919,17996,18826,20202,20411,21924,21955,22003,22004,23912,23921,24052,24131,24136,26875,27361,50874,53311,54418,56226,56332,57028,66610,67252,67399,67451,68075,71709,71774,72333,74192,75723,75770,76467,76566,102098,171580,208943,223254,223881,229474,234072,241431,242702,268709,269593,320502,326618,360013,381104,677884	Actn2,Aif1,Rhod,Cav3,Crhr2,Bcar1,Cxadr,Epb41l2,Dmtn,Kit,Myl3,Myl1,Myl2,Myo5b,Neb,Lcp1,S100a9,Sorbs1,Tnnc1,Tnnt1,Tpm1,Tpm2,Rhof,Sh2b2,Sgcd,Ldb3,Zeb2,Pclo,Msrb1,Tmod4,Mybph,Fmn2,Espn,Amotl2,Pdxp,Abi3,Cap2,Pdlim7,Pkp2,Lurap1,Syde1,Shroom1,Palld,Arpc5l,Amotl1,Brsk2,Msrb2,Rflnb,Arhgef18,Mical1,Myo5c,Farp1,Rnd1,Fhdc1,Adprhl1,Xirp2,Myom3,Fam107a,Luzp1,Lmod3,Tpm4,Myo18a,Prickle4,Pakap	64/606
8_Member	GO Biological Processes	GO:0097435	supramolecular fiber organization	-5.84276	-3.18759	11472,11629,11854,12391,12922,12927,13829,15516,16948,16997,17762,17906,17919,17996,18826,20411,20617,21955,22003,22004,22142,23912,24131,24136,27361,50874,53311,54418,56226,57028,67252,67451,70350,71774,73737,74192,76467,76499,76566,103733,103768,171580,208943,223650,223881,229474,230908,234072,241431,242702,268709,269593,319953,320234,320502,326618,386463,677884	Actn2,Aif1,Rhod,Cav3,Crhr2,Bcar1,Dmtn,Hsp90ab1,Lox,Ltbp2,Mapt,Myl2,Myo5b,Neb,Lcp1,Sorbs1,Snca,Tnnt1,Tpm1,Tpm2,Tuba1a,Rhof,Ldb3,Zeb2,Msrb1,Tmod4,Mybph,Fmn2,Espn,Pdxp,Cap2,Pkp2,Basp1,Shroom1,Bbln,Arpc5l,Msrb2,Clasp2,Rflnb,Tubg1,Tubg2,Mical1,Myo5c,Eppk1,Rnd1,Fhdc1,Tardbp,Adprhl1,Xirp2,Myom3,Fam107a,Luzp1,Ttll1,Ccdc66,Lmod3,Tpm4,Cdsn,Pakap	58/558
8_Member	GO Biological Processes	GO:0007015	actin filament organization	-5.15089	-2.69321	11629,11854,12391,12922,12927,13829,17919,17996,18826,20411,22003,22004,23912,24136,27361,50874,54418,56226,57028,67252,71774,74192,76467,76566,171580,208943,223881,229474,241431,268709,269593,320502,326618,677884	Aif1,Rhod,Cav3,Crhr2,Bcar1,Dmtn,Myo5b,Neb,Lcp1,Sorbs1,Tpm1,Tpm2,Rhof,Zeb2,Msrb1,Tmod4,Fmn2,Espn,Pdxp,Cap2,Shroom1,Arpc5l,Msrb2,Rflnb,Mical1,Myo5c,Rnd1,Fhdc1,Xirp2,Fam107a,Luzp1,Lmod3,Tpm4,Pakap	34/277
8_Member	GO Biological Processes	GO:0061572	actin filament bundle organization	-4.57854	-2.29695	11629,11854,13829,18826,20411,24136,54418,56226,57028,71774,76566,229474,268709,269593	Aif1,Rhod,Dmtn,Lcp1,Sorbs1,Zeb2,Fmn2,Espn,Pdxp,Shroom1,Rflnb,Fhdc1,Fam107a,Luzp1	14/72
8_Member	GO Biological Processes	GO:0051017	actin filament bundle assembly	-4.14427	-2.03505	11629,11854,13829,18826,20411,24136,54418,56226,57028,71774,229474,268709,269593	Aif1,Rhod,Dmtn,Lcp1,Sorbs1,Zeb2,Fmn2,Espn,Pdxp,Shroom1,Fhdc1,Fam107a,Luzp1	13/69
9_Summary	GO Biological Processes	GO:0043470	regulation of carbohydrate catabolic process	-6.44702	-3.68832	12398,14555,15937,16000,20533,21428,26380,53412,56312,58805,72106,103988,108079,228966,241113,244416,271639,319801,11639,11814,16367,20411,56637,70673,105675,13806,17436,210808,433182,18390,19228,20617,67078,68837,76282,103836,230709	Cbfa2t3,Gpd1,Ier3,Igf1,Slc4a1,Mlx,Esrrb,Ppp1r3c,Nupr1,Mlxipl,Jmjd8,Gck,Prkaa2,Ppp1r3d,Prkag3,Ppp1r3b,Adcy10,Tigar,Ak4,Apoc3,Irs1,Sorbs1,Gsk3b,Prdm16,Ppif,Eno1,Me1,Lacc1,Eno1b,Oprm1,Pth1r,Snca,Pgp,Foxk2,Gpt,Zfp692,Zmpste24	37/-
9_Member	GO Biological Processes	GO:0043470	regulation of carbohydrate catabolic process	-6.44702	-3.68832	12398,14555,15937,16000,20533,21428,26380,53412,56312,58805,72106,103988,108079,228966,241113,244416,271639,319801	Cbfa2t3,Gpd1,Ier3,Igf1,Slc4a1,Mlx,Esrrb,Ppp1r3c,Nupr1,Mlxipl,Jmjd8,Gck,Prkaa2,Ppp1r3d,Prkag3,Ppp1r3b,Adcy10,Tigar	18/83
9_Member	GO Biological Processes	GO:0043467	regulation of generation of precursor metabolites and energy	-5.73704	-3.14215	11639,11814,12398,14555,15937,16000,16367,20411,20533,21428,26380,53412,56312,56637,58805,70673,72106,103988,105675,108079,228966,241113,244416,271639,319801	Ak4,Apoc3,Cbfa2t3,Gpd1,Ier3,Igf1,Irs1,Sorbs1,Slc4a1,Mlx,Esrrb,Ppp1r3c,Nupr1,Gsk3b,Mlxipl,Prdm16,Jmjd8,Gck,Ppif,Prkaa2,Ppp1r3d,Prkag3,Ppp1r3b,Adcy10,Tigar	25/161
9_Member	GO Biological Processes	GO:1900542	regulation of purine nucleotide metabolic process	-5.50202	-2.95334	12398,13806,14555,15937,16000,17436,20533,21428,26380,56312,58805,72106,103988,108079,210808,241113,271639,319801,433182	Cbfa2t3,Eno1,Gpd1,Ier3,Igf1,Me1,Slc4a1,Mlx,Esrrb,Nupr1,Mlxipl,Jmjd8,Gck,Prkaa2,Lacc1,Prkag3,Adcy10,Tigar,Eno1b	19/105
9_Member	GO Biological Processes	GO:0006140	regulation of nucleotide metabolic process	-5.43852	-2.91805	12398,13806,14555,15937,16000,17436,20533,21428,26380,56312,58805,72106,103988,108079,210808,241113,271639,319801,433182	Cbfa2t3,Eno1,Gpd1,Ier3,Igf1,Me1,Slc4a1,Mlx,Esrrb,Nupr1,Mlxipl,Jmjd8,Gck,Prkaa2,Lacc1,Prkag3,Adcy10,Tigar,Eno1b	19/106
9_Member	GO Biological Processes	GO:1903578	regulation of ATP metabolic process	-5.18209	-2.71598	12398,13806,14555,15937,16000,20533,21428,26380,56312,58805,72106,103988,108079,241113,271639,319801,433182	Cbfa2t3,Eno1,Gpd1,Ier3,Igf1,Slc4a1,Mlx,Esrrb,Nupr1,Mlxipl,Jmjd8,Gck,Prkaa2,Prkag3,Adcy10,Tigar,Eno1b	17/91
9_Member	GO Biological Processes	GO:0006110	regulation of glycolytic process	-5.11519	-2.68187	12398,14555,15937,16000,20533,21428,26380,56312,58805,72106,103988,108079,241113,319801	Cbfa2t3,Gpd1,Ier3,Igf1,Slc4a1,Mlx,Esrrb,Nupr1,Mlxipl,Jmjd8,Gck,Prkaa2,Prkag3,Tigar	14/65
9_Member	GO Biological Processes	GO:0030811	regulation of nucleotide catabolic process	-5.11519	-2.68187	12398,14555,15937,16000,20533,21428,26380,56312,58805,72106,103988,108079,241113,319801	Cbfa2t3,Gpd1,Ier3,Igf1,Slc4a1,Mlx,Esrrb,Nupr1,Mlxipl,Jmjd8,Gck,Prkaa2,Prkag3,Tigar	14/65
9_Member	GO Biological Processes	GO:0033121	regulation of purine nucleotide catabolic process	-5.11519	-2.68187	12398,14555,15937,16000,20533,21428,26380,56312,58805,72106,103988,108079,241113,319801	Cbfa2t3,Gpd1,Ier3,Igf1,Slc4a1,Mlx,Esrrb,Nupr1,Mlxipl,Jmjd8,Gck,Prkaa2,Prkag3,Tigar	14/65
9_Member	GO Biological Processes	GO:0005979	regulation of glycogen biosynthetic process	-4.96423	-2.58294	16000,16367,20411,26380,53412,56637,103988,228966,241113,244416	Igf1,Irs1,Sorbs1,Esrrb,Ppp1r3c,Gsk3b,Gck,Ppp1r3d,Prkag3,Ppp1r3b	10/35
9_Member	GO Biological Processes	GO:0010962	regulation of glucan biosynthetic process	-4.96423	-2.58294	16000,16367,20411,26380,53412,56637,103988,228966,241113,244416	Igf1,Irs1,Sorbs1,Esrrb,Ppp1r3c,Gsk3b,Gck,Ppp1r3d,Prkag3,Ppp1r3b	10/35
9_Member	GO Biological Processes	GO:0006109	regulation of carbohydrate metabolic process	-4.88978	-2.51544	12398,14555,15937,16000,16367,18390,19228,20411,20533,20617,21428,26380,53412,56312,56637,58805,67078,68837,72106,76282,103836,103988,108079,228966,230709,241113,244416,271639,319801	Cbfa2t3,Gpd1,Ier3,Igf1,Irs1,Oprm1,Pth1r,Sorbs1,Slc4a1,Snca,Mlx,Esrrb,Ppp1r3c,Nupr1,Gsk3b,Mlxipl,Pgp,Foxk2,Jmjd8,Gpt,Zfp692,Gck,Prkaa2,Ppp1r3d,Zmpste24,Prkag3,Ppp1r3b,Adcy10,Tigar	29/225
9_Member	GO Biological Processes	GO:0070873	regulation of glycogen metabolic process	-4.50037	-2.24577	16000,16367,20411,26380,53412,56637,103988,228966,241113,244416,271639	Igf1,Irs1,Sorbs1,Esrrb,Ppp1r3c,Gsk3b,Gck,Ppp1r3d,Prkag3,Ppp1r3b,Adcy10	11/47
9_Member	GO Biological Processes	GO:0032885	regulation of polysaccharide biosynthetic process	-4.02614	-1.94937	16000,16367,20411,26380,53412,56637,103988,228966,241113,244416	Igf1,Irs1,Sorbs1,Esrrb,Ppp1r3c,Gsk3b,Gck,Ppp1r3d,Prkag3,Ppp1r3b	10/44
9_Member	GO Biological Processes	GO:0045981	positive regulation of nucleotide metabolic process	-3.83569	-1.82037	13806,14555,16000,21428,26380,58805,103988,108079,271639,319801,433182	Eno1,Gpd1,Igf1,Mlx,Esrrb,Mlxipl,Gck,Prkaa2,Adcy10,Tigar,Eno1b	11/55
9_Member	GO Biological Processes	GO:1900544	positive regulation of purine nucleotide metabolic process	-3.83569	-1.82037	13806,14555,16000,21428,26380,58805,103988,108079,271639,319801,433182	Eno1,Gpd1,Igf1,Mlx,Esrrb,Mlxipl,Gck,Prkaa2,Adcy10,Tigar,Eno1b	11/55
9_Member	GO Biological Processes	GO:0032881	regulation of polysaccharide metabolic process	-3.7622	-1.76461	16000,16367,20411,26380,53412,56637,103988,228966,241113,244416,271639	Igf1,Irs1,Sorbs1,Esrrb,Ppp1r3c,Gsk3b,Gck,Ppp1r3d,Prkag3,Ppp1r3b,Adcy10	11/56
9_Member	GO Biological Processes	GO:1903580	positive regulation of ATP metabolic process	-3.46366	-1.5548	13806,14555,16000,21428,26380,58805,103988,108079,271639,433182	Eno1,Gpd1,Igf1,Mlx,Esrrb,Mlxipl,Gck,Prkaa2,Adcy10,Eno1b	10/51
9_Member	GO Biological Processes	GO:0045913	positive regulation of carbohydrate metabolic process	-3.33772	-1.45407	14555,16000,16367,18390,19228,20411,20617,21428,26380,58805,76282,103988,108079,241113,244416,271639	Gpd1,Igf1,Irs1,Oprm1,Pth1r,Sorbs1,Snca,Mlx,Esrrb,Mlxipl,Gpt,Gck,Prkaa2,Prkag3,Ppp1r3b,Adcy10	16/115
9_Member	GO Biological Processes	GO:0070875	positive regulation of glycogen metabolic process	-3.24042	-1.4032	16000,16367,20411,26380,103988,244416,271639	Igf1,Irs1,Sorbs1,Esrrb,Gck,Ppp1r3b,Adcy10	7/28
9_Member	GO Biological Processes	GO:0045725	positive regulation of glycogen biosynthetic process	-3.17943	-1.36558	16000,16367,20411,26380,103988,244416	Igf1,Irs1,Sorbs1,Esrrb,Gck,Ppp1r3b	6/21
9_Member	GO Biological Processes	GO:0043255	regulation of carbohydrate biosynthetic process	-2.79176	-1.11013	16000,16367,18390,19228,20411,20617,26380,53412,56637,67078,76282,103836,103988,228966,241113,244416	Igf1,Irs1,Oprm1,Pth1r,Sorbs1,Snca,Esrrb,Ppp1r3c,Gsk3b,Pgp,Gpt,Zfp692,Gck,Ppp1r3d,Prkag3,Ppp1r3b	16/129
9_Member	GO Biological Processes	GO:0030813	positive regulation of nucleotide catabolic process	-2.78571	-1.11013	14555,16000,21428,26380,58805,103988,108079	Gpd1,Igf1,Mlx,Esrrb,Mlxipl,Gck,Prkaa2	7/33
9_Member	GO Biological Processes	GO:0033123	positive regulation of purine nucleotide catabolic process	-2.78571	-1.11013	14555,16000,21428,26380,58805,103988,108079	Gpd1,Igf1,Mlx,Esrrb,Mlxipl,Gck,Prkaa2	7/33
9_Member	GO Biological Processes	GO:0045821	positive regulation of glycolytic process	-2.78571	-1.11013	14555,16000,21428,26380,58805,103988,108079	Gpd1,Igf1,Mlx,Esrrb,Mlxipl,Gck,Prkaa2	7/33
9_Member	GO Biological Processes	GO:0010906	regulation of glucose metabolic process	-2.3811	-0.83988	16000,16367,18390,20411,26380,67078,68837,76282,103836,103988,230709,241113,244416,271639,319801	Igf1,Irs1,Oprm1,Sorbs1,Esrrb,Pgp,Foxk2,Gpt,Zfp692,Gck,Zmpste24,Prkag3,Ppp1r3b,Adcy10,Tigar	15/129
9_Member	GO Biological Processes	GO:0010907	positive regulation of glucose metabolic process	-2.28507	-0.781634	16000,16367,18390,20411,26380,76282,103988,241113,244416,271639	Igf1,Irs1,Oprm1,Sorbs1,Esrrb,Gpt,Gck,Prkag3,Ppp1r3b,Adcy10	10/72
10_Summary	GO Biological Processes	GO:0032103	positive regulation of response to external stimulus	-6.086	-3.37471	11629,11765,12554,12977,13032,13051,14172,14205,14302,14456,15507,15511,15519,15950,16145,16396,16542,16768,16835,17087,18186,18213,18569,18636,19218,20201,20202,20296,20306,20509,20617,20787,22031,22418,22596,23871,26399,26416,26903,52065,53791,56312,57266,64297,67486,68050,68278,71514,71785,74136,76438,84112,102626,110651,117149,192231,193385,193740,195046,208884,210808,228607,230073,242864,245…	Aif1,Ap1g1,Cdh13,Csf1,Ctsc,Cx3cr1,Fgf18,Vegfd,Frk,Gas6,Hspb1,Hspa1b,Hsp90aa1,Ifi203,Igtp,Itch,Kdr,Lag3,Ldlr,Ly96,Nrp1,Ntrk3,Pdcd4,Cfp,Ptger3,S100a8,S100a9,Ccl2,Ccl7,Slc19a1,Snca,Srebf1,Traf3,Wnt5a,Xrcc5,Ets1,Map2k6,Mapk14,Dysf,Mfhas1,Tlr5,Nupr1,Cxcl14,Gprc5b,Polr3g,Akirin1,Ddx39a,Sfpq,Pdgfd,Sec14l1,Rftn1,Sucnr1,Mapkapk3,Rps6ka3,Tirap,Hexim1,Ripor2,Hspa1a,Nlrp1a,Zdhhc9,Lacc1,Mavs,Rigi,Napepld,Rbm4…	85/-
10_Member	GO Biological Processes	GO:0032103	positive regulation of response to external stimulus	-6.086	-3.37471	11629,11765,12554,12977,13032,13051,14172,14205,14302,14456,15507,15511,15519,15950,16145,16396,16542,16768,16835,17087,18186,18213,18569,18636,19218,20201,20202,20296,20306,20509,20617,20787,22031,22418,22596,23871,26399,26416,26903,52065,53791,56312,57266,64297,67486,68050,68278,71514,71785,74136,76438,84112,102626,110651,117149,192231,193385,193740,195046,208884,210808,228607,230073,242864,245…	Aif1,Ap1g1,Cdh13,Csf1,Ctsc,Cx3cr1,Fgf18,Vegfd,Frk,Gas6,Hspb1,Hspa1b,Hsp90aa1,Ifi203,Igtp,Itch,Kdr,Lag3,Ldlr,Ly96,Nrp1,Ntrk3,Pdcd4,Cfp,Ptger3,S100a8,S100a9,Ccl2,Ccl7,Slc19a1,Snca,Srebf1,Traf3,Wnt5a,Xrcc5,Ets1,Map2k6,Mapk14,Dysf,Mfhas1,Tlr5,Nupr1,Cxcl14,Gprc5b,Polr3g,Akirin1,Ddx39a,Sfpq,Pdgfd,Sec14l1,Rftn1,Sucnr1,Mapkapk3,Rps6ka3,Tirap,Hexim1,Ripor2,Hspa1a,Nlrp1a,Zdhhc9,Lacc1,Mavs,Rigi,Napepld,Rbm4…	68/682
10_Member	GO Biological Processes	GO:0031349	positive regulation of defense response	-4.08009	-1.97459	11765,13032,14302,14609,15511,15519,15950,16145,16396,16768,16835,17087,18569,18636,19218,20201,20202,20306,20509,20617,20787,22031,22418,22596,23871,26399,26416,52065,53791,56312,64297,67486,68278,71514,74136,76438,84112,102626,110651,117149,192231,193740,195046,208884,210808,228607,230073,242864,245945,246707,338364	Ap1g1,Ctsc,Frk,Gja1,Hspa1b,Hsp90aa1,Ifi203,Igtp,Itch,Lag3,Ldlr,Ly96,Pdcd4,Cfp,Ptger3,S100a8,S100a9,Ccl7,Slc19a1,Snca,Srebf1,Traf3,Wnt5a,Xrcc5,Ets1,Map2k6,Mapk14,Mfhas1,Tlr5,Nupr1,Gprc5b,Polr3g,Ddx39a,Sfpq,Sec14l1,Rftn1,Sucnr1,Mapkapk3,Rps6ka3,Tirap,Hexim1,Hspa1a,Nlrp1a,Zdhhc9,Lacc1,Mavs,Rigi,Napepld,Rbm47,Emilin2,Trim65	51/541
10_Member	GO Biological Processes	GO:0045088	regulation of innate immune response	-3.5515	-1.61335	11765,13982,14302,15481,15511,15519,15950,16145,16396,16768,17087,18636,18708,20201,20202,20509,20787,20847,22031,22418,22596,26399,26416,26987,52065,53791,66520,67486,68278,71514,74136,76438,102626,110651,117149,192231,193740,195046,207521,208884,210808,215900,223723,223752,228607,230073,245945,338364,100038882	Ap1g1,Esr1,Frk,Hspa8,Hspa1b,Hsp90aa1,Ifi203,Igtp,Itch,Lag3,Ly96,Cfp,Pik3r1,S100a8,S100a9,Slc19a1,Srebf1,Stat2,Traf3,Wnt5a,Xrcc5,Map2k6,Mapk14,Eif4e2,Mfhas1,Tlr5,Smim30,Polr3g,Ddx39a,Sfpq,Sec14l1,Rftn1,Mapkapk3,Rps6ka3,Tirap,Hexim1,Hspa1a,Nlrp1a,Dtx4,Zdhhc9,Lacc1,Calhm6,Ttll12,Gramd4,Mavs,Rigi,Rbm47,Trim65,Isg15	49/540
10_Member	GO Biological Processes	GO:0002831	regulation of response to biotic stimulus	-3.24303	-1.4038	11765,13982,14302,15064,15481,15511,15519,15950,16145,16396,16768,17087,18636,18708,20201,20202,20509,20787,20846,20847,22031,22418,22596,26399,26416,26987,52065,53791,66520,67486,68278,71514,74136,76438,102626,103213,110651,117149,192231,193740,195046,207521,208884,210808,215900,223723,223752,228607,230073,230709,245945,246707,319801,338364,100038882	Ap1g1,Esr1,Frk,Mr1,Hspa8,Hspa1b,Hsp90aa1,Ifi203,Igtp,Itch,Lag3,Ly96,Cfp,Pik3r1,S100a8,S100a9,Slc19a1,Srebf1,Stat1,Stat2,Traf3,Wnt5a,Xrcc5,Map2k6,Mapk14,Eif4e2,Mfhas1,Tlr5,Smim30,Polr3g,Ddx39a,Sfpq,Sec14l1,Rftn1,Mapkapk3,Traf3ip2,Rps6ka3,Tirap,Hexim1,Hspa1a,Nlrp1a,Dtx4,Zdhhc9,Lacc1,Calhm6,Ttll12,Gramd4,Mavs,Rigi,Zmpste24,Rbm47,Emilin2,Tigar,Trim65,Isg15	55/645
10_Member	GO Biological Processes	GO:0045089	positive regulation of innate immune response	-3.01478	-1.25608	11765,14302,15511,15519,15950,16145,16396,16768,17087,18636,20509,20787,22031,22418,22596,26399,26416,52065,53791,67486,68278,71514,74136,76438,102626,110651,117149,192231,193740,195046,208884,210808,228607,230073,245945,338364	Ap1g1,Frk,Hspa1b,Hsp90aa1,Ifi203,Igtp,Itch,Lag3,Ly96,Cfp,Slc19a1,Srebf1,Traf3,Wnt5a,Xrcc5,Map2k6,Mapk14,Mfhas1,Tlr5,Polr3g,Ddx39a,Sfpq,Sec14l1,Rftn1,Mapkapk3,Rps6ka3,Tirap,Hexim1,Hspa1a,Nlrp1a,Zdhhc9,Lacc1,Mavs,Rigi,Rbm47,Trim65	36/384
10_Member	GO Biological Processes	GO:0002833	positive regulation of response to biotic stimulus	-2.86513	-1.15477	11765,14302,15064,15511,15519,15950,16145,16396,16768,17087,18636,20509,20787,22031,22418,22596,26399,26416,52065,53791,67486,68278,71514,74136,76438,102626,110651,117149,192231,193740,195046,208884,210808,228607,230073,245945,246707,338364	Ap1g1,Frk,Mr1,Hspa1b,Hsp90aa1,Ifi203,Igtp,Itch,Lag3,Ly96,Cfp,Slc19a1,Srebf1,Traf3,Wnt5a,Xrcc5,Map2k6,Mapk14,Mfhas1,Tlr5,Polr3g,Ddx39a,Sfpq,Sec14l1,Rftn1,Mapkapk3,Rps6ka3,Tirap,Hexim1,Hspa1a,Nlrp1a,Zdhhc9,Lacc1,Mavs,Rigi,Rbm47,Emilin2,Trim65	38/420
10_Member	GO Biological Processes	GO:0002218	activation of innate immune response	-2.45392	-0.887691	14302,15519,15950,16145,16396,17087,22031,22596,26399,26416,53791,68278,71514,74136,76438,102626,110651,117149,192231,195046,208884,210808,228607,230073,338364	Frk,Hsp90aa1,Ifi203,Igtp,Itch,Ly96,Traf3,Xrcc5,Map2k6,Mapk14,Tlr5,Ddx39a,Sfpq,Sec14l1,Rftn1,Mapkapk3,Rps6ka3,Tirap,Hexim1,Nlrp1a,Zdhhc9,Lacc1,Mavs,Rigi,Trim65	25/258
10_Member	GO Biological Processes	GO:0002221	pattern recognition receptor signaling pathway	-2.06061	-0.642038	14302,16145,16396,17087,22031,26399,26416,53791,68278,74136,76438,102626,110651,117149,195046,208884,210808,228607,230073,338364	Frk,Igtp,Itch,Ly96,Traf3,Map2k6,Mapk14,Tlr5,Ddx39a,Sec14l1,Rftn1,Mapkapk3,Rps6ka3,Tirap,Nlrp1a,Zdhhc9,Lacc1,Mavs,Rigi,Trim65	20/207
11_Summary	GO Biological Processes	GO:0051129	negative regulation of cellular component organization	-6.06525	-3.36869	11814,12018,12306,12391,12759,12955,13643,13829,13844,13982,14228,15481,15511,15937,16000,16145,16835,17120,17196,17762,18186,18208,18708,20408,20617,20660,20682,20846,22003,22042,22224,22248,22418,22596,24064,26401,26903,50874,53972,54369,54427,56226,56312,56637,58233,59030,66610,67046,68041,69710,70827,76499,77832,79456,81489,83382,102098,105675,107817,110351,121021,193740,210789,214685,225020,…	Apoc3,Bak1,Anxa2,Cav3,Clu,Cryab,Efnb3,Dmtn,Ephb2,Esr1,Fkbp4,Hspa8,Hspa1b,Ier3,Igf1,Igtp,Ldlr,Mad1l1,Mbp,Mapt,Nrp1,Ntn1,Pik3r1,Sh3gl3,Snca,Sorl1,Sox9,Stat1,Tpm1,Tfrc,Usp10,Unc119,Wnt5a,Xrcc5,Spry2,Map3k1,Dysf,Tmod4,Ngef,Nme6,Dnmt3l,Espn,Nupr1,Gsk3b,Dnaja4,Mkks,Abi3,Tbc1d7,Mid1ip1,Arap1,Trak2,Clasp2,Tchp,Recql4,Dnajb1,Siglece,Arhgef18,Ppif,Jmjd6,Rap1gap,Cspg4,Hspa1a,Tbc1d4,Chadl,Fez2,Arhgap24,Kank2…	149/-
11_Member	GO Biological Processes	GO:0051129	negative regulation of cellular component organization	-6.06525	-3.36869	11814,12018,12306,12391,12759,12955,13643,13829,13844,13982,14228,15481,15511,15937,16000,16145,16835,17120,17196,17762,18186,18208,18708,20408,20617,20660,20682,20846,22003,22042,22224,22248,22418,22596,24064,26401,26903,50874,53972,54369,54427,56226,56312,56637,58233,59030,66610,67046,68041,69710,70827,76499,77832,79456,81489,83382,102098,105675,107817,110351,121021,193740,210789,214685,225020,…	Apoc3,Bak1,Anxa2,Cav3,Clu,Cryab,Efnb3,Dmtn,Ephb2,Esr1,Fkbp4,Hspa8,Hspa1b,Ier3,Igf1,Igtp,Ldlr,Mad1l1,Mbp,Mapt,Nrp1,Ntn1,Pik3r1,Sh3gl3,Snca,Sorl1,Sox9,Stat1,Tpm1,Tfrc,Usp10,Unc119,Wnt5a,Xrcc5,Spry2,Map3k1,Dysf,Tmod4,Ngef,Nme6,Dnmt3l,Espn,Nupr1,Gsk3b,Dnaja4,Mkks,Abi3,Tbc1d7,Mid1ip1,Arap1,Trak2,Clasp2,Tchp,Recql4,Dnajb1,Siglece,Arhgef18,Ppif,Jmjd6,Rap1gap,Cspg4,Hspa1a,Tbc1d4,Chadl,Fez2,Arhgap24,Kank2…	75/779
11_Member	GO Biological Processes	GO:0090066	regulation of anatomical structure size	-3.97122	-1.91148	11472,11550,11554,11556,11855,12391,13829,14381,14528,14609,15516,15519,16542,16644,17762,17919,17996,18127,18162,18186,18208,18213,18430,18442,19218,20656,22003,22418,23897,26401,26875,27279,30878,30948,50874,56177,56637,57028,59030,64297,66658,67774,69737,73910,74192,74840,76499,93686,97998,104099,235041,271639,319229,320502,385643	Actn2,Adra1d,Adrb1,Adrb3,Arhgap5,Cav3,Dmtn,G6pdx,Gch1,Gja1,Hsp90ab1,Hsp90aa1,Kdr,Kng1,Mapt,Myo5b,Neb,Nos3,Npr3,Nrp1,Ntn1,Ntrk3,Oxtr,P2ry2,Ptger3,Sod2,Tpm1,Wnt5a,Hax1,Map3k1,Pclo,Tnfrsf12a,Apln,Bin1,Tmod4,Olfm1,Gsk3b,Pdxp,Mkks,Gprc5b,Ccdc51,Borcs5,Ttl,Arhgap18,Arpc5l,Manf,Clasp2,Rbfox2,Deptor,Itga9,Kank2,Adcy10,Sctr,Lmod3,Kng2	55/603
11_Member	GO Biological Processes	GO:0051493	regulation of cytoskeleton organization	-3.46592	-1.5548	11472,11854,12391,13829,14228,14609,15505,15511,17760,17762,17996,18008,18186,18708,20194,20617,22003,23897,23912,26401,30948,50874,53972,56226,56637,57028,59030,68041,68810,69550,69710,71709,73910,74192,76499,76895,78321,102098,108079,118449,193385,193740,213649,223881,235041,235587,241431,268709,320502,330938	Actn2,Rhod,Cav3,Dmtn,Fkbp4,Gja1,Hsph1,Hspa1b,Map6,Mapt,Neb,Nes,Nrp1,Pik3r1,S100a10,Snca,Tpm1,Hax1,Rhof,Map3k1,Bin1,Tmod4,Ngef,Espn,Gsk3b,Pdxp,Mkks,Mid1ip1,Nexn,Bst2,Arap1,Syde1,Arhgap18,Arpc5l,Clasp2,Bicd2,Ankrd23,Arhgef18,Prkaa2,Synpo2,Ripor2,Hspa1a,Arhgef19,Rnd1,Kank2,Parp3,Xirp2,Fam107a,Lmod3,Dixdc1	50/559
11_Member	GO Biological Processes	GO:0032970	regulation of actin filament-based process	-3.13657	-1.33025	11472,11554,11854,12391,13829,14609,17996,18186,18708,19218,20194,21924,22003,23897,23912,24136,26401,30948,50874,53972,57028,59030,67451,69550,69710,73910,74192,76499,78321,102098,118449,213649,223881,235041,241431,268709,271639,320502,330938	Actn2,Adrb1,Rhod,Cav3,Dmtn,Gja1,Neb,Nrp1,Pik3r1,Ptger3,S100a10,Tnnc1,Tpm1,Hax1,Rhof,Zeb2,Map3k1,Bin1,Tmod4,Ngef,Pdxp,Mkks,Pkp2,Bst2,Arap1,Arhgap18,Arpc5l,Clasp2,Ankrd23,Arhgef18,Synpo2,Arhgef19,Rnd1,Kank2,Xirp2,Fam107a,Adcy10,Lmod3,Dixdc1	39/420
11_Member	GO Biological Processes	GO:0010639	negative regulation of organelle organization	-3.09887	-1.30358	12018,12391,13829,13982,14228,15937,16000,17120,17762,18708,20617,22003,22042,22224,26401,50874,54369,56226,56312,59030,67046,68041,69710,76499,77832,79456,102098,105675,193740,210789,225020,235041,269400,269593,320502	Bak1,Cav3,Dmtn,Esr1,Fkbp4,Ier3,Igf1,Mad1l1,Mapt,Pik3r1,Snca,Tpm1,Tfrc,Usp10,Map3k1,Tmod4,Nme6,Espn,Nupr1,Mkks,Tbc1d7,Mid1ip1,Arap1,Clasp2,Tchp,Recql4,Arhgef18,Ppif,Hspa1a,Tbc1d4,Fez2,Kank2,Rtel1,Luzp1,Lmod3	35/366
11_Member	GO Biological Processes	GO:0043254	regulation of protein-containing complex assembly	-2.84888	-1.14487	12018,12391,12759,12955,13829,14228,15481,15511,15519,16145,17762,18826,19339,20617,20660,20682,22003,22042,23897,26401,30948,50874,56637,59030,71769,72333,73910,74192,74202,76499,107817,117149,170770,193740,225849,228607,235041,320502,338364,666048,100038882	Bak1,Cav3,Clu,Cryab,Dmtn,Fkbp4,Hspa8,Hspa1b,Hsp90aa1,Igtp,Mapt,Lcp1,Rab3a,Snca,Sorl1,Sox9,Tpm1,Tfrc,Hax1,Map3k1,Bin1,Tmod4,Gsk3b,Mkks,Bbs10,Palld,Arhgap18,Arpc5l,Fblim1,Clasp2,Jmjd6,Tirap,Bbc3,Hspa1a,Ppp2r5b,Mavs,Kank2,Lmod3,Trim65,Trabd2b,Isg15	41/464
11_Member	GO Biological Processes	GO:1902904	negative regulation of supramolecular fiber organization	-2.60801	-0.985775	12391,12759,12955,13829,14228,15481,16835,18708,20617,22003,26401,50874,59030,68041,69710,76499,102098,235041,320502	Cav3,Clu,Cryab,Dmtn,Fkbp4,Hspa8,Ldlr,Pik3r1,Snca,Tpm1,Map3k1,Tmod4,Mkks,Mid1ip1,Arap1,Clasp2,Arhgef18,Kank2,Lmod3	19/172
11_Member	GO Biological Processes	GO:0032535	regulation of cellular component size	-2.50973	-0.924875	11472,11855,12391,13829,15516,15519,17762,17919,17996,18186,18208,18213,22003,22418,23897,26401,26875,27279,30948,50874,56177,56637,57028,59030,64297,66658,67774,69737,73910,74192,76499,97998,235041,271639,319229,320502	Actn2,Arhgap5,Cav3,Dmtn,Hsp90ab1,Hsp90aa1,Mapt,Myo5b,Neb,Nrp1,Ntn1,Ntrk3,Tpm1,Wnt5a,Hax1,Map3k1,Pclo,Tnfrsf12a,Bin1,Tmod4,Olfm1,Gsk3b,Pdxp,Mkks,Gprc5b,Ccdc51,Borcs5,Ttl,Arhgap18,Arpc5l,Clasp2,Deptor,Kank2,Adcy10,Sctr,Lmod3	36/411
11_Member	GO Biological Processes	GO:0032956	regulation of actin cytoskeleton organization	-2.46789	-0.899511	11472,11854,12391,13829,14609,17996,18186,18708,20194,22003,23897,23912,26401,30948,50874,53972,57028,59030,69550,69710,73910,74192,76499,78321,102098,118449,213649,223881,235041,241431,268709,320502,330938	Actn2,Rhod,Cav3,Dmtn,Gja1,Neb,Nrp1,Pik3r1,S100a10,Tpm1,Hax1,Rhof,Map3k1,Bin1,Tmod4,Ngef,Pdxp,Mkks,Bst2,Arap1,Arhgap18,Arpc5l,Clasp2,Ankrd23,Arhgef18,Synpo2,Arhgef19,Rnd1,Kank2,Xirp2,Fam107a,Lmod3,Dixdc1	33/370
11_Member	GO Biological Processes	GO:0031333	negative regulation of protein-containing complex assembly	-2.41826	-0.86379	12759,12955,13829,14228,15481,16145,20617,20660,20682,22003,50874,56637,59030,107817,235041,320502,338364	Clu,Cryab,Dmtn,Fkbp4,Hspa8,Igtp,Snca,Sorl1,Sox9,Tpm1,Tmod4,Gsk3b,Mkks,Jmjd6,Kank2,Lmod3,Trim65	17/153
11_Member	GO Biological Processes	GO:1902903	regulation of supramolecular fiber organization	-2.18773	-0.719714	11472,12391,12759,12955,13829,14228,14609,15481,15511,16835,17762,18186,18708,20194,20617,22003,23897,26401,30948,50874,57028,59030,68041,69710,73910,74192,76499,78321,102098,118449,193740,235041,241431,320502	Actn2,Cav3,Clu,Cryab,Dmtn,Fkbp4,Gja1,Hspa8,Hspa1b,Ldlr,Mapt,Nrp1,Pik3r1,S100a10,Snca,Tpm1,Hax1,Map3k1,Bin1,Tmod4,Pdxp,Mkks,Mid1ip1,Arap1,Arhgap18,Arpc5l,Clasp2,Ankrd23,Arhgef18,Synpo2,Hspa1a,Kank2,Xirp2,Lmod3	34/401
12_Summary	GO Biological Processes	GO:0043085	positive regulation of catalytic activity	-5.93351	-3.26498	11554,12323,12977,13138,13982,14164,14172,14385,14456,14528,14600,15481,15516,16000,16145,16403,16590,17196,18011,18129,19882,20194,20510,22032,22248,22418,22427,22596,24136,26399,26401,26407,26416,30948,64297,64654,66412,66610,67046,68041,69710,71709,76088,110351,117149,207565,213649,215653,224014,231532,238276,271639,319801,11629,12306,13806,14555,15258,16367,16542,18186,18708,19218,19228,20617…	Adrb1,Camk2b,Csf1,Dag1,Esr1,Fgf1,Fgf18,Slc37a4,Gas6,Gch1,Ghr,Hspa8,Hsp90ab1,Igf1,Igtp,Itga6,Kit,Mbp,Neurl1a,Notch2,Mst1r,S100a10,Slc1a1,Traf4,Unc119,Wnt5a,Wrn,Xrcc5,Zeb2,Map2k6,Map3k1,Map3k4,Mapk14,Bin1,Gprc5b,Fgf23,Arrdc4,Abi3,Tbc1d7,Mid1ip1,Arap1,Syde1,Dock8,Rap1gap,Tirap,Camkk2,Arhgef19,Rassf2,Fgd4,Arhgap24,Akap5,Adcy10,Tigar,Aif1,Anxa2,Eno1,Gpd1,Hipk2,Irs1,Kdr,Nrp1,Pik3r1,Ptger3,Pth1r,Snca,So…	134/-
12_Member	GO Biological Processes	GO:0043085	positive regulation of catalytic activity	-5.93351	-3.26498	11554,12323,12977,13138,13982,14164,14172,14385,14456,14528,14600,15481,15516,16000,16145,16403,16590,17196,18011,18129,19882,20194,20510,22032,22248,22418,22427,22596,24136,26399,26401,26407,26416,30948,64297,64654,66412,66610,67046,68041,69710,71709,76088,110351,117149,207565,213649,215653,224014,231532,238276,271639,319801	Adrb1,Camk2b,Csf1,Dag1,Esr1,Fgf1,Fgf18,Slc37a4,Gas6,Gch1,Ghr,Hspa8,Hsp90ab1,Igf1,Igtp,Itga6,Kit,Mbp,Neurl1a,Notch2,Mst1r,S100a10,Slc1a1,Traf4,Unc119,Wnt5a,Wrn,Xrcc5,Zeb2,Map2k6,Map3k1,Map3k4,Mapk14,Bin1,Gprc5b,Fgf23,Arrdc4,Abi3,Tbc1d7,Mid1ip1,Arap1,Syde1,Dock8,Rap1gap,Tirap,Camkk2,Arhgef19,Rassf2,Fgd4,Arhgap24,Akap5,Adcy10,Tigar	53/489
12_Member	GO Biological Processes	GO:0010562	positive regulation of phosphorus metabolic process	-5.72786	-3.14215	11629,12306,12977,13138,13806,14164,14172,14456,14555,14600,15258,15516,16000,16145,16367,16542,16590,18011,18129,18186,18708,19218,19228,19882,20510,20617,20682,21428,22032,22248,22418,22596,24064,24136,26380,26399,26401,26407,30878,56637,58805,64297,66610,74205,103988,108079,117149,121021,207565,215653,224014,230861,233328,238276,271639,319801,320129,338364,433182	Aif1,Anxa2,Csf1,Dag1,Eno1,Fgf1,Fgf18,Gas6,Gpd1,Ghr,Hipk2,Hsp90ab1,Igf1,Igtp,Irs1,Kdr,Kit,Neurl1a,Notch2,Nrp1,Pik3r1,Ptger3,Pth1r,Mst1r,Slc1a1,Snca,Sox9,Mlx,Traf4,Unc119,Wnt5a,Xrcc5,Spry2,Zeb2,Esrrb,Map2k6,Map3k1,Map3k4,Apln,Gsk3b,Mlxipl,Gprc5b,Abi3,Acsl3,Gck,Prkaa2,Tirap,Cspg4,Camkk2,Rassf2,Fgd4,Eif4g3,Lrrk1,Akap5,Adcy10,Tigar,Grk3,Trim65,Eno1b	59/576
12_Member	GO Biological Processes	GO:0045937	positive regulation of phosphate metabolic process	-5.72786	-3.14215	11629,12306,12977,13138,13806,14164,14172,14456,14555,14600,15258,15516,16000,16145,16367,16542,16590,18011,18129,18186,18708,19218,19228,19882,20510,20617,20682,21428,22032,22248,22418,22596,24064,24136,26380,26399,26401,26407,30878,56637,58805,64297,66610,74205,103988,108079,117149,121021,207565,215653,224014,230861,233328,238276,271639,319801,320129,338364,433182	Aif1,Anxa2,Csf1,Dag1,Eno1,Fgf1,Fgf18,Gas6,Gpd1,Ghr,Hipk2,Hsp90ab1,Igf1,Igtp,Irs1,Kdr,Kit,Neurl1a,Notch2,Nrp1,Pik3r1,Ptger3,Pth1r,Mst1r,Slc1a1,Snca,Sox9,Mlx,Traf4,Unc119,Wnt5a,Xrcc5,Spry2,Zeb2,Esrrb,Map2k6,Map3k1,Map3k4,Apln,Gsk3b,Mlxipl,Gprc5b,Abi3,Acsl3,Gck,Prkaa2,Tirap,Cspg4,Camkk2,Rassf2,Fgd4,Eif4g3,Lrrk1,Akap5,Adcy10,Tigar,Grk3,Trim65,Eno1b	59/576
12_Member	GO Biological Processes	GO:0044093	positive regulation of molecular function	-5.69355	-3.12192	11472,11554,12306,12313,12323,12759,12922,12977,13138,13806,13982,14164,14172,14385,14456,14528,14600,15258,15481,15511,15516,16000,16145,16403,16514,16590,16848,17196,18011,18129,19882,20194,20510,22003,22032,22248,22418,22427,22596,24136,26399,26401,26407,26416,30948,56637,59091,64297,64654,66412,66610,67046,67238,67784,68041,69710,71709,76088,110351,117149,193385,193740,207565,212919,213649,21…	Actn2,Adrb1,Anxa2,Calm1,Camk2b,Clu,Crhr2,Csf1,Dag1,Eno1,Esr1,Fgf1,Fgf18,Slc37a4,Gas6,Gch1,Ghr,Hipk2,Hspa8,Hspa1b,Hsp90ab1,Igf1,Igtp,Itga6,Kcnj11,Kit,Lfng,Mbp,Neurl1a,Notch2,Mst1r,S100a10,Slc1a1,Tpm1,Traf4,Unc119,Wnt5a,Wrn,Xrcc5,Zeb2,Map2k6,Map3k1,Map3k4,Mapk14,Bin1,Gsk3b,Jph2,Gprc5b,Fgf23,Arrdc4,Abi3,Tbc1d7,Fam220a,Plxnd1,Mid1ip1,Arap1,Syde1,Dock8,Rap1gap,Tirap,Ripor2,Hspa1a,Camkk2,Kctd7,Arhgef19…	75/797
12_Member	GO Biological Processes	GO:0045859	regulation of protein kinase activity	-5.48105	-2.95082	12391,12977,13138,14164,14172,14456,14600,15502,15516,16000,16145,16590,18011,18129,18569,18767,19099,19252,19882,20510,22032,22248,22418,22596,24056,24064,24136,26399,26401,26407,56637,64144,64297,66610,66917,75296,97998,117149,118449,207565,215653,224014,235584,271639	Cav3,Csf1,Dag1,Fgf1,Fgf18,Gas6,Ghr,Dnaja1,Hsp90ab1,Igf1,Igtp,Kit,Neurl1a,Notch2,Pdcd4,Pkia,Mapk8ip1,Dusp1,Mst1r,Slc1a1,Traf4,Unc119,Wnt5a,Xrcc5,Sh3bp5,Spry2,Zeb2,Map2k6,Map3k1,Map3k4,Gsk3b,Mllt1,Gprc5b,Abi3,Chordc1,Cep43,Deptor,Tirap,Synpo2,Camkk2,Rassf2,Fgd4,Dusp7,Adcy10	44/390
12_Member	GO Biological Processes	GO:0001932	regulation of protein phosphorylation	-5.18993	-2.71598	11629,12018,12306,12391,12702,12977,13138,13829,14164,14172,14456,14600,15129,15258,15502,15507,15516,16000,16145,16542,16590,16948,18011,18129,18569,18708,18767,19099,19218,19223,19252,19882,20510,20682,20847,22032,22248,22418,22596,24056,24064,24136,26399,26401,26407,56637,64144,64297,66610,66917,67603,71785,75296,97998,117149,118449,121021,207565,215653,224014,225849,230861,230908,233328,23558…	Aif1,Bak1,Anxa2,Cav3,Socs3,Csf1,Dag1,Dmtn,Fgf1,Fgf18,Gas6,Ghr,Hbb-b1,Hipk2,Dnaja1,Hspb1,Hsp90ab1,Igf1,Igtp,Kdr,Kit,Lox,Neurl1a,Notch2,Pdcd4,Pik3r1,Pkia,Mapk8ip1,Ptger3,Ptgis,Dusp1,Mst1r,Slc1a1,Sox9,Stat2,Traf4,Unc119,Wnt5a,Xrcc5,Sh3bp5,Spry2,Zeb2,Map2k6,Map3k1,Map3k4,Gsk3b,Mllt1,Gprc5b,Abi3,Chordc1,Dusp6,Pdgfd,Cep43,Deptor,Tirap,Synpo2,Cspg4,Camkk2,Rassf2,Fgd4,Ppp2r5b,Eif4g3,Tardbp,Lrrk1,Dusp7,Ak…	70/752
12_Member	GO Biological Processes	GO:0043549	regulation of kinase activity	-4.97732	-2.58294	12391,12977,13138,14164,14172,14456,14600,15502,15516,16000,16145,16590,18011,18129,18569,18767,19099,19252,19882,20510,22032,22248,22418,22596,24056,24064,24136,26399,26401,26407,56637,64144,64297,66610,66917,75296,97998,117149,118449,207565,215653,224014,235584,271639,319801	Cav3,Csf1,Dag1,Fgf1,Fgf18,Gas6,Ghr,Dnaja1,Hsp90ab1,Igf1,Igtp,Kit,Neurl1a,Notch2,Pdcd4,Pkia,Mapk8ip1,Dusp1,Mst1r,Slc1a1,Traf4,Unc119,Wnt5a,Xrcc5,Sh3bp5,Spry2,Zeb2,Map2k6,Map3k1,Map3k4,Gsk3b,Mllt1,Gprc5b,Abi3,Chordc1,Cep43,Deptor,Tirap,Synpo2,Camkk2,Rassf2,Fgd4,Dusp7,Adcy10,Tigar	45/421
12_Member	GO Biological Processes	GO:0051338	regulation of transferase activity	-4.87005	-2.50928	12217,12391,12977,13138,14164,14172,14456,14600,15502,15516,16000,16145,16590,18011,18129,18569,18767,19099,19252,19882,20510,22032,22248,22418,22596,24056,24064,24136,26399,26401,26407,26875,56637,64144,64297,66412,66610,66917,72106,75296,97998,117149,118449,207565,215653,224014,235584,271639,319801	Bsn,Cav3,Csf1,Dag1,Fgf1,Fgf18,Gas6,Ghr,Dnaja1,Hsp90ab1,Igf1,Igtp,Kit,Neurl1a,Notch2,Pdcd4,Pkia,Mapk8ip1,Dusp1,Mst1r,Slc1a1,Traf4,Unc119,Wnt5a,Xrcc5,Sh3bp5,Spry2,Zeb2,Map2k6,Map3k1,Map3k4,Pclo,Gsk3b,Mllt1,Gprc5b,Arrdc4,Abi3,Chordc1,Jmjd8,Cep43,Deptor,Tirap,Synpo2,Camkk2,Rassf2,Fgd4,Dusp7,Adcy10,Tigar	49/478
12_Member	GO Biological Processes	GO:0033674	positive regulation of kinase activity	-4.56629	-2.29023	12977,13138,14164,14172,14456,14600,15516,16000,16145,16590,18011,18129,19882,20510,22032,22248,22418,22596,24136,26399,26401,26407,64297,66610,117149,207565,215653,224014,271639,319801	Csf1,Dag1,Fgf1,Fgf18,Gas6,Ghr,Hsp90ab1,Igf1,Igtp,Kit,Neurl1a,Notch2,Mst1r,Slc1a1,Traf4,Unc119,Wnt5a,Xrcc5,Zeb2,Map2k6,Map3k1,Map3k4,Gprc5b,Abi3,Tirap,Camkk2,Rassf2,Fgd4,Adcy10,Tigar	30/246
12_Member	GO Biological Processes	GO:0045860	positive regulation of protein kinase activity	-4.53099	-2.2658	12977,13138,14164,14172,14456,14600,15516,16000,16145,16590,18011,18129,19882,20510,22032,22248,22418,22596,24136,26399,26401,26407,64297,66610,117149,207565,215653,224014,271639	Csf1,Dag1,Fgf1,Fgf18,Gas6,Ghr,Hsp90ab1,Igf1,Igtp,Kit,Neurl1a,Notch2,Mst1r,Slc1a1,Traf4,Unc119,Wnt5a,Xrcc5,Zeb2,Map2k6,Map3k1,Map3k4,Gprc5b,Abi3,Tirap,Camkk2,Rassf2,Fgd4,Adcy10	29/235
12_Member	GO Biological Processes	GO:0042327	positive regulation of phosphorylation	-4.34	-2.16196	11629,12306,12977,13138,14164,14172,14456,14600,15258,15516,16000,16145,16367,16542,16590,18011,18129,18186,18708,19218,19882,20510,20682,22032,22248,22418,22596,24064,24136,26399,26401,26407,30878,56637,64297,66610,103988,117149,121021,207565,215653,224014,230861,233328,238276,271639,319801,320129,338364	Aif1,Anxa2,Csf1,Dag1,Fgf1,Fgf18,Gas6,Ghr,Hipk2,Hsp90ab1,Igf1,Igtp,Irs1,Kdr,Kit,Neurl1a,Notch2,Nrp1,Pik3r1,Ptger3,Mst1r,Slc1a1,Sox9,Traf4,Unc119,Wnt5a,Xrcc5,Spry2,Zeb2,Map2k6,Map3k1,Map3k4,Apln,Gsk3b,Gprc5b,Abi3,Gck,Tirap,Cspg4,Camkk2,Rassf2,Fgd4,Eif4g3,Lrrk1,Akap5,Adcy10,Tigar,Grk3,Trim65	49/501
12_Member	GO Biological Processes	GO:0071900	regulation of protein serine/threonine kinase activity	-4.16366	-2.05067	14164,14172,15502,15516,16145,16590,18569,18767,19099,19252,19882,22418,24064,24136,26399,26401,26407,56637,66917,117149,118449,224014,235584,271639	Fgf1,Fgf18,Dnaja1,Hsp90ab1,Igtp,Kit,Pdcd4,Pkia,Mapk8ip1,Dusp1,Mst1r,Wnt5a,Spry2,Zeb2,Map2k6,Map3k1,Map3k4,Gsk3b,Chordc1,Tirap,Synpo2,Fgd4,Dusp7,Adcy10	24/186
12_Member	GO Biological Processes	GO:0043405	regulation of MAP kinase activity	-4.05828	-1.96009	14164,14172,15502,16590,18569,19099,19252,19882,22418,24064,24136,26399,26401,26407,56637,117149,224014,235584	Fgf1,Fgf18,Dnaja1,Kit,Pdcd4,Mapk8ip1,Dusp1,Mst1r,Wnt5a,Spry2,Zeb2,Map2k6,Map3k1,Map3k4,Gsk3b,Tirap,Fgd4,Dusp7	18/121
12_Member	GO Biological Processes	GO:0051347	positive regulation of transferase activity	-4.0421	-1.95833	12977,13138,14164,14172,14456,14600,15516,16000,16145,16590,18011,18129,19882,20510,22032,22248,22418,22596,24136,26399,26401,26407,64297,66412,66610,117149,207565,215653,224014,271639,319801	Csf1,Dag1,Fgf1,Fgf18,Gas6,Ghr,Hsp90ab1,Igf1,Igtp,Kit,Neurl1a,Notch2,Mst1r,Slc1a1,Traf4,Unc119,Wnt5a,Xrcc5,Zeb2,Map2k6,Map3k1,Map3k4,Gprc5b,Arrdc4,Abi3,Tirap,Camkk2,Rassf2,Fgd4,Adcy10,Tigar	31/275
12_Member	GO Biological Processes	GO:0001934	positive regulation of protein phosphorylation	-3.55793	-1.61635	11629,12306,12977,13138,14164,14172,14456,14600,15258,15516,16000,16145,16542,16590,18011,18129,18708,19218,19882,20510,20682,22032,22248,22418,22596,24064,24136,26399,26401,26407,56637,64297,66610,117149,121021,207565,215653,224014,230861,233328,238276,271639,320129,338364	Aif1,Anxa2,Csf1,Dag1,Fgf1,Fgf18,Gas6,Ghr,Hipk2,Hsp90ab1,Igf1,Igtp,Kdr,Kit,Neurl1a,Notch2,Pik3r1,Ptger3,Mst1r,Slc1a1,Sox9,Traf4,Unc119,Wnt5a,Xrcc5,Spry2,Zeb2,Map2k6,Map3k1,Map3k4,Gsk3b,Gprc5b,Abi3,Tirap,Cspg4,Camkk2,Rassf2,Fgd4,Eif4g3,Lrrk1,Akap5,Adcy10,Grk3,Trim65	44/469
12_Member	GO Biological Processes	GO:0043506	regulation of JUN kinase activity	-3.09216	-1.30168	15502,18569,19099,22418,24136,26401,26407,117149,224014	Dnaja1,Pdcd4,Mapk8ip1,Wnt5a,Zeb2,Map3k1,Map3k4,Tirap,Fgd4	9/47
12_Member	GO Biological Processes	GO:0031401	positive regulation of protein modification process	-3.09155	-1.30168	11629,11865,12306,12977,13138,14164,14172,14456,14600,15258,15516,16000,16145,16542,16590,17984,18011,18129,18708,19218,19882,20510,20682,22032,22248,22393,22418,22596,24064,24136,26399,26401,26407,56312,56637,64297,66412,66610,67046,67819,70611,117149,121021,207565,215653,224014,230861,233328,238276,268709,271639,320129,338364	Aif1,Bmal1,Anxa2,Csf1,Dag1,Fgf1,Fgf18,Gas6,Ghr,Hipk2,Hsp90ab1,Igf1,Igtp,Kdr,Kit,Ndn,Neurl1a,Notch2,Pik3r1,Ptger3,Mst1r,Slc1a1,Sox9,Traf4,Unc119,Wfs1,Wnt5a,Xrcc5,Spry2,Zeb2,Map2k6,Map3k1,Map3k4,Nupr1,Gsk3b,Gprc5b,Arrdc4,Abi3,Tbc1d7,Derl1,Fbxo33,Tirap,Cspg4,Camkk2,Rassf2,Fgd4,Eif4g3,Lrrk1,Akap5,Fam107a,Adcy10,Grk3,Trim65	53/625
12_Member	GO Biological Processes	GO:0043406	positive regulation of MAP kinase activity	-2.65136	-1.018	14164,14172,16590,19882,22418,24136,26399,26401,26407,117149,224014	Fgf1,Fgf18,Kit,Mst1r,Wnt5a,Zeb2,Map2k6,Map3k1,Map3k4,Tirap,Fgd4	11/75
12_Member	GO Biological Processes	GO:0071902	positive regulation of protein serine/threonine kinase activity	-2.58001	-0.96567	14164,14172,15516,16145,16590,19882,22418,24136,26399,26401,26407,117149,224014,271639	Fgf1,Fgf18,Hsp90ab1,Igtp,Kit,Mst1r,Wnt5a,Zeb2,Map2k6,Map3k1,Map3k4,Tirap,Fgd4,Adcy10	14/111
13_Summary	GO Biological Processes	GO:0032787	monocarboxylic acid metabolic process	-5.81835	-3.17615	11484,11684,12846,12870,13806,13849,14385,14431,15277,15937,16828,17436,18641,18746,19079,19223,20250,20501,20617,26416,26874,55951,56012,56421,57742,60525,60527,64292,67103,68263,68801,68837,71519,72852,74205,74246,78321,78894,93732,102448,103988,104112,106529,107476,108079,110208,110948,116939,170439,226105,232174,241113,241452,269060,269642,270198,319801,329910,380836,433182,433256	Aspa,Alox12,Comt,Cp,Eno1,Ephx1,Slc37a4,Gamt,Hk2,Ier3,Ldha,Me1,Pfkl,Pkm,Prkab1,Ptgis,Scd2,Slc16a1,Snca,Mapk14,Abcd2,Mpc1,Pgam2,Pfkp,Abhd1,Acss2,Fads3,Ptges,Ptgr1,Pdhb,Elovl5,Foxk2,Cyp2u1,Mblac2,Acsl3,Gale,Ankrd23,Aacs,Acox2,Xylb,Gck,Acly,Tecr,Acaca,Prkaa2,Pgd,Hlcs,Pnpla3,Elovl6,Cyp2c70,Cyp26b1,Prkag3,Dhrs9,Dagla,Nat8l,Pfkfb4,Tigar,Acot11,Mrs2,Eno1b,Acsl5	61/-
13_Member	GO Biological Processes	GO:0032787	monocarboxylic acid metabolic process	-5.81835	-3.17615	11484,11684,12846,12870,13806,13849,14385,14431,15277,15937,16828,17436,18641,18746,19079,19223,20250,20501,20617,26416,26874,55951,56012,56421,57742,60525,60527,64292,67103,68263,68801,68837,71519,72852,74205,74246,78321,78894,93732,102448,103988,104112,106529,107476,108079,110208,110948,116939,170439,226105,232174,241113,241452,269060,269642,270198,319801,329910,380836,433182,433256	Aspa,Alox12,Comt,Cp,Eno1,Ephx1,Slc37a4,Gamt,Hk2,Ier3,Ldha,Me1,Pfkl,Pkm,Prkab1,Ptgis,Scd2,Slc16a1,Snca,Mapk14,Abcd2,Mpc1,Pgam2,Pfkp,Abhd1,Acss2,Fads3,Ptges,Ptgr1,Pdhb,Elovl5,Foxk2,Cyp2u1,Mblac2,Acsl3,Gale,Ankrd23,Aacs,Acox2,Xylb,Gck,Acly,Tecr,Acaca,Prkaa2,Pgd,Hlcs,Pnpla3,Elovl6,Cyp2c70,Cyp26b1,Prkag3,Dhrs9,Dagla,Nat8l,Pfkfb4,Tigar,Acot11,Mrs2,Eno1b,Acsl5	61/599
13_Member	GO Biological Processes	GO:0006633	fatty acid biosynthetic process	-3.04107	-1.27393	11684,19079,19223,20250,26874,57742,60525,60527,64292,68801,74205,104112,106529,107476,108079,170439,241113	Alox12,Prkab1,Ptgis,Scd2,Abcd2,Abhd1,Acss2,Fads3,Ptges,Elovl5,Acsl3,Acly,Tecr,Acaca,Prkaa2,Elovl6,Prkag3	17/134
13_Member	GO Biological Processes	GO:0072330	monocarboxylic acid biosynthetic process	-3.03256	-1.26712	11684,14431,16828,19079,19223,20250,26874,57742,60525,60527,64292,68801,74205,93732,104112,106529,107476,108079,170439,241113,241452	Alox12,Gamt,Ldha,Prkab1,Ptgis,Scd2,Abcd2,Abhd1,Acss2,Fads3,Ptges,Elovl5,Acsl3,Acox2,Acly,Tecr,Acaca,Prkaa2,Elovl6,Prkag3,Dhrs9	21/183
13_Member	GO Biological Processes	GO:0006636	unsaturated fatty acid biosynthetic process	-2.14163	-0.698728	11684,19223,20250,26874,60527,64292,68801,170439	Alox12,Ptgis,Scd2,Abcd2,Fads3,Ptges,Elovl5,Elovl6	8/53
14_Summary	GO Biological Processes	GO:0002053	positive regulation of mesenchymal cell proliferation	-5.72477	-3.14215	11855,14180,16367,16542,20204,20429,20682,20846,21813,22418,30838	Arhgap5,Fgf9,Irs1,Kdr,Prrx2,Shox2,Sox9,Stat1,Tgfbr2,Wnt5a,Fbxw4	11/-
14_Member	GO Biological Processes	GO:0002053	positive regulation of mesenchymal cell proliferation	-5.72477	-3.14215	11855,14180,16367,16542,20204,20429,20682,20846,21813,22418,30838	Arhgap5,Fgf9,Irs1,Kdr,Prrx2,Shox2,Sox9,Stat1,Tgfbr2,Wnt5a,Fbxw4	11/36
14_Member	GO Biological Processes	GO:0010464	regulation of mesenchymal cell proliferation	-4.69169	-2.38724	11855,14180,16367,16542,20204,20429,20682,20846,21813,22418,30838	Arhgap5,Fgf9,Irs1,Kdr,Prrx2,Shox2,Sox9,Stat1,Tgfbr2,Wnt5a,Fbxw4	11/45
14_Member	GO Biological Processes	GO:0010463	mesenchymal cell proliferation	-2.78571	-1.11013	14180,16542,20204,20429,20682,20846,22418	Fgf9,Kdr,Prrx2,Shox2,Sox9,Stat1,Wnt5a	7/33
15_Summary	GO Biological Processes	GO:0051131	chaperone-mediated protein complex assembly	-5.30156	-2.79997	12759,15516,15519,52838,59030,67564,71769,193740,333883	Clu,Hsp90ab1,Hsp90aa1,Dnlz,Mkks,Tmem35a,Bbs10,Hspa1a,Cd59b	9/-
15_Member	GO Biological Processes	GO:0051131	chaperone-mediated protein complex assembly	-5.30156	-2.79997	12759,15516,15519,52838,59030,67564,71769,193740	Clu,Hsp90ab1,Hsp90aa1,Dnlz,Mkks,Tmem35a,Bbs10,Hspa1a	8/20
15_Member	GO Biological Processes	GO:1903660	negative regulation of complement-dependent cytotoxicity	-2.55534	-0.955689	12759,15516,333883	Clu,Hsp90ab1,Cd59b	3/6
16_Summary	GO Biological Processes	GO:0043523	regulation of neuron apoptotic process	-5.22121	-2.73773	11835,11911,12286,12443,12759,13051,13982,14381,14528,14563,15258,15505,15516,16000,16443,16500,16542,17172,18008,18105,18186,18391,20296,20510,20617,20656,22393,56312,56637,67784,71769,74185,107449,112407,170770,216150,234734,271639,319583	Ar,Atf4,Cacna1a,Ccnd1,Clu,Cx3cr1,Esr1,G6pdx,Gch1,Gdf5,Hipk2,Hsph1,Hsp90ab1,Igf1,Itsn1,Kcnb1,Kdr,Ascl1,Nes,Nqo2,Nrp1,Sigmar1,Ccl2,Slc1a1,Snca,Sod2,Wfs1,Nupr1,Gsk3b,Plxnd1,Bbs10,Gbe1,Unc5b,Egln3,Bbc3,Cdc34,Aars1,Adcy10,Lig4	39/-
16_Member	GO Biological Processes	GO:0043523	regulation of neuron apoptotic process	-5.22121	-2.73773	11835,11911,12286,12443,12759,13051,13982,14381,14528,14563,15258,15505,15516,16000,16443,16500,16542,17172,18008,18105,18186,18391,20296,20510,20617,20656,22393,56312,56637,67784,71769,74185,107449,112407,170770,216150,234734,271639,319583	Ar,Atf4,Cacna1a,Ccnd1,Clu,Cx3cr1,Esr1,G6pdx,Gch1,Gdf5,Hipk2,Hsph1,Hsp90ab1,Igf1,Itsn1,Kcnb1,Kdr,Ascl1,Nes,Nqo2,Nrp1,Sigmar1,Ccl2,Slc1a1,Snca,Sod2,Wfs1,Nupr1,Gsk3b,Plxnd1,Bbs10,Gbe1,Unc5b,Egln3,Bbc3,Cdc34,Aars1,Adcy10,Lig4	39/336
16_Member	GO Biological Processes	GO:0043524	negative regulation of neuron apoptotic process	-3.31382	-1.43239	11911,12286,12443,12759,13051,13982,14563,15258,15505,15516,16443,16542,18008,18186,20296,20510,20617,20656,22393,67784,71769,74185,107449,234734,319583	Atf4,Cacna1a,Ccnd1,Clu,Cx3cr1,Esr1,Gdf5,Hipk2,Hsph1,Hsp90ab1,Itsn1,Kdr,Nes,Nrp1,Ccl2,Slc1a1,Snca,Sod2,Wfs1,Plxnd1,Bbs10,Gbe1,Unc5b,Aars1,Lig4	25/224
17_Summary	GO Biological Processes	GO:0051960	regulation of nervous system development	-5.02555	-2.60774	11484,11865,12306,12323,12385,12579,13032,13051,13138,13643,13844,14180,15902,16000,16542,16590,16835,17172,17196,17760,17762,17919,18011,18186,18208,18213,18390,18430,18708,20183,20194,20351,20429,20660,20720,20893,22041,22418,22596,23966,24136,27279,30948,55927,56637,67784,70827,74053,83701,107503,230822,238276,271639,319476,319583,320747,330938,396184,12286,75770,108699,12977,13121,14456,14609…	Aspa,Bmal1,Anxa2,Camk2b,Ctnna1,Cdkn2b,Ctsc,Cx3cr1,Dag1,Efnb3,Ephb2,Fgf9,Id2,Igf1,Kdr,Kit,Ldlr,Ascl1,Mbp,Map6,Mapt,Myo5b,Neurl1a,Nrp1,Ntn1,Ntrk3,Oprm1,Oxtr,Pik3r1,Rxrg,S100a10,Sema4a,Shox2,Sorl1,Serpine2,Bhlhe40,Trf,Wnt5a,Xrcc5,Tenm4,Zeb2,Tnfrsf12a,Bin1,Hes6,Gsk3b,Plxnd1,Trak2,Grip1,Srrt,Atf5,Ncmap,Akap5,Adcy10,Lrtm1,Lig4,Lingo4,Dixdc1,Flrt1,Cacna1a,Brsk2,Chn1,Csf1,Cyp51,Gas6,Gja1,Hsp90aa1,Itgam,N…	95/-
17_Member	GO Biological Processes	GO:0051960	regulation of nervous system development	-5.02555	-2.60774	11484,11865,12306,12323,12385,12579,13032,13051,13138,13643,13844,14180,15902,16000,16542,16590,16835,17172,17196,17760,17762,17919,18011,18186,18208,18213,18390,18430,18708,20183,20194,20351,20429,20660,20720,20893,22041,22418,22596,23966,24136,27279,30948,55927,56637,67784,70827,74053,83701,107503,230822,238276,271639,319476,319583,320747,330938,396184	Aspa,Bmal1,Anxa2,Camk2b,Ctnna1,Cdkn2b,Ctsc,Cx3cr1,Dag1,Efnb3,Ephb2,Fgf9,Id2,Igf1,Kdr,Kit,Ldlr,Ascl1,Mbp,Map6,Mapt,Myo5b,Neurl1a,Nrp1,Ntn1,Ntrk3,Oprm1,Oxtr,Pik3r1,Rxrg,S100a10,Sema4a,Shox2,Sorl1,Serpine2,Bhlhe40,Trf,Wnt5a,Xrcc5,Tenm4,Zeb2,Tnfrsf12a,Bin1,Hes6,Gsk3b,Plxnd1,Trak2,Grip1,Srrt,Atf5,Ncmap,Akap5,Adcy10,Lrtm1,Lig4,Lingo4,Dixdc1,Flrt1	58/593
17_Member	GO Biological Processes	GO:0050767	regulation of neurogenesis	-4.75037	-2.42795	11484,11865,12306,12323,12385,12579,13051,13138,13643,13844,14180,15902,16000,16542,16590,16835,17172,17196,17760,17762,17919,18011,18186,18208,18213,18390,20194,20429,20660,20720,20893,22041,22418,22596,23966,24136,27279,30948,55927,56637,67784,70827,74053,83701,107503,238276,271639,319583,330938	Aspa,Bmal1,Anxa2,Camk2b,Ctnna1,Cdkn2b,Cx3cr1,Dag1,Efnb3,Ephb2,Fgf9,Id2,Igf1,Kdr,Kit,Ldlr,Ascl1,Mbp,Map6,Mapt,Myo5b,Neurl1a,Nrp1,Ntn1,Ntrk3,Oprm1,S100a10,Shox2,Sorl1,Serpine2,Bhlhe40,Trf,Wnt5a,Xrcc5,Tenm4,Zeb2,Tnfrsf12a,Bin1,Hes6,Gsk3b,Plxnd1,Trak2,Grip1,Srrt,Atf5,Akap5,Adcy10,Lig4,Dixdc1	49/483
17_Member	GO Biological Processes	GO:0051962	positive regulation of nervous system development	-4.71209	-2.39574	11484,12323,13051,13138,13844,14180,15902,16000,16542,16590,17172,17760,17762,17919,18011,18186,18208,18213,18390,18430,18708,20351,20429,20720,22041,22418,22596,23966,24136,27279,30948,56637,67784,74053,83701,238276,271639,319476,319583,320747,330938,396184	Aspa,Camk2b,Cx3cr1,Dag1,Ephb2,Fgf9,Id2,Igf1,Kdr,Kit,Ascl1,Map6,Mapt,Myo5b,Neurl1a,Nrp1,Ntn1,Ntrk3,Oprm1,Oxtr,Pik3r1,Sema4a,Shox2,Serpine2,Trf,Wnt5a,Xrcc5,Tenm4,Zeb2,Tnfrsf12a,Bin1,Gsk3b,Plxnd1,Grip1,Srrt,Akap5,Adcy10,Lrtm1,Lig4,Lingo4,Dixdc1,Flrt1	42/392
17_Member	GO Biological Processes	GO:0050769	positive regulation of neurogenesis	-4.45846	-2.2243	11484,12323,13051,13138,13844,14180,15902,16000,16542,16590,17172,17760,17762,17919,18011,18186,18208,18213,18390,20429,20720,22041,22418,22596,23966,24136,27279,30948,56637,67784,74053,83701,238276,271639,319583,330938	Aspa,Camk2b,Cx3cr1,Dag1,Ephb2,Fgf9,Id2,Igf1,Kdr,Kit,Ascl1,Map6,Mapt,Myo5b,Neurl1a,Nrp1,Ntn1,Ntrk3,Oprm1,Shox2,Serpine2,Trf,Wnt5a,Xrcc5,Tenm4,Zeb2,Tnfrsf12a,Bin1,Gsk3b,Plxnd1,Grip1,Srrt,Akap5,Adcy10,Lig4,Dixdc1	36/324
17_Member	GO Biological Processes	GO:0050770	regulation of axonogenesis	-3.28767	-1.42377	12286,13643,13844,17196,17760,17762,17919,18186,18208,18213,20429,22418,24136,27279,56637,67784,70827,75770,108699,271639,330938	Cacna1a,Efnb3,Ephb2,Mbp,Map6,Mapt,Myo5b,Nrp1,Ntn1,Ntrk3,Shox2,Wnt5a,Zeb2,Tnfrsf12a,Gsk3b,Plxnd1,Trak2,Brsk2,Chn1,Adcy10,Dixdc1	21/175
17_Member	GO Biological Processes	GO:0010720	positive regulation of cell development	-3.09408	-1.30168	11484,12323,12977,13051,13121,13138,13844,14180,14456,14609,15519,15902,16000,16409,16542,16590,17172,17760,17762,17919,18011,18129,18186,18208,18213,18390,20429,20720,21813,21847,22041,22418,22596,23897,23966,24136,27279,30948,56637,67784,74053,74614,83701,238276,271639,319583,320404,320502,330938	Aspa,Camk2b,Csf1,Cx3cr1,Cyp51,Dag1,Ephb2,Fgf9,Gas6,Gja1,Hsp90aa1,Id2,Igf1,Itgam,Kdr,Kit,Ascl1,Map6,Mapt,Myo5b,Neurl1a,Notch2,Nrp1,Ntn1,Ntrk3,Oprm1,Shox2,Serpine2,Tgfbr2,Klf10,Trf,Wnt5a,Xrcc5,Hax1,Tenm4,Zeb2,Tnfrsf12a,Bin1,Gsk3b,Plxnd1,Grip1,Ocstamp,Srrt,Akap5,Adcy10,Lig4,Itpkb,Lmod3,Dixdc1	49/566
17_Member	GO Biological Processes	GO:0031346	positive regulation of cell projection organization	-2.67756	-1.03408	12305,12323,13844,15507,15519,16403,16590,17760,17762,17919,18011,18186,18208,18213,18442,18708,20202,20429,20720,22418,23854,24136,27279,56226,56455,56637,59002,64297,67784,68050,68750,69710,73710,74053,193385,225849,238276,271639,330863,330938,380713	Ddr1,Camk2b,Ephb2,Hspb1,Hsp90aa1,Itga6,Kit,Map6,Mapt,Myo5b,Neurl1a,Nrp1,Ntn1,Ntrk3,P2ry2,Pik3r1,S100a9,Shox2,Serpine2,Wnt5a,Def8,Zeb2,Tnfrsf12a,Espn,Dynll1,Gsk3b,Wrap73,Gprc5b,Plxnd1,Akirin1,Rreb1,Arap1,Tubb2b,Grip1,Ripor2,Ppp2r5b,Akap5,Adcy10,Trim67,Dixdc1,Scarf1	41/474
17_Member	GO Biological Processes	GO:0050772	positive regulation of axonogenesis	-2.66922	-1.02701	17760,17762,17919,18186,18208,18213,20429,24136,27279,56637,67784,271639,330938	Map6,Mapt,Myo5b,Nrp1,Ntn1,Ntrk3,Shox2,Zeb2,Tnfrsf12a,Gsk3b,Plxnd1,Adcy10,Dixdc1	13/97
17_Member	GO Biological Processes	GO:0045773	positive regulation of axon extension	-2.09253	-0.664706	17762,17919,18186,18208,18213,27279,56637,271639	Mapt,Myo5b,Nrp1,Ntn1,Ntrk3,Tnfrsf12a,Gsk3b,Adcy10	8/54
17_Member	GO Biological Processes	GO:0030516	regulation of axon extension	-2.04932	-0.639747	17762,17919,18186,18208,18213,22418,27279,56177,56637,69737,76499,271639	Mapt,Myo5b,Nrp1,Ntn1,Ntrk3,Wnt5a,Tnfrsf12a,Olfm1,Gsk3b,Ttl,Clasp2,Adcy10	12/102
18_Summary	GO Biological Processes	GO:0048010	vascular endothelial growth factor receptor signaling pathway	-4.98513	-2.58294	12927,14172,14180,14205,15507,16542,18186,20296,26416,11684,12822,16000,18127,23871,75723,14164,22418	Bcar1,Fgf18,Fgf9,Vegfd,Hspb1,Kdr,Nrp1,Ccl2,Mapk14,Alox12,Col18a1,Igf1,Nos3,Ets1,Amotl1,Fgf1,Wnt5a	17/-
18_Member	GO Biological Processes	GO:0048010	vascular endothelial growth factor receptor signaling pathway	-4.98513	-2.58294	12927,14172,14180,14205,15507,16542,18186,20296,26416	Bcar1,Fgf18,Fgf9,Vegfd,Hspb1,Kdr,Nrp1,Ccl2,Mapk14	9/28
18_Member	GO Biological Processes	GO:0043536	positive regulation of blood vessel endothelial cell migration	-2.71814	-1.05635	11684,12822,14172,15507,16000,16542,18127,18186,23871,75723	Alox12,Col18a1,Fgf18,Hspb1,Igf1,Kdr,Nos3,Nrp1,Ets1,Amotl1	10/63
18_Member	GO Biological Processes	GO:0010595	positive regulation of endothelial cell migration	-2.00438	-0.611404	11684,12822,12927,14164,14172,15507,16000,16542,18127,18186,22418,23871,75723	Alox12,Col18a1,Bcar1,Fgf1,Fgf18,Hspb1,Igf1,Kdr,Nos3,Nrp1,Wnt5a,Ets1,Amotl1	13/116
19_Summary	GO Biological Processes	GO:0061515	myeloid cell development	-4.96543	-2.58294	11655,11656,11733,12306,13829,14381,15122,15129,15130,16409,16590,20533,80752,94045,107817,110257,233328,101488143,12018,12977,14385,15414,15902,17189,20296,52065,103213,114601,320404,107932,12398,12579,18129,18708,21813,22041,22042,26416,73737,74614,117149,216161,326618,13051,18127,20682,22142,23921,57432,59308,215653,242864	Alas1,Alas2,Ank1,Anxa2,Dmtn,G6pdx,Hba-a1,Hbb-b1,Hbb-b2,Itgam,Kit,Slc4a1,Fam20c,P2rx5,Jmjd6,Hba-a2,Lrrk1,Hbb-bt,Bak1,Csf1,Slc37a4,Hoxb6,Id2,Mb,Ccl2,Mfhas1,Traf3ip2,Ehbp1l1,Itpkb,Chd4,Cbfa2t3,Cdkn2b,Notch2,Pik3r1,Tgfbr2,Trf,Tfrc,Mapk14,Bbln,Ocstamp,Tirap,Sbno2,Tpm4,Cx3cr1,Nos3,Sox9,Tuba1a,Sh2b2,Zc3h8,Emcn,Rassf2,Napepld	52/-
19_Member	GO Biological Processes	GO:0061515	myeloid cell development	-4.96543	-2.58294	11655,11656,11733,12306,13829,14381,15122,15129,15130,16409,16590,20533,80752,94045,107817,110257,233328,101488143	Alas1,Alas2,Ank1,Anxa2,Dmtn,G6pdx,Hba-a1,Hbb-b1,Hbb-b2,Itgam,Kit,Slc4a1,Fam20c,P2rx5,Jmjd6,Hba-a2,Lrrk1,Hbb-bt	18/104
19_Member	GO Biological Processes	GO:0002262	myeloid cell homeostasis	-4.30169	-2.14087	11655,11656,11733,12018,12977,13829,14381,14385,15122,15129,15130,15414,15902,16409,16590,17189,20296,20533,52065,103213,107817,110257,114601,320404,101488143	Alas1,Alas2,Ank1,Bak1,Csf1,Dmtn,G6pdx,Slc37a4,Hba-a1,Hbb-b1,Hbb-b2,Hoxb6,Id2,Itgam,Kit,Mb,Ccl2,Slc4a1,Mfhas1,Traf3ip2,Jmjd6,Hba-a2,Ehbp1l1,Itpkb,Hbb-bt	25/194
19_Member	GO Biological Processes	GO:0048821	erythrocyte development	-3.91747	-1.87733	11655,11656,11733,13829,14381,15122,15129,15130,20533,107817,110257,101488143	Alas1,Alas2,Ank1,Dmtn,G6pdx,Hba-a1,Hbb-b1,Hbb-b2,Slc4a1,Jmjd6,Hba-a2,Hbb-bt	12/63
19_Member	GO Biological Processes	GO:0015671	oxygen transport	-3.74045	-1.74861	15122,15129,15130,17189,107932,101488143	Hba-a1,Hbb-b1,Hbb-b2,Mb,Chd4,Hbb-bt	6/17
19_Member	GO Biological Processes	GO:0030099	myeloid cell differentiation	-3.30882	-1.4296	11655,11656,11733,12306,12398,12579,12977,13829,14381,15122,15129,15130,15902,16409,16590,17189,18129,18708,20533,21813,22041,22042,26416,52065,73737,74614,80752,94045,107817,110257,114601,117149,216161,233328,326618,101488143	Alas1,Alas2,Ank1,Anxa2,Cbfa2t3,Cdkn2b,Csf1,Dmtn,G6pdx,Hba-a1,Hbb-b1,Hbb-b2,Id2,Itgam,Kit,Mb,Notch2,Pik3r1,Slc4a1,Tgfbr2,Trf,Tfrc,Mapk14,Mfhas1,Bbln,Ocstamp,Fam20c,P2rx5,Jmjd6,Hba-a2,Ehbp1l1,Tirap,Sbno2,Lrrk1,Tpm4,Hbb-bt	36/370
19_Member	GO Biological Processes	GO:0030185	nitric oxide transport	-2.83854	-1.14487	15122,15129,15130	Hba-a1,Hbb-b1,Hbb-b2	3/5
19_Member	GO Biological Processes	GO:0034101	erythrocyte homeostasis	-2.77135	-1.10146	11655,11656,11733,13829,14381,15122,15129,15130,15414,15902,16590,17189,20533,52065,107817,110257,114601,101488143	Alas1,Alas2,Ank1,Dmtn,G6pdx,Hba-a1,Hbb-b1,Hbb-b2,Hoxb6,Id2,Kit,Mb,Slc4a1,Mfhas1,Jmjd6,Hba-a2,Ehbp1l1,Hbb-bt	18/154
19_Member	GO Biological Processes	GO:0030218	erythrocyte differentiation	-2.76118	-1.09265	11655,11656,11733,13829,14381,15122,15129,15130,15902,16590,17189,20533,52065,107817,110257,114601,101488143	Alas1,Alas2,Ank1,Dmtn,G6pdx,Hba-a1,Hbb-b1,Hbb-b2,Id2,Kit,Mb,Slc4a1,Mfhas1,Jmjd6,Hba-a2,Ehbp1l1,Hbb-bt	17/142
19_Member	GO Biological Processes	GO:0015669	gas transport	-2.4786	-0.907996	15122,15129,15130,17189,107932,101488143	Hba-a1,Hbb-b1,Hbb-b2,Mb,Chd4,Hbb-bt	6/28
19_Member	GO Biological Processes	GO:0048872	homeostasis of number of cells	-2.25276	-0.769277	11655,11656,11733,12018,12977,13051,13829,14381,14385,15122,15129,15130,15414,15902,16409,16590,17189,18127,20296,20533,20682,22142,23921,52065,57432,59308,103213,107817,110257,114601,215653,242864,320404,101488143	Alas1,Alas2,Ank1,Bak1,Csf1,Cx3cr1,Dmtn,G6pdx,Slc37a4,Hba-a1,Hbb-b1,Hbb-b2,Hoxb6,Id2,Itgam,Kit,Mb,Nos3,Ccl2,Slc4a1,Sox9,Tuba1a,Sh2b2,Mfhas1,Zc3h8,Emcn,Traf3ip2,Jmjd6,Hba-a2,Ehbp1l1,Rassf2,Napepld,Itpkb,Hbb-bt	34/397
20_Summary	GO Biological Processes	GO:0010038	response to metal ion	-4.76711	-2.43853	11655,11810,11911,12313,12323,12443,12870,13121,13435,14718,15481,15902,16500,16590,17762,19252,20500,20510,20617,20656,21924,22041,22042,22142,22418,23859,50765,54153,56012,56637,74096,84112,94045,105675,108079,114663,232975,238276,319583,319801,320404	Alas1,Apobec1,Atf4,Calm1,Camk2b,Ccnd1,Cp,Cyp51,Dnmt3a,Got1,Hspa8,Id2,Kcnb1,Kit,Mapt,Dusp1,Slc13a2,Slc1a1,Snca,Sod2,Tnnc1,Trf,Tfrc,Tuba1a,Wnt5a,Dlg2,Tfr2,Rasa4,Pgam2,Gsk3b,Hvcn1,Sucnr1,P2rx5,Ppif,Prkaa2,Impa2,Atp1a3,Akap5,Lig4,Tigar,Itpkb	41/-
20_Member	GO Biological Processes	GO:0010038	response to metal ion	-4.76711	-2.43853	11655,11810,11911,12313,12323,12443,12870,13121,13435,14718,15481,15902,16500,16590,17762,19252,20500,20510,20617,20656,21924,22041,22042,22142,22418,23859,50765,54153,56012,56637,74096,84112,94045,105675,108079,114663,232975,238276,319583,319801,320404	Alas1,Apobec1,Atf4,Calm1,Camk2b,Ccnd1,Cp,Cyp51,Dnmt3a,Got1,Hspa8,Id2,Kcnb1,Kit,Mapt,Dusp1,Slc13a2,Slc1a1,Snca,Sod2,Tnnc1,Trf,Tfrc,Tuba1a,Wnt5a,Dlg2,Tfr2,Rasa4,Pgam2,Gsk3b,Hvcn1,Sucnr1,P2rx5,Ppif,Prkaa2,Impa2,Atp1a3,Akap5,Lig4,Tigar,Itpkb	41/377
20_Member	GO Biological Processes	GO:0071248	cellular response to metal ion	-2.71294	-1.05247	11911,15481,15902,16500,20500,20510,20617,22041,22042,22142,22418,23859,50765,54153,74096,105675,108079,238276,319583,319801,320404	Atf4,Hspa8,Id2,Kcnb1,Slc13a2,Slc1a1,Snca,Trf,Tfrc,Tuba1a,Wnt5a,Dlg2,Tfr2,Rasa4,Hvcn1,Ppif,Prkaa2,Akap5,Lig4,Tigar,Itpkb	21/194
