# Supplementary material for: Hepatic FGF21 is not required for fasting metabolism but guides protein appetite post energy depletion
Source: EMBO Rep. 2026 Apr 27;27(12):3189–213. doi: 10.1038/s44319-026-00790-9 (PMC13303862; doi:10.1038/s44319-026-00790-9)
Supplement: Supplementary file 7 — Source data Fig. 5 [file 44319_2026_790_MOESM7_ESM.zip › Figure 5/5E/gene list pathway GO cluster2_BAT.xlsx]

## Sheet: Annotation
MyList	Gene ID	Type	Tax ID	Homologene Gene ID	Homologene Gene Tax ID	GO:0009267 cellular response to starvatio	GO:0006631 fatty acid metabolic process	GO:0043068 positive regulation of program	GO:0048545 response to steroid hormone	GO:0016567 protein ubiquitination	GO:0062012 regulation of small molecule m	GO:0016042 lipid catabolic process	GO:0010563 negative regulation of phospho	GO:0032870 cellular response to hormone s	GO:0006790 sulfur compound metabolic proc	GO:0010508 positive regulation of autopha	GO:0019432 triglyceride biosynthetic proc	GO:0046486 glycerolipid metabolic process	GO:0150104 transport across blood-brain b	GO:0001666 response to hypoxia	GO:0046320 regulation of fatty acid oxida	GO:0007623 circadian rhythm	GO:0031401 positive regulation of protein	GO:0000079 regulation of cyclin-dependent	GO:0006109 regulation of carbohydrate met
D130020L05Rik	319760	symbol	M. musculus	319760	M. musculus	0.0	0.0	0.0	0.0	0.0	0.0	0.0	0.0	0.0	0.0	0.0	0.0	0.0	0.0	0.0	0.0	0.0	0.0	0.0	0.0
Cenpw	66311	symbol	M. musculus	66311	M. musculus	0.0	0.0	0.0	0.0	0.0	0.0	0.0	0.0	0.0	0.0	0.0	0.0	0.0	0.0	0.0	0.0	0.0	0.0	0.0	0.0
Sh3kbp1	58194	symbol	M. musculus	58194	M. musculus	0.0	0.0	0.0	0.0	0.0	0.0	0.0	0.0	0.0	0.0	0.0	0.0	0.0	0.0	0.0	0.0	0.0	0.0	0.0	0.0
Cyp4v3	102294	symbol	M. musculus	102294	M. musculus	0.0	1.0	0.0	0.0	0.0	0.0	1.0	0.0	0.0	0.0	0.0	0.0	0.0	0.0	0.0	0.0	0.0	0.0	0.0	0.0
Plin1	103968	symbol	M. musculus	103968	M. musculus	0.0	0.0	0.0	0.0	0.0	0.0	1.0	0.0	0.0	0.0	0.0	0.0	0.0	0.0	0.0	0.0	0.0	0.0	0.0	0.0
Nap1l1	53605	symbol	M. musculus	53605	M. musculus	0.0	0.0	0.0	0.0	0.0	0.0	0.0	0.0	0.0	0.0	0.0	0.0	0.0	0.0	0.0	0.0	0.0	0.0	0.0	0.0
Gdf10	14560	symbol	M. musculus	14560	M. musculus	0.0	0.0	0.0	0.0	0.0	0.0	0.0	0.0	0.0	0.0	0.0	0.0	0.0	0.0	0.0	0.0	1.0	0.0	0.0	0.0
Kcna1	16485	symbol	M. musculus	16485	M. musculus	0.0	0.0	0.0	0.0	0.0	0.0	0.0	0.0	0.0	0.0	0.0	0.0	0.0	0.0	0.0	0.0	0.0	1.0	0.0	0.0
Cebpa	12606	symbol	M. musculus	12606	M. musculus	1.0	1.0	1.0	1.0	0.0	0.0	0.0	0.0	0.0	1.0	0.0	0.0	0.0	0.0	0.0	0.0	0.0	0.0	0.0	0.0
Rab14	68365	symbol	M. musculus	68365	M. musculus	0.0	0.0	0.0	0.0	0.0	0.0	0.0	0.0	0.0	0.0	0.0	0.0	0.0	0.0	0.0	0.0	0.0	0.0	0.0	0.0
Lrrc56	70552	symbol	M. musculus	70552	M. musculus	0.0	0.0	0.0	0.0	0.0	0.0	0.0	0.0	0.0	0.0	0.0	0.0	0.0	0.0	0.0	0.0	0.0	0.0	0.0	0.0
Slc22a2	20518	symbol	M. musculus	20518	M. musculus	0.0	0.0	0.0	0.0	0.0	0.0	0.0	0.0	0.0	0.0	0.0	0.0	0.0	1.0	0.0	0.0	0.0	0.0	0.0	0.0
LOC102637942						nan	nan	nan	nan	nan	nan	nan	nan	nan	nan	nan	nan	nan	nan	nan	nan	nan	nan	nan	nan
Gm3448	100041639	gene_synonym	M. musculus	100041639	M. musculus	0.0	0.0	0.0	0.0	0.0	0.0	0.0	0.0	0.0	0.0	0.0	0.0	0.0	0.0	0.0	0.0	0.0	0.0	0.0	0.0
chr17						nan	nan	nan	nan	nan	nan	nan	nan	nan	nan	nan	nan	nan	nan	nan	nan	nan	nan	nan	nan
15100982-15115630_R						nan	nan	nan	nan	nan	nan	nan	nan	nan	nan	nan	nan	nan	nan	nan	nan	nan	nan	nan	nan
9530062K07Rik	78739	symbol	M. musculus	78739	M. musculus	0.0	0.0	0.0	0.0	0.0	0.0	0.0	0.0	0.0	0.0	0.0	0.0	0.0	0.0	0.0	0.0	0.0	0.0	0.0	0.0
Ddx59	67997	symbol	M. musculus	67997	M. musculus	0.0	0.0	0.0	0.0	0.0	0.0	0.0	0.0	0.0	0.0	0.0	0.0	0.0	0.0	0.0	0.0	0.0	0.0	0.0	0.0
Fbp2	14120	symbol	M. musculus	14120	M. musculus	0.0	0.0	0.0	0.0	0.0	0.0	0.0	0.0	0.0	0.0	0.0	0.0	0.0	0.0	0.0	0.0	0.0	0.0	0.0	0.0
Mta3	116871	symbol	M. musculus	116871	M. musculus	0.0	0.0	0.0	0.0	0.0	0.0	0.0	0.0	0.0	0.0	0.0	0.0	0.0	0.0	0.0	0.0	0.0	0.0	0.0	0.0
BC049762						nan	nan	nan	nan	nan	nan	nan	nan	nan	nan	nan	nan	nan	nan	nan	nan	nan	nan	nan	nan
Kiss1r	114229	symbol	M. musculus	114229	M. musculus	0.0	0.0	1.0	0.0	0.0	0.0	0.0	0.0	0.0	0.0	0.0	0.0	0.0	0.0	0.0	0.0	0.0	0.0	0.0	0.0
Cep83os	67723	symbol	M. musculus	67723	M. musculus	0.0	0.0	0.0	0.0	0.0	0.0	0.0	0.0	0.0	0.0	0.0	0.0	0.0	0.0	0.0	0.0	0.0	0.0	0.0	0.0
Agbl3	76223	symbol	M. musculus	76223	M. musculus	0.0	0.0	0.0	0.0	0.0	0.0	0.0	0.0	0.0	0.0	0.0	0.0	0.0	0.0	0.0	0.0	0.0	0.0	0.0	0.0
Zfand1	66361	symbol	M. musculus	66361	M. musculus	0.0	0.0	0.0	0.0	0.0	0.0	0.0	0.0	0.0	0.0	0.0	0.0	0.0	0.0	0.0	0.0	0.0	0.0	0.0	0.0
Wdr45	54636	symbol	M. musculus	54636	M. musculus	1.0	0.0	0.0	0.0	0.0	0.0	0.0	0.0	0.0	0.0	1.0	0.0	0.0	0.0	0.0	0.0	0.0	0.0	0.0	0.0
Ptp4a1	19243	symbol	M. musculus	19243	M. musculus	0.0	0.0	0.0	0.0	0.0	0.0	0.0	0.0	0.0	0.0	0.0	0.0	0.0	0.0	0.0	0.0	0.0	0.0	0.0	0.0
Acox1	11430	symbol	M. musculus	11430	M. musculus	0.0	1.0	0.0	0.0	0.0	0.0	1.0	0.0	0.0	0.0	0.0	0.0	1.0	0.0	0.0	0.0	0.0	0.0	0.0	0.0
Taz	66826	gene_synonym	M. musculus	66826	M. musculus	0.0	0.0	0.0	0.0	0.0	1.0	0.0	0.0	0.0	0.0	0.0	0.0	1.0	0.0	0.0	0.0	0.0	1.0	0.0	0.0
chr5						nan	nan	nan	nan	nan	nan	nan	nan	nan	nan	nan	nan	nan	nan	nan	nan	nan	nan	nan	nan
122048289-122068947_R						nan	nan	nan	nan	nan	nan	nan	nan	nan	nan	nan	nan	nan	nan	nan	nan	nan	nan	nan	nan
Ppara	19013	symbol	M. musculus	19013	M. musculus	1.0	1.0	0.0	1.0	1.0	1.0	0.0	1.0	1.0	0.0	0.0	0.0	0.0	0.0	1.0	1.0	1.0	1.0	0.0	1.0
Cldn5	12741	symbol	M. musculus	12741	M. musculus	0.0	0.0	0.0	0.0	0.0	0.0	0.0	0.0	0.0	0.0	0.0	0.0	0.0	0.0	0.0	0.0	0.0	0.0	0.0	0.0
Timp4	110595	symbol	M. musculus	110595	M. musculus	0.0	0.0	0.0	0.0	0.0	0.0	0.0	1.0	0.0	0.0	0.0	0.0	0.0	0.0	0.0	0.0	0.0	0.0	0.0	0.0
BC052040						nan	nan	nan	nan	nan	nan	nan	nan	nan	nan	nan	nan	nan	nan	nan	nan	nan	nan	nan	nan
1700029J07Rik	69479	gene_synonym	M. musculus	69479	M. musculus	0.0	0.0	0.0	0.0	0.0	0.0	0.0	0.0	0.0	0.0	0.0	0.0	0.0	0.0	0.0	0.0	0.0	0.0	0.0	0.0
D930015E06Rik	229473	gene_synonym	M. musculus	229473	M. musculus	0.0	0.0	1.0	0.0	0.0	0.0	0.0	0.0	0.0	0.0	0.0	0.0	0.0	0.0	0.0	0.0	0.0	0.0	0.0	0.0
Exd1	241624	symbol	M. musculus	241624	M. musculus	0.0	0.0	0.0	0.0	0.0	0.0	0.0	0.0	0.0	0.0	0.0	0.0	0.0	0.0	0.0	0.0	0.0	0.0	0.0	0.0
Kansl1l	68691	symbol	M. musculus	68691	M. musculus	0.0	0.0	0.0	0.0	0.0	0.0	0.0	0.0	0.0	0.0	0.0	0.0	0.0	0.0	0.0	0.0	0.0	0.0	0.0	0.0
Cct6b	12467	symbol	M. musculus	12467	M. musculus	0.0	0.0	0.0	0.0	0.0	0.0	0.0	0.0	0.0	0.0	0.0	0.0	0.0	0.0	0.0	0.0	0.0	0.0	0.0	0.0
Phka2	110094	symbol	M. musculus	110094	M. musculus	0.0	0.0	0.0	0.0	0.0	0.0	0.0	0.0	0.0	0.0	0.0	0.0	0.0	0.0	0.0	0.0	0.0	0.0	0.0	0.0
Haus4	219072	symbol	M. musculus	219072	M. musculus	0.0	0.0	0.0	0.0	0.0	0.0	0.0	0.0	0.0	0.0	0.0	0.0	0.0	0.0	0.0	0.0	0.0	0.0	0.0	0.0
Gm3643	100042057	symbol	M. musculus	100042057	M. musculus	0.0	0.0	0.0	0.0	0.0	0.0	0.0	0.0	0.0	0.0	0.0	0.0	0.0	0.0	0.0	0.0	0.0	0.0	0.0	0.0
chr11						nan	nan	nan	nan	nan	nan	nan	nan	nan	nan	nan	nan	nan	nan	nan	nan	nan	nan	nan	nan
82588507-82594501_R						nan	nan	nan	nan	nan	nan	nan	nan	nan	nan	nan	nan	nan	nan	nan	nan	nan	nan	nan	nan
Gm11423	100503272	symbol	M. musculus	100503272	M. musculus	0.0	0.0	0.0	0.0	0.0	0.0	0.0	0.0	0.0	0.0	0.0	0.0	0.0	0.0	0.0	0.0	0.0	0.0	0.0	0.0
Mipol1	73490	symbol	M. musculus	73490	M. musculus	0.0	0.0	0.0	0.0	0.0	0.0	0.0	0.0	0.0	0.0	0.0	0.0	0.0	0.0	0.0	0.0	0.0	0.0	0.0	0.0
Ccdc77	67200	symbol	M. musculus	67200	M. musculus	0.0	0.0	0.0	0.0	0.0	0.0	0.0	0.0	0.0	0.0	0.0	0.0	0.0	0.0	0.0	0.0	0.0	0.0	0.0	0.0
Slc6a8	102857	symbol	M. musculus	102857	M. musculus	0.0	0.0	0.0	0.0	0.0	0.0	0.0	0.0	0.0	0.0	0.0	0.0	0.0	0.0	0.0	0.0	0.0	0.0	0.0	0.0
Prkar2b	19088	symbol	M. musculus	19088	M. musculus	0.0	1.0	0.0	0.0	0.0	0.0	0.0	0.0	0.0	0.0	0.0	0.0	0.0	0.0	0.0	0.0	0.0	1.0	0.0	0.0
Arnt	11863	symbol	M. musculus	11863	M. musculus	0.0	0.0	0.0	0.0	0.0	1.0	0.0	0.0	0.0	0.0	1.0	0.0	0.0	0.0	1.0	0.0	0.0	1.0	0.0	1.0
Hpgd	15446	symbol	M. musculus	15446	M. musculus	0.0	1.0	1.0	0.0	0.0	1.0	0.0	0.0	0.0	0.0	0.0	0.0	0.0	0.0	0.0	0.0	0.0	0.0	0.0	0.0
Grhpr	76238	symbol	M. musculus	76238	M. musculus	0.0	1.0	0.0	0.0	0.0	0.0	0.0	0.0	0.0	0.0	0.0	0.0	0.0	0.0	0.0	0.0	0.0	0.0	0.0	0.0
chr12						nan	nan	nan	nan	nan	nan	nan	nan	nan	nan	nan	nan	nan	nan	nan	nan	nan	nan	nan	nan
33611742-33638648_R						nan	nan	nan	nan	nan	nan	nan	nan	nan	nan	nan	nan	nan	nan	nan	nan	nan	nan	nan	nan
Spint1	20732	symbol	M. musculus	20732	M. musculus	0.0	0.0	1.0	0.0	0.0	0.0	0.0	0.0	0.0	0.0	0.0	0.0	0.0	0.0	0.0	0.0	0.0	0.0	0.0	0.0
Cd1d2	12480	symbol	M. musculus	12480	M. musculus	0.0	0.0	0.0	0.0	0.0	0.0	0.0	0.0	0.0	0.0	0.0	0.0	0.0	0.0	0.0	0.0	0.0	0.0	0.0	0.0
Cd1d1	12479	symbol	M. musculus	12479	M. musculus	0.0	0.0	0.0	0.0	0.0	0.0	0.0	0.0	0.0	0.0	0.0	0.0	0.0	0.0	0.0	0.0	0.0	0.0	0.0	0.0
Wee1	22390	symbol	M. musculus	22390	M. musculus	0.0	0.0	0.0	0.0	0.0	0.0	0.0	0.0	0.0	0.0	0.0	0.0	0.0	0.0	0.0	0.0	0.0	0.0	0.0	0.0
Mboat2	67216	symbol	M. musculus	67216	M. musculus	0.0	0.0	0.0	0.0	0.0	0.0	1.0	0.0	0.0	0.0	0.0	0.0	1.0	0.0	0.0	0.0	0.0	0.0	0.0	0.0
149760472-149827389_R						nan	nan	nan	nan	nan	nan	nan	nan	nan	nan	nan	nan	nan	nan	nan	nan	nan	nan	nan	nan
149775338-149781472_R						nan	nan	nan	nan	nan	nan	nan	nan	nan	nan	nan	nan	nan	nan	nan	nan	nan	nan	nan	nan
4930538K18Rik	75180	gene_synonym	M. musculus	75180	M. musculus	0.0	0.0	0.0	0.0	0.0	0.0	0.0	0.0	0.0	0.0	0.0	0.0	0.0	0.0	0.0	0.0	0.0	0.0	0.0	0.0
Slc45a4	106068	symbol	M. musculus	106068	M. musculus	0.0	0.0	0.0	0.0	0.0	0.0	0.0	0.0	0.0	0.0	0.0	0.0	0.0	0.0	0.0	0.0	0.0	0.0	0.0	0.0
Tmem178	68027	symbol	M. musculus	68027	M. musculus	0.0	0.0	0.0	0.0	0.0	0.0	0.0	0.0	0.0	0.0	0.0	0.0	0.0	0.0	0.0	0.0	0.0	0.0	0.0	0.0
Dgkd	227333	symbol	M. musculus	227333	M. musculus	0.0	0.0	0.0	0.0	0.0	0.0	1.0	0.0	0.0	0.0	0.0	1.0	1.0	0.0	0.0	0.0	0.0	0.0	0.0	0.0
Arsg	74008	symbol	M. musculus	74008	M. musculus	0.0	0.0	0.0	0.0	0.0	0.0	0.0	0.0	0.0	1.0	0.0	0.0	0.0	0.0	0.0	0.0	0.0	0.0	0.0	0.0
Zfp787	67109	symbol	M. musculus	67109	M. musculus	0.0	0.0	0.0	0.0	0.0	0.0	0.0	0.0	0.0	0.0	0.0	0.0	0.0	0.0	0.0	0.0	0.0	0.0	0.0	0.0
Trim16	94092	symbol	M. musculus	94092	M. musculus	0.0	0.0	0.0	0.0	0.0	0.0	0.0	0.0	0.0	0.0	0.0	0.0	0.0	0.0	0.0	0.0	0.0	0.0	0.0	0.0
Zfp330	30932	symbol	M. musculus	30932	M. musculus	0.0	0.0	0.0	0.0	0.0	0.0	0.0	0.0	0.0	0.0	0.0	0.0	0.0	0.0	0.0	0.0	0.0	0.0	0.0	0.0
TC1698801						nan	nan	nan	nan	nan	nan	nan	nan	nan	nan	nan	nan	nan	nan	nan	nan	nan	nan	nan	nan
Oxld1	66431	symbol	M. musculus	66431	M. musculus	0.0	0.0	0.0	0.0	0.0	0.0	0.0	0.0	0.0	0.0	0.0	0.0	0.0	0.0	0.0	0.0	0.0	0.0	0.0	0.0
Gm15420	102638735	symbol	M. musculus	102638735	M. musculus	0.0	0.0	0.0	0.0	0.0	0.0	0.0	0.0	0.0	0.0	0.0	0.0	0.0	0.0	0.0	0.0	0.0	0.0	0.0	0.0
Ccs	12460	symbol	M. musculus	12460	M. musculus	0.0	0.0	0.0	0.0	0.0	0.0	0.0	0.0	0.0	0.0	0.0	0.0	0.0	0.0	0.0	0.0	0.0	1.0	0.0	0.0
Cgnl1	68178	symbol	M. musculus	68178	M. musculus	0.0	0.0	0.0	0.0	0.0	0.0	0.0	0.0	0.0	0.0	0.0	0.0	0.0	0.0	0.0	0.0	0.0	0.0	0.0	0.0
Cpt1a	12894	symbol	M. musculus	12894	M. musculus	1.0	1.0	0.0	1.0	0.0	1.0	1.0	0.0	0.0	0.0	1.0	1.0	1.0	0.0	1.0	1.0	0.0	0.0	0.0	0.0
Hilpda	69573	symbol	M. musculus	69573	M. musculus	0.0	0.0	0.0	0.0	0.0	0.0	0.0	0.0	0.0	0.0	0.0	0.0	0.0	0.0	1.0	0.0	0.0	0.0	0.0	0.0
0610009L18Rik	66838	symbol	M. musculus	66838	M. musculus	0.0	0.0	0.0	0.0	0.0	0.0	0.0	0.0	0.0	0.0	0.0	0.0	0.0	0.0	0.0	0.0	0.0	0.0	0.0	0.0
Spred3	101809	symbol	M. musculus	101809	M. musculus	0.0	0.0	0.0	0.0	0.0	0.0	0.0	0.0	0.0	0.0	0.0	0.0	0.0	0.0	0.0	0.0	0.0	0.0	0.0	0.0
1810021B22Rik	69120	symbol	M. musculus	69120	M. musculus	0.0	0.0	0.0	0.0	0.0	0.0	0.0	0.0	0.0	0.0	0.0	0.0	0.0	0.0	0.0	0.0	0.0	0.0	0.0	0.0
Gm5914	546100	symbol	M. musculus	546100	M. musculus	0.0	0.0	0.0	0.0	0.0	0.0	0.0	0.0	0.0	0.0	0.0	0.0	0.0	0.0	0.0	0.0	0.0	0.0	0.0	0.0
Pithd1	66193	symbol	M. musculus	66193	M. musculus	0.0	0.0	0.0	0.0	0.0	0.0	0.0	0.0	0.0	0.0	0.0	0.0	0.0	0.0	0.0	0.0	0.0	0.0	0.0	0.0
Pofut2	80294	symbol	M. musculus	80294	M. musculus	0.0	0.0	0.0	0.0	0.0	0.0	0.0	0.0	0.0	0.0	0.0	0.0	0.0	0.0	0.0	0.0	0.0	0.0	0.0	0.0
AW549542	100039542	gene_synonym	M. musculus	100039542	M. musculus	0.0	0.0	0.0	0.0	0.0	0.0	0.0	0.0	0.0	0.0	0.0	0.0	0.0	0.0	0.0	0.0	0.0	0.0	0.0	0.0
Hdgfrp2	15193	gene_synonym	M. musculus	15193	M. musculus	0.0	0.0	0.0	0.0	0.0	0.0	0.0	0.0	0.0	0.0	0.0	0.0	0.0	0.0	0.0	0.0	0.0	0.0	0.0	0.0
Zfp28	22690	symbol	M. musculus	22690	M. musculus	0.0	0.0	0.0	0.0	0.0	0.0	0.0	0.0	0.0	0.0	0.0	0.0	0.0	0.0	0.0	0.0	0.0	0.0	0.0	0.0
ENSMUST00000153206	622459	ensembl_transcript_id	M. musculus	622459	M. musculus	0.0	0.0	0.0	0.0	0.0	0.0	0.0	0.0	0.0	0.0	0.0	0.0	0.0	0.0	0.0	0.0	0.0	0.0	0.0	0.0
136371885-136372424_R						nan	nan	nan	nan	nan	nan	nan	nan	nan	nan	nan	nan	nan	nan	nan	nan	nan	nan	nan	nan
Sgk3	170755	symbol	M. musculus	170755	M. musculus	0.0	0.0	0.0	0.0	0.0	0.0	0.0	0.0	0.0	0.0	0.0	0.0	0.0	0.0	0.0	0.0	0.0	0.0	0.0	0.0
Prkag2	108099	symbol	M. musculus	108099	M. musculus	1.0	1.0	0.0	0.0	0.0	1.0	0.0	0.0	0.0	0.0	0.0	0.0	1.0	0.0	0.0	1.0	0.0	0.0	0.0	1.0
Zfp235	56525	symbol	M. musculus	56525	M. musculus	0.0	0.0	0.0	0.0	0.0	0.0	0.0	0.0	0.0	0.0	0.0	0.0	0.0	0.0	0.0	0.0	0.0	0.0	0.0	0.0
Art3	109979	symbol	M. musculus	109979	M. musculus	0.0	0.0	0.0	0.0	0.0	0.0	0.0	0.0	0.0	0.0	0.0	0.0	0.0	0.0	0.0	0.0	0.0	0.0	0.0	0.0
Arhgef9	236915	symbol	M. musculus	236915	M. musculus	0.0	0.0	0.0	0.0	0.0	0.0	0.0	0.0	0.0	0.0	0.0	0.0	0.0	0.0	0.0	0.0	0.0	0.0	0.0	0.0
Ahcyl2	74340	symbol	M. musculus	74340	M. musculus	0.0	0.0	0.0	0.0	0.0	0.0	0.0	0.0	0.0	1.0	0.0	0.0	0.0	0.0	0.0	0.0	0.0	0.0	0.0	0.0
C8g	69379	symbol	M. musculus	69379	M. musculus	0.0	0.0	0.0	0.0	0.0	0.0	0.0	0.0	0.0	0.0	0.0	0.0	0.0	0.0	0.0	0.0	0.0	0.0	0.0	0.0
13008796-13023201_F						nan	nan	nan	nan	nan	nan	nan	nan	nan	nan	nan	nan	nan	nan	nan	nan	nan	nan	nan	nan
ENSMUST00000183906	100862375	ensembl_transcript_id	M. musculus	100862375	M. musculus	0.0	0.0	0.0	0.0	0.0	0.0	1.0	0.0	0.0	1.0	0.0	0.0	0.0	0.0	0.0	0.0	0.0	0.0	0.0	0.0
Airn	104103	symbol	M. musculus	104103	M. musculus	0.0	0.0	0.0	0.0	0.0	0.0	0.0	0.0	0.0	0.0	0.0	0.0	0.0	0.0	0.0	0.0	0.0	0.0	0.0	0.0
Morn1	76866	symbol	M. musculus	76866	M. musculus	0.0	0.0	0.0	0.0	0.0	0.0	0.0	0.0	0.0	0.0	0.0	0.0	0.0	0.0	0.0	0.0	0.0	0.0	0.0	0.0
Lrrc74b	74685	symbol	M. musculus	74685	M. musculus	0.0	0.0	0.0	0.0	0.0	0.0	0.0	0.0	0.0	0.0	0.0	0.0	0.0	0.0	0.0	0.0	0.0	0.0	0.0	0.0
4933406C10Rik	74076	symbol	M. musculus	74076	M. musculus	0.0	0.0	0.0	0.0	0.0	0.0	0.0	0.0	0.0	0.0	0.0	0.0	0.0	0.0	0.0	0.0	0.0	0.0	0.0	0.0
33606225-33638225_R						nan	nan	nan	nan	nan	nan	nan	nan	nan	nan	nan	nan	nan	nan	nan	nan	nan	nan	nan	nan
149751979-149808240_R						nan	nan	nan	nan	nan	nan	nan	nan	nan	nan	nan	nan	nan	nan	nan	nan	nan	nan	nan	nan
Gpr182	11536	symbol	M. musculus	11536	M. musculus	0.0	0.0	0.0	0.0	0.0	0.0	0.0	0.0	0.0	0.0	0.0	0.0	0.0	0.0	0.0	0.0	0.0	0.0	0.0	0.0
Prr5l	72446	symbol	M. musculus	72446	M. musculus	0.0	0.0	0.0	0.0	0.0	0.0	0.0	1.0	0.0	0.0	1.0	0.0	0.0	0.0	0.0	0.0	0.0	1.0	0.0	0.0
Cep68	216543	symbol	M. musculus	216543	M. musculus	0.0	0.0	0.0	0.0	0.0	0.0	0.0	0.0	0.0	0.0	0.0	0.0	0.0	0.0	0.0	0.0	0.0	0.0	0.0	0.0
102878974-102888924_R						nan	nan	nan	nan	nan	nan	nan	nan	nan	nan	nan	nan	nan	nan	nan	nan	nan	nan	nan	nan
9330151L19Rik	414085	symbol	M. musculus	414085	M. musculus	0.0	0.0	0.0	0.0	0.0	0.0	0.0	0.0	0.0	0.0	0.0	0.0	0.0	0.0	0.0	0.0	0.0	0.0	0.0	0.0
1700081N11Rik	73528	symbol	M. musculus	73528	M. musculus	0.0	0.0	0.0	0.0	0.0	0.0	0.0	0.0	0.0	0.0	0.0	0.0	0.0	0.0	0.0	0.0	0.0	0.0	0.0	0.0
Psg23	56868	symbol	M. musculus	56868	M. musculus	0.0	0.0	0.0	0.0	0.0	0.0	0.0	0.0	0.0	0.0	0.0	0.0	0.0	0.0	0.0	0.0	0.0	0.0	0.0	0.0
BC094435	639390	symbol	M. musculus	639390	M. musculus	0.0	0.0	0.0	0.0	0.0	0.0	0.0	0.0	0.0	0.0	0.0	0.0	0.0	0.0	0.0	0.0	0.0	0.0	0.0	0.0
Cfap74	544678	symbol	M. musculus	544678	M. musculus	0.0	0.0	0.0	0.0	0.0	0.0	0.0	0.0	0.0	0.0	0.0	0.0	0.0	0.0	0.0	0.0	0.0	0.0	0.0	0.0
Ccrn4l	12457	gene_synonym	M. musculus	12457	M. musculus	0.0	0.0	0.0	0.0	0.0	0.0	0.0	0.0	0.0	1.0	1.0	0.0	0.0	0.0	0.0	0.0	1.0	0.0	0.0	0.0
AF303453						nan	nan	nan	nan	nan	nan	nan	nan	nan	nan	nan	nan	nan	nan	nan	nan	nan	nan	nan	nan
Eps8l1	67425	symbol	M. musculus	67425	M. musculus	0.0	0.0	0.0	0.0	0.0	0.0	0.0	0.0	0.0	0.0	0.0	0.0	0.0	0.0	0.0	0.0	0.0	0.0	0.0	0.0
Klk1b24	16617	symbol	M. musculus	16617	M. musculus	0.0	0.0	0.0	0.0	0.0	0.0	0.0	0.0	0.0	0.0	0.0	0.0	0.0	0.0	0.0	0.0	0.0	0.0	0.0	0.0
Klk1b8	16624	symbol	M. musculus	16624	M. musculus	0.0	0.0	0.0	0.0	0.0	0.0	0.0	0.0	0.0	0.0	0.0	0.0	0.0	0.0	0.0	0.0	0.0	0.0	0.0	0.0
Klk1b22	13646	symbol	M. musculus	13646	M. musculus	0.0	0.0	0.0	0.0	0.0	0.0	0.0	0.0	0.0	0.0	0.0	0.0	0.0	0.0	0.0	0.0	0.0	0.0	0.0	0.0
Klk1b3	18050	symbol	M. musculus	18050	M. musculus	0.0	0.0	0.0	0.0	0.0	0.0	0.0	0.0	0.0	0.0	0.0	0.0	0.0	0.0	0.0	0.0	0.0	0.0	0.0	0.0
chr9						nan	nan	nan	nan	nan	nan	nan	nan	nan	nan	nan	nan	nan	nan	nan	nan	nan	nan	nan	nan
14460976-14488051_F						nan	nan	nan	nan	nan	nan	nan	nan	nan	nan	nan	nan	nan	nan	nan	nan	nan	nan	nan	nan
H2-Aa	14960	symbol	M. musculus	14960	M. musculus	0.0	0.0	1.0	0.0	0.0	0.0	0.0	0.0	0.0	0.0	0.0	0.0	0.0	0.0	0.0	0.0	0.0	0.0	0.0	0.0
H2-Ab1	14961	symbol	M. musculus	14961	M. musculus	0.0	0.0	0.0	0.0	0.0	0.0	0.0	0.0	0.0	0.0	0.0	0.0	0.0	0.0	0.0	0.0	0.0	0.0	0.0	0.0
Clec7a	56644	symbol	M. musculus	56644	M. musculus	0.0	0.0	0.0	0.0	0.0	0.0	0.0	0.0	0.0	0.0	0.0	0.0	0.0	0.0	0.0	0.0	0.0	1.0	0.0	0.0
Gpnmb	93695	symbol	M. musculus	93695	M. musculus	0.0	0.0	1.0	0.0	0.0	0.0	0.0	0.0	0.0	0.0	0.0	0.0	0.0	0.0	0.0	0.0	0.0	0.0	0.0	0.0
Gpr65	14744	symbol	M. musculus	14744	M. musculus	0.0	0.0	0.0	0.0	0.0	0.0	0.0	0.0	0.0	0.0	0.0	0.0	0.0	0.0	0.0	0.0	0.0	0.0	0.0	0.0
Tap1	21354	symbol	M. musculus	21354	M. musculus	0.0	0.0	0.0	0.0	0.0	0.0	0.0	0.0	0.0	0.0	0.0	0.0	0.0	0.0	0.0	0.0	0.0	0.0	0.0	0.0
LOC547349	547349	Gene_ID	M. musculus	547349	M. musculus	0.0	0.0	0.0	0.0	0.0	0.0	0.0	0.0	0.0	0.0	0.0	0.0	0.0	0.0	0.0	0.0	0.0	0.0	0.0	0.0
Serpina3g	20715	symbol	M. musculus	20715	M. musculus	0.0	0.0	0.0	0.0	0.0	0.0	0.0	0.0	1.0	0.0	0.0	0.0	0.0	0.0	0.0	0.0	0.0	0.0	0.0	0.0
Camk2d	108058	symbol	M. musculus	108058	M. musculus	0.0	0.0	1.0	0.0	0.0	0.0	0.0	0.0	0.0	0.0	0.0	0.0	0.0	0.0	1.0	0.0	0.0	0.0	0.0	0.0
Ifrd1	15982	symbol	M. musculus	15982	M. musculus	0.0	0.0	0.0	0.0	0.0	0.0	0.0	0.0	0.0	0.0	0.0	0.0	0.0	0.0	0.0	0.0	0.0	1.0	0.0	0.0
Nrbf2	641340	symbol	M. musculus	641340	M. musculus	0.0	0.0	0.0	0.0	0.0	0.0	0.0	0.0	0.0	0.0	0.0	0.0	0.0	0.0	0.0	0.0	0.0	1.0	0.0	0.0
Thbs1	21825	symbol	M. musculus	21825	M. musculus	0.0	0.0	1.0	0.0	0.0	0.0	0.0	1.0	1.0	0.0	0.0	0.0	0.0	0.0	0.0	0.0	0.0	1.0	0.0	0.0
Haus1	225745	symbol	M. musculus	225745	M. musculus	0.0	0.0	0.0	0.0	0.0	0.0	0.0	0.0	0.0	0.0	0.0	0.0	0.0	0.0	0.0	0.0	0.0	0.0	0.0	0.0
Paxbp1	67367	symbol	M. musculus	67367	M. musculus	0.0	0.0	0.0	0.0	0.0	0.0	0.0	0.0	0.0	0.0	0.0	0.0	0.0	0.0	0.0	0.0	0.0	0.0	0.0	0.0
Ctla2a	13024	symbol	M. musculus	13024	M. musculus	0.0	0.0	0.0	0.0	0.0	0.0	0.0	1.0	0.0	0.0	0.0	0.0	0.0	0.0	0.0	0.0	0.0	0.0	0.0	0.0
Ctla2b	13025	symbol	M. musculus	13025	M. musculus	0.0	0.0	0.0	0.0	0.0	0.0	0.0	0.0	0.0	0.0	0.0	0.0	0.0	0.0	0.0	0.0	0.0	0.0	0.0	0.0
Retsat	67442	symbol	M. musculus	67442	M. musculus	0.0	1.0	0.0	0.0	0.0	0.0	0.0	0.0	0.0	0.0	0.0	0.0	0.0	0.0	0.0	0.0	0.0	0.0	0.0	0.0
Csf2rb	12983	symbol	M. musculus	12983	M. musculus	0.0	0.0	0.0	0.0	0.0	0.0	0.0	0.0	0.0	0.0	0.0	0.0	0.0	0.0	0.0	0.0	0.0	0.0	0.0	0.0
Gadd45b	17873	symbol	M. musculus	17873	M. musculus	0.0	0.0	1.0	0.0	0.0	0.0	0.0	1.0	0.0	0.0	0.0	0.0	0.0	0.0	0.0	0.0	0.0	1.0	0.0	0.0
Tmtc4	70551	symbol	M. musculus	70551	M. musculus	0.0	0.0	0.0	0.0	0.0	0.0	0.0	0.0	0.0	0.0	0.0	0.0	0.0	0.0	0.0	0.0	0.0	0.0	0.0	0.0
Met	17295	symbol	M. musculus	17295	M. musculus	0.0	0.0	0.0	0.0	0.0	0.0	0.0	1.0	0.0	0.0	0.0	0.0	0.0	0.0	0.0	0.0	0.0	1.0	0.0	0.0
Col12a1	12816	symbol	M. musculus	12816	M. musculus	0.0	0.0	0.0	0.0	0.0	0.0	0.0	0.0	0.0	0.0	0.0	0.0	0.0	0.0	0.0	0.0	0.0	0.0	0.0	0.0
Mfsd7b	226844	gene_synonym	M. musculus	226844	M. musculus	0.0	0.0	0.0	0.0	0.0	0.0	0.0	0.0	0.0	0.0	0.0	0.0	1.0	0.0	0.0	0.0	0.0	0.0	0.0	0.0
Svep1	64817	symbol	M. musculus	64817	M. musculus	0.0	0.0	0.0	0.0	0.0	0.0	0.0	0.0	0.0	0.0	0.0	0.0	0.0	0.0	0.0	0.0	0.0	0.0	0.0	0.0
Nrp1	18186	symbol	M. musculus	18186	M. musculus	0.0	0.0	0.0	0.0	0.0	0.0	0.0	0.0	0.0	0.0	0.0	0.0	0.0	0.0	0.0	0.0	0.0	1.0	0.0	0.0
Tmem184a	231832	symbol	M. musculus	231832	M. musculus	0.0	0.0	0.0	0.0	0.0	0.0	0.0	0.0	0.0	0.0	0.0	0.0	0.0	0.0	0.0	0.0	0.0	0.0	0.0	0.0
35805295-35817263_F						nan	nan	nan	nan	nan	nan	nan	nan	nan	nan	nan	nan	nan	nan	nan	nan	nan	nan	nan	nan
NAP111417-1						nan	nan	nan	nan	nan	nan	nan	nan	nan	nan	nan	nan	nan	nan	nan	nan	nan	nan	nan	nan
Gnat2	14686	symbol	M. musculus	14686	M. musculus	0.0	0.0	0.0	0.0	0.0	0.0	0.0	0.0	0.0	0.0	0.0	0.0	0.0	1.0	0.0	0.0	0.0	0.0	0.0	0.0
Per3	18628	symbol	M. musculus	18628	M. musculus	0.0	0.0	0.0	0.0	0.0	0.0	0.0	0.0	0.0	0.0	0.0	0.0	0.0	0.0	0.0	0.0	1.0	0.0	0.0	0.0
Dbp	13170	symbol	M. musculus	13170	M. musculus	0.0	0.0	0.0	0.0	0.0	0.0	0.0	0.0	0.0	0.0	0.0	0.0	0.0	0.0	0.0	0.0	1.0	0.0	0.0	0.0
Nr1d2	353187	symbol	M. musculus	353187	M. musculus	0.0	0.0	0.0	0.0	0.0	1.0	0.0	0.0	1.0	0.0	0.0	0.0	0.0	0.0	0.0	0.0	1.0	0.0	0.0	0.0
Srrm1	51796	symbol	M. musculus	51796	M. musculus	0.0	0.0	0.0	0.0	0.0	0.0	0.0	0.0	0.0	0.0	0.0	0.0	0.0	0.0	0.0	0.0	0.0	0.0	0.0	0.0
Cracr2b	213573	symbol	M. musculus	213573	M. musculus	0.0	0.0	0.0	0.0	0.0	0.0	0.0	0.0	0.0	0.0	0.0	0.0	0.0	0.0	0.0	0.0	0.0	0.0	0.0	0.0
Ccdc82	66396	symbol	M. musculus	66396	M. musculus	0.0	0.0	0.0	0.0	0.0	0.0	0.0	0.0	0.0	0.0	0.0	0.0	0.0	0.0	0.0	0.0	0.0	0.0	0.0	0.0
Bcl7a	77045	symbol	M. musculus	77045	M. musculus	0.0	0.0	0.0	0.0	0.0	0.0	0.0	0.0	0.0	0.0	0.0	0.0	0.0	0.0	0.0	0.0	0.0	0.0	0.0	0.0
1810032O08Rik	66293	gene_synonym	M. musculus	66293	M. musculus	0.0	0.0	0.0	0.0	0.0	0.0	0.0	0.0	0.0	0.0	0.0	0.0	0.0	0.0	0.0	0.0	0.0	0.0	0.0	0.0
Tra2a	101214	symbol	M. musculus	101214	M. musculus	0.0	0.0	0.0	0.0	0.0	0.0	0.0	0.0	0.0	0.0	0.0	0.0	0.0	0.0	0.0	0.0	0.0	0.0	0.0	0.0
Zmym5	219105	symbol	M. musculus	219105	M. musculus	0.0	0.0	0.0	0.0	0.0	0.0	0.0	0.0	0.0	0.0	0.0	0.0	0.0	0.0	0.0	0.0	0.0	0.0	0.0	0.0
Ophn1	94190	symbol	M. musculus	94190	M. musculus	0.0	0.0	0.0	0.0	0.0	0.0	0.0	1.0	0.0	0.0	0.0	0.0	0.0	0.0	0.0	0.0	0.0	0.0	0.0	0.0
Sytl1	269589	symbol	M. musculus	269589	M. musculus	0.0	0.0	0.0	0.0	0.0	0.0	0.0	0.0	0.0	0.0	0.0	0.0	0.0	0.0	0.0	0.0	0.0	0.0	0.0	0.0
Adcy9	11515	symbol	M. musculus	11515	M. musculus	0.0	0.0	0.0	0.0	0.0	0.0	0.0	0.0	0.0	1.0	0.0	0.0	1.0	0.0	0.0	0.0	0.0	0.0	0.0	0.0
Fibin	67606	symbol	M. musculus	67606	M. musculus	0.0	0.0	0.0	0.0	0.0	0.0	0.0	0.0	0.0	0.0	0.0	0.0	0.0	0.0	0.0	0.0	0.0	0.0	0.0	0.0
Suv39h1	20937	symbol	M. musculus	20937	M. musculus	1.0	0.0	0.0	0.0	0.0	0.0	0.0	0.0	0.0	0.0	0.0	0.0	0.0	0.0	1.0	0.0	1.0	0.0	0.0	0.0
A530013C23Rik	329562	symbol	M. musculus	329562	M. musculus	0.0	0.0	0.0	0.0	0.0	0.0	0.0	0.0	0.0	0.0	0.0	0.0	0.0	0.0	0.0	0.0	0.0	0.0	0.0	0.0
2410002F23Rik	668661	symbol	M. musculus	668661	M. musculus	0.0	0.0	0.0	0.0	0.0	0.0	0.0	0.0	0.0	0.0	0.0	0.0	0.0	0.0	0.0	0.0	0.0	0.0	0.0	0.0
Slc4a7	218756	symbol	M. musculus	218756	M. musculus	0.0	0.0	0.0	0.0	0.0	0.0	0.0	0.0	0.0	1.0	0.0	0.0	1.0	0.0	0.0	0.0	0.0	0.0	0.0	0.0
CF732941						nan	nan	nan	nan	nan	nan	nan	nan	nan	nan	nan	nan	nan	nan	nan	nan	nan	nan	nan	nan
Cir1	66935	symbol	M. musculus	66935	M. musculus	0.0	0.0	0.0	0.0	0.0	0.0	0.0	0.0	0.0	0.0	0.0	0.0	0.0	0.0	0.0	0.0	0.0	0.0	0.0	0.0
Uvssa	71101	symbol	M. musculus	71101	M. musculus	0.0	0.0	0.0	0.0	1.0	0.0	0.0	0.0	0.0	0.0	0.0	0.0	0.0	0.0	0.0	0.0	0.0	0.0	0.0	0.0
Golgb1	224139	symbol	M. musculus	224139	M. musculus	0.0	0.0	0.0	0.0	0.0	0.0	0.0	0.0	0.0	0.0	0.0	0.0	0.0	0.0	0.0	0.0	0.0	0.0	0.0	0.0
Simc1	319719	symbol	M. musculus	319719	M. musculus	0.0	0.0	0.0	0.0	0.0	0.0	0.0	0.0	0.0	0.0	0.0	0.0	0.0	0.0	0.0	0.0	0.0	0.0	0.0	0.0
Chst15	77590	symbol	M. musculus	77590	M. musculus	0.0	0.0	0.0	0.0	0.0	0.0	0.0	0.0	0.0	0.0	0.0	0.0	0.0	0.0	0.0	0.0	0.0	0.0	0.0	0.0
Dguok	27369	symbol	M. musculus	27369	M. musculus	0.0	0.0	0.0	0.0	0.0	0.0	0.0	0.0	0.0	1.0	0.0	0.0	1.0	0.0	0.0	0.0	0.0	0.0	0.0	0.0
Il4i1	14204	symbol	M. musculus	14204	M. musculus	0.0	1.0	1.0	0.0	0.0	0.0	1.0	0.0	0.0	0.0	0.0	0.0	0.0	0.0	0.0	0.0	0.0	0.0	0.0	0.0
Ctdspl	69274	symbol	M. musculus	69274	M. musculus	0.0	0.0	0.0	0.0	0.0	0.0	0.0	1.0	0.0	0.0	0.0	0.0	0.0	0.0	0.0	0.0	0.0	1.0	0.0	0.0
Exoc6	107371	symbol	M. musculus	107371	M. musculus	0.0	0.0	0.0	0.0	0.0	0.0	0.0	0.0	0.0	0.0	0.0	0.0	0.0	0.0	0.0	0.0	0.0	0.0	0.0	0.0
Lrrc36	270091	symbol	M. musculus	270091	M. musculus	0.0	0.0	0.0	0.0	0.0	0.0	0.0	0.0	0.0	0.0	0.0	0.0	0.0	0.0	0.0	0.0	0.0	0.0	0.0	0.0
Lrrc29	234684	gene_synonym	M. musculus	234684	M. musculus	0.0	0.0	0.0	0.0	1.0	0.0	0.0	0.0	0.0	0.0	0.0	0.0	0.0	0.0	0.0	0.0	0.0	0.0	0.0	0.0
Srsf5	20384	symbol	M. musculus	20384	M. musculus	0.0	0.0	0.0	0.0	0.0	0.0	0.0	0.0	1.0	0.0	0.0	0.0	0.0	0.0	0.0	0.0	0.0	0.0	0.0	0.0
Podn	242608	symbol	M. musculus	242608	M. musculus	0.0	0.0	1.0	0.0	0.0	0.0	0.0	0.0	0.0	0.0	0.0	0.0	0.0	0.0	0.0	0.0	0.0	0.0	0.0	0.0
Crbn	58799	symbol	M. musculus	58799	M. musculus	0.0	0.0	0.0	0.0	1.0	0.0	0.0	1.0	0.0	0.0	0.0	0.0	0.0	0.0	0.0	0.0	0.0	0.0	0.0	0.0
St3gal6	54613	symbol	M. musculus	54613	M. musculus	0.0	0.0	0.0	0.0	0.0	0.0	0.0	0.0	0.0	0.0	0.0	0.0	1.0	0.0	0.0	0.0	0.0	0.0	0.0	0.0
Sap130	269003	symbol	M. musculus	269003	M. musculus	0.0	0.0	0.0	0.0	0.0	0.0	0.0	0.0	0.0	0.0	0.0	0.0	0.0	0.0	0.0	0.0	0.0	0.0	0.0	0.0
1110020A21Rik	68531	symbol	M. musculus	68531	M. musculus	0.0	0.0	0.0	0.0	0.0	0.0	0.0	0.0	0.0	0.0	0.0	0.0	0.0	0.0	0.0	0.0	0.0	0.0	0.0	0.0
Cdnf	227526	symbol	M. musculus	227526	M. musculus	0.0	0.0	0.0	0.0	0.0	0.0	0.0	0.0	0.0	0.0	0.0	0.0	0.0	0.0	0.0	0.0	0.0	0.0	0.0	0.0
9530026P05Rik	330385	symbol	M. musculus	330385	M. musculus	0.0	0.0	0.0	0.0	0.0	0.0	0.0	0.0	0.0	0.0	0.0	0.0	0.0	0.0	0.0	0.0	0.0	0.0	0.0	0.0
Cobll1	319876	symbol	M. musculus	319876	M. musculus	0.0	0.0	0.0	0.0	0.0	0.0	0.0	0.0	0.0	0.0	0.0	0.0	0.0	0.0	0.0	0.0	0.0	0.0	0.0	0.0
Snx14	244962	symbol	M. musculus	244962	M. musculus	0.0	0.0	0.0	0.0	0.0	0.0	0.0	0.0	0.0	0.0	0.0	0.0	0.0	0.0	0.0	0.0	0.0	0.0	0.0	0.0
chr3						nan	nan	nan	nan	nan	nan	nan	nan	nan	nan	nan	nan	nan	nan	nan	nan	nan	nan	nan	nan
95754599-95754917_R						nan	nan	nan	nan	nan	nan	nan	nan	nan	nan	nan	nan	nan	nan	nan	nan	nan	nan	nan	nan
Zranb1	360216	symbol	M. musculus	360216	M. musculus	0.0	0.0	0.0	0.0	1.0	0.0	0.0	0.0	0.0	0.0	0.0	0.0	1.0	0.0	0.0	0.0	0.0	0.0	0.0	0.0
Gdap10	100504486	symbol	M. musculus	100504486	M. musculus	0.0	0.0	0.0	0.0	0.0	0.0	0.0	0.0	0.0	0.0	0.0	0.0	0.0	0.0	0.0	0.0	0.0	0.0	0.0	0.0
Atp11b	76295	symbol	M. musculus	76295	M. musculus	0.0	0.0	0.0	0.0	0.0	0.0	0.0	0.0	0.0	0.0	0.0	0.0	0.0	0.0	0.0	0.0	0.0	0.0	0.0	0.0
Rimkla	194237	symbol	M. musculus	194237	M. musculus	0.0	0.0	0.0	0.0	0.0	0.0	0.0	0.0	0.0	0.0	0.0	0.0	0.0	0.0	0.0	0.0	0.0	0.0	0.0	0.0
Txnrd3	232223	symbol	M. musculus	232223	M. musculus	0.0	0.0	0.0	0.0	0.0	0.0	0.0	0.0	0.0	1.0	0.0	0.0	0.0	0.0	0.0	0.0	0.0	0.0	0.0	0.0
Acot3	171281	symbol	M. musculus	171281	M. musculus	0.0	1.0	0.0	0.0	0.0	0.0	0.0	0.0	0.0	1.0	0.0	0.0	0.0	0.0	0.0	0.0	0.0	0.0	0.0	0.0
Gmnn	57441	symbol	M. musculus	57441	M. musculus	0.0	0.0	0.0	0.0	0.0	0.0	0.0	0.0	0.0	0.0	0.0	0.0	0.0	0.0	0.0	0.0	0.0	1.0	0.0	0.0
Cdc14b	218294	symbol	M. musculus	218294	M. musculus	0.0	0.0	0.0	0.0	0.0	0.0	0.0	0.0	0.0	0.0	0.0	0.0	0.0	0.0	0.0	0.0	0.0	1.0	0.0	0.0
Sbsn	282619	symbol	M. musculus	282619	M. musculus	0.0	0.0	0.0	0.0	0.0	0.0	0.0	0.0	0.0	0.0	0.0	0.0	0.0	0.0	0.0	0.0	0.0	0.0	0.0	0.0
Fzd4	14366	symbol	M. musculus	14366	M. musculus	0.0	0.0	0.0	0.0	0.0	0.0	0.0	0.0	0.0	0.0	0.0	0.0	0.0	0.0	1.0	0.0	1.0	1.0	0.0	0.0
Ube2h	22214	symbol	M. musculus	22214	M. musculus	0.0	0.0	0.0	0.0	1.0	0.0	0.0	0.0	0.0	0.0	0.0	0.0	0.0	0.0	0.0	0.0	0.0	0.0	0.0	0.0
Rhobtb1	69288	symbol	M. musculus	69288	M. musculus	0.0	0.0	0.0	0.0	0.0	0.0	0.0	0.0	0.0	0.0	0.0	0.0	0.0	0.0	0.0	0.0	0.0	0.0	0.0	0.0
Gpbp1l1	77110	symbol	M. musculus	77110	M. musculus	0.0	0.0	0.0	0.0	0.0	0.0	0.0	0.0	0.0	0.0	0.0	0.0	0.0	0.0	0.0	0.0	0.0	0.0	0.0	0.0
Abcc10	224814	symbol	M. musculus	224814	M. musculus	0.0	0.0	0.0	0.0	0.0	0.0	0.0	0.0	0.0	0.0	0.0	0.0	0.0	0.0	0.0	0.0	0.0	0.0	0.0	0.0
Trip10	106628	symbol	M. musculus	106628	M. musculus	0.0	0.0	0.0	0.0	0.0	0.0	0.0	0.0	0.0	0.0	0.0	0.0	0.0	0.0	0.0	0.0	0.0	0.0	0.0	0.0
Zfp383	73729	symbol	M. musculus	73729	M. musculus	0.0	0.0	0.0	0.0	0.0	0.0	0.0	0.0	0.0	0.0	0.0	0.0	0.0	0.0	0.0	0.0	0.0	0.0	0.0	0.0
Ldlrap1	100017	symbol	M. musculus	100017	M. musculus	0.0	0.0	0.0	0.0	0.0	0.0	0.0	0.0	0.0	0.0	0.0	0.0	0.0	0.0	0.0	0.0	0.0	0.0	0.0	0.0
Adck3	67426	gene_synonym	M. musculus	67426	M. musculus	0.0	0.0	0.0	0.0	0.0	0.0	0.0	0.0	0.0	0.0	0.0	0.0	0.0	0.0	0.0	0.0	0.0	0.0	0.0	0.0
Shb	230126	symbol	M. musculus	230126	M. musculus	0.0	0.0	0.0	0.0	0.0	0.0	0.0	1.0	0.0	0.0	0.0	0.0	0.0	0.0	0.0	0.0	0.0	1.0	0.0	0.0
Scyl2	213326	symbol	M. musculus	213326	M. musculus	0.0	0.0	0.0	0.0	0.0	0.0	0.0	0.0	0.0	0.0	0.0	0.0	0.0	0.0	0.0	0.0	0.0	0.0	0.0	0.0
Plaur	18793	symbol	M. musculus	18793	M. musculus	0.0	0.0	0.0	0.0	0.0	0.0	0.0	0.0	0.0	0.0	0.0	0.0	0.0	0.0	0.0	0.0	0.0	1.0	0.0	0.0
Pcnp	76302	symbol	M. musculus	76302	M. musculus	0.0	0.0	0.0	0.0	1.0	0.0	0.0	0.0	0.0	0.0	0.0	0.0	0.0	0.0	0.0	0.0	0.0	0.0	0.0	0.0
chr7						nan	nan	nan	nan	nan	nan	nan	nan	nan	nan	nan	nan	nan	nan	nan	nan	nan	nan	nan	nan
144563845-144603732_R						nan	nan	nan	nan	nan	nan	nan	nan	nan	nan	nan	nan	nan	nan	nan	nan	nan	nan	nan	nan
Prrc1	73137	symbol	M. musculus	73137	M. musculus	0.0	0.0	0.0	0.0	0.0	0.0	0.0	0.0	0.0	0.0	0.0	0.0	0.0	0.0	0.0	0.0	0.0	0.0	0.0	0.0
Ube4b	63958	symbol	M. musculus	63958	M. musculus	0.0	0.0	0.0	0.0	1.0	0.0	0.0	0.0	0.0	0.0	0.0	0.0	0.0	0.0	0.0	0.0	0.0	0.0	0.0	0.0
Kif1b	16561	symbol	M. musculus	16561	M. musculus	0.0	0.0	0.0	0.0	0.0	0.0	0.0	0.0	0.0	0.0	0.0	0.0	0.0	0.0	0.0	0.0	0.0	0.0	0.0	0.0
Fdft1	14137	symbol	M. musculus	14137	M. musculus	0.0	0.0	0.0	0.0	0.0	0.0	0.0	0.0	0.0	0.0	0.0	0.0	1.0	0.0	0.0	0.0	0.0	0.0	0.0	0.0
Trip4	56404	symbol	M. musculus	56404	M. musculus	0.0	0.0	0.0	1.0	1.0	0.0	0.0	0.0	1.0	0.0	0.0	0.0	0.0	0.0	0.0	0.0	0.0	0.0	0.0	0.0
Grik5	14809	symbol	M. musculus	14809	M. musculus	0.0	0.0	1.0	0.0	0.0	0.0	0.0	0.0	0.0	0.0	0.0	0.0	0.0	0.0	0.0	0.0	0.0	0.0	0.0	0.0
Gm36151						nan	nan	nan	nan	nan	nan	nan	nan	nan	nan	nan	nan	nan	nan	nan	nan	nan	nan	nan	nan
Ube2b	22210	symbol	M. musculus	22210	M. musculus	0.0	1.0	0.0	0.0	1.0	0.0	0.0	1.0	0.0	0.0	0.0	0.0	0.0	0.0	0.0	0.0	0.0	0.0	0.0	0.0
Cyr61	16007	gene_synonym	M. musculus	16007	M. musculus	0.0	0.0	1.0	0.0	0.0	1.0	0.0	0.0	0.0	0.0	0.0	0.0	0.0	0.0	0.0	0.0	0.0	1.0	0.0	0.0
Jun	16476	symbol	M. musculus	16476	M. musculus	1.0	1.0	1.0	1.0	0.0	0.0	0.0	1.0	1.0	0.0	0.0	0.0	0.0	0.0	1.0	0.0	1.0	1.0	0.0	0.0
Fosb	14282	symbol	M. musculus	14282	M. musculus	0.0	1.0	0.0	1.0	0.0	0.0	0.0	0.0	1.0	0.0	0.0	0.0	0.0	0.0	0.0	0.0	0.0	0.0	0.0	0.0
Rhpn2	52428	symbol	M. musculus	52428	M. musculus	0.0	0.0	0.0	0.0	0.0	0.0	0.0	0.0	0.0	0.0	0.0	0.0	0.0	0.0	0.0	0.0	0.0	0.0	0.0	0.0
Gm10614	100038388	symbol	M. musculus	100038388	M. musculus	0.0	0.0	0.0	0.0	0.0	0.0	0.0	0.0	0.0	0.0	0.0	0.0	0.0	0.0	0.0	0.0	0.0	0.0	0.0	0.0
Sh2d4a	72281	symbol	M. musculus	72281	M. musculus	0.0	0.0	0.0	0.0	0.0	0.0	0.0	0.0	0.0	0.0	0.0	0.0	0.0	0.0	0.0	0.0	0.0	0.0	0.0	0.0
TC1642199						nan	nan	nan	nan	nan	nan	nan	nan	nan	nan	nan	nan	nan	nan	nan	nan	nan	nan	nan	nan
4930481B07Rik	108168883	symbol	M. musculus	108168883	M. musculus	0.0	0.0	0.0	0.0	0.0	0.0	0.0	0.0	0.0	0.0	0.0	0.0	0.0	0.0	0.0	0.0	0.0	0.0	0.0	0.0
Fmo1	14261	symbol	M. musculus	14261	M. musculus	0.0	1.0	0.0	0.0	0.0	1.0	0.0	0.0	0.0	1.0	0.0	0.0	0.0	0.0	0.0	1.0	0.0	0.0	0.0	0.0
AK046657						nan	nan	nan	nan	nan	nan	nan	nan	nan	nan	nan	nan	nan	nan	nan	nan	nan	nan	nan	nan
Cdc6	23834	symbol	M. musculus	23834	M. musculus	0.0	0.0	0.0	0.0	0.0	0.0	0.0	0.0	1.0	0.0	0.0	0.0	0.0	0.0	0.0	0.0	0.0	1.0	1.0	0.0
Klhdc9	68874	symbol	M. musculus	68874	M. musculus	0.0	0.0	0.0	0.0	0.0	0.0	0.0	0.0	0.0	0.0	0.0	0.0	0.0	0.0	0.0	0.0	0.0	0.0	0.0	0.0
Nudt13	67725	symbol	M. musculus	67725	M. musculus	0.0	0.0	0.0	0.0	0.0	0.0	0.0	0.0	0.0	1.0	0.0	0.0	0.0	0.0	0.0	0.0	0.0	0.0	0.0	0.0
Cdk5rap1	66971	symbol	M. musculus	66971	M. musculus	0.0	0.0	0.0	0.0	0.0	0.0	0.0	1.0	0.0	0.0	0.0	0.0	0.0	0.0	0.0	0.0	0.0	1.0	1.0	0.0
Smg1	233789	symbol	M. musculus	233789	M. musculus	0.0	0.0	0.0	0.0	0.0	0.0	0.0	0.0	0.0	0.0	0.0	0.0	1.0	0.0	0.0	0.0	0.0	0.0	0.0	0.0
AK033790						nan	nan	nan	nan	nan	nan	nan	nan	nan	nan	nan	nan	nan	nan	nan	nan	nan	nan	nan	nan
Wbp2	22378	symbol	M. musculus	22378	M. musculus	0.0	0.0	0.0	1.0	0.0	0.0	0.0	0.0	1.0	0.0	0.0	0.0	0.0	0.0	0.0	0.0	0.0	0.0	0.0	0.0
C920025E04Rik	667803	gene_synonym	M. musculus	667803	M. musculus	0.0	0.0	0.0	0.0	0.0	0.0	0.0	0.0	0.0	0.0	0.0	0.0	0.0	0.0	0.0	0.0	0.0	0.0	0.0	0.0
Cdc40	71713	symbol	M. musculus	71713	M. musculus	0.0	0.0	0.0	0.0	0.0	0.0	0.0	0.0	0.0	0.0	0.0	0.0	0.0	0.0	0.0	0.0	0.0	0.0	0.0	0.0
4930426I24Rik	100504512	symbol	M. musculus	100504512	M. musculus	0.0	0.0	0.0	0.0	0.0	0.0	0.0	0.0	0.0	0.0	0.0	0.0	0.0	0.0	0.0	0.0	0.0	0.0	0.0	0.0
Vldlr	22359	symbol	M. musculus	22359	M. musculus	0.0	0.0	0.0	0.0	0.0	0.0	0.0	0.0	0.0	0.0	0.0	0.0	0.0	0.0	1.0	0.0	0.0	1.0	0.0	0.0
LOC102631977	102631977	Gene_ID	M. musculus	102631977	M. musculus	0.0	0.0	0.0	0.0	0.0	0.0	0.0	0.0	0.0	0.0	0.0	0.0	0.0	0.0	0.0	0.0	0.0	0.0	0.0	0.0
Zfand5	22682	symbol	M. musculus	22682	M. musculus	0.0	0.0	0.0	0.0	0.0	0.0	0.0	0.0	0.0	0.0	0.0	0.0	0.0	0.0	0.0	0.0	0.0	0.0	0.0	0.0
4833420G17Rik	67392	symbol	M. musculus	67392	M. musculus	0.0	0.0	0.0	0.0	0.0	0.0	0.0	0.0	0.0	0.0	0.0	0.0	0.0	0.0	0.0	0.0	0.0	0.0	0.0	0.0
Tnip2	231130	symbol	M. musculus	231130	M. musculus	0.0	0.0	0.0	1.0	0.0	0.0	0.0	0.0	0.0	0.0	0.0	0.0	0.0	0.0	0.0	0.0	0.0	0.0	0.0	0.0
Fam214a	235493	gene_synonym	M. musculus	235493	M. musculus	0.0	0.0	0.0	0.0	0.0	0.0	0.0	0.0	0.0	0.0	0.0	0.0	0.0	0.0	0.0	0.0	0.0	0.0	0.0	0.0
Map2k7	26400	symbol	M. musculus	26400	M. musculus	0.0	0.0	1.0	1.0	0.0	0.0	0.0	0.0	0.0	0.0	0.0	0.0	0.0	0.0	0.0	0.0	0.0	1.0	0.0	0.0
Rwdd3	66568	symbol	M. musculus	66568	M. musculus	0.0	0.0	0.0	0.0	0.0	0.0	0.0	1.0	0.0	0.0	0.0	0.0	0.0	0.0	0.0	0.0	0.0	1.0	0.0	0.0
Aox1	11761	symbol	M. musculus	11761	M. musculus	0.0	1.0	0.0	0.0	0.0	0.0	0.0	0.0	0.0	1.0	0.0	0.0	0.0	0.0	0.0	0.0	0.0	0.0	0.0	0.0
Clec18a	353287	symbol	M. musculus	353287	M. musculus	0.0	0.0	0.0	0.0	0.0	0.0	0.0	0.0	0.0	0.0	0.0	0.0	0.0	0.0	0.0	0.0	0.0	0.0	0.0	0.0
Rusc1	72296	symbol	M. musculus	72296	M. musculus	0.0	0.0	0.0	0.0	1.0	0.0	0.0	0.0	0.0	0.0	0.0	0.0	0.0	0.0	0.0	0.0	0.0	0.0	0.0	0.0
AK033846						nan	nan	nan	nan	nan	nan	nan	nan	nan	nan	nan	nan	nan	nan	nan	nan	nan	nan	nan	nan
Fam69a	67266	gene_synonym	M. musculus	67266	M. musculus	0.0	0.0	0.0	0.0	0.0	0.0	0.0	0.0	0.0	0.0	0.0	0.0	0.0	0.0	0.0	0.0	0.0	0.0	0.0	0.0
CB566291						nan	nan	nan	nan	nan	nan	nan	nan	nan	nan	nan	nan	nan	nan	nan	nan	nan	nan	nan	nan
chr6						nan	nan	nan	nan	nan	nan	nan	nan	nan	nan	nan	nan	nan	nan	nan	nan	nan	nan	nan	nan
31078802-31079644_R						nan	nan	nan	nan	nan	nan	nan	nan	nan	nan	nan	nan	nan	nan	nan	nan	nan	nan	nan	nan
Lincpint	232685	gene_synonym	M. musculus	232685	M. musculus	0.0	0.0	0.0	0.0	0.0	0.0	0.0	0.0	0.0	0.0	0.0	0.0	0.0	0.0	0.0	0.0	0.0	0.0	0.0	0.0
Ssh2	237860	symbol	M. musculus	237860	M. musculus	0.0	0.0	0.0	0.0	0.0	0.0	0.0	0.0	0.0	0.0	0.0	0.0	0.0	0.0	0.0	0.0	0.0	0.0	0.0	0.0
Atp6v0e	11974	symbol	M. musculus	11974	M. musculus	0.0	0.0	0.0	0.0	0.0	0.0	0.0	0.0	0.0	0.0	0.0	0.0	0.0	0.0	0.0	0.0	0.0	0.0	0.0	0.0
1700123K08Rik	76658	symbol	M. musculus	76658	M. musculus	0.0	0.0	0.0	0.0	0.0	0.0	0.0	0.0	0.0	0.0	0.0	0.0	0.0	0.0	0.0	0.0	0.0	0.0	0.0	0.0
1700001J03Rik	69282	symbol	M. musculus	69282	M. musculus	0.0	0.0	0.0	0.0	0.0	0.0	0.0	0.0	0.0	0.0	0.0	0.0	0.0	0.0	0.0	0.0	0.0	0.0	0.0	0.0
chr8						nan	nan	nan	nan	nan	nan	nan	nan	nan	nan	nan	nan	nan	nan	nan	nan	nan	nan	nan	nan
126268510-126290810_F						nan	nan	nan	nan	nan	nan	nan	nan	nan	nan	nan	nan	nan	nan	nan	nan	nan	nan	nan	nan
Ube2t	67196	symbol	M. musculus	67196	M. musculus	0.0	0.0	0.0	0.0	1.0	0.0	0.0	0.0	0.0	0.0	0.0	0.0	0.0	0.0	0.0	0.0	0.0	0.0	0.0	0.0
9530057J20Rik	78672	symbol	M. musculus	78672	M. musculus	0.0	0.0	0.0	0.0	0.0	0.0	0.0	0.0	0.0	0.0	0.0	0.0	0.0	0.0	0.0	0.0	0.0	0.0	0.0	0.0
Zranb3	226409	symbol	M. musculus	226409	M. musculus	0.0	0.0	0.0	0.0	0.0	0.0	0.0	0.0	0.0	0.0	0.0	0.0	0.0	0.0	0.0	0.0	0.0	0.0	0.0	0.0
Dym	69190	symbol	M. musculus	69190	M. musculus	0.0	0.0	0.0	0.0	0.0	0.0	0.0	0.0	0.0	0.0	0.0	0.0	0.0	0.0	0.0	0.0	0.0	0.0	0.0	0.0
Cnbd2	70873	symbol	M. musculus	70873	M. musculus	0.0	0.0	0.0	0.0	0.0	0.0	0.0	0.0	0.0	0.0	0.0	0.0	0.0	0.0	0.0	0.0	0.0	0.0	0.0	0.0
Mterf4	69821	symbol	M. musculus	69821	M. musculus	0.0	0.0	0.0	0.0	0.0	0.0	0.0	0.0	0.0	0.0	0.0	0.0	0.0	0.0	0.0	0.0	0.0	0.0	0.0	0.0
Gm12758	100126229	symbol	M. musculus	100126229	M. musculus	0.0	0.0	0.0	0.0	0.0	0.0	0.0	0.0	0.0	0.0	0.0	0.0	0.0	0.0	0.0	0.0	0.0	0.0	0.0	0.0
Gm35989	102639751	symbol	M. musculus	102639751	M. musculus	0.0	0.0	0.0	0.0	0.0	0.0	0.0	0.0	0.0	0.0	0.0	0.0	0.0	0.0	0.0	0.0	0.0	0.0	0.0	0.0
Sla	20491	symbol	M. musculus	20491	M. musculus	0.0	0.0	0.0	0.0	0.0	0.0	0.0	0.0	0.0	0.0	0.0	0.0	0.0	0.0	0.0	0.0	0.0	0.0	0.0	0.0
Rsad2	58185	symbol	M. musculus	58185	M. musculus	0.0	0.0	0.0	0.0	0.0	0.0	0.0	0.0	0.0	0.0	0.0	0.0	0.0	0.0	0.0	0.0	0.0	0.0	0.0	0.0
Dmrt2	226049	symbol	M. musculus	226049	M. musculus	0.0	0.0	0.0	0.0	0.0	0.0	0.0	0.0	0.0	0.0	0.0	0.0	0.0	0.0	0.0	0.0	0.0	0.0	0.0	0.0
Plekha4	69217	symbol	M. musculus	69217	M. musculus	0.0	0.0	0.0	0.0	0.0	0.0	0.0	0.0	0.0	0.0	0.0	0.0	0.0	0.0	0.0	0.0	0.0	0.0	0.0	0.0
Mpp3	13384	symbol	M. musculus	13384	M. musculus	0.0	0.0	0.0	0.0	0.0	0.0	0.0	0.0	0.0	0.0	0.0	0.0	0.0	0.0	0.0	0.0	0.0	0.0	0.0	0.0
ENSMUST00000119503	100416952	ensembl_transcript_id	M. musculus	100416952	M. musculus	0.0	0.0	0.0	0.0	0.0	0.0	0.0	0.0	0.0	0.0	0.0	0.0	0.0	0.0	0.0	0.0	0.0	0.0	0.0	0.0
ENSMUST00000179326						nan	nan	nan	nan	nan	nan	nan	nan	nan	nan	nan	nan	nan	nan	nan	nan	nan	nan	nan	nan
ENSMUST00000121222	385454	ensembl_transcript_id	M. musculus	385454	M. musculus	0.0	0.0	0.0	0.0	0.0	0.0	0.0	0.0	0.0	0.0	0.0	0.0	0.0	0.0	0.0	0.0	0.0	0.0	0.0	0.0
Gm40826	105245356	symbol	M. musculus	105245356	M. musculus	0.0	0.0	0.0	0.0	0.0	0.0	0.0	0.0	0.0	0.0	0.0	0.0	0.0	0.0	0.0	0.0	0.0	0.0	0.0	0.0
NAP069643-1						nan	nan	nan	nan	nan	nan	nan	nan	nan	nan	nan	nan	nan	nan	nan	nan	nan	nan	nan	nan
Gm5176	382421	symbol	M. musculus	382421	M. musculus	0.0	0.0	0.0	0.0	0.0	0.0	0.0	0.0	0.0	0.0	0.0	0.0	0.0	0.0	0.0	0.0	0.0	0.0	0.0	0.0
TC1781719						nan	nan	nan	nan	nan	nan	nan	nan	nan	nan	nan	nan	nan	nan	nan	nan	nan	nan	nan	nan
ENSMUST00000119766	666269	ensembl_transcript_id	M. musculus	666269	M. musculus	0.0	0.0	0.0	0.0	0.0	0.0	0.0	0.0	0.0	0.0	0.0	0.0	0.0	0.0	0.0	0.0	0.0	0.0	0.0	0.0
ENSMUST00000117499						nan	nan	nan	nan	nan	nan	nan	nan	nan	nan	nan	nan	nan	nan	nan	nan	nan	nan	nan	nan
Hmgb1	15289	symbol	M. musculus	15289	M. musculus	0.0	0.0	1.0	1.0	0.0	1.0	0.0	0.0	0.0	0.0	1.0	0.0	0.0	0.0	0.0	0.0	0.0	1.0	0.0	1.0
NAP068456-1						nan	nan	nan	nan	nan	nan	nan	nan	nan	nan	nan	nan	nan	nan	nan	nan	nan	nan	nan	nan
ENSMUST00000181542						nan	nan	nan	nan	nan	nan	nan	nan	nan	nan	nan	nan	nan	nan	nan	nan	nan	nan	nan	nan
ENSMUST00000121009						nan	nan	nan	nan	nan	nan	nan	nan	nan	nan	nan	nan	nan	nan	nan	nan	nan	nan	nan	nan
ENSMUST00000122269						nan	nan	nan	nan	nan	nan	nan	nan	nan	nan	nan	nan	nan	nan	nan	nan	nan	nan	nan	nan
ENSMUST00000184467						nan	nan	nan	nan	nan	nan	nan	nan	nan	nan	nan	nan	nan	nan	nan	nan	nan	nan	nan	nan
ENSMUST00000196164						nan	nan	nan	nan	nan	nan	nan	nan	nan	nan	nan	nan	nan	nan	nan	nan	nan	nan	nan	nan
NAP113691-1						nan	nan	nan	nan	nan	nan	nan	nan	nan	nan	nan	nan	nan	nan	nan	nan	nan	nan	nan	nan
ENSMUST00000121940	105246639	ensembl_transcript_id	M. musculus	105246639	M. musculus	0.0	0.0	0.0	0.0	0.0	0.0	0.0	0.0	0.0	0.0	0.0	0.0	0.0	0.0	0.0	0.0	0.0	0.0	0.0	0.0
ENSMUST00000182688	666055	ensembl_transcript_id	M. musculus	666055	M. musculus	0.0	0.0	0.0	0.0	0.0	0.0	0.0	0.0	0.0	0.0	0.0	0.0	0.0	0.0	0.0	0.0	0.0	0.0	0.0	0.0
ENSMUST00000195073						nan	nan	nan	nan	nan	nan	nan	nan	nan	nan	nan	nan	nan	nan	nan	nan	nan	nan	nan	nan
LOC102641638						nan	nan	nan	nan	nan	nan	nan	nan	nan	nan	nan	nan	nan	nan	nan	nan	nan	nan	nan	nan
Scn8a	20273	symbol	M. musculus	20273	M. musculus	0.0	0.0	0.0	0.0	0.0	0.0	0.0	0.0	0.0	0.0	0.0	0.0	0.0	0.0	0.0	0.0	0.0	0.0	0.0	0.0
Zfp791	244556	symbol	M. musculus	244556	M. musculus	0.0	0.0	0.0	0.0	0.0	0.0	0.0	0.0	0.0	0.0	0.0	0.0	0.0	0.0	0.0	0.0	0.0	0.0	0.0	0.0
NAP112173-1						nan	nan	nan	nan	nan	nan	nan	nan	nan	nan	nan	nan	nan	nan	nan	nan	nan	nan	nan	nan
Zfp672	319475	symbol	M. musculus	319475	M. musculus	0.0	0.0	0.0	0.0	0.0	0.0	0.0	0.0	0.0	0.0	0.0	0.0	0.0	0.0	0.0	0.0	0.0	0.0	0.0	0.0
Fgl1	234199	symbol	M. musculus	234199	M. musculus	0.0	0.0	0.0	0.0	0.0	1.0	0.0	0.0	0.0	0.0	0.0	0.0	0.0	0.0	0.0	0.0	0.0	0.0	0.0	1.0
Exosc9	50911	symbol	M. musculus	50911	M. musculus	0.0	0.0	0.0	0.0	0.0	0.0	0.0	0.0	0.0	0.0	0.0	0.0	0.0	0.0	0.0	0.0	0.0	0.0	0.0	0.0
Tmprss3	140765	symbol	M. musculus	140765	M. musculus	0.0	0.0	0.0	0.0	0.0	0.0	0.0	0.0	0.0	0.0	0.0	0.0	0.0	0.0	0.0	0.0	0.0	0.0	0.0	0.0
Il15ra	16169	symbol	M. musculus	16169	M. musculus	1.0	0.0	0.0	0.0	0.0	0.0	0.0	0.0	0.0	0.0	0.0	0.0	0.0	0.0	0.0	0.0	0.0	0.0	0.0	0.0
Dmtn	13829	symbol	M. musculus	13829	M. musculus	0.0	0.0	0.0	0.0	0.0	0.0	0.0	1.0	1.0	0.0	0.0	0.0	0.0	0.0	0.0	0.0	0.0	1.0	0.0	0.0
52461266-52541416_R						nan	nan	nan	nan	nan	nan	nan	nan	nan	nan	nan	nan	nan	nan	nan	nan	nan	nan	nan	nan
9530083O12Rik	319610	symbol	M. musculus	319610	M. musculus	0.0	0.0	0.0	0.0	0.0	0.0	0.0	0.0	0.0	0.0	0.0	0.0	0.0	0.0	0.0	0.0	0.0	0.0	0.0	0.0
Arhgef15	442801	symbol	M. musculus	442801	M. musculus	0.0	0.0	0.0	0.0	0.0	0.0	0.0	0.0	0.0	0.0	0.0	0.0	0.0	0.0	0.0	0.0	0.0	0.0	0.0	0.0
chrX						nan	nan	nan	nan	nan	nan	nan	nan	nan	nan	nan	nan	nan	nan	nan	nan	nan	nan	nan	nan
120963050-120963598_F						nan	nan	nan	nan	nan	nan	nan	nan	nan	nan	nan	nan	nan	nan	nan	nan	nan	nan	nan	nan
A_55_P2725951						nan	nan	nan	nan	nan	nan	nan	nan	nan	nan	nan	nan	nan	nan	nan	nan	nan	nan	nan	nan
Phip	83946	symbol	M. musculus	83946	M. musculus	0.0	0.0	0.0	0.0	0.0	0.0	0.0	0.0	1.0	0.0	0.0	0.0	0.0	0.0	0.0	0.0	0.0	1.0	0.0	0.0
Synpo2l	68760	symbol	M. musculus	68760	M. musculus	0.0	0.0	0.0	0.0	0.0	0.0	0.0	0.0	0.0	0.0	0.0	0.0	0.0	0.0	0.0	0.0	0.0	0.0	0.0	0.0
Psme3	19192	symbol	M. musculus	19192	M. musculus	0.0	0.0	0.0	0.0	0.0	0.0	0.0	0.0	0.0	0.0	0.0	0.0	0.0	0.0	0.0	0.0	0.0	0.0	0.0	0.0
Fryl	72313	symbol	M. musculus	72313	M. musculus	0.0	0.0	0.0	0.0	0.0	0.0	0.0	0.0	0.0	0.0	0.0	0.0	0.0	0.0	0.0	0.0	0.0	0.0	0.0	0.0
Slc1a4	55963	symbol	M. musculus	55963	M. musculus	0.0	0.0	0.0	0.0	0.0	0.0	0.0	0.0	0.0	0.0	0.0	0.0	0.0	0.0	0.0	0.0	0.0	0.0	0.0	0.0
Zfp133-ps	668917	symbol	M. musculus	668917	M. musculus	0.0	0.0	0.0	0.0	0.0	0.0	0.0	0.0	0.0	0.0	0.0	0.0	0.0	0.0	0.0	0.0	0.0	0.0	0.0	0.0
105072936-105074001_F						nan	nan	nan	nan	nan	nan	nan	nan	nan	nan	nan	nan	nan	nan	nan	nan	nan	nan	nan	nan
Nelfcd	57314	symbol	M. musculus	57314	M. musculus	0.0	0.0	0.0	0.0	0.0	0.0	0.0	0.0	0.0	0.0	0.0	0.0	0.0	0.0	0.0	0.0	0.0	0.0	0.0	0.0
chr13						nan	nan	nan	nan	nan	nan	nan	nan	nan	nan	nan	nan	nan	nan	nan	nan	nan	nan	nan	nan
34693404-34717987_R						nan	nan	nan	nan	nan	nan	nan	nan	nan	nan	nan	nan	nan	nan	nan	nan	nan	nan	nan	nan
Gm13562	115489442	symbol	M. musculus	115489442	M. musculus	0.0	0.0	0.0	0.0	0.0	0.0	0.0	0.0	0.0	0.0	0.0	0.0	0.0	0.0	0.0	0.0	0.0	0.0	0.0	0.0
Fam219a	71901	symbol	M. musculus	71901	M. musculus	0.0	0.0	0.0	0.0	0.0	0.0	0.0	0.0	0.0	0.0	0.0	0.0	0.0	0.0	0.0	0.0	0.0	0.0	0.0	0.0
Sema4c	20353	symbol	M. musculus	20353	M. musculus	0.0	0.0	0.0	0.0	0.0	0.0	0.0	0.0	0.0	0.0	0.0	0.0	0.0	0.0	0.0	0.0	0.0	0.0	0.0	0.0
Mcam	84004	symbol	M. musculus	84004	M. musculus	0.0	0.0	0.0	0.0	0.0	0.0	0.0	0.0	0.0	0.0	0.0	0.0	0.0	0.0	0.0	0.0	0.0	0.0	0.0	0.0
Ms4a4c	64380	symbol	M. musculus	64380	M. musculus	0.0	0.0	0.0	0.0	0.0	0.0	0.0	0.0	0.0	0.0	0.0	0.0	0.0	0.0	0.0	0.0	0.0	0.0	0.0	0.0
Ubtf	21429	symbol	M. musculus	21429	M. musculus	0.0	0.0	0.0	0.0	0.0	0.0	0.0	0.0	0.0	0.0	0.0	0.0	0.0	0.0	0.0	0.0	0.0	0.0	0.0	0.0
Ccdc138	76138	symbol	M. musculus	76138	M. musculus	0.0	0.0	0.0	0.0	0.0	0.0	0.0	0.0	0.0	0.0	0.0	0.0	0.0	0.0	0.0	0.0	0.0	0.0	0.0	0.0
Gm35410	102638978	symbol	M. musculus	102638978	M. musculus	0.0	0.0	0.0	0.0	0.0	0.0	0.0	0.0	0.0	0.0	0.0	0.0	0.0	0.0	0.0	0.0	0.0	0.0	0.0	0.0
Luc7l2	192196	symbol	M. musculus	192196	M. musculus	0.0	0.0	0.0	0.0	0.0	0.0	0.0	0.0	0.0	0.0	0.0	0.0	0.0	0.0	0.0	0.0	0.0	0.0	0.0	0.0
AA536875	380934	symbol	M. musculus	380934	M. musculus	0.0	0.0	0.0	0.0	0.0	0.0	0.0	0.0	0.0	0.0	0.0	0.0	0.0	0.0	0.0	0.0	0.0	0.0	0.0	0.0
Ccdc25	67179	symbol	M. musculus	67179	M. musculus	0.0	0.0	0.0	0.0	0.0	0.0	0.0	0.0	0.0	0.0	0.0	0.0	0.0	0.0	0.0	0.0	0.0	0.0	0.0	0.0
Creb5	231991	symbol	M. musculus	231991	M. musculus	0.0	0.0	0.0	0.0	0.0	0.0	0.0	0.0	0.0	0.0	0.0	0.0	0.0	0.0	0.0	0.0	0.0	0.0	0.0	0.0
A_55_P2724929						nan	nan	nan	nan	nan	nan	nan	nan	nan	nan	nan	nan	nan	nan	nan	nan	nan	nan	nan	nan
4933427D06Rik	232217	symbol	M. musculus	232217	M. musculus	0.0	0.0	0.0	0.0	0.0	0.0	0.0	0.0	0.0	0.0	0.0	0.0	0.0	0.0	0.0	0.0	0.0	0.0	0.0	0.0
Rad51c	114714	symbol	M. musculus	114714	M. musculus	0.0	0.0	0.0	0.0	0.0	0.0	0.0	0.0	0.0	0.0	0.0	0.0	0.0	0.0	0.0	0.0	0.0	0.0	0.0	0.0
Suv39h2	64707	symbol	M. musculus	64707	M. musculus	0.0	0.0	0.0	0.0	0.0	0.0	0.0	0.0	0.0	0.0	0.0	0.0	0.0	0.0	1.0	0.0	1.0	0.0	0.0	0.0
E130314K07Rik	320483	symbol	M. musculus	320483	M. musculus	0.0	0.0	0.0	0.0	0.0	0.0	0.0	0.0	0.0	0.0	0.0	0.0	0.0	0.0	0.0	0.0	0.0	0.0	0.0	0.0
Gm31704	102634016	symbol	M. musculus	102634016	M. musculus	0.0	0.0	0.0	0.0	0.0	0.0	0.0	0.0	0.0	0.0	0.0	0.0	0.0	0.0	0.0	0.0	0.0	0.0	0.0	0.0
ENSMUST00000148137	329055	ensembl_transcript_id	M. musculus	329055	M. musculus	0.0	0.0	0.0	0.0	0.0	0.0	0.0	0.0	0.0	0.0	0.0	0.0	0.0	0.0	0.0	0.0	0.0	0.0	0.0	0.0
Ogfod1	270086	symbol	M. musculus	270086	M. musculus	0.0	0.0	0.0	0.0	0.0	0.0	0.0	0.0	0.0	0.0	0.0	0.0	0.0	0.0	0.0	0.0	0.0	0.0	0.0	0.0
Itsn1	16443	symbol	M. musculus	16443	M. musculus	0.0	0.0	0.0	0.0	0.0	0.0	0.0	0.0	0.0	0.0	0.0	0.0	0.0	0.0	0.0	0.0	0.0	0.0	0.0	0.0
Spag7	216873	symbol	M. musculus	216873	M. musculus	0.0	0.0	0.0	0.0	0.0	0.0	0.0	0.0	0.0	0.0	0.0	0.0	0.0	0.0	0.0	0.0	0.0	0.0	0.0	0.0
Skint7	328505	symbol	M. musculus	328505	M. musculus	0.0	0.0	0.0	0.0	0.0	0.0	0.0	0.0	0.0	0.0	0.0	0.0	0.0	0.0	0.0	0.0	0.0	0.0	0.0	0.0
Dennd4a	102442	symbol	M. musculus	102442	M. musculus	0.0	0.0	0.0	0.0	0.0	0.0	0.0	0.0	0.0	0.0	0.0	0.0	0.0	0.0	0.0	0.0	0.0	0.0	0.0	0.0
Sp110	109032	symbol	M. musculus	109032	M. musculus	0.0	0.0	1.0	0.0	0.0	0.0	0.0	0.0	0.0	0.0	0.0	0.0	0.0	0.0	0.0	0.0	0.0	0.0	0.0	0.0
Cyp2u1	71519	symbol	M. musculus	71519	M. musculus	0.0	1.0	0.0	0.0	0.0	0.0	0.0	0.0	0.0	0.0	0.0	0.0	0.0	0.0	0.0	0.0	0.0	0.0	0.0	0.0
AK089156						nan	nan	nan	nan	nan	nan	nan	nan	nan	nan	nan	nan	nan	nan	nan	nan	nan	nan	nan	nan
Pak4	70584	symbol	M. musculus	70584	M. musculus	1.0	0.0	0.0	0.0	0.0	0.0	0.0	0.0	0.0	0.0	0.0	0.0	0.0	0.0	0.0	0.0	0.0	0.0	0.0	0.0
Acsl1	14081	symbol	M. musculus	14081	M. musculus	1.0	1.0	0.0	0.0	0.0	0.0	0.0	0.0	1.0	1.0	0.0	1.0	1.0	0.0	0.0	0.0	0.0	0.0	0.0	0.0
Gm23952	102634376	symbol	M. musculus	102634376	M. musculus	0.0	0.0	0.0	0.0	0.0	0.0	0.0	0.0	0.0	0.0	0.0	0.0	0.0	0.0	0.0	0.0	0.0	0.0	0.0	0.0
Cab39	12283	symbol	M. musculus	12283	M. musculus	0.0	0.0	0.0	0.0	0.0	0.0	0.0	0.0	0.0	0.0	0.0	0.0	0.0	0.0	0.0	0.0	0.0	1.0	0.0	0.0
Acot4	171282	symbol	M. musculus	171282	M. musculus	0.0	1.0	0.0	0.0	0.0	0.0	1.0	0.0	0.0	1.0	0.0	0.0	0.0	0.0	0.0	0.0	0.0	0.0	0.0	0.0
Gm6994	629678	symbol	M. musculus	629678	M. musculus	0.0	0.0	0.0	0.0	0.0	0.0	0.0	0.0	0.0	0.0	0.0	0.0	0.0	0.0	0.0	0.0	0.0	0.0	0.0	0.0
Serpinb8	20725	symbol	M. musculus	20725	M. musculus	0.0	0.0	0.0	0.0	0.0	0.0	0.0	1.0	0.0	0.0	0.0	0.0	0.0	0.0	0.0	0.0	0.0	0.0	0.0	0.0
Ralgps1	241308	symbol	M. musculus	241308	M. musculus	0.0	0.0	0.0	0.0	0.0	0.0	0.0	0.0	0.0	0.0	0.0	0.0	0.0	0.0	0.0	0.0	0.0	0.0	0.0	0.0
Gm10405	100038366	symbol	M. musculus	100038366	M. musculus	0.0	0.0	0.0	0.0	0.0	0.0	0.0	0.0	0.0	0.0	0.0	0.0	0.0	0.0	0.0	0.0	0.0	0.0	0.0	0.0
Terf2ip	57321	symbol	M. musculus	57321	M. musculus	0.0	0.0	0.0	0.0	0.0	0.0	0.0	1.0	0.0	0.0	0.0	0.0	0.0	0.0	0.0	0.0	0.0	1.0	0.0	0.0
Btn1a1	12231	symbol	M. musculus	12231	M. musculus	0.0	0.0	0.0	0.0	0.0	0.0	0.0	0.0	0.0	0.0	0.0	0.0	0.0	0.0	0.0	0.0	0.0	0.0	0.0	0.0
Igsf9	93842	symbol	M. musculus	93842	M. musculus	0.0	0.0	0.0	0.0	0.0	0.0	0.0	0.0	0.0	0.0	0.0	0.0	0.0	0.0	0.0	0.0	0.0	0.0	0.0	0.0
Capza1	12340	symbol	M. musculus	12340	M. musculus	0.0	0.0	0.0	0.0	0.0	0.0	0.0	0.0	0.0	0.0	0.0	0.0	0.0	0.0	0.0	0.0	0.0	0.0	0.0	0.0
92040526-92041319_F						nan	nan	nan	nan	nan	nan	nan	nan	nan	nan	nan	nan	nan	nan	nan	nan	nan	nan	nan	nan
A530006G24Rik	381384	symbol	M. musculus	381384	M. musculus	0.0	0.0	0.0	0.0	0.0	0.0	0.0	0.0	0.0	0.0	0.0	0.0	0.0	0.0	0.0	0.0	0.0	0.0	0.0	0.0
chr18						nan	nan	nan	nan	nan	nan	nan	nan	nan	nan	nan	nan	nan	nan	nan	nan	nan	nan	nan	nan
47313842-47315840_F						nan	nan	nan	nan	nan	nan	nan	nan	nan	nan	nan	nan	nan	nan	nan	nan	nan	nan	nan	nan
Gm10576	100038646	symbol	M. musculus	100038646	M. musculus	0.0	0.0	0.0	0.0	0.0	0.0	0.0	0.0	0.0	0.0	0.0	0.0	0.0	0.0	0.0	0.0	0.0	0.0	0.0	0.0
2310002F09Rik	100504720	symbol	M. musculus	100504720	M. musculus	0.0	0.0	0.0	0.0	0.0	0.0	0.0	0.0	0.0	0.0	0.0	0.0	0.0	0.0	0.0	0.0	0.0	0.0	0.0	0.0
Rhox4g	664608	symbol	M. musculus	664608	M. musculus	0.0	0.0	0.0	0.0	0.0	0.0	0.0	0.0	0.0	0.0	0.0	0.0	0.0	0.0	0.0	0.0	0.0	0.0	0.0	0.0
Eya1	14048	symbol	M. musculus	14048	M. musculus	0.0	0.0	0.0	0.0	1.0	0.0	0.0	0.0	0.0	0.0	0.0	0.0	0.0	0.0	0.0	0.0	0.0	0.0	0.0	0.0
Ephb3	13845	symbol	M. musculus	13845	M. musculus	0.0	0.0	0.0	0.0	0.0	0.0	0.0	0.0	0.0	0.0	0.0	0.0	0.0	0.0	0.0	0.0	0.0	0.0	0.0	0.0
Mms22l	212377	symbol	M. musculus	212377	M. musculus	0.0	0.0	0.0	0.0	0.0	0.0	0.0	0.0	0.0	0.0	0.0	0.0	0.0	0.0	0.0	0.0	0.0	0.0	0.0	0.0
Plekhg3	263406	symbol	M. musculus	263406	M. musculus	0.0	0.0	0.0	0.0	0.0	0.0	0.0	0.0	0.0	0.0	0.0	0.0	0.0	0.0	0.0	0.0	0.0	0.0	0.0	0.0
A_55_P2726391						nan	nan	nan	nan	nan	nan	nan	nan	nan	nan	nan	nan	nan	nan	nan	nan	nan	nan	nan	nan
Ldlrad3	241576	symbol	M. musculus	241576	M. musculus	0.0	0.0	0.0	0.0	0.0	0.0	0.0	0.0	0.0	0.0	0.0	0.0	0.0	0.0	0.0	0.0	0.0	0.0	0.0	0.0
Ung	22256	symbol	M. musculus	22256	M. musculus	0.0	0.0	0.0	0.0	0.0	0.0	0.0	0.0	0.0	0.0	0.0	0.0	0.0	0.0	0.0	0.0	0.0	0.0	0.0	0.0
Arl6ip6	65103	symbol	M. musculus	65103	M. musculus	0.0	0.0	0.0	0.0	0.0	0.0	0.0	0.0	0.0	0.0	0.0	0.0	0.0	0.0	0.0	0.0	0.0	0.0	0.0	0.0
Sgsh	27029	symbol	M. musculus	27029	M. musculus	0.0	0.0	0.0	0.0	0.0	0.0	0.0	0.0	0.0	0.0	0.0	0.0	0.0	0.0	0.0	0.0	0.0	0.0	0.0	0.0
Hemgn	93966	symbol	M. musculus	93966	M. musculus	0.0	0.0	0.0	0.0	0.0	0.0	0.0	0.0	0.0	0.0	0.0	0.0	0.0	0.0	0.0	0.0	0.0	0.0	0.0	0.0
Zcchc9	69085	symbol	M. musculus	69085	M. musculus	0.0	0.0	0.0	0.0	0.0	0.0	0.0	0.0	0.0	0.0	0.0	0.0	0.0	0.0	0.0	0.0	0.0	0.0	0.0	0.0
Hs3st2	195646	symbol	M. musculus	195646	M. musculus	0.0	0.0	0.0	0.0	0.0	0.0	0.0	0.0	0.0	0.0	0.0	0.0	0.0	0.0	0.0	0.0	1.0	0.0	0.0	0.0
Gm626	268729	gene_synonym	M. musculus	268729	M. musculus	0.0	0.0	0.0	0.0	0.0	0.0	0.0	0.0	0.0	0.0	0.0	0.0	0.0	0.0	0.0	0.0	0.0	0.0	0.0	0.0
Pdp2	382051	symbol	M. musculus	382051	M. musculus	0.0	0.0	0.0	0.0	0.0	0.0	0.0	0.0	0.0	0.0	0.0	0.0	0.0	0.0	0.0	0.0	0.0	0.0	0.0	0.0
Srek1	218543	symbol	M. musculus	218543	M. musculus	0.0	0.0	0.0	0.0	0.0	0.0	0.0	0.0	0.0	0.0	0.0	0.0	0.0	0.0	0.0	0.0	0.0	0.0	0.0	0.0
Ifitm7	74482	symbol	M. musculus	74482	M. musculus	0.0	0.0	0.0	0.0	0.0	0.0	0.0	0.0	0.0	0.0	0.0	0.0	0.0	0.0	0.0	0.0	0.0	0.0	0.0	0.0
1700110I01Rik	73549	symbol	M. musculus	73549	M. musculus	0.0	0.0	0.0	0.0	0.0	0.0	0.0	0.0	0.0	0.0	0.0	0.0	0.0	0.0	0.0	0.0	0.0	0.0	0.0	0.0
Atxn7	246103	symbol	M. musculus	246103	M. musculus	0.0	0.0	0.0	0.0	0.0	0.0	0.0	1.0	0.0	0.0	0.0	0.0	0.0	0.0	0.0	0.0	0.0	0.0	0.0	0.0
Bpifc	270757	symbol	M. musculus	270757	M. musculus	0.0	0.0	0.0	0.0	0.0	0.0	0.0	0.0	0.0	0.0	0.0	0.0	0.0	0.0	0.0	0.0	0.0	0.0	0.0	0.0
Wdr89	72338	symbol	M. musculus	72338	M. musculus	0.0	0.0	0.0	0.0	0.0	0.0	0.0	0.0	0.0	0.0	0.0	0.0	0.0	0.0	0.0	0.0	0.0	0.0	0.0	0.0
Trim25	217069	symbol	M. musculus	217069	M. musculus	1.0	0.0	0.0	0.0	1.0	0.0	0.0	0.0	0.0	0.0	0.0	0.0	0.0	0.0	0.0	0.0	0.0	0.0	0.0	0.0
I730030J21Rik	619313	symbol	M. musculus	619313	M. musculus	0.0	0.0	0.0	0.0	0.0	0.0	0.0	0.0	0.0	0.0	0.0	0.0	0.0	0.0	0.0	0.0	0.0	0.0	0.0	0.0
Mtfr2	71804	symbol	M. musculus	71804	M. musculus	0.0	0.0	0.0	0.0	0.0	0.0	0.0	0.0	0.0	0.0	0.0	0.0	0.0	0.0	0.0	0.0	0.0	0.0	0.0	0.0
Tmem239	66766	symbol	M. musculus	66766	M. musculus	0.0	0.0	0.0	0.0	0.0	0.0	0.0	0.0	0.0	0.0	0.0	0.0	0.0	0.0	0.0	0.0	0.0	0.0	0.0	0.0
Nrp2	18187	symbol	M. musculus	18187	M. musculus	0.0	0.0	0.0	0.0	0.0	0.0	0.0	0.0	0.0	0.0	0.0	0.0	0.0	0.0	0.0	0.0	0.0	0.0	0.0	0.0
chr16						nan	nan	nan	nan	nan	nan	nan	nan	nan	nan	nan	nan	nan	nan	nan	nan	nan	nan	nan	nan
90103524-90104408_R						nan	nan	nan	nan	nan	nan	nan	nan	nan	nan	nan	nan	nan	nan	nan	nan	nan	nan	nan	nan
Dad1	13135	symbol	M. musculus	13135	M. musculus	0.0	0.0	0.0	0.0	0.0	0.0	0.0	0.0	0.0	0.0	0.0	0.0	0.0	0.0	0.0	0.0	0.0	0.0	0.0	0.0
Akna	100182	symbol	M. musculus	100182	M. musculus	0.0	0.0	0.0	0.0	0.0	0.0	0.0	0.0	0.0	0.0	0.0	0.0	0.0	0.0	0.0	0.0	0.0	0.0	0.0	0.0
Gm26697	102638818	symbol	M. musculus	102638818	M. musculus	0.0	0.0	0.0	0.0	0.0	0.0	0.0	0.0	0.0	0.0	0.0	0.0	0.0	0.0	0.0	0.0	0.0	0.0	0.0	0.0
96635508-96654148_F						nan	nan	nan	nan	nan	nan	nan	nan	nan	nan	nan	nan	nan	nan	nan	nan	nan	nan	nan	nan
Utp11l	67205	gene_synonym	M. musculus	67205	M. musculus	0.0	0.0	1.0	0.0	0.0	0.0	0.0	0.0	0.0	0.0	0.0	0.0	0.0	0.0	0.0	0.0	0.0	0.0	0.0	0.0
Snhg6	73824	symbol	M. musculus	73824	M. musculus	0.0	0.0	0.0	0.0	0.0	0.0	0.0	0.0	0.0	0.0	0.0	0.0	0.0	0.0	0.0	0.0	0.0	0.0	0.0	0.0
Gas5	14455	symbol	M. musculus	14455	M. musculus	0.0	0.0	0.0	0.0	0.0	0.0	0.0	0.0	0.0	0.0	0.0	0.0	0.0	0.0	0.0	0.0	0.0	0.0	0.0	0.0
TC1602431						nan	nan	nan	nan	nan	nan	nan	nan	nan	nan	nan	nan	nan	nan	nan	nan	nan	nan	nan	nan
2900005J15Rik	67261	symbol	M. musculus	67261	M. musculus	0.0	0.0	0.0	0.0	0.0	0.0	0.0	0.0	0.0	0.0	0.0	0.0	0.0	0.0	0.0	0.0	0.0	0.0	0.0	0.0
Cdc25a	12530	symbol	M. musculus	12530	M. musculus	0.0	0.0	0.0	0.0	0.0	0.0	0.0	0.0	0.0	0.0	0.0	0.0	0.0	0.0	0.0	0.0	0.0	0.0	0.0	0.0
Igsf6	80719	symbol	M. musculus	80719	M. musculus	0.0	0.0	0.0	0.0	0.0	0.0	0.0	0.0	0.0	0.0	0.0	0.0	0.0	0.0	0.0	0.0	0.0	0.0	0.0	0.0
Pla2g15	192654	symbol	M. musculus	192654	M. musculus	0.0	1.0	0.0	0.0	0.0	0.0	1.0	0.0	0.0	1.0	0.0	1.0	1.0	0.0	0.0	0.0	0.0	0.0	0.0	0.0
Gnas	14683	symbol	M. musculus	14683	M. musculus	0.0	1.0	0.0	1.0	0.0	0.0	0.0	0.0	1.0	0.0	0.0	0.0	0.0	0.0	0.0	0.0	0.0	1.0	0.0	0.0
NAP113833-1						nan	nan	nan	nan	nan	nan	nan	nan	nan	nan	nan	nan	nan	nan	nan	nan	nan	nan	nan	nan
D830039M14Rik	320949	symbol	M. musculus	320949	M. musculus	0.0	0.0	0.0	0.0	0.0	0.0	0.0	0.0	0.0	0.0	0.0	0.0	0.0	0.0	0.0	0.0	0.0	0.0	0.0	0.0
Fdxacb1	382137	symbol	M. musculus	382137	M. musculus	0.0	0.0	0.0	0.0	0.0	0.0	0.0	0.0	0.0	0.0	0.0	0.0	0.0	0.0	0.0	0.0	0.0	0.0	0.0	0.0
LOC102635467	102635467	Gene_ID	M. musculus	102635467	M. musculus	0.0	0.0	0.0	0.0	0.0	0.0	0.0	0.0	0.0	0.0	0.0	0.0	0.0	0.0	0.0	0.0	0.0	0.0	0.0	0.0
Srgap2	14270	symbol	M. musculus	14270	M. musculus	0.0	0.0	0.0	0.0	0.0	0.0	0.0	0.0	0.0	0.0	0.0	0.0	0.0	0.0	0.0	0.0	0.0	1.0	0.0	0.0
LOC105247398	105247398	Gene_ID	M. musculus	105247398	M. musculus	0.0	0.0	0.0	0.0	0.0	0.0	0.0	0.0	0.0	0.0	0.0	0.0	0.0	0.0	0.0	0.0	0.0	0.0	0.0	0.0
Gm36757	102640765	symbol	M. musculus	102640765	M. musculus	0.0	0.0	0.0	0.0	0.0	0.0	0.0	0.0	0.0	0.0	0.0	0.0	0.0	0.0	0.0	0.0	0.0	0.0	0.0	0.0
Vax2	24113	symbol	M. musculus	24113	M. musculus	0.0	0.0	0.0	0.0	0.0	0.0	0.0	0.0	0.0	0.0	0.0	0.0	0.0	0.0	0.0	0.0	0.0	0.0	0.0	0.0
71242333-71273533_F						nan	nan	nan	nan	nan	nan	nan	nan	nan	nan	nan	nan	nan	nan	nan	nan	nan	nan	nan	nan
51905865-51911474_R						nan	nan	nan	nan	nan	nan	nan	nan	nan	nan	nan	nan	nan	nan	nan	nan	nan	nan	nan	nan
Golt1a	68338	symbol	M. musculus	68338	M. musculus	0.0	0.0	0.0	0.0	0.0	0.0	0.0	0.0	0.0	0.0	0.0	0.0	0.0	0.0	0.0	0.0	0.0	0.0	0.0	0.0
NAP069259-1						nan	nan	nan	nan	nan	nan	nan	nan	nan	nan	nan	nan	nan	nan	nan	nan	nan	nan	nan	nan
Xrn1	24127	symbol	M. musculus	24127	M. musculus	0.0	0.0	0.0	0.0	0.0	0.0	0.0	1.0	0.0	0.0	0.0	0.0	0.0	0.0	0.0	0.0	0.0	0.0	0.0	0.0
Klhl25	207952	symbol	M. musculus	207952	M. musculus	0.0	1.0	0.0	0.0	1.0	1.0	0.0	0.0	0.0	0.0	0.0	0.0	1.0	0.0	0.0	1.0	0.0	0.0	0.0	0.0
Pabpc1l	381404	symbol	M. musculus	381404	M. musculus	0.0	0.0	0.0	0.0	0.0	0.0	0.0	0.0	0.0	0.0	0.0	0.0	0.0	0.0	0.0	0.0	0.0	0.0	0.0	0.0
Agpat9	231510	gene_synonym	M. musculus	231510	M. musculus	0.0	0.0	0.0	0.0	0.0	0.0	0.0	0.0	0.0	0.0	0.0	1.0	1.0	0.0	0.0	0.0	0.0	0.0	0.0	0.0
Lamb1	16777	symbol	M. musculus	16777	M. musculus	0.0	0.0	0.0	0.0	0.0	0.0	0.0	0.0	0.0	0.0	0.0	0.0	0.0	0.0	0.0	0.0	0.0	0.0	0.0	0.0
Katnal2	71206	symbol	M. musculus	71206	M. musculus	0.0	0.0	0.0	0.0	0.0	0.0	0.0	0.0	0.0	0.0	0.0	0.0	0.0	0.0	0.0	0.0	0.0	0.0	0.0	0.0
A530050N04Rik	442846	gene_synonym	M. musculus	442846	M. musculus	0.0	0.0	0.0	0.0	0.0	0.0	0.0	0.0	1.0	0.0	0.0	0.0	0.0	0.0	0.0	0.0	0.0	0.0	0.0	0.0
Dusp4	319520	symbol	M. musculus	319520	M. musculus	0.0	0.0	0.0	0.0	0.0	0.0	0.0	0.0	0.0	0.0	0.0	0.0	0.0	0.0	0.0	0.0	0.0	0.0	0.0	0.0
Trib1	211770	symbol	M. musculus	211770	M. musculus	0.0	0.0	1.0	0.0	0.0	0.0	0.0	0.0	0.0	0.0	1.0	0.0	0.0	0.0	0.0	0.0	0.0	1.0	0.0	0.0
Sik1	17691	symbol	M. musculus	17691	M. musculus	0.0	0.0	1.0	0.0	0.0	1.0	0.0	1.0	0.0	0.0	0.0	0.0	0.0	0.0	0.0	1.0	1.0	0.0	0.0	1.0
Nr4a1	15370	symbol	M. musculus	15370	M. musculus	0.0	0.0	1.0	0.0	0.0	0.0	0.0	0.0	1.0	0.0	0.0	0.0	0.0	0.0	0.0	0.0	0.0	0.0	0.0	0.0
Plk3	12795	symbol	M. musculus	12795	M. musculus	0.0	0.0	0.0	0.0	0.0	0.0	0.0	0.0	0.0	0.0	1.0	0.0	0.0	0.0	0.0	0.0	0.0	0.0	0.0	0.0
Gm34786	102638155	symbol	M. musculus	102638155	M. musculus	0.0	0.0	0.0	0.0	0.0	0.0	0.0	0.0	0.0	0.0	0.0	0.0	0.0	0.0	0.0	0.0	0.0	0.0	0.0	0.0
Ppargc1a	19017	symbol	M. musculus	19017	M. musculus	1.0	0.0	1.0	0.0	0.0	1.0	0.0	1.0	1.0	0.0	0.0	0.0	0.0	0.0	0.0	1.0	1.0	1.0	0.0	1.0
Tbl1xr1	81004	symbol	M. musculus	81004	M. musculus	1.0	0.0	0.0	0.0	1.0	1.0	1.0	0.0	0.0	0.0	0.0	0.0	0.0	0.0	0.0	0.0	0.0	0.0	0.0	0.0
Specc1l	74392	symbol	M. musculus	74392	M. musculus	0.0	0.0	0.0	0.0	0.0	0.0	0.0	0.0	0.0	0.0	0.0	0.0	0.0	0.0	0.0	0.0	0.0	0.0	0.0	0.0
Eif4a2	13682	symbol	M. musculus	13682	M. musculus	0.0	0.0	0.0	0.0	0.0	0.0	0.0	1.0	0.0	0.0	0.0	0.0	0.0	0.0	0.0	0.0	0.0	1.0	0.0	0.0
Serinc3	26943	symbol	M. musculus	26943	M. musculus	0.0	0.0	1.0	0.0	0.0	0.0	0.0	0.0	0.0	0.0	0.0	0.0	0.0	0.0	0.0	0.0	0.0	0.0	0.0	0.0
Whamm	434204	symbol	M. musculus	434204	M. musculus	0.0	0.0	0.0	0.0	0.0	0.0	0.0	0.0	0.0	0.0	0.0	0.0	0.0	0.0	0.0	0.0	0.0	0.0	0.0	0.0
LOC102641377						nan	nan	nan	nan	nan	nan	nan	nan	nan	nan	nan	nan	nan	nan	nan	nan	nan	nan	nan	nan
Nsmaf	18201	symbol	M. musculus	18201	M. musculus	0.0	0.0	1.0	0.0	0.0	1.0	0.0	0.0	0.0	0.0	0.0	0.0	0.0	0.0	0.0	0.0	0.0	0.0	0.0	0.0
4933431K14Rik	71295	symbol	M. musculus	71295	M. musculus	0.0	0.0	0.0	0.0	0.0	0.0	0.0	0.0	0.0	0.0	0.0	0.0	0.0	0.0	0.0	0.0	0.0	0.0	0.0	0.0
Gm19651						nan	nan	nan	nan	nan	nan	nan	nan	nan	nan	nan	nan	nan	nan	nan	nan	nan	nan	nan	nan
Plin5	66968	symbol	M. musculus	66968	M. musculus	0.0	0.0	0.0	0.0	0.0	1.0	0.0	1.0	0.0	0.0	1.0	0.0	0.0	0.0	0.0	1.0	0.0	1.0	0.0	0.0
Ip6k2	76500	symbol	M. musculus	76500	M. musculus	0.0	0.0	1.0	0.0	0.0	0.0	0.0	0.0	0.0	0.0	0.0	0.0	1.0	0.0	0.0	0.0	0.0	1.0	0.0	0.0
Slc4a8	59033	symbol	M. musculus	59033	M. musculus	0.0	0.0	0.0	0.0	0.0	0.0	0.0	0.0	0.0	0.0	0.0	0.0	0.0	0.0	0.0	0.0	0.0	0.0	0.0	0.0
1110035H17Rik	68686	symbol	M. musculus	68686	M. musculus	0.0	0.0	0.0	0.0	0.0	0.0	0.0	0.0	0.0	0.0	0.0	0.0	0.0	0.0	0.0	0.0	0.0	0.0	0.0	0.0
Ccnl1	56706	symbol	M. musculus	56706	M. musculus	0.0	0.0	0.0	0.0	0.0	0.0	0.0	0.0	0.0	0.0	0.0	0.0	0.0	0.0	0.0	0.0	0.0	0.0	0.0	0.0
Trim24	21848	symbol	M. musculus	21848	M. musculus	0.0	0.0	1.0	0.0	1.0	0.0	0.0	0.0	1.0	0.0	0.0	0.0	0.0	0.0	0.0	0.0	0.0	0.0	0.0	0.0
Nasp	50927	symbol	M. musculus	50927	M. musculus	0.0	0.0	0.0	0.0	0.0	0.0	0.0	0.0	0.0	0.0	0.0	0.0	0.0	0.0	0.0	0.0	0.0	0.0	0.0	0.0
Prpf38a	230596	symbol	M. musculus	230596	M. musculus	0.0	0.0	0.0	0.0	0.0	0.0	0.0	0.0	0.0	0.0	0.0	0.0	0.0	0.0	0.0	0.0	0.0	0.0	0.0	0.0
Ptbp3	230257	symbol	M. musculus	230257	M. musculus	0.0	0.0	0.0	0.0	0.0	0.0	0.0	0.0	0.0	0.0	0.0	0.0	0.0	0.0	0.0	0.0	0.0	0.0	0.0	0.0
Hipk1	15257	symbol	M. musculus	15257	M. musculus	0.0	0.0	0.0	0.0	0.0	0.0	0.0	0.0	0.0	0.0	0.0	0.0	0.0	0.0	0.0	0.0	0.0	1.0	0.0	0.0
Stx3	20908	symbol	M. musculus	20908	M. musculus	0.0	0.0	0.0	0.0	0.0	0.0	0.0	0.0	0.0	0.0	0.0	0.0	0.0	0.0	0.0	0.0	0.0	0.0	0.0	0.0
Dopey1	320615	gene_synonym	M. musculus	320615	M. musculus	0.0	0.0	0.0	0.0	0.0	0.0	0.0	0.0	0.0	0.0	0.0	0.0	0.0	0.0	0.0	0.0	0.0	0.0	0.0	0.0
Ip6k1	27399	symbol	M. musculus	27399	M. musculus	0.0	0.0	0.0	0.0	0.0	0.0	0.0	0.0	0.0	0.0	0.0	0.0	1.0	0.0	0.0	0.0	0.0	0.0	0.0	0.0
Pes1	64934	symbol	M. musculus	64934	M. musculus	0.0	0.0	0.0	0.0	0.0	0.0	0.0	0.0	0.0	0.0	0.0	0.0	0.0	0.0	0.0	0.0	0.0	0.0	0.0	0.0
Crls1	66586	symbol	M. musculus	66586	M. musculus	0.0	0.0	0.0	0.0	0.0	0.0	0.0	0.0	0.0	0.0	0.0	0.0	1.0	0.0	0.0	0.0	0.0	0.0	0.0	0.0
Sf1	22668	symbol	M. musculus	22668	M. musculus	0.0	0.0	1.0	0.0	0.0	1.0	0.0	0.0	0.0	0.0	0.0	0.0	0.0	0.0	0.0	0.0	0.0	0.0	0.0	0.0
Naa25	231713	symbol	M. musculus	231713	M. musculus	0.0	0.0	0.0	0.0	0.0	0.0	0.0	0.0	0.0	0.0	0.0	0.0	0.0	0.0	0.0	0.0	0.0	0.0	0.0	0.0
Gm10336	328186	symbol	M. musculus	328186	M. musculus	0.0	0.0	0.0	0.0	0.0	0.0	0.0	0.0	0.0	0.0	0.0	0.0	0.0	0.0	0.0	0.0	0.0	0.0	0.0	0.0
Rbpj	19664	symbol	M. musculus	19664	M. musculus	0.0	0.0	1.0	0.0	0.0	0.0	0.0	0.0	0.0	0.0	0.0	0.0	0.0	0.0	0.0	0.0	0.0	0.0	0.0	0.0
Gm14964	100008567	symbol	M. musculus	100008567	M. musculus	0.0	0.0	0.0	0.0	0.0	0.0	0.0	0.0	0.0	0.0	0.0	0.0	0.0	0.0	0.0	0.0	0.0	0.0	0.0	0.0
Csnk1d	104318	symbol	M. musculus	104318	M. musculus	0.0	0.0	0.0	0.0	0.0	0.0	0.0	0.0	0.0	0.0	1.0	0.0	0.0	0.0	0.0	0.0	1.0	0.0	0.0	0.0
Rnf38	73469	symbol	M. musculus	73469	M. musculus	0.0	0.0	0.0	0.0	1.0	0.0	0.0	0.0	0.0	0.0	0.0	0.0	0.0	0.0	0.0	0.0	0.0	0.0	0.0	0.0
F3	14066	symbol	M. musculus	14066	M. musculus	0.0	0.0	1.0	0.0	0.0	0.0	0.0	0.0	0.0	0.0	0.0	0.0	0.0	0.0	0.0	0.0	0.0	0.0	0.0	0.0
Slc2a1	20525	symbol	M. musculus	20525	M. musculus	1.0	0.0	0.0	0.0	0.0	0.0	0.0	0.0	1.0	1.0	0.0	0.0	1.0	1.0	1.0	0.0	0.0	0.0	0.0	0.0
Arhgap8	73167	symbol	M. musculus	73167	M. musculus	0.0	0.0	0.0	0.0	0.0	0.0	0.0	0.0	0.0	0.0	0.0	0.0	0.0	0.0	0.0	0.0	0.0	0.0	0.0	0.0
Atp11c	320940	symbol	M. musculus	320940	M. musculus	0.0	0.0	0.0	0.0	0.0	0.0	0.0	0.0	0.0	0.0	0.0	0.0	0.0	0.0	0.0	0.0	0.0	0.0	0.0	0.0
Ahcyl1	229709	symbol	M. musculus	229709	M. musculus	0.0	0.0	0.0	0.0	0.0	0.0	0.0	0.0	1.0	1.0	0.0	0.0	0.0	0.0	0.0	0.0	0.0	0.0	0.0	0.0
5330406M23Rik	76671	symbol	M. musculus	76671	M. musculus	0.0	0.0	0.0	0.0	0.0	0.0	0.0	0.0	0.0	0.0	0.0	0.0	0.0	0.0	0.0	0.0	0.0	0.0	0.0	0.0
Dnajb6	23950	symbol	M. musculus	23950	M. musculus	0.0	0.0	0.0	0.0	0.0	0.0	0.0	0.0	0.0	0.0	0.0	0.0	0.0	0.0	0.0	0.0	0.0	0.0	0.0	0.0
Clk1	12747	symbol	M. musculus	12747	M. musculus	0.0	0.0	0.0	0.0	0.0	0.0	0.0	0.0	0.0	0.0	0.0	0.0	0.0	0.0	0.0	0.0	0.0	0.0	0.0	0.0
Hexa	15211	symbol	M. musculus	15211	M. musculus	0.0	0.0	0.0	0.0	0.0	0.0	1.0	0.0	0.0	1.0	0.0	0.0	0.0	0.0	0.0	0.0	0.0	0.0	0.0	0.0
Acss1	68738	symbol	M. musculus	68738	M. musculus	0.0	1.0	0.0	0.0	0.0	0.0	0.0	0.0	0.0	1.0	0.0	0.0	1.0	0.0	0.0	0.0	0.0	0.0	0.0	0.0
Hnrnpll	72692	symbol	M. musculus	72692	M. musculus	0.0	0.0	0.0	0.0	0.0	0.0	0.0	0.0	0.0	0.0	0.0	0.0	0.0	0.0	0.0	0.0	0.0	0.0	0.0	0.0
Focad	230393	symbol	M. musculus	230393	M. musculus	0.0	0.0	0.0	0.0	0.0	0.0	0.0	0.0	0.0	0.0	0.0	0.0	0.0	0.0	0.0	0.0	0.0	0.0	0.0	0.0
Gm35986	102639747	symbol	M. musculus	102639747	M. musculus	0.0	0.0	0.0	0.0	0.0	0.0	0.0	0.0	0.0	0.0	0.0	0.0	0.0	0.0	0.0	0.0	0.0	0.0	0.0	0.0
Zbtb20	56490	symbol	M. musculus	56490	M. musculus	0.0	0.0	0.0	0.0	0.0	1.0	0.0	0.0	0.0	0.0	1.0	0.0	0.0	0.0	0.0	0.0	0.0	1.0	0.0	1.0
CB203187						nan	nan	nan	nan	nan	nan	nan	nan	nan	nan	nan	nan	nan	nan	nan	nan	nan	nan	nan	nan
Minpp1	17330	symbol	M. musculus	17330	M. musculus	0.0	0.0	0.0	0.0	0.0	0.0	0.0	0.0	0.0	0.0	0.0	0.0	0.0	0.0	0.0	0.0	0.0	0.0	0.0	0.0
March7	57438	gene_synonym	M. musculus	57438	M. musculus	0.0	0.0	1.0	0.0	1.0	0.0	0.0	1.0	0.0	0.0	0.0	0.0	0.0	0.0	0.0	0.0	0.0	1.0	0.0	0.0
AK042057						nan	nan	nan	nan	nan	nan	nan	nan	nan	nan	nan	nan	nan	nan	nan	nan	nan	nan	nan	nan
Hipk3	15259	symbol	M. musculus	15259	M. musculus	0.0	0.0	0.0	0.0	0.0	0.0	0.0	1.0	0.0	0.0	0.0	0.0	0.0	0.0	0.0	0.0	0.0	1.0	1.0	0.0
Phf3	213109	symbol	M. musculus	213109	M. musculus	0.0	0.0	0.0	0.0	0.0	0.0	0.0	0.0	0.0	0.0	0.0	0.0	0.0	0.0	0.0	0.0	0.0	0.0	0.0	0.0
Zkscan14	67235	symbol	M. musculus	67235	M. musculus	0.0	0.0	0.0	0.0	0.0	0.0	0.0	0.0	0.0	0.0	0.0	0.0	0.0	0.0	0.0	0.0	0.0	0.0	0.0	0.0
Gm38457	102634072	symbol	M. musculus	102634072	M. musculus	0.0	0.0	0.0	0.0	0.0	0.0	0.0	0.0	0.0	0.0	0.0	0.0	0.0	0.0	0.0	0.0	0.0	0.0	0.0	0.0
Zzef1	195018	symbol	M. musculus	195018	M. musculus	0.0	0.0	0.0	0.0	1.0	0.0	0.0	0.0	0.0	0.0	0.0	0.0	0.0	0.0	0.0	0.0	0.0	1.0	0.0	0.0
Flt1	14254	symbol	M. musculus	14254	M. musculus	0.0	0.0	1.0	0.0	0.0	0.0	0.0	0.0	0.0	0.0	0.0	0.0	0.0	0.0	1.0	0.0	0.0	1.0	0.0	0.0
ENSMUST00000129718	14105	ensembl_transcript_id	M. musculus	14105	M. musculus	0.0	0.0	0.0	0.0	0.0	0.0	0.0	0.0	0.0	0.0	0.0	0.0	0.0	0.0	0.0	0.0	0.0	0.0	0.0	0.0
Fus	233908	symbol	M. musculus	233908	M. musculus	0.0	0.0	0.0	0.0	0.0	0.0	0.0	0.0	0.0	0.0	0.0	0.0	0.0	0.0	0.0	0.0	0.0	0.0	0.0	0.0
Atxn7l1	380753	symbol	M. musculus	380753	M. musculus	0.0	0.0	0.0	0.0	0.0	0.0	0.0	0.0	0.0	0.0	0.0	0.0	0.0	0.0	0.0	0.0	0.0	0.0	0.0	0.0
AK080204						nan	nan	nan	nan	nan	nan	nan	nan	nan	nan	nan	nan	nan	nan	nan	nan	nan	nan	nan	nan
Hic2	58180	symbol	M. musculus	58180	M. musculus	0.0	0.0	0.0	0.0	0.0	0.0	0.0	0.0	0.0	0.0	0.0	0.0	0.0	0.0	0.0	0.0	0.0	0.0	0.0	0.0
Serpine1	18787	symbol	M. musculus	18787	M. musculus	0.0	1.0	0.0	1.0	0.0	0.0	0.0	1.0	0.0	0.0	0.0	0.0	0.0	0.0	0.0	0.0	0.0	0.0	0.0	0.0
Btg2	12227	symbol	M. musculus	12227	M. musculus	0.0	0.0	1.0	1.0	0.0	0.0	0.0	1.0	1.0	0.0	1.0	0.0	0.0	0.0	0.0	0.0	0.0	0.0	0.0	0.0
Junb	16477	symbol	M. musculus	16477	M. musculus	0.0	0.0	0.0	1.0	0.0	0.0	0.0	0.0	0.0	0.0	0.0	0.0	0.0	0.0	0.0	0.0	0.0	0.0	0.0	0.0
Sgms1	208449	symbol	M. musculus	208449	M. musculus	0.0	0.0	0.0	1.0	0.0	0.0	0.0	0.0	0.0	1.0	0.0	0.0	1.0	0.0	0.0	0.0	0.0	0.0	0.0	0.0
Zfp36	22695	symbol	M. musculus	22695	M. musculus	1.0	0.0	0.0	1.0	0.0	0.0	0.0	1.0	1.0	0.0	1.0	0.0	0.0	0.0	0.0	0.0	0.0	1.0	0.0	0.0
D130062J21Rik	100038651	symbol	M. musculus	100038651	M. musculus	0.0	0.0	0.0	0.0	0.0	0.0	0.0	0.0	0.0	0.0	0.0	0.0	0.0	0.0	0.0	0.0	0.0	0.0	0.0	0.0
B930025B16Rik	503851	symbol	M. musculus	503851	M. musculus	0.0	0.0	0.0	0.0	0.0	0.0	0.0	0.0	0.0	0.0	0.0	0.0	0.0	0.0	0.0	0.0	0.0	0.0	0.0	0.0
Rgcc	66214	symbol	M. musculus	66214	M. musculus	0.0	0.0	1.0	0.0	0.0	0.0	0.0	0.0	0.0	0.0	0.0	0.0	0.0	0.0	1.0	0.0	0.0	0.0	0.0	0.0
Unc50	67387	symbol	M. musculus	67387	M. musculus	0.0	0.0	0.0	0.0	0.0	0.0	0.0	0.0	0.0	0.0	0.0	0.0	0.0	0.0	0.0	0.0	0.0	0.0	0.0	0.0
84757475-84757969_R						nan	nan	nan	nan	nan	nan	nan	nan	nan	nan	nan	nan	nan	nan	nan	nan	nan	nan	nan	nan
Casp6	12368	symbol	M. musculus	12368	M. musculus	0.0	0.0	1.0	0.0	0.0	0.0	0.0	0.0	1.0	0.0	0.0	0.0	0.0	0.0	0.0	0.0	0.0	0.0	0.0	0.0
D330050I16Rik	414115	symbol	M. musculus	414115	M. musculus	0.0	0.0	0.0	0.0	0.0	0.0	0.0	0.0	0.0	0.0	0.0	0.0	0.0	0.0	0.0	0.0	0.0	0.0	0.0	0.0
84735774-84760824_R						nan	nan	nan	nan	nan	nan	nan	nan	nan	nan	nan	nan	nan	nan	nan	nan	nan	nan	nan	nan
Slc5a6	330064	symbol	M. musculus	330064	M. musculus	0.0	1.0	0.0	0.0	0.0	0.0	0.0	0.0	0.0	1.0	0.0	0.0	0.0	1.0	0.0	0.0	0.0	0.0	0.0	0.0
Zfp277	246196	symbol	M. musculus	246196	M. musculus	0.0	0.0	0.0	0.0	0.0	0.0	0.0	0.0	0.0	0.0	0.0	0.0	0.0	0.0	0.0	0.0	0.0	0.0	0.0	0.0
Gm34447	102637706	symbol	M. musculus	102637706	M. musculus	0.0	0.0	0.0	0.0	0.0	0.0	0.0	0.0	0.0	0.0	0.0	0.0	0.0	0.0	0.0	0.0	0.0	0.0	0.0	0.0
Cdkn2c	12580	symbol	M. musculus	12580	M. musculus	0.0	0.0	1.0	0.0	0.0	0.0	0.0	1.0	0.0	0.0	0.0	0.0	0.0	0.0	0.0	0.0	0.0	1.0	1.0	0.0
Soga1	320706	gene_synonym	M. musculus	320706	M. musculus	0.0	0.0	0.0	0.0	0.0	1.0	0.0	0.0	1.0	0.0	1.0	0.0	0.0	0.0	0.0	1.0	0.0	0.0	0.0	1.0
Syncrip	56403	symbol	M. musculus	56403	M. musculus	0.0	0.0	0.0	0.0	0.0	0.0	0.0	1.0	0.0	0.0	0.0	0.0	0.0	0.0	0.0	0.0	0.0	0.0	0.0	0.0
BX524511						nan	nan	nan	nan	nan	nan	nan	nan	nan	nan	nan	nan	nan	nan	nan	nan	nan	nan	nan	nan
N4bp2l1	100637	symbol	M. musculus	100637	M. musculus	0.0	0.0	0.0	0.0	0.0	0.0	0.0	0.0	0.0	0.0	0.0	0.0	0.0	0.0	0.0	0.0	0.0	0.0	0.0	0.0
Chst1	76969	symbol	M. musculus	76969	M. musculus	0.0	0.0	0.0	0.0	0.0	0.0	0.0	0.0	0.0	1.0	0.0	0.0	0.0	0.0	0.0	0.0	0.0	0.0	0.0	0.0
Trim33	94093	symbol	M. musculus	94093	M. musculus	0.0	0.0	0.0	0.0	1.0	0.0	0.0	0.0	0.0	0.0	0.0	0.0	0.0	0.0	0.0	0.0	0.0	0.0	0.0	0.0
Dsn1	66934	symbol	M. musculus	66934	M. musculus	0.0	0.0	0.0	0.0	0.0	0.0	0.0	0.0	0.0	0.0	0.0	0.0	0.0	0.0	0.0	0.0	0.0	0.0	0.0	0.0
Kif2a	16563	symbol	M. musculus	16563	M. musculus	0.0	0.0	0.0	0.0	0.0	0.0	0.0	0.0	0.0	0.0	0.0	0.0	0.0	0.0	0.0	0.0	0.0	0.0	0.0	0.0
Npm1	18148	symbol	M. musculus	18148	M. musculus	0.0	0.0	1.0	0.0	0.0	0.0	0.0	1.0	1.0	0.0	0.0	0.0	0.0	0.0	0.0	0.0	0.0	1.0	0.0	0.0
Pxmp4	59038	symbol	M. musculus	59038	M. musculus	0.0	0.0	0.0	0.0	0.0	0.0	0.0	0.0	0.0	0.0	0.0	0.0	0.0	0.0	0.0	0.0	0.0	0.0	0.0	0.0
4931406P16Rik	233103	gene_synonym	M. musculus	233103	M. musculus	0.0	0.0	0.0	0.0	0.0	0.0	0.0	0.0	0.0	0.0	0.0	0.0	0.0	0.0	0.0	0.0	0.0	0.0	0.0	0.0
Pcmtd2	245867	symbol	M. musculus	245867	M. musculus	0.0	0.0	0.0	0.0	0.0	0.0	0.0	0.0	0.0	0.0	0.0	0.0	0.0	0.0	0.0	0.0	0.0	0.0	0.0	0.0
Abcc4	239273	symbol	M. musculus	239273	M. musculus	0.0	1.0	0.0	0.0	0.0	0.0	0.0	0.0	0.0	0.0	0.0	0.0	0.0	1.0	0.0	0.0	0.0	0.0	0.0	0.0
Klhl24	75785	symbol	M. musculus	75785	M. musculus	0.0	0.0	0.0	0.0	1.0	0.0	0.0	0.0	0.0	0.0	0.0	0.0	0.0	0.0	0.0	0.0	0.0	0.0	0.0	0.0
Klhl9	242521	symbol	M. musculus	242521	M. musculus	0.0	0.0	0.0	0.0	1.0	0.0	0.0	0.0	0.0	0.0	0.0	0.0	0.0	0.0	0.0	0.0	0.0	0.0	0.0	0.0
Mpv17l	93734	symbol	M. musculus	93734	M. musculus	0.0	0.0	0.0	0.0	0.0	0.0	0.0	0.0	0.0	0.0	0.0	0.0	0.0	0.0	0.0	0.0	0.0	0.0	0.0	0.0
Ovgp1	12659	symbol	M. musculus	12659	M. musculus	0.0	0.0	0.0	0.0	0.0	0.0	0.0	0.0	0.0	0.0	0.0	0.0	0.0	0.0	0.0	0.0	0.0	0.0	0.0	0.0
Rassf6	73246	symbol	M. musculus	73246	M. musculus	0.0	0.0	1.0	0.0	0.0	0.0	0.0	0.0	0.0	0.0	0.0	0.0	0.0	0.0	0.0	0.0	0.0	0.0	0.0	0.0
Cnksr3	215748	symbol	M. musculus	215748	M. musculus	0.0	0.0	0.0	0.0	0.0	0.0	0.0	1.0	0.0	0.0	0.0	0.0	0.0	0.0	0.0	0.0	0.0	1.0	0.0	0.0
Ncapd3	78658	symbol	M. musculus	78658	M. musculus	0.0	0.0	0.0	0.0	0.0	0.0	0.0	0.0	0.0	0.0	0.0	0.0	0.0	0.0	0.0	0.0	0.0	0.0	0.0	0.0
Shprh	268281	symbol	M. musculus	268281	M. musculus	0.0	0.0	0.0	0.0	1.0	0.0	0.0	0.0	0.0	0.0	0.0	0.0	0.0	0.0	0.0	0.0	0.0	0.0	0.0	0.0
1700080G18Rik	73533	symbol	M. musculus	73533	M. musculus	0.0	0.0	0.0	0.0	0.0	0.0	0.0	0.0	0.0	0.0	0.0	0.0	0.0	0.0	0.0	0.0	0.0	0.0	0.0	0.0
AK035793						nan	nan	nan	nan	nan	nan	nan	nan	nan	nan	nan	nan	nan	nan	nan	nan	nan	nan	nan	nan
Piga	18700	symbol	M. musculus	18700	M. musculus	0.0	0.0	0.0	0.0	0.0	0.0	0.0	0.0	0.0	0.0	0.0	0.0	1.0	0.0	0.0	0.0	0.0	0.0	0.0	0.0
Taf15	70439	symbol	M. musculus	70439	M. musculus	0.0	0.0	0.0	0.0	0.0	0.0	0.0	0.0	0.0	0.0	0.0	0.0	0.0	0.0	0.0	0.0	0.0	0.0	0.0	0.0
Hnrnpl	15388	symbol	M. musculus	15388	M. musculus	1.0	0.0	0.0	0.0	0.0	0.0	0.0	0.0	0.0	0.0	0.0	0.0	0.0	0.0	0.0	0.0	0.0	0.0	0.0	0.0
Rasl11b	68939	symbol	M. musculus	68939	M. musculus	0.0	0.0	0.0	0.0	0.0	0.0	0.0	0.0	0.0	0.0	0.0	0.0	0.0	0.0	0.0	0.0	0.0	0.0	0.0	0.0
Dock9	105445	symbol	M. musculus	105445	M. musculus	0.0	0.0	0.0	0.0	0.0	0.0	0.0	0.0	0.0	0.0	0.0	0.0	0.0	0.0	0.0	0.0	0.0	1.0	0.0	0.0
Epb4.1l4aos	69749	gene_synonym	M. musculus	69749	M. musculus	0.0	0.0	0.0	0.0	0.0	0.0	0.0	0.0	0.0	0.0	0.0	0.0	0.0	0.0	0.0	0.0	0.0	0.0	0.0	0.0
Rabgap1l	29809	symbol	M. musculus	29809	M. musculus	0.0	0.0	0.0	0.0	0.0	0.0	0.0	0.0	0.0	0.0	0.0	0.0	0.0	0.0	0.0	0.0	0.0	0.0	0.0	0.0
Fam134b	66270	gene_synonym	M. musculus	66270	M. musculus	0.0	0.0	0.0	0.0	0.0	0.0	0.0	0.0	0.0	0.0	1.0	0.0	0.0	0.0	0.0	0.0	0.0	0.0	0.0	0.0
Ubr7	66622	symbol	M. musculus	66622	M. musculus	0.0	0.0	0.0	0.0	1.0	0.0	0.0	0.0	0.0	0.0	0.0	0.0	0.0	0.0	0.0	0.0	0.0	0.0	0.0	0.0
Ddx42	72047	symbol	M. musculus	72047	M. musculus	0.0	0.0	0.0	0.0	0.0	0.0	0.0	0.0	0.0	0.0	0.0	0.0	0.0	0.0	0.0	0.0	0.0	0.0	0.0	0.0
Foxj3	230700	symbol	M. musculus	230700	M. musculus	0.0	0.0	0.0	0.0	0.0	0.0	0.0	0.0	0.0	0.0	0.0	0.0	0.0	0.0	0.0	0.0	0.0	0.0	0.0	0.0
Meaf6	70088	symbol	M. musculus	70088	M. musculus	0.0	0.0	0.0	0.0	0.0	0.0	0.0	0.0	0.0	0.0	0.0	0.0	0.0	0.0	0.0	0.0	0.0	0.0	0.0	0.0
Cbx7	52609	symbol	M. musculus	52609	M. musculus	0.0	0.0	0.0	0.0	0.0	0.0	0.0	0.0	0.0	0.0	0.0	0.0	0.0	0.0	0.0	0.0	0.0	0.0	0.0	0.0
Arl6ip1	54208	symbol	M. musculus	54208	M. musculus	0.0	0.0	0.0	0.0	0.0	0.0	0.0	0.0	0.0	0.0	0.0	0.0	0.0	0.0	0.0	0.0	0.0	0.0	0.0	0.0
Aasdh	231326	symbol	M. musculus	231326	M. musculus	0.0	1.0	0.0	0.0	0.0	0.0	0.0	0.0	0.0	0.0	0.0	0.0	0.0	0.0	0.0	0.0	0.0	0.0	0.0	0.0
C230071I02Rik	320812	symbol	M. musculus	320812	M. musculus	0.0	0.0	0.0	0.0	0.0	0.0	0.0	0.0	0.0	0.0	0.0	0.0	0.0	0.0	0.0	0.0	0.0	0.0	0.0	0.0
Oser1	66680	symbol	M. musculus	66680	M. musculus	0.0	0.0	0.0	0.0	0.0	0.0	0.0	0.0	0.0	0.0	0.0	0.0	0.0	0.0	0.0	0.0	0.0	0.0	0.0	0.0
Med15	94112	symbol	M. musculus	94112	M. musculus	0.0	0.0	0.0	0.0	0.0	0.0	0.0	0.0	0.0	0.0	0.0	0.0	0.0	0.0	0.0	0.0	0.0	0.0	0.0	0.0
Rnps1	19826	symbol	M. musculus	19826	M. musculus	0.0	0.0	1.0	0.0	0.0	0.0	0.0	0.0	0.0	0.0	0.0	0.0	0.0	0.0	0.0	0.0	0.0	0.0	0.0	0.0
Rhbdf2	217344	symbol	M. musculus	217344	M. musculus	0.0	0.0	0.0	0.0	0.0	0.0	0.0	0.0	0.0	0.0	0.0	0.0	0.0	0.0	0.0	0.0	0.0	0.0	0.0	0.0
Zfyve1	217695	symbol	M. musculus	217695	M. musculus	1.0	0.0	0.0	0.0	0.0	0.0	0.0	0.0	0.0	0.0	0.0	0.0	0.0	0.0	0.0	0.0	0.0	0.0	0.0	0.0
Atad3a	108888	symbol	M. musculus	108888	M. musculus	0.0	0.0	0.0	0.0	0.0	0.0	0.0	0.0	0.0	0.0	0.0	0.0	0.0	0.0	0.0	0.0	0.0	0.0	0.0	0.0
Pacs1	107975	symbol	M. musculus	107975	M. musculus	0.0	0.0	0.0	0.0	0.0	0.0	0.0	0.0	0.0	0.0	0.0	0.0	0.0	0.0	0.0	0.0	0.0	0.0	0.0	0.0
120670699-120677449_F						nan	nan	nan	nan	nan	nan	nan	nan	nan	nan	nan	nan	nan	nan	nan	nan	nan	nan	nan	nan
AK011106						nan	nan	nan	nan	nan	nan	nan	nan	nan	nan	nan	nan	nan	nan	nan	nan	nan	nan	nan	nan
Fam98c	73833	symbol	M. musculus	73833	M. musculus	0.0	0.0	0.0	0.0	0.0	0.0	0.0	0.0	0.0	0.0	0.0	0.0	0.0	0.0	0.0	0.0	0.0	0.0	0.0	0.0
Fbxo7	69754	symbol	M. musculus	69754	M. musculus	0.0	0.0	0.0	0.0	1.0	0.0	0.0	1.0	0.0	0.0	1.0	0.0	0.0	0.0	0.0	0.0	0.0	1.0	1.0	0.0
Ezh1	14055	symbol	M. musculus	14055	M. musculus	0.0	0.0	0.0	0.0	0.0	0.0	0.0	0.0	0.0	0.0	0.0	0.0	0.0	0.0	0.0	0.0	0.0	0.0	0.0	0.0
Ramp2	54409	symbol	M. musculus	54409	M. musculus	0.0	0.0	0.0	0.0	0.0	0.0	0.0	0.0	1.0	0.0	0.0	0.0	0.0	0.0	0.0	0.0	0.0	0.0	0.0	0.0
Rab43	69834	symbol	M. musculus	69834	M. musculus	0.0	0.0	0.0	0.0	0.0	0.0	0.0	0.0	0.0	0.0	0.0	0.0	0.0	0.0	0.0	0.0	0.0	0.0	0.0	0.0
Aamp	227290	symbol	M. musculus	227290	M. musculus	0.0	0.0	0.0	0.0	0.0	0.0	0.0	0.0	0.0	0.0	0.0	0.0	0.0	0.0	0.0	0.0	0.0	0.0	0.0	0.0
Aph1a	226548	symbol	M. musculus	226548	M. musculus	0.0	0.0	0.0	0.0	0.0	0.0	0.0	0.0	0.0	1.0	0.0	0.0	0.0	0.0	0.0	0.0	0.0	0.0	0.0	0.0
Ivns1abp	117198	symbol	M. musculus	117198	M. musculus	0.0	0.0	0.0	0.0	1.0	0.0	0.0	1.0	0.0	0.0	0.0	0.0	0.0	0.0	0.0	0.0	0.0	0.0	0.0	0.0
Tor1aip1	208263	symbol	M. musculus	208263	M. musculus	0.0	0.0	0.0	0.0	0.0	0.0	0.0	0.0	0.0	0.0	0.0	0.0	0.0	0.0	0.0	0.0	0.0	1.0	0.0	0.0
P3h4	66180	symbol	M. musculus	66180	M. musculus	0.0	0.0	0.0	0.0	0.0	0.0	0.0	0.0	0.0	0.0	0.0	0.0	0.0	0.0	0.0	0.0	0.0	0.0	0.0	0.0
Odf2	18286	symbol	M. musculus	18286	M. musculus	0.0	0.0	0.0	0.0	0.0	0.0	0.0	0.0	0.0	0.0	0.0	0.0	0.0	0.0	0.0	0.0	0.0	0.0	0.0	0.0
Rnf114	81018	symbol	M. musculus	81018	M. musculus	0.0	0.0	0.0	0.0	1.0	0.0	0.0	0.0	0.0	0.0	0.0	0.0	0.0	0.0	0.0	0.0	0.0	0.0	0.0	0.0
Mical3	194401	symbol	M. musculus	194401	M. musculus	0.0	0.0	0.0	0.0	0.0	0.0	0.0	0.0	0.0	1.0	0.0	0.0	0.0	0.0	0.0	0.0	0.0	0.0	0.0	0.0
Dram2	67171	symbol	M. musculus	67171	M. musculus	0.0	0.0	0.0	0.0	0.0	0.0	0.0	0.0	0.0	0.0	1.0	0.0	0.0	0.0	0.0	0.0	0.0	0.0	0.0	0.0
Bhlhb9	70237	symbol	M. musculus	70237	M. musculus	0.0	0.0	0.0	0.0	0.0	0.0	0.0	0.0	0.0	0.0	0.0	0.0	0.0	0.0	0.0	0.0	0.0	0.0	0.0	0.0
E130215H24Rik	109344	symbol	M. musculus	109344	M. musculus	0.0	0.0	0.0	0.0	0.0	0.0	0.0	0.0	0.0	0.0	0.0	0.0	0.0	0.0	0.0	0.0	0.0	0.0	0.0	0.0
BX520411						nan	nan	nan	nan	nan	nan	nan	nan	nan	nan	nan	nan	nan	nan	nan	nan	nan	nan	nan	nan
Gm4285	100043189	symbol	M. musculus	100043189	M. musculus	0.0	0.0	0.0	0.0	0.0	0.0	0.0	0.0	0.0	0.0	0.0	0.0	0.0	0.0	0.0	0.0	0.0	0.0	0.0	0.0
Clcn2	12724	symbol	M. musculus	12724	M. musculus	0.0	0.0	0.0	0.0	0.0	1.0	0.0	0.0	0.0	0.0	0.0	0.0	0.0	0.0	0.0	1.0	0.0	1.0	0.0	0.0
9030617O03Rik	217830	gene_synonym	M. musculus	217830	M. musculus	0.0	0.0	0.0	0.0	0.0	0.0	0.0	0.0	0.0	0.0	0.0	0.0	0.0	0.0	0.0	0.0	0.0	0.0	0.0	0.0
1700031C06Rik	73289	symbol	M. musculus	73289	M. musculus	0.0	0.0	0.0	0.0	0.0	0.0	0.0	0.0	0.0	0.0	0.0	0.0	0.0	0.0	0.0	0.0	0.0	0.0	0.0	0.0
Zmynd12	332934	symbol	M. musculus	332934	M. musculus	0.0	0.0	0.0	0.0	0.0	0.0	0.0	0.0	0.0	0.0	0.0	0.0	0.0	0.0	0.0	0.0	0.0	0.0	0.0	0.0
Gm41518	105246184	symbol	M. musculus	105246184	M. musculus	0.0	0.0	0.0	0.0	0.0	0.0	0.0	0.0	0.0	0.0	0.0	0.0	0.0	0.0	0.0	0.0	0.0	0.0	0.0	0.0
Heg1	77446	symbol	M. musculus	77446	M. musculus	0.0	0.0	0.0	0.0	0.0	0.0	0.0	1.0	0.0	0.0	0.0	0.0	0.0	0.0	0.0	0.0	0.0	1.0	1.0	0.0
C920006O11Rik	320295	symbol	M. musculus	320295	M. musculus	0.0	0.0	0.0	0.0	0.0	0.0	0.0	0.0	0.0	0.0	0.0	0.0	0.0	0.0	0.0	0.0	0.0	0.0	0.0	0.0
Rnf138	56515	symbol	M. musculus	56515	M. musculus	0.0	0.0	0.0	0.0	1.0	0.0	0.0	0.0	0.0	0.0	0.0	0.0	0.0	0.0	0.0	0.0	0.0	0.0	0.0	0.0
Fbxo3	57443	symbol	M. musculus	57443	M. musculus	0.0	0.0	0.0	0.0	1.0	0.0	0.0	0.0	0.0	0.0	0.0	0.0	0.0	0.0	0.0	0.0	0.0	0.0	0.0	0.0
Pdcd4	18569	symbol	M. musculus	18569	M. musculus	0.0	0.0	1.0	1.0	0.0	0.0	0.0	1.0	0.0	0.0	0.0	0.0	0.0	0.0	0.0	0.0	0.0	1.0	1.0	0.0
LOC100049077	100049077	Gene_ID	M. musculus	100049077	M. musculus	0.0	0.0	0.0	0.0	0.0	0.0	0.0	0.0	0.0	0.0	0.0	0.0	0.0	0.0	0.0	0.0	0.0	0.0	0.0	0.0
Gm26670	105244064	symbol	M. musculus	105244064	M. musculus	0.0	0.0	0.0	0.0	0.0	0.0	0.0	0.0	0.0	0.0	0.0	0.0	0.0	0.0	0.0	0.0	0.0	0.0	0.0	0.0
Gm15411	100039964	symbol	M. musculus	100039964	M. musculus	0.0	0.0	0.0	0.0	0.0	0.0	0.0	0.0	0.0	0.0	0.0	0.0	0.0	0.0	0.0	0.0	0.0	0.0	0.0	0.0
chr2						nan	nan	nan	nan	nan	nan	nan	nan	nan	nan	nan	nan	nan	nan	nan	nan	nan	nan	nan	nan
60038543-60046318_R						nan	nan	nan	nan	nan	nan	nan	nan	nan	nan	nan	nan	nan	nan	nan	nan	nan	nan	nan	nan
1810062O18Rik	75602	symbol	M. musculus	75602	M. musculus	0.0	0.0	0.0	0.0	0.0	0.0	0.0	0.0	0.0	0.0	0.0	0.0	0.0	0.0	0.0	0.0	0.0	0.0	0.0	0.0
Park2	50873	gene_synonym	M. musculus	50873	M. musculus	0.0	1.0	1.0	1.0	1.0	1.0	0.0	1.0	1.0	0.0	1.0	0.0	0.0	0.0	0.0	0.0	0.0	1.0	0.0	1.0
Asic3	171209	symbol	M. musculus	171209	M. musculus	0.0	0.0	0.0	0.0	0.0	0.0	0.0	0.0	0.0	0.0	0.0	0.0	0.0	0.0	0.0	0.0	0.0	0.0	0.0	0.0
AK081614						nan	nan	nan	nan	nan	nan	nan	nan	nan	nan	nan	nan	nan	nan	nan	nan	nan	nan	nan	nan
Pdik1l	230809	symbol	M. musculus	230809	M. musculus	0.0	0.0	0.0	0.0	0.0	0.0	0.0	0.0	0.0	0.0	0.0	0.0	0.0	0.0	0.0	0.0	0.0	0.0	0.0	0.0
March6	223455	gene_synonym	M. musculus	223455	M. musculus	0.0	0.0	0.0	0.0	1.0	1.0	0.0	0.0	0.0	0.0	0.0	0.0	0.0	0.0	0.0	1.0	0.0	0.0	0.0	0.0
Naa35	78689	symbol	M. musculus	78689	M. musculus	0.0	0.0	0.0	0.0	0.0	0.0	0.0	0.0	0.0	0.0	0.0	0.0	0.0	0.0	0.0	0.0	0.0	0.0	0.0	0.0
Rbm33	381626	symbol	M. musculus	381626	M. musculus	0.0	0.0	0.0	0.0	0.0	0.0	0.0	0.0	0.0	0.0	1.0	0.0	0.0	0.0	0.0	0.0	0.0	0.0	0.0	0.0
Gm19705	100503460	symbol	M. musculus	100503460	M. musculus	0.0	0.0	0.0	0.0	0.0	0.0	0.0	0.0	0.0	0.0	0.0	0.0	0.0	0.0	0.0	0.0	0.0	0.0	0.0	0.0
Dcaf10	242418	symbol	M. musculus	242418	M. musculus	0.0	0.0	0.0	0.0	1.0	0.0	0.0	0.0	0.0	0.0	0.0	0.0	0.0	0.0	0.0	0.0	0.0	0.0	0.0	0.0
Accsl	381411	symbol	M. musculus	381411	M. musculus	0.0	0.0	0.0	0.0	0.0	0.0	0.0	0.0	0.0	0.0	0.0	0.0	0.0	0.0	0.0	0.0	0.0	0.0	0.0	0.0
Dgat2	67800	symbol	M. musculus	67800	M. musculus	1.0	1.0	0.0	1.0	0.0	1.0	0.0	0.0	0.0	1.0	0.0	1.0	1.0	0.0	0.0	1.0	0.0	0.0	0.0	1.0
Ano1	101772	symbol	M. musculus	101772	M. musculus	0.0	0.0	0.0	0.0	0.0	0.0	0.0	0.0	0.0	0.0	0.0	0.0	0.0	0.0	0.0	0.0	0.0	0.0	0.0	0.0
Tdp2	56196	symbol	M. musculus	56196	M. musculus	0.0	0.0	0.0	0.0	0.0	0.0	0.0	0.0	0.0	0.0	0.0	0.0	0.0	0.0	0.0	0.0	0.0	0.0	0.0	0.0
Fam160b1	226252	gene_synonym	M. musculus	226252	M. musculus	0.0	0.0	0.0	0.0	0.0	0.0	0.0	0.0	0.0	0.0	0.0	0.0	0.0	0.0	0.0	0.0	0.0	0.0	0.0	0.0
B230308N11Rik	71521	gene_synonym	M. musculus	71521	M. musculus	0.0	0.0	0.0	0.0	0.0	0.0	0.0	0.0	0.0	0.0	0.0	0.0	0.0	0.0	0.0	0.0	0.0	0.0	0.0	0.0
H13	14950	symbol	M. musculus	14950	M. musculus	0.0	0.0	0.0	0.0	1.0	0.0	0.0	0.0	0.0	0.0	0.0	0.0	0.0	0.0	0.0	0.0	0.0	0.0	0.0	0.0
Spint2	20733	symbol	M. musculus	20733	M. musculus	0.0	0.0	1.0	0.0	0.0	0.0	0.0	0.0	0.0	0.0	0.0	0.0	0.0	0.0	0.0	0.0	0.0	0.0	0.0	0.0
Cldn15	60363	symbol	M. musculus	60363	M. musculus	0.0	0.0	0.0	0.0	0.0	0.0	0.0	0.0	0.0	0.0	0.0	0.0	0.0	0.0	0.0	0.0	0.0	0.0	0.0	0.0
Il1rn	16181	symbol	M. musculus	16181	M. musculus	0.0	0.0	0.0	1.0	0.0	0.0	0.0	0.0	0.0	0.0	0.0	0.0	0.0	0.0	0.0	0.0	0.0	1.0	0.0	0.0
Osbpl9	100273	symbol	M. musculus	100273	M. musculus	0.0	0.0	0.0	0.0	0.0	0.0	0.0	0.0	0.0	0.0	0.0	0.0	0.0	0.0	0.0	0.0	0.0	0.0	0.0	0.0
Scarb2	12492	symbol	M. musculus	12492	M. musculus	0.0	0.0	0.0	0.0	0.0	0.0	0.0	0.0	0.0	0.0	0.0	0.0	0.0	0.0	0.0	0.0	0.0	0.0	0.0	1.0
Bfar	67118	symbol	M. musculus	67118	M. musculus	0.0	0.0	0.0	0.0	1.0	0.0	0.0	0.0	0.0	0.0	0.0	0.0	0.0	0.0	0.0	0.0	0.0	0.0	0.0	0.0
8430437O03Rik	71536	symbol	M. musculus	71536	M. musculus	0.0	0.0	0.0	0.0	0.0	0.0	0.0	0.0	0.0	0.0	0.0	0.0	0.0	0.0	0.0	0.0	0.0	0.0	0.0	0.0
chr14						nan	nan	nan	nan	nan	nan	nan	nan	nan	nan	nan	nan	nan	nan	nan	nan	nan	nan	nan	nan
62280837-62283960_R						nan	nan	nan	nan	nan	nan	nan	nan	nan	nan	nan	nan	nan	nan	nan	nan	nan	nan	nan	nan
Atp5s	68055	gene_synonym	M. musculus	68055	M. musculus	0.0	0.0	0.0	0.0	0.0	0.0	0.0	0.0	0.0	1.0	0.0	0.0	1.0	0.0	0.0	0.0	0.0	0.0	0.0	0.0
Zfp395	380912	symbol	M. musculus	380912	M. musculus	0.0	0.0	0.0	0.0	0.0	0.0	0.0	0.0	0.0	0.0	0.0	0.0	0.0	0.0	0.0	0.0	0.0	0.0	0.0	0.0
Kctd13	233877	symbol	M. musculus	233877	M. musculus	0.0	0.0	0.0	0.0	1.0	0.0	0.0	0.0	0.0	0.0	0.0	0.0	0.0	0.0	0.0	0.0	0.0	0.0	0.0	0.0
9330133O14Rik	100689703	symbol	M. musculus	100689703	M. musculus	0.0	0.0	0.0	0.0	0.0	0.0	0.0	0.0	0.0	0.0	0.0	0.0	0.0	0.0	0.0	0.0	0.0	0.0	0.0	0.0
A930012O16Rik	227923	symbol	M. musculus	227923	M. musculus	0.0	0.0	0.0	0.0	0.0	0.0	0.0	0.0	0.0	0.0	0.0	0.0	0.0	0.0	0.0	0.0	0.0	0.0	0.0	0.0
Adh1	11522	symbol	M. musculus	11522	M. musculus	0.0	1.0	0.0	1.0	0.0	0.0	1.0	0.0	0.0	0.0	0.0	0.0	0.0	0.0	0.0	0.0	0.0	0.0	0.0	0.0
ENSMUST00000173552						nan	nan	nan	nan	nan	nan	nan	nan	nan	nan	nan	nan	nan	nan	nan	nan	nan	nan	nan	nan
Tmem203	227615	symbol	M. musculus	227615	M. musculus	0.0	0.0	0.0	0.0	0.0	0.0	0.0	0.0	0.0	0.0	0.0	0.0	0.0	0.0	0.0	0.0	0.0	0.0	0.0	0.0
Smim19	102032	symbol	M. musculus	102032	M. musculus	0.0	0.0	0.0	0.0	0.0	0.0	0.0	0.0	0.0	0.0	0.0	0.0	0.0	0.0	0.0	0.0	0.0	0.0	0.0	0.0
Cul4b	72584	symbol	M. musculus	72584	M. musculus	0.0	0.0	0.0	0.0	1.0	0.0	0.0	0.0	0.0	0.0	1.0	0.0	0.0	0.0	0.0	0.0	0.0	0.0	0.0	0.0
Ccny	67974	symbol	M. musculus	67974	M. musculus	0.0	0.0	0.0	0.0	0.0	0.0	0.0	0.0	0.0	0.0	1.0	0.0	0.0	0.0	0.0	0.0	0.0	1.0	1.0	0.0
Xrn2	24128	symbol	M. musculus	24128	M. musculus	0.0	0.0	0.0	0.0	0.0	0.0	0.0	0.0	0.0	0.0	0.0	0.0	0.0	0.0	0.0	0.0	0.0	0.0	0.0	0.0
Inca1	103844	symbol	M. musculus	103844	M. musculus	0.0	0.0	1.0	0.0	0.0	0.0	0.0	1.0	0.0	0.0	0.0	0.0	0.0	0.0	0.0	0.0	0.0	1.0	1.0	0.0
Nat9	66176	symbol	M. musculus	66176	M. musculus	0.0	0.0	0.0	0.0	0.0	0.0	0.0	0.0	0.0	0.0	0.0	0.0	0.0	0.0	0.0	0.0	0.0	0.0	0.0	0.0
Zfyve27	319740	symbol	M. musculus	319740	M. musculus	0.0	0.0	0.0	0.0	0.0	0.0	0.0	0.0	0.0	0.0	0.0	0.0	0.0	0.0	0.0	0.0	0.0	0.0	0.0	0.0
Selenbp1	20341	symbol	M. musculus	20341	M. musculus	0.0	0.0	0.0	0.0	0.0	0.0	0.0	0.0	0.0	0.0	0.0	0.0	0.0	0.0	0.0	0.0	0.0	0.0	0.0	0.0
Zc3h6	78751	symbol	M. musculus	78751	M. musculus	0.0	0.0	0.0	0.0	0.0	0.0	0.0	0.0	0.0	0.0	0.0	0.0	0.0	0.0	0.0	0.0	0.0	0.0	0.0	0.0
9030601B04Rik	71511	symbol	M. musculus	71511	M. musculus	0.0	0.0	0.0	0.0	0.0	0.0	0.0	0.0	0.0	0.0	0.0	0.0	0.0	0.0	0.0	0.0	0.0	0.0	0.0	0.0
Setd4	224440	symbol	M. musculus	224440	M. musculus	0.0	0.0	0.0	0.0	0.0	0.0	0.0	0.0	0.0	0.0	0.0	0.0	0.0	0.0	0.0	0.0	0.0	0.0	0.0	0.0
A830035O19Rik	100101457	symbol	M. musculus	100101457	M. musculus	0.0	0.0	0.0	0.0	0.0	0.0	0.0	0.0	0.0	0.0	0.0	0.0	0.0	0.0	0.0	0.0	0.0	0.0	0.0	0.0
1810062G17Rik	72282	symbol	M. musculus	72282	M. musculus	0.0	0.0	0.0	0.0	0.0	0.0	0.0	0.0	0.0	0.0	0.0	0.0	0.0	0.0	0.0	0.0	0.0	0.0	0.0	0.0
Cep57	74360	symbol	M. musculus	74360	M. musculus	0.0	0.0	0.0	0.0	0.0	0.0	0.0	0.0	0.0	0.0	0.0	0.0	0.0	0.0	0.0	0.0	0.0	0.0	0.0	0.0
Cwf19l2	244672	symbol	M. musculus	244672	M. musculus	0.0	0.0	0.0	0.0	0.0	0.0	0.0	0.0	0.0	0.0	0.0	0.0	0.0	0.0	0.0	0.0	0.0	0.0	0.0	0.0
1700113A16Rik	76642	symbol	M. musculus	76642	M. musculus	0.0	0.0	0.0	0.0	0.0	0.0	0.0	0.0	0.0	0.0	0.0	0.0	0.0	0.0	0.0	0.0	0.0	0.0	0.0	0.0
Uchl5	56207	symbol	M. musculus	56207	M. musculus	0.0	0.0	0.0	0.0	1.0	0.0	0.0	1.0	0.0	0.0	0.0	0.0	0.0	0.0	0.0	0.0	0.0	0.0	0.0	0.0
NAP111357-1						nan	nan	nan	nan	nan	nan	nan	nan	nan	nan	nan	nan	nan	nan	nan	nan	nan	nan	nan	nan
ENSMUST00000167639						nan	nan	nan	nan	nan	nan	nan	nan	nan	nan	nan	nan	nan	nan	nan	nan	nan	nan	nan	nan
Syce2	71846	symbol	M. musculus	71846	M. musculus	0.0	0.0	0.0	0.0	0.0	0.0	0.0	0.0	0.0	0.0	0.0	0.0	0.0	0.0	0.0	0.0	0.0	0.0	0.0	0.0
Tmem181a	77106	symbol	M. musculus	77106	M. musculus	0.0	0.0	0.0	0.0	0.0	0.0	0.0	0.0	0.0	0.0	0.0	0.0	0.0	0.0	0.0	0.0	0.0	0.0	0.0	0.0
Dhx40	67487	symbol	M. musculus	67487	M. musculus	0.0	0.0	0.0	0.0	0.0	0.0	0.0	0.0	0.0	0.0	0.0	0.0	0.0	0.0	0.0	0.0	0.0	0.0	0.0	0.0
Josd1	74158	symbol	M. musculus	74158	M. musculus	0.0	0.0	0.0	0.0	0.0	0.0	0.0	0.0	0.0	0.0	0.0	0.0	0.0	0.0	0.0	0.0	0.0	0.0	0.0	0.0
Actr6	67019	symbol	M. musculus	67019	M. musculus	0.0	0.0	0.0	0.0	0.0	0.0	0.0	0.0	0.0	0.0	0.0	0.0	0.0	0.0	0.0	0.0	0.0	0.0	0.0	0.0
Irx3	16373	symbol	M. musculus	16373	M. musculus	0.0	0.0	0.0	0.0	0.0	0.0	0.0	0.0	0.0	0.0	0.0	0.0	0.0	0.0	0.0	0.0	0.0	0.0	0.0	0.0
Slc25a51	230125	symbol	M. musculus	230125	M. musculus	0.0	0.0	0.0	0.0	0.0	0.0	0.0	0.0	0.0	1.0	0.0	0.0	1.0	0.0	0.0	0.0	0.0	0.0	0.0	0.0
Pdk4	27273	symbol	M. musculus	27273	M. musculus	1.0	0.0	0.0	1.0	0.0	1.0	0.0	0.0	1.0	0.0	0.0	0.0	0.0	0.0	0.0	1.0	0.0	0.0	0.0	1.0
Plcg1	18803	symbol	M. musculus	18803	M. musculus	0.0	0.0	1.0	1.0	0.0	0.0	1.0	0.0	0.0	0.0	0.0	0.0	1.0	0.0	0.0	0.0	0.0	0.0	0.0	0.0
Mtmr14	97287	symbol	M. musculus	97287	M. musculus	0.0	0.0	0.0	0.0	0.0	0.0	0.0	0.0	0.0	0.0	0.0	0.0	0.0	0.0	0.0	0.0	0.0	0.0	0.0	0.0
2410006H16Rik	69221	symbol	M. musculus	69221	M. musculus	0.0	0.0	0.0	0.0	0.0	0.0	0.0	0.0	0.0	0.0	0.0	0.0	0.0	0.0	0.0	0.0	0.0	0.0	0.0	0.0
Snhg12	100039864	symbol	M. musculus	100039864	M. musculus	0.0	0.0	0.0	0.0	0.0	0.0	0.0	0.0	0.0	0.0	0.0	0.0	0.0	0.0	0.0	0.0	0.0	0.0	0.0	0.0
Klhl21	242785	symbol	M. musculus	242785	M. musculus	0.0	0.0	0.0	0.0	1.0	0.0	0.0	0.0	0.0	0.0	0.0	0.0	0.0	0.0	0.0	0.0	0.0	0.0	0.0	0.0
Hnrnph3	432467	symbol	M. musculus	432467	M. musculus	0.0	0.0	0.0	0.0	0.0	0.0	0.0	0.0	0.0	0.0	0.0	0.0	0.0	0.0	0.0	0.0	0.0	0.0	0.0	0.0
Zxdb	668166	symbol	M. musculus	668166	M. musculus	0.0	0.0	0.0	0.0	0.0	0.0	0.0	0.0	0.0	0.0	0.0	0.0	0.0	0.0	0.0	0.0	0.0	0.0	0.0	0.0
Agmo	319660	symbol	M. musculus	319660	M. musculus	0.0	0.0	0.0	0.0	0.0	0.0	0.0	0.0	0.0	0.0	0.0	1.0	1.0	0.0	0.0	0.0	0.0	0.0	0.0	0.0
Tapt1	231225	symbol	M. musculus	231225	M. musculus	0.0	0.0	0.0	0.0	0.0	0.0	0.0	0.0	0.0	0.0	0.0	0.0	0.0	0.0	0.0	0.0	0.0	0.0	0.0	0.0
30754871-30776438_F						nan	nan	nan	nan	nan	nan	nan	nan	nan	nan	nan	nan	nan	nan	nan	nan	nan	nan	nan	nan
Gpr160	71862	symbol	M. musculus	71862	M. musculus	0.0	0.0	0.0	0.0	0.0	0.0	0.0	0.0	0.0	0.0	0.0	0.0	0.0	0.0	0.0	0.0	0.0	0.0	0.0	0.0
Arl4a	11861	symbol	M. musculus	11861	M. musculus	0.0	0.0	0.0	0.0	0.0	0.0	0.0	0.0	0.0	0.0	0.0	0.0	0.0	0.0	0.0	0.0	0.0	0.0	0.0	0.0
4932439E07Rik	103405	symbol	M. musculus	103405	M. musculus	0.0	0.0	0.0	0.0	0.0	0.0	0.0	0.0	0.0	0.0	0.0	0.0	0.0	0.0	0.0	0.0	0.0	0.0	0.0	0.0
Ddx50	94213	symbol	M. musculus	94213	M. musculus	0.0	0.0	0.0	0.0	0.0	0.0	0.0	0.0	0.0	0.0	0.0	0.0	0.0	0.0	0.0	0.0	0.0	0.0	0.0	0.0
Etfdh	66841	symbol	M. musculus	66841	M. musculus	0.0	1.0	0.0	0.0	0.0	0.0	1.0	0.0	0.0	0.0	0.0	0.0	0.0	0.0	0.0	0.0	0.0	0.0	0.0	0.0
Aim1	11630	gene_synonym	M. musculus	11630	M. musculus	0.0	0.0	0.0	0.0	0.0	0.0	0.0	0.0	0.0	0.0	0.0	0.0	0.0	0.0	0.0	0.0	0.0	0.0	0.0	0.0
Tle3	21887	symbol	M. musculus	21887	M. musculus	0.0	0.0	0.0	0.0	0.0	0.0	0.0	0.0	0.0	0.0	0.0	0.0	0.0	0.0	0.0	0.0	0.0	0.0	0.0	0.0
Etv3	27049	symbol	M. musculus	27049	M. musculus	0.0	0.0	1.0	0.0	0.0	0.0	0.0	0.0	0.0	0.0	0.0	0.0	0.0	0.0	0.0	0.0	0.0	0.0	0.0	0.0
Rgs2	19735	symbol	M. musculus	19735	M. musculus	0.0	0.0	0.0	0.0	0.0	0.0	0.0	1.0	0.0	0.0	0.0	0.0	0.0	0.0	0.0	0.0	0.0	0.0	0.0	0.0
Rnf125	67664	symbol	M. musculus	67664	M. musculus	0.0	0.0	0.0	0.0	1.0	0.0	0.0	0.0	0.0	0.0	0.0	0.0	0.0	0.0	0.0	0.0	0.0	0.0	0.0	0.0
Rabgef1	56715	symbol	M. musculus	56715	M. musculus	0.0	0.0	0.0	0.0	0.0	0.0	0.0	1.0	0.0	0.0	0.0	0.0	0.0	0.0	0.0	0.0	0.0	1.0	0.0	0.0
C330007P06Rik	77644	gene_synonym	M. musculus	77644	M. musculus	0.0	0.0	0.0	0.0	0.0	0.0	0.0	0.0	0.0	0.0	0.0	0.0	0.0	0.0	0.0	0.0	0.0	0.0	0.0	0.0
Lifr	16880	symbol	M. musculus	16880	M. musculus	0.0	0.0	0.0	0.0	0.0	0.0	0.0	0.0	0.0	0.0	0.0	0.0	0.0	0.0	0.0	0.0	0.0	0.0	0.0	0.0
Zfp655	72611	symbol	M. musculus	72611	M. musculus	0.0	0.0	0.0	0.0	0.0	0.0	0.0	0.0	0.0	0.0	0.0	0.0	0.0	0.0	0.0	0.0	0.0	0.0	0.0	0.0
4933440N22Rik	74471	symbol	M. musculus	74471	M. musculus	0.0	0.0	0.0	0.0	0.0	0.0	0.0	0.0	0.0	0.0	0.0	0.0	0.0	0.0	0.0	0.0	0.0	0.0	0.0	0.0
4833419F23Rik	73915	symbol	M. musculus	73915	M. musculus	0.0	0.0	0.0	0.0	0.0	0.0	0.0	0.0	0.0	0.0	0.0	0.0	0.0	0.0	0.0	0.0	0.0	0.0	0.0	0.0
0610040B10Rik	67672	symbol	M. musculus	67672	M. musculus	0.0	0.0	0.0	0.0	0.0	0.0	0.0	0.0	0.0	0.0	0.0	0.0	0.0	0.0	0.0	0.0	0.0	0.0	0.0	0.0
Ncapg2	76044	symbol	M. musculus	76044	M. musculus	0.0	0.0	0.0	0.0	0.0	0.0	0.0	0.0	0.0	0.0	0.0	0.0	0.0	0.0	0.0	0.0	0.0	0.0	0.0	0.0
Armcx5	494468	symbol	M. musculus	494468	M. musculus	0.0	0.0	0.0	0.0	0.0	0.0	0.0	0.0	0.0	0.0	0.0	0.0	0.0	0.0	0.0	0.0	0.0	0.0	0.0	0.0
Ubqln2	54609	symbol	M. musculus	54609	M. musculus	0.0	0.0	0.0	0.0	1.0	0.0	0.0	0.0	0.0	0.0	1.0	0.0	0.0	0.0	0.0	0.0	0.0	0.0	0.0	0.0
2810013P06Rik	100503178	symbol	M. musculus	100503178	M. musculus	0.0	0.0	0.0	0.0	0.0	0.0	0.0	0.0	0.0	0.0	0.0	0.0	0.0	0.0	0.0	0.0	0.0	0.0	0.0	0.0
Hmgb2	97165	symbol	M. musculus	97165	M. musculus	0.0	0.0	0.0	1.0	0.0	0.0	0.0	0.0	0.0	0.0	0.0	0.0	0.0	0.0	0.0	0.0	0.0	1.0	0.0	0.0
Sirt1	93759	symbol	M. musculus	93759	M. musculus	1.0	0.0	1.0	0.0	1.0	1.0	0.0	1.0	1.0	0.0	1.0	1.0	1.0	0.0	1.0	1.0	1.0	1.0	0.0	1.0
Foxo3	56484	symbol	M. musculus	56484	M. musculus	1.0	1.0	1.0	1.0	0.0	0.0	0.0	0.0	1.0	0.0	1.0	0.0	0.0	0.0	1.0	0.0	1.0	0.0	0.0	0.0
Sbds	66711	symbol	M. musculus	66711	M. musculus	0.0	0.0	0.0	0.0	0.0	0.0	0.0	0.0	0.0	0.0	0.0	0.0	0.0	0.0	0.0	0.0	0.0	0.0	0.0	0.0
Ccdc71l	72123	symbol	M. musculus	72123	M. musculus	0.0	0.0	0.0	0.0	0.0	0.0	0.0	0.0	0.0	0.0	0.0	0.0	0.0	0.0	0.0	0.0	0.0	0.0	0.0	0.0
D230025D16Rik	234678	gene_synonym	M. musculus	234678	M. musculus	0.0	0.0	0.0	0.0	0.0	0.0	0.0	0.0	0.0	0.0	0.0	0.0	0.0	0.0	0.0	0.0	0.0	0.0	0.0	0.0
Rsl1d1	66409	symbol	M. musculus	66409	M. musculus	0.0	0.0	0.0	0.0	0.0	0.0	0.0	0.0	0.0	0.0	0.0	0.0	0.0	0.0	0.0	0.0	0.0	0.0	0.0	0.0
BC027231						nan	nan	nan	nan	nan	nan	nan	nan	nan	nan	nan	nan	nan	nan	nan	nan	nan	nan	nan	nan
4931440P22Rik	71004	symbol	M. musculus	71004	M. musculus	0.0	0.0	0.0	0.0	0.0	0.0	0.0	0.0	0.0	0.0	0.0	0.0	0.0	0.0	0.0	0.0	0.0	0.0	0.0	0.0
Snhg3	399101	symbol	M. musculus	399101	M. musculus	0.0	0.0	0.0	0.0	0.0	0.0	0.0	0.0	0.0	0.0	0.0	0.0	0.0	0.0	0.0	0.0	0.0	0.0	0.0	0.0
Cwc22	80744	symbol	M. musculus	80744	M. musculus	0.0	0.0	0.0	0.0	0.0	0.0	0.0	0.0	0.0	0.0	0.0	0.0	0.0	0.0	0.0	0.0	0.0	0.0	0.0	0.0
Glul	14645	symbol	M. musculus	14645	M. musculus	1.0	0.0	0.0	0.0	0.0	0.0	0.0	0.0	0.0	0.0	0.0	0.0	0.0	0.0	0.0	0.0	0.0	0.0	0.0	0.0
Gphn	268566	symbol	M. musculus	268566	M. musculus	0.0	0.0	0.0	0.0	0.0	0.0	0.0	0.0	0.0	0.0	0.0	0.0	1.0	0.0	0.0	0.0	0.0	0.0	0.0	0.0
Dnajb9	27362	symbol	M. musculus	27362	M. musculus	0.0	0.0	0.0	0.0	1.0	0.0	0.0	0.0	0.0	0.0	0.0	0.0	0.0	0.0	0.0	0.0	0.0	0.0	0.0	0.0
Sugt1	67955	symbol	M. musculus	67955	M. musculus	0.0	0.0	0.0	0.0	0.0	0.0	0.0	0.0	0.0	0.0	0.0	0.0	0.0	0.0	0.0	0.0	0.0	0.0	0.0	0.0
Ppm1k	243382	symbol	M. musculus	243382	M. musculus	0.0	0.0	0.0	0.0	0.0	0.0	1.0	0.0	0.0	0.0	0.0	0.0	0.0	0.0	0.0	0.0	0.0	0.0	0.0	0.0
Lrrc58	320184	symbol	M. musculus	320184	M. musculus	0.0	0.0	0.0	0.0	0.0	0.0	0.0	0.0	0.0	0.0	0.0	0.0	0.0	0.0	0.0	0.0	0.0	0.0	0.0	0.0
Ranbp9	56705	symbol	M. musculus	56705	M. musculus	0.0	0.0	0.0	0.0	0.0	0.0	0.0	0.0	0.0	0.0	0.0	0.0	0.0	0.0	0.0	0.0	0.0	0.0	0.0	0.0
Myrip	245049	symbol	M. musculus	245049	M. musculus	0.0	0.0	0.0	0.0	0.0	0.0	0.0	0.0	0.0	0.0	0.0	0.0	0.0	0.0	0.0	0.0	0.0	0.0	0.0	0.0
Slc35e1	270066	symbol	M. musculus	270066	M. musculus	0.0	0.0	0.0	0.0	0.0	0.0	0.0	0.0	0.0	0.0	0.0	0.0	0.0	0.0	0.0	0.0	0.0	0.0	0.0	0.0
Btg1-ps2	194735	gene_synonym	M. musculus	194735	M. musculus	0.0	0.0	0.0	0.0	0.0	0.0	0.0	0.0	0.0	0.0	0.0	0.0	0.0	0.0	0.0	0.0	0.0	0.0	0.0	0.0
Ngly1	59007	symbol	M. musculus	59007	M. musculus	0.0	0.0	0.0	0.0	0.0	0.0	0.0	0.0	0.0	0.0	0.0	0.0	0.0	0.0	0.0	0.0	0.0	0.0	0.0	0.0
Cutc	66388	symbol	M. musculus	66388	M. musculus	0.0	0.0	0.0	0.0	0.0	0.0	0.0	0.0	0.0	0.0	0.0	0.0	0.0	0.0	0.0	0.0	0.0	0.0	0.0	0.0
Dcaf13	223499	symbol	M. musculus	223499	M. musculus	0.0	0.0	0.0	0.0	1.0	0.0	0.0	0.0	0.0	0.0	0.0	0.0	0.0	0.0	0.0	0.0	0.0	0.0	0.0	0.0
A_55_P2725892						nan	nan	nan	nan	nan	nan	nan	nan	nan	nan	nan	nan	nan	nan	nan	nan	nan	nan	nan	nan
Foxp1	108655	symbol	M. musculus	108655	M. musculus	0.0	0.0	1.0	1.0	0.0	0.0	0.0	0.0	0.0	0.0	0.0	0.0	0.0	0.0	0.0	0.0	0.0	0.0	0.0	0.0
Penk	18619	symbol	M. musculus	18619	M. musculus	1.0	0.0	0.0	1.0	0.0	0.0	0.0	0.0	1.0	0.0	0.0	0.0	0.0	0.0	1.0	0.0	0.0	0.0	0.0	0.0
Eda	13607	symbol	M. musculus	13607	M. musculus	0.0	0.0	0.0	0.0	0.0	0.0	0.0	0.0	0.0	0.0	0.0	0.0	0.0	0.0	0.0	0.0	0.0	0.0	0.0	0.0
Lrp1	16971	symbol	M. musculus	16971	M. musculus	0.0	0.0	0.0	0.0	0.0	0.0	0.0	0.0	1.0	1.0	1.0	0.0	0.0	1.0	0.0	0.0	0.0	0.0	0.0	0.0
Rap1gap2	380711	symbol	M. musculus	380711	M. musculus	0.0	0.0	0.0	0.0	0.0	0.0	0.0	0.0	0.0	0.0	0.0	0.0	0.0	0.0	0.0	0.0	0.0	0.0	0.0	0.0
Tcf23	69852	symbol	M. musculus	69852	M. musculus	0.0	0.0	0.0	0.0	0.0	0.0	0.0	0.0	0.0	0.0	0.0	0.0	0.0	0.0	0.0	0.0	0.0	0.0	0.0	0.0
Arfgap3	66251	symbol	M. musculus	66251	M. musculus	0.0	0.0	0.0	0.0	0.0	0.0	0.0	0.0	0.0	0.0	0.0	0.0	0.0	0.0	0.0	0.0	0.0	0.0	0.0	0.0
Pde3b	18576	symbol	M. musculus	18576	M. musculus	0.0	0.0	0.0	0.0	0.0	1.0	0.0	0.0	1.0	0.0	0.0	0.0	0.0	0.0	0.0	1.0	0.0	0.0	0.0	0.0
Ddhd1	114874	symbol	M. musculus	114874	M. musculus	0.0	0.0	0.0	0.0	0.0	0.0	0.0	0.0	0.0	0.0	0.0	0.0	1.0	0.0	0.0	0.0	0.0	0.0	0.0	0.0
ENSMUST00000164667						nan	nan	nan	nan	nan	nan	nan	nan	nan	nan	nan	nan	nan	nan	nan	nan	nan	nan	nan	nan
AK039882						nan	nan	nan	nan	nan	nan	nan	nan	nan	nan	nan	nan	nan	nan	nan	nan	nan	nan	nan	nan
Sik2	235344	symbol	M. musculus	235344	M. musculus	1.0	0.0	0.0	0.0	1.0	1.0	0.0	1.0	1.0	0.0	1.0	0.0	1.0	0.0	0.0	1.0	0.0	1.0	0.0	1.0
C030010L15Rik	108168293	symbol	M. musculus	108168293	M. musculus	0.0	0.0	0.0	0.0	0.0	0.0	0.0	0.0	0.0	0.0	0.0	0.0	0.0	0.0	0.0	0.0	0.0	0.0	0.0	0.0
2610029K11Rik	69250	symbol	M. musculus	69250	M. musculus	0.0	0.0	0.0	0.0	0.0	0.0	0.0	0.0	0.0	0.0	0.0	0.0	0.0	0.0	0.0	0.0	0.0	0.0	0.0	0.0
Trib3	228775	symbol	M. musculus	228775	M. musculus	0.0	0.0	0.0	0.0	0.0	1.0	0.0	1.0	1.0	0.0	1.0	0.0	0.0	0.0	0.0	1.0	0.0	1.0	0.0	0.0
2610020H08Rik	434234	gene_synonym	M. musculus	434234	M. musculus	0.0	0.0	0.0	0.0	0.0	0.0	0.0	0.0	0.0	0.0	0.0	0.0	0.0	0.0	0.0	0.0	0.0	0.0	0.0	0.0
Gm32819	102635498	symbol	M. musculus	102635498	M. musculus	0.0	0.0	0.0	0.0	0.0	0.0	0.0	0.0	0.0	0.0	0.0	0.0	0.0	0.0	0.0	0.0	0.0	0.0	0.0	0.0
Ggnbp2os	102635561	symbol	M. musculus	102635561	M. musculus	0.0	0.0	0.0	0.0	0.0	0.0	0.0	0.0	0.0	0.0	0.0	0.0	0.0	0.0	0.0	0.0	0.0	0.0	0.0	0.0
Myo5a	17918	symbol	M. musculus	17918	M. musculus	0.0	1.0	0.0	0.0	0.0	0.0	0.0	0.0	1.0	0.0	0.0	0.0	1.0	0.0	0.0	0.0	0.0	1.0	0.0	0.0
Pck1	18534	symbol	M. musculus	18534	M. musculus	1.0	1.0	0.0	1.0	0.0	1.0	1.0	0.0	1.0	0.0	0.0	1.0	1.0	0.0	1.0	0.0	0.0	0.0	0.0	0.0
Tmeff1	230157	symbol	M. musculus	230157	M. musculus	0.0	0.0	0.0	0.0	0.0	0.0	0.0	0.0	0.0	0.0	0.0	0.0	0.0	0.0	0.0	0.0	0.0	0.0	0.0	0.0
Pnrc1	108767	symbol	M. musculus	108767	M. musculus	0.0	0.0	0.0	0.0	0.0	0.0	0.0	0.0	0.0	0.0	0.0	0.0	0.0	0.0	0.0	0.0	0.0	0.0	0.0	0.0
ENSMUST00000168646						nan	nan	nan	nan	nan	nan	nan	nan	nan	nan	nan	nan	nan	nan	nan	nan	nan	nan	nan	nan
Pfkfb3	170768	symbol	M. musculus	170768	M. musculus	0.0	1.0	0.0	0.0	0.0	0.0	0.0	0.0	0.0	1.0	0.0	0.0	0.0	0.0	0.0	0.0	0.0	0.0	0.0	0.0
Por	18984	symbol	M. musculus	18984	M. musculus	1.0	1.0	0.0	1.0	0.0	1.0	1.0	1.0	1.0	0.0	0.0	0.0	0.0	0.0	0.0	0.0	0.0	0.0	0.0	0.0
Bnip3l	12177	symbol	M. musculus	12177	M. musculus	0.0	0.0	1.0	0.0	0.0	0.0	0.0	0.0	0.0	0.0	1.0	0.0	0.0	0.0	1.0	0.0	0.0	0.0	0.0	0.0
Tmbim1	69660	symbol	M. musculus	69660	M. musculus	0.0	0.0	0.0	0.0	0.0	0.0	0.0	1.0	0.0	0.0	0.0	0.0	0.0	0.0	0.0	0.0	0.0	0.0	0.0	0.0
Slc20a2	20516	symbol	M. musculus	20516	M. musculus	0.0	0.0	0.0	0.0	0.0	0.0	0.0	0.0	0.0	0.0	0.0	0.0	0.0	0.0	0.0	0.0	0.0	0.0	0.0	0.0
Zbtb11os1	66391	symbol	M. musculus	66391	M. musculus	0.0	0.0	0.0	0.0	0.0	0.0	0.0	0.0	0.0	0.0	0.0	0.0	0.0	0.0	0.0	0.0	0.0	0.0	0.0	0.0
Tmem120a	215210	symbol	M. musculus	215210	M. musculus	0.0	0.0	0.0	0.0	0.0	0.0	0.0	0.0	0.0	0.0	0.0	0.0	0.0	0.0	0.0	0.0	0.0	0.0	0.0	0.0
Phactr4	100169	symbol	M. musculus	100169	M. musculus	0.0	0.0	0.0	0.0	0.0	0.0	0.0	0.0	0.0	0.0	0.0	0.0	0.0	0.0	0.0	0.0	0.0	1.0	0.0	0.0
Dcst2	329702	symbol	M. musculus	329702	M. musculus	0.0	0.0	0.0	0.0	0.0	0.0	0.0	0.0	0.0	0.0	0.0	0.0	0.0	0.0	0.0	0.0	0.0	0.0	0.0	0.0
Cpne5	240058	symbol	M. musculus	240058	M. musculus	0.0	0.0	0.0	0.0	0.0	0.0	0.0	0.0	0.0	0.0	0.0	0.0	0.0	0.0	0.0	0.0	0.0	0.0	0.0	0.0
Acer2	230379	symbol	M. musculus	230379	M. musculus	0.0	1.0	0.0	0.0	0.0	0.0	1.0	0.0	0.0	1.0	1.0	0.0	1.0	0.0	0.0	0.0	0.0	0.0	0.0	0.0
Fam117b	72750	symbol	M. musculus	72750	M. musculus	0.0	0.0	0.0	0.0	0.0	0.0	0.0	0.0	0.0	0.0	0.0	0.0	0.0	0.0	0.0	0.0	0.0	0.0	0.0	0.0
Wdr81	192652	symbol	M. musculus	192652	M. musculus	0.0	0.0	0.0	0.0	1.0	0.0	0.0	0.0	0.0	0.0	0.0	0.0	0.0	0.0	0.0	0.0	0.0	0.0	0.0	0.0
Pbld2	67307	symbol	M. musculus	67307	M. musculus	0.0	0.0	0.0	0.0	0.0	0.0	0.0	0.0	0.0	0.0	0.0	0.0	0.0	0.0	0.0	0.0	0.0	0.0	0.0	0.0
Fmo5	14263	symbol	M. musculus	14263	M. musculus	0.0	1.0	0.0	0.0	0.0	1.0	0.0	0.0	0.0	0.0	0.0	0.0	0.0	0.0	0.0	0.0	0.0	0.0	0.0	0.0
Gas1	14451	symbol	M. musculus	14451	M. musculus	0.0	0.0	1.0	0.0	0.0	0.0	0.0	1.0	0.0	0.0	0.0	0.0	0.0	0.0	0.0	0.0	0.0	0.0	0.0	0.0
Zhx3	320799	symbol	M. musculus	320799	M. musculus	0.0	0.0	0.0	0.0	0.0	0.0	0.0	0.0	0.0	0.0	0.0	0.0	0.0	0.0	0.0	0.0	0.0	0.0	0.0	0.0
Gm15401	100038714	symbol	M. musculus	100038714	M. musculus	0.0	0.0	0.0	0.0	0.0	0.0	0.0	0.0	0.0	0.0	0.0	0.0	0.0	0.0	0.0	0.0	0.0	0.0	0.0	0.0
Gm26698	102635544	symbol	M. musculus	102635544	M. musculus	0.0	0.0	0.0	0.0	0.0	0.0	0.0	0.0	0.0	0.0	0.0	0.0	0.0	0.0	0.0	0.0	0.0	0.0	0.0	0.0
Grn	14824	symbol	M. musculus	14824	M. musculus	0.0	0.0	1.0	0.0	0.0	0.0	0.0	1.0	0.0	0.0	0.0	0.0	0.0	0.0	0.0	0.0	0.0	1.0	0.0	0.0
Ehhadh	74147	symbol	M. musculus	74147	M. musculus	0.0	1.0	0.0	0.0	0.0	0.0	1.0	0.0	0.0	1.0	0.0	0.0	1.0	0.0	0.0	0.0	0.0	0.0	0.0	0.0
Hsd17b11	114664	symbol	M. musculus	114664	M. musculus	0.0	0.0	0.0	0.0	0.0	0.0	1.0	0.0	0.0	0.0	0.0	0.0	1.0	0.0	0.0	0.0	0.0	0.0	0.0	0.0
Tbc1d20	67231	symbol	M. musculus	67231	M. musculus	0.0	0.0	0.0	0.0	0.0	0.0	0.0	0.0	0.0	0.0	0.0	0.0	0.0	0.0	0.0	0.0	0.0	1.0	0.0	0.0
Acot5	217698	symbol	M. musculus	217698	M. musculus	0.0	1.0	0.0	0.0	0.0	0.0	0.0	0.0	0.0	1.0	0.0	0.0	0.0	0.0	0.0	0.0	0.0	0.0	0.0	0.0
Pdilt	71830	symbol	M. musculus	71830	M. musculus	0.0	0.0	0.0	0.0	0.0	0.0	0.0	0.0	0.0	0.0	0.0	0.0	0.0	0.0	0.0	0.0	0.0	0.0	0.0	0.0
Rora	19883	symbol	M. musculus	19883	M. musculus	0.0	1.0	0.0	1.0	0.0	1.0	0.0	0.0	0.0	1.0	0.0	0.0	0.0	0.0	1.0	0.0	1.0	0.0	0.0	1.0
Glt1d1	319804	symbol	M. musculus	319804	M. musculus	0.0	0.0	0.0	0.0	0.0	0.0	0.0	0.0	0.0	0.0	0.0	0.0	0.0	0.0	0.0	0.0	0.0	0.0	0.0	0.0
Btg1	12226	symbol	M. musculus	12226	M. musculus	0.0	0.0	1.0	0.0	0.0	0.0	0.0	0.0	1.0	0.0	0.0	0.0	0.0	0.0	0.0	0.0	0.0	1.0	0.0	0.0
BG976329						nan	nan	nan	nan	nan	nan	nan	nan	nan	nan	nan	nan	nan	nan	nan	nan	nan	nan	nan	nan
3930401B19Rik	77570	symbol	M. musculus	77570	M. musculus	0.0	0.0	0.0	0.0	0.0	0.0	0.0	0.0	0.0	0.0	0.0	0.0	0.0	0.0	0.0	0.0	0.0	0.0	0.0	0.0
Wdr92	103784	gene_synonym	M. musculus	103784	M. musculus	0.0	0.0	0.0	0.0	0.0	0.0	0.0	0.0	0.0	0.0	0.0	0.0	0.0	0.0	0.0	0.0	0.0	0.0	0.0	0.0
Celf2	14007	symbol	M. musculus	14007	M. musculus	0.0	0.0	0.0	0.0	0.0	0.0	0.0	0.0	0.0	0.0	0.0	0.0	0.0	0.0	0.0	0.0	0.0	0.0	0.0	0.0
Mbd1	17190	symbol	M. musculus	17190	M. musculus	0.0	0.0	0.0	0.0	0.0	0.0	0.0	0.0	0.0	0.0	0.0	0.0	0.0	0.0	0.0	0.0	0.0	0.0	0.0	0.0
BB713741						nan	nan	nan	nan	nan	nan	nan	nan	nan	nan	nan	nan	nan	nan	nan	nan	nan	nan	nan	nan
AK144717						nan	nan	nan	nan	nan	nan	nan	nan	nan	nan	nan	nan	nan	nan	nan	nan	nan	nan	nan	nan
Sgpl1	20397	symbol	M. musculus	20397	M. musculus	0.0	1.0	0.0	0.0	0.0	0.0	1.0	0.0	0.0	1.0	0.0	0.0	0.0	0.0	0.0	0.0	1.0	0.0	0.0	0.0
Cat	12359	symbol	M. musculus	12359	M. musculus	1.0	1.0	0.0	0.0	0.0	0.0	0.0	1.0	1.0	0.0	0.0	1.0	1.0	0.0	1.0	0.0	0.0	1.0	0.0	0.0
Usp33	170822	symbol	M. musculus	170822	M. musculus	1.0	0.0	0.0	0.0	0.0	0.0	0.0	0.0	0.0	0.0	1.0	0.0	0.0	0.0	0.0	0.0	0.0	0.0	0.0	0.0
Ctsl	13039	symbol	M. musculus	13039	M. musculus	1.0	0.0	1.0	1.0	1.0	0.0	0.0	0.0	0.0	1.0	0.0	0.0	0.0	0.0	0.0	0.0	0.0	0.0	0.0	0.0
Sesn1	140742	symbol	M. musculus	140742	M. musculus	1.0	0.0	0.0	0.0	0.0	0.0	0.0	0.0	1.0	0.0	1.0	0.0	0.0	0.0	0.0	0.0	0.0	0.0	0.0	0.0
Mt1	17748	symbol	M. musculus	17748	M. musculus	0.0	0.0	0.0	0.0	0.0	0.0	0.0	0.0	0.0	0.0	0.0	0.0	0.0	0.0	0.0	0.0	0.0	0.0	0.0	0.0
Slco2b1	101488	symbol	M. musculus	101488	M. musculus	1.0	0.0	0.0	0.0	0.0	0.0	0.0	0.0	0.0	0.0	0.0	0.0	0.0	0.0	0.0	0.0	0.0	0.0	0.0	0.0
Irf4	16364	symbol	M. musculus	16364	M. musculus	0.0	0.0	0.0	0.0	0.0	0.0	0.0	0.0	0.0	0.0	0.0	0.0	0.0	0.0	0.0	0.0	0.0	1.0	0.0	0.0
Cebpd	12609	symbol	M. musculus	12609	M. musculus	0.0	0.0	0.0	0.0	0.0	0.0	0.0	0.0	0.0	0.0	0.0	0.0	0.0	0.0	0.0	0.0	0.0	0.0	0.0	0.0
Fkbp5	14229	symbol	M. musculus	14229	M. musculus	0.0	0.0	0.0	0.0	0.0	0.0	0.0	0.0	0.0	0.0	0.0	0.0	0.0	0.0	0.0	0.0	0.0	0.0	0.0	0.0
4833411C07Rik	71624	symbol	M. musculus	71624	M. musculus	0.0	0.0	0.0	0.0	0.0	0.0	0.0	0.0	0.0	0.0	0.0	0.0	0.0	0.0	0.0	0.0	0.0	0.0	0.0	0.0
Tmem140	68487	symbol	M. musculus	68487	M. musculus	0.0	0.0	0.0	0.0	0.0	0.0	0.0	0.0	0.0	0.0	0.0	0.0	0.0	0.0	0.0	0.0	0.0	0.0	0.0	0.0
Arl4d	80981	symbol	M. musculus	80981	M. musculus	0.0	0.0	0.0	0.0	0.0	0.0	0.0	0.0	0.0	0.0	0.0	0.0	0.0	0.0	0.0	0.0	0.0	0.0	0.0	0.0
88466300-88495175_F						nan	nan	nan	nan	nan	nan	nan	nan	nan	nan	nan	nan	nan	nan	nan	nan	nan	nan	nan	nan
Pck2	74551	symbol	M. musculus	74551	M. musculus	1.0	1.0	0.0	1.0	0.0	0.0	1.0	0.0	1.0	0.0	0.0	1.0	1.0	0.0	0.0	0.0	0.0	0.0	0.0	0.0
AK040094						nan	nan	nan	nan	nan	nan	nan	nan	nan	nan	nan	nan	nan	nan	nan	nan	nan	nan	nan	nan
AK148329						nan	nan	nan	nan	nan	nan	nan	nan	nan	nan	nan	nan	nan	nan	nan	nan	nan	nan	nan	nan
Osbpl5	79196	symbol	M. musculus	79196	M. musculus	0.0	0.0	0.0	0.0	0.0	0.0	0.0	0.0	0.0	0.0	0.0	0.0	0.0	0.0	0.0	0.0	0.0	0.0	0.0	0.0
Rfc5	72151	symbol	M. musculus	72151	M. musculus	0.0	0.0	0.0	0.0	0.0	0.0	0.0	0.0	0.0	0.0	0.0	0.0	0.0	0.0	0.0	0.0	0.0	1.0	0.0	0.0
Pml	18854	symbol	M. musculus	18854	M. musculus	0.0	0.0	1.0	0.0	1.0	0.0	0.0	1.0	1.0	0.0	0.0	0.0	0.0	0.0	1.0	0.0	1.0	1.0	0.0	0.0
Smarcd2	83796	symbol	M. musculus	83796	M. musculus	0.0	0.0	0.0	0.0	0.0	0.0	0.0	0.0	0.0	0.0	0.0	0.0	0.0	0.0	0.0	0.0	0.0	0.0	0.0	0.0
Neil2	382913	symbol	M. musculus	382913	M. musculus	0.0	0.0	0.0	0.0	0.0	0.0	0.0	0.0	0.0	0.0	0.0	0.0	0.0	0.0	0.0	0.0	0.0	0.0	0.0	0.0
Ap4b1	67489	symbol	M. musculus	67489	M. musculus	0.0	0.0	0.0	0.0	0.0	0.0	0.0	0.0	0.0	0.0	0.0	0.0	0.0	0.0	0.0	0.0	0.0	0.0	0.0	0.0
Esam	69524	symbol	M. musculus	69524	M. musculus	0.0	0.0	0.0	0.0	0.0	0.0	0.0	0.0	0.0	0.0	0.0	0.0	0.0	0.0	0.0	0.0	0.0	0.0	0.0	0.0
Slc15a4	100561	symbol	M. musculus	100561	M. musculus	0.0	0.0	0.0	0.0	0.0	0.0	0.0	0.0	0.0	0.0	0.0	0.0	0.0	0.0	0.0	0.0	0.0	0.0	0.0	0.0
Slc8b1	170756	symbol	M. musculus	170756	M. musculus	0.0	0.0	0.0	0.0	0.0	0.0	0.0	0.0	0.0	0.0	0.0	0.0	0.0	0.0	0.0	0.0	0.0	0.0	0.0	0.0
Smc4	70099	symbol	M. musculus	70099	M. musculus	0.0	0.0	0.0	0.0	0.0	0.0	0.0	0.0	0.0	0.0	0.0	0.0	0.0	0.0	0.0	0.0	0.0	0.0	0.0	0.0
Rbm3	19652	symbol	M. musculus	19652	M. musculus	0.0	0.0	0.0	0.0	0.0	0.0	0.0	0.0	0.0	0.0	0.0	0.0	0.0	0.0	0.0	0.0	0.0	0.0	0.0	0.0
Fry	320365	symbol	M. musculus	320365	M. musculus	0.0	0.0	0.0	0.0	0.0	0.0	0.0	1.0	0.0	0.0	0.0	0.0	0.0	0.0	0.0	0.0	0.0	0.0	0.0	0.0
Gpr1	241070	gene_synonym	M. musculus	241070	M. musculus	0.0	0.0	0.0	0.0	0.0	0.0	0.0	0.0	0.0	0.0	0.0	0.0	0.0	0.0	0.0	0.0	0.0	0.0	0.0	0.0
Fam102b	329739	gene_synonym	M. musculus	329739	M. musculus	0.0	0.0	0.0	0.0	0.0	0.0	0.0	0.0	0.0	0.0	0.0	0.0	0.0	0.0	0.0	0.0	0.0	0.0	0.0	0.0
Sult1a1	20887	symbol	M. musculus	20887	M. musculus	0.0	1.0	0.0	1.0	0.0	0.0	0.0	0.0	0.0	1.0	0.0	0.0	0.0	0.0	0.0	0.0	0.0	0.0	0.0	0.0
Sfxn2	94279	symbol	M. musculus	94279	M. musculus	0.0	0.0	0.0	0.0	0.0	0.0	0.0	0.0	0.0	0.0	0.0	0.0	0.0	0.0	0.0	0.0	0.0	0.0	0.0	0.0
Gm10419	100503802	symbol	M. musculus	100503802	M. musculus	0.0	0.0	0.0	0.0	0.0	0.0	0.0	0.0	0.0	0.0	0.0	0.0	0.0	0.0	0.0	0.0	0.0	0.0	0.0	0.0
Tmem87b	72477	symbol	M. musculus	72477	M. musculus	0.0	0.0	0.0	0.0	0.0	0.0	0.0	0.0	0.0	0.0	0.0	0.0	0.0	0.0	0.0	0.0	0.0	0.0	0.0	0.0
Fbxo31	76454	symbol	M. musculus	76454	M. musculus	0.0	0.0	0.0	0.0	1.0	0.0	0.0	0.0	0.0	0.0	0.0	0.0	0.0	0.0	0.0	0.0	0.0	0.0	0.0	0.0
Btc	12223	symbol	M. musculus	12223	M. musculus	0.0	0.0	0.0	0.0	0.0	0.0	0.0	0.0	0.0	0.0	0.0	0.0	0.0	0.0	0.0	0.0	0.0	0.0	0.0	0.0
Mapk1ip1	69546	symbol	M. musculus	69546	M. musculus	0.0	0.0	0.0	0.0	0.0	0.0	0.0	0.0	0.0	0.0	0.0	0.0	0.0	0.0	0.0	0.0	0.0	0.0	0.0	0.0
Ddit4	74747	symbol	M. musculus	74747	M. musculus	0.0	0.0	0.0	1.0	0.0	1.0	0.0	1.0	1.0	0.0	0.0	0.0	0.0	0.0	1.0	1.0	0.0	0.0	0.0	1.0
8430408G22Rik	213393	gene_synonym	M. musculus	213393	M. musculus	0.0	0.0	0.0	0.0	0.0	0.0	0.0	0.0	0.0	0.0	1.0	0.0	0.0	0.0	0.0	0.0	0.0	0.0	0.0	0.0
Slc10a6	75750	symbol	M. musculus	75750	M. musculus	0.0	0.0	0.0	0.0	0.0	0.0	0.0	0.0	0.0	0.0	0.0	0.0	0.0	0.0	0.0	0.0	0.0	0.0	0.0	0.0
34559623-34560462_R						nan	nan	nan	nan	nan	nan	nan	nan	nan	nan	nan	nan	nan	nan	nan	nan	nan	nan	nan	nan
Rnf2	19821	symbol	M. musculus	19821	M. musculus	0.0	0.0	0.0	0.0	1.0	0.0	0.0	1.0	0.0	0.0	0.0	0.0	0.0	0.0	0.0	0.0	0.0	0.0	0.0	0.0
34524589-34573439_R						nan	nan	nan	nan	nan	nan	nan	nan	nan	nan	nan	nan	nan	nan	nan	nan	nan	nan	nan	nan
Lnx1	16924	symbol	M. musculus	16924	M. musculus	0.0	0.0	0.0	0.0	1.0	0.0	0.0	0.0	0.0	0.0	0.0	0.0	0.0	0.0	0.0	0.0	0.0	0.0	0.0	0.0
chr10						nan	nan	nan	nan	nan	nan	nan	nan	nan	nan	nan	nan	nan	nan	nan	nan	nan	nan	nan	nan
66627543-66629331_F						nan	nan	nan	nan	nan	nan	nan	nan	nan	nan	nan	nan	nan	nan	nan	nan	nan	nan	nan	nan
Mtmr10	233315	symbol	M. musculus	233315	M. musculus	0.0	0.0	0.0	0.0	0.0	0.0	0.0	0.0	0.0	0.0	0.0	0.0	0.0	0.0	0.0	0.0	0.0	0.0	0.0	0.0
BB166591	99458	symbol	M. musculus	99458	M. musculus	0.0	0.0	0.0	0.0	0.0	0.0	0.0	0.0	0.0	0.0	0.0	0.0	0.0	0.0	0.0	0.0	0.0	0.0	0.0	0.0
S1pr1	13609	symbol	M. musculus	13609	M. musculus	0.0	0.0	0.0	0.0	0.0	0.0	0.0	0.0	0.0	0.0	0.0	0.0	0.0	0.0	0.0	0.0	0.0	1.0	0.0	0.0
Kcna5	16493	symbol	M. musculus	16493	M. musculus	0.0	0.0	0.0	0.0	0.0	0.0	0.0	0.0	0.0	0.0	0.0	0.0	0.0	1.0	1.0	0.0	0.0	0.0	0.0	0.0
Asph	65973	symbol	M. musculus	65973	M. musculus	0.0	0.0	1.0	0.0	0.0	0.0	0.0	0.0	0.0	0.0	0.0	0.0	0.0	0.0	0.0	0.0	0.0	1.0	0.0	0.0
Nfkbia	18035	symbol	M. musculus	18035	M. musculus	0.0	0.0	0.0	1.0	0.0	0.0	0.0	1.0	0.0	0.0	0.0	0.0	0.0	0.0	0.0	0.0	0.0	0.0	0.0	0.0
Qsox1	104009	symbol	M. musculus	104009	M. musculus	0.0	0.0	0.0	0.0	0.0	0.0	0.0	0.0	0.0	0.0	1.0	0.0	0.0	0.0	0.0	0.0	0.0	0.0	0.0	0.0
Dnajb12	56709	symbol	M. musculus	56709	M. musculus	0.0	0.0	0.0	0.0	1.0	0.0	0.0	0.0	0.0	0.0	0.0	0.0	0.0	0.0	0.0	0.0	0.0	0.0	0.0	0.0
Slc25a32	69906	symbol	M. musculus	69906	M. musculus	0.0	0.0	0.0	0.0	0.0	0.0	0.0	0.0	0.0	0.0	0.0	0.0	0.0	1.0	0.0	0.0	0.0	0.0	0.0	0.0
Slc25a33	70556	symbol	M. musculus	70556	M. musculus	0.0	0.0	0.0	0.0	0.0	0.0	0.0	0.0	1.0	0.0	0.0	0.0	0.0	0.0	0.0	0.0	0.0	0.0	0.0	0.0
Trp53inp1	60599	symbol	M. musculus	60599	M. musculus	0.0	0.0	1.0	0.0	0.0	0.0	0.0	0.0	0.0	0.0	1.0	0.0	0.0	0.0	0.0	0.0	0.0	0.0	0.0	0.0
Peli1	67245	symbol	M. musculus	67245	M. musculus	0.0	0.0	1.0	0.0	1.0	0.0	0.0	1.0	0.0	0.0	0.0	0.0	0.0	0.0	0.0	0.0	0.0	1.0	0.0	0.0
93029101-93031007_F						nan	nan	nan	nan	nan	nan	nan	nan	nan	nan	nan	nan	nan	nan	nan	nan	nan	nan	nan	nan
CB590766						nan	nan	nan	nan	nan	nan	nan	nan	nan	nan	nan	nan	nan	nan	nan	nan	nan	nan	nan	nan
Rab20	19332	symbol	M. musculus	19332	M. musculus	0.0	0.0	0.0	0.0	0.0	0.0	0.0	0.0	0.0	0.0	0.0	0.0	0.0	0.0	0.0	0.0	0.0	0.0	0.0	0.0
Ppp2r3a	235542	symbol	M. musculus	235542	M. musculus	0.0	0.0	0.0	0.0	0.0	0.0	0.0	0.0	0.0	0.0	1.0	0.0	0.0	0.0	0.0	0.0	0.0	0.0	0.0	0.0
Map7	17761	symbol	M. musculus	17761	M. musculus	0.0	0.0	0.0	0.0	0.0	0.0	0.0	0.0	0.0	0.0	0.0	0.0	0.0	0.0	0.0	0.0	0.0	0.0	0.0	0.0
Cd46	17221	symbol	M. musculus	17221	M. musculus	0.0	0.0	0.0	0.0	0.0	0.0	0.0	0.0	0.0	0.0	0.0	0.0	0.0	0.0	0.0	0.0	0.0	0.0	0.0	0.0
Gm40824	105245353	symbol	M. musculus	105245353	M. musculus	0.0	0.0	0.0	0.0	0.0	0.0	0.0	0.0	0.0	0.0	0.0	0.0	0.0	0.0	0.0	0.0	0.0	0.0	0.0	0.0
D130095D21Rik	402775	symbol	M. musculus	402775	M. musculus	0.0	0.0	0.0	0.0	0.0	0.0	0.0	0.0	0.0	0.0	0.0	0.0	0.0	0.0	0.0	0.0	0.0	0.0	0.0	0.0
Acsm5	272428	symbol	M. musculus	272428	M. musculus	0.0	1.0	0.0	0.0	0.0	0.0	0.0	0.0	0.0	1.0	0.0	0.0	1.0	0.0	0.0	0.0	0.0	0.0	0.0	0.0
2810403D21Rik	69964	symbol	M. musculus	69964	M. musculus	0.0	0.0	0.0	0.0	0.0	0.0	0.0	0.0	0.0	0.0	0.0	0.0	0.0	0.0	0.0	0.0	0.0	0.0	0.0	0.0
Dclre1b	140917	symbol	M. musculus	140917	M. musculus	0.0	0.0	0.0	0.0	0.0	0.0	0.0	0.0	0.0	0.0	0.0	0.0	0.0	0.0	0.0	0.0	0.0	0.0	0.0	0.0
chr1						nan	nan	nan	nan	nan	nan	nan	nan	nan	nan	nan	nan	nan	nan	nan	nan	nan	nan	nan	nan
161992257-161992963_F						nan	nan	nan	nan	nan	nan	nan	nan	nan	nan	nan	nan	nan	nan	nan	nan	nan	nan	nan	nan
ENSMUST00000161108	319974	ensembl_transcript_id	M. musculus	319974	M. musculus	0.0	0.0	0.0	0.0	0.0	0.0	0.0	0.0	0.0	0.0	0.0	0.0	0.0	0.0	0.0	0.0	0.0	0.0	0.0	0.0
AK044417						nan	nan	nan	nan	nan	nan	nan	nan	nan	nan	nan	nan	nan	nan	nan	nan	nan	nan	nan	nan
Cblb	208650	symbol	M. musculus	208650	M. musculus	0.0	0.0	1.0	0.0	1.0	0.0	0.0	0.0	0.0	0.0	1.0	0.0	0.0	0.0	0.0	0.0	0.0	1.0	0.0	0.0
Arrdc3	105171	symbol	M. musculus	105171	M. musculus	0.0	0.0	0.0	0.0	0.0	0.0	0.0	0.0	0.0	0.0	0.0	0.0	0.0	0.0	0.0	0.0	0.0	1.0	0.0	0.0
Hbp1	73389	symbol	M. musculus	73389	M. musculus	0.0	0.0	0.0	0.0	0.0	0.0	0.0	0.0	0.0	0.0	0.0	0.0	0.0	0.0	0.0	0.0	0.0	0.0	0.0	0.0
E030003E18Rik	320092	symbol	M. musculus	320092	M. musculus	0.0	0.0	0.0	0.0	0.0	0.0	0.0	0.0	0.0	0.0	0.0	0.0	0.0	0.0	0.0	0.0	0.0	0.0	0.0	0.0
4930412C18Rik	320152	symbol	M. musculus	320152	M. musculus	0.0	0.0	0.0	0.0	0.0	0.0	0.0	0.0	0.0	0.0	0.0	0.0	0.0	0.0	0.0	0.0	0.0	0.0	0.0	0.0
Gadd45g	23882	symbol	M. musculus	23882	M. musculus	0.0	0.0	1.0	0.0	0.0	0.0	0.0	1.0	0.0	0.0	0.0	0.0	0.0	0.0	0.0	0.0	0.0	1.0	0.0	0.0
chr4						nan	nan	nan	nan	nan	nan	nan	nan	nan	nan	nan	nan	nan	nan	nan	nan	nan	nan	nan	nan
11102287-11118421_R						nan	nan	nan	nan	nan	nan	nan	nan	nan	nan	nan	nan	nan	nan	nan	nan	nan	nan	nan	nan
Npc1	18145	symbol	M. musculus	18145	M. musculus	0.0	1.0	0.0	1.0	0.0	0.0	0.0	0.0	1.0	0.0	1.0	0.0	0.0	0.0	0.0	0.0	0.0	0.0	0.0	0.0
Sowahc	268301	symbol	M. musculus	268301	M. musculus	0.0	0.0	0.0	0.0	0.0	0.0	0.0	0.0	0.0	0.0	0.0	0.0	0.0	0.0	0.0	0.0	0.0	0.0	0.0	0.0
Rhob	11852	symbol	M. musculus	11852	M. musculus	0.0	0.0	1.0	0.0	0.0	0.0	0.0	0.0	0.0	0.0	0.0	0.0	0.0	0.0	0.0	0.0	0.0	0.0	0.0	0.0
9430038I01Rik	77252	symbol	M. musculus	77252	M. musculus	0.0	0.0	0.0	0.0	0.0	0.0	0.0	0.0	0.0	0.0	0.0	0.0	0.0	0.0	0.0	0.0	0.0	0.0	0.0	0.0
BM934693						nan	nan	nan	nan	nan	nan	nan	nan	nan	nan	nan	nan	nan	nan	nan	nan	nan	nan	nan	nan
Tmem57	66146	gene_synonym	M. musculus	66146	M. musculus	0.0	0.0	0.0	0.0	0.0	0.0	0.0	0.0	0.0	0.0	0.0	0.0	0.0	0.0	0.0	0.0	0.0	0.0	0.0	0.0
Per1	18626	symbol	M. musculus	18626	M. musculus	0.0	0.0	0.0	0.0	0.0	0.0	0.0	0.0	0.0	0.0	0.0	0.0	0.0	0.0	0.0	0.0	1.0	0.0	0.0	0.0
Tob2	57259	symbol	M. musculus	57259	M. musculus	0.0	0.0	0.0	0.0	0.0	0.0	0.0	0.0	0.0	0.0	0.0	0.0	0.0	0.0	0.0	0.0	0.0	0.0	0.0	0.0
Gm32280	102634778	symbol	M. musculus	102634778	M. musculus	0.0	0.0	0.0	0.0	0.0	0.0	0.0	0.0	0.0	0.0	0.0	0.0	0.0	0.0	0.0	0.0	0.0	0.0	0.0	0.0
AK140583						nan	nan	nan	nan	nan	nan	nan	nan	nan	nan	nan	nan	nan	nan	nan	nan	nan	nan	nan	nan
Klf2	16598	symbol	M. musculus	16598	M. musculus	0.0	0.0	0.0	0.0	0.0	0.0	0.0	0.0	1.0	0.0	0.0	0.0	0.0	0.0	0.0	0.0	0.0	0.0	0.0	0.0
Akap13	75547	symbol	M. musculus	75547	M. musculus	0.0	0.0	0.0	0.0	0.0	0.0	0.0	0.0	0.0	0.0	0.0	0.0	0.0	0.0	0.0	0.0	0.0	1.0	0.0	0.0
Cep170b	217882	symbol	M. musculus	217882	M. musculus	0.0	0.0	0.0	0.0	0.0	0.0	0.0	0.0	0.0	0.0	0.0	0.0	0.0	0.0	0.0	0.0	0.0	0.0	0.0	0.0
Rnmt	67897	symbol	M. musculus	67897	M. musculus	0.0	0.0	0.0	0.0	0.0	0.0	0.0	0.0	0.0	0.0	0.0	0.0	0.0	0.0	0.0	0.0	0.0	0.0	0.0	0.0
Slc30a1	22782	symbol	M. musculus	22782	M. musculus	0.0	0.0	0.0	0.0	0.0	0.0	0.0	0.0	0.0	0.0	0.0	0.0	0.0	1.0	0.0	0.0	0.0	0.0	0.0	0.0
Tpr	108989	symbol	M. musculus	108989	M. musculus	0.0	0.0	0.0	0.0	0.0	0.0	0.0	1.0	0.0	0.0	0.0	0.0	0.0	0.0	0.0	0.0	0.0	0.0	0.0	0.0
Hnrnpa1	15382	symbol	M. musculus	15382	M. musculus	1.0	0.0	0.0	0.0	0.0	0.0	0.0	0.0	0.0	0.0	0.0	0.0	0.0	0.0	0.0	0.0	0.0	0.0	0.0	0.0
Paip2b	232164	symbol	M. musculus	232164	M. musculus	0.0	0.0	0.0	0.0	0.0	0.0	0.0	1.0	0.0	0.0	0.0	0.0	0.0	0.0	0.0	0.0	0.0	0.0	0.0	0.0
Fnip1	216742	symbol	M. musculus	216742	M. musculus	1.0	0.0	1.0	0.0	1.0	0.0	0.0	0.0	0.0	0.0	0.0	0.0	0.0	0.0	0.0	0.0	0.0	0.0	0.0	0.0
Kdm3a	104263	symbol	M. musculus	104263	M. musculus	0.0	0.0	0.0	1.0	0.0	0.0	0.0	0.0	1.0	0.0	0.0	0.0	0.0	0.0	0.0	0.0	0.0	0.0	0.0	0.0
NAP028575-1						nan	nan	nan	nan	nan	nan	nan	nan	nan	nan	nan	nan	nan	nan	nan	nan	nan	nan	nan	nan
Hmgb1-rs17	628431	symbol	M. musculus	628431	M. musculus	0.0	0.0	0.0	0.0	0.0	0.0	0.0	0.0	0.0	0.0	0.0	0.0	0.0	0.0	0.0	0.0	0.0	0.0	0.0	0.0
Trpm7	58800	symbol	M. musculus	58800	M. musculus	0.0	0.0	1.0	0.0	0.0	0.0	0.0	0.0	0.0	0.0	0.0	0.0	0.0	0.0	0.0	0.0	0.0	0.0	0.0	0.0
Tvp23b	67510	symbol	M. musculus	67510	M. musculus	0.0	0.0	0.0	0.0	0.0	0.0	0.0	0.0	0.0	0.0	0.0	0.0	0.0	0.0	0.0	0.0	0.0	0.0	0.0	0.0
Ubxn7	224111	symbol	M. musculus	224111	M. musculus	0.0	0.0	0.0	0.0	1.0	0.0	0.0	0.0	0.0	0.0	0.0	0.0	0.0	0.0	0.0	0.0	0.0	0.0	0.0	0.0
Rab3gap1	226407	symbol	M. musculus	226407	M. musculus	0.0	0.0	0.0	0.0	0.0	0.0	0.0	0.0	0.0	0.0	1.0	0.0	0.0	0.0	0.0	0.0	0.0	1.0	0.0	0.0
1110038B12Rik	68763	symbol	M. musculus	68763	M. musculus	0.0	0.0	0.0	0.0	0.0	0.0	0.0	0.0	0.0	0.0	0.0	0.0	0.0	0.0	0.0	0.0	0.0	0.0	0.0	0.0
Vasn	246154	symbol	M. musculus	246154	M. musculus	0.0	0.0	0.0	0.0	0.0	0.0	0.0	0.0	0.0	0.0	0.0	0.0	0.0	0.0	1.0	0.0	0.0	0.0	0.0	0.0
Trp53bp2	209456	symbol	M. musculus	209456	M. musculus	0.0	0.0	1.0	0.0	0.0	0.0	0.0	0.0	0.0	0.0	0.0	0.0	0.0	0.0	0.0	0.0	0.0	0.0	0.0	0.0
Rnf19b	75234	symbol	M. musculus	75234	M. musculus	0.0	0.0	0.0	0.0	1.0	0.0	0.0	0.0	0.0	0.0	0.0	0.0	0.0	0.0	0.0	0.0	0.0	0.0	0.0	0.0
Jmjd1c	108829	symbol	M. musculus	108829	M. musculus	0.0	0.0	0.0	0.0	0.0	0.0	0.0	0.0	0.0	0.0	0.0	0.0	0.0	0.0	0.0	0.0	0.0	0.0	0.0	0.0
Rhou	69581	symbol	M. musculus	69581	M. musculus	0.0	0.0	0.0	0.0	0.0	0.0	0.0	0.0	0.0	0.0	0.0	0.0	0.0	0.0	0.0	0.0	0.0	0.0	0.0	0.0
Tle1	21885	symbol	M. musculus	21885	M. musculus	0.0	0.0	0.0	0.0	0.0	0.0	0.0	0.0	0.0	0.0	0.0	0.0	0.0	0.0	0.0	0.0	0.0	0.0	0.0	0.0
Orc3	50793	symbol	M. musculus	50793	M. musculus	0.0	0.0	0.0	0.0	0.0	0.0	0.0	0.0	0.0	0.0	0.0	0.0	0.0	0.0	0.0	0.0	0.0	0.0	0.0	0.0
Qtrtd1	106248	gene_synonym	M. musculus	106248	M. musculus	0.0	0.0	0.0	0.0	0.0	0.0	0.0	0.0	0.0	0.0	0.0	0.0	0.0	0.0	0.0	0.0	0.0	0.0	0.0	0.0
Clint1	216705	symbol	M. musculus	216705	M. musculus	0.0	0.0	0.0	0.0	0.0	0.0	0.0	0.0	0.0	0.0	0.0	0.0	0.0	0.0	0.0	0.0	0.0	0.0	0.0	0.0
Pank1	75735	symbol	M. musculus	75735	M. musculus	0.0	0.0	0.0	0.0	0.0	0.0	0.0	0.0	0.0	1.0	0.0	0.0	1.0	0.0	0.0	0.0	0.0	0.0	0.0	0.0
Samhd1	56045	symbol	M. musculus	56045	M. musculus	0.0	0.0	0.0	0.0	0.0	0.0	0.0	0.0	0.0	1.0	0.0	0.0	0.0	0.0	0.0	0.0	0.0	0.0	0.0	0.0
Avl9	78937	symbol	M. musculus	78937	M. musculus	0.0	0.0	0.0	0.0	0.0	0.0	0.0	0.0	0.0	0.0	0.0	0.0	0.0	0.0	0.0	0.0	0.0	0.0	0.0	0.0
Slc25a16	73132	symbol	M. musculus	73132	M. musculus	0.0	0.0	0.0	0.0	0.0	0.0	0.0	0.0	0.0	1.0	0.0	0.0	1.0	0.0	0.0	0.0	0.0	0.0	0.0	0.0
Manea	242362	symbol	M. musculus	242362	M. musculus	0.0	0.0	0.0	0.0	0.0	0.0	0.0	0.0	0.0	0.0	0.0	0.0	0.0	0.0	0.0	0.0	0.0	0.0	0.0	0.0
76237150-76237464_R						nan	nan	nan	nan	nan	nan	nan	nan	nan	nan	nan	nan	nan	nan	nan	nan	nan	nan	nan	nan
Arxes2	76976	symbol	M. musculus	76976	M. musculus	0.0	0.0	0.0	0.0	0.0	0.0	0.0	0.0	0.0	0.0	0.0	0.0	0.0	0.0	0.0	0.0	0.0	0.0	0.0	0.0
Amn1	232566	symbol	M. musculus	232566	M. musculus	0.0	0.0	0.0	0.0	1.0	0.0	0.0	0.0	0.0	0.0	0.0	0.0	0.0	1.0	0.0	0.0	0.0	0.0	0.0	0.0
Ptpn4	19258	symbol	M. musculus	19258	M. musculus	0.0	0.0	0.0	0.0	0.0	0.0	0.0	0.0	0.0	0.0	0.0	0.0	0.0	0.0	0.0	0.0	0.0	0.0	0.0	0.0
Kank1	107351	symbol	M. musculus	107351	M. musculus	0.0	0.0	0.0	0.0	0.0	0.0	0.0	0.0	0.0	0.0	0.0	0.0	0.0	0.0	0.0	0.0	0.0	0.0	0.0	0.0
Adgrf5	224792	symbol	M. musculus	224792	M. musculus	0.0	0.0	0.0	0.0	0.0	1.0	0.0	0.0	0.0	0.0	0.0	0.0	1.0	0.0	0.0	0.0	0.0	1.0	0.0	0.0
Fam35a	75698	gene_synonym	M. musculus	75698	M. musculus	0.0	0.0	0.0	0.0	0.0	0.0	0.0	0.0	0.0	0.0	0.0	0.0	0.0	0.0	0.0	0.0	0.0	0.0	0.0	0.0
Fam120aos	68128	symbol	M. musculus	68128	M. musculus	0.0	0.0	0.0	0.0	0.0	0.0	0.0	0.0	0.0	0.0	0.0	0.0	0.0	0.0	0.0	0.0	0.0	0.0	0.0	0.0
Adgrg1	14766	symbol	M. musculus	14766	M. musculus	0.0	0.0	1.0	0.0	0.0	0.0	0.0	0.0	0.0	0.0	0.0	0.0	0.0	0.0	0.0	0.0	0.0	0.0	0.0	0.0
Gnpda1	26384	symbol	M. musculus	26384	M. musculus	0.0	0.0	0.0	0.0	0.0	0.0	1.0	0.0	0.0	1.0	0.0	0.0	1.0	0.0	0.0	0.0	0.0	0.0	0.0	0.0
Cdkn1b	12576	symbol	M. musculus	12576	M. musculus	0.0	0.0	1.0	0.0	0.0	0.0	0.0	1.0	0.0	0.0	1.0	0.0	0.0	0.0	0.0	0.0	0.0	1.0	1.0	0.0
Rgma	244058	symbol	M. musculus	244058	M. musculus	0.0	0.0	0.0	0.0	0.0	0.0	0.0	1.0	0.0	0.0	1.0	0.0	0.0	0.0	0.0	0.0	0.0	1.0	0.0	0.0
LOC105243194	105243194	Gene_ID	M. musculus	105243194	M. musculus	0.0	0.0	0.0	0.0	0.0	0.0	0.0	0.0	0.0	0.0	0.0	0.0	0.0	0.0	0.0	0.0	0.0	0.0	0.0	0.0
Vps26a	30930	symbol	M. musculus	30930	M. musculus	0.0	0.0	0.0	0.0	0.0	0.0	0.0	0.0	0.0	0.0	0.0	0.0	0.0	0.0	0.0	0.0	0.0	0.0	0.0	0.0
Atf1	11908	symbol	M. musculus	11908	M. musculus	0.0	0.0	0.0	0.0	0.0	0.0	0.0	0.0	0.0	0.0	0.0	0.0	0.0	0.0	0.0	0.0	0.0	0.0	0.0	0.0
Enox2	209224	symbol	M. musculus	209224	M. musculus	0.0	0.0	0.0	0.0	0.0	0.0	0.0	0.0	0.0	0.0	0.0	0.0	0.0	0.0	0.0	0.0	1.0	0.0	0.0	0.0
Naa30	70646	symbol	M. musculus	70646	M. musculus	0.0	0.0	0.0	0.0	1.0	0.0	0.0	0.0	0.0	0.0	0.0	0.0	0.0	0.0	0.0	0.0	0.0	0.0	0.0	0.0
Dctn4	67665	symbol	M. musculus	67665	M. musculus	0.0	0.0	0.0	0.0	0.0	0.0	0.0	0.0	0.0	0.0	0.0	0.0	0.0	0.0	0.0	0.0	0.0	0.0	0.0	0.0
Sp1	20683	symbol	M. musculus	20683	M. musculus	0.0	1.0	1.0	0.0	0.0	0.0	1.0	0.0	1.0	0.0	0.0	0.0	0.0	0.0	0.0	0.0	1.0	0.0	0.0	0.0
ENSMUST00000121864	100418329	ensembl_transcript_id	M. musculus	100418329	M. musculus	0.0	0.0	0.0	0.0	0.0	0.0	0.0	0.0	0.0	0.0	0.0	0.0	0.0	0.0	0.0	0.0	0.0	0.0	0.0	0.0
Uri1	19777	symbol	M. musculus	19777	M. musculus	0.0	0.0	0.0	1.0	0.0	0.0	0.0	1.0	1.0	0.0	0.0	0.0	0.0	0.0	0.0	0.0	0.0	0.0	0.0	0.0
Oaf	102644	symbol	M. musculus	102644	M. musculus	0.0	0.0	0.0	0.0	0.0	0.0	0.0	0.0	0.0	0.0	0.0	0.0	0.0	0.0	0.0	0.0	0.0	0.0	0.0	0.0
Gyk	14933	gene_synonym	M. musculus	14933	M. musculus	0.0	0.0	0.0	0.0	0.0	1.0	1.0	0.0	0.0	0.0	0.0	1.0	1.0	0.0	0.0	1.0	0.0	0.0	0.0	0.0
March3	320253	gene_synonym	M. musculus	320253	M. musculus	0.0	0.0	0.0	0.0	1.0	0.0	0.0	0.0	0.0	0.0	0.0	0.0	0.0	0.0	0.0	0.0	0.0	0.0	0.0	0.0
Cnst	226744	symbol	M. musculus	226744	M. musculus	0.0	0.0	0.0	0.0	0.0	0.0	0.0	0.0	0.0	0.0	0.0	0.0	0.0	0.0	0.0	0.0	0.0	0.0	0.0	0.0
D4Ertd681e	52421	symbol	M. musculus	52421	M. musculus	0.0	0.0	0.0	0.0	0.0	0.0	0.0	0.0	0.0	0.0	0.0	0.0	0.0	0.0	0.0	0.0	0.0	0.0	0.0	0.0
AK037525						nan	nan	nan	nan	nan	nan	nan	nan	nan	nan	nan	nan	nan	nan	nan	nan	nan	nan	nan	nan
Tns1	21961	symbol	M. musculus	21961	M. musculus	0.0	0.0	0.0	0.0	0.0	0.0	0.0	0.0	0.0	0.0	0.0	0.0	0.0	0.0	0.0	0.0	0.0	0.0	0.0	0.0
Sin3a	20466	symbol	M. musculus	20466	M. musculus	0.0	0.0	0.0	1.0	0.0	0.0	0.0	0.0	1.0	0.0	0.0	0.0	0.0	0.0	0.0	0.0	1.0	0.0	0.0	0.0
Tbc1d23	67581	symbol	M. musculus	67581	M. musculus	0.0	0.0	0.0	0.0	0.0	0.0	0.0	0.0	0.0	0.0	0.0	0.0	0.0	0.0	0.0	0.0	0.0	0.0	0.0	0.0
AK164811						nan	nan	nan	nan	nan	nan	nan	nan	nan	nan	nan	nan	nan	nan	nan	nan	nan	nan	nan	nan
77670599-77691642_F						nan	nan	nan	nan	nan	nan	nan	nan	nan	nan	nan	nan	nan	nan	nan	nan	nan	nan	nan	nan
Bcap29	12033	symbol	M. musculus	12033	M. musculus	0.0	0.0	0.0	0.0	0.0	0.0	0.0	0.0	0.0	0.0	0.0	0.0	0.0	0.0	0.0	0.0	0.0	0.0	0.0	0.0
St3gal4	20443	symbol	M. musculus	20443	M. musculus	0.0	0.0	0.0	0.0	0.0	0.0	1.0	0.0	0.0	0.0	0.0	0.0	1.0	0.0	0.0	0.0	0.0	0.0	0.0	0.0
Nmnat3	74080	symbol	M. musculus	74080	M. musculus	0.0	0.0	0.0	0.0	0.0	0.0	0.0	0.0	0.0	1.0	0.0	0.0	1.0	0.0	0.0	0.0	0.0	0.0	0.0	0.0
Mpp5	56217	gene_synonym	M. musculus	56217	M. musculus	0.0	0.0	0.0	0.0	0.0	0.0	0.0	0.0	0.0	1.0	0.0	0.0	0.0	0.0	0.0	0.0	0.0	0.0	0.0	0.0
Ces1f	234564	symbol	M. musculus	234564	M. musculus	0.0	1.0	0.0	1.0	0.0	1.0	1.0	0.0	0.0	0.0	0.0	0.0	1.0	0.0	0.0	1.0	0.0	0.0	0.0	0.0
Vnn3	26464	symbol	M. musculus	26464	M. musculus	0.0	1.0	0.0	0.0	0.0	0.0	0.0	0.0	0.0	1.0	0.0	0.0	0.0	0.0	0.0	0.0	0.0	0.0	0.0	0.0
Vmac	106639	symbol	M. musculus	106639	M. musculus	0.0	0.0	0.0	0.0	0.0	0.0	0.0	0.0	0.0	0.0	0.0	0.0	0.0	0.0	0.0	0.0	0.0	0.0	0.0	0.0
Acad11	102632	symbol	M. musculus	102632	M. musculus	0.0	1.0	0.0	0.0	0.0	0.0	1.0	0.0	0.0	0.0	0.0	0.0	0.0	0.0	0.0	0.0	0.0	0.0	0.0	0.0
Capza2	12343	symbol	M. musculus	12343	M. musculus	0.0	0.0	0.0	0.0	0.0	0.0	0.0	0.0	0.0	0.0	0.0	0.0	0.0	0.0	0.0	0.0	0.0	0.0	0.0	0.0
Herc3	73998	symbol	M. musculus	73998	M. musculus	0.0	0.0	0.0	0.0	1.0	0.0	0.0	0.0	0.0	0.0	0.0	0.0	0.0	0.0	0.0	0.0	0.0	0.0	0.0	0.0
ENSMUST00000064101						nan	nan	nan	nan	nan	nan	nan	nan	nan	nan	nan	nan	nan	nan	nan	nan	nan	nan	nan	nan
Mplkip	66308	symbol	M. musculus	66308	M. musculus	0.0	0.0	0.0	0.0	0.0	0.0	0.0	0.0	0.0	0.0	0.0	0.0	0.0	0.0	0.0	0.0	0.0	0.0	0.0	0.0
Gm4129	100042958	symbol	M. musculus	100042958	M. musculus	0.0	0.0	0.0	0.0	0.0	0.0	0.0	0.0	0.0	0.0	0.0	0.0	0.0	0.0	0.0	0.0	0.0	0.0	0.0	0.0
Bag4	67384	symbol	M. musculus	67384	M. musculus	0.0	0.0	0.0	0.0	0.0	0.0	0.0	1.0	0.0	0.0	0.0	0.0	0.0	0.0	0.0	0.0	0.0	1.0	0.0	0.0
Man2c1os	76794	symbol	M. musculus	76794	M. musculus	0.0	0.0	0.0	0.0	0.0	0.0	0.0	0.0	0.0	0.0	0.0	0.0	0.0	0.0	0.0	0.0	0.0	0.0	0.0	0.0
Tmbim4	68212	symbol	M. musculus	68212	M. musculus	0.0	0.0	0.0	0.0	0.0	0.0	0.0	0.0	0.0	0.0	0.0	0.0	0.0	0.0	0.0	0.0	0.0	0.0	0.0	0.0
Anln	68743	symbol	M. musculus	68743	M. musculus	0.0	0.0	0.0	0.0	0.0	0.0	0.0	0.0	0.0	0.0	0.0	0.0	0.0	0.0	0.0	0.0	0.0	0.0	0.0	0.0
Txlng	353170	symbol	M. musculus	353170	M. musculus	0.0	0.0	0.0	0.0	0.0	0.0	0.0	0.0	0.0	0.0	0.0	0.0	0.0	0.0	0.0	0.0	0.0	0.0	0.0	0.0
Nmt2	18108	symbol	M. musculus	18108	M. musculus	0.0	0.0	0.0	0.0	0.0	0.0	0.0	0.0	0.0	0.0	0.0	0.0	0.0	0.0	0.0	0.0	0.0	0.0	0.0	0.0
Sec24b	99683	symbol	M. musculus	99683	M. musculus	0.0	0.0	0.0	0.0	0.0	0.0	0.0	0.0	0.0	0.0	0.0	0.0	0.0	0.0	0.0	0.0	0.0	0.0	0.0	0.0
Map3k2	26405	symbol	M. musculus	26405	M. musculus	0.0	0.0	0.0	0.0	0.0	0.0	0.0	0.0	0.0	0.0	0.0	0.0	0.0	0.0	0.0	0.0	0.0	0.0	0.0	0.0
Ubn1	170644	symbol	M. musculus	170644	M. musculus	0.0	0.0	0.0	0.0	0.0	0.0	0.0	0.0	0.0	0.0	0.0	0.0	0.0	0.0	0.0	0.0	0.0	0.0	0.0	0.0
Ppp1r18	76448	symbol	M. musculus	76448	M. musculus	0.0	0.0	0.0	0.0	0.0	0.0	0.0	0.0	0.0	0.0	0.0	0.0	0.0	0.0	0.0	0.0	0.0	0.0	0.0	0.0
Siva1	30954	symbol	M. musculus	30954	M. musculus	0.0	0.0	0.0	0.0	0.0	0.0	0.0	0.0	0.0	0.0	0.0	0.0	0.0	0.0	0.0	0.0	0.0	0.0	0.0	0.0
Trnau1ap	71787	symbol	M. musculus	71787	M. musculus	0.0	0.0	0.0	0.0	0.0	0.0	0.0	0.0	0.0	0.0	0.0	0.0	0.0	0.0	0.0	0.0	0.0	0.0	0.0	0.0
Khdrbs1	20218	symbol	M. musculus	20218	M. musculus	0.0	0.0	0.0	0.0	0.0	0.0	0.0	0.0	0.0	0.0	0.0	0.0	0.0	0.0	0.0	0.0	0.0	0.0	0.0	0.0
Brd8	78656	symbol	M. musculus	78656	M. musculus	0.0	0.0	0.0	0.0	0.0	0.0	0.0	0.0	1.0	0.0	0.0	0.0	0.0	0.0	0.0	0.0	0.0	0.0	0.0	0.0
AK043115						nan	nan	nan	nan	nan	nan	nan	nan	nan	nan	nan	nan	nan	nan	nan	nan	nan	nan	nan	nan
Fbxo38	107035	symbol	M. musculus	107035	M. musculus	0.0	0.0	0.0	0.0	1.0	0.0	0.0	1.0	0.0	0.0	0.0	0.0	0.0	0.0	0.0	0.0	0.0	0.0	0.0	0.0
Gpatch8	237943	symbol	M. musculus	237943	M. musculus	0.0	0.0	0.0	0.0	0.0	0.0	0.0	0.0	0.0	0.0	0.0	0.0	0.0	0.0	0.0	0.0	0.0	0.0	0.0	0.0
Gm16124	102636154	symbol	M. musculus	102636154	M. musculus	0.0	0.0	0.0	0.0	0.0	0.0	0.0	0.0	0.0	0.0	0.0	0.0	0.0	0.0	0.0	0.0	0.0	0.0	0.0	0.0
Snrpa1	68981	symbol	M. musculus	68981	M. musculus	0.0	0.0	0.0	0.0	0.0	0.0	0.0	0.0	0.0	0.0	0.0	0.0	0.0	0.0	0.0	0.0	0.0	0.0	0.0	0.0
Smyd3	69726	symbol	M. musculus	69726	M. musculus	0.0	0.0	0.0	1.0	0.0	0.0	0.0	1.0	1.0	0.0	0.0	0.0	0.0	0.0	0.0	0.0	0.0	1.0	0.0	0.0
Pigx	72084	symbol	M. musculus	72084	M. musculus	0.0	0.0	0.0	0.0	0.0	0.0	0.0	0.0	0.0	0.0	0.0	0.0	1.0	0.0	0.0	0.0	0.0	0.0	0.0	0.0
Rpap3	71919	symbol	M. musculus	71919	M. musculus	0.0	0.0	0.0	0.0	0.0	0.0	0.0	0.0	0.0	0.0	0.0	0.0	0.0	0.0	0.0	0.0	0.0	0.0	0.0	0.0
Suv420h1	225888	gene_synonym	M. musculus	225888	M. musculus	0.0	0.0	0.0	0.0	0.0	0.0	0.0	0.0	0.0	0.0	0.0	0.0	0.0	0.0	0.0	0.0	0.0	0.0	0.0	0.0
Nktr	18087	symbol	M. musculus	18087	M. musculus	0.0	0.0	0.0	0.0	0.0	0.0	0.0	0.0	0.0	0.0	0.0	0.0	0.0	0.0	0.0	0.0	0.0	0.0	0.0	0.0
Zfp869	66869	symbol	M. musculus	66869	M. musculus	0.0	0.0	0.0	0.0	0.0	0.0	0.0	0.0	0.0	0.0	0.0	0.0	0.0	0.0	0.0	0.0	0.0	0.0	0.0	0.0
Cdv3	321022	symbol	M. musculus	321022	M. musculus	0.0	0.0	0.0	0.0	0.0	0.0	0.0	0.0	0.0	0.0	0.0	0.0	0.0	0.0	0.0	0.0	0.0	0.0	0.0	0.0
Grasp	56149	gene_synonym	M. musculus	56149	M. musculus	0.0	0.0	0.0	0.0	0.0	0.0	0.0	0.0	0.0	0.0	0.0	0.0	0.0	0.0	0.0	0.0	0.0	0.0	0.0	0.0
Impdh1	23917	symbol	M. musculus	23917	M. musculus	0.0	0.0	0.0	0.0	0.0	0.0	0.0	0.0	0.0	1.0	0.0	0.0	1.0	0.0	0.0	0.0	0.0	0.0	0.0	0.0
B430105G09Rik	320907	symbol	M. musculus	320907	M. musculus	0.0	0.0	0.0	0.0	0.0	0.0	0.0	0.0	0.0	0.0	0.0	0.0	0.0	0.0	0.0	0.0	0.0	0.0	0.0	0.0
Rufy4	435626	symbol	M. musculus	435626	M. musculus	0.0	0.0	0.0	0.0	0.0	0.0	0.0	0.0	0.0	0.0	1.0	0.0	0.0	0.0	0.0	0.0	0.0	0.0	0.0	0.0
Rbm39	170791	symbol	M. musculus	170791	M. musculus	0.0	0.0	0.0	0.0	0.0	0.0	0.0	0.0	0.0	0.0	0.0	0.0	0.0	0.0	0.0	0.0	0.0	0.0	0.0	0.0
1810011O10Rik	69068	gene_synonym	M. musculus	69068	M. musculus	0.0	0.0	0.0	0.0	0.0	0.0	0.0	0.0	0.0	0.0	0.0	0.0	0.0	0.0	0.0	0.0	0.0	1.0	0.0	0.0
Ppp1r13l	333654	symbol	M. musculus	333654	M. musculus	0.0	0.0	0.0	0.0	0.0	0.0	0.0	0.0	0.0	0.0	0.0	0.0	0.0	0.0	0.0	0.0	0.0	0.0	0.0	0.0
Sh2d3c	27387	symbol	M. musculus	27387	M. musculus	0.0	0.0	0.0	0.0	0.0	0.0	0.0	0.0	0.0	0.0	0.0	0.0	0.0	0.0	0.0	0.0	0.0	0.0	0.0	0.0
Sik3	70661	symbol	M. musculus	70661	M. musculus	0.0	0.0	0.0	0.0	0.0	0.0	0.0	0.0	0.0	0.0	0.0	0.0	0.0	0.0	0.0	0.0	0.0	0.0	0.0	0.0
2310010J17Rik	78329	symbol	M. musculus	78329	M. musculus	0.0	0.0	0.0	0.0	0.0	0.0	0.0	0.0	0.0	0.0	0.0	0.0	0.0	0.0	0.0	0.0	0.0	0.0	0.0	0.0
Hnrnpdl	50926	symbol	M. musculus	50926	M. musculus	0.0	0.0	0.0	0.0	0.0	0.0	0.0	0.0	0.0	0.0	0.0	0.0	0.0	0.0	0.0	0.0	0.0	0.0	0.0	0.0
AK042098						nan	nan	nan	nan	nan	nan	nan	nan	nan	nan	nan	nan	nan	nan	nan	nan	nan	nan	nan	nan
Gnl1	14670	symbol	M. musculus	14670	M. musculus	0.0	0.0	0.0	0.0	0.0	0.0	0.0	0.0	0.0	0.0	0.0	0.0	0.0	0.0	0.0	0.0	0.0	0.0	0.0	0.0
Aqp1	11826	symbol	M. musculus	11826	M. musculus	0.0	0.0	0.0	1.0	0.0	0.0	0.0	0.0	1.0	0.0	0.0	0.0	0.0	0.0	1.0	0.0	0.0	0.0	0.0	0.0
AW554918	225289	symbol	M. musculus	225289	M. musculus	0.0	0.0	0.0	0.0	0.0	0.0	0.0	0.0	0.0	0.0	0.0	0.0	0.0	0.0	0.0	0.0	0.0	0.0	0.0	0.0
Patz1	56218	symbol	M. musculus	56218	M. musculus	0.0	0.0	0.0	0.0	0.0	0.0	0.0	0.0	0.0	0.0	0.0	0.0	0.0	0.0	0.0	0.0	0.0	0.0	0.0	0.0
Trim23	81003	symbol	M. musculus	81003	M. musculus	0.0	0.0	0.0	0.0	1.0	0.0	0.0	0.0	0.0	0.0	1.0	0.0	0.0	0.0	0.0	0.0	0.0	1.0	0.0	0.0
Sptbn1	20742	symbol	M. musculus	20742	M. musculus	0.0	0.0	0.0	0.0	0.0	0.0	0.0	0.0	0.0	0.0	0.0	0.0	0.0	0.0	0.0	0.0	0.0	0.0	0.0	0.0
Srsf11	69207	symbol	M. musculus	69207	M. musculus	0.0	0.0	0.0	0.0	0.0	0.0	0.0	0.0	0.0	0.0	0.0	0.0	0.0	0.0	0.0	0.0	0.0	0.0	0.0	0.0
Tmem220	338369	symbol	M. musculus	338369	M. musculus	0.0	0.0	0.0	0.0	0.0	0.0	0.0	0.0	0.0	0.0	0.0	0.0	0.0	0.0	0.0	0.0	0.0	0.0	0.0	0.0
Lrch3	70144	symbol	M. musculus	70144	M. musculus	0.0	0.0	0.0	0.0	0.0	0.0	0.0	0.0	0.0	0.0	0.0	0.0	0.0	0.0	0.0	0.0	0.0	0.0	0.0	0.0
1700096K18Rik	73571	symbol	M. musculus	73571	M. musculus	0.0	0.0	0.0	0.0	0.0	0.0	0.0	0.0	0.0	0.0	0.0	0.0	0.0	0.0	0.0	0.0	0.0	0.0	0.0	0.0
Pde1a	18573	symbol	M. musculus	18573	M. musculus	0.0	0.0	0.0	0.0	0.0	0.0	0.0	0.0	0.0	1.0	0.0	0.0	0.0	0.0	0.0	0.0	0.0	0.0	0.0	0.0
Plcd3	72469	symbol	M. musculus	72469	M. musculus	0.0	0.0	0.0	0.0	0.0	0.0	1.0	0.0	0.0	0.0	0.0	0.0	0.0	0.0	0.0	0.0	0.0	0.0	0.0	0.0
Prickle3	54630	symbol	M. musculus	54630	M. musculus	0.0	0.0	0.0	0.0	0.0	0.0	0.0	0.0	0.0	0.0	0.0	0.0	0.0	0.0	0.0	0.0	0.0	0.0	0.0	0.0
Plekhg1	213783	symbol	M. musculus	213783	M. musculus	0.0	0.0	0.0	0.0	0.0	0.0	0.0	0.0	0.0	0.0	0.0	0.0	0.0	0.0	0.0	0.0	0.0	0.0	0.0	0.0
Fgfr3	14184	symbol	M. musculus	14184	M. musculus	0.0	0.0	1.0	0.0	1.0	0.0	0.0	0.0	0.0	0.0	0.0	0.0	0.0	0.0	0.0	0.0	0.0	1.0	0.0	0.0
Gm5907	546036	symbol	M. musculus	546036	M. musculus	0.0	0.0	0.0	0.0	0.0	0.0	0.0	0.0	0.0	0.0	0.0	0.0	0.0	0.0	0.0	0.0	0.0	0.0	0.0	0.0
Tppp	72948	symbol	M. musculus	72948	M. musculus	0.0	0.0	0.0	0.0	0.0	0.0	0.0	1.0	0.0	0.0	0.0	0.0	0.0	0.0	0.0	0.0	0.0	0.0	0.0	0.0
Synm	233335	symbol	M. musculus	233335	M. musculus	0.0	0.0	0.0	0.0	0.0	0.0	0.0	0.0	0.0	0.0	0.0	0.0	0.0	0.0	0.0	0.0	0.0	0.0	0.0	0.0
Pitx3	18742	symbol	M. musculus	18742	M. musculus	0.0	0.0	1.0	0.0	0.0	0.0	0.0	0.0	0.0	0.0	0.0	0.0	0.0	0.0	0.0	0.0	0.0	0.0	0.0	0.0
Tacc2	57752	symbol	M. musculus	57752	M. musculus	0.0	0.0	0.0	0.0	0.0	0.0	0.0	0.0	0.0	0.0	0.0	0.0	0.0	0.0	0.0	0.0	0.0	0.0	0.0	0.0
Slc16a9	66859	symbol	M. musculus	66859	M. musculus	0.0	0.0	0.0	0.0	0.0	0.0	0.0	0.0	0.0	1.0	0.0	0.0	0.0	0.0	0.0	0.0	0.0	0.0	0.0	0.0
Kalrn	545156	symbol	M. musculus	545156	M. musculus	0.0	0.0	0.0	0.0	0.0	0.0	0.0	0.0	0.0	0.0	0.0	0.0	0.0	0.0	0.0	0.0	0.0	1.0	0.0	0.0
146515333-146557069_F						nan	nan	nan	nan	nan	nan	nan	nan	nan	nan	nan	nan	nan	nan	nan	nan	nan	nan	nan	nan
146629425-146649125_F						nan	nan	nan	nan	nan	nan	nan	nan	nan	nan	nan	nan	nan	nan	nan	nan	nan	nan	nan	nan
Daxx	13163	symbol	M. musculus	13163	M. musculus	0.0	0.0	1.0	1.0	0.0	0.0	0.0	1.0	1.0	0.0	0.0	0.0	0.0	0.0	0.0	0.0	0.0	1.0	0.0	0.0
Aspg	104816	symbol	M. musculus	104816	M. musculus	0.0	0.0	0.0	0.0	0.0	0.0	1.0	0.0	0.0	0.0	0.0	0.0	1.0	0.0	0.0	0.0	0.0	0.0	0.0	0.0
Nrip1	268903	symbol	M. musculus	268903	M. musculus	0.0	0.0	0.0	1.0	0.0	0.0	0.0	0.0	0.0	0.0	0.0	0.0	0.0	0.0	0.0	0.0	1.0	0.0	0.0	0.0
Gbp8	76074	symbol	M. musculus	76074	M. musculus	0.0	0.0	0.0	0.0	0.0	0.0	0.0	0.0	0.0	0.0	0.0	0.0	0.0	0.0	0.0	0.0	0.0	0.0	0.0	0.0
Gbp11	634650	symbol	M. musculus	634650	M. musculus	0.0	0.0	0.0	0.0	0.0	0.0	0.0	0.0	0.0	0.0	0.0	0.0	0.0	0.0	0.0	0.0	0.0	0.0	0.0	0.0
Trafd1	231712	symbol	M. musculus	231712	M. musculus	0.0	0.0	0.0	0.0	0.0	0.0	0.0	0.0	0.0	0.0	0.0	0.0	0.0	0.0	0.0	0.0	0.0	0.0	0.0	0.0
Tmcc3	319880	symbol	M. musculus	319880	M. musculus	0.0	0.0	0.0	0.0	0.0	0.0	0.0	0.0	0.0	0.0	0.0	0.0	0.0	0.0	0.0	0.0	0.0	0.0	0.0	0.0
Pbld1	68371	symbol	M. musculus	68371	M. musculus	0.0	0.0	0.0	0.0	0.0	0.0	0.0	0.0	0.0	0.0	0.0	0.0	0.0	0.0	0.0	0.0	0.0	0.0	0.0	0.0
BC057675						nan	nan	nan	nan	nan	nan	nan	nan	nan	nan	nan	nan	nan	nan	nan	nan	nan	nan	nan	nan
Cyp4b1	13120	symbol	M. musculus	13120	M. musculus	0.0	1.0	0.0	0.0	0.0	0.0	0.0	0.0	0.0	0.0	0.0	0.0	0.0	0.0	0.0	0.0	0.0	0.0	0.0	0.0
Tcn2	21452	symbol	M. musculus	21452	M. musculus	0.0	0.0	0.0	0.0	0.0	0.0	0.0	0.0	0.0	0.0	0.0	0.0	0.0	1.0	0.0	0.0	0.0	0.0	0.0	0.0
Fmo2	55990	symbol	M. musculus	55990	M. musculus	0.0	1.0	0.0	0.0	0.0	1.0	0.0	0.0	0.0	1.0	0.0	0.0	0.0	0.0	0.0	1.0	0.0	0.0	0.0	0.0
Galnt15	78754	symbol	M. musculus	78754	M. musculus	0.0	0.0	0.0	0.0	0.0	0.0	0.0	0.0	0.0	0.0	0.0	0.0	0.0	0.0	0.0	0.0	0.0	0.0	0.0	0.0
Nfia	18027	symbol	M. musculus	18027	M. musculus	0.0	0.0	0.0	0.0	0.0	0.0	0.0	0.0	0.0	0.0	0.0	0.0	0.0	0.0	0.0	0.0	0.0	0.0	0.0	0.0
Ephx2	13850	symbol	M. musculus	13850	M. musculus	0.0	1.0	0.0	0.0	0.0	1.0	1.0	0.0	0.0	0.0	0.0	0.0	0.0	0.0	0.0	0.0	0.0	0.0	0.0	0.0
D030063E12						nan	nan	nan	nan	nan	nan	nan	nan	nan	nan	nan	nan	nan	nan	nan	nan	nan	nan	nan	nan
Irf2bp2	270110	symbol	M. musculus	270110	M. musculus	0.0	0.0	0.0	0.0	0.0	0.0	0.0	0.0	0.0	0.0	0.0	0.0	0.0	0.0	0.0	0.0	0.0	0.0	0.0	0.0
ENSMUST00000121985						nan	nan	nan	nan	nan	nan	nan	nan	nan	nan	nan	nan	nan	nan	nan	nan	nan	nan	nan	nan
Sfxn1	14057	symbol	M. musculus	14057	M. musculus	0.0	0.0	0.0	0.0	0.0	0.0	0.0	0.0	0.0	0.0	0.0	0.0	0.0	0.0	0.0	0.0	0.0	0.0	0.0	0.0
Papss2	23972	symbol	M. musculus	23972	M. musculus	0.0	0.0	0.0	0.0	0.0	0.0	0.0	0.0	0.0	1.0	0.0	0.0	1.0	0.0	0.0	0.0	0.0	0.0	0.0	0.0
Hsd17b10	15108	symbol	M. musculus	15108	M. musculus	0.0	1.0	0.0	0.0	0.0	0.0	1.0	0.0	0.0	0.0	0.0	0.0	0.0	0.0	0.0	0.0	0.0	0.0	0.0	0.0
Il22ra2	237310	symbol	M. musculus	237310	M. musculus	0.0	0.0	0.0	0.0	0.0	0.0	0.0	0.0	0.0	0.0	0.0	0.0	0.0	0.0	0.0	0.0	0.0	1.0	0.0	0.0
Hectd1	207304	symbol	M. musculus	207304	M. musculus	0.0	0.0	0.0	0.0	1.0	0.0	0.0	0.0	0.0	0.0	0.0	0.0	0.0	0.0	0.0	0.0	0.0	0.0	0.0	0.0
Rab40b	217371	symbol	M. musculus	217371	M. musculus	0.0	0.0	0.0	0.0	1.0	0.0	0.0	0.0	0.0	0.0	0.0	0.0	0.0	0.0	0.0	0.0	0.0	0.0	0.0	0.0
Slc35e4	103710	symbol	M. musculus	103710	M. musculus	0.0	0.0	0.0	0.0	0.0	0.0	0.0	0.0	0.0	0.0	0.0	0.0	0.0	0.0	0.0	0.0	0.0	0.0	0.0	0.0
Crcp	12909	symbol	M. musculus	12909	M. musculus	0.0	0.0	0.0	0.0	0.0	0.0	0.0	0.0	0.0	0.0	0.0	0.0	0.0	0.0	0.0	0.0	0.0	0.0	0.0	0.0
Cd82	12521	symbol	M. musculus	12521	M. musculus	0.0	0.0	0.0	0.0	0.0	0.0	0.0	0.0	0.0	0.0	0.0	0.0	0.0	0.0	0.0	0.0	0.0	0.0	0.0	0.0
Scara5	71145	symbol	M. musculus	71145	M. musculus	0.0	0.0	0.0	0.0	0.0	0.0	0.0	0.0	0.0	0.0	0.0	0.0	0.0	0.0	0.0	0.0	0.0	0.0	0.0	0.0
Map1lc3b	67443	symbol	M. musculus	67443	M. musculus	1.0	0.0	0.0	0.0	0.0	0.0	0.0	0.0	0.0	0.0	1.0	0.0	0.0	0.0	0.0	0.0	0.0	0.0	0.0	0.0
BX523363						nan	nan	nan	nan	nan	nan	nan	nan	nan	nan	nan	nan	nan	nan	nan	nan	nan	nan	nan	nan
C1qtnf9	239126	symbol	M. musculus	239126	M. musculus	0.0	1.0	0.0	0.0	0.0	0.0	1.0	0.0	0.0	0.0	0.0	0.0	0.0	0.0	0.0	0.0	0.0	1.0	0.0	0.0
Rnf169	108937	symbol	M. musculus	108937	M. musculus	0.0	0.0	0.0	0.0	1.0	0.0	0.0	0.0	0.0	0.0	0.0	0.0	0.0	0.0	0.0	0.0	0.0	0.0	0.0	0.0
Kdm7a	338523	symbol	M. musculus	338523	M. musculus	0.0	0.0	0.0	0.0	0.0	0.0	0.0	0.0	0.0	0.0	0.0	0.0	0.0	0.0	0.0	0.0	0.0	0.0	0.0	0.0
2310022B05Rik	69551	symbol	M. musculus	69551	M. musculus	0.0	0.0	0.0	0.0	0.0	0.0	0.0	0.0	0.0	0.0	0.0	0.0	0.0	0.0	0.0	0.0	0.0	0.0	0.0	0.0
Lao1	100470	symbol	M. musculus	100470	M. musculus	0.0	0.0	0.0	0.0	0.0	0.0	0.0	0.0	0.0	0.0	0.0	0.0	0.0	0.0	0.0	0.0	0.0	0.0	0.0	0.0
Mocs1	56738	symbol	M. musculus	56738	M. musculus	0.0	0.0	0.0	0.0	0.0	0.0	0.0	0.0	0.0	0.0	0.0	0.0	1.0	0.0	0.0	0.0	0.0	0.0	0.0	0.0
Zmiz1os1	414118	symbol	M. musculus	414118	M. musculus	0.0	0.0	0.0	0.0	0.0	0.0	0.0	0.0	0.0	0.0	0.0	0.0	0.0	0.0	0.0	0.0	0.0	0.0	0.0	0.0
Fst	14313	symbol	M. musculus	14313	M. musculus	0.0	0.0	0.0	0.0	0.0	0.0	0.0	0.0	0.0	0.0	0.0	0.0	0.0	0.0	0.0	0.0	0.0	0.0	0.0	0.0
2900089D17Rik	67277	symbol	M. musculus	67277	M. musculus	0.0	0.0	0.0	0.0	0.0	0.0	0.0	0.0	0.0	0.0	0.0	0.0	0.0	0.0	0.0	0.0	0.0	0.0	0.0	0.0
Sh3bp4	98402	symbol	M. musculus	98402	M. musculus	0.0	0.0	1.0	0.0	0.0	0.0	0.0	1.0	0.0	0.0	1.0	0.0	0.0	0.0	0.0	0.0	0.0	0.0	0.0	0.0
Gne	50798	symbol	M. musculus	50798	M. musculus	0.0	0.0	0.0	0.0	0.0	0.0	0.0	0.0	0.0	1.0	0.0	0.0	1.0	0.0	0.0	0.0	0.0	0.0	0.0	0.0
Asl	109900	symbol	M. musculus	109900	M. musculus	1.0	0.0	0.0	0.0	0.0	0.0	0.0	0.0	0.0	1.0	0.0	0.0	0.0	0.0	0.0	0.0	0.0	0.0	0.0	0.0
Setd7	73251	symbol	M. musculus	73251	M. musculus	0.0	0.0	0.0	0.0	0.0	0.0	0.0	1.0	0.0	0.0	0.0	0.0	0.0	0.0	0.0	0.0	0.0	1.0	0.0	0.0
Zpbp2	69376	symbol	M. musculus	69376	M. musculus	0.0	0.0	0.0	0.0	0.0	0.0	1.0	0.0	0.0	0.0	0.0	0.0	0.0	0.0	0.0	0.0	1.0	0.0	0.0	0.0
85422370-85423168_F						nan	nan	nan	nan	nan	nan	nan	nan	nan	nan	nan	nan	nan	nan	nan	nan	nan	nan	nan	nan
85418489-85427364_F						nan	nan	nan	nan	nan	nan	nan	nan	nan	nan	nan	nan	nan	nan	nan	nan	nan	nan	nan	nan
Tmem56	99887	gene_synonym	M. musculus	99887	M. musculus	0.0	0.0	0.0	0.0	0.0	0.0	0.0	0.0	0.0	0.0	0.0	0.0	0.0	0.0	0.0	0.0	0.0	0.0	0.0	0.0
Arhgap42	71544	symbol	M. musculus	71544	M. musculus	0.0	0.0	0.0	0.0	0.0	0.0	0.0	0.0	0.0	0.0	0.0	0.0	0.0	0.0	0.0	0.0	0.0	1.0	0.0	0.0
Bcl2l1	12048	symbol	M. musculus	12048	M. musculus	0.0	0.0	1.0	1.0	0.0	1.0	0.0	0.0	1.0	0.0	0.0	0.0	0.0	0.0	0.0	0.0	0.0	1.0	0.0	0.0
Gm11730	102637059	symbol	M. musculus	102637059	M. musculus	0.0	0.0	0.0	0.0	0.0	0.0	0.0	0.0	0.0	0.0	0.0	0.0	0.0	0.0	0.0	0.0	0.0	0.0	0.0	0.0
Syde2	214804	symbol	M. musculus	214804	M. musculus	0.0	0.0	0.0	0.0	0.0	0.0	0.0	0.0	0.0	0.0	0.0	0.0	0.0	0.0	0.0	0.0	0.0	0.0	0.0	0.0
Phactr3	74189	symbol	M. musculus	74189	M. musculus	0.0	0.0	0.0	0.0	0.0	0.0	0.0	0.0	0.0	0.0	0.0	0.0	0.0	0.0	0.0	0.0	0.0	0.0	0.0	0.0
1700040L02Rik	73287	gene_synonym	M. musculus	73287	M. musculus	0.0	0.0	0.0	0.0	0.0	0.0	0.0	0.0	0.0	0.0	0.0	0.0	0.0	0.0	0.0	0.0	0.0	0.0	0.0	0.0
Gatsl3	71962	gene_synonym	M. musculus	71962	M. musculus	1.0	0.0	0.0	0.0	1.0	0.0	0.0	0.0	1.0	0.0	0.0	0.0	0.0	0.0	0.0	0.0	0.0	0.0	0.0	0.0
Il6ra	16194	symbol	M. musculus	16194	M. musculus	0.0	0.0	0.0	0.0	0.0	0.0	0.0	0.0	0.0	0.0	0.0	0.0	0.0	0.0	0.0	0.0	0.0	0.0	0.0	0.0
9330177L23Rik						nan	nan	nan	nan	nan	nan	nan	nan	nan	nan	nan	nan	nan	nan	nan	nan	nan	nan	nan	nan
AK048679						nan	nan	nan	nan	nan	nan	nan	nan	nan	nan	nan	nan	nan	nan	nan	nan	nan	nan	nan	nan
Tmcc1	330401	symbol	M. musculus	330401	M. musculus	0.0	0.0	0.0	0.0	0.0	0.0	0.0	0.0	0.0	0.0	0.0	0.0	0.0	0.0	0.0	0.0	0.0	0.0	0.0	0.0
Nfil3	18030	symbol	M. musculus	18030	M. musculus	0.0	0.0	0.0	0.0	0.0	0.0	0.0	0.0	0.0	0.0	0.0	0.0	0.0	0.0	0.0	0.0	1.0	0.0	0.0	0.0
Gm32497	102635066	symbol	M. musculus	102635066	M. musculus	0.0	0.0	0.0	0.0	0.0	0.0	0.0	0.0	0.0	0.0	0.0	0.0	0.0	0.0	0.0	0.0	0.0	0.0	0.0	0.0
Zmiz1	328365	symbol	M. musculus	328365	M. musculus	0.0	0.0	0.0	1.0	1.0	0.0	0.0	0.0	1.0	0.0	0.0	0.0	0.0	0.0	0.0	0.0	0.0	0.0	0.0	0.0
Myo1b	17912	symbol	M. musculus	17912	M. musculus	0.0	0.0	0.0	0.0	0.0	0.0	0.0	0.0	0.0	0.0	0.0	0.0	0.0	0.0	0.0	0.0	0.0	0.0	0.0	0.0
LOC548102						nan	nan	nan	nan	nan	nan	nan	nan	nan	nan	nan	nan	nan	nan	nan	nan	nan	nan	nan	nan
Adam11	11488	symbol	M. musculus	11488	M. musculus	0.0	0.0	0.0	0.0	0.0	0.0	0.0	0.0	0.0	0.0	0.0	0.0	0.0	0.0	0.0	0.0	0.0	0.0	0.0	0.0
9030419F21Rik	71512	symbol	M. musculus	71512	M. musculus	0.0	0.0	0.0	0.0	0.0	0.0	0.0	0.0	0.0	0.0	0.0	0.0	0.0	0.0	0.0	0.0	0.0	0.0	0.0	0.0
Mertk	17289	symbol	M. musculus	17289	M. musculus	0.0	0.0	0.0	0.0	0.0	0.0	0.0	0.0	0.0	0.0	0.0	0.0	0.0	0.0	0.0	0.0	0.0	0.0	0.0	0.0
Rusc2	100213	symbol	M. musculus	100213	M. musculus	0.0	0.0	0.0	0.0	0.0	0.0	0.0	0.0	0.0	0.0	0.0	0.0	0.0	0.0	0.0	0.0	0.0	0.0	0.0	0.0
Camk2n2	73047	symbol	M. musculus	73047	M. musculus	0.0	0.0	0.0	0.0	0.0	0.0	0.0	0.0	0.0	0.0	0.0	0.0	0.0	0.0	0.0	0.0	0.0	0.0	0.0	0.0
Chpf	74241	symbol	M. musculus	74241	M. musculus	0.0	0.0	0.0	0.0	0.0	0.0	0.0	0.0	0.0	0.0	0.0	0.0	0.0	0.0	0.0	0.0	0.0	0.0	0.0	0.0
Mdh1	17449	symbol	M. musculus	17449	M. musculus	0.0	0.0	0.0	0.0	0.0	0.0	0.0	0.0	0.0	1.0	0.0	0.0	1.0	0.0	0.0	0.0	0.0	0.0	0.0	0.0
Epb4.1						nan	nan	nan	nan	nan	nan	nan	nan	nan	nan	nan	nan	nan	nan	nan	nan	nan	nan	nan	nan
Ucp2	22228	symbol	M. musculus	22228	M. musculus	1.0	1.0	0.0	1.0	0.0	0.0	0.0	0.0	1.0	1.0	0.0	0.0	0.0	0.0	1.0	0.0	0.0	0.0	0.0	0.0
Fbxw2	30050	symbol	M. musculus	30050	M. musculus	0.0	0.0	0.0	0.0	0.0	0.0	0.0	0.0	0.0	0.0	0.0	0.0	0.0	0.0	0.0	0.0	0.0	0.0	0.0	0.0
Car5b	56078	symbol	M. musculus	56078	M. musculus	0.0	0.0	0.0	0.0	0.0	0.0	0.0	0.0	0.0	0.0	0.0	0.0	0.0	0.0	0.0	0.0	0.0	0.0	0.0	0.0
Uhrf1	18140	symbol	M. musculus	18140	M. musculus	0.0	0.0	0.0	0.0	1.0	0.0	0.0	0.0	0.0	0.0	0.0	0.0	0.0	0.0	0.0	0.0	0.0	0.0	0.0	0.0
Rcl1	59028	symbol	M. musculus	59028	M. musculus	0.0	0.0	0.0	0.0	0.0	0.0	0.0	0.0	0.0	0.0	0.0	0.0	0.0	0.0	0.0	0.0	0.0	0.0	0.0	0.0
Bcat1	12035	symbol	M. musculus	12035	M. musculus	0.0	0.0	0.0	0.0	0.0	0.0	1.0	0.0	0.0	0.0	0.0	0.0	0.0	0.0	0.0	0.0	0.0	0.0	0.0	0.0
Atg101	68118	symbol	M. musculus	68118	M. musculus	0.0	0.0	1.0	0.0	0.0	0.0	0.0	0.0	0.0	0.0	1.0	0.0	0.0	0.0	0.0	0.0	0.0	0.0	0.0	0.0
10886200-10905925_F						nan	nan	nan	nan	nan	nan	nan	nan	nan	nan	nan	nan	nan	nan	nan	nan	nan	nan	nan	nan
Pde4d	238871	symbol	M. musculus	238871	M. musculus	0.0	0.0	0.0	1.0	0.0	0.0	0.0	0.0	1.0	1.0	0.0	0.0	0.0	0.0	0.0	0.0	1.0	1.0	0.0	0.0
Hip1r	29816	symbol	M. musculus	29816	M. musculus	0.0	0.0	0.0	0.0	0.0	0.0	0.0	0.0	0.0	0.0	0.0	0.0	0.0	0.0	0.0	0.0	0.0	0.0	0.0	0.0
Rassf4	213391	symbol	M. musculus	213391	M. musculus	0.0	0.0	0.0	0.0	0.0	0.0	0.0	0.0	0.0	0.0	0.0	0.0	0.0	0.0	0.0	0.0	0.0	0.0	0.0	0.0
Rundc1	217201	symbol	M. musculus	217201	M. musculus	0.0	0.0	0.0	0.0	0.0	0.0	0.0	0.0	0.0	0.0	0.0	0.0	0.0	0.0	0.0	0.0	0.0	0.0	0.0	0.0
Igf1r	16001	symbol	M. musculus	16001	M. musculus	0.0	0.0	0.0	0.0	0.0	1.0	0.0	1.0	1.0	0.0	0.0	0.0	0.0	0.0	0.0	0.0	1.0	0.0	0.0	0.0
Nfx1	74164	symbol	M. musculus	74164	M. musculus	0.0	0.0	0.0	0.0	1.0	0.0	0.0	0.0	0.0	0.0	0.0	0.0	0.0	0.0	0.0	0.0	0.0	0.0	0.0	0.0
Gss	14854	symbol	M. musculus	14854	M. musculus	0.0	0.0	0.0	0.0	0.0	0.0	0.0	0.0	0.0	1.0	0.0	0.0	0.0	0.0	0.0	0.0	0.0	0.0	0.0	0.0
Cyp2d22	56448	symbol	M. musculus	56448	M. musculus	0.0	1.0	0.0	0.0	0.0	0.0	0.0	0.0	0.0	0.0	0.0	0.0	0.0	0.0	0.0	0.0	0.0	0.0	0.0	0.0
Eprs	107508	gene_synonym	M. musculus	107508	M. musculus	0.0	0.0	0.0	0.0	0.0	0.0	0.0	1.0	1.0	0.0	0.0	0.0	0.0	0.0	0.0	0.0	0.0	0.0	0.0	0.0
Atoh7	53404	symbol	M. musculus	53404	M. musculus	0.0	0.0	0.0	0.0	0.0	0.0	0.0	0.0	0.0	0.0	0.0	0.0	0.0	0.0	0.0	0.0	1.0	0.0	0.0	0.0
Sqstm1	18412	symbol	M. musculus	18412	M. musculus	0.0	0.0	0.0	0.0	1.0	0.0	0.0	1.0	0.0	0.0	1.0	0.0	0.0	0.0	0.0	0.0	0.0	1.0	0.0	0.0
Mapkapk2	17164	symbol	M. musculus	17164	M. musculus	0.0	0.0	0.0	0.0	0.0	0.0	0.0	0.0	0.0	0.0	0.0	0.0	0.0	0.0	0.0	0.0	0.0	0.0	0.0	0.0
6720462K09Rik	399579	symbol	M. musculus	399579	M. musculus	0.0	0.0	0.0	0.0	0.0	0.0	0.0	0.0	0.0	0.0	0.0	0.0	0.0	0.0	0.0	0.0	0.0	0.0	0.0	0.0
Wipi2	74781	symbol	M. musculus	74781	M. musculus	1.0	0.0	0.0	0.0	0.0	0.0	0.0	0.0	0.0	0.0	1.0	0.0	0.0	0.0	0.0	0.0	0.0	0.0	0.0	0.0
Desi1	28075	symbol	M. musculus	28075	M. musculus	0.0	0.0	0.0	0.0	0.0	0.0	0.0	0.0	0.0	0.0	0.0	0.0	0.0	0.0	0.0	0.0	0.0	0.0	0.0	0.0
Senp7	66315	symbol	M. musculus	66315	M. musculus	0.0	0.0	0.0	0.0	0.0	0.0	0.0	0.0	0.0	0.0	0.0	0.0	0.0	0.0	0.0	0.0	0.0	0.0	0.0	0.0
Agap2	216439	symbol	M. musculus	216439	M. musculus	0.0	0.0	0.0	0.0	0.0	0.0	0.0	1.0	1.0	0.0	0.0	0.0	1.0	0.0	0.0	0.0	0.0	1.0	0.0	0.0
Spock2	94214	symbol	M. musculus	94214	M. musculus	0.0	0.0	0.0	0.0	0.0	0.0	0.0	0.0	0.0	0.0	0.0	0.0	0.0	0.0	0.0	0.0	0.0	0.0	0.0	0.0
Tgif1	21815	symbol	M. musculus	21815	M. musculus	0.0	1.0	1.0	0.0	0.0	0.0	0.0	0.0	0.0	0.0	0.0	0.0	0.0	0.0	0.0	0.0	0.0	0.0	0.0	0.0
Apobec3	80287	symbol	M. musculus	80287	M. musculus	0.0	0.0	0.0	0.0	0.0	0.0	0.0	0.0	0.0	0.0	0.0	0.0	0.0	0.0	0.0	0.0	0.0	0.0	0.0	0.0
D17H6S56E-5	110956	symbol	M. musculus	110956	M. musculus	0.0	0.0	0.0	0.0	0.0	0.0	0.0	0.0	0.0	0.0	0.0	0.0	0.0	0.0	0.0	0.0	0.0	0.0	0.0	0.0
Rlim	19820	symbol	M. musculus	19820	M. musculus	0.0	0.0	0.0	0.0	1.0	0.0	0.0	1.0	0.0	0.0	0.0	0.0	0.0	0.0	0.0	0.0	0.0	0.0	0.0	0.0
Slc4a4	54403	symbol	M. musculus	54403	M. musculus	0.0	0.0	0.0	0.0	0.0	1.0	0.0	0.0	0.0	0.0	1.0	0.0	0.0	1.0	0.0	0.0	0.0	1.0	0.0	1.0
Ralgds	19730	symbol	M. musculus	19730	M. musculus	0.0	0.0	0.0	0.0	0.0	0.0	0.0	0.0	0.0	0.0	0.0	0.0	0.0	0.0	0.0	0.0	0.0	0.0	0.0	0.0
Tnrc6c	217351	symbol	M. musculus	217351	M. musculus	0.0	0.0	0.0	0.0	0.0	0.0	0.0	0.0	0.0	0.0	1.0	0.0	0.0	0.0	0.0	0.0	0.0	0.0	0.0	0.0
Rasal2	226525	symbol	M. musculus	226525	M. musculus	1.0	0.0	0.0	0.0	0.0	0.0	0.0	0.0	0.0	0.0	0.0	0.0	0.0	0.0	0.0	0.0	0.0	0.0	0.0	0.0
Arhgap27	544817	symbol	M. musculus	544817	M. musculus	0.0	0.0	0.0	0.0	0.0	0.0	0.0	0.0	0.0	0.0	0.0	0.0	0.0	0.0	0.0	0.0	0.0	0.0	0.0	0.0
Jade2	76901	symbol	M. musculus	76901	M. musculus	0.0	0.0	0.0	0.0	1.0	0.0	0.0	0.0	0.0	0.0	0.0	0.0	0.0	0.0	0.0	0.0	0.0	0.0	0.0	0.0
Zbtb16	235320	symbol	M. musculus	235320	M. musculus	0.0	0.0	1.0	0.0	0.0	0.0	0.0	0.0	0.0	0.0	0.0	0.0	0.0	0.0	0.0	0.0	0.0	0.0	0.0	0.0
Chrna2	110902	symbol	M. musculus	110902	M. musculus	0.0	0.0	0.0	0.0	0.0	0.0	0.0	0.0	1.0	0.0	0.0	0.0	0.0	0.0	0.0	0.0	0.0	0.0	0.0	0.0
Ctgf	14219	gene_synonym	M. musculus	14219	M. musculus	0.0	0.0	1.0	0.0	0.0	0.0	0.0	0.0	0.0	0.0	0.0	0.0	0.0	0.0	0.0	0.0	0.0	1.0	0.0	0.0
Fxyd7	57780	symbol	M. musculus	57780	M. musculus	0.0	0.0	0.0	0.0	0.0	0.0	0.0	0.0	0.0	0.0	0.0	0.0	0.0	0.0	0.0	0.0	0.0	0.0	0.0	0.0
Snx21	101113	symbol	M. musculus	101113	M. musculus	0.0	0.0	0.0	0.0	0.0	0.0	0.0	0.0	0.0	0.0	0.0	0.0	0.0	0.0	0.0	0.0	0.0	0.0	0.0	0.0
Zfp771	244216	symbol	M. musculus	244216	M. musculus	0.0	0.0	0.0	0.0	0.0	0.0	0.0	0.0	0.0	0.0	0.0	0.0	0.0	0.0	0.0	0.0	0.0	0.0	0.0	0.0
Wbp1l	226178	symbol	M. musculus	226178	M. musculus	0.0	0.0	0.0	0.0	0.0	0.0	0.0	0.0	0.0	0.0	0.0	0.0	0.0	0.0	0.0	0.0	0.0	1.0	0.0	0.0
Mcm7	17220	symbol	M. musculus	17220	M. musculus	0.0	1.0	0.0	0.0	0.0	0.0	0.0	0.0	0.0	0.0	0.0	0.0	0.0	0.0	0.0	0.0	0.0	0.0	0.0	0.0
AK035396						nan	nan	nan	nan	nan	nan	nan	nan	nan	nan	nan	nan	nan	nan	nan	nan	nan	nan	nan	nan
AK132033						nan	nan	nan	nan	nan	nan	nan	nan	nan	nan	nan	nan	nan	nan	nan	nan	nan	nan	nan	nan
Nfkbil1	18038	symbol	M. musculus	18038	M. musculus	0.0	0.0	0.0	1.0	0.0	0.0	0.0	1.0	0.0	0.0	0.0	0.0	0.0	0.0	0.0	0.0	0.0	0.0	0.0	0.0
Plekhg5	269608	symbol	M. musculus	269608	M. musculus	0.0	0.0	0.0	0.0	0.0	0.0	0.0	0.0	0.0	0.0	0.0	0.0	0.0	0.0	0.0	0.0	0.0	0.0	0.0	0.0
31007184-31007725_R						nan	nan	nan	nan	nan	nan	nan	nan	nan	nan	nan	nan	nan	nan	nan	nan	nan	nan	nan	nan
Fcgrt	14132	symbol	M. musculus	14132	M. musculus	0.0	0.0	0.0	0.0	0.0	0.0	0.0	0.0	0.0	0.0	0.0	0.0	0.0	0.0	0.0	0.0	0.0	0.0	0.0	0.0
1190005I06Rik	68918	symbol	M. musculus	68918	M. musculus	0.0	0.0	0.0	0.0	0.0	0.0	0.0	0.0	0.0	0.0	0.0	0.0	0.0	0.0	0.0	0.0	0.0	0.0	0.0	0.0
2310001K24Rik	69517	symbol	M. musculus	69517	M. musculus	0.0	0.0	0.0	0.0	0.0	0.0	0.0	0.0	0.0	0.0	0.0	0.0	0.0	0.0	0.0	0.0	0.0	0.0	0.0	0.0
Grina	66168	symbol	M. musculus	66168	M. musculus	0.0	0.0	0.0	0.0	0.0	0.0	0.0	0.0	0.0	0.0	0.0	0.0	0.0	0.0	0.0	0.0	0.0	0.0	0.0	0.0
Inpp1	16329	symbol	M. musculus	16329	M. musculus	0.0	0.0	0.0	0.0	0.0	0.0	0.0	0.0	0.0	0.0	0.0	0.0	1.0	0.0	0.0	0.0	0.0	0.0	0.0	0.0
Hmgcl	15356	symbol	M. musculus	15356	M. musculus	0.0	0.0	0.0	0.0	0.0	0.0	1.0	0.0	0.0	1.0	0.0	0.0	1.0	0.0	0.0	0.0	0.0	0.0	0.0	0.0
Pde2a	207728	symbol	M. musculus	207728	M. musculus	0.0	0.0	0.0	1.0	0.0	0.0	0.0	0.0	1.0	1.0	0.0	0.0	0.0	0.0	0.0	0.0	0.0	0.0	0.0	0.0
Clcc1	229725	symbol	M. musculus	229725	M. musculus	0.0	0.0	0.0	0.0	0.0	0.0	0.0	0.0	0.0	0.0	0.0	0.0	0.0	0.0	0.0	0.0	0.0	0.0	0.0	0.0
Egln2	112406	symbol	M. musculus	112406	M. musculus	0.0	0.0	0.0	0.0	0.0	0.0	0.0	0.0	0.0	0.0	1.0	0.0	0.0	0.0	1.0	0.0	0.0	0.0	0.0	0.0
Bcl2l11	12125	symbol	M. musculus	12125	M. musculus	0.0	0.0	1.0	0.0	0.0	0.0	0.0	0.0	0.0	0.0	1.0	0.0	0.0	0.0	0.0	0.0	0.0	0.0	0.0	0.0
Sox17	20671	symbol	M. musculus	20671	M. musculus	0.0	0.0	0.0	0.0	0.0	0.0	0.0	0.0	0.0	0.0	1.0	0.0	0.0	0.0	0.0	0.0	0.0	0.0	0.0	0.0
Nxn	18230	symbol	M. musculus	18230	M. musculus	0.0	0.0	0.0	0.0	0.0	0.0	0.0	1.0	0.0	0.0	0.0	0.0	0.0	0.0	0.0	0.0	0.0	0.0	0.0	0.0
Itpk1	217837	symbol	M. musculus	217837	M. musculus	0.0	0.0	0.0	0.0	0.0	0.0	0.0	0.0	0.0	0.0	0.0	0.0	0.0	0.0	0.0	0.0	0.0	0.0	0.0	0.0
Pxdn	69675	symbol	M. musculus	69675	M. musculus	0.0	0.0	0.0	0.0	0.0	0.0	0.0	0.0	0.0	0.0	0.0	0.0	0.0	0.0	0.0	0.0	0.0	0.0	0.0	0.0
Cytl1	231162	symbol	M. musculus	231162	M. musculus	0.0	0.0	0.0	0.0	0.0	0.0	0.0	0.0	0.0	0.0	0.0	0.0	0.0	0.0	0.0	0.0	0.0	1.0	0.0	0.0
96103732-96103867_F						nan	nan	nan	nan	nan	nan	nan	nan	nan	nan	nan	nan	nan	nan	nan	nan	nan	nan	nan	nan
96098058-96098623_F						nan	nan	nan	nan	nan	nan	nan	nan	nan	nan	nan	nan	nan	nan	nan	nan	nan	nan	nan	nan
Mlana	77836	symbol	M. musculus	77836	M. musculus	0.0	0.0	0.0	0.0	0.0	0.0	0.0	0.0	0.0	0.0	0.0	0.0	0.0	0.0	0.0	0.0	0.0	0.0	0.0	0.0
Ppfibp2	19024	symbol	M. musculus	19024	M. musculus	0.0	0.0	0.0	0.0	0.0	0.0	0.0	0.0	0.0	0.0	0.0	0.0	0.0	0.0	0.0	0.0	0.0	0.0	0.0	0.0
Vnn1	22361	symbol	M. musculus	22361	M. musculus	0.0	1.0	1.0	0.0	0.0	0.0	0.0	0.0	0.0	1.0	0.0	0.0	0.0	0.0	0.0	0.0	0.0	0.0	0.0	0.0
Slc40a1	53945	symbol	M. musculus	53945	M. musculus	0.0	0.0	0.0	0.0	0.0	0.0	0.0	0.0	0.0	0.0	0.0	0.0	0.0	1.0	0.0	0.0	0.0	0.0	0.0	0.0
Esrp2	77411	symbol	M. musculus	77411	M. musculus	0.0	0.0	0.0	0.0	0.0	0.0	0.0	0.0	0.0	0.0	0.0	0.0	0.0	0.0	0.0	0.0	0.0	0.0	0.0	0.0
Hdc	15186	symbol	M. musculus	15186	M. musculus	0.0	0.0	0.0	0.0	0.0	0.0	1.0	0.0	0.0	0.0	0.0	0.0	0.0	0.0	0.0	0.0	0.0	0.0	0.0	0.0
H6pd	100198	symbol	M. musculus	100198	M. musculus	1.0	0.0	0.0	0.0	0.0	1.0	0.0	0.0	0.0	1.0	0.0	0.0	0.0	0.0	0.0	1.0	0.0	0.0	0.0	0.0
Dock3	208869	symbol	M. musculus	208869	M. musculus	0.0	0.0	0.0	0.0	0.0	0.0	0.0	0.0	0.0	0.0	0.0	0.0	0.0	0.0	0.0	0.0	0.0	0.0	0.0	0.0
NAP060515-1						nan	nan	nan	nan	nan	nan	nan	nan	nan	nan	nan	nan	nan	nan	nan	nan	nan	nan	nan	nan
ENSMUST00000089689						nan	nan	nan	nan	nan	nan	nan	nan	nan	nan	nan	nan	nan	nan	nan	nan	nan	nan	nan	nan
Ly6c1	17067	symbol	M. musculus	17067	M. musculus	0.0	0.0	0.0	0.0	0.0	0.0	0.0	0.0	1.0	0.0	0.0	0.0	0.0	0.0	0.0	0.0	0.0	0.0	0.0	0.0
Ly6c2	100041546	symbol	M. musculus	100041546	M. musculus	0.0	0.0	0.0	0.0	0.0	0.0	0.0	0.0	1.0	0.0	0.0	0.0	0.0	0.0	0.0	0.0	0.0	0.0	0.0	0.0
AK079898						nan	nan	nan	nan	nan	nan	nan	nan	nan	nan	nan	nan	nan	nan	nan	nan	nan	nan	nan	nan
Frmd8os	69595	symbol	M. musculus	69595	M. musculus	0.0	0.0	0.0	0.0	0.0	0.0	0.0	0.0	0.0	0.0	0.0	0.0	0.0	0.0	0.0	0.0	0.0	0.0	0.0	0.0
Ripk4	72388	symbol	M. musculus	72388	M. musculus	0.0	0.0	0.0	0.0	0.0	0.0	0.0	0.0	0.0	0.0	0.0	0.0	0.0	0.0	0.0	0.0	0.0	1.0	0.0	0.0
Bzw2	66912	symbol	M. musculus	66912	M. musculus	0.0	0.0	0.0	0.0	0.0	0.0	0.0	0.0	0.0	0.0	0.0	0.0	0.0	0.0	0.0	0.0	0.0	0.0	0.0	0.0
Svil	225115	symbol	M. musculus	225115	M. musculus	0.0	0.0	0.0	0.0	0.0	0.0	0.0	0.0	0.0	0.0	0.0	0.0	0.0	0.0	0.0	0.0	0.0	0.0	0.0	0.0
Cyp2d26	76279	symbol	M. musculus	76279	M. musculus	0.0	1.0	0.0	0.0	0.0	0.0	0.0	0.0	0.0	0.0	0.0	0.0	0.0	0.0	0.0	0.0	0.0	0.0	0.0	0.0
Cyp2d12	380997	symbol	M. musculus	380997	M. musculus	0.0	1.0	0.0	0.0	0.0	0.0	0.0	0.0	0.0	0.0	0.0	0.0	0.0	0.0	0.0	0.0	0.0	0.0	0.0	0.0
Cyp2d11	545123	symbol	M. musculus	545123	M. musculus	0.0	1.0	0.0	0.0	0.0	0.0	0.0	0.0	0.0	0.0	0.0	0.0	0.0	0.0	0.0	0.0	0.0	0.0	0.0	0.0
Pcsk5	18552	symbol	M. musculus	18552	M. musculus	0.0	0.0	0.0	0.0	0.0	0.0	0.0	0.0	0.0	1.0	0.0	0.0	0.0	0.0	0.0	0.0	0.0	0.0	0.0	0.0
Mtr	238505	symbol	M. musculus	238505	M. musculus	0.0	0.0	0.0	0.0	0.0	0.0	0.0	0.0	1.0	1.0	0.0	0.0	0.0	0.0	0.0	0.0	0.0	0.0	0.0	0.0
Msi2	76626	symbol	M. musculus	76626	M. musculus	0.0	0.0	0.0	0.0	0.0	0.0	0.0	0.0	0.0	0.0	0.0	0.0	0.0	0.0	0.0	0.0	0.0	0.0	0.0	0.0
Hdac4	208727	symbol	M. musculus	208727	M. musculus	0.0	1.0	1.0	0.0	0.0	1.0	0.0	1.0	0.0	0.0	0.0	0.0	0.0	0.0	0.0	1.0	0.0	1.0	0.0	1.0
Sec22b	20333	symbol	M. musculus	20333	M. musculus	0.0	0.0	0.0	0.0	0.0	0.0	0.0	0.0	0.0	0.0	1.0	0.0	0.0	0.0	0.0	0.0	0.0	0.0	0.0	0.0
Usp2	53376	symbol	M. musculus	53376	M. musculus	0.0	0.0	0.0	0.0	0.0	0.0	0.0	0.0	0.0	0.0	0.0	0.0	0.0	0.0	0.0	0.0	1.0	0.0	0.0	0.0
Gm38444	102632388	symbol	M. musculus	102632388	M. musculus	0.0	0.0	0.0	0.0	0.0	0.0	0.0	0.0	0.0	0.0	0.0	0.0	0.0	0.0	0.0	0.0	0.0	0.0	0.0	0.0
D16Ertd472e	67102	symbol	M. musculus	67102	M. musculus	0.0	0.0	0.0	0.0	0.0	0.0	0.0	0.0	0.0	0.0	0.0	0.0	0.0	0.0	0.0	0.0	0.0	0.0	0.0	0.0
Mtmr4	170749	symbol	M. musculus	170749	M. musculus	0.0	0.0	0.0	0.0	0.0	0.0	1.0	0.0	0.0	0.0	0.0	0.0	1.0	0.0	0.0	0.0	0.0	0.0	0.0	0.0
Ubald1	207740	symbol	M. musculus	207740	M. musculus	0.0	0.0	0.0	0.0	0.0	0.0	0.0	0.0	0.0	0.0	0.0	0.0	0.0	0.0	0.0	0.0	0.0	0.0	0.0	0.0
Ubr2	224826	symbol	M. musculus	224826	M. musculus	0.0	0.0	0.0	0.0	1.0	0.0	0.0	0.0	1.0	0.0	0.0	0.0	0.0	0.0	0.0	0.0	0.0	0.0	0.0	0.0
Gm38485	102636048	symbol	M. musculus	102636048	M. musculus	0.0	0.0	0.0	0.0	0.0	0.0	0.0	0.0	0.0	0.0	0.0	0.0	0.0	0.0	0.0	0.0	0.0	0.0	0.0	0.0
Sh3d21	66938	symbol	M. musculus	66938	M. musculus	0.0	0.0	0.0	0.0	0.0	0.0	0.0	0.0	0.0	0.0	0.0	0.0	0.0	0.0	0.0	0.0	0.0	0.0	0.0	0.0
Wdr43	72515	symbol	M. musculus	72515	M. musculus	0.0	0.0	0.0	0.0	0.0	0.0	0.0	0.0	0.0	0.0	0.0	0.0	0.0	0.0	0.0	0.0	0.0	0.0	0.0	0.0
Ankrd11	77087	symbol	M. musculus	77087	M. musculus	0.0	0.0	0.0	0.0	1.0	0.0	0.0	0.0	0.0	0.0	0.0	0.0	0.0	0.0	0.0	0.0	0.0	0.0	0.0	0.0
1700018L02Rik	67329	symbol	M. musculus	67329	M. musculus	0.0	0.0	0.0	0.0	0.0	0.0	0.0	0.0	0.0	0.0	0.0	0.0	0.0	0.0	0.0	0.0	0.0	0.0	0.0	0.0
Ing5	66262	symbol	M. musculus	66262	M. musculus	0.0	0.0	1.0	0.0	0.0	0.0	0.0	0.0	0.0	0.0	0.0	0.0	0.0	0.0	0.0	0.0	0.0	0.0	0.0	0.0
Nfe2l2	18024	symbol	M. musculus	18024	M. musculus	1.0	1.0	0.0	0.0	1.0	0.0	0.0	0.0	1.0	0.0	0.0	0.0	0.0	0.0	1.0	0.0	0.0	0.0	0.0	0.0
4933439C10Rik	74476	symbol	M. musculus	74476	M. musculus	0.0	0.0	0.0	0.0	0.0	0.0	0.0	0.0	0.0	0.0	0.0	0.0	0.0	0.0	0.0	0.0	0.0	0.0	0.0	0.0
2810001A02Rik	72146	symbol	M. musculus	72146	M. musculus	0.0	0.0	0.0	0.0	0.0	0.0	0.0	0.0	0.0	0.0	0.0	0.0	0.0	0.0	0.0	0.0	0.0	0.0	0.0	0.0
Mettl6	67011	symbol	M. musculus	67011	M. musculus	0.0	0.0	0.0	0.0	0.0	0.0	0.0	0.0	0.0	0.0	0.0	0.0	0.0	0.0	0.0	0.0	0.0	0.0	0.0	0.0
Scaf4	224432	symbol	M. musculus	224432	M. musculus	0.0	0.0	0.0	0.0	0.0	0.0	0.0	0.0	0.0	0.0	0.0	0.0	0.0	0.0	0.0	0.0	0.0	0.0	0.0	0.0
Kansl3	226976	symbol	M. musculus	226976	M. musculus	0.0	0.0	0.0	0.0	0.0	0.0	0.0	0.0	0.0	0.0	0.0	0.0	0.0	0.0	0.0	0.0	0.0	0.0	0.0	0.0
Ormdl3	66612	symbol	M. musculus	66612	M. musculus	0.0	0.0	0.0	0.0	0.0	1.0	0.0	1.0	0.0	1.0	1.0	0.0	1.0	0.0	0.0	1.0	0.0	1.0	0.0	0.0
Phf7	71838	symbol	M. musculus	71838	M. musculus	0.0	0.0	1.0	0.0	0.0	0.0	0.0	0.0	0.0	0.0	0.0	0.0	0.0	0.0	0.0	0.0	0.0	0.0	0.0	0.0
Adra1a	11549	symbol	M. musculus	11549	M. musculus	0.0	1.0	0.0	0.0	0.0	0.0	0.0	0.0	0.0	0.0	1.0	0.0	0.0	0.0	0.0	0.0	0.0	0.0	0.0	0.0
Thap4	67026	symbol	M. musculus	67026	M. musculus	0.0	0.0	0.0	0.0	0.0	0.0	0.0	0.0	0.0	0.0	0.0	0.0	0.0	0.0	0.0	0.0	0.0	0.0	0.0	0.0
Eif4b	75705	symbol	M. musculus	75705	M. musculus	0.0	0.0	0.0	0.0	0.0	0.0	0.0	0.0	0.0	0.0	0.0	0.0	0.0	0.0	0.0	0.0	0.0	0.0	0.0	0.0
Ptdss2	27388	symbol	M. musculus	27388	M. musculus	0.0	0.0	0.0	0.0	0.0	0.0	0.0	0.0	0.0	0.0	0.0	0.0	1.0	0.0	0.0	0.0	0.0	0.0	0.0	0.0
Ctdsp2	52468	symbol	M. musculus	52468	M. musculus	0.0	0.0	0.0	0.0	0.0	0.0	0.0	1.0	0.0	0.0	0.0	0.0	0.0	0.0	0.0	0.0	0.0	1.0	0.0	0.0
Zfp68	24135	symbol	M. musculus	24135	M. musculus	0.0	0.0	0.0	0.0	0.0	0.0	0.0	0.0	0.0	0.0	0.0	0.0	0.0	0.0	0.0	0.0	0.0	0.0	0.0	0.0
Clk4	12750	symbol	M. musculus	12750	M. musculus	0.0	0.0	0.0	0.0	0.0	0.0	0.0	0.0	0.0	0.0	0.0	0.0	0.0	0.0	0.0	0.0	0.0	0.0	0.0	0.0
Tmem234	76799	symbol	M. musculus	76799	M. musculus	0.0	0.0	0.0	0.0	0.0	0.0	0.0	0.0	0.0	0.0	0.0	0.0	0.0	0.0	0.0	0.0	0.0	0.0	0.0	0.0
5031439G07Rik	223739	symbol	M. musculus	223739	M. musculus	0.0	0.0	0.0	0.0	0.0	0.0	0.0	0.0	0.0	0.0	0.0	0.0	0.0	0.0	0.0	0.0	0.0	0.0	0.0	0.0
Rxra	20181	symbol	M. musculus	20181	M. musculus	0.0	0.0	1.0	1.0	1.0	0.0	0.0	0.0	1.0	0.0	0.0	0.0	0.0	0.0	0.0	0.0	0.0	0.0	0.0	0.0
C1qtnf1	56745	symbol	M. musculus	56745	M. musculus	0.0	0.0	0.0	0.0	0.0	1.0	0.0	0.0	0.0	0.0	0.0	0.0	0.0	0.0	0.0	0.0	0.0	0.0	0.0	1.0
Ctsf	56464	symbol	M. musculus	56464	M. musculus	0.0	0.0	0.0	0.0	1.0	0.0	0.0	0.0	0.0	0.0	0.0	0.0	0.0	0.0	0.0	0.0	0.0	0.0	0.0	0.0
Sidt2	214597	symbol	M. musculus	214597	M. musculus	0.0	0.0	0.0	0.0	0.0	0.0	0.0	0.0	0.0	0.0	0.0	0.0	0.0	0.0	0.0	0.0	0.0	0.0	0.0	0.0
Foxn3	71375	symbol	M. musculus	71375	M. musculus	0.0	0.0	0.0	0.0	0.0	0.0	0.0	0.0	0.0	0.0	0.0	0.0	0.0	0.0	0.0	0.0	0.0	0.0	0.0	0.0
Prex2	109294	symbol	M. musculus	109294	M. musculus	0.0	0.0	0.0	0.0	0.0	0.0	0.0	0.0	0.0	0.0	0.0	0.0	0.0	0.0	0.0	0.0	0.0	0.0	0.0	0.0
Optn	71648	symbol	M. musculus	71648	M. musculus	0.0	0.0	1.0	0.0	0.0	0.0	0.0	0.0	0.0	0.0	1.0	0.0	0.0	0.0	0.0	0.0	0.0	0.0	0.0	0.0
Osbp2	74309	symbol	M. musculus	74309	M. musculus	0.0	0.0	0.0	0.0	0.0	0.0	0.0	0.0	0.0	0.0	0.0	0.0	0.0	0.0	0.0	0.0	0.0	0.0	0.0	0.0
Zxdc	80292	symbol	M. musculus	80292	M. musculus	0.0	0.0	0.0	0.0	0.0	0.0	0.0	0.0	0.0	0.0	0.0	0.0	0.0	0.0	0.0	0.0	0.0	0.0	0.0	0.0
ENSMUST00000178604	432951	ensembl_transcript_id	M. musculus	432951	M. musculus	0.0	0.0	0.0	0.0	0.0	0.0	0.0	0.0	0.0	0.0	0.0	0.0	0.0	0.0	0.0	0.0	0.0	0.0	0.0	0.0
Herpud1	64209	symbol	M. musculus	64209	M. musculus	0.0	0.0	0.0	0.0	1.0	0.0	0.0	0.0	0.0	0.0	1.0	0.0	0.0	0.0	0.0	0.0	0.0	0.0	0.0	0.0
Cpsf4l	52670	symbol	M. musculus	52670	M. musculus	0.0	0.0	0.0	0.0	0.0	0.0	0.0	0.0	0.0	0.0	0.0	0.0	0.0	0.0	0.0	0.0	0.0	0.0	0.0	0.0
34360500-34388500_R						nan	nan	nan	nan	nan	nan	nan	nan	nan	nan	nan	nan	nan	nan	nan	nan	nan	nan	nan	nan
Gm12592	791413	symbol	M. musculus	791413	M. musculus	0.0	0.0	0.0	0.0	0.0	0.0	0.0	0.0	0.0	0.0	0.0	0.0	0.0	0.0	0.0	0.0	0.0	0.0	0.0	0.0
Myc	17869	symbol	M. musculus	17869	M. musculus	0.0	1.0	1.0	0.0	1.0	1.0	0.0	1.0	0.0	0.0	1.0	0.0	0.0	0.0	1.0	0.0	0.0	1.0	0.0	1.0
Adrb2	11555	symbol	M. musculus	11555	M. musculus	1.0	0.0	1.0	0.0	0.0	0.0	0.0	0.0	1.0	0.0	1.0	0.0	0.0	0.0	1.0	0.0	0.0	1.0	0.0	0.0
D10Bwg1070e	52902	symbol	M. musculus	52902	M. musculus	0.0	0.0	0.0	0.0	0.0	0.0	0.0	0.0	0.0	0.0	0.0	0.0	0.0	0.0	0.0	0.0	0.0	0.0	0.0	0.0
Aff1	17355	symbol	M. musculus	17355	M. musculus	0.0	0.0	0.0	0.0	0.0	0.0	0.0	0.0	0.0	0.0	0.0	0.0	0.0	0.0	0.0	0.0	0.0	0.0	0.0	0.0
Pik3ip1	216505	symbol	M. musculus	216505	M. musculus	0.0	0.0	0.0	0.0	0.0	0.0	0.0	0.0	0.0	0.0	0.0	0.0	0.0	0.0	0.0	0.0	0.0	0.0	0.0	0.0
Fbxl12	30843	symbol	M. musculus	30843	M. musculus	0.0	0.0	0.0	0.0	1.0	0.0	0.0	0.0	0.0	0.0	0.0	0.0	0.0	0.0	0.0	0.0	0.0	0.0	0.0	0.0
Fam13a	58909	symbol	M. musculus	58909	M. musculus	0.0	0.0	0.0	0.0	0.0	0.0	0.0	0.0	0.0	0.0	0.0	0.0	0.0	0.0	0.0	0.0	0.0	0.0	0.0	0.0
Ccdc62	208908	symbol	M. musculus	208908	M. musculus	0.0	0.0	0.0	1.0	0.0	0.0	0.0	0.0	1.0	0.0	0.0	0.0	0.0	0.0	0.0	0.0	0.0	0.0	0.0	0.0
A830008E24Rik	108167736	symbol	M. musculus	108167736	M. musculus	0.0	0.0	0.0	0.0	0.0	0.0	0.0	0.0	0.0	0.0	0.0	0.0	0.0	0.0	0.0	0.0	0.0	0.0	0.0	0.0
A_55_P2535438						nan	nan	nan	nan	nan	nan	nan	nan	nan	nan	nan	nan	nan	nan	nan	nan	nan	nan	nan	nan
Ddb2	107986	symbol	M. musculus	107986	M. musculus	0.0	0.0	0.0	0.0	1.0	0.0	0.0	0.0	0.0	0.0	0.0	0.0	0.0	0.0	0.0	0.0	0.0	0.0	0.0	0.0
Zfp622	52521	symbol	M. musculus	52521	M. musculus	0.0	0.0	1.0	0.0	0.0	0.0	0.0	0.0	0.0	0.0	0.0	0.0	0.0	0.0	0.0	0.0	0.0	1.0	0.0	0.0
Ubap2l	74383	symbol	M. musculus	74383	M. musculus	0.0	0.0	0.0	0.0	0.0	0.0	0.0	0.0	0.0	0.0	0.0	0.0	0.0	0.0	0.0	0.0	0.0	0.0	0.0	0.0
AI643350						nan	nan	nan	nan	nan	nan	nan	nan	nan	nan	nan	nan	nan	nan	nan	nan	nan	nan	nan	nan
Ubb	22187	symbol	M. musculus	22187	M. musculus	0.0	0.0	1.0	0.0	1.0	0.0	0.0	0.0	0.0	0.0	0.0	0.0	0.0	0.0	0.0	0.0	0.0	1.0	0.0	0.0
Pex3	56535	symbol	M. musculus	56535	M. musculus	0.0	0.0	0.0	0.0	0.0	0.0	0.0	0.0	0.0	0.0	0.0	0.0	0.0	0.0	0.0	0.0	0.0	0.0	0.0	0.0
Atf7	223922	symbol	M. musculus	223922	M. musculus	0.0	0.0	0.0	0.0	0.0	0.0	0.0	0.0	0.0	0.0	0.0	0.0	0.0	0.0	0.0	0.0	0.0	0.0	0.0	0.0
Abhd12	76192	symbol	M. musculus	76192	M. musculus	0.0	0.0	0.0	0.0	0.0	0.0	1.0	0.0	0.0	0.0	0.0	1.0	1.0	0.0	0.0	0.0	0.0	0.0	0.0	0.0
Ces1d	104158	symbol	M. musculus	104158	M. musculus	0.0	1.0	0.0	0.0	0.0	0.0	1.0	0.0	0.0	1.0	0.0	1.0	1.0	0.0	0.0	0.0	1.0	0.0	0.0	0.0
Taf1d	75316	symbol	M. musculus	75316	M. musculus	0.0	0.0	0.0	0.0	0.0	0.0	0.0	0.0	0.0	0.0	0.0	0.0	0.0	0.0	0.0	0.0	0.0	0.0	0.0	0.0
Gnl3	30877	symbol	M. musculus	30877	M. musculus	0.0	0.0	0.0	0.0	0.0	0.0	0.0	0.0	0.0	0.0	0.0	0.0	0.0	0.0	0.0	0.0	0.0	1.0	0.0	0.0
Srfbp1	67222	symbol	M. musculus	67222	M. musculus	0.0	0.0	0.0	0.0	0.0	0.0	0.0	0.0	0.0	0.0	0.0	0.0	0.0	0.0	0.0	0.0	0.0	0.0	0.0	0.0
Cidec	14311	symbol	M. musculus	14311	M. musculus	0.0	0.0	0.0	0.0	0.0	1.0	0.0	0.0	0.0	0.0	0.0	0.0	0.0	0.0	0.0	1.0	0.0	0.0	0.0	0.0
Slc27a1	26457	symbol	M. musculus	26457	M. musculus	0.0	1.0	0.0	0.0	0.0	1.0	0.0	0.0	1.0	0.0	0.0	0.0	0.0	1.0	0.0	1.0	0.0	0.0	0.0	0.0
AK079676						nan	nan	nan	nan	nan	nan	nan	nan	nan	nan	nan	nan	nan	nan	nan	nan	nan	nan	nan	nan
Zkscan17	268417	symbol	M. musculus	268417	M. musculus	0.0	0.0	0.0	0.0	0.0	0.0	0.0	0.0	0.0	0.0	0.0	0.0	0.0	0.0	0.0	0.0	0.0	0.0	0.0	0.0
Pcgf5	76073	symbol	M. musculus	76073	M. musculus	0.0	0.0	0.0	0.0	0.0	0.0	0.0	0.0	0.0	0.0	0.0	0.0	0.0	0.0	0.0	0.0	0.0	0.0	0.0	0.0
Negr1	320840	symbol	M. musculus	320840	M. musculus	0.0	0.0	1.0	0.0	0.0	0.0	0.0	0.0	0.0	0.0	0.0	0.0	0.0	0.0	0.0	0.0	0.0	0.0	0.0	0.0
Pex16	18633	symbol	M. musculus	18633	M. musculus	0.0	0.0	0.0	0.0	0.0	0.0	0.0	0.0	0.0	0.0	0.0	0.0	0.0	0.0	0.0	0.0	0.0	0.0	0.0	0.0
Abcb1a	18671	symbol	M. musculus	18671	M. musculus	1.0	1.0	0.0	1.0	1.0	0.0	0.0	0.0	1.0	0.0	0.0	0.0	0.0	1.0	1.0	0.0	1.0	0.0	0.0	0.0
Anapc1	17222	symbol	M. musculus	17222	M. musculus	0.0	0.0	0.0	0.0	1.0	0.0	0.0	0.0	0.0	0.0	0.0	0.0	0.0	0.0	0.0	0.0	0.0	0.0	0.0	0.0
2810021J22Rik	69944	symbol	M. musculus	69944	M. musculus	0.0	0.0	0.0	0.0	0.0	0.0	0.0	0.0	0.0	0.0	0.0	0.0	0.0	0.0	0.0	0.0	0.0	0.0	0.0	0.0
Abhd15	67477	symbol	M. musculus	67477	M. musculus	0.0	0.0	0.0	0.0	0.0	0.0	1.0	0.0	0.0	0.0	0.0	0.0	0.0	0.0	0.0	0.0	0.0	0.0	0.0	0.0
Cirbp	12696	symbol	M. musculus	12696	M. musculus	0.0	0.0	0.0	0.0	0.0	0.0	0.0	1.0	0.0	0.0	0.0	0.0	0.0	0.0	0.0	0.0	0.0	0.0	0.0	0.0
Vimp	109815	gene_synonym	M. musculus	109815	M. musculus	0.0	0.0	0.0	1.0	1.0	0.0	0.0	0.0	0.0	0.0	0.0	0.0	0.0	0.0	0.0	0.0	0.0	0.0	0.0	0.0
Tk2	57813	symbol	M. musculus	57813	M. musculus	0.0	0.0	0.0	0.0	0.0	0.0	0.0	0.0	0.0	1.0	0.0	0.0	1.0	0.0	0.0	0.0	0.0	0.0	0.0	0.0
NAP019288-001						nan	nan	nan	nan	nan	nan	nan	nan	nan	nan	nan	nan	nan	nan	nan	nan	nan	nan	nan	nan
Pole	18973	symbol	M. musculus	18973	M. musculus	0.0	0.0	0.0	0.0	0.0	0.0	0.0	0.0	0.0	0.0	0.0	0.0	0.0	0.0	0.0	0.0	0.0	0.0	0.0	0.0
Gm9889	791369	symbol	M. musculus	791369	M. musculus	0.0	0.0	0.0	0.0	0.0	0.0	0.0	0.0	0.0	0.0	0.0	0.0	0.0	0.0	0.0	0.0	0.0	0.0	0.0	0.0
Pold3	67967	symbol	M. musculus	67967	M. musculus	0.0	0.0	0.0	0.0	0.0	0.0	0.0	0.0	0.0	0.0	0.0	0.0	0.0	0.0	0.0	0.0	0.0	0.0	0.0	0.0
Pdzd2	68070	symbol	M. musculus	68070	M. musculus	0.0	0.0	0.0	0.0	0.0	0.0	0.0	0.0	0.0	0.0	0.0	0.0	0.0	0.0	0.0	0.0	0.0	0.0	0.0	0.0
Tbc1d17	233204	symbol	M. musculus	233204	M. musculus	0.0	0.0	0.0	0.0	0.0	0.0	0.0	0.0	0.0	0.0	0.0	0.0	0.0	0.0	0.0	0.0	0.0	0.0	0.0	0.0
Ulk1	22241	symbol	M. musculus	22241	M. musculus	1.0	0.0	1.0	0.0	1.0	0.0	0.0	0.0	0.0	0.0	1.0	0.0	0.0	0.0	0.0	0.0	0.0	0.0	0.0	0.0
Tcp11l2	216198	symbol	M. musculus	216198	M. musculus	0.0	0.0	0.0	0.0	0.0	0.0	0.0	0.0	0.0	0.0	0.0	0.0	0.0	0.0	0.0	0.0	0.0	0.0	0.0	0.0
Fermt2	218952	symbol	M. musculus	218952	M. musculus	0.0	0.0	0.0	0.0	0.0	0.0	0.0	0.0	0.0	0.0	0.0	0.0	0.0	0.0	0.0	0.0	0.0	0.0	0.0	0.0
Dcaf8	98193	symbol	M. musculus	98193	M. musculus	0.0	0.0	0.0	0.0	1.0	0.0	0.0	0.0	0.0	0.0	0.0	0.0	0.0	0.0	0.0	0.0	0.0	0.0	0.0	0.0
Sema6b	20359	symbol	M. musculus	20359	M. musculus	0.0	0.0	0.0	0.0	0.0	0.0	0.0	0.0	0.0	0.0	0.0	0.0	0.0	0.0	0.0	0.0	0.0	0.0	0.0	0.0
Tfap4	83383	symbol	M. musculus	83383	M. musculus	0.0	0.0	1.0	0.0	0.0	0.0	0.0	1.0	0.0	0.0	0.0	0.0	0.0	0.0	0.0	0.0	0.0	1.0	1.0	0.0
Gucd1	68778	symbol	M. musculus	68778	M. musculus	0.0	0.0	0.0	0.0	0.0	0.0	0.0	0.0	0.0	0.0	0.0	0.0	0.0	0.0	0.0	0.0	0.0	0.0	0.0	0.0
Npy1r	18166	symbol	M. musculus	18166	M. musculus	0.0	0.0	0.0	0.0	0.0	1.0	0.0	0.0	0.0	0.0	0.0	0.0	0.0	0.0	0.0	0.0	0.0	0.0	0.0	0.0
Abcg2	26357	symbol	M. musculus	26357	M. musculus	0.0	1.0	0.0	0.0	1.0	0.0	1.0	0.0	1.0	1.0	0.0	0.0	0.0	1.0	1.0	0.0	1.0	0.0	0.0	0.0
Svopl	320590	symbol	M. musculus	320590	M. musculus	0.0	0.0	0.0	0.0	0.0	0.0	0.0	0.0	0.0	0.0	0.0	0.0	0.0	0.0	0.0	0.0	0.0	0.0	0.0	0.0
Spry1	24063	symbol	M. musculus	24063	M. musculus	0.0	0.0	1.0	0.0	0.0	0.0	0.0	1.0	0.0	0.0	0.0	0.0	0.0	0.0	0.0	0.0	0.0	1.0	1.0	0.0
Cdkn1a	12575	symbol	M. musculus	12575	M. musculus	1.0	0.0	1.0	0.0	0.0	0.0	0.0	1.0	0.0	0.0	0.0	0.0	0.0	0.0	0.0	0.0	0.0	1.0	1.0	0.0
Pi4k2b	67073	symbol	M. musculus	67073	M. musculus	0.0	0.0	0.0	0.0	0.0	0.0	0.0	0.0	0.0	0.0	0.0	0.0	1.0	0.0	0.0	0.0	0.0	0.0	0.0	0.0
Tsc1	64930	symbol	M. musculus	64930	M. musculus	1.0	0.0	1.0	0.0	0.0	0.0	0.0	1.0	1.0	0.0	1.0	0.0	0.0	0.0	1.0	0.0	0.0	1.0	0.0	0.0
Gm31645	102633946	symbol	M. musculus	102633946	M. musculus	0.0	0.0	0.0	0.0	0.0	0.0	0.0	0.0	0.0	0.0	0.0	0.0	0.0	0.0	0.0	0.0	0.0	0.0	0.0	0.0
26911397-26917047_F						nan	nan	nan	nan	nan	nan	nan	nan	nan	nan	nan	nan	nan	nan	nan	nan	nan	nan	nan	nan
26911032-26912366_F						nan	nan	nan	nan	nan	nan	nan	nan	nan	nan	nan	nan	nan	nan	nan	nan	nan	nan	nan	nan
Slc35b2	73836	symbol	M. musculus	73836	M. musculus	0.0	0.0	0.0	0.0	0.0	0.0	0.0	0.0	0.0	1.0	0.0	0.0	0.0	0.0	0.0	0.0	0.0	0.0	0.0	0.0
Accs	329470	symbol	M. musculus	329470	M. musculus	0.0	0.0	0.0	0.0	0.0	0.0	0.0	0.0	0.0	0.0	0.0	0.0	0.0	0.0	0.0	0.0	0.0	0.0	0.0	0.0
Sun1	77053	symbol	M. musculus	77053	M. musculus	0.0	0.0	0.0	0.0	0.0	0.0	0.0	0.0	0.0	0.0	0.0	0.0	0.0	0.0	0.0	0.0	0.0	0.0	0.0	0.0
Car4	12351	symbol	M. musculus	12351	M. musculus	0.0	0.0	0.0	0.0	0.0	0.0	0.0	0.0	0.0	0.0	0.0	0.0	0.0	0.0	0.0	0.0	0.0	0.0	0.0	0.0
Mylip	218203	symbol	M. musculus	218203	M. musculus	0.0	0.0	0.0	0.0	1.0	0.0	0.0	0.0	0.0	0.0	1.0	0.0	0.0	0.0	0.0	0.0	0.0	0.0	0.0	0.0
Snhg5	72655	symbol	M. musculus	72655	M. musculus	0.0	0.0	0.0	0.0	0.0	0.0	0.0	0.0	0.0	0.0	0.0	0.0	0.0	0.0	0.0	0.0	0.0	0.0	0.0	0.0
Zscan12	22758	symbol	M. musculus	22758	M. musculus	0.0	0.0	0.0	0.0	0.0	0.0	0.0	0.0	0.0	0.0	0.0	0.0	0.0	0.0	0.0	0.0	0.0	0.0	0.0	0.0
Pim3	223775	symbol	M. musculus	223775	M. musculus	0.0	0.0	0.0	0.0	0.0	0.0	0.0	0.0	0.0	0.0	0.0	0.0	0.0	0.0	0.0	0.0	0.0	0.0	0.0	0.0
Ppp2r2d	52432	symbol	M. musculus	52432	M. musculus	0.0	0.0	0.0	0.0	0.0	0.0	0.0	0.0	0.0	0.0	0.0	0.0	0.0	0.0	0.0	0.0	0.0	0.0	0.0	0.0
Hmga1	15361	symbol	M. musculus	15361	M. musculus	0.0	0.0	1.0	0.0	0.0	0.0	0.0	0.0	1.0	0.0	0.0	0.0	0.0	0.0	0.0	0.0	0.0	0.0	0.0	0.0
Ypel3	66090	symbol	M. musculus	66090	M. musculus	0.0	0.0	0.0	0.0	0.0	0.0	0.0	0.0	0.0	0.0	0.0	0.0	0.0	0.0	0.0	0.0	0.0	0.0	0.0	0.0
Tsc22d3	14605	symbol	M. musculus	14605	M. musculus	0.0	0.0	0.0	0.0	0.0	0.0	0.0	0.0	0.0	0.0	0.0	0.0	0.0	0.0	0.0	0.0	0.0	0.0	0.0	0.0
Thumpd1	233802	symbol	M. musculus	233802	M. musculus	0.0	0.0	0.0	0.0	0.0	0.0	0.0	0.0	0.0	0.0	0.0	0.0	0.0	0.0	0.0	0.0	0.0	0.0	0.0	0.0
Chkb	12651	symbol	M. musculus	12651	M. musculus	0.0	0.0	0.0	0.0	0.0	0.0	0.0	0.0	0.0	0.0	0.0	0.0	1.0	0.0	0.0	0.0	0.0	0.0	0.0	0.0
Map3k5	26408	symbol	M. musculus	26408	M. musculus	1.0	0.0	1.0	0.0	0.0	0.0	0.0	0.0	1.0	0.0	0.0	0.0	0.0	0.0	0.0	0.0	0.0	1.0	0.0	0.0
Gm15471	100503157	symbol	M. musculus	100503157	M. musculus	0.0	0.0	0.0	0.0	0.0	0.0	0.0	0.0	0.0	0.0	0.0	0.0	0.0	0.0	0.0	0.0	0.0	0.0	0.0	0.0
Pnpla7	241274	symbol	M. musculus	241274	M. musculus	0.0	0.0	0.0	0.0	0.0	0.0	1.0	0.0	0.0	0.0	0.0	0.0	1.0	0.0	0.0	0.0	0.0	0.0	0.0	0.0
Nupr1l	69034	gene_synonym	M. musculus	69034	M. musculus	1.0	0.0	1.0	0.0	0.0	0.0	0.0	0.0	0.0	0.0	0.0	0.0	0.0	0.0	0.0	0.0	0.0	0.0	0.0	0.0
136150450-136160852_F						nan	nan	nan	nan	nan	nan	nan	nan	nan	nan	nan	nan	nan	nan	nan	nan	nan	nan	nan	nan
2810416G20Rik	100040353	symbol	M. musculus	100040353	M. musculus	0.0	0.0	0.0	0.0	0.0	0.0	0.0	0.0	0.0	0.0	0.0	0.0	0.0	0.0	0.0	0.0	0.0	0.0	0.0	0.0
ENSMUST00000161226	319974	ensembl_transcript_id	M. musculus	319974	M. musculus	0.0	0.0	0.0	0.0	0.0	0.0	0.0	0.0	0.0	0.0	0.0	0.0	0.0	0.0	0.0	0.0	0.0	0.0	0.0	0.0
Fitm2	228859	symbol	M. musculus	228859	M. musculus	0.0	0.0	0.0	0.0	0.0	0.0	1.0	0.0	0.0	1.0	0.0	1.0	1.0	0.0	0.0	0.0	0.0	0.0	0.0	0.0
21973306-21974266_R						nan	nan	nan	nan	nan	nan	nan	nan	nan	nan	nan	nan	nan	nan	nan	nan	nan	nan	nan	nan
Pde7b	29863	symbol	M. musculus	29863	M. musculus	0.0	0.0	0.0	0.0	0.0	0.0	0.0	0.0	0.0	1.0	0.0	0.0	0.0	0.0	0.0	0.0	0.0	0.0	0.0	0.0
Rbmxl2	76572	symbol	M. musculus	76572	M. musculus	0.0	0.0	0.0	0.0	0.0	0.0	0.0	0.0	0.0	0.0	0.0	0.0	0.0	0.0	0.0	0.0	0.0	0.0	0.0	0.0
Fam107a	268709	symbol	M. musculus	268709	M. musculus	1.0	0.0	0.0	1.0	0.0	0.0	0.0	0.0	1.0	0.0	0.0	0.0	0.0	0.0	0.0	0.0	0.0	1.0	0.0	0.0
Lrrc8a	241296	symbol	M. musculus	241296	M. musculus	0.0	0.0	0.0	0.0	0.0	0.0	0.0	0.0	0.0	0.0	0.0	0.0	0.0	0.0	0.0	0.0	0.0	0.0	0.0	0.0
Sesn2	230784	symbol	M. musculus	230784	M. musculus	1.0	1.0	0.0	0.0	1.0	1.0	1.0	1.0	1.0	0.0	1.0	0.0	0.0	0.0	0.0	0.0	0.0	1.0	0.0	1.0
Ppp1r3g	76487	symbol	M. musculus	76487	M. musculus	0.0	0.0	0.0	0.0	0.0	1.0	0.0	0.0	0.0	0.0	0.0	0.0	0.0	0.0	0.0	0.0	0.0	1.0	0.0	1.0
Osbpl11	106326	symbol	M. musculus	106326	M. musculus	0.0	0.0	0.0	0.0	0.0	0.0	0.0	0.0	0.0	0.0	0.0	0.0	0.0	0.0	0.0	0.0	0.0	0.0	0.0	0.0
Sdc4	20971	symbol	M. musculus	20971	M. musculus	0.0	0.0	1.0	0.0	0.0	0.0	0.0	0.0	0.0	0.0	0.0	0.0	0.0	0.0	0.0	0.0	0.0	1.0	0.0	0.0
Atl2	56298	symbol	M. musculus	56298	M. musculus	0.0	0.0	0.0	0.0	0.0	0.0	0.0	0.0	0.0	0.0	0.0	0.0	0.0	0.0	0.0	0.0	0.0	0.0	0.0	0.0
Agpat6	102247	gene_synonym	M. musculus	102247	M. musculus	0.0	1.0	0.0	0.0	0.0	0.0	0.0	0.0	0.0	1.0	0.0	1.0	1.0	0.0	0.0	0.0	0.0	0.0	0.0	0.0
Slc22a5	20520	symbol	M. musculus	20520	M. musculus	0.0	0.0	0.0	0.0	0.0	0.0	0.0	0.0	0.0	0.0	0.0	0.0	0.0	1.0	0.0	0.0	0.0	0.0	0.0	0.0
Slc22a21	56517	symbol	M. musculus	56517	M. musculus	0.0	0.0	0.0	0.0	0.0	0.0	0.0	0.0	0.0	0.0	0.0	0.0	0.0	0.0	0.0	0.0	0.0	0.0	0.0	0.0
Slc27a2	26458	symbol	M. musculus	26458	M. musculus	0.0	1.0	0.0	0.0	0.0	0.0	1.0	0.0	0.0	0.0	0.0	0.0	0.0	0.0	0.0	0.0	0.0	0.0	0.0	0.0
2210409D07Rik	70157	symbol	M. musculus	70157	M. musculus	0.0	0.0	0.0	0.0	0.0	0.0	0.0	0.0	0.0	0.0	0.0	0.0	0.0	0.0	0.0	0.0	0.0	0.0	0.0	0.0
Fbxo21	231670	symbol	M. musculus	231670	M. musculus	0.0	0.0	0.0	0.0	0.0	0.0	0.0	0.0	0.0	0.0	0.0	0.0	0.0	0.0	0.0	0.0	0.0	0.0	0.0	0.0
Snhg1	83673	symbol	M. musculus	83673	M. musculus	0.0	0.0	0.0	0.0	0.0	0.0	0.0	0.0	0.0	0.0	0.0	0.0	0.0	0.0	0.0	0.0	0.0	0.0	0.0	0.0
Dyrk2	69181	symbol	M. musculus	69181	M. musculus	0.0	0.0	0.0	0.0	0.0	1.0	0.0	0.0	0.0	0.0	0.0	0.0	0.0	0.0	0.0	0.0	0.0	0.0	0.0	1.0
Gm19648	100503347	symbol	M. musculus	100503347	M. musculus	0.0	0.0	0.0	0.0	0.0	0.0	0.0	0.0	0.0	0.0	0.0	0.0	0.0	0.0	0.0	0.0	0.0	0.0	0.0	0.0
Gm11827	100503518	symbol	M. musculus	100503518	M. musculus	0.0	0.0	0.0	0.0	0.0	0.0	0.0	0.0	0.0	0.0	0.0	0.0	0.0	0.0	0.0	0.0	0.0	0.0	0.0	0.0
Usp3	235441	symbol	M. musculus	235441	M. musculus	0.0	0.0	0.0	0.0	0.0	0.0	0.0	0.0	0.0	0.0	0.0	0.0	0.0	0.0	0.0	0.0	0.0	0.0	0.0	0.0
Nmb	68039	symbol	M. musculus	68039	M. musculus	0.0	0.0	0.0	0.0	0.0	0.0	0.0	0.0	0.0	0.0	0.0	0.0	0.0	0.0	0.0	0.0	0.0	0.0	0.0	0.0
Pxmp2	19301	symbol	M. musculus	19301	M. musculus	0.0	0.0	0.0	0.0	0.0	0.0	0.0	0.0	0.0	0.0	0.0	0.0	0.0	0.0	0.0	0.0	0.0	0.0	0.0	0.0
Derl3	70377	symbol	M. musculus	70377	M. musculus	0.0	0.0	0.0	0.0	1.0	0.0	0.0	0.0	0.0	0.0	0.0	0.0	0.0	0.0	0.0	0.0	0.0	0.0	0.0	0.0
Dnttip2	99480	symbol	M. musculus	99480	M. musculus	0.0	0.0	0.0	0.0	0.0	0.0	0.0	0.0	0.0	0.0	0.0	0.0	0.0	0.0	0.0	0.0	0.0	0.0	0.0	0.0
Eif3a	13669	symbol	M. musculus	13669	M. musculus	0.0	0.0	0.0	0.0	0.0	0.0	0.0	0.0	0.0	0.0	0.0	0.0	0.0	0.0	0.0	0.0	0.0	0.0	0.0	0.0
Ddx28	71986	symbol	M. musculus	71986	M. musculus	0.0	0.0	0.0	0.0	0.0	0.0	0.0	0.0	0.0	0.0	0.0	0.0	0.0	0.0	0.0	0.0	0.0	0.0	0.0	0.0
Trabd	67976	symbol	M. musculus	67976	M. musculus	0.0	0.0	0.0	0.0	0.0	0.0	0.0	0.0	0.0	0.0	0.0	0.0	0.0	0.0	0.0	0.0	0.0	0.0	0.0	0.0
Wnt11	22411	symbol	M. musculus	22411	M. musculus	1.0	0.0	1.0	0.0	0.0	0.0	0.0	0.0	0.0	0.0	0.0	0.0	0.0	0.0	0.0	0.0	0.0	0.0	0.0	0.0
BE865018						nan	nan	nan	nan	nan	nan	nan	nan	nan	nan	nan	nan	nan	nan	nan	nan	nan	nan	nan	nan
Sec16a	227648	symbol	M. musculus	227648	M. musculus	0.0	0.0	0.0	0.0	0.0	0.0	0.0	0.0	0.0	0.0	0.0	0.0	0.0	0.0	0.0	0.0	0.0	0.0	0.0	0.0
Acss3	380660	symbol	M. musculus	380660	M. musculus	0.0	0.0	0.0	0.0	0.0	0.0	0.0	0.0	0.0	0.0	0.0	0.0	0.0	0.0	0.0	0.0	0.0	0.0	0.0	0.0
Dcun1d3	233805	symbol	M. musculus	233805	M. musculus	0.0	0.0	1.0	0.0	1.0	0.0	0.0	1.0	0.0	0.0	0.0	0.0	0.0	0.0	0.0	0.0	0.0	1.0	0.0	0.0
Gm6658	626231	symbol	M. musculus	626231	M. musculus	0.0	0.0	0.0	0.0	0.0	0.0	0.0	0.0	0.0	0.0	0.0	0.0	0.0	0.0	0.0	0.0	0.0	0.0	0.0	0.0
Ktn1	16709	symbol	M. musculus	16709	M. musculus	0.0	0.0	0.0	0.0	0.0	0.0	0.0	0.0	0.0	0.0	0.0	0.0	0.0	0.0	0.0	0.0	0.0	0.0	0.0	0.0
1500026H17Rik	69002	symbol	M. musculus	69002	M. musculus	0.0	0.0	0.0	0.0	0.0	0.0	0.0	0.0	0.0	0.0	0.0	0.0	0.0	0.0	0.0	0.0	0.0	0.0	0.0	0.0
Akip1	57373	symbol	M. musculus	57373	M. musculus	0.0	0.0	0.0	0.0	0.0	0.0	0.0	0.0	0.0	0.0	0.0	0.0	0.0	0.0	0.0	0.0	0.0	0.0	0.0	0.0
AK048886						nan	nan	nan	nan	nan	nan	nan	nan	nan	nan	nan	nan	nan	nan	nan	nan	nan	nan	nan	nan
Poli	26447	symbol	M. musculus	26447	M. musculus	0.0	0.0	0.0	0.0	0.0	0.0	0.0	0.0	0.0	0.0	0.0	0.0	0.0	0.0	0.0	0.0	0.0	0.0	0.0	0.0
A230092J17Rik	320669	symbol	M. musculus	320669	M. musculus	0.0	0.0	0.0	0.0	0.0	0.0	0.0	0.0	0.0	0.0	0.0	0.0	0.0	0.0	0.0	0.0	0.0	0.0	0.0	0.0
Arhgap32	330914	symbol	M. musculus	330914	M. musculus	0.0	0.0	0.0	0.0	0.0	0.0	0.0	0.0	0.0	0.0	0.0	0.0	0.0	0.0	0.0	0.0	0.0	0.0	0.0	0.0
1810044D09Rik	69798	symbol	M. musculus	69798	M. musculus	0.0	0.0	0.0	0.0	0.0	0.0	0.0	0.0	0.0	0.0	0.0	0.0	0.0	0.0	0.0	0.0	0.0	0.0	0.0	0.0
Gltscr2	68077	gene_synonym	M. musculus	68077	M. musculus	0.0	0.0	0.0	0.0	0.0	0.0	0.0	1.0	0.0	0.0	1.0	0.0	0.0	0.0	1.0	0.0	0.0	1.0	0.0	0.0
Cntfr	12804	symbol	M. musculus	12804	M. musculus	0.0	0.0	0.0	0.0	0.0	0.0	0.0	0.0	0.0	0.0	0.0	0.0	0.0	0.0	0.0	0.0	0.0	0.0	0.0	0.0
4234392-4236672_F						nan	nan	nan	nan	nan	nan	nan	nan	nan	nan	nan	nan	nan	nan	nan	nan	nan	nan	nan	nan
Txnip	56338	symbol	M. musculus	56338	M. musculus	0.0	1.0	1.0	1.0	0.0	0.0	0.0	0.0	0.0	0.0	0.0	0.0	0.0	0.0	0.0	0.0	0.0	0.0	0.0	0.0
Gm10651	100043771	gene_synonym	M. musculus	100043771	M. musculus	0.0	0.0	0.0	0.0	0.0	0.0	0.0	0.0	0.0	0.0	0.0	0.0	0.0	0.0	0.0	0.0	0.0	0.0	0.0	0.0
Xpc	22591	symbol	M. musculus	22591	M. musculus	0.0	1.0	0.0	0.0	0.0	1.0	0.0	0.0	0.0	0.0	0.0	0.0	0.0	0.0	0.0	1.0	0.0	0.0	0.0	1.0
Rabep2	70314	symbol	M. musculus	70314	M. musculus	0.0	0.0	0.0	0.0	0.0	0.0	0.0	0.0	0.0	0.0	0.0	0.0	0.0	0.0	0.0	0.0	0.0	0.0	0.0	0.0
Angptl4	57875	symbol	M. musculus	57875	M. musculus	1.0	0.0	0.0	0.0	0.0	1.0	0.0	1.0	0.0	0.0	0.0	0.0	0.0	0.0	1.0	1.0	0.0	0.0	0.0	0.0
0610030E20Rik	68364	symbol	M. musculus	68364	M. musculus	0.0	0.0	0.0	0.0	0.0	0.0	0.0	0.0	0.0	0.0	0.0	0.0	0.0	0.0	0.0	0.0	0.0	0.0	0.0	0.0
Cant1	76025	symbol	M. musculus	76025	M. musculus	0.0	0.0	0.0	0.0	0.0	0.0	0.0	0.0	0.0	1.0	0.0	0.0	0.0	0.0	0.0	0.0	0.0	0.0	0.0	0.0
Catsper2	212670	symbol	M. musculus	212670	M. musculus	0.0	0.0	0.0	0.0	0.0	0.0	0.0	0.0	0.0	0.0	0.0	0.0	0.0	0.0	0.0	0.0	0.0	0.0	0.0	0.0
Tmem201	230917	symbol	M. musculus	230917	M. musculus	0.0	0.0	0.0	0.0	0.0	0.0	0.0	0.0	0.0	0.0	0.0	0.0	0.0	0.0	0.0	0.0	0.0	0.0	0.0	0.0
Mcm8	66634	symbol	M. musculus	66634	M. musculus	0.0	0.0	0.0	0.0	0.0	0.0	0.0	0.0	0.0	0.0	0.0	0.0	0.0	0.0	0.0	0.0	0.0	0.0	0.0	0.0
Vat1l	270097	symbol	M. musculus	270097	M. musculus	0.0	0.0	0.0	0.0	0.0	0.0	0.0	0.0	0.0	0.0	0.0	0.0	0.0	0.0	0.0	0.0	0.0	0.0	0.0	0.0
Gm29669	102634473	symbol	M. musculus	102634473	M. musculus	0.0	0.0	0.0	0.0	0.0	0.0	0.0	0.0	0.0	0.0	0.0	0.0	0.0	0.0	0.0	0.0	0.0	0.0	0.0	0.0
Ctf1	13019	symbol	M. musculus	13019	M. musculus	0.0	0.0	0.0	0.0	0.0	0.0	0.0	0.0	0.0	0.0	0.0	0.0	0.0	0.0	0.0	0.0	0.0	1.0	0.0	0.0
4827340-4863315_F						nan	nan	nan	nan	nan	nan	nan	nan	nan	nan	nan	nan	nan	nan	nan	nan	nan	nan	nan	nan
Snrnp48	67797	symbol	M. musculus	67797	M. musculus	0.0	0.0	0.0	0.0	0.0	0.0	0.0	0.0	0.0	0.0	0.0	0.0	0.0	0.0	0.0	0.0	0.0	0.0	0.0	0.0
Rps9	76846	symbol	M. musculus	76846	M. musculus	0.0	0.0	0.0	0.0	0.0	0.0	0.0	0.0	0.0	0.0	0.0	0.0	0.0	0.0	0.0	0.0	0.0	0.0	0.0	0.0
Acot1	26897	symbol	M. musculus	26897	M. musculus	0.0	1.0	0.0	0.0	0.0	0.0	0.0	0.0	0.0	1.0	0.0	0.0	0.0	0.0	0.0	0.0	0.0	0.0	0.0	0.0
Unc93a	381058	symbol	M. musculus	381058	M. musculus	0.0	0.0	0.0	0.0	0.0	0.0	0.0	0.0	0.0	0.0	0.0	0.0	0.0	0.0	0.0	0.0	0.0	0.0	0.0	0.0
Trit1	66966	symbol	M. musculus	66966	M. musculus	0.0	0.0	0.0	0.0	0.0	0.0	0.0	0.0	0.0	0.0	0.0	0.0	0.0	0.0	0.0	0.0	0.0	0.0	0.0	0.0
1500012F01Rik	68949	gene_synonym	M. musculus	68949	M. musculus	0.0	0.0	1.0	0.0	0.0	0.0	0.0	1.0	0.0	0.0	0.0	0.0	0.0	0.0	0.0	0.0	0.0	0.0	0.0	0.0
Snhg8	69895	symbol	M. musculus	69895	M. musculus	0.0	0.0	0.0	0.0	0.0	0.0	0.0	0.0	0.0	0.0	0.0	0.0	0.0	0.0	0.0	0.0	0.0	0.0	0.0	0.0
LOC105247651						nan	nan	nan	nan	nan	nan	nan	nan	nan	nan	nan	nan	nan	nan	nan	nan	nan	nan	nan	nan
Dpm1	13480	symbol	M. musculus	13480	M. musculus	0.0	0.0	0.0	0.0	0.0	0.0	0.0	0.0	0.0	1.0	0.0	0.0	1.0	0.0	1.0	0.0	0.0	0.0	0.0	0.0
Hacl1	56794	symbol	M. musculus	56794	M. musculus	0.0	1.0	0.0	0.0	0.0	0.0	1.0	0.0	0.0	0.0	0.0	0.0	0.0	0.0	0.0	0.0	0.0	0.0	0.0	0.0
Tnfsf13os	100503827	symbol	M. musculus	100503827	M. musculus	0.0	0.0	0.0	0.0	0.0	0.0	0.0	0.0	0.0	0.0	0.0	0.0	0.0	0.0	0.0	0.0	0.0	0.0	0.0	0.0
Tmem116	77462	symbol	M. musculus	77462	M. musculus	0.0	0.0	0.0	0.0	0.0	0.0	0.0	0.0	0.0	0.0	0.0	0.0	0.0	0.0	0.0	0.0	0.0	0.0	0.0	0.0
Kctd12	239217	symbol	M. musculus	239217	M. musculus	0.0	0.0	0.0	0.0	0.0	0.0	0.0	0.0	0.0	0.0	0.0	0.0	0.0	0.0	0.0	0.0	0.0	0.0	0.0	0.0
Cmtm4	97487	symbol	M. musculus	97487	M. musculus	0.0	0.0	0.0	0.0	0.0	0.0	0.0	0.0	0.0	0.0	0.0	0.0	0.0	0.0	0.0	0.0	0.0	0.0	0.0	0.0
Zfp318	57908	symbol	M. musculus	57908	M. musculus	0.0	0.0	0.0	0.0	0.0	0.0	0.0	0.0	0.0	0.0	0.0	0.0	0.0	0.0	0.0	0.0	0.0	0.0	0.0	0.0
Tmem147os	791088	symbol	M. musculus	791088	M. musculus	0.0	0.0	0.0	0.0	0.0	0.0	0.0	0.0	0.0	0.0	0.0	0.0	0.0	0.0	0.0	0.0	0.0	0.0	0.0	0.0
Peli3	240518	symbol	M. musculus	240518	M. musculus	0.0	0.0	0.0	0.0	1.0	0.0	0.0	1.0	0.0	0.0	0.0	0.0	0.0	0.0	0.0	0.0	0.0	0.0	0.0	0.0
Wash1	68767	gene_synonym	M. musculus	68767	M. musculus	0.0	0.0	0.0	0.0	0.0	0.0	0.0	0.0	0.0	0.0	1.0	0.0	0.0	0.0	0.0	0.0	0.0	0.0	0.0	0.0
N4bp3	212706	symbol	M. musculus	212706	M. musculus	0.0	0.0	0.0	0.0	0.0	0.0	0.0	0.0	0.0	0.0	0.0	0.0	0.0	0.0	0.0	0.0	0.0	0.0	0.0	0.0
Las1l	76130	symbol	M. musculus	76130	M. musculus	0.0	0.0	0.0	0.0	0.0	0.0	0.0	0.0	0.0	0.0	0.0	0.0	0.0	0.0	0.0	0.0	0.0	0.0	0.0	0.0
Klhdc8b	78267	symbol	M. musculus	78267	M. musculus	0.0	0.0	0.0	0.0	0.0	0.0	0.0	0.0	0.0	0.0	0.0	0.0	0.0	0.0	0.0	0.0	0.0	0.0	0.0	0.0
Acot2	171210	symbol	M. musculus	171210	M. musculus	0.0	1.0	0.0	0.0	0.0	0.0	1.0	0.0	0.0	1.0	0.0	0.0	0.0	0.0	1.0	0.0	0.0	0.0	0.0	0.0
Lgals4	16855	symbol	M. musculus	16855	M. musculus	0.0	0.0	0.0	0.0	0.0	0.0	0.0	0.0	0.0	0.0	0.0	0.0	0.0	0.0	0.0	0.0	0.0	0.0	0.0	0.0
Lgals6	16857	symbol	M. musculus	16857	M. musculus	0.0	0.0	0.0	0.0	0.0	0.0	0.0	0.0	0.0	0.0	0.0	0.0	0.0	0.0	0.0	0.0	0.0	0.0	0.0	0.0
Tbc1d15	66687	symbol	M. musculus	66687	M. musculus	0.0	0.0	0.0	0.0	0.0	0.0	0.0	0.0	0.0	0.0	0.0	0.0	0.0	0.0	0.0	0.0	0.0	0.0	0.0	0.0
Mettl20	320204	gene_synonym	M. musculus	320204	M. musculus	0.0	0.0	0.0	0.0	0.0	1.0	0.0	0.0	0.0	0.0	0.0	0.0	0.0	0.0	0.0	1.0	0.0	0.0	0.0	0.0
Kctd15	233107	symbol	M. musculus	233107	M. musculus	0.0	0.0	0.0	0.0	0.0	0.0	0.0	0.0	0.0	0.0	0.0	0.0	0.0	0.0	0.0	0.0	0.0	0.0	0.0	0.0
Klf15	66277	symbol	M. musculus	66277	M. musculus	0.0	0.0	0.0	0.0	0.0	0.0	0.0	1.0	1.0	0.0	0.0	0.0	0.0	0.0	0.0	0.0	0.0	0.0	0.0	0.0
Ifngr1	15979	symbol	M. musculus	15979	M. musculus	0.0	0.0	0.0	0.0	0.0	0.0	0.0	0.0	0.0	0.0	0.0	0.0	0.0	0.0	0.0	0.0	0.0	0.0	0.0	0.0
Mycl	16918	symbol	M. musculus	16918	M. musculus	0.0	0.0	0.0	0.0	0.0	0.0	0.0	0.0	0.0	0.0	0.0	0.0	0.0	0.0	0.0	0.0	0.0	0.0	0.0	0.0
Klf9	16601	symbol	M. musculus	16601	M. musculus	0.0	1.0	1.0	1.0	0.0	0.0	1.0	0.0	1.0	0.0	0.0	0.0	0.0	0.0	0.0	0.0	1.0	0.0	0.0	0.0
Anapc16	52717	symbol	M. musculus	52717	M. musculus	0.0	0.0	0.0	0.0	1.0	0.0	0.0	0.0	0.0	0.0	0.0	0.0	0.0	0.0	0.0	0.0	0.0	0.0	0.0	0.0
Muc2	17831	symbol	M. musculus	17831	M. musculus	0.0	0.0	1.0	0.0	0.0	0.0	0.0	0.0	0.0	0.0	0.0	0.0	0.0	0.0	0.0	0.0	0.0	0.0	0.0	0.0
Bnip3	12176	symbol	M. musculus	12176	M. musculus	1.0	0.0	1.0	0.0	0.0	0.0	0.0	0.0	0.0	0.0	1.0	0.0	0.0	0.0	1.0	0.0	0.0	0.0	0.0	0.0
Slc43a1	72401	symbol	M. musculus	72401	M. musculus	0.0	0.0	0.0	0.0	0.0	0.0	0.0	0.0	0.0	0.0	0.0	0.0	0.0	0.0	0.0	0.0	0.0	0.0	0.0	0.0
Map3k6	53608	symbol	M. musculus	53608	M. musculus	0.0	0.0	0.0	0.0	0.0	0.0	0.0	0.0	0.0	0.0	0.0	0.0	0.0	0.0	0.0	0.0	0.0	0.0	0.0	0.0
Hif3a	53417	symbol	M. musculus	53417	M. musculus	0.0	0.0	0.0	0.0	0.0	0.0	0.0	0.0	0.0	0.0	0.0	0.0	0.0	0.0	1.0	0.0	0.0	0.0	0.0	0.0
1700022N22Rik	69431	symbol	M. musculus	69431	M. musculus	0.0	0.0	0.0	0.0	0.0	0.0	0.0	0.0	0.0	0.0	0.0	0.0	0.0	0.0	0.0	0.0	0.0	0.0	0.0	0.0
Zfp503	218820	symbol	M. musculus	218820	M. musculus	0.0	0.0	1.0	0.0	0.0	0.0	0.0	0.0	0.0	0.0	0.0	0.0	0.0	0.0	0.0	0.0	0.0	0.0	0.0	0.0
Igfbp4	16010	symbol	M. musculus	16010	M. musculus	0.0	0.0	0.0	0.0	0.0	1.0	0.0	0.0	0.0	0.0	0.0	0.0	0.0	0.0	0.0	0.0	0.0	0.0	0.0	1.0
Lpl	16956	symbol	M. musculus	16956	M. musculus	1.0	1.0	0.0	1.0	0.0	0.0	1.0	0.0	0.0	0.0	0.0	1.0	1.0	0.0	0.0	0.0	0.0	0.0	0.0	0.0
Bcar3	29815	symbol	M. musculus	29815	M. musculus	0.0	0.0	0.0	0.0	0.0	0.0	0.0	0.0	1.0	0.0	0.0	0.0	0.0	0.0	0.0	0.0	0.0	1.0	0.0	0.0
Tmeff2	56363	symbol	M. musculus	56363	M. musculus	0.0	0.0	0.0	0.0	0.0	0.0	0.0	0.0	0.0	0.0	0.0	0.0	0.0	0.0	0.0	0.0	0.0	0.0	0.0	0.0
Mfsd2a	76574	symbol	M. musculus	76574	M. musculus	1.0	0.0	0.0	0.0	0.0	1.0	0.0	0.0	0.0	0.0	0.0	0.0	0.0	1.0	0.0	1.0	0.0	0.0	0.0	0.0
Picalm	233489	symbol	M. musculus	233489	M. musculus	0.0	0.0	0.0	0.0	0.0	0.0	0.0	0.0	0.0	0.0	0.0	0.0	0.0	0.0	0.0	0.0	0.0	0.0	0.0	0.0
Irs2	384783	symbol	M. musculus	384783	M. musculus	0.0	0.0	0.0	0.0	0.0	1.0	0.0	0.0	1.0	0.0	1.0	0.0	0.0	0.0	0.0	1.0	0.0	0.0	0.0	1.0
Mafb	16658	symbol	M. musculus	16658	M. musculus	1.0	0.0	0.0	0.0	0.0	0.0	0.0	0.0	0.0	0.0	0.0	0.0	0.0	0.0	0.0	0.0	0.0	0.0	0.0	0.0
Sema7a	20361	symbol	M. musculus	20361	M. musculus	0.0	0.0	0.0	0.0	0.0	0.0	0.0	0.0	0.0	0.0	0.0	0.0	0.0	0.0	0.0	0.0	0.0	1.0	0.0	0.0
Foxo1	56458	symbol	M. musculus	56458	M. musculus	1.0	0.0	1.0	1.0	0.0	1.0	0.0	0.0	1.0	0.0	1.0	0.0	0.0	0.0	1.0	0.0	0.0	0.0	0.0	1.0
Csrnp1	215418	symbol	M. musculus	215418	M. musculus	0.0	0.0	0.0	0.0	0.0	0.0	0.0	0.0	0.0	0.0	0.0	0.0	0.0	0.0	0.0	0.0	0.0	0.0	0.0	0.0
BG804624						nan	nan	nan	nan	nan	nan	nan	nan	nan	nan	nan	nan	nan	nan	nan	nan	nan	nan	nan	nan
D8Ertd158e	52186	symbol	M. musculus	52186	M. musculus	0.0	0.0	0.0	0.0	0.0	0.0	0.0	0.0	0.0	0.0	0.0	0.0	0.0	0.0	0.0	0.0	0.0	0.0	0.0	0.0
62294849-62301165_R						nan	nan	nan	nan	nan	nan	nan	nan	nan	nan	nan	nan	nan	nan	nan	nan	nan	nan	nan	nan
Gm33789	102636827	symbol	M. musculus	102636827	M. musculus	0.0	0.0	0.0	0.0	0.0	0.0	0.0	0.0	0.0	0.0	0.0	0.0	0.0	0.0	0.0	0.0	0.0	0.0	0.0	0.0
Gm13023	194227	gene_synonym	M. musculus	194227	M. musculus	0.0	0.0	0.0	0.0	1.0	0.0	0.0	0.0	0.0	0.0	0.0	0.0	0.0	0.0	0.0	0.0	0.0	0.0	0.0	0.0
Lrp3	435965	symbol	M. musculus	435965	M. musculus	0.0	0.0	0.0	0.0	0.0	0.0	0.0	0.0	0.0	0.0	0.0	0.0	0.0	0.0	0.0	0.0	0.0	0.0	0.0	0.0
ENSMUST00000177565						nan	nan	nan	nan	nan	nan	nan	nan	nan	nan	nan	nan	nan	nan	nan	nan	nan	nan	nan	nan
Gm13298	545611	gene_synonym	M. musculus	545611	M. musculus	0.0	0.0	0.0	0.0	0.0	0.0	0.0	0.0	0.0	0.0	0.0	0.0	0.0	0.0	0.0	0.0	0.0	0.0	0.0	0.0
Gm3893	100042539	symbol	M. musculus	100042539	M. musculus	0.0	0.0	0.0	0.0	0.0	0.0	0.0	0.0	0.0	0.0	0.0	0.0	0.0	0.0	0.0	0.0	0.0	0.0	0.0	0.0
4933409K07Rik	108816	symbol	M. musculus	108816	M. musculus	0.0	0.0	0.0	0.0	0.0	0.0	0.0	0.0	0.0	0.0	0.0	0.0	0.0	0.0	0.0	0.0	0.0	0.0	0.0	0.0
Nrg4	83961	symbol	M. musculus	83961	M. musculus	0.0	0.0	0.0	0.0	0.0	0.0	0.0	0.0	0.0	0.0	0.0	0.0	0.0	0.0	0.0	0.0	0.0	0.0	0.0	0.0
Sfmbt1	54650	symbol	M. musculus	54650	M. musculus	0.0	0.0	0.0	0.0	0.0	0.0	0.0	0.0	0.0	0.0	0.0	0.0	0.0	0.0	0.0	0.0	0.0	0.0	0.0	0.0
1500015A07Rik	68982	symbol	M. musculus	68982	M. musculus	0.0	0.0	0.0	0.0	0.0	0.0	0.0	0.0	0.0	0.0	0.0	0.0	0.0	0.0	0.0	0.0	0.0	0.0	0.0	0.0
Selenbp2	20342	symbol	M. musculus	20342	M. musculus	0.0	0.0	0.0	0.0	0.0	0.0	0.0	0.0	0.0	0.0	0.0	0.0	0.0	0.0	0.0	0.0	0.0	0.0	0.0	0.0
Zcchc11	230594	gene_synonym	M. musculus	230594	M. musculus	0.0	0.0	0.0	0.0	1.0	0.0	0.0	1.0	0.0	0.0	1.0	0.0	0.0	0.0	0.0	0.0	0.0	0.0	0.0	0.0
Rad21	19357	symbol	M. musculus	19357	M. musculus	0.0	0.0	0.0	0.0	0.0	0.0	0.0	0.0	0.0	0.0	0.0	0.0	0.0	0.0	1.0	0.0	0.0	0.0	0.0	0.0
Inmt	21743	symbol	M. musculus	21743	M. musculus	0.0	0.0	0.0	0.0	0.0	0.0	0.0	0.0	0.0	0.0	0.0	0.0	0.0	0.0	0.0	0.0	0.0	0.0	0.0	0.0
Tc2n	74413	symbol	M. musculus	74413	M. musculus	0.0	0.0	0.0	0.0	0.0	0.0	0.0	0.0	0.0	0.0	0.0	0.0	0.0	0.0	0.0	0.0	0.0	0.0	0.0	0.0
43635730-43639104_F						nan	nan	nan	nan	nan	nan	nan	nan	nan	nan	nan	nan	nan	nan	nan	nan	nan	nan	nan	nan
Dhtkd1	209692	symbol	M. musculus	209692	M. musculus	0.0	1.0	0.0	0.0	0.0	0.0	0.0	0.0	0.0	1.0	0.0	0.0	0.0	0.0	0.0	0.0	0.0	0.0	0.0	0.0
5031434O11Rik	100039684	symbol	M. musculus	100039684	M. musculus	0.0	0.0	0.0	0.0	0.0	0.0	0.0	0.0	0.0	0.0	0.0	0.0	0.0	0.0	0.0	0.0	0.0	0.0	0.0	0.0
2810025M15Rik	69953	symbol	M. musculus	69953	M. musculus	0.0	0.0	0.0	0.0	0.0	0.0	0.0	0.0	0.0	0.0	0.0	0.0	0.0	0.0	0.0	0.0	0.0	0.0	0.0	0.0
Itpripl1	73338	symbol	M. musculus	73338	M. musculus	0.0	0.0	0.0	0.0	0.0	0.0	0.0	0.0	0.0	0.0	0.0	0.0	0.0	0.0	0.0	0.0	0.0	0.0	0.0	0.0
Tns2	209039	symbol	M. musculus	209039	M. musculus	0.0	0.0	1.0	0.0	0.0	0.0	0.0	0.0	0.0	0.0	0.0	0.0	0.0	0.0	0.0	0.0	0.0	0.0	0.0	0.0
Gpihbp1	68453	symbol	M. musculus	68453	M. musculus	0.0	0.0	0.0	0.0	0.0	1.0	1.0	0.0	0.0	0.0	0.0	1.0	1.0	0.0	0.0	1.0	0.0	0.0	0.0	0.0
Lims2	225341	symbol	M. musculus	225341	M. musculus	0.0	0.0	1.0	0.0	0.0	0.0	0.0	0.0	0.0	0.0	0.0	0.0	0.0	0.0	0.0	0.0	0.0	0.0	0.0	0.0
Gm5803	545091	gene_synonym	M. musculus	545091	M. musculus	0.0	0.0	0.0	0.0	0.0	0.0	0.0	0.0	0.0	0.0	0.0	0.0	0.0	0.0	0.0	0.0	0.0	0.0	0.0	0.0
E130102H24Rik	77866	symbol	M. musculus	77866	M. musculus	0.0	0.0	0.0	0.0	0.0	0.0	0.0	0.0	0.0	0.0	0.0	0.0	0.0	0.0	0.0	0.0	0.0	0.0	0.0	0.0
Plekhf1	72287	symbol	M. musculus	72287	M. musculus	0.0	0.0	0.0	0.0	0.0	0.0	0.0	0.0	0.0	0.0	1.0	0.0	0.0	0.0	0.0	0.0	0.0	0.0	0.0	0.0
NAP027978-1						nan	nan	nan	nan	nan	nan	nan	nan	nan	nan	nan	nan	nan	nan	nan	nan	nan	nan	nan	nan
Fas	14102	symbol	M. musculus	14102	M. musculus	1.0	0.0	1.0	1.0	0.0	0.0	0.0	0.0	0.0	0.0	0.0	0.0	0.0	0.0	1.0	0.0	1.0	0.0	0.0	0.0
Slc43a3	58207	symbol	M. musculus	58207	M. musculus	0.0	0.0	0.0	0.0	0.0	0.0	0.0	0.0	0.0	0.0	0.0	0.0	0.0	0.0	0.0	0.0	0.0	0.0	0.0	0.0
C130045F17Rik	319457	symbol	M. musculus	319457	M. musculus	0.0	0.0	0.0	0.0	0.0	0.0	0.0	0.0	0.0	0.0	0.0	0.0	0.0	0.0	0.0	0.0	0.0	0.0	0.0	0.0
Gm40798	105245323	symbol	M. musculus	105245323	M. musculus	0.0	0.0	0.0	0.0	0.0	0.0	0.0	0.0	0.0	0.0	0.0	0.0	0.0	0.0	0.0	0.0	0.0	0.0	0.0	0.0
Vsig2	57276	symbol	M. musculus	57276	M. musculus	0.0	0.0	0.0	0.0	0.0	0.0	0.0	0.0	0.0	0.0	0.0	0.0	0.0	0.0	0.0	0.0	0.0	0.0	0.0	0.0
Gstt2	14872	symbol	M. musculus	14872	M. musculus	0.0	0.0	0.0	0.0	0.0	0.0	0.0	0.0	0.0	1.0	0.0	0.0	0.0	0.0	0.0	0.0	0.0	0.0	0.0	0.0
Arrdc2	70807	symbol	M. musculus	70807	M. musculus	0.0	0.0	0.0	0.0	0.0	0.0	0.0	0.0	0.0	0.0	0.0	0.0	0.0	0.0	0.0	0.0	0.0	0.0	0.0	0.0
Chac1	69065	symbol	M. musculus	69065	M. musculus	1.0	0.0	0.0	0.0	0.0	0.0	0.0	1.0	0.0	1.0	0.0	0.0	0.0	0.0	0.0	0.0	0.0	0.0	0.0	0.0
Bmf	171543	symbol	M. musculus	171543	M. musculus	1.0	0.0	1.0	0.0	0.0	0.0	0.0	0.0	0.0	0.0	1.0	0.0	0.0	0.0	0.0	0.0	0.0	0.0	0.0	0.0
Vcam1	22329	symbol	M. musculus	22329	M. musculus	0.0	0.0	0.0	0.0	0.0	0.0	0.0	0.0	1.0	0.0	0.0	0.0	0.0	0.0	0.0	0.0	0.0	0.0	0.0	0.0
Adamts15	235130	symbol	M. musculus	235130	M. musculus	0.0	0.0	0.0	0.0	0.0	0.0	0.0	0.0	0.0	0.0	0.0	0.0	0.0	0.0	0.0	0.0	0.0	0.0	0.0	0.0
Gm10621	100038635	gene_synonym	M. musculus	100038635	M. musculus	0.0	0.0	0.0	0.0	0.0	0.0	0.0	0.0	0.0	0.0	0.0	0.0	0.0	0.0	0.0	0.0	0.0	0.0	0.0	0.0
Gm30103	102631881	gene_synonym	M. musculus	102631881	M. musculus	0.0	0.0	0.0	0.0	0.0	0.0	0.0	0.0	0.0	0.0	0.0	0.0	0.0	0.0	0.0	0.0	0.0	0.0	0.0	0.0
Chd1	12648	symbol	M. musculus	12648	M. musculus	0.0	0.0	0.0	0.0	0.0	0.0	0.0	0.0	0.0	0.0	0.0	0.0	0.0	0.0	0.0	0.0	0.0	0.0	0.0	0.0
Phrf1	101471	symbol	M. musculus	101471	M. musculus	0.0	0.0	0.0	0.0	0.0	0.0	0.0	0.0	0.0	0.0	0.0	0.0	0.0	0.0	0.0	0.0	0.0	0.0	0.0	0.0
ENSMUST00000046721						nan	nan	nan	nan	nan	nan	nan	nan	nan	nan	nan	nan	nan	nan	nan	nan	nan	nan	nan	nan
A_55_P2128792						nan	nan	nan	nan	nan	nan	nan	nan	nan	nan	nan	nan	nan	nan	nan	nan	nan	nan	nan	nan
Rasd1	19416	symbol	M. musculus	19416	M. musculus	0.0	0.0	0.0	0.0	0.0	0.0	0.0	0.0	0.0	0.0	0.0	0.0	0.0	0.0	0.0	0.0	0.0	0.0	0.0	0.0
3930402G23Rik	665306	symbol	M. musculus	665306	M. musculus	0.0	0.0	0.0	0.0	0.0	0.0	0.0	0.0	0.0	0.0	0.0	0.0	0.0	0.0	0.0	0.0	0.0	0.0	0.0	0.0
Gga2	74105	symbol	M. musculus	74105	M. musculus	0.0	0.0	0.0	0.0	0.0	0.0	0.0	0.0	0.0	0.0	0.0	0.0	0.0	0.0	0.0	0.0	0.0	0.0	0.0	0.0
Slc39a13	68427	symbol	M. musculus	68427	M. musculus	0.0	0.0	0.0	0.0	0.0	0.0	0.0	0.0	0.0	0.0	0.0	0.0	0.0	0.0	0.0	0.0	0.0	0.0	0.0	0.0
2810474O19Rik	67246	gene_synonym	M. musculus	67246	M. musculus	0.0	0.0	0.0	0.0	0.0	0.0	0.0	0.0	0.0	0.0	0.0	0.0	0.0	0.0	0.0	0.0	0.0	0.0	0.0	0.0
Rgs3	50780	symbol	M. musculus	50780	M. musculus	0.0	0.0	0.0	0.0	0.0	0.0	0.0	0.0	0.0	0.0	0.0	0.0	0.0	0.0	0.0	0.0	0.0	0.0	0.0	0.0
AK045816						nan	nan	nan	nan	nan	nan	nan	nan	nan	nan	nan	nan	nan	nan	nan	nan	nan	nan	nan	nan
Clec2d	93694	symbol	M. musculus	93694	M. musculus	0.0	0.0	0.0	0.0	0.0	0.0	0.0	0.0	0.0	0.0	0.0	0.0	0.0	0.0	0.0	0.0	0.0	0.0	0.0	0.0
B130052P14Rik	105442	symbol	M. musculus	105442	M. musculus	0.0	0.0	0.0	0.0	0.0	0.0	0.0	0.0	0.0	0.0	0.0	0.0	0.0	0.0	0.0	0.0	0.0	0.0	0.0	0.0
Tef	21685	symbol	M. musculus	21685	M. musculus	0.0	0.0	0.0	0.0	0.0	0.0	0.0	0.0	0.0	0.0	0.0	0.0	0.0	0.0	0.0	0.0	1.0	0.0	0.0	0.0
Peli2	93834	symbol	M. musculus	93834	M. musculus	0.0	0.0	0.0	0.0	1.0	0.0	0.0	0.0	0.0	0.0	0.0	0.0	0.0	0.0	0.0	0.0	0.0	1.0	0.0	0.0
Usp1	230484	symbol	M. musculus	230484	M. musculus	0.0	0.0	0.0	0.0	0.0	0.0	0.0	0.0	0.0	0.0	0.0	0.0	0.0	0.0	0.0	0.0	0.0	0.0	0.0	0.0
Neu1	18010	symbol	M. musculus	18010	M. musculus	0.0	0.0	0.0	0.0	0.0	0.0	1.0	0.0	0.0	1.0	0.0	0.0	0.0	0.0	0.0	0.0	0.0	0.0	0.0	0.0
Ebag9	55960	symbol	M. musculus	55960	M. musculus	0.0	0.0	0.0	0.0	0.0	0.0	0.0	0.0	0.0	0.0	0.0	0.0	0.0	0.0	0.0	0.0	0.0	0.0	0.0	0.0
Rpl22l1	68028	symbol	M. musculus	68028	M. musculus	0.0	0.0	0.0	0.0	0.0	0.0	0.0	0.0	0.0	0.0	0.0	0.0	0.0	0.0	0.0	0.0	0.0	0.0	0.0	0.0
Erlec1	66753	symbol	M. musculus	66753	M. musculus	0.0	0.0	0.0	0.0	1.0	0.0	0.0	0.0	0.0	0.0	0.0	0.0	0.0	0.0	0.0	0.0	0.0	0.0	0.0	0.0
Arl8a	68724	symbol	M. musculus	68724	M. musculus	0.0	0.0	0.0	0.0	0.0	0.0	0.0	0.0	0.0	0.0	0.0	0.0	0.0	0.0	0.0	0.0	0.0	0.0	0.0	0.0
Mcm4	17217	symbol	M. musculus	17217	M. musculus	0.0	0.0	0.0	0.0	0.0	0.0	0.0	0.0	0.0	0.0	0.0	0.0	0.0	0.0	0.0	0.0	0.0	0.0	0.0	0.0
Fam117a	215512	symbol	M. musculus	215512	M. musculus	0.0	0.0	0.0	0.0	0.0	0.0	0.0	0.0	0.0	0.0	0.0	0.0	0.0	0.0	0.0	0.0	0.0	0.0	0.0	0.0
BC024957						nan	nan	nan	nan	nan	nan	nan	nan	nan	nan	nan	nan	nan	nan	nan	nan	nan	nan	nan	nan
Pecam1	18613	symbol	M. musculus	18613	M. musculus	0.0	0.0	0.0	0.0	0.0	0.0	0.0	1.0	0.0	0.0	0.0	0.0	0.0	0.0	0.0	0.0	0.0	1.0	0.0	0.0
85210777-85262127_R						nan	nan	nan	nan	nan	nan	nan	nan	nan	nan	nan	nan	nan	nan	nan	nan	nan	nan	nan	nan
Aldh1a1	11668	symbol	M. musculus	11668	M. musculus	0.0	1.0	1.0	0.0	0.0	0.0	1.0	0.0	0.0	0.0	0.0	0.0	1.0	0.0	0.0	0.0	0.0	0.0	0.0	0.0
Tead1	21676	symbol	M. musculus	21676	M. musculus	0.0	0.0	0.0	1.0	0.0	0.0	0.0	0.0	0.0	0.0	0.0	0.0	0.0	0.0	0.0	0.0	0.0	1.0	0.0	0.0
Pip5k1a	18720	symbol	M. musculus	18720	M. musculus	0.0	0.0	0.0	0.0	0.0	0.0	0.0	0.0	0.0	0.0	0.0	0.0	1.0	0.0	0.0	0.0	0.0	1.0	0.0	0.0
Mt2	17750	symbol	M. musculus	17750	M. musculus	0.0	0.0	0.0	0.0	0.0	0.0	0.0	0.0	0.0	0.0	0.0	0.0	0.0	0.0	0.0	0.0	0.0	0.0	0.0	0.0
Eva1c	70967	symbol	M. musculus	70967	M. musculus	0.0	0.0	0.0	0.0	0.0	0.0	0.0	0.0	0.0	0.0	0.0	0.0	0.0	0.0	0.0	0.0	0.0	0.0	0.0	0.0
Pappa	18491	symbol	M. musculus	18491	M. musculus	0.0	0.0	0.0	1.0	0.0	0.0	0.0	0.0	0.0	0.0	0.0	0.0	0.0	0.0	0.0	0.0	0.0	0.0	0.0	0.0
Trpv4	63873	symbol	M. musculus	63873	M. musculus	1.0	0.0	0.0	0.0	0.0	0.0	0.0	0.0	1.0	0.0	0.0	0.0	0.0	0.0	1.0	0.0	0.0	0.0	0.0	0.0
Zbtb38	245007	symbol	M. musculus	245007	M. musculus	0.0	0.0	0.0	0.0	0.0	0.0	0.0	0.0	0.0	0.0	0.0	0.0	0.0	0.0	0.0	0.0	0.0	0.0	0.0	0.0
Cyp2b10	13088	symbol	M. musculus	13088	M. musculus	0.0	1.0	0.0	0.0	0.0	0.0	0.0	0.0	0.0	0.0	0.0	0.0	0.0	0.0	0.0	0.0	0.0	0.0	0.0	0.0
Cyp2b9	13094	symbol	M. musculus	13094	M. musculus	0.0	1.0	0.0	0.0	0.0	0.0	0.0	0.0	0.0	0.0	0.0	0.0	0.0	0.0	0.0	0.0	0.0	0.0	0.0	0.0
Slc2a3	20527	symbol	M. musculus	20527	M. musculus	0.0	0.0	0.0	0.0	0.0	0.0	0.0	0.0	0.0	0.0	0.0	0.0	0.0	1.0	0.0	0.0	0.0	0.0	0.0	0.0
ENSMUST00000071522						nan	nan	nan	nan	nan	nan	nan	nan	nan	nan	nan	nan	nan	nan	nan	nan	nan	nan	nan	nan
Apod	11815	symbol	M. musculus	11815	M. musculus	0.0	0.0	1.0	0.0	0.0	1.0	0.0	1.0	0.0	0.0	0.0	0.0	0.0	0.0	0.0	1.0	0.0	0.0	0.0	0.0
Gabarapl1	57436	symbol	M. musculus	57436	M. musculus	1.0	0.0	0.0	0.0	0.0	0.0	0.0	0.0	0.0	0.0	1.0	0.0	0.0	0.0	0.0	0.0	0.0	0.0	0.0	0.0
Phyhd1	227696	symbol	M. musculus	227696	M. musculus	0.0	0.0	0.0	0.0	0.0	0.0	0.0	0.0	0.0	0.0	0.0	0.0	0.0	0.0	0.0	0.0	0.0	0.0	0.0	0.0
Ttll8	239591	symbol	M. musculus	239591	M. musculus	0.0	0.0	0.0	0.0	0.0	0.0	0.0	0.0	0.0	0.0	0.0	0.0	0.0	0.0	0.0	0.0	0.0	0.0	0.0	0.0
Abcg1	11307	symbol	M. musculus	11307	M. musculus	0.0	0.0	0.0	0.0	0.0	1.0	0.0	0.0	0.0	0.0	0.0	0.0	0.0	0.0	0.0	0.0	0.0	0.0	0.0	0.0
Gm17116	102640375	symbol	M. musculus	102640375	M. musculus	0.0	0.0	0.0	0.0	0.0	0.0	0.0	0.0	0.0	0.0	0.0	0.0	0.0	0.0	0.0	0.0	0.0	0.0	0.0	0.0
Sav1	64010	symbol	M. musculus	64010	M. musculus	0.0	0.0	1.0	0.0	0.0	0.0	0.0	0.0	0.0	0.0	0.0	0.0	0.0	0.0	0.0	0.0	0.0	0.0	0.0	0.0
Apmap	71881	symbol	M. musculus	71881	M. musculus	0.0	0.0	0.0	0.0	0.0	0.0	0.0	0.0	0.0	0.0	0.0	0.0	0.0	0.0	0.0	0.0	0.0	0.0	0.0	0.0
Peg3	18616	symbol	M. musculus	18616	M. musculus	0.0	0.0	0.0	0.0	0.0	0.0	0.0	0.0	0.0	0.0	0.0	0.0	0.0	0.0	0.0	0.0	0.0	0.0	0.0	0.0
117623500-117643575_R						nan	nan	nan	nan	nan	nan	nan	nan	nan	nan	nan	nan	nan	nan	nan	nan	nan	nan	nan	nan
Pld1	18805	symbol	M. musculus	18805	M. musculus	1.0	0.0	0.0	0.0	0.0	0.0	1.0	0.0	1.0	0.0	0.0	0.0	1.0	0.0	0.0	0.0	0.0	0.0	0.0	0.0
2010007H06Rik	102635498	gene_synonym	M. musculus	102635498	M. musculus	0.0	0.0	0.0	0.0	0.0	0.0	0.0	0.0	0.0	0.0	0.0	0.0	0.0	0.0	0.0	0.0	0.0	0.0	0.0	0.0
Gm10115	791270	symbol	M. musculus	791270	M. musculus	0.0	0.0	0.0	0.0	0.0	0.0	0.0	0.0	0.0	0.0	0.0	0.0	0.0	0.0	0.0	0.0	0.0	0.0	0.0	0.0
Pvrl2	19294	gene_synonym	M. musculus	19294	M. musculus	0.0	0.0	0.0	0.0	0.0	0.0	0.0	0.0	0.0	0.0	0.0	0.0	0.0	0.0	0.0	0.0	0.0	0.0	0.0	0.0
Camk2n1	66259	symbol	M. musculus	66259	M. musculus	0.0	0.0	0.0	0.0	0.0	0.0	0.0	0.0	0.0	0.0	0.0	0.0	0.0	0.0	0.0	0.0	0.0	0.0	0.0	0.0
Fam150b	100294583	gene_synonym	M. musculus	100294583	M. musculus	0.0	0.0	0.0	0.0	0.0	0.0	0.0	0.0	0.0	0.0	0.0	0.0	0.0	0.0	0.0	0.0	0.0	0.0	0.0	0.0
2810408A11Rik	70419	symbol	M. musculus	70419	M. musculus	0.0	0.0	0.0	0.0	0.0	0.0	0.0	0.0	0.0	0.0	0.0	0.0	0.0	0.0	0.0	0.0	0.0	0.0	0.0	0.0
Gramd1b	235283	symbol	M. musculus	235283	M. musculus	0.0	0.0	0.0	1.0	0.0	0.0	0.0	0.0	0.0	0.0	0.0	0.0	0.0	0.0	0.0	0.0	0.0	0.0	0.0	0.0
175654606-175672031_R						nan	nan	nan	nan	nan	nan	nan	nan	nan	nan	nan	nan	nan	nan	nan	nan	nan	nan	nan	nan
Ifi205	226695	symbol	M. musculus	226695	M. musculus	0.0	0.0	0.0	0.0	0.0	0.0	0.0	0.0	0.0	0.0	0.0	0.0	0.0	0.0	0.0	0.0	0.0	0.0	0.0	0.0
Ms4a4a	666907	symbol	M. musculus	666907	M. musculus	0.0	0.0	0.0	0.0	0.0	0.0	0.0	0.0	0.0	0.0	0.0	0.0	0.0	0.0	0.0	0.0	0.0	0.0	0.0	0.0
Cd163	93671	symbol	M. musculus	93671	M. musculus	0.0	0.0	0.0	0.0	0.0	0.0	0.0	0.0	0.0	0.0	0.0	0.0	0.0	0.0	0.0	0.0	0.0	0.0	0.0	0.0
Cyp1b1	13078	symbol	M. musculus	13078	M. musculus	0.0	1.0	1.0	0.0	0.0	0.0	1.0	1.0	0.0	0.0	0.0	0.0	0.0	0.0	0.0	0.0	0.0	0.0	0.0	0.0
Bmper	73230	symbol	M. musculus	73230	M. musculus	0.0	0.0	0.0	0.0	0.0	0.0	0.0	0.0	0.0	0.0	0.0	0.0	0.0	0.0	0.0	0.0	0.0	0.0	0.0	0.0
Fcgr3	14131	symbol	M. musculus	14131	M. musculus	0.0	0.0	0.0	0.0	0.0	0.0	0.0	0.0	0.0	0.0	0.0	0.0	0.0	0.0	0.0	0.0	0.0	0.0	0.0	0.0
Mc5r	17203	symbol	M. musculus	17203	M. musculus	0.0	0.0	0.0	0.0	0.0	0.0	0.0	0.0	0.0	0.0	0.0	0.0	0.0	0.0	0.0	0.0	0.0	0.0	0.0	0.0
1810063I02Rik	69854	symbol	M. musculus	69854	M. musculus	0.0	0.0	0.0	0.0	0.0	0.0	0.0	0.0	0.0	0.0	0.0	0.0	0.0	0.0	0.0	0.0	0.0	0.0	0.0	0.0
Nt5e	23959	symbol	M. musculus	23959	M. musculus	0.0	0.0	0.0	0.0	0.0	0.0	0.0	0.0	0.0	1.0	0.0	0.0	0.0	0.0	0.0	0.0	0.0	0.0	0.0	0.0
Sult5a1	57429	symbol	M. musculus	57429	M. musculus	0.0	0.0	0.0	0.0	0.0	0.0	0.0	0.0	0.0	1.0	0.0	0.0	0.0	0.0	0.0	0.0	0.0	0.0	0.0	0.0
Adgrg2	237175	symbol	M. musculus	237175	M. musculus	0.0	0.0	0.0	0.0	0.0	0.0	0.0	0.0	0.0	0.0	0.0	0.0	0.0	0.0	0.0	0.0	0.0	0.0	0.0	0.0
Acsm3	20216	symbol	M. musculus	20216	M. musculus	0.0	1.0	0.0	0.0	0.0	0.0	0.0	0.0	0.0	1.0	0.0	0.0	1.0	0.0	0.0	0.0	0.0	0.0	0.0	0.0
B230114P17Rik	402735	symbol	M. musculus	402735	M. musculus	0.0	0.0	0.0	0.0	0.0	0.0	0.0	0.0	0.0	0.0	0.0	0.0	0.0	0.0	0.0	0.0	0.0	0.0	0.0	0.0
Pcdh20	219257	symbol	M. musculus	219257	M. musculus	0.0	0.0	0.0	0.0	0.0	0.0	0.0	0.0	0.0	0.0	0.0	0.0	0.0	0.0	0.0	0.0	0.0	0.0	0.0	0.0
Slc12a2	20496	symbol	M. musculus	20496	M. musculus	0.0	0.0	0.0	1.0	0.0	0.0	0.0	0.0	0.0	0.0	0.0	0.0	0.0	0.0	0.0	0.0	0.0	0.0	0.0	0.0
Dusp18	75219	symbol	M. musculus	75219	M. musculus	0.0	0.0	0.0	0.0	0.0	0.0	0.0	0.0	0.0	0.0	0.0	0.0	0.0	0.0	0.0	0.0	0.0	0.0	0.0	0.0
Socs2	216233	symbol	M. musculus	216233	M. musculus	0.0	0.0	0.0	0.0	1.0	0.0	0.0	0.0	1.0	0.0	0.0	0.0	0.0	0.0	0.0	0.0	0.0	0.0	0.0	0.0
LOC105245058						nan	nan	nan	nan	nan	nan	nan	nan	nan	nan	nan	nan	nan	nan	nan	nan	nan	nan	nan	nan
Cyp2e1	13106	symbol	M. musculus	13106	M. musculus	0.0	1.0	0.0	0.0	0.0	0.0	1.0	0.0	0.0	0.0	0.0	1.0	1.0	0.0	0.0	0.0	0.0	0.0	0.0	0.0
Slc7a10	53896	symbol	M. musculus	53896	M. musculus	0.0	0.0	0.0	0.0	0.0	0.0	0.0	0.0	0.0	0.0	0.0	0.0	0.0	0.0	0.0	0.0	0.0	0.0	0.0	0.0
Prodh	19125	symbol	M. musculus	19125	M. musculus	0.0	0.0	0.0	0.0	0.0	0.0	1.0	0.0	0.0	0.0	0.0	0.0	0.0	0.0	0.0	0.0	0.0	0.0	0.0	0.0
Hsd17b14	66065	symbol	M. musculus	66065	M. musculus	0.0	0.0	0.0	0.0	0.0	0.0	1.0	0.0	0.0	0.0	0.0	0.0	0.0	0.0	0.0	0.0	0.0	0.0	0.0	0.0
Gpcpd1	74182	symbol	M. musculus	74182	M. musculus	0.0	0.0	0.0	0.0	0.0	0.0	1.0	0.0	0.0	0.0	0.0	0.0	1.0	0.0	0.0	0.0	0.0	0.0	0.0	0.0
Trim63	433766	symbol	M. musculus	433766	M. musculus	0.0	0.0	0.0	1.0	1.0	1.0	0.0	1.0	1.0	0.0	0.0	0.0	0.0	0.0	0.0	1.0	0.0	0.0	0.0	1.0
BB237529						nan	nan	nan	nan	nan	nan	nan	nan	nan	nan	nan	nan	nan	nan	nan	nan	nan	nan	nan	nan
LOC102636896	102636896	Gene_ID	M. musculus	102636896	M. musculus	0.0	0.0	0.0	0.0	0.0	0.0	0.0	0.0	0.0	0.0	0.0	0.0	0.0	0.0	0.0	0.0	0.0	0.0	0.0	0.0
Eva1a	232146	symbol	M. musculus	232146	M. musculus	0.0	0.0	0.0	0.0	0.0	0.0	0.0	0.0	0.0	0.0	0.0	0.0	0.0	0.0	0.0	0.0	0.0	0.0	0.0	0.0
NP065022						nan	nan	nan	nan	nan	nan	nan	nan	nan	nan	nan	nan	nan	nan	nan	nan	nan	nan	nan	nan
Gmpr	66355	symbol	M. musculus	66355	M. musculus	0.0	0.0	0.0	0.0	0.0	0.0	0.0	0.0	0.0	1.0	0.0	0.0	1.0	0.0	0.0	0.0	0.0	0.0	0.0	0.0
Adtrp	109254	symbol	M. musculus	109254	M. musculus	0.0	1.0	0.0	1.0	0.0	0.0	1.0	0.0	1.0	0.0	0.0	0.0	0.0	0.0	0.0	0.0	0.0	0.0	0.0	0.0
Gm826	329554	symbol	M. musculus	329554	M. musculus	0.0	0.0	0.0	0.0	0.0	0.0	0.0	0.0	0.0	0.0	0.0	0.0	0.0	0.0	0.0	0.0	0.0	0.0	0.0	0.0
Adcy3	104111	symbol	M. musculus	104111	M. musculus	0.0	0.0	0.0	1.0	0.0	0.0	0.0	0.0	0.0	1.0	0.0	0.0	1.0	0.0	0.0	0.0	0.0	1.0	0.0	0.0
5830403F22Rik	11489	gene_synonym	M. musculus	11489	M. musculus	0.0	0.0	0.0	0.0	0.0	0.0	0.0	0.0	0.0	0.0	0.0	0.0	0.0	0.0	0.0	0.0	0.0	0.0	0.0	0.0
AK049482						nan	nan	nan	nan	nan	nan	nan	nan	nan	nan	nan	nan	nan	nan	nan	nan	nan	nan	nan	nan
Usp54	78787	symbol	M. musculus	78787	M. musculus	0.0	0.0	0.0	0.0	0.0	0.0	0.0	0.0	0.0	0.0	0.0	0.0	0.0	0.0	0.0	0.0	0.0	0.0	0.0	0.0
Slc7a8	50934	symbol	M. musculus	50934	M. musculus	0.0	0.0	0.0	0.0	0.0	0.0	0.0	0.0	0.0	0.0	0.0	0.0	0.0	0.0	0.0	0.0	0.0	0.0	0.0	0.0
136129679-136148860_R						nan	nan	nan	nan	nan	nan	nan	nan	nan	nan	nan	nan	nan	nan	nan	nan	nan	nan	nan	nan
Gm33188	102635991	symbol	M. musculus	102635991	M. musculus	0.0	0.0	0.0	0.0	0.0	0.0	0.0	0.0	0.0	0.0	0.0	0.0	0.0	0.0	0.0	0.0	0.0	0.0	0.0	0.0
5830433I10Rik	108168347	symbol	M. musculus	108168347	M. musculus	0.0	0.0	0.0	0.0	0.0	0.0	0.0	0.0	0.0	0.0	0.0	0.0	0.0	0.0	0.0	0.0	0.0	0.0	0.0	0.0
Ing1	26356	symbol	M. musculus	26356	M. musculus	0.0	0.0	0.0	0.0	0.0	0.0	0.0	0.0	0.0	0.0	0.0	0.0	0.0	0.0	0.0	0.0	0.0	0.0	0.0	0.0
Tnfrsf1b	21938	symbol	M. musculus	21938	M. musculus	0.0	0.0	1.0	1.0	0.0	0.0	0.0	0.0	0.0	0.0	1.0	0.0	0.0	0.0	0.0	0.0	0.0	0.0	0.0	0.0
119809687-119811410_R						nan	nan	nan	nan	nan	nan	nan	nan	nan	nan	nan	nan	nan	nan	nan	nan	nan	nan	nan	nan
Amica1	270152	gene_synonym	M. musculus	270152	M. musculus	0.0	0.0	0.0	0.0	0.0	0.0	0.0	0.0	0.0	0.0	0.0	0.0	0.0	0.0	0.0	0.0	0.0	0.0	0.0	0.0
Il20	58181	symbol	M. musculus	58181	M. musculus	0.0	0.0	0.0	0.0	0.0	0.0	0.0	0.0	0.0	0.0	0.0	0.0	0.0	0.0	0.0	0.0	0.0	0.0	0.0	0.0
Tmem82	213989	symbol	M. musculus	213989	M. musculus	0.0	0.0	0.0	0.0	0.0	0.0	0.0	0.0	0.0	0.0	0.0	0.0	0.0	0.0	0.0	0.0	0.0	0.0	0.0	0.0
Sgk2	27219	symbol	M. musculus	27219	M. musculus	0.0	0.0	0.0	0.0	0.0	0.0	0.0	0.0	0.0	0.0	0.0	0.0	0.0	0.0	0.0	0.0	0.0	0.0	0.0	0.0
Slc25a34	384071	symbol	M. musculus	384071	M. musculus	0.0	0.0	0.0	0.0	0.0	0.0	0.0	0.0	0.0	0.0	0.0	0.0	0.0	0.0	0.0	0.0	0.0	0.0	0.0	0.0
Tmem171	380863	symbol	M. musculus	380863	M. musculus	0.0	0.0	0.0	0.0	0.0	0.0	0.0	0.0	0.0	0.0	0.0	0.0	0.0	0.0	0.0	0.0	0.0	0.0	0.0	0.0
St3gal5	20454	symbol	M. musculus	20454	M. musculus	0.0	0.0	0.0	0.0	0.0	0.0	0.0	0.0	0.0	0.0	0.0	0.0	0.0	0.0	0.0	0.0	0.0	0.0	0.0	0.0
Ctcflos	74161	symbol	M. musculus	74161	M. musculus	0.0	0.0	0.0	0.0	0.0	0.0	0.0	0.0	0.0	0.0	0.0	0.0	0.0	0.0	0.0	0.0	0.0	0.0	0.0	0.0
Fam222a	433940	symbol	M. musculus	433940	M. musculus	0.0	0.0	0.0	0.0	0.0	0.0	0.0	0.0	0.0	0.0	0.0	0.0	0.0	0.0	0.0	0.0	0.0	0.0	0.0	0.0
Pla2g2e	26970	symbol	M. musculus	26970	M. musculus	0.0	0.0	0.0	0.0	0.0	0.0	1.0	0.0	0.0	0.0	0.0	0.0	1.0	0.0	0.0	0.0	0.0	0.0	0.0	0.0
Car14	23831	symbol	M. musculus	23831	M. musculus	0.0	0.0	0.0	0.0	0.0	0.0	0.0	0.0	0.0	0.0	0.0	0.0	0.0	0.0	0.0	0.0	0.0	0.0	0.0	0.0
Gm4737	11615	gene_synonym	M. musculus	11615	M. musculus	1.0	0.0	0.0	0.0	0.0	0.0	1.0	0.0	0.0	1.0	0.0	0.0	0.0	0.0	0.0	0.0	1.0	0.0	0.0	0.0
Errfi1	74155	symbol	M. musculus	74155	M. musculus	0.0	1.0	0.0	1.0	0.0	0.0	0.0	1.0	1.0	0.0	0.0	0.0	0.0	0.0	0.0	0.0	0.0	1.0	0.0	0.0
Cth	107869	symbol	M. musculus	107869	M. musculus	0.0	0.0	1.0	0.0	0.0	0.0	0.0	0.0	0.0	1.0	0.0	0.0	0.0	0.0	0.0	0.0	0.0	1.0	0.0	0.0
Cyp4a10	13117	symbol	M. musculus	13117	M. musculus	0.0	1.0	0.0	0.0	0.0	0.0	0.0	0.0	0.0	0.0	0.0	0.0	0.0	0.0	0.0	0.0	0.0	0.0	0.0	0.0
Cyp4a31	666168	symbol	M. musculus	666168	M. musculus	0.0	1.0	0.0	0.0	0.0	0.0	0.0	0.0	0.0	0.0	0.0	0.0	0.0	0.0	0.0	0.0	0.0	0.0	0.0	0.0
Hmgcs2	15360	symbol	M. musculus	15360	M. musculus	1.0	1.0	0.0	1.0	0.0	0.0	0.0	0.0	1.0	1.0	0.0	0.0	1.0	0.0	0.0	0.0	0.0	0.0	0.0	0.0
Gm4952	240549	symbol	M. musculus	240549	M. musculus	0.0	0.0	0.0	0.0	0.0	0.0	0.0	0.0	0.0	1.0	0.0	0.0	0.0	0.0	0.0	0.0	0.0	0.0	0.0	0.0

## Sheet: Enrichment
GroupID	Category	Term	Description	LogP	Log(q-value)	Genes	Symbols	InTerm_InList
1_Summary	GO Biological Processes	GO:0009267	cellular response to starvation	-9.8575	-5.68382	12575,13039,14102,14645,15382,15388,16476,18024,18534,19013,20525,20937,22228,22241,26408,27273,54636,56458,56484,57436,57875,64930,67443,69034,70584,71962,74781,76574,93759,101488,108099,140742,170822,171543,216742,217695,230784,15360,22695,74551,16956,18619,18805,235344,268709,11555,11615,12176,12359,12606,12894,14081,16169,16658,18671,18984,19017,22411,63873,67800,69065,81004,100198,109900,217…	Cdkn1a,Ctsl,Fas,Glul,Hnrnpa1,Hnrnpl,Jun,Nfe2l2,Pck1,Ppara,Slc2a1,Suv39h1,Ucp2,Ulk1,Map3k5,Pdk4,Wdr45,Foxo1,Foxo3,Gabarapl1,Angptl4,Tsc1,Map1lc3b,Nupr2,Pak4,Castor1,Wipi2,Mfsd2a,Sirt1,Slco2b1,Prkag2,Sesn1,Usp33,Bmf,Fnip1,Zfyve1,Sesn2,Hmgcs2,Zfp36,Pck2,Lpl,Penk,Pld1,Sik2,Fam107a,Adrb2,Ahcyl,Bnip3,Cat,Cebpa,Cpt1a,Acsl1,Il15ra,Mafb,Abcb1a,Por,Ppargc1a,Wnt11,Trpv4,Dgat2,Chac1,Tbl1xr1,H6pd,Asl,Trim25,R…	66/-
1_Member	GO Biological Processes	GO:0009267	cellular response to starvation	-9.8575	-5.68382	12575,13039,14102,14645,15382,15388,16476,18024,18534,19013,20525,20937,22228,22241,26408,27273,54636,56458,56484,57436,57875,64930,67443,69034,70584,71962,74781,76574,93759,101488,108099,140742,170822,171543,216742,217695,230784	Cdkn1a,Ctsl,Fas,Glul,Hnrnpa1,Hnrnpl,Jun,Nfe2l2,Pck1,Ppara,Slc2a1,Suv39h1,Ucp2,Ulk1,Map3k5,Pdk4,Wdr45,Foxo1,Foxo3,Gabarapl1,Angptl4,Tsc1,Map1lc3b,Nupr2,Pak4,Castor1,Wipi2,Mfsd2a,Sirt1,Slco2b1,Prkag2,Sesn1,Usp33,Bmf,Fnip1,Zfyve1,Sesn2	37/208
1_Member	GO Biological Processes	GO:0042594	response to starvation	-9.26999	-5.39734	12575,13039,14102,14645,15360,15382,15388,16476,18024,18534,19013,20525,20937,22228,22241,22695,26408,27273,54636,56458,56484,57436,57875,64930,67443,69034,70584,71962,74551,74781,76574,93759,101488,108099,140742,170822,171543,216742,217695,230784	Cdkn1a,Ctsl,Fas,Glul,Hmgcs2,Hnrnpa1,Hnrnpl,Jun,Nfe2l2,Pck1,Ppara,Slc2a1,Suv39h1,Ucp2,Ulk1,Zfp36,Map3k5,Pdk4,Wdr45,Foxo1,Foxo3,Gabarapl1,Angptl4,Tsc1,Map1lc3b,Nupr2,Pak4,Castor1,Pck2,Wipi2,Mfsd2a,Sirt1,Slco2b1,Prkag2,Sesn1,Usp33,Bmf,Fnip1,Zfyve1,Sesn2	40/248
1_Member	GO Biological Processes	GO:0031669	cellular response to nutrient levels	-8.33813	-4.64157	12575,13039,14102,14645,15382,15388,16476,16956,18024,18534,18619,18805,19013,20525,20937,22228,22241,26408,27273,54636,56458,56484,57436,57875,64930,67443,69034,70584,71962,74781,76574,93759,101488,108099,140742,170822,171543,216742,217695,230784,235344,268709	Cdkn1a,Ctsl,Fas,Glul,Hnrnpa1,Hnrnpl,Jun,Lpl,Nfe2l2,Pck1,Penk,Pld1,Ppara,Slc2a1,Suv39h1,Ucp2,Ulk1,Map3k5,Pdk4,Wdr45,Foxo1,Foxo3,Gabarapl1,Angptl4,Tsc1,Map1lc3b,Nupr2,Pak4,Castor1,Wipi2,Mfsd2a,Sirt1,Slco2b1,Prkag2,Sesn1,Usp33,Bmf,Fnip1,Zfyve1,Sesn2,Sik2,Fam107a	42/288
1_Member	GO Biological Processes	GO:0031667	response to nutrient levels	-7.33443	-4.11499	11555,11615,12176,12359,12575,12606,12894,13039,14081,14102,14645,15360,15382,15388,16169,16476,16658,16956,18024,18534,18619,18671,18805,18984,19013,19017,20525,20937,22228,22241,22411,22695,26408,27273,54636,56458,56484,57436,57875,63873,64930,67443,67800,69034,69065,70584,71962,74551,74781,76574,81004,93759,100198,101488,108099,109900,140742,170822,171543,216742,217069,217695,226525,230784,235…	Adrb2,Ahcyl,Bnip3,Cat,Cdkn1a,Cebpa,Cpt1a,Ctsl,Acsl1,Fas,Glul,Hmgcs2,Hnrnpa1,Hnrnpl,Il15ra,Jun,Mafb,Lpl,Nfe2l2,Pck1,Penk,Abcb1a,Pld1,Por,Ppara,Ppargc1a,Slc2a1,Suv39h1,Ucp2,Ulk1,Wnt11,Zfp36,Map3k5,Pdk4,Wdr45,Foxo1,Foxo3,Gabarapl1,Angptl4,Trpv4,Tsc1,Map1lc3b,Dgat2,Nupr2,Chac1,Pak4,Castor1,Pck2,Wipi2,Mfsd2a,Tbl1xr1,Sirt1,H6pd,Slco2b1,Prkag2,Asl,Sesn1,Usp33,Bmf,Fnip1,Trim25,Zfyve1,Rasal2,Sesn2,Sik2,Fa…	66/605
1_Member	GO Biological Processes	GO:0042149	cellular response to glucose starvation	-2.64514	-0.903273	15382,18024,20525,20937,56484,93759,108099,140742,230784	Hnrnpa1,Nfe2l2,Slc2a1,Suv39h1,Foxo3,Sirt1,Prkag2,Sesn1,Sesn2	9/54
1_Member	GO Biological Processes	GO:0034198	cellular response to amino acid starvation	-2.01096	-0.505409	12575,14102,15388,22228,22241,26408,71962,140742,230784	Cdkn1a,Fas,Hnrnpl,Ucp2,Ulk1,Map3k5,Castor1,Sesn1,Sesn2	9/67
2_Summary	GO Biological Processes	GO:0006631	fatty acid metabolic process	-7.93839	-4.46631	11430,12894,13078,13088,13094,13106,13117,13120,13850,14081,15108,15446,16956,17918,18534,18984,19013,19088,20216,20397,26457,26458,26897,56448,56794,66841,68738,71519,74147,74551,76279,102247,102294,102632,104158,108099,109254,171210,171281,171282,192654,207952,217698,230784,231326,234564,239126,272428,380997,545123,666168,11522,11668,14204,16601,18145,20683,22228,22361,26357,26464,74155,76238,1…	Acox1,Cpt1a,Cyp1b1,Cyp2b10,Cyp2b9,Cyp2e1,Cyp4a10,Cyp4b1,Ephx2,Acsl1,Hsd17b10,Hpgd,Lpl,Myo5a,Pck1,Por,Ppara,Prkar2b,Acsm3,Sgpl1,Slc27a1,Slc27a2,Acot1,Cyp2d22,Hacl1,Etfdh,Acss1,Cyp2u1,Ehhadh,Pck2,Cyp2d26,Gpat4,Cyp4v3,Acad11,Ces1d,Prkag2,Adtrp,Acot2,Acot3,Acot4,Pla2g15,Klhl25,Acot5,Sesn2,Aasdh,Ces1f,C1qtnf9,Acsm5,Cyp2d12,Cyp2d11,Cyp4a31,Adh1,Aldh1a1,Il4i1,Klf9,Npc1,Sp1,Ucp2,Vnn1,Abcg2,Vnn3,Errfi1,Gr…	95/-
2_Member	GO Biological Processes	GO:0006631	fatty acid metabolic process	-7.93839	-4.46631	11430,12894,13078,13088,13094,13106,13117,13120,13850,14081,15108,15446,16956,17918,18534,18984,19013,19088,20216,20397,26457,26458,26897,56448,56794,66841,68738,71519,74147,74551,76279,102247,102294,102632,104158,108099,109254,171210,171281,171282,192654,207952,217698,230784,231326,234564,239126,272428,380997,545123,666168	Acox1,Cpt1a,Cyp1b1,Cyp2b10,Cyp2b9,Cyp2e1,Cyp4a10,Cyp4b1,Ephx2,Acsl1,Hsd17b10,Hpgd,Lpl,Myo5a,Pck1,Por,Ppara,Prkar2b,Acsm3,Sgpl1,Slc27a1,Slc27a2,Acot1,Cyp2d22,Hacl1,Etfdh,Acss1,Cyp2u1,Ehhadh,Pck2,Cyp2d26,Gpat4,Cyp4v3,Acad11,Ces1d,Prkag2,Adtrp,Acot2,Acot3,Acot4,Pla2g15,Klhl25,Acot5,Sesn2,Aasdh,Ces1f,C1qtnf9,Acsm5,Cyp2d12,Cyp2d11,Cyp4a31	51/400
2_Member	GO Biological Processes	GO:0032787	monocarboxylic acid metabolic process	-7.86184	-4.46631	11430,11522,11668,12894,13078,13088,13094,13106,13117,13120,13850,14081,14204,15108,15446,16601,16956,17918,18145,18534,18984,19013,19088,20216,20397,20683,22228,22361,26357,26457,26458,26464,26897,56448,56794,66841,68738,71519,74147,74155,74551,76238,76279,102247,102294,102632,104158,108099,109254,170768,171210,171281,171282,192654,207952,209692,217698,230784,231326,234564,239126,239273,272428,3…	Acox1,Adh1,Aldh1a1,Cpt1a,Cyp1b1,Cyp2b10,Cyp2b9,Cyp2e1,Cyp4a10,Cyp4b1,Ephx2,Acsl1,Il4i1,Hsd17b10,Hpgd,Klf9,Lpl,Myo5a,Npc1,Pck1,Por,Ppara,Prkar2b,Acsm3,Sgpl1,Sp1,Ucp2,Vnn1,Abcg2,Slc27a1,Slc27a2,Vnn3,Acot1,Cyp2d22,Hacl1,Etfdh,Acss1,Cyp2u1,Ehhadh,Errfi1,Pck2,Grhpr,Cyp2d26,Gpat4,Cyp4v3,Acad11,Ces1d,Prkag2,Adtrp,Pfkfb3,Acot2,Acot3,Acot4,Pla2g15,Klhl25,Dhtkd1,Acot5,Sesn2,Aasdh,Ces1f,C1qtnf9,Abcc4,Acsm5,…	67/599
2_Member	GO Biological Processes	GO:0001676	long-chain fatty acid metabolic process	-6.60024	-3.56925	11430,12894,13078,13088,13094,13106,13117,13850,14081,17918,26457,26458,26897,56448,56794,71519,74147,76279,109254,171210,171281,171282,217698,380997,545123,666168	Acox1,Cpt1a,Cyp1b1,Cyp2b10,Cyp2b9,Cyp2e1,Cyp4a10,Ephx2,Acsl1,Myo5a,Slc27a1,Slc27a2,Acot1,Cyp2d22,Hacl1,Cyp2u1,Ehhadh,Cyp2d26,Adtrp,Acot2,Acot3,Acot4,Acot5,Cyp2d12,Cyp2d11,Cyp4a31	26/155
2_Member	GO Biological Processes	GO:0009410	response to xenobiotic stimulus	-2.94541	-1.08979	11549,11668,11761,12359,12606,12894,13078,13088,13094,13106,14081,14261,14263,14282,14683,15360,16476,17220,17869,18024,18145,18671,18787,18984,19883,20887,21815,22210,22591,26357,50873,55990,56338,56448,56484,71519,74155,76279,208727,230379,239273,380997,545123	Adra1a,Aldh1a1,Aox1,Cat,Cebpa,Cpt1a,Cyp1b1,Cyp2b10,Cyp2b9,Cyp2e1,Acsl1,Fmo1,Fmo5,Fosb,Gnas,Hmgcs2,Jun,Mcm7,Myc,Nfe2l2,Npc1,Abcb1a,Serpine1,Por,Rora,Sult1a1,Tgif1,Ube2b,Xpc,Abcg2,Prkn,Fmo2,Txnip,Cyp2d22,Foxo3,Cyp2u1,Errfi1,Cyp2d26,Hdac4,Acer2,Abcc4,Cyp2d12,Cyp2d11	43/487
2_Member	GO Biological Processes	GO:0120254	olefinic compound metabolic process	-2.62702	-0.891087	11430,11522,11668,13078,13088,13094,13106,13117,13850,14081,56448,67442,67800,71519,74147,76279,104158,234564,380997,545123,666168	Acox1,Adh1,Aldh1a1,Cyp1b1,Cyp2b10,Cyp2b9,Cyp2e1,Cyp4a10,Ephx2,Acsl1,Cyp2d22,Retsat,Dgat2,Cyp2u1,Ehhadh,Cyp2d26,Ces1d,Ces1f,Cyp2d12,Cyp2d11,Cyp4a31	21/197
2_Member	GO Biological Processes	GO:0071466	cellular response to xenobiotic stimulus	-2.40679	-0.755553	11761,12606,13078,13088,13094,13106,14081,14261,14263,17220,17869,18024,18787,19883,20887,55990,56448,71519,76279,230379,380997,545123	Aox1,Cebpa,Cyp1b1,Cyp2b10,Cyp2b9,Cyp2e1,Acsl1,Fmo1,Fmo5,Mcm7,Myc,Nfe2l2,Serpine1,Rora,Sult1a1,Fmo2,Cyp2d22,Cyp2u1,Cyp2d26,Acer2,Cyp2d12,Cyp2d11	22/219
2_Member	GO Biological Processes	GO:0006805	xenobiotic metabolic process	-2.36389	-0.726767	11761,13078,13088,13094,13106,14081,14261,14263,19883,20887,55990,56448,71519,76279,380997,545123	Aox1,Cyp1b1,Cyp2b10,Cyp2b9,Cyp2e1,Acsl1,Fmo1,Fmo5,Rora,Sult1a1,Fmo2,Cyp2d22,Cyp2u1,Cyp2d26,Cyp2d12,Cyp2d11	16/142
3_Summary	GO Biological Processes	GO:0043068	positive regulation of programmed cell death	-7.86787	-4.46631	11555,11668,11852,12048,12125,12176,12177,12226,12368,12575,13078,13163,14066,14102,14184,14219,14809,14824,15289,15370,15446,16007,16476,17691,17831,17869,17873,18201,18569,18742,18803,18854,19017,19826,20181,20683,21825,21938,22187,22361,22411,23882,24063,26400,26408,26943,50873,52521,56338,56458,56484,58800,60599,64010,66214,66262,67205,68949,71648,73246,76500,83383,93759,103844,108058,108655,…	Adrb2,Aldh1a1,Rhob,Bcl2l1,Bcl2l11,Bnip3,Bnip3l,Btg1,Casp6,Cdkn1a,Cyp1b1,Daxx,F3,Fas,Fgfr3,Ccn2,Grik5,Grn,Hmgb1,Nr4a1,Hpgd,Ccn1,Jun,Sik1,Muc2,Myc,Gadd45b,Nsmaf,Pdcd4,Pitx3,Plcg1,Pml,Ppargc1a,Rnps1,Rxra,Sp1,Thbs1,Tnfrsf1b,Ubb,Vnn1,Wnt11,Gadd45g,Spry1,Map2k7,Map3k5,Serinc3,Prkn,Zfp622,Txnip,Foxo1,Foxo3,Trpm7,Trp53inp1,Sav1,Rgcc,Ing5,Utp11,Zfas1,Optn,Rassf6,Ip6k2,Tfap4,Sirt1,Inca1,Camk2d,Foxp1,Sp110,…	115/-
3_Member	GO Biological Processes	GO:0043068	positive regulation of programmed cell death	-7.86787	-4.46631	11555,11668,11852,12048,12125,12176,12177,12226,12368,12575,13078,13163,14066,14102,14184,14219,14809,14824,15289,15370,15446,16007,16476,17691,17831,17869,17873,18201,18569,18742,18803,18854,19017,19826,20181,20683,21825,21938,22187,22361,22411,23882,24063,26400,26408,26943,50873,52521,56338,56458,56484,58800,60599,64010,66214,66262,67205,68949,71648,73246,76500,83383,93759,103844,108058,108655,…	Adrb2,Aldh1a1,Rhob,Bcl2l1,Bcl2l11,Bnip3,Bnip3l,Btg1,Casp6,Cdkn1a,Cyp1b1,Daxx,F3,Fas,Fgfr3,Ccn2,Grik5,Grn,Hmgb1,Nr4a1,Hpgd,Ccn1,Jun,Sik1,Muc2,Myc,Gadd45b,Nsmaf,Pdcd4,Pitx3,Plcg1,Pml,Ppargc1a,Rnps1,Rxra,Sp1,Thbs1,Tnfrsf1b,Ubb,Vnn1,Wnt11,Gadd45g,Spry1,Map2k7,Map3k5,Serinc3,Prkn,Zfp622,Txnip,Foxo1,Foxo3,Trpm7,Trp53inp1,Sav1,Rgcc,Ing5,Utp11,Zfas1,Optn,Rassf6,Ip6k2,Tfap4,Sirt1,Inca1,Camk2d,Foxp1,Sp110,…	73/676
3_Member	GO Biological Processes	GO:0043065	positive regulation of apoptotic process	-7.6266	-4.35601	11555,11668,11852,12048,12125,12176,12177,12226,12368,13078,13163,14066,14102,14184,14219,14809,14824,15289,15370,15446,16007,16476,17691,17831,17869,17873,18201,18569,18742,18803,18854,19017,19826,20181,20683,21825,21938,22187,22361,22411,23882,24063,26400,26408,26943,50873,52521,56338,56458,56484,58800,60599,64010,66214,66262,67205,68949,71648,73246,76500,83383,93759,103844,108058,109032,171543…	Adrb2,Aldh1a1,Rhob,Bcl2l1,Bcl2l11,Bnip3,Bnip3l,Btg1,Casp6,Cyp1b1,Daxx,F3,Fas,Fgfr3,Ccn2,Grik5,Grn,Hmgb1,Nr4a1,Hpgd,Ccn1,Jun,Sik1,Muc2,Myc,Gadd45b,Nsmaf,Pdcd4,Pitx3,Plcg1,Pml,Ppargc1a,Rnps1,Rxra,Sp1,Thbs1,Tnfrsf1b,Ubb,Vnn1,Wnt11,Gadd45g,Spry1,Map2k7,Map3k5,Serinc3,Prkn,Zfp622,Txnip,Foxo1,Foxo3,Trpm7,Trp53inp1,Sav1,Rgcc,Ing5,Utp11,Zfas1,Optn,Rassf6,Ip6k2,Tfap4,Sirt1,Inca1,Camk2d,Sp110,Bmf,Hdac4,Trp…	71/659
3_Member	GO Biological Processes	GO:0008285	negative regulation of cell population proliferation	-4.67487	-2.24155	11815,12226,12227,12575,12576,12580,12606,13039,13078,14102,14184,14204,14254,14451,14766,14960,15361,16476,16601,17831,17869,18148,18569,18854,19017,19664,20181,20732,20733,20971,21815,21825,21848,22241,22411,22668,24063,27049,57438,60599,64010,64930,65973,66214,66262,67245,68118,68949,69034,71648,71838,83383,93695,98402,103844,107869,114229,208650,208727,209039,211770,216742,218820,225341,22947…	Apod,Btg1,Btg2,Cdkn1a,Cdkn1b,Cdkn2c,Cebpa,Ctsl,Cyp1b1,Fas,Fgfr3,Il4i1,Flt1,Gas1,Adgrg1,H2-Aa,Hmga1,Jun,Klf9,Muc2,Myc,Npm1,Pdcd4,Pml,Ppargc1a,Rbpj,Rxra,Spint1,Spint2,Sdc4,Tgif1,Thbs1,Trim24,Ulk1,Wnt11,Sf1,Spry1,Etv3,Marchf7,Trp53inp1,Sav1,Tsc1,Asph,Rgcc,Ing5,Peli1,Atg101,Zfas1,Nupr2,Optn,Phf7,Tfap4,Gpnmb,Sh3bp4,Inca1,Cth,Kiss1r,Cblb,Hdac4,Tns2,Trib1,Fnip1,Zfp503,Lims2,Tmem131l,Zbtb16,Podn,Negr1	68/750
4_Summary	GO Biological Processes	GO:0048545	response to steroid hormone	-7.67548	-4.35601	11522,11826,12606,13039,13163,14102,14282,15289,15360,16181,16476,16477,16601,18145,18491,18534,18671,18984,19013,19777,20181,20887,22228,22378,22695,50873,56338,56404,56458,56484,69726,74155,74551,74747,97165,104263,109254,208908,268709,328365,433766,12048,12227,14683,18803,20466,104111,12894,16956,18035,18038,18569,18619,18787,19883,20496,21676,21938,26400,27273,67800,108655,109815,207728,20844…	Adh1,Aqp1,Cebpa,Ctsl,Daxx,Fas,Fosb,Hmgb1,Hmgcs2,Il1rn,Jun,Junb,Klf9,Npc1,Pappa,Pck1,Abcb1a,Por,Ppara,Uri1,Rxra,Sult1a1,Ucp2,Wbp2,Zfp36,Prkn,Txnip,Trip4,Foxo1,Foxo3,Smyd3,Errfi1,Pck2,Ddit4,Hmgb2,Kdm3a,Adtrp,Ccdc62,Fam107a,Zmiz1,Trim63,Bcl2l1,Btg2,Gnas,Plcg1,Sin3a,Adcy3,Cpt1a,Lpl,Nfkbia,Nfkbil1,Pdcd4,Penk,Serpine1,Rora,Slc12a2,Tead1,Tnfrsf1b,Map2k7,Pdk4,Dgat2,Foxp1,Selenos,Pde2a,Sgms1,Tnip2,Ces1f,G…	70/-
4_Member	GO Biological Processes	GO:0048545	response to steroid hormone	-7.67548	-4.35601	11522,11826,12606,13039,13163,14102,14282,15289,15360,16181,16476,16477,16601,18145,18491,18534,18671,18984,19013,19777,20181,20887,22228,22378,22695,50873,56338,56404,56458,56484,69726,74155,74551,74747,97165,104263,109254,208908,268709,328365,433766	Adh1,Aqp1,Cebpa,Ctsl,Daxx,Fas,Fosb,Hmgb1,Hmgcs2,Il1rn,Jun,Junb,Klf9,Npc1,Pappa,Pck1,Abcb1a,Por,Ppara,Uri1,Rxra,Sult1a1,Ucp2,Wbp2,Zfp36,Prkn,Txnip,Trip4,Foxo1,Foxo3,Smyd3,Errfi1,Pck2,Ddit4,Hmgb2,Kdm3a,Adtrp,Ccdc62,Fam107a,Zmiz1,Trim63	41/292
4_Member	GO Biological Processes	GO:0051384	response to glucocorticoid	-6.43204	-3.51364	11826,12606,13039,14102,14282,15289,15360,16181,16601,18491,18534,18671,18984,20181,20887,22228,22695,50873,56458,56484,69726,74155,74551,74747,268709,433766	Aqp1,Cebpa,Ctsl,Fas,Fosb,Hmgb1,Hmgcs2,Il1rn,Klf9,Pappa,Pck1,Abcb1a,Por,Rxra,Sult1a1,Ucp2,Zfp36,Prkn,Foxo1,Foxo3,Smyd3,Errfi1,Pck2,Ddit4,Fam107a,Trim63	26/158
4_Member	GO Biological Processes	GO:0071383	cellular response to steroid hormone stimulus	-6.2057	-3.35424	11826,13163,15360,16601,18145,18534,18671,19013,19777,20181,22378,22695,56404,56458,56484,69726,74155,74551,74747,104263,109254,208908,268709,328365,433766	Aqp1,Daxx,Hmgcs2,Klf9,Npc1,Pck1,Abcb1a,Ppara,Uri1,Rxra,Wbp2,Zfp36,Trip4,Foxo1,Foxo3,Smyd3,Errfi1,Pck2,Ddit4,Kdm3a,Adtrp,Ccdc62,Fam107a,Zmiz1,Trim63	25/152
4_Member	GO Biological Processes	GO:0071548	response to dexamethasone	-5.64042	-2.99822	11826,12606,18491,18534,18671,18984,22228,56458,56484,69726,74155,74551,74747,433766	Aqp1,Cebpa,Pappa,Pck1,Abcb1a,Por,Ucp2,Foxo1,Foxo3,Smyd3,Errfi1,Pck2,Ddit4,Trim63	14/59
4_Member	GO Biological Processes	GO:0031960	response to corticosteroid	-5.51772	-2.91224	11826,12606,13039,14102,14282,15289,15360,16181,16601,18491,18534,18671,18984,20181,20887,22228,22695,50873,56458,56484,69726,74155,74551,74747,268709,433766	Aqp1,Cebpa,Ctsl,Fas,Fosb,Hmgb1,Hmgcs2,Il1rn,Klf9,Pappa,Pck1,Abcb1a,Por,Rxra,Sult1a1,Ucp2,Zfp36,Prkn,Foxo1,Foxo3,Smyd3,Errfi1,Pck2,Ddit4,Fam107a,Trim63	26/176
4_Member	GO Biological Processes	GO:0071385	cellular response to glucocorticoid stimulus	-4.57436	-2.17883	11826,15360,16601,18534,18671,22695,56458,56484,69726,74155,74551,74747,268709,433766	Aqp1,Hmgcs2,Klf9,Pck1,Abcb1a,Zfp36,Foxo1,Foxo3,Smyd3,Errfi1,Pck2,Ddit4,Fam107a,Trim63	14/72
4_Member	GO Biological Processes	GO:0071384	cellular response to corticosteroid stimulus	-4.04651	-1.79788	11826,15360,16601,18534,18671,22695,56458,56484,69726,74155,74551,74747,268709,433766	Aqp1,Hmgcs2,Klf9,Pck1,Abcb1a,Zfp36,Foxo1,Foxo3,Smyd3,Errfi1,Pck2,Ddit4,Fam107a,Trim63	14/80
4_Member	GO Biological Processes	GO:0071549	cellular response to dexamethasone stimulus	-3.46916	-1.42902	11826,18534,18671,56458,69726,74155,74551,74747,433766	Aqp1,Pck1,Abcb1a,Foxo1,Smyd3,Errfi1,Pck2,Ddit4,Trim63	9/42
4_Member	GO Biological Processes	GO:1901654	response to ketone	-3.01918	-1.13776	11522,11826,12048,12227,12606,14282,14683,15360,16476,16601,18491,18534,18671,18803,18984,20466,22228,22378,50873,56338,56458,56484,69726,74155,74551,74747,104111,433766	Adh1,Aqp1,Bcl2l1,Btg2,Cebpa,Fosb,Gnas,Hmgcs2,Jun,Klf9,Pappa,Pck1,Abcb1a,Plcg1,Por,Sin3a,Ucp2,Wbp2,Prkn,Txnip,Foxo1,Foxo3,Smyd3,Errfi1,Pck2,Ddit4,Adcy3,Trim63	28/274
4_Member	GO Biological Processes	GO:0071396	cellular response to lipid	-2.85381	-1.03333	11826,12227,12894,13163,14683,15289,15360,16601,16956,18035,18038,18145,18534,18569,18619,18671,18787,19013,19777,19883,20181,20496,21676,21938,22378,22695,26400,27273,56404,56458,56484,67800,69726,74155,74551,74747,97165,104111,104263,108655,109254,109815,207728,208449,208908,231130,234564,235283,238871,268709,268903,328365,433766	Aqp1,Btg2,Cpt1a,Daxx,Gnas,Hmgb1,Hmgcs2,Klf9,Lpl,Nfkbia,Nfkbil1,Npc1,Pck1,Pdcd4,Penk,Abcb1a,Serpine1,Ppara,Uri1,Rora,Rxra,Slc12a2,Tead1,Tnfrsf1b,Wbp2,Zfp36,Map2k7,Pdk4,Trip4,Foxo1,Foxo3,Dgat2,Smyd3,Errfi1,Pck2,Ddit4,Hmgb2,Adcy3,Kdm3a,Foxp1,Adtrp,Selenos,Pde2a,Sgms1,Ccdc62,Tnip2,Ces1f,Gramd1b,Pde4d,Fam107a,Nrip1,Zmiz1,Trim63	53/640
5_Summary	GO Biological Processes	GO:0016567	protein ubiquitination	-6.94078	-3.7671	14184,16924,17222,18024,18140,18412,19013,19820,19821,21848,22187,22210,22214,30843,50873,52717,56515,57438,57443,58799,63958,66622,67118,67196,67245,67664,69754,71101,71962,72296,72584,73469,73998,74164,75234,75785,76302,76454,76901,81003,81018,93759,93834,94093,98193,107035,107986,108937,195018,207304,207952,208650,216233,217069,217371,218203,223455,223499,224826,230784,233877,240518,242418,242…	Fgfr3,Lnx1,Anapc1,Nfe2l2,Uhrf1,Sqstm1,Ppara,Rlim,Rnf2,Trim24,Ubb,Ube2b,Ube2h,Fbxl12,Prkn,Anapc16,Rnf138,Marchf7,Fbxo3,Crbn,Ube4b,Ubr7,Bfar,Ube2t,Peli1,Rnf125,Fbxo7,Uvssa,Castor1,Rusc1,Cul4b,Rnf38,Herc3,Nfx1,Rnf19b,Klhl24,Pcnp,Fbxo31,Jade2,Trim23,Rnf114,Sirt1,Peli2,Trim33,Dcaf8,Fbxo38,Ddb2,Rnf169,Zzef1,Hectd1,Klhl25,Cblb,Socs2,Trim25,Rab40b,Mylip,Marchf6,Dcaf13,Ubr2,Sesn2,Kctd13,Peli3,Dcaf10,Klhl9…	102/-
5_Member	GO Biological Processes	GO:0016567	protein ubiquitination	-6.94078	-3.7671	14184,16924,17222,18024,18140,18412,19013,19820,19821,21848,22187,22210,22214,30843,50873,52717,56515,57438,57443,58799,63958,66622,67118,67196,67245,67664,69754,71101,71962,72296,72584,73469,73998,74164,75234,75785,76302,76454,76901,81003,81018,93759,93834,94093,98193,107035,107986,108937,195018,207304,207952,208650,216233,217069,217371,218203,223455,223499,224826,230784,233877,240518,242418,242…	Fgfr3,Lnx1,Anapc1,Nfe2l2,Uhrf1,Sqstm1,Ppara,Rlim,Rnf2,Trim24,Ubb,Ube2b,Ube2h,Fbxl12,Prkn,Anapc16,Rnf138,Marchf7,Fbxo3,Crbn,Ube4b,Ubr7,Bfar,Ube2t,Peli1,Rnf125,Fbxo7,Uvssa,Castor1,Rusc1,Cul4b,Rnf38,Herc3,Nfx1,Rnf19b,Klhl24,Pcnp,Fbxo31,Jade2,Trim23,Rnf114,Sirt1,Peli2,Trim33,Dcaf8,Fbxo38,Ddb2,Rnf169,Zzef1,Hectd1,Klhl25,Cblb,Socs2,Trim25,Rab40b,Mylip,Marchf6,Dcaf13,Ubr2,Sesn2,Kctd13,Peli3,Dcaf10,Klhl9…	68/646
5_Member	GO Biological Processes	GO:0032446	protein modification by small protein conjugation	-6.57237	-3.56925	14048,14184,16924,17222,18024,18140,18412,19013,19820,19821,21848,22187,22210,22214,30843,50873,52717,56515,57438,57443,58799,63958,66622,67118,67196,67245,67664,69754,71101,71962,72296,72584,73469,73998,74164,75234,75785,76302,76454,76901,81003,81018,93759,93834,94093,98193,107035,107986,108937,195018,207304,207952,208650,216233,217069,217371,218203,223455,223499,224826,230784,233805,233877,2405…	Eya1,Fgfr3,Lnx1,Anapc1,Nfe2l2,Uhrf1,Sqstm1,Ppara,Rlim,Rnf2,Trim24,Ubb,Ube2b,Ube2h,Fbxl12,Prkn,Anapc16,Rnf138,Marchf7,Fbxo3,Crbn,Ube4b,Ubr7,Bfar,Ube2t,Peli1,Rnf125,Fbxo7,Uvssa,Castor1,Rusc1,Cul4b,Rnf38,Herc3,Nfx1,Rnf19b,Klhl24,Pcnp,Fbxo31,Jade2,Trim23,Rnf114,Sirt1,Peli2,Trim33,Dcaf8,Fbxo38,Ddb2,Rnf169,Zzef1,Hectd1,Klhl25,Cblb,Socs2,Trim25,Rab40b,Mylip,Marchf6,Dcaf13,Ubr2,Sesn2,Dcun1d3,Kctd13,Peli3…	71/701
5_Member	GO Biological Processes	GO:0051603	proteolysis involved in protein catabolic process	-4.39501	-2.0474	13039,14950,16924,17222,17869,18024,18140,18412,18671,18854,19820,20181,22187,22210,22214,22241,26357,27362,30843,50873,52717,54609,56207,56404,56464,56709,57443,58799,63958,64209,66753,67118,67245,67664,69754,70377,70646,72584,73998,75234,75785,76302,76454,77087,81004,81018,93759,107035,109815,117198,192652,194227,207304,207952,216233,216742,217069,218203,223455,223499,224111,224826,232566,23387…	Ctsl,H13,Lnx1,Anapc1,Myc,Nfe2l2,Uhrf1,Sqstm1,Abcb1a,Pml,Rlim,Rxra,Ubb,Ube2b,Ube2h,Ulk1,Abcg2,Dnajb9,Fbxl12,Prkn,Anapc16,Ubqln2,Uchl5,Trip4,Ctsf,Dnajb12,Fbxo3,Crbn,Ube4b,Herpud1,Erlec1,Bfar,Peli1,Rnf125,Fbxo7,Derl3,Naa30,Cul4b,Herc3,Rnf19b,Klhl24,Pcnp,Fbxo31,Ankrd11,Tbl1xr1,Rnf114,Sirt1,Fbxo38,Selenos,Ivns1abp,Wdr81,Pramel25,Hectd1,Klhl25,Socs2,Fnip1,Trim25,Mylip,Marchf6,Dcaf13,Ubxn7,Ubr2,Amn1,Kct…	69/780
5_Member	GO Biological Processes	GO:0010498	proteasomal protein catabolic process	-3.87251	-1.69887	14950,17222,17869,18024,18671,18854,20181,22210,22214,26357,27362,50873,52717,54609,56404,56709,57443,58799,63958,64209,66753,67118,67245,69754,70377,70646,72584,75785,76302,76454,77087,81004,93759,107035,109815,117198,194227,207304,216233,216742,217069,223455,223499,224111,224826,232566,233877,234684,235344,242785,433766	H13,Anapc1,Myc,Nfe2l2,Abcb1a,Pml,Rxra,Ube2b,Ube2h,Abcg2,Dnajb9,Prkn,Anapc16,Ubqln2,Trip4,Dnajb12,Fbxo3,Crbn,Ube4b,Herpud1,Erlec1,Bfar,Peli1,Fbxo7,Derl3,Naa30,Cul4b,Klhl24,Pcnp,Fbxo31,Ankrd11,Tbl1xr1,Sirt1,Fbxo38,Selenos,Ivns1abp,Pramel25,Hectd1,Socs2,Fnip1,Trim25,Marchf6,Dcaf13,Ubxn7,Ubr2,Amn1,Kctd13,Fbxl9,Sik2,Klhl21,Trim63	51/551
5_Member	GO Biological Processes	GO:0043632	modification-dependent macromolecule catabolic process	-3.81655	-1.66409	16924,17222,17869,18024,18140,18412,18854,19820,20181,22187,22210,22214,22241,30843,50873,52717,54609,56207,56404,57443,58799,63958,64209,67118,67245,67664,69754,70646,72584,73998,75234,75785,76302,76454,81004,81018,93759,107035,117198,192652,194227,207304,207952,216233,216742,217069,218203,223455,223499,224111,224826,230594,232566,233877,234684,242785,360216,433766	Lnx1,Anapc1,Myc,Nfe2l2,Uhrf1,Sqstm1,Pml,Rlim,Rxra,Ubb,Ube2b,Ube2h,Ulk1,Fbxl12,Prkn,Anapc16,Ubqln2,Uchl5,Trip4,Fbxo3,Crbn,Ube4b,Herpud1,Bfar,Peli1,Rnf125,Fbxo7,Naa30,Cul4b,Herc3,Rnf19b,Klhl24,Pcnp,Fbxo31,Tbl1xr1,Rnf114,Sirt1,Fbxo38,Ivns1abp,Wdr81,Pramel25,Hectd1,Klhl25,Socs2,Fnip1,Trim25,Mylip,Marchf6,Dcaf13,Ubxn7,Ubr2,Tut4,Amn1,Kctd13,Fbxl9,Klhl21,Zranb1,Trim63	58/654
5_Member	GO Biological Processes	GO:0019941	modification-dependent protein catabolic process	-3.65212	-1.57186	16924,17222,17869,18024,18140,18412,18854,19820,20181,22187,22210,22214,22241,30843,50873,52717,54609,56207,56404,57443,58799,63958,64209,67118,67245,67664,69754,70646,72584,73998,75234,75785,76302,76454,81004,81018,93759,107035,117198,192652,194227,207304,207952,216233,216742,217069,218203,223455,223499,224111,224826,232566,233877,234684,242785,360216,433766	Lnx1,Anapc1,Myc,Nfe2l2,Uhrf1,Sqstm1,Pml,Rlim,Rxra,Ubb,Ube2b,Ube2h,Ulk1,Fbxl12,Prkn,Anapc16,Ubqln2,Uchl5,Trip4,Fbxo3,Crbn,Ube4b,Herpud1,Bfar,Peli1,Rnf125,Fbxo7,Naa30,Cul4b,Herc3,Rnf19b,Klhl24,Pcnp,Fbxo31,Tbl1xr1,Rnf114,Sirt1,Fbxo38,Ivns1abp,Wdr81,Pramel25,Hectd1,Klhl25,Socs2,Fnip1,Trim25,Mylip,Marchf6,Dcaf13,Ubxn7,Ubr2,Amn1,Kctd13,Fbxl9,Klhl21,Zranb1,Trim63	57/649
5_Member	GO Biological Processes	GO:0006511	ubiquitin-dependent protein catabolic process	-3.60896	-1.54249	16924,17222,17869,18024,18140,18412,18854,19820,20181,22210,22214,22241,30843,50873,52717,54609,56207,56404,57443,58799,63958,64209,67118,67245,67664,69754,70646,72584,73998,75234,75785,76302,76454,81004,81018,93759,107035,117198,192652,194227,207304,207952,216233,216742,217069,218203,223455,223499,224111,224826,232566,233877,234684,242785,360216,433766	Lnx1,Anapc1,Myc,Nfe2l2,Uhrf1,Sqstm1,Pml,Rlim,Rxra,Ube2b,Ube2h,Ulk1,Fbxl12,Prkn,Anapc16,Ubqln2,Uchl5,Trip4,Fbxo3,Crbn,Ube4b,Herpud1,Bfar,Peli1,Rnf125,Fbxo7,Naa30,Cul4b,Herc3,Rnf19b,Klhl24,Pcnp,Fbxo31,Tbl1xr1,Rnf114,Sirt1,Fbxo38,Ivns1abp,Wdr81,Pramel25,Hectd1,Klhl25,Socs2,Fnip1,Trim25,Mylip,Marchf6,Dcaf13,Ubxn7,Ubr2,Amn1,Kctd13,Fbxl9,Klhl21,Zranb1,Trim63	56/637
5_Member	GO Biological Processes	GO:0043161	proteasome-mediated ubiquitin-dependent protein catabolic process	-2.22026	-0.640967	17222,17869,18024,18854,20181,22210,22214,50873,52717,56404,57443,58799,63958,67118,67245,69754,70646,75785,76302,76454,81004,93759,107035,117198,194227,207304,216233,216742,217069,223455,223499,224111,224826,232566,233877,234684,242785,433766	Anapc1,Myc,Nfe2l2,Pml,Rxra,Ube2b,Ube2h,Prkn,Anapc16,Trip4,Fbxo3,Crbn,Ube4b,Bfar,Peli1,Fbxo7,Naa30,Klhl24,Pcnp,Fbxo31,Tbl1xr1,Sirt1,Fbxo38,Ivns1abp,Pramel25,Hectd1,Socs2,Fnip1,Trim25,Marchf6,Dcaf13,Ubxn7,Ubr2,Amn1,Kctd13,Fbxl9,Klhl21,Trim63	38/458
5_Member	GO Biological Processes	GO:0000209	protein polyubiquitination	-2.09336	-0.557164	17222,18412,22210,22214,50873,52717,63958,67118,67196,67245,67664,69754,71962,72296,72584,76901,81018,93834,107035,107986,207304,217069,223455,224826,230784,240518,268281	Anapc1,Sqstm1,Ube2b,Ube2h,Prkn,Anapc16,Ube4b,Bfar,Ube2t,Peli1,Rnf125,Fbxo7,Castor1,Rusc1,Cul4b,Jade2,Rnf114,Peli2,Fbxo38,Ddb2,Hectd1,Trim25,Marchf6,Ubr2,Sesn2,Peli3,Shprh	27/304
6_Summary	GO Biological Processes	GO:0062012	regulation of small molecule metabolic process	-6.80962	-3.67733	11307,11863,12048,12724,12894,13850,14261,14263,14933,15289,16010,17691,17869,18166,18534,19013,19017,19883,22591,27273,50873,54403,55990,56458,56490,56745,57875,66826,66968,67800,68453,69181,74747,76487,76574,93759,100198,108099,207952,208727,223455,228775,230784,234199,234564,235344,320204,320706,384783,433766,11815,14311,15446,16001,16007,18201,18576,18984,22668,26457,66612,81004,224792,353187	Abcg1,Arnt,Bcl2l1,Clcn2,Cpt1a,Ephx2,Fmo1,Fmo5,Gk,Hmgb1,Igfbp4,Sik1,Myc,Npy1r,Pck1,Ppara,Ppargc1a,Rora,Xpc,Pdk4,Prkn,Slc4a4,Fmo2,Foxo1,Zbtb20,C1qtnf1,Angptl4,Tafazzin,Plin5,Dgat2,Gpihbp1,Dyrk2,Ddit4,Ppp1r3g,Mfsd2a,Sirt1,H6pd,Prkag2,Klhl25,Hdac4,Marchf6,Trib3,Sesn2,Fgl1,Ces1f,Sik2,Etfbkmt,Mtcl2,Irs2,Trim63,Apod,Cidec,Hpgd,Igf1r,Ccn1,Nsmaf,Pde3b,Por,Sf1,Slc27a1,Ormdl3,Tbl1xr1,Adgrf5,Nr1d2	64/-
6_Member	GO Biological Processes	GO:0062012	regulation of small molecule metabolic process	-6.80962	-3.67733	11307,11863,12048,12724,12894,13850,14261,14263,14933,15289,16010,17691,17869,18166,18534,19013,19017,19883,22591,27273,50873,54403,55990,56458,56490,56745,57875,66826,66968,67800,68453,69181,74747,76487,76574,93759,100198,108099,207952,208727,223455,228775,230784,234199,234564,235344,320204,320706,384783,433766	Abcg1,Arnt,Bcl2l1,Clcn2,Cpt1a,Ephx2,Fmo1,Fmo5,Gk,Hmgb1,Igfbp4,Sik1,Myc,Npy1r,Pck1,Ppara,Ppargc1a,Rora,Xpc,Pdk4,Prkn,Slc4a4,Fmo2,Foxo1,Zbtb20,C1qtnf1,Angptl4,Tafazzin,Plin5,Dgat2,Gpihbp1,Dyrk2,Ddit4,Ppp1r3g,Mfsd2a,Sirt1,H6pd,Prkag2,Klhl25,Hdac4,Marchf6,Trib3,Sesn2,Fgl1,Ces1f,Sik2,Etfbkmt,Mtcl2,Irs2,Trim63	50/421
6_Member	GO Biological Processes	GO:0019216	regulation of lipid metabolic process	-5.98141	-3.2227	11307,11815,12724,12894,13850,14261,14263,14311,14933,15446,16001,16007,17691,18166,18201,18534,18576,18984,19013,19017,19883,22668,26457,27273,55990,56490,57875,66612,66826,66968,67800,68453,76574,81004,93759,100198,108099,207952,223455,224792,228775,234564,235344,320204,353187,384783	Abcg1,Apod,Clcn2,Cpt1a,Ephx2,Fmo1,Fmo5,Cidec,Gk,Hpgd,Igf1r,Ccn1,Sik1,Npy1r,Nsmaf,Pck1,Pde3b,Por,Ppara,Ppargc1a,Rora,Sf1,Slc27a1,Pdk4,Fmo2,Zbtb20,Angptl4,Ormdl3,Tafazzin,Plin5,Dgat2,Gpihbp1,Mfsd2a,Tbl1xr1,Sirt1,H6pd,Prkag2,Klhl25,Marchf6,Adgrf5,Trib3,Ces1f,Sik2,Etfbkmt,Nr1d2,Irs2	46/398
6_Member	GO Biological Processes	GO:0046890	regulation of lipid biosynthetic process	-4.05398	-1.79788	11307,12724,16001,16007,17691,18166,18534,18984,19013,19017,22668,26457,27273,56490,57875,66612,66968,67800,68453,76574,93759,100198,207952,223455,224792,228775,234564,235344	Abcg1,Clcn2,Igf1r,Ccn1,Sik1,Npy1r,Pck1,Por,Ppara,Ppargc1a,Sf1,Slc27a1,Pdk4,Zbtb20,Angptl4,Ormdl3,Plin5,Dgat2,Gpihbp1,Mfsd2a,Sirt1,H6pd,Klhl25,Marchf6,Adgrf5,Trib3,Ces1f,Sik2	28/237
6_Member	GO Biological Processes	GO:0062013	positive regulation of small molecule metabolic process	-3.77916	-1.65856	11307,11863,12048,12894,15289,17869,18166,18534,19013,19017,50873,54403,56458,56490,66826,66968,67800,68453,69181,76487,93759,108099,207952,234564,235344,384783	Abcg1,Arnt,Bcl2l1,Cpt1a,Hmgb1,Myc,Npy1r,Pck1,Ppara,Ppargc1a,Prkn,Slc4a4,Foxo1,Zbtb20,Tafazzin,Plin5,Dgat2,Gpihbp1,Dyrk2,Ppp1r3g,Sirt1,Prkag2,Klhl25,Ces1f,Sik2,Irs2	26/221
6_Member	GO Biological Processes	GO:0045834	positive regulation of lipid metabolic process	-3.29126	-1.31623	11307,12894,16001,16007,18166,18201,18534,18984,19013,19017,26457,56490,57875,66826,66968,67800,68453,76574,207952,224792,234564,384783	Abcg1,Cpt1a,Igf1r,Ccn1,Npy1r,Nsmaf,Pck1,Por,Ppara,Ppargc1a,Slc27a1,Zbtb20,Angptl4,Tafazzin,Plin5,Dgat2,Gpihbp1,Mfsd2a,Klhl25,Adgrf5,Ces1f,Irs2	22/187
6_Member	GO Biological Processes	GO:0019218	regulation of steroid metabolic process	-2.7879	-0.997238	11307,12724,13850,14263,16001,18166,18534,18984,19017,19883,22668,67800,93759,100198,223455,234564	Abcg1,Clcn2,Ephx2,Fmo5,Igf1r,Npy1r,Pck1,Por,Ppargc1a,Rora,Sf1,Dgat2,Sirt1,H6pd,Marchf6,Ces1f	16/129
6_Member	GO Biological Processes	GO:0046889	positive regulation of lipid biosynthetic process	-2.28413	-0.676294	11307,16001,16007,18166,18534,18984,19013,19017,26457,56490,66968,67800,68453,76574,224792	Abcg1,Igf1r,Ccn1,Npy1r,Pck1,Por,Ppara,Ppargc1a,Slc27a1,Zbtb20,Plin5,Dgat2,Gpihbp1,Mfsd2a,Adgrf5	15/132
6_Member	GO Biological Processes	GO:0050810	regulation of steroid biosynthetic process	-2.14748	-0.5963	11307,12724,16001,18166,18534,18984,19017,22668,93759,100198,223455,234564	Abcg1,Clcn2,Igf1r,Npy1r,Pck1,Por,Ppargc1a,Sf1,Sirt1,H6pd,Marchf6,Ces1f	12/99
7_Summary	GO Biological Processes	GO:0016042	lipid catabolic process	-6.72828	-3.63378	11430,12894,13078,15108,15211,16601,16956,18010,18534,18803,18805,20397,20683,26458,26970,56794,66841,67477,68453,69376,72469,74147,74182,74551,76192,81004,102632,103968,104158,104816,109254,114664,171210,192654,227333,228859,230379,230784,234564,241274,11615,12035,14204,15186,15356,19125,26384,171282,243382,18984,26357,102294,239126,13106,13850,20443,67216,170749,11522,11668,14933,66065,100862375	Acox1,Cpt1a,Cyp1b1,Hsd17b10,Hexa,Klf9,Lpl,Neu1,Pck1,Plcg1,Pld1,Sgpl1,Sp1,Slc27a2,Pla2g2e,Hacl1,Etfdh,Abhd15,Gpihbp1,Zpbp2,Plcd3,Ehhadh,Gpcpd1,Pck2,Abhd12,Tbl1xr1,Acad11,Plin1,Ces1d,Aspg,Adtrp,Hsd17b11,Acot2,Pla2g15,Dgkd,Fitm2,Acer2,Sesn2,Ces1f,Pnpla7,Ahcyl,Bcat1,Il4i1,Hdc,Hmgcl,Prodh,Gnpda1,Acot4,Ppm1k,Por,Abcg2,Cyp4v3,C1qtnf9,Cyp2e1,Ephx2,St3gal4,Mboat2,Mtmr4,Adh1,Aldh1a1,Gk,Hsd17b14,Entpd4b	63/-
7_Member	GO Biological Processes	GO:0016042	lipid catabolic process	-6.72828	-3.63378	11430,12894,13078,15108,15211,16601,16956,18010,18534,18803,18805,20397,20683,26458,26970,56794,66841,67477,68453,69376,72469,74147,74182,74551,76192,81004,102632,103968,104158,104816,109254,114664,171210,192654,227333,228859,230379,230784,234564,241274	Acox1,Cpt1a,Cyp1b1,Hsd17b10,Hexa,Klf9,Lpl,Neu1,Pck1,Plcg1,Pld1,Sgpl1,Sp1,Slc27a2,Pla2g2e,Hacl1,Etfdh,Abhd15,Gpihbp1,Zpbp2,Plcd3,Ehhadh,Gpcpd1,Pck2,Abhd12,Tbl1xr1,Acad11,Plin1,Ces1d,Aspg,Adtrp,Hsd17b11,Acot2,Pla2g15,Dgkd,Fitm2,Acer2,Sesn2,Ces1f,Pnpla7	40/304
7_Member	GO Biological Processes	GO:0009062	fatty acid catabolic process	-3.43643	-1.40887	11430,12894,15108,18534,26458,56794,66841,74147,74551,102632,104158,109254,230784,234564	Acox1,Cpt1a,Hsd17b10,Pck1,Slc27a2,Hacl1,Etfdh,Ehhadh,Pck2,Acad11,Ces1d,Adtrp,Sesn2,Ces1f	14/91
7_Member	GO Biological Processes	GO:0016054	organic acid catabolic process	-3.27948	-1.30992	11430,11615,12035,12894,14204,15108,15186,15356,16601,18534,19125,20683,26384,26458,56794,66841,74147,74551,102632,104158,109254,171282,230784,234564,243382	Acox1,Ahcyl,Bcat1,Cpt1a,Il4i1,Hsd17b10,Hdc,Hmgcl,Klf9,Pck1,Prodh,Sp1,Gnpda1,Slc27a2,Hacl1,Etfdh,Ehhadh,Pck2,Acad11,Ces1d,Adtrp,Acot4,Sesn2,Ces1f,Ppm1k	25/225
7_Member	GO Biological Processes	GO:0046395	carboxylic acid catabolic process	-3.27948	-1.30992	11430,11615,12035,12894,14204,15108,15186,15356,16601,18534,19125,20683,26384,26458,56794,66841,74147,74551,102632,104158,109254,171282,230784,234564,243382	Acox1,Ahcyl,Bcat1,Cpt1a,Il4i1,Hsd17b10,Hdc,Hmgcl,Klf9,Pck1,Prodh,Sp1,Gnpda1,Slc27a2,Hacl1,Etfdh,Ehhadh,Pck2,Acad11,Ces1d,Adtrp,Acot4,Sesn2,Ces1f,Ppm1k	25/225
7_Member	GO Biological Processes	GO:0072329	monocarboxylic acid catabolic process	-3.1267	-1.21309	11430,12894,15108,16601,18534,20683,26458,56794,66841,74147,74551,102632,104158,109254,230784,234564	Acox1,Cpt1a,Hsd17b10,Klf9,Pck1,Sp1,Slc27a2,Hacl1,Etfdh,Ehhadh,Pck2,Acad11,Ces1d,Adtrp,Sesn2,Ces1f	16/120
7_Member	GO Biological Processes	GO:0034440	lipid oxidation	-2.54708	-0.837287	11430,12894,15108,18984,26357,26458,56794,66841,74147,102294,102632,230784,239126	Acox1,Cpt1a,Hsd17b10,Por,Abcg2,Slc27a2,Hacl1,Etfdh,Ehhadh,Cyp4v3,Acad11,Sesn2,C1qtnf9	13/100
7_Member	GO Biological Processes	GO:0019395	fatty acid oxidation	-2.44367	-0.773779	11430,12894,15108,18984,26458,56794,66841,74147,102294,102632,230784,239126	Acox1,Cpt1a,Hsd17b10,Por,Slc27a2,Hacl1,Etfdh,Ehhadh,Cyp4v3,Acad11,Sesn2,C1qtnf9	12/91
7_Member	GO Biological Processes	GO:0030258	lipid modification	-2.35748	-0.721618	11430,12894,13106,13850,15108,18984,20443,26357,26458,56794,66841,67216,74147,102294,102632,170749,227333,230784,239126	Acox1,Cpt1a,Cyp2e1,Ephx2,Hsd17b10,Por,St3gal4,Abcg2,Slc27a2,Hacl1,Etfdh,Mboat2,Ehhadh,Cyp4v3,Acad11,Mtmr4,Dgkd,Sesn2,C1qtnf9	19/181
7_Member	GO Biological Processes	GO:0044282	small molecule catabolic process	-2.03634	-0.519714	11430,11522,11615,11668,12035,12894,14204,14933,15108,15186,15356,16601,18534,19125,20683,26384,26458,56794,66065,66841,74147,74551,102632,104158,109254,171282,230784,234564,243382,100862375	Acox1,Adh1,Ahcyl,Aldh1a1,Bcat1,Cpt1a,Il4i1,Gk,Hsd17b10,Hdc,Hmgcl,Klf9,Pck1,Prodh,Sp1,Gnpda1,Slc27a2,Hacl1,Hsd17b14,Etfdh,Ehhadh,Pck2,Acad11,Ces1d,Adtrp,Acot4,Sesn2,Ces1f,Ppm1k,Entpd4b	30/351
8_Summary	GO Biological Processes	GO:0010563	negative regulation of phosphorus metabolic process	-6.53882	-3.56925	12575,12576,12580,13163,13829,15259,16476,17295,17873,18148,18569,18613,19013,19017,19777,23882,24063,50873,52468,56715,57321,66971,67384,69274,69726,69754,72446,74155,74747,77446,83383,93759,103844,208727,215748,228775,230126,235344,246103,433766,12359,13078,13682,14824,16001,17691,17869,18035,18038,18787,18984,19820,19821,20725,22695,57875,58799,64930,66568,66612,66968,67245,68949,69660,73251,9…	Cdkn1a,Cdkn1b,Cdkn2c,Daxx,Dmtn,Hipk3,Jun,Met,Gadd45b,Npm1,Pdcd4,Pecam1,Ppara,Ppargc1a,Uri1,Gadd45g,Spry1,Prkn,Ctdsp2,Rabgef1,Terf2ip,Cdk5rap1,Bag4,Ctdspl,Smyd3,Fbxo7,Prr5l,Errfi1,Ddit4,Heg1,Tfap4,Sirt1,Inca1,Hdac4,Cnksr3,Trib3,Shb,Sik2,Atxn7,Trim63,Cat,Cyp1b1,Eif4a2,Grn,Igf1r,Sik1,Myc,Nfkbia,Nfkbil1,Serpine1,Por,Rlim,Rnf2,Serpinb8,Zfp36,Angptl4,Crbn,Tsc1,Rwdd3,Ormdl3,Plin5,Peli1,Zfas1,Tmbim1,Setd…	99/-
8_Member	GO Biological Processes	GO:0010563	negative regulation of phosphorus metabolic process	-6.53882	-3.56925	12575,12576,12580,13163,13829,15259,16476,17295,17873,18148,18569,18613,19013,19017,19777,23882,24063,50873,52468,56715,57321,66971,67384,69274,69726,69754,72446,74155,74747,77446,83383,93759,103844,208727,215748,228775,230126,235344,246103,433766	Cdkn1a,Cdkn1b,Cdkn2c,Daxx,Dmtn,Hipk3,Jun,Met,Gadd45b,Npm1,Pdcd4,Pecam1,Ppara,Ppargc1a,Uri1,Gadd45g,Spry1,Prkn,Ctdsp2,Rabgef1,Terf2ip,Cdk5rap1,Bag4,Ctdspl,Smyd3,Fbxo7,Prr5l,Errfi1,Ddit4,Heg1,Tfap4,Sirt1,Inca1,Hdac4,Cnksr3,Trib3,Shb,Sik2,Atxn7,Trim63	40/309
8_Member	GO Biological Processes	GO:0045936	negative regulation of phosphate metabolic process	-6.53882	-3.56925	12575,12576,12580,13163,13829,15259,16476,17295,17873,18148,18569,18613,19013,19017,19777,23882,24063,50873,52468,56715,57321,66971,67384,69274,69726,69754,72446,74155,74747,77446,83383,93759,103844,208727,215748,228775,230126,235344,246103,433766	Cdkn1a,Cdkn1b,Cdkn2c,Daxx,Dmtn,Hipk3,Jun,Met,Gadd45b,Npm1,Pdcd4,Pecam1,Ppara,Ppargc1a,Uri1,Gadd45g,Spry1,Prkn,Ctdsp2,Rabgef1,Terf2ip,Cdk5rap1,Bag4,Ctdspl,Smyd3,Fbxo7,Prr5l,Errfi1,Ddit4,Heg1,Tfap4,Sirt1,Inca1,Hdac4,Cnksr3,Trib3,Shb,Sik2,Atxn7,Trim63	40/309
8_Member	GO Biological Processes	GO:0044092	negative regulation of molecular function	-5.92162	-3.1793	12359,12575,12576,12580,13078,13163,13682,14824,15259,16001,16476,17295,17691,17869,17873,18035,18038,18148,18569,18613,18787,18984,19017,19777,19820,19821,20725,22695,23882,24063,50873,57875,58799,64930,66568,66612,66968,66971,67245,67384,68949,69660,69726,69754,73251,74155,77446,83383,93759,98402,103844,228775,230126,230594,244058	Cat,Cdkn1a,Cdkn1b,Cdkn2c,Cyp1b1,Daxx,Eif4a2,Grn,Hipk3,Igf1r,Jun,Met,Sik1,Myc,Gadd45b,Nfkbia,Nfkbil1,Npm1,Pdcd4,Pecam1,Serpine1,Por,Ppargc1a,Uri1,Rlim,Rnf2,Serpinb8,Zfp36,Gadd45g,Spry1,Prkn,Angptl4,Crbn,Tsc1,Rwdd3,Ormdl3,Plin5,Cdk5rap1,Peli1,Bag4,Zfas1,Tmbim1,Smyd3,Fbxo7,Setd7,Errfi1,Heg1,Tfap4,Sirt1,Sh3bp4,Inca1,Trib3,Shb,Tut4,Rgma	55/515
8_Member	GO Biological Processes	GO:0031400	negative regulation of protein modification process	-5.77037	-3.07381	12575,12576,12580,13163,13829,15259,16476,17295,17873,18148,18230,18412,18569,18613,19017,22210,23882,24063,52468,56715,57321,57438,66277,66971,69274,69726,69754,72446,72948,74155,77446,83383,93759,103844,117198,215748,228775,230126,233805,240518,320365	Cdkn1a,Cdkn1b,Cdkn2c,Daxx,Dmtn,Hipk3,Jun,Met,Gadd45b,Npm1,Nxn,Sqstm1,Pdcd4,Pecam1,Ppargc1a,Ube2b,Gadd45g,Spry1,Ctdsp2,Rabgef1,Terf2ip,Marchf7,Klf15,Cdk5rap1,Ctdspl,Smyd3,Fbxo7,Prr5l,Tppp,Errfi1,Heg1,Tfap4,Sirt1,Inca1,Ivns1abp,Cnksr3,Trib3,Shb,Dcun1d3,Peli3,Fry	41/343
8_Member	GO Biological Processes	GO:0043086	negative regulation of catalytic activity	-5.62617	-2.99655	12575,12576,12580,13163,13682,14824,15259,17873,18148,18569,18613,18787,18984,19777,20725,22695,23882,24063,50873,57875,64930,66612,66968,66971,67384,69660,69726,69754,73251,74155,77446,83383,98402,103844,228775,230126	Cdkn1a,Cdkn1b,Cdkn2c,Daxx,Eif4a2,Grn,Hipk3,Gadd45b,Npm1,Pdcd4,Pecam1,Serpine1,Por,Uri1,Serpinb8,Zfp36,Gadd45g,Spry1,Prkn,Angptl4,Tsc1,Ormdl3,Plin5,Cdk5rap1,Bag4,Tmbim1,Smyd3,Fbxo7,Setd7,Errfi1,Heg1,Tfap4,Sh3bp4,Inca1,Trib3,Shb	36/287
8_Member	GO Biological Processes	GO:0042326	negative regulation of phosphorylation	-5.5057	-2.9118	12575,12576,12580,13163,13829,15259,16476,17295,17873,18148,18569,18613,19017,23882,24063,50873,52468,56715,57321,66971,69274,69726,69754,72446,74155,77446,83383,93759,103844,215748,228775,230126,246103	Cdkn1a,Cdkn1b,Cdkn2c,Daxx,Dmtn,Hipk3,Jun,Met,Gadd45b,Npm1,Pdcd4,Pecam1,Ppargc1a,Gadd45g,Spry1,Prkn,Ctdsp2,Rabgef1,Terf2ip,Cdk5rap1,Ctdspl,Smyd3,Fbxo7,Prr5l,Errfi1,Heg1,Tfap4,Sirt1,Inca1,Cnksr3,Trib3,Shb,Atxn7	33/255
8_Member	GO Biological Processes	GO:0051348	negative regulation of transferase activity	-4.98043	-2.46951	12575,12576,12580,13163,13682,15259,17873,18148,18569,22695,23882,24063,50873,66612,66971,69726,69754,73251,74155,77446,83383,103844,228775,230126	Cdkn1a,Cdkn1b,Cdkn2c,Daxx,Eif4a2,Hipk3,Gadd45b,Npm1,Pdcd4,Zfp36,Gadd45g,Spry1,Prkn,Ormdl3,Cdk5rap1,Smyd3,Fbxo7,Setd7,Errfi1,Heg1,Tfap4,Inca1,Trib3,Shb	24/166
8_Member	GO Biological Processes	GO:0001933	negative regulation of protein phosphorylation	-4.9462	-2.45376	12575,12576,12580,13163,13829,15259,16476,17295,17873,18148,18569,18613,19017,23882,24063,52468,56715,57321,66971,69274,69726,69754,72446,74155,77446,83383,103844,215748,228775,230126	Cdkn1a,Cdkn1b,Cdkn2c,Daxx,Dmtn,Hipk3,Jun,Met,Gadd45b,Npm1,Pdcd4,Pecam1,Ppargc1a,Gadd45g,Spry1,Ctdsp2,Rabgef1,Terf2ip,Cdk5rap1,Ctdspl,Smyd3,Fbxo7,Prr5l,Errfi1,Heg1,Tfap4,Inca1,Cnksr3,Trib3,Shb	30/235
8_Member	GO Biological Processes	GO:0051248	negative regulation of protein metabolic process	-3.98203	-1.7626	11815,12227,12575,12576,12580,12696,13024,13163,13829,14451,15259,16476,17295,17873,18148,18230,18412,18569,18613,18787,18854,19017,19735,20725,21825,22210,22695,23882,24063,24127,52468,56207,56403,56715,57321,57438,66277,66971,68077,69065,69274,69726,69754,72446,72948,74155,77446,83383,93759,94190,103844,107035,107508,108989,110595,117198,215748,216439,228775,230126,230784,232164,233805,240518,3…	Apod,Btg2,Cdkn1a,Cdkn1b,Cdkn2c,Cirbp,Ctla2a,Daxx,Dmtn,Gas1,Hipk3,Jun,Met,Gadd45b,Npm1,Nxn,Sqstm1,Pdcd4,Pecam1,Serpine1,Pml,Ppargc1a,Rgs2,Serpinb8,Thbs1,Ube2b,Zfp36,Gadd45g,Spry1,Xrn1,Ctdsp2,Uchl5,Syncrip,Rabgef1,Terf2ip,Marchf7,Klf15,Cdk5rap1,Nop53,Chac1,Ctdspl,Smyd3,Fbxo7,Prr5l,Tppp,Errfi1,Heg1,Tfap4,Sirt1,Ophn1,Inca1,Fbxo38,Eprs1,Tpr,Timp4,Ivns1abp,Cnksr3,Agap2,Trib3,Shb,Sesn2,Paip2b,Dcun1d3,Pe…	65/746
8_Member	GO Biological Processes	GO:0006469	negative regulation of protein kinase activity	-3.91427	-1.70792	12575,12576,12580,13163,15259,17873,18148,18569,23882,24063,66971,69726,69754,74155,77446,83383,103844,228775,230126	Cdkn1a,Cdkn1b,Cdkn2c,Daxx,Hipk3,Gadd45b,Npm1,Pdcd4,Gadd45g,Spry1,Cdk5rap1,Smyd3,Fbxo7,Errfi1,Heg1,Tfap4,Inca1,Trib3,Shb	19/135
8_Member	GO Biological Processes	GO:0033673	negative regulation of kinase activity	-3.80026	-1.66409	12575,12576,12580,13163,15259,17873,18148,18569,23882,24063,50873,66971,69726,69754,74155,77446,83383,103844,228775,230126	Cdkn1a,Cdkn1b,Cdkn2c,Daxx,Hipk3,Gadd45b,Npm1,Pdcd4,Gadd45g,Spry1,Prkn,Cdk5rap1,Smyd3,Fbxo7,Errfi1,Heg1,Tfap4,Inca1,Trib3,Shb	20/149
9_Summary	GO Biological Processes	GO:0032870	cellular response to hormone stimulus	-6.4859	-3.54266	11826,13163,14081,14282,14683,15360,15361,15370,16001,16476,16598,16601,17918,18024,18145,18534,18576,18671,18854,18984,19013,19017,19777,20181,20683,21848,22228,22378,22695,23834,26357,26457,27273,29815,54409,56404,56458,56484,66277,69726,70556,74155,74551,74747,78656,83946,93759,104263,107508,109254,208908,216233,228775,229709,235344,238871,268709,320706,328365,353187,384783,433766,442846,12359…	Aqp1,Daxx,Acsl1,Fosb,Gnas,Hmgcs2,Hmga1,Nr4a1,Igf1r,Jun,Klf2,Klf9,Myo5a,Nfe2l2,Npc1,Pck1,Pde3b,Abcb1a,Pml,Por,Ppara,Ppargc1a,Uri1,Rxra,Sp1,Trim24,Ucp2,Wbp2,Zfp36,Cdc6,Abcg2,Slc27a1,Pdk4,Bcar3,Ramp2,Trip4,Foxo1,Foxo3,Klf15,Smyd3,Slc25a33,Errfi1,Pck2,Ddit4,Brd8,Phip,Sirt1,Kdm3a,Eprs1,Adtrp,Ccdc62,Socs2,Trib3,Ahcyl1,Sik2,Pde4d,Fam107a,Mtcl2,Zmiz1,Nr1d2,Irs2,Trim63,Lncbate10,Cat,Srsf5,Slc2a1,Trpv4,Tsc…	94/-
9_Member	GO Biological Processes	GO:0032870	cellular response to hormone stimulus	-6.4859	-3.54266	11826,13163,14081,14282,14683,15360,15361,15370,16001,16476,16598,16601,17918,18024,18145,18534,18576,18671,18854,18984,19013,19017,19777,20181,20683,21848,22228,22378,22695,23834,26357,26457,27273,29815,54409,56404,56458,56484,66277,69726,70556,74155,74551,74747,78656,83946,93759,104263,107508,109254,208908,216233,228775,229709,235344,238871,268709,320706,328365,353187,384783,433766,442846	Aqp1,Daxx,Acsl1,Fosb,Gnas,Hmgcs2,Hmga1,Nr4a1,Igf1r,Jun,Klf2,Klf9,Myo5a,Nfe2l2,Npc1,Pck1,Pde3b,Abcb1a,Pml,Por,Ppara,Ppargc1a,Uri1,Rxra,Sp1,Trim24,Ucp2,Wbp2,Zfp36,Cdc6,Abcg2,Slc27a1,Pdk4,Bcar3,Ramp2,Trip4,Foxo1,Foxo3,Klf15,Smyd3,Slc25a33,Errfi1,Pck2,Ddit4,Brd8,Phip,Sirt1,Kdm3a,Eprs1,Adtrp,Ccdc62,Socs2,Trib3,Ahcyl1,Sik2,Pde4d,Fam107a,Mtcl2,Zmiz1,Nr1d2,Irs2,Trim63,Lncbate10	63/598
9_Member	GO Biological Processes	GO:0032868	response to insulin	-4.79928	-2.35389	12359,15360,15361,16001,16476,17918,18534,18576,19013,20384,20525,20683,22228,26457,27273,29815,56458,63873,64930,66277,70556,74155,74551,83946,93759,107508,228775,230784,235344,320706,384783	Cat,Hmgcs2,Hmga1,Igf1r,Jun,Myo5a,Pck1,Pde3b,Ppara,Srsf5,Slc2a1,Sp1,Ucp2,Slc27a1,Pdk4,Bcar3,Foxo1,Trpv4,Tsc1,Klf15,Slc25a33,Errfi1,Pck2,Phip,Sirt1,Eprs1,Trib3,Sesn2,Sik2,Mtcl2,Irs2	31/251
9_Member	GO Biological Processes	GO:0043434	response to peptide hormone	-4.26647	-1.93789	12226,12227,12359,14683,15360,15361,15370,16001,16476,16598,17918,18024,18534,18576,18671,18805,18984,19013,20384,20525,20683,20715,21848,22228,23834,26357,26457,27273,29815,56458,63873,64930,66277,70556,74155,74551,83946,93759,107508,216233,228775,229709,230784,235344,320706,384783	Btg1,Btg2,Cat,Gnas,Hmgcs2,Hmga1,Nr4a1,Igf1r,Jun,Klf2,Myo5a,Nfe2l2,Pck1,Pde3b,Abcb1a,Pld1,Por,Ppara,Srsf5,Slc2a1,Sp1,Serpina3g,Trim24,Ucp2,Cdc6,Abcg2,Slc27a1,Pdk4,Bcar3,Foxo1,Trpv4,Tsc1,Klf15,Slc25a33,Errfi1,Pck2,Phip,Sirt1,Eprs1,Socs2,Trib3,Ahcyl1,Sesn2,Sik2,Mtcl2,Irs2	46/463
9_Member	GO Biological Processes	GO:1901699	cellular response to nitrogen compound	-3.82516	-1.66431	11555,11826,12048,12368,13163,13829,14683,15360,15361,15370,16001,16476,16598,16971,17067,17918,18024,18148,18534,18576,18619,18671,18984,20466,20683,21825,22228,22329,23834,26357,26408,26457,27273,29815,50873,56458,56484,66277,70556,71962,74155,74551,83946,93759,107508,110902,140742,207728,216233,216439,224826,228775,229709,230784,235344,238505,238871,320706,384783,442846,100041546	Adrb2,Aqp1,Bcl2l1,Casp6,Daxx,Dmtn,Gnas,Hmgcs2,Hmga1,Nr4a1,Igf1r,Jun,Klf2,Lrp1,Ly6c1,Myo5a,Nfe2l2,Npm1,Pck1,Pde3b,Penk,Abcb1a,Por,Sin3a,Sp1,Thbs1,Ucp2,Vcam1,Cdc6,Abcg2,Map3k5,Slc27a1,Pdk4,Bcar3,Prkn,Foxo1,Foxo3,Klf15,Slc25a33,Castor1,Errfi1,Pck2,Phip,Sirt1,Eprs1,Chrna2,Sesn1,Pde2a,Socs2,Agap2,Ubr2,Trib3,Ahcyl1,Sesn2,Sik2,Mtr,Pde4d,Mtcl2,Irs2,Lncbate10,Ly6c2	61/697
9_Member	GO Biological Processes	GO:0071375	cellular response to peptide hormone stimulus	-3.64452	-1.57109	14683,15360,15361,15370,16001,16476,16598,17918,18024,18534,18576,18984,20683,22228,23834,26357,26457,27273,29815,56458,66277,70556,74155,74551,83946,107508,216233,228775,229709,235344,320706,384783	Gnas,Hmgcs2,Hmga1,Nr4a1,Igf1r,Jun,Klf2,Myo5a,Nfe2l2,Pck1,Pde3b,Por,Sp1,Ucp2,Cdc6,Abcg2,Slc27a1,Pdk4,Bcar3,Foxo1,Klf15,Slc25a33,Errfi1,Pck2,Phip,Eprs1,Socs2,Trib3,Ahcyl1,Sik2,Mtcl2,Irs2	32/302
9_Member	GO Biological Processes	GO:0032869	cellular response to insulin stimulus	-3.18477	-1.25164	15360,15361,16001,17918,18534,18576,20683,22228,26457,27273,29815,56458,70556,74155,74551,83946,107508,228775,235344,320706,384783	Hmgcs2,Hmga1,Igf1r,Myo5a,Pck1,Pde3b,Sp1,Ucp2,Slc27a1,Pdk4,Bcar3,Foxo1,Slc25a33,Errfi1,Pck2,Phip,Eprs1,Trib3,Sik2,Mtcl2,Irs2	21/178
10_Summary	GO Biological Processes	GO:0006790	sulfur compound metabolic process	-6.26504	-3.38241	11615,14081,14261,14854,14872,15356,15360,20216,20887,22361,23972,26897,57429,67800,68738,69065,73132,73836,74008,74147,74340,75735,76969,102247,104158,107869,171210,171281,171282,194401,217698,228859,229709,232223,238505,240549,272428,330064,12606,13039,15211,16971,18010,18552,20397,26384,26464,50798,66612,74080,109900,192654,208449,226548,230379,11515,11761,12457,17449,18573,19883,22228,23917,2…	Ahcyl,Acsl1,Fmo1,Gss,Gstt2,Hmgcl,Hmgcs2,Acsm3,Sult1a1,Vnn1,Papss2,Acot1,Sult5a1,Dgat2,Acss1,Chac1,Slc25a16,Slc35b2,Arsg,Ehhadh,Ahcyl2,Pank1,Chst1,Gpat4,Ces1d,Cth,Acot2,Acot3,Acot4,Mical3,Acot5,Fitm2,Ahcyl1,Txnrd3,Mtr,Gm4952,Acsm5,Slc5a6,Cebpa,Ctsl,Hexa,Lrp1,Neu1,Pcsk5,Sgpl1,Gnpda1,Vnn3,Gne,Ormdl3,Nmnat3,Asl,Pla2g15,Sgms1,Aph1a,Acer2,Adcy9,Aox1,Noct,Mdh1,Pde1a,Rora,Ucp2,Impdh1,Nt5e,Abcg2,Dguok,Pde…	87/-
10_Member	GO Biological Processes	GO:0006790	sulfur compound metabolic process	-6.26504	-3.38241	11615,14081,14261,14854,14872,15356,15360,20216,20887,22361,23972,26897,57429,67800,68738,69065,73132,73836,74008,74147,74340,75735,76969,102247,104158,107869,171210,171281,171282,194401,217698,228859,229709,232223,238505,240549,272428,330064	Ahcyl,Acsl1,Fmo1,Gss,Gstt2,Hmgcl,Hmgcs2,Acsm3,Sult1a1,Vnn1,Papss2,Acot1,Sult5a1,Dgat2,Acss1,Chac1,Slc25a16,Slc35b2,Arsg,Ehhadh,Ahcyl2,Pank1,Chst1,Gpat4,Ces1d,Cth,Acot2,Acot3,Acot4,Mical3,Acot5,Fitm2,Ahcyl1,Txnrd3,Mtr,Gm4952,Acsm5,Slc5a6	38/293
10_Member	GO Biological Processes	GO:0006637	acyl-CoA metabolic process	-4.61408	-2.19923	14081,15356,15360,20216,26897,67800,68738,74147,102247,104158,171210,171281,171282,217698,228859,240549,272428	Acsl1,Hmgcl,Hmgcs2,Acsm3,Acot1,Dgat2,Acss1,Ehhadh,Gpat4,Ces1d,Acot2,Acot3,Acot4,Acot5,Fitm2,Gm4952,Acsm5	17/100
10_Member	GO Biological Processes	GO:0035383	thioester metabolic process	-4.61408	-2.19923	14081,15356,15360,20216,26897,67800,68738,74147,102247,104158,171210,171281,171282,217698,228859,240549,272428	Acsl1,Hmgcl,Hmgcs2,Acsm3,Acot1,Dgat2,Acss1,Ehhadh,Gpat4,Ces1d,Acot2,Acot3,Acot4,Acot5,Fitm2,Gm4952,Acsm5	17/100
10_Member	GO Biological Processes	GO:0043603	amide metabolic process	-3.8899	-1.69887	12606,13039,14081,14854,14872,15211,15356,15360,16971,18010,18552,20216,20397,22361,26384,26464,26897,50798,66612,67800,68738,69065,73132,74080,74147,75735,102247,104158,107869,109900,171210,171281,171282,192654,208449,217698,226548,228859,230379,232223,240549,272428,330064	Cebpa,Ctsl,Acsl1,Gss,Gstt2,Hexa,Hmgcl,Hmgcs2,Lrp1,Neu1,Pcsk5,Acsm3,Sgpl1,Vnn1,Gnpda1,Vnn3,Acot1,Gne,Ormdl3,Dgat2,Acss1,Chac1,Slc25a16,Nmnat3,Ehhadh,Pank1,Gpat4,Ces1d,Cth,Asl,Acot2,Acot3,Acot4,Pla2g15,Sgms1,Acot5,Aph1a,Fitm2,Acer2,Txnrd3,Gm4952,Acsm5,Slc5a6	43/439
10_Member	GO Biological Processes	GO:0072521	purine-containing compound metabolic process	-3.85126	-1.68618	11515,11615,11761,12457,14081,15356,15360,17449,18573,19883,20216,22228,22361,23917,23959,23972,26357,26897,27369,29863,55990,56045,56217,66355,66859,67800,68055,68738,73132,74080,74147,75735,100198,102247,104111,104158,170768,171210,171281,171282,207728,209692,217698,218756,228859,230125,238871,240549,272428,100862375	Adcy9,Ahcyl,Aox1,Noct,Acsl1,Hmgcl,Hmgcs2,Mdh1,Pde1a,Rora,Acsm3,Ucp2,Vnn1,Impdh1,Nt5e,Papss2,Abcg2,Acot1,Dguok,Pde7b,Fmo2,Samhd1,Pals1,Gmpr,Slc16a9,Dgat2,Dmac2l,Acss1,Slc25a16,Nmnat3,Ehhadh,Pank1,H6pd,Gpat4,Adcy3,Ces1d,Pfkfb3,Acot2,Acot3,Acot4,Pde2a,Dhtkd1,Acot5,Slc4a7,Fitm2,Slc25a51,Pde4d,Gm4952,Acsm5,Entpd4b	50/538
10_Member	GO Biological Processes	GO:0055086	nucleobase-containing small molecule metabolic process	-3.46363	-1.42667	11515,11615,11761,12457,13480,14081,15356,15360,17449,18573,19883,20216,20525,22228,22361,23917,23959,23972,26384,26897,27369,29863,50798,55990,56045,56217,57813,66355,67725,67800,68055,68738,73132,74080,74147,75735,76025,100198,102247,104111,104158,170768,171210,171281,171282,207728,209692,217698,218756,228859,230125,238871,240549,272428,100862375	Adcy9,Ahcyl,Aox1,Noct,Dpm1,Acsl1,Hmgcl,Hmgcs2,Mdh1,Pde1a,Rora,Acsm3,Slc2a1,Ucp2,Vnn1,Impdh1,Nt5e,Papss2,Gnpda1,Acot1,Dguok,Pde7b,Gne,Fmo2,Samhd1,Pals1,Tk2,Gmpr,Nudt13,Dgat2,Dmac2l,Acss1,Slc25a16,Nmnat3,Ehhadh,Pank1,Cant1,H6pd,Gpat4,Adcy3,Ces1d,Pfkfb3,Acot2,Acot3,Acot4,Pde2a,Dhtkd1,Acot5,Slc4a7,Fitm2,Slc25a51,Pde4d,Gm4952,Acsm5,Entpd4b	55/631
10_Member	GO Biological Processes	GO:0006753	nucleoside phosphate metabolic process	-3.39393	-1.37253	11515,11761,12457,13480,14081,15356,15360,17449,18573,19883,20216,20525,22228,22361,23917,23959,23972,26384,26897,27369,29863,50798,55990,56045,56217,57813,66355,67800,68055,68738,73132,74080,74147,75735,76025,100198,102247,104111,104158,170768,171210,171281,171282,207728,209692,217698,218756,228859,230125,238871,240549,272428,100862375	Adcy9,Aox1,Noct,Dpm1,Acsl1,Hmgcl,Hmgcs2,Mdh1,Pde1a,Rora,Acsm3,Slc2a1,Ucp2,Vnn1,Impdh1,Nt5e,Papss2,Gnpda1,Acot1,Dguok,Pde7b,Gne,Fmo2,Samhd1,Pals1,Tk2,Gmpr,Dgat2,Dmac2l,Acss1,Slc25a16,Nmnat3,Ehhadh,Pank1,Cant1,H6pd,Gpat4,Adcy3,Ces1d,Pfkfb3,Acot2,Acot3,Acot4,Pde2a,Dhtkd1,Acot5,Slc4a7,Fitm2,Slc25a51,Pde4d,Gm4952,Acsm5,Entpd4b	53/606
11_Summary	GO Biological Processes	GO:0010508	positive regulation of autophagy	-6.25507	-3.38241	11555,12125,12176,12177,12795,15289,18412,22241,50873,54636,56458,56484,60599,64930,66612,67974,68118,69754,71648,72287,81003,93759,98402,140742,170822,226407,230784,435626,11863,12227,12457,12576,12894,16971,17869,20333,20671,21938,22695,54403,54609,56490,64209,66968,68077,72446,72584,104318,112406,208650,211770,217351,218203,228775,230594,235344,235542,244058,381626,384783,11549,18145,67171,687…	Adrb2,Bcl2l11,Bnip3,Bnip3l,Plk3,Hmgb1,Sqstm1,Ulk1,Prkn,Wdr45,Foxo1,Foxo3,Trp53inp1,Tsc1,Ormdl3,Ccny,Atg101,Fbxo7,Optn,Plekhf1,Trim23,Sirt1,Sh3bp4,Sesn1,Usp33,Rab3gap1,Sesn2,Rufy4,Arnt,Btg2,Noct,Cdkn1b,Cpt1a,Lrp1,Myc,Sec22b,Sox17,Tnfrsf1b,Zfp36,Slc4a4,Ubqln2,Zbtb20,Herpud1,Plin5,Nop53,Prr5l,Cul4b,Csnk1d,Egln2,Cblb,Trib1,Tnrc6c,Mylip,Trib3,Tut4,Sik2,Ppp2r3a,Rgma,Rbm33,Irs2,Adra1a,Npc1,Dram2,Washc1,…	73/-
11_Member	GO Biological Processes	GO:0010508	positive regulation of autophagy	-6.25507	-3.38241	11555,12125,12176,12177,12795,15289,18412,22241,50873,54636,56458,56484,60599,64930,66612,67974,68118,69754,71648,72287,81003,93759,98402,140742,170822,226407,230784,435626	Adrb2,Bcl2l11,Bnip3,Bnip3l,Plk3,Hmgb1,Sqstm1,Ulk1,Prkn,Wdr45,Foxo1,Foxo3,Trp53inp1,Tsc1,Ormdl3,Ccny,Atg101,Fbxo7,Optn,Plekhf1,Trim23,Sirt1,Sh3bp4,Sesn1,Usp33,Rab3gap1,Sesn2,Rufy4	28/182
11_Member	GO Biological Processes	GO:0009896	positive regulation of catabolic process	-6.0171	-3.22363	11555,11863,12125,12176,12177,12227,12457,12576,12795,12894,15289,16971,17869,18412,20333,20671,21938,22241,22695,50873,54403,54609,54636,56458,56484,56490,60599,64209,64930,66612,66968,67974,68077,68118,69754,71648,72287,72446,72584,81003,93759,98402,104318,112406,140742,170822,208650,211770,217351,218203,226407,228775,230594,230784,235344,235542,244058,381626,384783,435626	Adrb2,Arnt,Bcl2l11,Bnip3,Bnip3l,Btg2,Noct,Cdkn1b,Plk3,Cpt1a,Hmgb1,Lrp1,Myc,Sqstm1,Sec22b,Sox17,Tnfrsf1b,Ulk1,Zfp36,Prkn,Slc4a4,Ubqln2,Wdr45,Foxo1,Foxo3,Zbtb20,Trp53inp1,Herpud1,Tsc1,Ormdl3,Plin5,Ccny,Nop53,Atg101,Fbxo7,Optn,Plekhf1,Prr5l,Cul4b,Trim23,Sirt1,Sh3bp4,Csnk1d,Egln2,Sesn1,Usp33,Cblb,Trib1,Tnrc6c,Mylip,Rab3gap1,Trib3,Tut4,Sesn2,Sik2,Ppp2r3a,Rgma,Rbm33,Irs2,Rufy4	60/577
11_Member	GO Biological Processes	GO:0010506	regulation of autophagy	-5.83115	-3.10463	11549,11555,12125,12176,12177,12795,15289,18145,18412,20333,22241,50873,54609,54636,56458,56484,60599,64930,66612,67171,67974,68118,68767,69754,71648,72287,81003,93759,98402,104009,140742,170822,171543,213393,226407,228775,230379,230784,320706,435626	Adra1a,Adrb2,Bcl2l11,Bnip3,Bnip3l,Plk3,Hmgb1,Npc1,Sqstm1,Sec22b,Ulk1,Prkn,Ubqln2,Wdr45,Foxo1,Foxo3,Trp53inp1,Tsc1,Ormdl3,Dram2,Ccny,Atg101,Washc1,Fbxo7,Optn,Plekhf1,Trim23,Sirt1,Sh3bp4,Qsox1,Sesn1,Usp33,Bmf,Depp1,Rab3gap1,Trib3,Acer2,Sesn2,Mtcl2,Rufy4	40/329
11_Member	GO Biological Processes	GO:0016239	positive regulation of macroautophagy	-3.32975	-1.32653	11555,12176,12177,22241,50873,54636,64930,69754,71648,93759,140742,170822,226407,230784,435626	Adrb2,Bnip3,Bnip3l,Ulk1,Prkn,Wdr45,Tsc1,Fbxo7,Optn,Sirt1,Sesn1,Usp33,Rab3gap1,Sesn2,Rufy4	15/104
11_Member	GO Biological Processes	GO:0016241	regulation of macroautophagy	-3.13923	-1.22274	11555,12176,12177,18145,20333,22241,50873,54609,54636,64930,69754,71648,93759,104009,140742,170822,226407,230784,435626	Adrb2,Bnip3,Bnip3l,Npc1,Sec22b,Ulk1,Prkn,Ubqln2,Wdr45,Tsc1,Fbxo7,Optn,Sirt1,Qsox1,Sesn1,Usp33,Rab3gap1,Sesn2,Rufy4	19/155
11_Member	GO Biological Processes	GO:0000422	autophagy of mitochondrion	-2.55613	-0.837287	12176,18412,22241,50873,54636,57436,66270,67443,69754,71648,74781	Bnip3,Sqstm1,Ulk1,Prkn,Wdr45,Gabarapl1,Retreg1,Map1lc3b,Fbxo7,Optn,Wipi2	11/77
12_Summary	GO Biological Processes	GO:0019432	triglyceride biosynthetic process	-6.12639	-3.29513	14081,14933,16956,18534,67800,74551,93759,102247,231510,319660,192654,12359,12894,13106,68453,76192,104158,227333,228859	Acsl1,Gk,Lpl,Pck1,Dgat2,Pck2,Sirt1,Gpat4,Gpat3,Agmo,Pla2g15,Cat,Cpt1a,Cyp2e1,Gpihbp1,Abhd12,Ces1d,Dgkd,Fitm2	19/-
12_Member	GO Biological Processes	GO:0019432	triglyceride biosynthetic process	-6.12639	-3.29513	14081,14933,16956,18534,67800,74551,93759,102247,231510,319660	Acsl1,Gk,Lpl,Pck1,Dgat2,Pck2,Sirt1,Gpat4,Gpat3,Agmo	10/27
12_Member	GO Biological Processes	GO:0046460	neutral lipid biosynthetic process	-5.72108	-3.06591	14081,14933,16956,18534,67800,74551,93759,102247,192654,231510,319660	Acsl1,Gk,Lpl,Pck1,Dgat2,Pck2,Sirt1,Gpat4,Pla2g15,Gpat3,Agmo	11/36
12_Member	GO Biological Processes	GO:0046463	acylglycerol biosynthetic process	-5.72108	-3.06591	14081,14933,16956,18534,67800,74551,93759,102247,192654,231510,319660	Acsl1,Gk,Lpl,Pck1,Dgat2,Pck2,Sirt1,Gpat4,Pla2g15,Gpat3,Agmo	11/36
12_Member	GO Biological Processes	GO:0006639	acylglycerol metabolic process	-5.01234	-2.48211	12359,12894,13106,14081,14933,16956,18534,67800,68453,74551,76192,93759,102247,104158,192654,227333,228859,231510,319660	Cat,Cpt1a,Cyp2e1,Acsl1,Gk,Lpl,Pck1,Dgat2,Gpihbp1,Pck2,Abhd12,Sirt1,Gpat4,Ces1d,Pla2g15,Dgkd,Fitm2,Gpat3,Agmo	19/113
12_Member	GO Biological Processes	GO:0006638	neutral lipid metabolic process	-4.89927	-2.42456	12359,12894,13106,14081,14933,16956,18534,67800,68453,74551,76192,93759,102247,104158,192654,227333,228859,231510,319660	Cat,Cpt1a,Cyp2e1,Acsl1,Gk,Lpl,Pck1,Dgat2,Gpihbp1,Pck2,Abhd12,Sirt1,Gpat4,Ces1d,Pla2g15,Dgkd,Fitm2,Gpat3,Agmo	19/115
12_Member	GO Biological Processes	GO:0006641	triglyceride metabolic process	-4.46275	-2.10198	12359,12894,13106,14081,14933,16956,18534,67800,68453,74551,93759,102247,228859,231510,319660	Cat,Cpt1a,Cyp2e1,Acsl1,Gk,Lpl,Pck1,Dgat2,Gpihbp1,Pck2,Sirt1,Gpat4,Fitm2,Gpat3,Agmo	15/83
13_Summary	GO Biological Processes	GO:0046486	glycerolipid metabolic process	-6.10555	-3.29359	12359,12651,12894,13106,13480,14081,14933,16329,16956,18534,18700,18720,18803,18805,26970,27388,27399,66586,66826,67073,67216,67800,68453,72084,74182,74551,76192,76500,93759,102247,104158,114874,170749,192654,216439,227333,228859,231510,233789,241274,319660,360216,14137,15360,66612,104816,208449,224792,226844,11430,11668,15356,17918,20216,20443,54613,68738,74147,108099,114664,207952,230379,234564…	Cat,Chkb,Cpt1a,Cyp2e1,Dpm1,Acsl1,Gk,Inpp1,Lpl,Pck1,Piga,Pip5k1a,Plcg1,Pld1,Pla2g2e,Ptdss2,Ip6k1,Crls1,Tafazzin,Pi4k2b,Mboat2,Dgat2,Gpihbp1,Pigx,Gpcpd1,Pck2,Abhd12,Ip6k2,Sirt1,Gpat4,Ces1d,Ddhd1,Mtmr4,Pla2g15,Agap2,Dgkd,Fitm2,Gpat3,Smg1,Pnpla7,Agmo,Zranb1,Fdft1,Hmgcs2,Ormdl3,Aspg,Sgms1,Adgrf5,Flvcr1,Acox1,Aldh1a1,Hmgcl,Myo5a,Acsm3,St3gal4,St3gal6,Acss1,Ehhadh,Prkag2,Hsd17b11,Klhl25,Acer2,Ces1f,Sik2…	84/-
13_Member	GO Biological Processes	GO:0046486	glycerolipid metabolic process	-6.10555	-3.29359	12359,12651,12894,13106,13480,14081,14933,16329,16956,18534,18700,18720,18803,18805,26970,27388,27399,66586,66826,67073,67216,67800,68453,72084,74182,74551,76192,76500,93759,102247,104158,114874,170749,192654,216439,227333,228859,231510,233789,241274,319660,360216	Cat,Chkb,Cpt1a,Cyp2e1,Dpm1,Acsl1,Gk,Inpp1,Lpl,Pck1,Piga,Pip5k1a,Plcg1,Pld1,Pla2g2e,Ptdss2,Ip6k1,Crls1,Tafazzin,Pi4k2b,Mboat2,Dgat2,Gpihbp1,Pigx,Gpcpd1,Pck2,Abhd12,Ip6k2,Sirt1,Gpat4,Ces1d,Ddhd1,Mtmr4,Pla2g15,Agap2,Dgkd,Fitm2,Gpat3,Smg1,Pnpla7,Agmo,Zranb1	42/345
13_Member	GO Biological Processes	GO:0045017	glycerolipid biosynthetic process	-5.42189	-2.83928	12651,13480,14081,14933,16329,16956,18534,18700,18720,18805,27388,27399,66586,67073,67800,72084,74551,76500,93759,102247,170749,192654,227333,231510,233789,319660,360216	Chkb,Dpm1,Acsl1,Gk,Inpp1,Lpl,Pck1,Piga,Pip5k1a,Pld1,Ptdss2,Ip6k1,Crls1,Pi4k2b,Dgat2,Pigx,Pck2,Ip6k2,Sirt1,Gpat4,Mtmr4,Pla2g15,Dgkd,Gpat3,Smg1,Agmo,Zranb1	27/189
13_Member	GO Biological Processes	GO:0006644	phospholipid metabolic process	-4.01618	-1.77699	12651,13480,14137,15360,16329,18700,18720,18803,18805,26970,27388,27399,66586,66612,66826,67073,67216,72084,74182,76192,76500,102247,104816,114874,170749,192654,208449,216439,224792,226844,227333,228859,231510,233789,241274,360216	Chkb,Dpm1,Fdft1,Hmgcs2,Inpp1,Piga,Pip5k1a,Plcg1,Pld1,Pla2g2e,Ptdss2,Ip6k1,Crls1,Ormdl3,Tafazzin,Pi4k2b,Mboat2,Pigx,Gpcpd1,Abhd12,Ip6k2,Gpat4,Aspg,Ddhd1,Mtmr4,Pla2g15,Sgms1,Agap2,Adgrf5,Flvcr1,Dgkd,Fitm2,Gpat3,Smg1,Pnpla7,Zranb1	36/340
13_Member	GO Biological Processes	GO:0008654	phospholipid biosynthetic process	-3.87026	-1.69887	12651,13480,15360,16329,18700,18720,18805,27388,27399,66586,66612,67073,67216,72084,76500,102247,170749,208449,224792,226844,227333,228859,231510,233789,360216	Chkb,Dpm1,Hmgcs2,Inpp1,Piga,Pip5k1a,Pld1,Ptdss2,Ip6k1,Crls1,Ormdl3,Pi4k2b,Mboat2,Pigx,Ip6k2,Gpat4,Mtmr4,Sgms1,Adgrf5,Flvcr1,Dgkd,Fitm2,Gpat3,Smg1,Zranb1	25/206
13_Member	GO Biological Processes	GO:0008610	lipid biosynthetic process	-3.75746	-1.64638	11430,11668,12651,13480,14081,14137,14933,15356,15360,16329,16956,17918,18534,18700,18720,18805,20216,20443,27388,27399,54613,66586,66612,67073,67216,67800,68738,72084,74147,74551,76500,93759,102247,108099,114664,170749,192654,207952,208449,224792,226844,227333,228859,230379,231510,233789,234564,235344,272428,319660,360216	Acox1,Aldh1a1,Chkb,Dpm1,Acsl1,Fdft1,Gk,Hmgcl,Hmgcs2,Inpp1,Lpl,Myo5a,Pck1,Piga,Pip5k1a,Pld1,Acsm3,St3gal4,Ptdss2,Ip6k1,St3gal6,Crls1,Ormdl3,Pi4k2b,Mboat2,Dgat2,Acss1,Pigx,Ehhadh,Pck2,Ip6k2,Sirt1,Gpat4,Prkag2,Hsd17b11,Mtmr4,Pla2g15,Klhl25,Sgms1,Adgrf5,Flvcr1,Dgkd,Fitm2,Acer2,Gpat3,Smg1,Ces1f,Sik2,Acsm5,Agmo,Zranb1	51/557
13_Member	GO Biological Processes	GO:0090407	organophosphate biosynthetic process	-3.4875	-1.44415	11515,12651,13480,14081,14933,15360,16329,17449,18534,18700,18720,18803,18805,20525,23917,23972,26384,27369,27388,27399,50798,56738,57813,66355,66586,66612,67073,67216,68055,68738,72084,73132,74080,75735,76500,102247,104111,170749,208449,218756,224792,226844,227333,228859,230125,231510,233789,268566,360216	Adcy9,Chkb,Dpm1,Acsl1,Gk,Hmgcs2,Inpp1,Mdh1,Pck1,Piga,Pip5k1a,Plcg1,Pld1,Slc2a1,Impdh1,Papss2,Gnpda1,Dguok,Ptdss2,Ip6k1,Gne,Mocs1,Tk2,Gmpr,Crls1,Ormdl3,Pi4k2b,Mboat2,Dmac2l,Acss1,Pigx,Slc25a16,Nmnat3,Pank1,Ip6k2,Gpat4,Adcy3,Mtmr4,Sgms1,Slc4a7,Adgrf5,Flvcr1,Dgkd,Fitm2,Slc25a51,Gpat3,Smg1,Gphn,Zranb1	49/543
13_Member	GO Biological Processes	GO:0006650	glycerophospholipid metabolic process	-3.29795	-1.31623	12651,13480,16329,18700,18720,18803,18805,26970,27388,27399,66586,66826,67073,67216,72084,74182,76192,76500,102247,114874,170749,192654,216439,227333,231510,233789,241274,360216	Chkb,Dpm1,Inpp1,Piga,Pip5k1a,Plcg1,Pld1,Pla2g2e,Ptdss2,Ip6k1,Crls1,Tafazzin,Pi4k2b,Mboat2,Pigx,Gpcpd1,Abhd12,Ip6k2,Gpat4,Ddhd1,Mtmr4,Pla2g15,Agap2,Dgkd,Gpat3,Smg1,Pnpla7,Zranb1	28/263
13_Member	GO Biological Processes	GO:0046474	glycerophospholipid biosynthetic process	-2.55301	-0.837287	12651,13480,16329,18700,18720,18805,27388,27399,66586,67073,72084,76500,102247,170749,227333,231510,233789,360216	Chkb,Dpm1,Inpp1,Piga,Pip5k1a,Pld1,Ptdss2,Ip6k1,Crls1,Pi4k2b,Pigx,Ip6k2,Gpat4,Mtmr4,Dgkd,Gpat3,Smg1,Zranb1	18/161
14_Summary	GO Biological Processes	GO:0150104	transport across blood-brain barrier	-5.9966	-3.2227	16971,18671,20518,20520,20525,26357,26457,76574,330064,20527,21452,69906,232566,16493,22782,53945,54403,239273,14686	Lrp1,Abcb1a,Slc22a2,Slc22a5,Slc2a1,Abcg2,Slc27a1,Mfsd2a,Slc5a6,Slc2a3,Tcn2,Slc25a32,Amn1,Kcna5,Slc30a1,Slc40a1,Slc4a4,Abcc4,Gnat2	19/-
14_Member	GO Biological Processes	GO:0150104	transport across blood-brain barrier	-5.9966	-3.2227	16971,18671,20518,20520,20525,26357,26457,76574,330064	Lrp1,Abcb1a,Slc22a2,Slc22a5,Slc2a1,Abcg2,Slc27a1,Mfsd2a,Slc5a6	9/22
14_Member	GO Biological Processes	GO:0010232	vascular transport	-5.80237	-3.09109	16971,18671,20518,20520,20525,26357,26457,76574,330064	Lrp1,Abcb1a,Slc22a2,Slc22a5,Slc2a1,Abcg2,Slc27a1,Mfsd2a,Slc5a6	9/23
14_Member	GO Biological Processes	GO:0015878	biotin transport	-3.80161	-1.66409	26357,26457,330064	Abcg2,Slc27a1,Slc5a6	3/3
14_Member	GO Biological Processes	GO:0051180	vitamin transport	-2.70336	-0.941302	20518,20525,20527,21452,26357,26457,69906,232566,330064	Slc22a2,Slc2a1,Slc2a3,Tcn2,Abcg2,Slc27a1,Slc25a32,Amn1,Slc5a6	9/53
14_Member	GO Biological Processes	GO:0140115	export across plasma membrane	-2.23082	-0.646638	16493,18671,20518,22782,26357,26457,53945,54403,239273	Kcna5,Abcb1a,Slc22a2,Slc30a1,Abcg2,Slc27a1,Slc40a1,Slc4a4,Abcc4	9/62
14_Member	GO Biological Processes	GO:0097719	neural tissue regeneration	-2.14262	-0.5963	14686,18671,26357	Gnat2,Abcb1a,Abcg2	3/8
14_Member	GO Biological Processes	GO:1990962	xenobiotic transport across blood-brain barrier	-2.14262	-0.5963	18671,20518,26357	Abcb1a,Slc22a2,Abcg2	3/8
15_Summary	GO Biological Processes	GO:0001666	response to hypoxia	-5.72752	-3.06591	11555,11826,11863,12176,12177,12359,12894,14254,14366,16476,16493,17869,18024,18534,18619,18671,18854,19013,19357,19883,20525,20937,22228,22359,26357,53417,56484,57875,63873,64707,66214,68077,69573,74747,93759,108058,112406,171210,246154,64930,13480,14102,56458	Adrb2,Aqp1,Arnt,Bnip3,Bnip3l,Cat,Cpt1a,Flt1,Fzd4,Jun,Kcna5,Myc,Nfe2l2,Pck1,Penk,Abcb1a,Pml,Ppara,Rad21,Rora,Slc2a1,Suv39h1,Ucp2,Vldlr,Abcg2,Hif3a,Foxo3,Angptl4,Trpv4,Suv39h2,Rgcc,Nop53,Hilpda,Ddit4,Sirt1,Camk2d,Egln2,Acot2,Vasn,Tsc1,Dpm1,Fas,Foxo1	43/-
15_Member	GO Biological Processes	GO:0001666	response to hypoxia	-5.72752	-3.06591	11555,11826,11863,12176,12177,12359,12894,14254,14366,16476,16493,17869,18024,18534,18619,18671,18854,19013,19357,19883,20525,20937,22228,22359,26357,53417,56484,57875,63873,64707,66214,68077,69573,74747,93759,108058,112406,171210,246154	Adrb2,Aqp1,Arnt,Bnip3,Bnip3l,Cat,Cpt1a,Flt1,Fzd4,Jun,Kcna5,Myc,Nfe2l2,Pck1,Penk,Abcb1a,Pml,Ppara,Rad21,Rora,Slc2a1,Suv39h1,Ucp2,Vldlr,Abcg2,Hif3a,Foxo3,Angptl4,Trpv4,Suv39h2,Rgcc,Nop53,Hilpda,Ddit4,Sirt1,Camk2d,Egln2,Acot2,Vasn	39/320
15_Member	GO Biological Processes	GO:0036293	response to decreased oxygen levels	-4.96055	-2.45897	11555,11826,11863,12176,12177,12359,12894,14254,14366,16476,16493,17869,18024,18534,18619,18671,18854,19013,19357,19883,20525,20937,22228,22359,26357,53417,56484,57875,63873,64707,64930,66214,68077,69573,74747,93759,108058,112406,171210,246154	Adrb2,Aqp1,Arnt,Bnip3,Bnip3l,Cat,Cpt1a,Flt1,Fzd4,Jun,Kcna5,Myc,Nfe2l2,Pck1,Penk,Abcb1a,Pml,Ppara,Rad21,Rora,Slc2a1,Suv39h1,Ucp2,Vldlr,Abcg2,Hif3a,Foxo3,Angptl4,Trpv4,Suv39h2,Tsc1,Rgcc,Nop53,Hilpda,Ddit4,Sirt1,Camk2d,Egln2,Acot2,Vasn	40/357
15_Member	GO Biological Processes	GO:0070482	response to oxygen levels	-4.2327	-1.91635	11555,11826,11863,12176,12177,12359,12894,13480,14102,14254,14366,16476,16493,17869,18024,18534,18619,18671,18854,19013,19357,19883,20525,20937,22228,22359,26357,53417,56458,56484,57875,63873,64707,64930,66214,68077,69573,74747,93759,108058,112406,171210,246154	Adrb2,Aqp1,Arnt,Bnip3,Bnip3l,Cat,Cpt1a,Dpm1,Fas,Flt1,Fzd4,Jun,Kcna5,Myc,Nfe2l2,Pck1,Penk,Abcb1a,Pml,Ppara,Rad21,Rora,Slc2a1,Suv39h1,Ucp2,Vldlr,Abcg2,Hif3a,Foxo1,Foxo3,Angptl4,Trpv4,Suv39h2,Tsc1,Rgcc,Nop53,Hilpda,Ddit4,Sirt1,Camk2d,Egln2,Acot2,Vasn	43/424
15_Member	GO Biological Processes	GO:0071456	cellular response to hypoxia	-4.04944	-1.79788	11555,11826,12176,12177,16476,17869,18024,18534,19883,20937,22359,53417,56484,64707,66214,68077,69573,93759,112406,246154	Adrb2,Aqp1,Bnip3,Bnip3l,Jun,Myc,Nfe2l2,Pck1,Rora,Suv39h1,Vldlr,Hif3a,Foxo3,Suv39h2,Rgcc,Nop53,Hilpda,Sirt1,Egln2,Vasn	20/143
15_Member	GO Biological Processes	GO:0071453	cellular response to oxygen levels	-3.52708	-1.47397	11555,11826,12176,12177,14102,16476,17869,18024,18534,19883,20937,22359,53417,56458,56484,64707,64930,66214,68077,69573,93759,112406,246154	Adrb2,Aqp1,Bnip3,Bnip3l,Fas,Jun,Myc,Nfe2l2,Pck1,Rora,Suv39h1,Vldlr,Hif3a,Foxo1,Foxo3,Suv39h2,Tsc1,Rgcc,Nop53,Hilpda,Sirt1,Egln2,Vasn	23/192
15_Member	GO Biological Processes	GO:0036294	cellular response to decreased oxygen levels	-3.31608	-1.31849	11555,11826,12176,12177,16476,17869,18024,18534,19883,20937,22359,53417,56484,64707,64930,66214,68077,69573,93759,112406,246154	Adrb2,Aqp1,Bnip3,Bnip3l,Jun,Myc,Nfe2l2,Pck1,Rora,Suv39h1,Vldlr,Hif3a,Foxo3,Suv39h2,Tsc1,Rgcc,Nop53,Hilpda,Sirt1,Egln2,Vasn	21/174
16_Summary	GO Biological Processes	GO:0046320	regulation of fatty acid oxidation	-5.60317	-2.98579	12894,14261,19013,19017,27273,55990,66968,67800,76574,207952,320204,384783,17691,22591,57875,74747,93759,208727,223455,228775,235344,320706,433766,14933,68453,108099,12724,100198,234564,11815,14311,18576,66612,26457	Cpt1a,Fmo1,Ppara,Ppargc1a,Pdk4,Fmo2,Plin5,Dgat2,Mfsd2a,Klhl25,Etfbkmt,Irs2,Sik1,Xpc,Angptl4,Ddit4,Sirt1,Hdac4,Marchf6,Trib3,Sik2,Mtcl2,Trim63,Gk,Gpihbp1,Prkag2,Clcn2,H6pd,Ces1f,Apod,Cidec,Pde3b,Ormdl3,Slc27a1	34/-
16_Member	GO Biological Processes	GO:0046320	regulation of fatty acid oxidation	-5.60317	-2.98579	12894,14261,19013,19017,27273,55990,66968,67800,76574,207952,320204,384783	Cpt1a,Fmo1,Ppara,Ppargc1a,Pdk4,Fmo2,Plin5,Dgat2,Mfsd2a,Klhl25,Etfbkmt,Irs2	12/44
16_Member	GO Biological Processes	GO:0062014	negative regulation of small molecule metabolic process	-4.40922	-2.05509	14261,17691,19013,19017,22591,55990,57875,66968,67800,74747,76574,93759,207952,208727,223455,228775,235344,320204,320706,433766	Fmo1,Sik1,Ppara,Ppargc1a,Xpc,Fmo2,Angptl4,Plin5,Dgat2,Ddit4,Mfsd2a,Sirt1,Klhl25,Hdac4,Marchf6,Trib3,Sik2,Etfbkmt,Mtcl2,Trim63	20/135
16_Member	GO Biological Processes	GO:0045922	negative regulation of fatty acid metabolic process	-4.30381	-1.96264	14261,55990,57875,66968,67800,76574,93759,207952,228775,320204	Fmo1,Fmo2,Angptl4,Plin5,Dgat2,Mfsd2a,Sirt1,Klhl25,Trib3,Etfbkmt	10/41
16_Member	GO Biological Processes	GO:0019217	regulation of fatty acid metabolic process	-4.05349	-1.79788	12894,14261,14933,19013,19017,27273,55990,57875,66968,67800,68453,76574,93759,108099,207952,228775,320204,384783	Cpt1a,Fmo1,Gk,Ppara,Ppargc1a,Pdk4,Fmo2,Angptl4,Plin5,Dgat2,Gpihbp1,Mfsd2a,Sirt1,Prkag2,Klhl25,Trib3,Etfbkmt,Irs2	18/121
16_Member	GO Biological Processes	GO:0046322	negative regulation of fatty acid oxidation	-3.73837	-1.64024	14261,55990,66968,67800,76574,320204	Fmo1,Fmo2,Plin5,Dgat2,Mfsd2a,Etfbkmt	6/17
16_Member	GO Biological Processes	GO:0010565	regulation of ketone metabolic process	-3.70577	-1.61127	12724,12894,14261,14933,19013,19017,27273,55990,57875,66968,67800,68453,76574,93759,100198,108099,207952,228775,234564,320204,384783	Clcn2,Cpt1a,Fmo1,Gk,Ppara,Ppargc1a,Pdk4,Fmo2,Angptl4,Plin5,Dgat2,Gpihbp1,Mfsd2a,Sirt1,H6pd,Prkag2,Klhl25,Trib3,Ces1f,Etfbkmt,Irs2	21/163
16_Member	GO Biological Processes	GO:0045833	negative regulation of lipid metabolic process	-3.64441	-1.57109	11815,14261,14311,17691,18576,55990,57875,66612,66968,67800,76574,93759,207952,223455,228775,235344,320204	Apod,Fmo1,Cidec,Sik1,Pde3b,Fmo2,Angptl4,Ormdl3,Plin5,Dgat2,Mfsd2a,Sirt1,Klhl25,Marchf6,Trib3,Sik2,Etfbkmt	17/119
16_Member	GO Biological Processes	GO:0046321	positive regulation of fatty acid oxidation	-3.05931	-1.16357	12894,19013,19017,66968,207952,384783	Cpt1a,Ppara,Ppargc1a,Plin5,Klhl25,Irs2	6/22
16_Member	GO Biological Processes	GO:0010866	regulation of triglyceride biosynthetic process	-2.74433	-0.970324	17691,26457,66968,67800,76574,93759	Sik1,Slc27a1,Plin5,Dgat2,Mfsd2a,Sirt1	6/25
16_Member	GO Biological Processes	GO:0031999	negative regulation of fatty acid beta-oxidation	-2.55425	-0.837287	66968,76574,320204	Plin5,Mfsd2a,Etfbkmt	3/6
16_Member	GO Biological Processes	GO:0031998	regulation of fatty acid beta-oxidation	-2.25261	-0.663258	12894,66968,76574,320204,384783	Cpt1a,Plin5,Mfsd2a,Etfbkmt,Irs2	5/22
17_Summary	GO Biological Processes	GO:0007623	circadian rhythm	-5.24847	-2.67684	11615,12457,13170,14102,16476,18030,18626,18628,18671,18854,19013,19017,19883,20937,26357,53376,53404,64707,69376,93759,104158,104318,195646,268903,353187,14366,14560,16001,16601,17691,20397,20466,20683,21685,56484,209224,238871	Ahcyl,Noct,Dbp,Fas,Jun,Nfil3,Per1,Per3,Abcb1a,Pml,Ppara,Ppargc1a,Rora,Suv39h1,Abcg2,Usp2,Atoh7,Suv39h2,Zpbp2,Sirt1,Ces1d,Csnk1d,Hs3st2,Nrip1,Nr1d2,Fzd4,Gdf10,Igf1r,Klf9,Sik1,Sgpl1,Sin3a,Sp1,Tef,Foxo3,Enox2,Pde4d	37/-
17_Member	GO Biological Processes	GO:0007623	circadian rhythm	-5.24847	-2.67684	11615,12457,13170,14102,16476,18030,18626,18628,18671,18854,19013,19017,19883,20937,26357,53376,53404,64707,69376,93759,104158,104318,195646,268903,353187	Ahcyl,Noct,Dbp,Fas,Jun,Nfil3,Per1,Per3,Abcb1a,Pml,Ppara,Ppargc1a,Rora,Suv39h1,Abcg2,Usp2,Atoh7,Suv39h2,Zpbp2,Sirt1,Ces1d,Csnk1d,Hs3st2,Nrip1,Nr1d2	25/171
17_Member	GO Biological Processes	GO:0048511	rhythmic process	-5.00167	-2.48121	11615,12457,13170,14102,14366,14560,16001,16476,16601,17691,18030,18626,18628,18671,18854,19013,19017,19883,20397,20466,20683,20937,21685,26357,53376,53404,56484,64707,69376,93759,104158,104318,195646,209224,238871,268903,353187	Ahcyl,Noct,Dbp,Fas,Fzd4,Gdf10,Igf1r,Jun,Klf9,Sik1,Nfil3,Per1,Per3,Abcb1a,Pml,Ppara,Ppargc1a,Rora,Sgpl1,Sin3a,Sp1,Suv39h1,Tef,Abcg2,Usp2,Atoh7,Foxo3,Suv39h2,Zpbp2,Sirt1,Ces1d,Csnk1d,Hs3st2,Enox2,Pde4d,Nrip1,Nr1d2	37/318
17_Member	GO Biological Processes	GO:0032922	circadian regulation of gene expression	-3.40578	-1.38131	12457,18626,18628,18854,19013,19017,19883,53376,69376,93759,104318,268903	Noct,Per1,Per3,Pml,Ppara,Ppargc1a,Rora,Usp2,Zpbp2,Sirt1,Csnk1d,Nrip1	12/71
17_Member	GO Biological Processes	GO:0043153	entrainment of circadian clock by photoperiod	-2.8434	-1.03333	17691,18626,18628,18854,53376,53404	Sik1,Per1,Per3,Pml,Usp2,Atoh7	6/24
17_Member	GO Biological Processes	GO:0009649	entrainment of circadian clock	-2.65048	-0.904936	17691,18626,18628,18854,53376,53404	Sik1,Per1,Per3,Pml,Usp2,Atoh7	6/26
17_Member	GO Biological Processes	GO:0009648	photoperiodism	-2.47672	-0.792995	17691,18626,18628,18854,53376,53404	Sik1,Per1,Per3,Pml,Usp2,Atoh7	6/28
18_Summary	GO Biological Processes	GO:0031401	positive regulation of protein modification process	-5.2137	-2.6528	11863,12283,12575,12576,13019,13163,14184,14219,14254,14366,14683,15289,16181,17295,18148,18412,18613,18793,18854,20361,20971,21676,22187,22359,23834,26400,26408,29815,30877,50873,56644,57438,66568,66971,67245,67384,67974,68077,69068,69726,72446,75547,76500,81003,83946,93759,93834,105171,208650,208727,216439,218294,226178,226407,228775,230784,233805,238871,239126,244058,268709,12580,13682,15259,1…	Arnt,Cab39,Cdkn1a,Cdkn1b,Ctf1,Daxx,Fgfr3,Ccn2,Flt1,Fzd4,Gnas,Hmgb1,Il1rn,Met,Npm1,Sqstm1,Pecam1,Plaur,Pml,Sema7a,Sdc4,Tead1,Ubb,Vldlr,Cdc6,Map2k7,Map3k5,Bcar3,Gnl3,Prkn,Clec7a,Marchf7,Rwdd3,Cdk5rap1,Peli1,Bag4,Ccny,Nop53,Tcim,Smyd3,Prr5l,Akap13,Ip6k2,Trim23,Phip,Sirt1,Peli2,Arrdc3,Cblb,Hdac4,Agap2,Cdc14b,Wbp1l,Rab3gap1,Trib3,Sesn2,Dcun1d3,Pde4d,C1qtnf9,Rgma,Fam107a,Cdkn2c,Eif4a2,Hipk3,Gadd45b,Pdc…	133/-
18_Member	GO Biological Processes	GO:0031401	positive regulation of protein modification process	-5.2137	-2.6528	11863,12283,12575,12576,13019,13163,14184,14219,14254,14366,14683,15289,16181,17295,18148,18412,18613,18793,18854,20361,20971,21676,22187,22359,23834,26400,26408,29815,30877,50873,56644,57438,66568,66971,67245,67384,67974,68077,69068,69726,72446,75547,76500,81003,83946,93759,93834,105171,208650,208727,216439,218294,226178,226407,228775,230784,233805,238871,239126,244058,268709	Arnt,Cab39,Cdkn1a,Cdkn1b,Ctf1,Daxx,Fgfr3,Ccn2,Flt1,Fzd4,Gnas,Hmgb1,Il1rn,Met,Npm1,Sqstm1,Pecam1,Plaur,Pml,Sema7a,Sdc4,Tead1,Ubb,Vldlr,Cdc6,Map2k7,Map3k5,Bcar3,Gnl3,Prkn,Clec7a,Marchf7,Rwdd3,Cdk5rap1,Peli1,Bag4,Ccny,Nop53,Tcim,Smyd3,Prr5l,Akap13,Ip6k2,Trim23,Phip,Sirt1,Peli2,Arrdc3,Cblb,Hdac4,Agap2,Cdc14b,Wbp1l,Rab3gap1,Trib3,Sesn2,Dcun1d3,Pde4d,C1qtnf9,Rgma,Fam107a	61/625
18_Member	GO Biological Processes	GO:0051338	regulation of transferase activity	-5.18728	-2.63684	12283,12575,12576,12580,13163,13682,14254,14366,15259,16181,17873,18148,18569,19088,20971,21676,22359,22695,23834,23882,24063,26408,50873,52521,64930,66612,66971,67974,69068,69726,69754,72151,73251,74155,75547,76487,76500,77446,83383,93759,103844,105171,211770,216439,218294,228775,230126,230784,239126,641340	Cab39,Cdkn1a,Cdkn1b,Cdkn2c,Daxx,Eif4a2,Flt1,Fzd4,Hipk3,Il1rn,Gadd45b,Npm1,Pdcd4,Prkar2b,Sdc4,Tead1,Vldlr,Zfp36,Cdc6,Gadd45g,Spry1,Map3k5,Prkn,Zfp622,Tsc1,Ormdl3,Cdk5rap1,Ccny,Tcim,Smyd3,Fbxo7,Rfc5,Setd7,Errfi1,Akap13,Ppp1r3g,Ip6k2,Heg1,Tfap4,Sirt1,Inca1,Arrdc3,Trib1,Agap2,Cdc14b,Trib3,Shb,Sesn2,C1qtnf9,Nrbf2	50/478
18_Member	GO Biological Processes	GO:0001932	regulation of protein phosphorylation	-4.90414	-2.42456	12283,12575,12576,12580,13019,13163,13829,14184,14219,14254,14366,14683,15259,15289,16181,16476,17295,17873,18148,18412,18569,18613,18793,19017,19088,20361,20971,21676,22359,23834,23882,24063,26400,26408,29815,52468,56644,56715,57321,64930,66971,67384,67974,68077,69068,69274,69726,69754,72446,74155,75547,76500,77446,83383,83946,93759,93834,103844,195018,211770,215748,216439,228775,230126,230784,2…	Cab39,Cdkn1a,Cdkn1b,Cdkn2c,Ctf1,Daxx,Dmtn,Fgfr3,Ccn2,Flt1,Fzd4,Gnas,Hipk3,Hmgb1,Il1rn,Jun,Met,Gadd45b,Npm1,Sqstm1,Pdcd4,Pecam1,Plaur,Ppargc1a,Prkar2b,Sema7a,Sdc4,Tead1,Vldlr,Cdc6,Gadd45g,Spry1,Map2k7,Map3k5,Bcar3,Ctdsp2,Clec7a,Rabgef1,Terf2ip,Tsc1,Cdk5rap1,Bag4,Ccny,Nop53,Tcim,Ctdspl,Smyd3,Fbxo7,Prr5l,Errfi1,Akap13,Ip6k2,Heg1,Tfap4,Phip,Sirt1,Peli2,Inca1,Zzef1,Trib1,Cnksr3,Agap2,Trib3,Shb,Sesn2,I…	69/752
18_Member	GO Biological Processes	GO:0071900	regulation of protein serine/threonine kinase activity	-4.6049	-2.19923	12575,12576,12580,14254,14366,15259,16181,18569,21676,23834,24063,26408,66971,67974,69068,69754,75547,76500,77446,83383,93759,103844,211770,228775,239126	Cdkn1a,Cdkn1b,Cdkn2c,Flt1,Fzd4,Hipk3,Il1rn,Pdcd4,Tead1,Cdc6,Spry1,Map3k5,Cdk5rap1,Ccny,Tcim,Fbxo7,Akap13,Ip6k2,Heg1,Tfap4,Sirt1,Inca1,Trib1,Trib3,C1qtnf9	25/186
18_Member	GO Biological Processes	GO:0010562	positive regulation of phosphorus metabolic process	-4.49468	-2.12718	11863,12048,12283,12575,12576,13019,13163,14184,14219,14254,14366,14683,15289,16181,17295,17869,18148,18186,18412,18613,18793,19013,20361,20971,21676,21825,22359,23834,26400,26408,29815,50873,52521,54403,56490,56644,66826,66971,67384,67974,69068,69726,72446,75547,76500,83946,93759,93834,216439,224792,230784,235344,238871,239126,244058	Arnt,Bcl2l1,Cab39,Cdkn1a,Cdkn1b,Ctf1,Daxx,Fgfr3,Ccn2,Flt1,Fzd4,Gnas,Hmgb1,Il1rn,Met,Myc,Npm1,Nrp1,Sqstm1,Pecam1,Plaur,Ppara,Sema7a,Sdc4,Tead1,Thbs1,Vldlr,Cdc6,Map2k7,Map3k5,Bcar3,Prkn,Zfp622,Slc4a4,Zbtb20,Clec7a,Tafazzin,Cdk5rap1,Bag4,Ccny,Tcim,Smyd3,Prr5l,Akap13,Ip6k2,Phip,Sirt1,Peli2,Agap2,Adgrf5,Sesn2,Sik2,Pde4d,C1qtnf9,Rgma	55/576
18_Member	GO Biological Processes	GO:0045937	positive regulation of phosphate metabolic process	-4.49468	-2.12718	11863,12048,12283,12575,12576,13019,13163,14184,14219,14254,14366,14683,15289,16181,17295,17869,18148,18186,18412,18613,18793,19013,20361,20971,21676,21825,22359,23834,26400,26408,29815,50873,52521,54403,56490,56644,66826,66971,67384,67974,69068,69726,72446,75547,76500,83946,93759,93834,216439,224792,230784,235344,238871,239126,244058	Arnt,Bcl2l1,Cab39,Cdkn1a,Cdkn1b,Ctf1,Daxx,Fgfr3,Ccn2,Flt1,Fzd4,Gnas,Hmgb1,Il1rn,Met,Myc,Npm1,Nrp1,Sqstm1,Pecam1,Plaur,Ppara,Sema7a,Sdc4,Tead1,Thbs1,Vldlr,Cdc6,Map2k7,Map3k5,Bcar3,Prkn,Zfp622,Slc4a4,Zbtb20,Clec7a,Tafazzin,Cdk5rap1,Bag4,Ccny,Tcim,Smyd3,Prr5l,Akap13,Ip6k2,Phip,Sirt1,Peli2,Agap2,Adgrf5,Sesn2,Sik2,Pde4d,C1qtnf9,Rgma	55/576
18_Member	GO Biological Processes	GO:0043085	positive regulation of catalytic activity	-3.99699	-1.76779	12226,12283,12460,12575,12576,13163,13609,14184,14254,14270,14366,14824,16007,16181,17869,18148,18720,20971,21676,22359,23834,26408,29815,52521,64930,66968,66971,67231,67974,69068,71544,72151,75547,76487,76500,93759,100169,104111,105171,105445,216439,218294,226407,230784,239126,244058,545156	Btg1,Cab39,Ccs,Cdkn1a,Cdkn1b,Daxx,S1pr1,Fgfr3,Flt1,Srgap2,Fzd4,Grn,Ccn1,Il1rn,Myc,Npm1,Pip5k1a,Sdc4,Tead1,Vldlr,Cdc6,Map3k5,Bcar3,Zfp622,Tsc1,Plin5,Cdk5rap1,Tbc1d20,Ccny,Tcim,Arhgap42,Rfc5,Akap13,Ppp1r3g,Ip6k2,Sirt1,Phactr4,Adcy3,Arrdc3,Dock9,Agap2,Cdc14b,Rab3gap1,Sesn2,C1qtnf9,Rgma,Kalrn	47/489
18_Member	GO Biological Processes	GO:0043549	regulation of kinase activity	-3.98883	-1.76454	12283,12575,12576,12580,13163,14254,14366,15259,16181,17873,18148,18569,19088,20971,21676,22359,23834,23882,24063,26408,50873,52521,64930,66971,67974,69068,69726,69754,74155,75547,76500,77446,83383,93759,103844,211770,216439,228775,230126,230784,239126,641340	Cab39,Cdkn1a,Cdkn1b,Cdkn2c,Daxx,Flt1,Fzd4,Hipk3,Il1rn,Gadd45b,Npm1,Pdcd4,Prkar2b,Sdc4,Tead1,Vldlr,Cdc6,Gadd45g,Spry1,Map3k5,Prkn,Zfp622,Tsc1,Cdk5rap1,Ccny,Tcim,Smyd3,Fbxo7,Errfi1,Akap13,Ip6k2,Heg1,Tfap4,Sirt1,Inca1,Trib1,Agap2,Trib3,Shb,Sesn2,C1qtnf9,Nrbf2	42/421
18_Member	GO Biological Processes	GO:0044093	positive regulation of molecular function	-3.86823	-1.69887	11555,12226,12283,12359,12460,12575,12576,12724,13163,13609,14184,14254,14270,14366,14824,15257,15259,15289,15982,16007,16181,16364,16485,17295,17869,17918,18148,18720,18793,20971,21676,22359,23834,26408,29815,52521,57321,57441,64930,65973,66968,66971,67231,67974,69068,71544,72151,72388,75547,76487,76500,93759,97165,100169,104111,105171,105445,107869,208263,215748,216439,218294,226407,230784,2311…	Adrb2,Btg1,Cab39,Cat,Ccs,Cdkn1a,Cdkn1b,Clcn2,Daxx,S1pr1,Fgfr3,Flt1,Srgap2,Fzd4,Grn,Hipk1,Hipk3,Hmgb1,Ifrd1,Ccn1,Il1rn,Irf4,Kcna1,Met,Myc,Myo5a,Npm1,Pip5k1a,Plaur,Sdc4,Tead1,Vldlr,Cdc6,Map3k5,Bcar3,Zfp622,Terf2ip,Gmnn,Tsc1,Asph,Plin5,Cdk5rap1,Tbc1d20,Ccny,Tcim,Arhgap42,Rfc5,Ripk4,Akap13,Ppp1r3g,Ip6k2,Sirt1,Hmgb2,Phactr4,Adcy3,Arrdc3,Dock9,Cth,Tor1aip1,Cnksr3,Agap2,Cdc14b,Rab3gap1,Sesn2,Cytl1,C1qtn…	68/797
18_Member	GO Biological Processes	GO:0045859	regulation of protein kinase activity	-3.76929	-1.65251	12283,12575,12576,12580,13163,14254,14366,15259,16181,17873,18148,18569,19088,20971,21676,22359,23834,23882,24063,26408,64930,66971,67974,69068,69726,69754,74155,75547,76500,77446,83383,93759,103844,211770,216439,228775,230126,230784,239126	Cab39,Cdkn1a,Cdkn1b,Cdkn2c,Daxx,Flt1,Fzd4,Hipk3,Il1rn,Gadd45b,Npm1,Pdcd4,Prkar2b,Sdc4,Tead1,Vldlr,Cdc6,Gadd45g,Spry1,Map3k5,Tsc1,Cdk5rap1,Ccny,Tcim,Smyd3,Fbxo7,Errfi1,Akap13,Ip6k2,Heg1,Tfap4,Sirt1,Inca1,Trib1,Agap2,Trib3,Shb,Sesn2,C1qtnf9	39/390
18_Member	GO Biological Processes	GO:0042327	positive regulation of phosphorylation	-3.2091	-1.2633	12283,12575,12576,13019,13163,14184,14219,14254,14366,14683,15289,16181,17295,18148,18186,18412,18613,18793,20361,20971,21676,21825,22359,23834,26400,26408,29815,52521,56644,66971,67384,67974,69068,69726,72446,75547,76500,83946,93759,93834,216439,230784,238871,239126,244058	Cab39,Cdkn1a,Cdkn1b,Ctf1,Daxx,Fgfr3,Ccn2,Flt1,Fzd4,Gnas,Hmgb1,Il1rn,Met,Npm1,Nrp1,Sqstm1,Pecam1,Plaur,Sema7a,Sdc4,Tead1,Thbs1,Vldlr,Cdc6,Map2k7,Map3k5,Bcar3,Zfp622,Clec7a,Cdk5rap1,Bag4,Ccny,Tcim,Smyd3,Prr5l,Akap13,Ip6k2,Phip,Sirt1,Peli2,Agap2,Sesn2,Pde4d,C1qtnf9,Rgma	45/501
18_Member	GO Biological Processes	GO:0001934	positive regulation of protein phosphorylation	-3.00935	-1.13196	12283,12575,12576,13019,13163,14184,14219,14254,14366,14683,15289,16181,17295,18148,18412,18613,18793,20361,20971,21676,22359,23834,26400,26408,29815,56644,66971,67384,67974,69068,69726,72446,75547,76500,83946,93759,93834,216439,230784,238871,239126,244058	Cab39,Cdkn1a,Cdkn1b,Ctf1,Daxx,Fgfr3,Ccn2,Flt1,Fzd4,Gnas,Hmgb1,Il1rn,Met,Npm1,Sqstm1,Pecam1,Plaur,Sema7a,Sdc4,Tead1,Vldlr,Cdc6,Map2k7,Map3k5,Bcar3,Clec7a,Cdk5rap1,Bag4,Ccny,Tcim,Smyd3,Prr5l,Akap13,Ip6k2,Phip,Sirt1,Peli2,Agap2,Sesn2,Pde4d,C1qtnf9,Rgma	42/469
18_Member	GO Biological Processes	GO:0051347	positive regulation of transferase activity	-2.67995	-0.924572	12283,12575,12576,13163,14254,14366,16181,18148,20971,21676,22359,23834,26408,52521,66971,67974,69068,72151,75547,76487,76500,93759,105171,216439,218294,230784,239126	Cab39,Cdkn1a,Cdkn1b,Daxx,Flt1,Fzd4,Il1rn,Npm1,Sdc4,Tead1,Vldlr,Cdc6,Map3k5,Zfp622,Cdk5rap1,Ccny,Tcim,Rfc5,Akap13,Ppp1r3g,Ip6k2,Sirt1,Arrdc3,Agap2,Cdc14b,Sesn2,C1qtnf9	27/275
18_Member	GO Biological Processes	GO:0071902	positive regulation of protein serine/threonine kinase activity	-2.57658	-0.848738	12576,14254,14366,16181,21676,23834,26408,66971,67974,69068,75547,76500,93759,239126	Cdkn1b,Flt1,Fzd4,Il1rn,Tead1,Cdc6,Map3k5,Cdk5rap1,Ccny,Tcim,Akap13,Ip6k2,Sirt1,C1qtnf9	14/111
18_Member	GO Biological Processes	GO:0033674	positive regulation of kinase activity	-2.11447	-0.573243	12283,12575,12576,13163,14254,14366,16181,18148,20971,21676,22359,23834,26408,52521,66971,67974,69068,75547,76500,93759,216439,230784,239126	Cab39,Cdkn1a,Cdkn1b,Daxx,Flt1,Fzd4,Il1rn,Npm1,Sdc4,Tead1,Vldlr,Cdc6,Map3k5,Zfp622,Cdk5rap1,Ccny,Tcim,Akap13,Ip6k2,Sirt1,Agap2,Sesn2,C1qtnf9	23/246
18_Member	GO Biological Processes	GO:0045860	positive regulation of protein kinase activity	-2.05247	-0.528998	12283,12575,12576,13163,14254,14366,16181,18148,20971,21676,22359,23834,26408,66971,67974,69068,75547,76500,93759,216439,230784,239126	Cab39,Cdkn1a,Cdkn1b,Daxx,Flt1,Fzd4,Il1rn,Npm1,Sdc4,Tead1,Vldlr,Cdc6,Map3k5,Cdk5rap1,Ccny,Tcim,Akap13,Ip6k2,Sirt1,Agap2,Sesn2,C1qtnf9	22/235
19_Summary	GO Biological Processes	GO:0000079	regulation of cyclin-dependent protein serine/threonine kinase activity	-5.12917	-2.58896	12575,12576,12580,23834,66971,67974,69754,83383,103844,15259,18569,24063,77446	Cdkn1a,Cdkn1b,Cdkn2c,Cdc6,Cdk5rap1,Ccny,Fbxo7,Tfap4,Inca1,Hipk3,Pdcd4,Spry1,Heg1	13/-
19_Member	GO Biological Processes	GO:0000079	regulation of cyclin-dependent protein serine/threonine kinase activity	-5.12917	-2.58896	12575,12576,12580,23834,66971,67974,69754,83383,103844	Cdkn1a,Cdkn1b,Cdkn2c,Cdc6,Cdk5rap1,Ccny,Fbxo7,Tfap4,Inca1	9/27
19_Member	GO Biological Processes	GO:0045736	negative regulation of cyclin-dependent protein serine/threonine kinase activity	-4.79518	-2.35389	12575,12576,12580,66971,69754,83383,103844	Cdkn1a,Cdkn1b,Cdkn2c,Cdk5rap1,Fbxo7,Tfap4,Inca1	7/17
19_Member	GO Biological Processes	GO:1904030	negative regulation of cyclin-dependent protein kinase activity	-4.60206	-2.19923	12575,12576,12580,66971,69754,83383,103844	Cdkn1a,Cdkn1b,Cdkn2c,Cdk5rap1,Fbxo7,Tfap4,Inca1	7/18
19_Member	GO Biological Processes	GO:0071901	negative regulation of protein serine/threonine kinase activity	-3.29264	-1.31623	12575,12576,12580,15259,18569,24063,66971,69754,77446,83383,103844	Cdkn1a,Cdkn1b,Cdkn2c,Hipk3,Pdcd4,Spry1,Cdk5rap1,Fbxo7,Heg1,Tfap4,Inca1	11/63
19_Member	GO Biological Processes	GO:0045737	positive regulation of cyclin-dependent protein serine/threonine kinase activity	-3.06454	-1.16357	12576,23834,66971,67974	Cdkn1b,Cdc6,Cdk5rap1,Ccny	4/9
19_Member	GO Biological Processes	GO:1904031	positive regulation of cyclin-dependent protein kinase activity	-2.86165	-1.03333	12576,23834,66971,67974	Cdkn1b,Cdc6,Cdk5rap1,Ccny	4/10
20_Summary	GO Biological Processes	GO:0006109	regulation of carbohydrate metabolic process	-4.88271	-2.4166	11863,12492,15289,16010,17691,17869,19013,19017,19883,22591,27273,50873,54403,56458,56490,56745,67800,69181,74747,76487,93759,108099,208727,230784,234199,235344,320706,384783,433766	Arnt,Scarb2,Hmgb1,Igfbp4,Sik1,Myc,Ppara,Ppargc1a,Rora,Xpc,Pdk4,Prkn,Slc4a4,Foxo1,Zbtb20,C1qtnf1,Dgat2,Dyrk2,Ddit4,Ppp1r3g,Sirt1,Prkag2,Hdac4,Sesn2,Fgl1,Sik2,Mtcl2,Irs2,Trim63	29/-
20_Member	GO Biological Processes	GO:0006109	regulation of carbohydrate metabolic process	-4.88271	-2.4166	11863,12492,15289,16010,17691,17869,19013,19017,19883,22591,27273,50873,54403,56458,56490,56745,67800,69181,74747,76487,93759,108099,208727,230784,234199,235344,320706,384783,433766	Arnt,Scarb2,Hmgb1,Igfbp4,Sik1,Myc,Ppara,Ppargc1a,Rora,Xpc,Pdk4,Prkn,Slc4a4,Foxo1,Zbtb20,C1qtnf1,Dgat2,Dyrk2,Ddit4,Ppp1r3g,Sirt1,Prkag2,Hdac4,Sesn2,Fgl1,Sik2,Mtcl2,Irs2,Trim63	29/225
20_Member	GO Biological Processes	GO:0010906	regulation of glucose metabolic process	-4.18451	-1.87415	15289,16010,17691,19013,19017,19883,22591,27273,56458,56745,67800,69181,76487,93759,108099,230784,234199,320706,384783	Hmgb1,Igfbp4,Sik1,Ppara,Ppargc1a,Rora,Xpc,Pdk4,Foxo1,C1qtnf1,Dgat2,Dyrk2,Ppp1r3g,Sirt1,Prkag2,Sesn2,Fgl1,Mtcl2,Irs2	19/129
20_Member	GO Biological Processes	GO:0045913	positive regulation of carbohydrate metabolic process	-2.8687	-1.03546	11863,15289,17869,19013,19017,54403,56458,56490,67800,69181,76487,93759,108099,235344,384783	Arnt,Hmgb1,Myc,Ppara,Ppargc1a,Slc4a4,Foxo1,Zbtb20,Dgat2,Dyrk2,Ppp1r3g,Sirt1,Prkag2,Sik2,Irs2	15/115
20_Member	GO Biological Processes	GO:0006111	regulation of gluconeogenesis	-2.464	-0.784475	17691,19013,19017,22591,56458,67800,93759,108099,230784,320706	Sik1,Ppara,Ppargc1a,Xpc,Foxo1,Dgat2,Sirt1,Prkag2,Sesn2,Mtcl2	10/68
20_Member	GO Biological Processes	GO:0010907	positive regulation of glucose metabolic process	-2.28244	-0.675788	15289,19013,19017,56458,67800,69181,76487,93759,108099,384783	Hmgb1,Ppara,Ppargc1a,Foxo1,Dgat2,Dyrk2,Ppp1r3g,Sirt1,Prkag2,Irs2	10/72
20_Member	GO Biological Processes	GO:0045722	positive regulation of gluconeogenesis	-2.2457	-0.65861	19013,19017,56458,67800,93759,108099	Ppara,Ppargc1a,Foxo1,Dgat2,Sirt1,Prkag2	6/31
