# Supplementary material for: Hepatic FGF21 is not required for fasting metabolism but guides protein appetite post energy depletion
Source: EMBO Rep. 2026 Apr 27;27(12):3189–213. doi: 10.1038/s44319-026-00790-9 (PMC13303862; doi:10.1038/s44319-026-00790-9)
Supplement: Supplementary file 7 — Source data Fig. 5 [file 44319_2026_790_MOESM7_ESM.zip › Figure 5/5F/gene list TRRUST cluster1_BAT.xlsx]

## Sheet: 5F
Category	CategoryID	GO	Description	LogP	Enrichment	Z-score	#TotalGeneInLibrary	#GeneInGO	#GeneInHitList	#GeneInGOAndHitList	%InGO	STDV %InGO	GeneID	Hits	Log(q-value)	GeneList
TRRUST	34	TRR01347	Regulated by: Sp1	-4.7	2.2	4.8	21222	280	1147	33	2.9	0.49	11835|11854|11865|12443|12444|12702|12977|13052|14600|14735|15511|16367|16403|16590|17196|17436|18008|18127|18186|18390|20296|20528|20656|20787|20893|20965|21813|22041|22171|23871|57754|107476|242864	Ar|Rhod|Bmal1|Ccnd1|Ccnd2|Socs3|Csf1|Cxadr|Ghr|Gpc4|Hspa1b|Irs1|Itga6|Kit|Mbp|Me1|Nes|Nos3|Nrp1|Oprm1|Ccl2|Slc2a4|Sod2|Srebf1|Bhlhe40|Syn2|Tgfbr2|Trf|Tyms|Ets1|Cend1|Acaca|Napepld	-1.7	MyList
TRRUST	34	TRR01360	Regulated by: Srebf1	-4	4.6	5.2	21222	36	1147	9	0.78	0.26	12759|20528|21835|26874|60525|68801|103988|107476|195046	Clu|Slc2a4|Thrsp|Abcd2|Acss2|Elovl5|Gck|Acaca|Nlrp1a	-1.4	MyList
TRRUST	34	TRR00951	Regulated by: Nfkb1	-3.7	2.2	4.2	21222	210	1147	25	2.2	0.43	11520|12047|12443|12977|13052|14962|16409|16542|17196|17766|18126|18127|18208|19252|20293|20296|20528|20656|20682|20846|26416|30948|53325|64292|69072	Plin2|Bcl2a1d|Ccnd1|Csf1|Cxadr|Cfb|Itgam|Kdr|Mbp|Nudt1|Nos2|Nos3|Ntn1|Dusp1|Ccl12|Ccl2|Slc2a4|Sod2|Sox9|Stat1|Mapk14|Bin1|Banp|Ptges|Ebna1bp2	-1.3	MyList
TRRUST	34	TRR01481	Regulated by: Thrb	-3.2	14	6.2	21222	4	1147	3	0.26	0.15	12443|26874|58805	Ccnd1|Abcd2|Mlxipl	-0.9	MyList
TRRUST	34	TRR00322	Regulated by: Esr1	-3	4.2	4.2	21222	31	1147	7	0.61	0.23	12443|14955|16000|18708|20528|20787|21823	Ccnd1|H19|Igf1|Pik3r1|Slc2a4|Srebf1|Th	-0.78	MyList
TRRUST	34	TRR00955	Regulated by: Nfya	-2.9	5.8	4.6	21222	16	1147	5	0.44	0.19	11865|12444|15507|15511|20787	Bmal1|Ccnd2|Hspb1|Hspa1b|Srebf1	-0.78	MyList
TRRUST	34	TRR01201	Regulated by: Rora	-2.5	6.2	4.3	21222	12	1147	4	0.35	0.17	11814|11865|12391|19273	Apoc3|Bmal1|Cav3|Ptpru	-0.51	MyList
TRRUST	34	TRR00993	Regulated by: Nr4a2	-2.5	6.2	4.3	21222	12	1147	4	0.35	0.17	14528|16500|18186|19273	Gch1|Kcnb1|Nrp1|Ptpru	-0.51	MyList
TRRUST	34	TRR00293	Regulated by: Egr1	-2.5	2.6	3.4	21222	79	1147	11	0.96	0.29	12443|12444|13806|15903|20296|20965|21813|21823|26416|64292|433182	Ccnd1|Ccnd2|Eno1|Id3|Ccl2|Syn2|Tgfbr2|Th|Mapk14|Ptges|Eno1b	-0.51	MyList
TRRUST	34	TRR01371	Regulated by: Stat5b	-2.3	7.9	4.4	21222	7	1147	3	0.26	0.15	11835|12444|70127	Ar|Ccnd2|Dpf3	-0.41	MyList
TRRUST	34	TRR01126	Regulated by: Pparg	-2.2	2.8	3.2	21222	52	1147	8	0.7	0.25	11520|12443|12977|14164|20411|20656|71904|103988	Plin2|Ccnd1|Csf1|Fgf1|Sorbs1|Sod2|Paqr7|Gck	-0.32	MyList
TRRUST	34	TRR00399	Regulated by: Foxo1	-2.1	2.8	3.1	21222	53	1147	8	0.7	0.25	11814|12443|12444|18127|18708|20296|20787|103988	Apoc3|Ccnd1|Ccnd2|Nos3|Pik3r1|Ccl2|Srebf1|Gck	-0.3	MyList
