# Supplementary material for: Hepatic FGF21 is not required for fasting metabolism but guides protein appetite post energy depletion
Source: EMBO Rep. 2026 Apr 27;27(12):3189–213. doi: 10.1038/s44319-026-00790-9 (PMC13303862; doi:10.1038/s44319-026-00790-9)
Supplement: Supplementary file 7 — Source data Fig. 5 [file 44319_2026_790_MOESM7_ESM.zip › Figure 5/5F/gene list TRRUST cluster2_BAT.xlsx]

## Sheet: 5F
Category	CategoryID	GO	Description	LogP	Enrichment	Z-score	#TotalGeneInLibrary	#GeneInGO	#GeneInHitList	#GeneInGOAndHitList	%InGO	STDV %InGO	GeneID	Hits	Log(q-value)	GeneList
TRRUST	34	TRR01124	Regulated by: Ppara	-9.7	6.5	9.2	21222	48	1148	17	1.5	0.36	12606|12609|12894|14120|16194|16855|16956|18035|18787|22228|26457|26897|27273|57875|59038|67442|228775	Cebpa|Cebpd|Cpt1a|Fbp2|Il6ra|Lgals4|Lpl|Nfkbia|Serpine1|Ucp2|Slc27a1|Acot1|Pdk4|Angptl4|Pxmp4|Retsat|Trib3	-6.7	MyList
TRRUST	34	TRR01494	Regulated by: Trp53	-5.7	2.8	5.7	21222	172	1148	26	2.3	0.44	12227|12368|12575|12576|12580|12795|14102|16001|16598|17220|17295|17748|17869|18140|18491|18787|18854|19192|20466|21825|30954|56484|60599|74747|140742|319520	Btg2|Casp6|Cdkn1a|Cdkn1b|Cdkn2c|Plk3|Fas|Igf1r|Klf2|Mcm7|Met|Mt1|Myc|Uhrf1|Pappa|Serpine1|Pml|Psme3|Sin3a|Thbs1|Siva1|Foxo3|Trp53inp1|Ddit4|Sesn1|Dusp4	-3.1	MyList
TRRUST	34	TRR00536	Regulated by: Hdac1	-3.8	4.9	5.2	21222	30	1148	8	0.7	0.25	12480|12530|12575|12576|14102|16476|18035|20683	Cd1d2|Cdc25a|Cdkn1a|Cdkn1b|Fas|Jun|Nfkbia|Sp1	-1.5	MyList
TRRUST	34	TRR01125	Regulated by: Ppard	-3.8	8.4	5.9	21222	11	1148	5	0.44	0.19	16956|20683|27273|56458|57875	Lpl|Sp1|Pdk4|Foxo1|Angptl4	-1.5	MyList
TRRUST	34	TRR00539	Regulated by: Hdac3	-3.6	11	6.1	21222	7	1148	4	0.35	0.17	12048|12576|16476|18035	Bcl2l1|Cdkn1b|Jun|Nfkbia	-1.5	MyList
TRRUST	34	TRR01347	Regulated by: Sp1	-3.5	2	4	21222	280	1148	30	2.6	0.47	12480|12575|12580|12606|12609|12696|15356|15361|16476|16493|16956|17289|17295|17869|18186|18671|18787|18793|19088|19294|20525|20527|20683|20887|22228|68738|93759|104158|233877|353170	Cd1d2|Cdkn1a|Cdkn2c|Cebpa|Cebpd|Cirbp|Hmgcl|Hmga1|Jun|Kcna5|Lpl|Mertk|Met|Myc|Nrp1|Abcb1a|Serpine1|Plaur|Prkar2b|Nectin2|Slc2a1|Slc2a3|Sp1|Sult1a1|Ucp2|Acss1|Sirt1|Ces1d|Kctd13|Txlng	-1.5	MyList
TRRUST	34	TRR00238	Regulated by: E2f1	-3.5	3.7	4.6	21222	50	1148	10	0.87	0.27	12575|12580|15361|17289|18024|18186|27273|30954|66634|107986	Cdkn1a|Cdkn2c|Hmga1|Mertk|Nfe2l2|Nrp1|Pdk4|Siva1|Mcm8|Ddb2	-1.5	MyList
TRRUST	34	TRR00293	Regulated by: Egr1	-3.5	3	4.3	21222	79	1148	13	1.1	0.31	12176|12359|14066|14102|15370|15979|16001|16476|17295|17873|18787|21825|67443	Bnip3|Cat|F3|Fas|Nr4a1|Ifngr1|Igf1r|Jun|Met|Gadd45b|Serpine1|Thbs1|Map1lc3b	-1.5	MyList
TRRUST	34	TRR00149	Regulated by: Cebpb	-3.5	3.6	4.5	21222	51	1148	10	0.87	0.27	12227|12575|12606|16007|16658|17869|18534|18787|19017|547349	Btg2|Cdkn1a|Cebpa|Ccn1|Mafb|Myc|Pck1|Serpine1|Ppargc1a|LOC547349	-1.5	MyList
TRRUST	34	TRR00951	Regulated by: Nfkb1	-3.3	2.1	3.9	21222	210	1148	24	2.1	0.42	12048|12575|12606|14102|14120|16364|16477|17869|17873|18035|18534|18626|18793|19013|19017|19125|19258|20525|22214|22329|27273|329702|333654|433766	Bcl2l1|Cdkn1a|Cebpa|Fas|Fbp2|Irf4|Junb|Myc|Gadd45b|Nfkbia|Pck1|Per1|Plaur|Ppara|Ppargc1a|Prodh|Ptpn4|Slc2a1|Ube2h|Vcam1|Pdk4|Dcst2|Ppp1r13l|Trim63	-1.5	MyList
TRRUST	34	TRR00944	Regulated by: Nfe2l2	-3.3	3.5	4.3	21222	53	1148	10	0.87	0.27	12580|14102|16181|17220|17748|18024|18412|53945|56338|239273	Cdkn2c|Fas|Il1rn|Mcm7|Mt1|Nfe2l2|Sqstm1|Slc40a1|Txnip|Abcc4	-1.5	MyList
TRRUST	34	TRR00399	Regulated by: Foxo1	-3.3	3.5	4.3	21222	53	1148	10	0.87	0.27	12125|12575|12576|16598|16956|18534|19017|27273|228775|433766	Bcl2l11|Cdkn1a|Cdkn1b|Klf2|Lpl|Pck1|Ppargc1a|Pdk4|Trib3|Trim63	-1.5	MyList
TRRUST	34	TRR00804	Regulated by: Mecp2	-2.9	5.8	4.6	21222	16	1148	5	0.44	0.19	14229|17355|18626|19125|20527	Fkbp5|Aff1|Per1|Prodh|Slc2a3	-1.1	MyList
TRRUST	34	TRR00163	Regulated by: Creb1	-2.8	3.9	4	21222	33	1148	7	0.61	0.23	12457|18576|18619|19017|19294|20527|27049	Noct|Pde3b|Penk|Ppargc1a|Nectin2|Slc2a3|Etv3	-1	MyList
TRRUST	34	TRR00982	Regulated by: Nr1i3	-2.5	6.2	4.3	21222	12	1148	4	0.35	0.17	12894|13088|18534|19013	Cpt1a|Cyp2b10|Pck1|Ppara	-0.79	MyList
TRRUST	34	TRR00058	Regulated by: Atf4	-2.4	5.7	4	21222	13	1148	4	0.35	0.17	12575|12576|17220|228775	Cdkn1a|Cdkn1b|Mcm7|Trib3	-0.7	MyList
TRRUST	34	TRR00316	Regulated by: Epas1	-2.4	5.7	4	21222	13	1148	4	0.35	0.17	14254|18787|22329|26357	Flt1|Serpine1|Vcam1|Abcg2	-0.7	MyList
TRRUST	34	TRR00380	Regulated by: Fosl1	-2.3	7.9	4.4	21222	7	1148	3	0.26	0.15	16476|18024|21825	Jun|Nfe2l2|Thbs1	-0.69	MyList
TRRUST	34	TRR00991	Regulated by: Nr3c2	-2.3	7.9	4.4	21222	7	1148	3	0.26	0.15	14229|14605|21961	Fkbp5|Tsc22d3|Tns1	-0.69	MyList
TRRUST	34	TRR01542	Regulated by: Xbp1	-2.3	5.3	3.8	21222	14	1148	4	0.35	0.17	16364|56458|64209|73251	Irf4|Foxo1|Herpud1|Setd7	-0.64	MyList
TRRUST	34	TRR01315	Regulated by: Smad3	-2.2	2.8	3.2	21222	52	1148	8	0.7	0.25	14219|16476|17869|17873|18787|19017|19192|93759	Ccn2|Jun|Myc|Gadd45b|Serpine1|Ppargc1a|Psme3|Sirt1	-0.61	MyList
TRRUST	34	TRR01126	Regulated by: Pparg	-2.2	2.8	3.2	21222	52	1148	8	0.7	0.25	12359|14311|18787|22228|26457|57875|66968|103968	Cat|Cidec|Serpine1|Ucp2|Slc27a1|Angptl4|Plin5|Plin1	-0.61	MyList
TRRUST	34	TRR00324	Regulated by: Esrra	-2.1	6.9	4	21222	8	1148	3	0.26	0.15	19013|19017|268903	Ppara|Ppargc1a|Nrip1	-0.6	MyList
TRRUST	34	TRR00652	Regulated by: Jun	-2.1	2	2.9	21222	137	1148	15	1.3	0.34	11668|12359|12609|16476|17295|18024|18619|18787|18793|19258|19294|20525|22390|93759|108989	Aldh1a1|Cat|Cebpd|Jun|Met|Nfe2l2|Penk|Serpine1|Plaur|Ptpn4|Nectin2|Slc2a1|Wee1|Sirt1|Tpr	-0.6	MyList
