# Supplementary material for: Hepatic FGF21 is not required for fasting metabolism but guides protein appetite post energy depletion
Source: EMBO Rep. 2026 Apr 27;27(12):3189–213. doi: 10.1038/s44319-026-00790-9 (PMC13303862; doi:10.1038/s44319-026-00790-9)
Supplement: Supplementary file 8 — Source data Fig. 6 [file 44319_2026_790_MOESM8_ESM.zip]

Archive with 9 entries (4 files):
- Figure 6/
- Figure 6/6B/
- Figure 6/6B/Food_intake_after_fasting_low_high_1.xlsx
- Figure 6/6C/
- Figure 6/6C/Preference_Food_intake_after_fasting_low_high_1.xlsx
- Figure 6/6E/
- Figure 6/6E/Food_intake_after_fasting_low_high_2.xlsx
- Figure 6/6F/
- Figure 6/6F/Preference_Food_intake_after_fasting_low_high_2.xlsx
