# Supplementary material for: Hepatic FGF21 is not required for fasting metabolism but guides protein appetite post energy depletion
Source: EMBO Rep. 2026 Apr 27;27(12):3189–213. doi: 10.1038/s44319-026-00790-9 (PMC13303862; doi:10.1038/s44319-026-00790-9)
Supplement: Supplementary file 8 — Source data Fig. 6 [file 44319_2026_790_MOESM8_ESM.zip › Figure 6/6B/Food_intake_after_fasting_low_high_1.xlsx]

## Sheet: 6B
Scatter plot with bar represent the mean of replicates and errors bars represent the standard error of the mean.
	Genotype	Diet	Food intake (g)	Diet	Food intake (g)		Analysis	Two-way RM ANOVA alpha=0.05
	FGF21 LWT	Low protein	0.13	High protein	3.16		Interaction P value	0.0113
			1.27		1.4		Diet P value	0.0222
			2.93		0.36		Genotype P value	0.2197
			1.01		1.7
			0.85		1.6		Post-hoc analysis	Uncorrected Fisher's LSD
			1.6		0.65		Low protein vs High protein:	Individual P Value	Summary
	FGF21 LKO	Low protein	3.4	High protein	0.04		FGF21 LWT	0.765	ns
			2.66		0.39		FGF21 LKO	0.003	**
			2.65		0.2
			2.66		0.47		Post-hoc analysis	Uncorrected Fisher's LSD
			2.71		0.14		FGF21 LWT vs FGF21 LKO:	Individual P Value	Summary
							Low protein	0.0032	##
							High protein	0.013	#
							ns: not significant
