# Supplementary material for: Hepatic FGF21 is not required for fasting metabolism but guides protein appetite post energy depletion
Source: EMBO Rep. 2026 Apr 27;27(12):3189–213. doi: 10.1038/s44319-026-00790-9 (PMC13303862; doi:10.1038/s44319-026-00790-9)
Supplement: Supplementary file 8 — Source data Fig. 6 [file 44319_2026_790_MOESM8_ESM.zip › Figure 6/6C/Preference_Food_intake_after_fasting_low_high_1.xlsx]

## Sheet: 6C
Scatter plot with bar represent the mean of replicates and errors bars represent the standard error of the mean.
	Genotype	Preference (% high/low protein diet)		Analysis	Unpaired t test with Welch's correction test: FGF21 LWT vs FGF21 LKO
	FGF21 LWT	96.05		P value	0.0138
		52.43		Summary	#
		10.94
		62.73		Analysis	F test to compare variances: FGF21 LWT vs FGF21 LKO
		65.31		P value	0.0068
		28.89
	FGF21 LKO	1.16
		12.79
		7.02
		15.02
		4.91
