# Supplementary material for: Hepatic FGF21 is not required for fasting metabolism but guides protein appetite post energy depletion
Source: EMBO Rep. 2026 Apr 27;27(12):3189–213. doi: 10.1038/s44319-026-00790-9 (PMC13303862; doi:10.1038/s44319-026-00790-9)
Supplement: Supplementary file 8 — Source data Fig. 6 [file 44319_2026_790_MOESM8_ESM.zip › Figure 6/6E/Food_intake_after_fasting_low_high_2.xlsx]

## Sheet: 6E
Scatter plot with bar represent the mean of replicates and errors bars represent the standard error of the mean.
	Genotype	Diet	Food intake (g)	Diet	Food intake (g)		Analysis	Two-way RM ANOVA alpha=0.05
	FGF21 LWT	Low protein	0.29	High protein	1.89		Interaction P value	0.2897
			0.35		2.79		Diet P value	0.0583
			0.23		3.1		Genotype P value	0.2937
			0.11		2.92
			0.41		3.99		Post-hoc analysis	Uncorrected Fisher's LSD
			1.01		1.23		Low protein vs High protein:	Individual P Value	Summary
	FGF21 LKO	Low protein	0.14	High protein	3.31		FGF21 LWT	0.0372	*
			1.01		4		FGF21 LKO	0.4978	ns
			0.08		2.86
			2.8		0.52		Post-hoc analysis	Uncorrected Fisher's LSD
			3.19		0.1		FGF21 LWT vs FGF21 LKO:	Individual P Value	Summary
							Low protein	0.1682	ns
							High protein	0.5044	ns
							ns: not significant
