# Supplementary material for: Hepatic FGF21 is not required for fasting metabolism but guides protein appetite post energy depletion
Source: EMBO Rep. 2026 Apr 27;27(12):3189–213. doi: 10.1038/s44319-026-00790-9 (PMC13303862; doi:10.1038/s44319-026-00790-9)
Supplement: Supplementary file 8 — Source data Fig. 6 [file 44319_2026_790_MOESM8_ESM.zip › Figure 6/6F/Preference_Food_intake_after_fasting_low_high_2.xlsx]

## Sheet: 6F
Scatter plot with bar represent the mean of replicates and errors bars represent the standard error of the mean.
	Genotype	Preference (% high/low protein diet)		Analysis	Unpaired t test with Welch's correction test: FGF21 LWT vs FGF21 LKO
	FGF21 LWT	86.7		P value	0.2667
		88.85		Summary	ns
		93.09
		96.37		Analysis	F test to compare variances: FGF21 LWT vs FGF21 LKO
		90.68		P value	0.0333
		54.91
	FGF21 LKO	95.94		ns: not significant
		79.84
		97.28
		15.66
		3.04
